# Supplementary material for: Hydrogel research in peripheral nerve injury repair: a comprehensive multi-database bibliometric analysis (2015–2025)
Source: Front Neurol. 2026 Apr 29;17:1763950. doi: 10.3389/fneur.2026.1763950 (PMC13167558; doi:10.3389/fneur.2026.1763950)
Supplement: Supplementary file 2 [file Supplementary_file_2.zip]

Archive with 35 entries (30 files):
- Data/
- Data/Merge-Article/
- Data/Merge-Article/download2015u10.txt
- Data/Merge-Article/download2016u11.txt
- Data/Merge-Article/download2017u13.txt
- Data/Merge-Article/download2018u25.txt
- Data/Merge-Article/download2019u24.txt
- Data/Merge-Article/download2020u36.txt
- Data/Merge-Article/download2021u50.txt
- Data/Merge-Article/download2022u55.txt
- Data/Merge-Article/download2023u67.txt
- Data/Merge-Article/download2024u55.txt
- Data/Merge-Article/download2025u71.txt
- Data/Preliminary data/
- Data/Preliminary data/PubMed-download1-135.txt
- Data/Preliminary data/Scopus-download1-287.csv
- Data/Preliminary data/WoSCC-download1-374.txt
- Data/Processed data/
- Data/Processed data/Country.gph
- Data/Processed data/Deduplicate code.py
- Data/Processed data/deduplicated_502_record.txt
- Data/Processed data/Deduplication_Detail_Report.xlsx
- Data/Processed data/National Cooperation Map.gml
- Data/WOSCC-Article/
- Data/WOSCC-Article/download2015u9.txt
- Data/WOSCC-Article/download2016u9.txt
- Data/WOSCC-Article/download2017u9.txt
- Data/WOSCC-Article/download2018u21.txt
- Data/WOSCC-Article/download2019u21.txt
- Data/WOSCC-Article/download2020u31.txt
- Data/WOSCC-Article/download2021u41.txt
- Data/WOSCC-Article/download2022u45.txt
- Data/WOSCC-Article/download2023u59.txt
- Data/WOSCC-Article/download2024u44.txt
- Data/WOSCC-Article/download2025u41.txt
