# Supplementary material for: Hydrogel research in peripheral nerve injury repair: a comprehensive multi-database bibliometric analysis (2015–2025)
Source: Front Neurol. 2026 Apr 29;17:1763950. doi: 10.3389/fneur.2026.1763950 (PMC13167558; doi:10.3389/fneur.2026.1763950)
Supplement: Supplementary file 2 [file Supplementary_file_2.zip › Data/Merge-Article/download2015u10.txt]

PT J
AU Rubert Pérez, C.M.
   Stephanopoulos, N.
   Sur, S.
   Lee, S.S.
   Newcomb, C.
   Stupp, S.I.
AF Rubert Pérez, Charles M. (23986003000)
   Stephanopoulos, Nicholas (8868630700)
   Sur, Shantanu (55007638900)
   Lee, Sungsoo (55413898000)
   Newcomb, Christina J. (25825465500)
   Stupp, Samuel I. (7101831320)
TI The Powerful Functions of Peptide-Based Bioactive Matrices for Regenerative Medicine
SO Annals of Biomedical Engineering
LA English
DT Article
DE Bioactive peptides; Biomaterials; Regenerative medicine; Self-assembly; Tissue engineering
AB In an effort to develop bioactive matrices for regenerative medicine, peptides have been used widely to promote interactions with cells and elicit desired behaviors in vivo. This paper describes strategies that utilize peptide-based molecules as building blocks to create supramolecular nanostructures that emulate not only the architecture but also the chemistry of the extracellular matrix in mammalian biology. After initiating a desired regenerative response in vivo, the innate biodegradability of these systems allow for the natural biological processes to take over in order to promote formation of a new tissue without leaving a trace of the nonnatural components. These bioactive matrices can either bind or mimic growth factors or other protein ligands to elicit a cellular response, promote specific mechano-biological responses, and also guide the migration of cells with programmed directionality. In vivo applications discussed in this review using peptide-based matrices include the regeneration of axons after spinal cord injury, regeneration of bone, and the formation of blood vessels in ischemic muscle as a therapy in peripheral arterial disease and cardiovascular diseases. © 2015 Elsevier B.V., All rights reserved.
C1 Northwestern University, Evanston, United States
   Northwestern University, Evanston, United States
   Department of Biology, Clarkson University, Potsdam, United States
NR 0
TC 0
SN 
EI 
J9 
PD JUN 15
PY 2015
VL 43.0
IS 3
BP 501
EP 514
DI 10.1007/s10439-014-1166-6
PG 0
UT 2-s2.0-84925780864
PM 25366903.0
ER

PT J
AU Black, KA
AF Black, Katie A.
TI Biocompatibility and Characterization of a Peptide Amphiphile Hydrogel
SO TISSUE ENGINEERING PART A
LA English
DT Article
ID magnetically aligned collagen; conduits; elongation; micelles; promote
AB Peripheral nerve injury is a debilitating condition for which new bioengineering solutions are needed. Autografting, the gold standard in treatment, involves sacrifice of a healthy nerve and results in loss of sensation or function at the donor site. One alternative solution to autografting is to use a nerve guide conduit designed to physically guide the nerve as it regenerates across the injury gap. Such conduits are effective for short gap injuries, but fail to surpass autografting in long gap injuries. One strategy to enhance regeneration inside conduits in long gap injuries is to fill the guide conduits with a hydrogel to mimic the native extracellular matrix found in peripheral nerves. In this work, a peptide amphiphile (PA)-based hydrogel was optimized for peripheral nerve repair. Hydrogels consisting of the PA C(16)GSH were compared with a commercially available collagen gel. Schwann cells, a cell type important in the peripheral nerve regenerative cascade, were able to spread, proliferate, and migrate better on C(16)GSH gels in vitro when compared with cells seeded on collagen gels. Moreover, C(16)GSH gels were implanted subcutaneously in a murine model and were found to be biocompatible, degrade over time, and support angiogenesis without causing inflammation or a foreign body immune response. Taken together, these results help optimize and instruct the development of a new synthetic hydrogel as a luminal filler for conduit-mediated peripheral nerve repair.
C1 [Black, Katie A.; Lin, Brian F.; Desai, Seema S.; Tirrell, Matthew V.] Univ Chicago, Dept Bioengn, Chicago, IL 60637 USA.
RP Tirrell, MV (corresponding author), Univ Chicago, Inst Mol Engn, 5747 South Ellis Ave,Jones Lab 222, Chicago, IL 60637 USA.
EM mtirrell@uchicago.edu
FU Armed Forces Institute for Regenerative Medicine (AFIRM); American Heart
CR ANDERSON JM, 1993, CARDIOVASC PATHOL, V2, P0
NR 1
TC 47
Z9 54
U1 1
U2 72
SN 
EI 
J9 
PD JUN 15
PY 2015
VL 21
IS 7-8
BP 1333
EP 1342
DI 10.1089/ten.tea.2014.0297
PG 10
WC Cell & Tissue Engineering; Cell Biology; Engineering, Biomedical;
SC Cell Biology; Engineering; Materials Science
GA CF5RC
UT WOS:000352613600014
ER

PT J
AU Rohrbeck, A
AF Rohrbeck, Astrid
TI C3-induced release of neurotrophic factors from Schwann cells -
SO NEUROCHEMISTRY INTERNATIONAL
LA English
DT Article
DE C3 exoenzyme; Schwann cells; Peripheral nerve regeneration; Gene
ID peripheral-nerve injury; botulinum adp-ribosyltransferase; neuronal
AB Previous studies revealed a peripheral nerve regeneration (PNR)(1) promoting activity of Clostridium botulinum C3(2) exoenzyme or a 26(mer) C-terminal peptide fragment covering amino acids 156-181 (C3(156-181))(3), when delivered as one-time injection at the lesion site. The current study was performed to 1) investigate if prolonged availability of C3 and C3(156-181) at the lesion site can further enhance PNR in vivo and to 2) elucidate effects of C3 and C3(156-181) on Schwann cells (SCs)(4) in vitro.
C1 [Rohrbeck, Astrid; Hagemann, Sandra; Pich, Andreas] Hannover Med Sch, Inst Toxicol, D-30625 Hannover, Germany.
RP Rohrbeck, A (corresponding author), Hannover Med Sch, Inst Toxicol, Carl Neuberg Str 1, D-30625 Hannover, Germany.
EM rohrbeck.astrid@mh-hannover.de; haastert-talini.kirsten@mh-hannover.de
FU DFG [HO 3249/2-1]
CR AKTORIES K, 1988, EUR J BIOCHEM, V172, P445, DOI 10.1111/j.1432-1033.1988.tb13908.x
NR 1
TC 3
Z9 3
U1 0
U2 12
SN 
EI 
J9 
PD JUN 15
PY 2015
VL 90
IS 
BP 232
EP 245
DI 10.1016/j.neuint.2015.09.007
PG 14
WC Biochemistry & Molecular Biology; Neurosciences
SC Biochemistry & Molecular Biology; Neurosciences & Neurology
GA CX0DH
UT WOS:000365366600026
ER

PT J
AU Assuncao-Silva, RC
AF Assuncao-Silva, Rita C.
TI Induction of neurite outgrowth in 3D hydrogel-based environments
SO BIOMEDICAL MATERIALS
LA English
DT Article
DE gellan-gum hydrogels; GRGDS; adipose tissue-derived stem cells;
ID mesenchymal stem-cells; peripheral-nerve injury; modified gellan gum
AB The ability of peripheral nervous system (PNS) axons to regenerate and re-innervate their targets after an injury has been widely recognized. However, despite the considerable advances made in microsurgical techniques, complete functional recovery is rarely achieved, especially for severe peripheral nerve injuries (PNIs). Therefore, alternative therapies that can successfully repair peripheral nerves are still essential. In recent years the use of biodegradable hydrogels enriched with growth-supporting and guidance cues, cell transplantation, and biomolecular therapies have been explored for the treatment of PNIs. Bearing this in mind, the aim of this study was to assess whether Gly-Arg-Gly-Asp-Ser synthetic peptide (GRGDS)-modified gellan gum (GG) based hydrogels could foster an amenable environment for neurite/axonal growth. Additionally, strategies to further improve the rate of neurite outgrowth were also tested, namely the use of adipose tissue derived stem cells (ASCs), as well as the glial derived neurotrophic factor (GDNF). In order to increase its stability and enhance its bioactivity, the GDNF was conjugated covalently to iron oxide nanoparticles (IONPs). The impact of hydrogel modification as well as the effect of the GDNF-IONPs on ASC behavior was also screened. The results revealed that the GRGDS-GG hydrogel was able to support dorsal root ganglia (DRG)-based neurite outgrowth, which was not observed for non-modified hydrogels. Moreover, the modified hydrogels were also able to support ASCs attachment. In contrast, the presence of the GDNF-IONPs had no positive or negative impact on ASC behavior. Further experiments revealed that the presence of ASCs in the hydrogel improved axonal growth. On the other hand, GDNF-IONPs alone or combined with ASCs significantly increased neurite outgrowth from DRGs, suggesting a beneficial role of the proposed strategy for future applications in PNI regenerative medicine.
C1 [Assuncao-Silva, Rita C.; Oliveira, Catia Costa; Gomes, Eduardo D.; Sousa, Nuno; Silva, Nuno A.; Salgado, Antonio J.] Univ Minho, Sch Hlth Sci, Life & Hlth Sci Res Inst ICVS, P-4701057 Braga, Portugal.
RP Assuncao-Silva, RC (corresponding author), Univ Minho, Sch Hlth Sci, Life & Hlth Sci Res Inst ICVS, Campus Gualtar, P-4701057 Braga, Portugal.
EM asalgado@ecsaude.uminho.pt
FU EU-FP7-Health-collaborative project [278612]; Portuguese Foundation for
CR Allen SJ, 2013, PHARMACOL THERAPEUT, V138, P155, DOI 10.1016/j.pharmthera.2013.01.004
NR 1
TC 12
Z9 13
U1 3
U2 39
SN 
EI 
J9 
PD JUN 15
PY 2015
VL 10
IS 5
BP 
EP 
DI 10.1088/1748-6041/10/5/051001
PG 7
WC Engineering, Biomedical; Materials Science, Biomaterials
SC Engineering; Materials Science
GA CV1XN
UT WOS:000364051500001
ER

PT J
AU Tajdaran, K
AF Tajdaran, Kasra
TI A novel polymeric drug delivery system for localized and sustained
SO BIOTECHNOLOGY AND BIOENGINEERING
LA English
DT Article
DE nerve injury; FK506; drug delivery; fibrinogen; poly(lactic-co-glycolic)
ID peripheral-nerve injury; axonal regeneration; functional recovery
AB Despite substantial improvement in microsurgical techniques for nerve repair, recovery after peripheral nerve injury is usually incomplete. FK506, an FDA approved immunosuppressant, improves functional recovery and reinnervation following peripheral nerve injury in animal models. However, systemically delivered FK506 causes undesirable global immunosuppression. We have, therefore, engineered a biodegradable local delivery system for FK506 using fibrin gel as a drug reservoir that could be placed at a site of nerve injury. FK506 was incorporated into fibrin gel in solubilized, particulated, and poly(lactic-co-glycolic) acid (PLGA) microspheres-encapsulated forms. A tunable release of FK506 in the fibrin gel from days to weeks was observed with the rate of release being most rapid for the solubilized form and then the particulate form. The most prolonged period of release was seen with the PLGA microsphere-encapsulated form. As analyzed by in vitro dorsal root ganglion (DRG) neurite extension assay, PLGA microsphere encapsulation of FK506 did not alter the drug's properties and the released FK506 maintained its bioactivity over the entire period of release. This study suggests that local delivery of FK506 with fibrin hydrogel could be used to enhance peripheral nerve regeneration. Biotechnol. Bioeng. 2015;112: 1948-1953. (c) 2015 Wiley Periodicals, Inc.
C1 [Tajdaran, Kasra; Gordon, Tessa; Borschel, Gregory H.] Hosp Sick Children, Div Plast & Reconstruct Surg, Toronto, ON M5G 1X8, Canada.
RP Tajdaran, K (corresponding author), Hosp Sick Children, Div Plast & Reconstruct Surg, 555 Univ Ave, Toronto, ON M5G 1X8, Canada.
EM kasra.tajdaran@utoronto.ca
FU SY, 1995, J NEUROSCI, V15, P3886
CR Baumann MD, 2009, J CONTROL RELEASE, V138, P205, DOI 10.1016/j.jconrel.2009.05.009
NR 1
TC 58
Z9 69
U1 0
U2 67
SN 
EI 
J9 
PD JUN 15
PY 2015
VL 112
IS 9
BP 1948
EP 1953
DI 10.1002/bit.25598
PG 6
WC Biotechnology & Applied Microbiology
SC Biotechnology & Applied Microbiology
GA CN7UX
UT WOS:000358640600022
ER

PT J
AU Wang, S
AF Wang, Shuai
TI Culturing Fibroblasts in 3D Human Hair Keratin Hydrogels
SO ACS APPLIED MATERIALS & INTERFACES
LA English
DT Article
DE keratin; hydrogel; 3D cell culture; fibroblast; cell compliance; tissue
ID cell-culture; sponge scaffolds; pore-size; protein; tissue; contraction
AB Human hair keratins are readily available, easy to extract, and eco-friendly materials with natural bioactivities. Keratin-based materials have been studied for applications such as cell culture substrates, internal hemostats for liver injury, and conduits for peripheral nerve repair. However, there are limited reports of using keratin-based 3D scaffolds for cell culture in vitro. Here, we describe the development of a 3D hair keratin hydrogel, which allows for living cell encapsulation under near physiological conditions. The convenience of making the hydrogels from keratin solutions in a simple and controllable manner is demonstrated, giving rise to constructs with tunable physical properties. This keratin hydrogel is comparable to collagen hydrogels in supporting the viability and proliferation of L929 murine fibroblasts. Notably, the keratin hydrogels contract less significantly as compared to the collagen hydrogels, over a 16-day culture period. In addition, preliminary in vivo studies in immunocompetent animals show mild acute host tissue response. These results collectively demonstrate the potential of cell-loaded keratin hydrogels as 3D cell culture systems, which may be developed for clinically relevant applications.
C1 [Wang, Shuai; Ng, Kee Woei] Nanyang Technol Univ, Sch Mat Sci & Engn, Singapore 639798, Singapore.
RP Zhang, ZY (corresponding author), Shanghai Jiao Tong Univ, Dept Plast & Reconstruct Surg, Shanghai Peoples Hosp 9, Sch Med, Shanghai 200011, Peoples R China.
EM mr.zhiyong@gmail.com; kwng@ntu.edu.sg
FU Ministry of Education, Singapore [RG42/13]; National Natural Science
CR Abbott A, 2003, NATURE, V424, P870, DOI 10.1038/424870a
NR 1
TC 95
Z9 101
U1 2
U2 126
SN 
EI 
J9 
PD JUN 15
PY 2015
VL 7
IS 9
BP 5187
EP 5198
DI 10.1021/acsami.5b00854
PG 12
WC Nanoscience & Nanotechnology; Materials Science, Multidisciplinary
SC Science & Technology - Other Topics; Materials Science
GA CC8JN
UT WOS:000350614600019
ER

PT J
AU Mehrban, N
AF Mehrban, Nazia
TI Functionalized α-Helical Peptide Hydrogels for Neural Tissue Engineering
SO ACS BIOMATERIALS SCIENCE & ENGINEERING
LA English
DT Article
DE hydrogel; nerve tissue engineering peptide; RGD peptide; self-assembly;
ID peripheral-nerve regeneration; embryonic stem-cells; neurite outgrowth
AB Trauma to the central and peripheral nervous systems often lead to serious morbidity. Current surgical methods for repairing or replacing such damage have limitations. Tissue engineering offers a potential alternative. Here we show that functionalized alpha-helical-peptide hydrogels can be used to induce attachment, migration, proliferation and differentiation of murine embryonic neural stem cells (NSCs). Specifically, compared with undecorated gels, those functionalized with Arg-Gly-Asp-Ser (RGDS) peptides increase the proliferative activity of NSCs; promote their directional migration; induce differentiation, with increased expression of microtubule-associated protein-2, and a low expression of glial fibrillary acidic protein; and lead to the formation of larger neurospheres. Electrophysiological measurements from NSCs grown in RGDS-decorated gels indicate developmental progress toward mature neuron-like behavior. Our data indicate that these functional peptide hydrogels may go some way toward overcoming the limitations of current approaches to nerve-tissue repair.
C1 [Mehrban, Nazia; Wasmuth, Alexandra; Hudson, Kieran L.; Thomson, Andrew R.; Woolfson, Derek N.] Univ Bristol, Sch Chem, Bristol BS8 1TS, Avon, England.
RP Song, B (corresponding author), Cardiff Univ, Sch Dent, Cardiff CF10 3XQ, S Glam, Wales.
EM SongB3@cardiff.ac.uk; D.N.Woolfson@bristol.ac.uk
FU Biotechnology and Biological Sciences Research Council [H01716X];
CR Addae C, 2012, DIFFERENTIATION, V83, P233, DOI 10.1016/j.diff.2012.03.001
NR 1
TC 58
Z9 68
U1 0
U2 52
SN 
EI 
J9 
PD JUN 15
PY 2015
VL 1
IS 6
BP 431
EP 439
DI 10.1021/acsbiomaterials.5b00051
PG 9
WC Materials Science, Biomaterials
SC Materials Science
GA DC6RO
UT WOS:000369347500010
ER

PT J
AU Altun, I
AF Altun, Idiris
TI Histopathological Effects of Tissue Adhesives on Experimental Peripheral
SO JOURNAL OF KOREAN NEUROSURGICAL SOCIETY
LA English
DT Article
DE Peripheral nerve; Injury; Regeneration; Sciatic nerve; Tissue adhesive
ID fibrin glue; sciatic-nerve; repair; injury; bioglue
AB Objective : Our aim was to evaluate the histopathological effects of tissue adhesives on peripheral nerve regeneration after experimental sciatic nerve transection in rats and to search whether these tissue adhesives may possess a therapeutic potential in peripheral nerve injuries.
C1 [Altun, Idiris] Kahramanmaras Sutcu Imam Univ, Fac Med, Dept Neurosurg, TR-46100 Kahramanmaras, Turkey.
RP Altun, I (corresponding author), Kahramanmaras Sutcu Imam Univ, Fac Med, Dept Neurosurg, TR-46100 Kahramanmaras, Turkey.
EM idrisaltun46@hotmail.com
CR Barton MJ, 2014, NEUROSURG REV, V37, P585, DOI 10.1007/s10143-014-0559-1
NR 1
TC 5
Z9 5
U1 1
U2 5
SN 
EI 
J9 
PD JUN 15
PY 2015
VL 58
IS 6
BP 504
EP 507
DI 10.3340/jkns.2015.58.6.504
PG 4
WC Clinical Neurology; Surgery
SC Neurosciences & Neurology; Surgery
GA DB4TE
UT WOS:000368505400002
ER

PT J
AU Carballo-Molina, OA
AF Carballo-Molina, Oscar A.
TI Hydrogels as scaffolds and delivery systems to enhance axonal
SO FRONTIERS IN CELLULAR NEUROSCIENCE
LA English
DT Article
DE axotomy; growth factors; injury response; grafting; surgical
ID peripheral-nerve regeneration; peptide nanofiber scaffold
AB Damage caused to neural tissue by disease or injury frequently produces a discontinuity in the nervous system (NS). Such damage generates diverse alterations that are commonly permanent, due to the limited regeneration capacity of the adult NS, particularly the Central Nervous System (CNS). The cellular reaction to noxious stimulus leads to several events such as the formation of glial and fibrous scars, which inhibit axonal regeneration in both the CNS and the Peripheral Nervous System (PNS). Although in the PNS there is some degree of nerve regeneration, it is common that the growing axons reinnervate incorrect areas, causing mismatches. Providing a permissive substrate for axonal regeneration in combination with delivery systems for the release of molecules, which enhances axonal growth, could increase regeneration and the recovery of functions in the CNS or the PNS. Currently, there are no effective vehicles to supply growth factors or cells to the damaged/diseased NS. Hydrogels are polymers that are biodegradable, biocompatible and have the capacity to deliver a large range of molecules in situ. The inclusion of cultured neural cells into hydrogels forming three-dimensional structures allows the formation of synapses and neuronal survival. There is also evidence showing that hydrogels constitute an amenable substrate for axonal growth of endogenous or grafted cells, overcoming the presence of axonal regeneration inhibitory molecules, in both the CNS and PNS. Recent experiments suggest that hydrogels can carry and deliver several proteins relevant for improving neuronal survival and axonal growth. Although the use of hydrogels is appealing, its effectiveness is still a matter of discussion, and more results are needed to achieve consistent recovery using different parameters. This review also discusses areas of opportunity where hydrogels can be applied, in order to promote axonal regeneration of the NS.
C1 [Carballo-Molina, Oscar A.; Velasco, Ivan] Univ Nacl Autonoma Mexico, Inst fisiol Celular Neurociencias, Mexico City 04510, DF, Mexico.
RP Velasco, I (corresponding author), Univ Nacl Autonoma Mexico, Inst fisiol Celular Neurociencias, Circuito Exterior S-N,Ciudad Univ, Mexico City 04510, DF, Mexico.
EM ivelasco@ifc.unam.mx
FU Conacyt [131281]; Papiit-UNAM [IN208713]
CR Abidian MR, 2012, ADV HEALTHC MATER, V1, P762, DOI 10.1002/adhm.201200182
NR 1
TC 85
Z9 94
U1 0
U2 74
SN 
EI 
J9 
PD JUN 15
PY 2015
VL 9
IS 
BP 
EP 
DI 10.3389/fncel.2015.00013
PG 12
WC Neurosciences
SC Neurosciences & Neurology
GA CB4NL
UT WOS:000349604500001
ER

PT J
AU Vennemeyer, JJ
AF Vennemeyer, J. J.
TI Initial observations on using magnesium metal in peripheral nerve repair
SO JOURNAL OF BIOMATERIALS APPLICATIONS
LA English
DT Article
DE Peripheral nerve repair; nerve regeneration; magnesium; biodegradable
ID regeneration; injury; biomaterials; conduits
AB Biodegradable magnesium metal filaments placed inside biodegradable nerve conduits might provide the physical guidance support needed to improve the rate and extent of regeneration of peripheral nerves across injury gaps. In this study, we examined basic issues of magnesium metal resorption and biocompatibility by repairing sub-critical size gap injuries (6mm) in one sciatic nerve of 24 adult male Lewis rats. Separated nerve stumps were connected with poly(caprolactone) nerve conduits, with and without magnesium filaments (0.25mm diameter, 10mm length), with two different conduit filler substances (saline and keratin hydrogel). At 6 weeks after implantation, magnesium degradation was examined by micro-computed tomography and histological analyses. Magnesium degradation was significantly greater when the conduits were filled with an acidic keratin hydrogel than with saline (p<0.05). But magnesium filaments in some animals remained intact for 6 weeks. Using histological and immunocytochemical analyses, good biocompatibility of the magnesium implants was observed at 6 weeks, as shown by good development of regenerating nerve mini-fascicles and only mild inflammation in tissues even after complete degradation of the magnesium. Nerve regeneration was not interrupted by complete magnesium degradation. An initial functional evaluation, determination of size recovery of the gastrocnemius muscle, showed a slight improvement due to magnesium with the saline but not the keratin filler, compared with respective control conduits without magnesium. These results suggest that magnesium filament implants have the potential to improve repair of injured peripheral nerve defects in this rodent model.
C1 [Vennemeyer, J. J.] Univ Cincinnati, Dept Biomed Engn, Cincinnati, OH 45267 USA.
RP Pixley, SK (corresponding author), Univ Cincinnati, Med Ctr, Dept Mol & Cellular Physiol, Med Sci Bldg Room 4206A,231 Albert B Sabin Way, Cincinnati, OH 45267 USA.
EM sarah.pixley@uc.edu
FU NSF ERC for Revolutionizing Metallic Biomaterials [EEC-0812348, NCAT
CR Anderson JM, 2001, ANNU REV MATER RES, V31, P81, DOI 10.1146/annurev.matsci.31.1.81
NR 1
TC 38
Z9 44
U1 4
U2 52
SN 
EI 
J9 
PD JUN 15
PY 2015
VL 29
IS 8
BP 1145
EP 1154
DI 10.1177/0885328214553135
PG 10
WC Engineering, Biomedical; Materials Science, Biomaterials
SC Engineering; Materials Science
GA CB9UY
UT WOS:000349980100009
ER
