# Supplementary material for: Hydrogel research in peripheral nerve injury repair: a comprehensive multi-database bibliometric analysis (2015–2025)
Source: Front Neurol. 2026 Apr 29;17:1763950. doi: 10.3389/fneur.2026.1763950 (PMC13167558; doi:10.3389/fneur.2026.1763950)
Supplement: Supplementary file 2 [file Supplementary_file_2.zip › Data/Merge-Article/download2016u11.txt]

PT J
AU Zhou, YL
AF Zhou, Yalin
TI Rapid Gelling Chitosan/Polylysine Hydrogel with Enhanced Bulk Cohesive
SO BIOMACROMOLECULES
LA English
DT Article
ID polyethylene-glycol; chitosan; repair; attachment; network; dopa
AB Prompt and strong reconnection of severed peripheral nerves is crucial to nerve regeneration. The development of biocompatible nerve adhesives that are stronger than commonly used fibrin glue would be extremely beneficial to this field. We designed an in situ forming nerve adhesive hydrogel composed of chitosan and epsilon-polylysine (PL), which mimics the polysaccharides/protein structure of natural epineurium matrices, thus, enhancing the compatibility with nerves. Michael-type addition between the maleimide and thiol group was employed as a cross-linking reaction to eliminate foreign damage to nerves and to ensure a fast hydrogel formation speed (curing speed). Gelation occurred within 10 s, quick enough to promptly seal the transected nerve. Catechol groups conjugated onto PL molecules were demonstrated to reinforce both the bulk cohesive force of the hydrogel and the interfacial adhesive force between the hydrogel and epineurium. The storage modulus of the hydrogel was elevated to more than 2400 Pa. A superior nerve adhesion property that can tolerate 0.185 N of force (8x higher than fibrin glue) was obtained. After 8 weeks, the morphology of the repaired nerve fiber coapted by our hydrogel was very close to the morphology of normal nerve, and the axon cross ratio of the regenerated nerves coapted using hydrogel (57%) was much higher than employing the suture technique (35%). Thus, the in situ rapid gelling system offers a promising approach to the repair of severed peripheral nerves.
C1 [Zhou, Yalin; Zhao, Jin; Li, Sidi; Hou, Xin; Yuan, Xubo; Yuan, Xiaoyan] Tianjin Univ, Sch Mat Sci & Engn, Tianjin 300072, Peoples R China.
RP Zhao, J (corresponding author), Tianjin Univ, Sch Mat Sci & Engn, Tianjin 300072, Peoples R China.; Zhao, J (corresponding author), Tianjin Univ, Tianjin Key Lab Composite & Funct Mat, Tianjin 300072, Peoples R China.
EM zhaojin@tju.edu.cn
FU National Natural Science Foundation of China [51103095]
CR Amoozgar Z, 2012, ACTA BIOMATER, V8, P1849, DOI 10.1016/j.actbio.2012.01.022
NR 1
TC 62
Z9 68
U1 12
U2 288
SN 
EI 
J9 
PD JUN 15
PY 2016
VL 17
IS 2
BP 622
EP 630
DI 10.1021/acs.biomac.5b01550
PG 9
WC Biochemistry & Molecular Biology; Chemistry, Organic; Polymer Science
SC Biochemistry & Molecular Biology; Chemistry; Polymer Science
GA DD4ES
UT WOS:000369875900024
ER

PT J
AU Matsumine, H
AF Matsumine, Hajime
TI Facial nerve regeneration using basic fibroblast growth
SO JOURNAL OF TISSUE ENGINEERING AND REGENERATIVE MEDICINE
LA English
DT Article
DE basic fibroblast growth factor; peripheral nerve; regeneration;
ID schwann-cell proliferation; artificial dermis; tissue regeneration
AB Basic fibroblast growth factor (bFGF) plays a crucial role in the regeneration of peripheral nerve defects by affecting nerve cells, Schwann cells and fibroblasts, and by promoting axon outgrowth from the proximal nerve stump. However, the use of exogenous bFGF for in vivo regeneration of the peripheral nerves is limited by its short in vivo half-life. In this study, a drug delivery system for bFGF was developed that uses acidic gelatin hydrogel, which sustainably released bFGF in vivo over several weeks; its ability to promote peripheral nerve regeneration was also examined. In 8-week-old Lewis rats, 7-mm gaps were made in the buccal branch of the left facial nerve. Acidic gelatin hydrogel microspheres (10 mu l) with or without bFGF (50 mu g) were infused into a 10 mm silicone tube using a micropipette, and the silicone tube was then implanted into the gap. A 1-mm long nerve stump was inserted into each end of the tube. Histological examination at 7 weeks after implantation revealed (1) a significantly increased rate of nerve regeneration, (2) inducement of a number of regenerating nerve axons, and (3) a better degree of maturation of nerve axons in the bFGF microsphere group than that in the bFGF-free microsphere group. Copyright c 2014 John Wiley & Sons, Ltd.
C1 [Matsumine, Hajime; Sakurai, Hiroyuki] Tokyo Womens Med Univ, Dept Plast Surg, Shinjuku Ku, Tokyo, Japan.
RP Matsumine, H (corresponding author), Tokyo Womens Med Univ, Dept Plast Surg, Yachiyo Med Ctr, 477-96 Owada Shinden, Yachiyo, Chiba 2768524, Japan.
EM matsumine@diary.ocn.ne.jp
FU Special Coordination Funds for Promoting Science and Technology 'Cell
CR Alluin O, 2009, BIOMATERIALS, V30, P363, DOI 10.1016/j.biomaterials.2008.09.043
NR 1
TC 46
Z9 52
U1 1
U2 36
SN 
EI 
J9 
PD JUN 15
PY 2016
VL 10
IS 10
BP E559
EP E567
DI 10.1002/term.1884
PG 9
WC Cell & Tissue Engineering; Biotechnology & Applied Microbiology; Cell
SC Cell Biology; Biotechnology & Applied Microbiology; Engineering
GA EC0JI
UT WOS:000387786200032
ER

PT J
AU Biedermann, T.
   Klar, A.S.
   Böttcher-Haberzeth, S.
   Reichmann, E.
   Meuli, M.
AF Biedermann, Thomas (6701586663)
   Klar, Agnes S. (55450479000)
   Böttcher-Haberzeth, Sophie (8833086500)
   Reichmann, Ernst (55966564100)
   Meuli, Martin (56276203700)
TI Myelinated and unmyelinated nerve fibers reinnervate tissue-engineered dermo-epidermal human skin analogs in an in vivo model
SO Pediatric Surgery International
LA English
DT Article
DE Human skin substitutes; Peripheral nerve regeneration; Tissue engineering
AB Purpose: The clinical application of autologous tissue-engineered skin analogs is an important strategy to cover large skin defects. Investigating biological dynamics, such as reinnervation after transplantation, is essential to improve the quality of such skin analogs. Previously, we have examined that our skin substitutes are reinnervated by host peripheral nerve fibers as early as 8 weeks after transplantation. Here, we wanted to investigate the presence and possible differences regarding myelinated and unmyelinated host nerve fibers 15 weeks after the transplantation of light and dark human tissue-engineered skin analogs. Methods: Human epidermal keratinocytes, melanocytes, and dermal fibroblasts were isolated from human light and dark skin biopsies. Keratinocytes and melanocytes were seeded on fibroblast-containing collagen type I hydrogels after expansion in culture. After additional culturing, the tissue-engineered dermo-epidermal skin analogs were transplanted onto full-thickness skin wounds created on the back of immuno-incompetent rats. Skin substitutes were excised and analyzed 15 weeks after transplantation. Histological sections were examined with regard to the ingrowth pattern of myelinated and unmyelinated nerve fibers into the skin analogs using markers, such as Substance P, NF200, and S100-Beta. Results: We found myelinated and unmyelinated peripheral host nerve fibers 15 weeks after transplantation in the dermal part of our human skin substitutes. In particular, we identified large-diameter-myelinated Aβ- and Aδ-fibers, and small-diameter C-fibers. Furthermore, we observed myelinated nerves in close proximity to CD31-positive blood capillaries. In the long run, both types of ingrown host fibers showed an identical pattern in both light and dark skin analogs. Conclusion: Our data suggest that myelinated and unmyelinated peripheral nerves reinnervate human skin substitutes in a long-term in vivo transplantation assay. Our tissue-engineered skin analogs attract A- and C-fibers to supply both light and dark skin analogs. Potentially, this process restores skin sensitivity and has, therefore, a significant relevance with regard to future application of autologous pigmented dermo-epidermal skin substitutes onto patients. © 2017 Elsevier B.V., All rights reserved.
C1 Department of Surgery, Kinderspital Zürich, Zurich, Switzerland
   Department of Surgery, Kinderspital Zürich, Zurich, Switzerland
   Children's Research Center, Kinderspital Zürich, Zurich, Switzerland
NR 0
TC 0
SN 
EI 
J9 
PD JUN 15
PY 2016
VL 32.0
IS 12
BP 1183
EP 1191
DI 10.1007/s00383-016-3978-y
PG 0
UT 2-s2.0-84988637681
PM 27651370.0
ER

PT J
AU Nawrotek, K
AF Nawrotek, Katarzyna
TI Assessment of degradation and biocompatibility of electrodeposited
SO JOURNAL OF BIOMEDICAL MATERIALS RESEARCH PART A
LA English
DT Article
DE hydrogel; in vitro degradation; biocompatibility; inflammation;
ID peripheral-nerve regeneration; neurite outgrowth; tissue
AB Designing three-dimensional tubular materials made of chitosan is still a challenging task. Availability of such forms is highly desired by tissue engineering, especially peripheral nerve tissue engineering. Aiming at this problem, we use an electrodeposition phenomenon in order to obtain chitosan and chitosan-carbon nanotube hydrogel tubular implants. The in vitro biocompatibility of the fabricated structures is assessed using a mouse hippocampal cell line (mHip-poE-18). As both implants do not induce significant cytotoxicity, they are next subjected to in vitro degradation studies in the environment simulating in vivo conditions for specified periods of time: 7, 14, and 28 days. The mass loss of implants indicates their stability at the tested time period; therefore, the materials are subcutaneously implanted in Sprague Dawley rats. The explants are collected after 7, 14, and 28 days. The assessment of composition and changes in tissues surrounding the implanted materials is made in respect to surrounding tissue thickness as well as the number of blood vessels, macrophages, lymphocytes, and neutrophils. No symptoms of acute inflammation are noticed at any point in time. The observed regular healing process allows concluding that both chitosan and chitosan-carbon hydrogel tubular implants are biocompatible with high application potential in tissue engineering. (C) 2016 Wiley Periodicals, Inc.
C1 [Nawrotek, Katarzyna; Tylman, Michal] Lodz Univ Technol, Fac Proc & Environm Engn, Dept Proc Thermodynam, Wolczanska 213, PL-90924 Lodz, Poland.
RP Nawrotek, K (corresponding author), Lodz Univ Technol, Fac Proc & Environm Engn, Dept Proc Thermodynam, Wolczanska 213, PL-90924 Lodz, Poland.
EM katarzyna.nawrotek@p.lodz.pl
FU Foundation for Polish Science [73/UD/SKILLS/2014]
CR Abarrategi A, 2010, J BIOMED MATER RES A, V95A, P1132, DOI 10.1002/jbm.a.32912
NR 1
TC 16
Z9 16
U1 1
U2 67
SN 
EI 
J9 
PD JUN 15
PY 2016
VL 104
IS 11
BP 2701
EP 2711
DI 10.1002/jbm.a.35812
PG 11
WC Engineering, Biomedical; Materials Science, Biomaterials
SC Engineering; Materials Science
GA DY8ZW
UT WOS:000385422500010
ER

PT J
AU Sowa, Y
AF Sowa, Yoshihiro
TI Adipose-Derived Stem Cells Promote Peripheral Nerve Regeneration In Vivo
SO PLASTIC AND RECONSTRUCTIVE SURGERY
LA English
DT Article
ID sciatic-nerve; reporter mouse; hair follicle; stromal cells
AB Background: During recent decades, multipotent stem cells were found to reside in the adipose tissue, and these adipose-derived stem cells were shown to play beneficial roles, like those of Schwann cells, in peripheral nerve regeneration. However, it has not been well established whether adipose-derived stem cells offer beneficial effects to peripheral nerve injuries in vivo as Schwann cells do. Furthermore, the in situ survival and differentiation of adipose-derived stem cells after transplantation at the injured peripheral nerve tissue remain to be fully elucidated.
C1 Kyoto Prefectural Univ Med, Dept Plast & Reconstruct Surg, Grad Sch Med Sci, Kyoto 6028566, Japan.
RP Sowa, Y (corresponding author), Kyoto Prefectural Univ Med, Dept Plast & Reconstruct Surg, Grad Sch Med Sci, Kamigyo Ku, Kawaramachi Hirokoji Kajii Cho 465, Kyoto 6028566, Japan.
EM sowawan@kpu-m.ac.jp
FU Ministry of Education, Culture, Sports, Science and Technology of Japan
CR Amoh Y, 2012, J DERMATOL, V39, P33, DOI 10.1111/j.1346-8138.2011.01413.x
NR 1
TC 95
Z9 102
U1 0
U2 43
SN 
EI 
J9 
PD JUN 15
PY 2016
VL 137
IS 2
BP 318E
EP 330E
DI 10.1097/01.prs.0000475762.86580.36
PG 13
WC Surgery
SC Surgery
GA DC8BF
UT WOS:000369444200001
ER

PT J
AU Choe, S
AF Choe, Shawn
TI Sonic hedgehog delivery from self-assembled nanofiber hydrogels reduces
SO ACTA BIOMATERIALIA
LA English
DT Article
DE Self-assembling peptide amphiphile nanofiber hydrogels; Sonic hedgehog;
ID human corpus cavernosum; transforming growth factor-beta(1)
AB Erectile dysfunction (ED) is a serious medical condition in which current treatments are ineffective in prostatectomy and diabetic patients, due to injury to the cavernous nerve (CN), which causes irreversible remodeling of the penis (decreased smooth muscle and increased collagen), through a largely undefined mechanism. We propose that sonic hedgehog (SHH) and neural innervation, are indispensable regulators of collagen in the penis, with decreased SHH protein being an integral component of the fibrotic response to loss of innervation. We examined collagen abundance and morphology in control (Peyronie's), prostatectomy and diabetic patients, and in rat models of penile development, CN injury, SHH inhibition and under regenerative conditions, utilizing self-assembling peptide amphiphile (PA) nanofiber hydrogels for SHH delivery. Collagen abundance increased in penis of ED patients. In rats, collagen increased with CN injury in a defined time frame independent of injury severity. An inverse relationship between SHH and collagen abundance was identified; SHH inhibition increased and SHH treatment decreased penile collagen. SHH signaling in the pelvic ganglia (PG)/CN is important to maintain CN integrity and when inhibited, downstream collagen induction occurs. Collagen increased throughout penile development and with age, which is important when considering how to treat fibrosis clinically. These studies show that SHH PA treatment reduces collagen under regenerative post-prostatectomy conditions, indicating broad application for ED prevention in prostatectomy, diabetic and aging patients and in other peripheral nerve injuries. The PA nanofiber protein vehicle may be widely applicable as an in vivo delivery tool.
C1 [Choe, Shawn; Veliceasa, Dorina; Podlasek, Carol A.] Univ Illinois, Dept Urol, M-C 955,820 S Wood St,CSN 515, Chicago, IL 60612 USA.
RP Podlasek, CA (corresponding author), Univ Illinois, Dept Urol, M-C 955,820 S Wood St,CSN 515, Chicago, IL 60612 USA.
EM cap325@uic.edu
FU NIH/NIDDK Award [R01 DK101536, R01DK079184]; U.S. Army Research Office;
CR Alexaki VI, 2010, JNCI-J NATL CANCER I, V102, P1148, DOI 10.1093/jnci/djq257
NR 1
TC 43
Z9 46
U1 8
U2 57
SN 
EI 
J9 
PD JUN 15
PY 2016
VL 32
IS 
BP 89
EP 99
DI 10.1016/j.actbio.2016.01.014
PG 11
WC Engineering, Biomedical; Materials Science, Biomaterials
SC Engineering; Materials Science
GA DF8ZF
UT WOS:000371649100009
ER

PT J
AU Nawrotek, K.
   Tylman, M.
   Rudnicka, K.
   Gatkowska, J.
   Balcerzak, J.
AF Nawrotek, Katarzyna (37114010500)
   Tylman, Michał (36998109400)
   Rudnicka, Karolina (35110656800)
   Gatkowska, Justyna M. (11339929000)
   Balcerzak, Jacek (15841716100)
TI Tubular electrodeposition of chitosan-carbon nanotube implants enriched with calcium ions
SO Journal of the Mechanical Behavior of Biomedical Materials
LA English
DT Article
DE Carbon nanotubes; Chitosan; Electrodeposition; Hydroxyapatite; Nerve regeneration
AB A new approach for obtaining chitosan-carbon nanotube implants enriched with calcium ions in the form of tubular hydrogels is fostered. The intended application of the hydrogels is tissue engineering, especially peripheral nervous tissue regeneration. The fabrication method, based on an electrodeposition phenomenon, shows significant advantages over current solutions as implants can now be obtained rapidly at any required dimensions. Thus, it may open a new avenue to treat patients with peripheral nerve injuries. Either single walled or multiwalled carbon nanotubes enhance the mechanical properties of the tubular hydrogels. The controlled presence of calcium ions, sourced from hydroxyapatite, is also expected to augment the regenerative response. Because in vitro cytotoxic assays on mouse cell lines (L929 fibroblasts and mHippoE-18 hippocampal cells) as well as pro-inflammatory tests on THP-1XBlue™ cells show that the manufactured implants are biocompatible, we next intend to evaluate their immune- and nervous-safety on an animal model. © 2017 Elsevier B.V., All rights reserved.
C1 Department of Process Thermodynamics, Lodz University of Technology, Lodz, Poland
   Department of Immunology and Infectious Biology, University of Lodz, Lodz, Poland
   Department of Immunoparasitology, University of Lodz, Lodz, Poland
NR 0
TC 0
SN 
EI 
J9 
PD JUN 15
PY 2016
VL 60.0
IS nan
BP 256
EP 266
DI 10.1016/j.jmbbm.2016.02.012
PG 0
UT 2-s2.0-84958951229
PM 26913639.0
ER

PT J
AU Nune, M
AF Nune, Manasa
TI PLGA nanofibers blended with designer self-assembling peptides for
SO MATERIALS SCIENCE & ENGINEERING C-MATERIALS FOR BIOLOGICAL APPLICATIONS
LA English
DT Article
DE Peripheral nerve injury; Electrospun nanofibers; Self-assembling
ID schwann-cells; electrospun polycaprolactone; nerve regeneration; neurite
AB Electrospun nanofibers are attractive candidates for neural regeneration due to similarity to the extracellular matrix. Several synthetic polymers have been used but they lack in providing the essential biorecognition motifs on their surfaces. Self-assembling peptide nanofiber scaffolds (SAPNFs) like RADA16 and recently, designer SAPs with functional motifs RADA16-I-BMHP1 areexamples, which showed successful spinal cord regeneration. But these peptide nanofiber scaffolds have poor mechanical properties and faster degradation rates that limit their use for larger nerve defects. Hence, we have developed a novel hybrid nanofiber scaffold of polymer poly(L-lactide-co-glycolide) (PLGA) and RADA16-I-BMHP1. The scaffolds were characterized for the presence of peptides both qualitatively and quantitatively using several techniques like SEM, EDX, FTIR, CHN analysis, Circular Dichroism analysis, Confocal and thermal analysis. Peptide self-assembly was retained post-electrospinning and formed rod-like nanostructures on PLGA nanofibers. In vitro cell compatibility was studied using rat Schwann cells and their adhesion, proliferation and gene expression levels on the designed scaffolds were evaluated. Our results have revealed the significant effects of the peptide blended scaffolds on promoting Schwann cell adhesion, extension and phenotypic expression. Neural development markers (SEM3F, NRP2 & PLX1) gene expression levels were significantly upregulated in peptide blended scaffolds compared to the PLGA scaffolds. Thus the hybrid blended novel designer scaffolds seem to be promising candidates for successful and functional regeneration of the peripheral nerve. (C) 2016 Published by Elsevier B.V.
C1 [Nune, Manasa; Krishnan, Uma Maheswari; Sethuraman, Swaminathan] SASTRA Univ, Ctr Nanotechnol & Adv Biomat, Sch Chem & Biotechnol, Thanjavur, Tamil Nadu, India.
RP Sethuraman, S (corresponding author), SASTRA Univ, Ctr Nanotechnol & Adv Biomat, Sch Chem & Biotechnol, Thanjavur, Tamil Nadu, India.
EM swami@sastra.edu
FU Indian Council of Medical Research, India [35/12/2009-BMS]; Nano Mission
CR Andukuri A, 2011, ACTA BIOMATER, V7, P225, DOI 10.1016/j.actbio.2010.08.013
NR 1
TC 53
Z9 55
U1 0
U2 148
SN 
EI 
J9 
PD JUN 15
PY 2016
VL 62
IS 
BP 329
EP 337
DI 10.1016/j.msec.2016.01.057
PG 9
WC Materials Science, Biomaterials
SC Materials Science
GA DH4MC
UT WOS:000372759100041
ER

PT J
AU Heo, DN
AF Heo, Dong Nyoung
TI Multifunctional hydrogel coatings on the surface of neural cuff
SO ACTA BIOMATERIALIA
LA English
DT Article
DE Cuff electrode; Cyclosporine A; Sciatic nerve; Hydrogel coating; Drug
ID controlled drug-release; conducting polymers; sciatic-nerve
AB Recently, implantable neural electrodes have been developed for recording and stimulation of the nervous system. However, when the electrode is implanted onto the nerve trunk, the rigid polyimide has a risk of damaging the nerve and can also cause inflammation due to a mechanical mismatch between the stiff polyimide and the soft biological tissue. These processes can interrupt the transmission of nerve signaling. In this paper, we have developed a nerve electrode coated with PEG hydrogel that contains poly (lactic-co-glycolic) acid (PLGA) microspheres (MS) loaded with anti-inflammatory cyclosporin A (CsA). Micro-wells were introduced onto the electrode in order to increase their surface area. This allows for loading a high-dose of the drug. Additionally, chemically treating the surface with aminopropylmethacry-lamide can improve the adhesive interface between the electrode and the hydrogel. The surface of the micro-well cuff electrode (MCE) coated with polyethylene glycol (PEG) hydrogel and drug loaded PLGA microspheres (MS) were characterized by SEM and optical microscopy. Additionally, the conductive polymers, poly(3,4-ethylenedioxythiophene)-poly(styrenesulfonate) (PEDOT/PSS), were formed on the hydrogel layer for improving the nerve signal quality, and then characterized for their electrochemical properties. The loading efficiencies and release profiles were investigated by High Performance Liquid Chromatography (HPLC). The drug loaded electrode resulted in a sustained release of CsA. Moreover, the surface coated electrode with PEG hydrogel and CsA loaded MP showed a significantly decreased fibrous tissue deposition and increased axonal density in animal tests. We expect that the developed nerve electrode will minimize the tissue damage during regeneration of the nervous system.
C1 [Heo, Dong Nyoung; Song, Su-Jin; Ko, Wan-Kyu; Kwon, Il Keun] Kyung Hee Univ, Sch Dent, Dept Dent Mat, Seoul 02447, South Korea.
RP Kwon, IK (corresponding author), Kyung Hee Univ, Sch Dent, Dept Dent Mat, Seoul 02447, South Korea.; Lee, SH (corresponding author), Korea Inst Sci & Technol, Ctr BioMicroSyst, Seoul 02455, South Korea.
EM shleekist@kist.re.kr; kwoni@khu.ac.kr
FU Public Welfare & Safety research program through the National Research
CR Abidian MR, 2009, ADV FUNCT MATER, V19, P573, DOI 10.1002/adfm.200801473
NR 1
TC 72
Z9 80
U1 7
U2 254
SN 
EI 
J9 
PD JUN 15
PY 2016
VL 39
IS 
BP 25
EP 33
DI 10.1016/j.actbio.2016.05.009
PG 9
WC Engineering, Biomedical; Materials Science, Biomaterials
SC Engineering; Materials Science
GA DQ1NA
UT WOS:000378966500003
ER

PT J
AU Yasui, G
AF Yasui, Go
TI Neuregulin-1 released by biodegradable gelatin hydrogels can accelerate
SO JOURNAL OF PLASTIC RECONSTRUCTIVE AND AESTHETIC SURGERY
LA English
DT Article
DE Neuregulin-1 (NRG1); Facial nerve regeneration; Biodegradable gelatin
ID glial growth-factor; rat model; remyelination; innervation; forms
AB Background and aim: Neuregulin-1 is an essential axoglial signal required for peripheral nerve development, and evidence that neuregulin-1 is also required for effective nerve repair is growing. In this study, the effects of neuregulin-1-impregnated gelatin hydrogels on nerve regeneration and functional recovery after anastomosis of the facial nerve were investigated in a rat model of traumatic facial nerve paralysis.
C1 [Yasui, Go; Yamamoto, Yuhei; Shichinohe, Ryuji; Funayama, Emi; Oyama, Akihiko; Hayashi, Toshihiko; Furukawa, Hiroshi] Hokkaido Univ, Grad Sch Med, Dept Plast & Reconstruct Surg, Kita Ku, Kita 15 Nishi 7, Sapporo, Hokkaido 0608638, Japan.
RP Furukawa, H (corresponding author), Hokkaido Univ, Grad Sch Med, Dept Plast & Reconstruct Surg, Kita Ku, Kita 15 Nishi 7, Sapporo, Hokkaido 0608638, Japan.
EM hfuru@med.hokudai.ac.jp
CR Cannella B, 1998, P NATL ACAD SCI USA, V95, P10100, DOI 10.1073/pnas.95.17.10100
NR 1
TC 19
Z9 21
U1 0
U2 12
SN 
EI 
J9 
PD JUN 15
PY 2016
VL 69
IS 3
BP 328
EP 334
DI 10.1016/j.bjps.2015.10.037
PG 7
WC Surgery
SC Surgery
GA DF5OX
UT WOS:000371402600014
ER

PT J
AU Nawrotek, K
AF Nawrotek, Katarzyna
TI Chitosan-based hydrogel implants enriched with calcium ions intended for
SO CARBOHYDRATE POLYMERS
LA English
DT Article
DE Biomaterials; Nerve regeneration; Chitosan; Hydrogel; Electrodeposition
ID axon regeneration; repair; injury; biomaterials; guidance; motor
AB A new method for fabrication of chitosan-based hydrogel implants intended for peripheral nervous tissue regeneration was developed. The method is based on an electrodeposition phenomenon from a solution of chitosan and organic acid. In order to increase the mechanical strength of the implant, the solution was enriched with hydroxyapatite. Hydroxyapatite served as a source of calcium ions too. The influence of the concentration of the polymer and the additive on chemical, mechanical as well as biological properties of the obtained implant was evaluated. The study showed great dependence of the initial solution composition mainly on the physicochemical properties of the resulting structure. Basic in vitro cytotoxic and pro-inflammatory assays showed biocompatibility of manufactured implants, therefore, animal experimentations may be considered. (C) 2015 Elsevier Ltd. All rights reserved.
C1 [Nawrotek, Katarzyna; Tylman, Michal; Balcerzak, Jacek; Kaminski, Kamil] Lodz Univ Technol, Fac Proc & Environm Engn, PL-90924 Lodz, Poland.
RP Nawrotek, K (corresponding author), Lodz Univ Technol, Fac Proc & Environm Engn, Dept Proc Thermodynam, Wolczanska 213, PL-90924 Lodz, Poland.
EM katarzyna.nawrotek@p.lodz.pl; michal.tylman@p.lodz.pl;
FU Faculty of Process and Environmental Engineering at Lodz University of
CR Borschel GH, 2003, J SURG RES, V114, P133, DOI 10.1016/S0022-4804(03)00255-5
NR 1
TC 59
Z9 60
U1 1
U2 118
SN 
EI 
J9 
PD JUN 15
PY 2016
VL 136
IS 
BP 764
EP 771
DI 10.1016/j.carbpol.2015.09.105
PG 8
WC Chemistry, Applied; Chemistry, Organic; Polymer Science
SC Chemistry; Polymer Science
GA CX8RP
UT WOS:000365972000090
ER
