# Supplementary material for: Hydrogel research in peripheral nerve injury repair: a comprehensive multi-database bibliometric analysis (2015–2025)
Source: Front Neurol. 2026 Apr 29;17:1763950. doi: 10.3389/fneur.2026.1763950 (PMC13167558; doi:10.3389/fneur.2026.1763950)
Supplement: Supplementary file 2 [file Supplementary_file_2.zip › Data/Merge-Article/download2017u13.txt]

PT J
AU Potter, B.K.
AF Potter, Benjamin K. (7202248231)
TI From Bench to Bedside: No Need to be Nervous About Microsuturing?
SO Clinical Orthopaedics and Related Research
LA English
DT Article
DE nan
AB [No abstract available]
C1 Orthopaedic Surgery, Uniformed Services University of the Health Sciences, Bethesda, United States
   Walter Reed National Military Medical Center, Bethesda, United States
NR 0
TC 0
SN 
EI 
J9 
PD JUN 15
PY 2017
VL 475.0
IS 9
BP 2165
EP 2167
DI 10.1007/s11999-017-5385-7
PG 0
UT 2-s2.0-85019580120
PM 28523514.0
ER

PT J
AU Bhatnagar, D.
   Bushman, J.S.
   Murthy, N.S.
   Merolli, A.
   Kaplan, H.M.
   Kohn, J.
AF Bhatnagar, Divya (56624081100)
   Bushman, Jared S. (36909365500)
   Murthy, N. Sanjeeva (57203195958)
   Merolli, Antonio (55900258500)
   Kaplan, Hilton M. (24174969100)
   Kohn, Joachim B. (7101736238)
TI Fibrin glue as a stabilization strategy in peripheral nerve repair when using porous nerve guidance conduits
SO Journal of Materials Science: Materials in Medicine
LA English
DT Article
DE nan
AB Abstract: Porous conduits provide a protected pathway for nerve regeneration, while still allowing exchange of nutrients and wastes. However, pore sizes >30 µm may permit fibrous tissue infiltration into the conduit, which may impede axonal regeneration. Coating the conduit with Fibrin Glue (FG) is one option for controlling the conduits porosity. FG is extensively used in clinical peripheral nerve repair, as a tissue sealant, filler and drug-delivery matrix. Here, we compared the performance of FG to an alternative, hyaluronic acid (HA) as a coating for porous conduits, using uncoated porous conduits and reverse autografts as control groups. The uncoated conduit walls had pores with a diameter of 60 to 70 µm that were uniformly covered by either FG or HA coatings. In vitro, FG coatings degraded twice as fast as HA coatings. In vivo studies in a 1 cm rat sciatic nerve model showed FG coating resulted in poor axonal density (993 ± 854 #/mm2), negligible fascicular area (0.03 ± 0.04 mm2), minimal percent wet muscle mass recovery (16 ± 1 in gastrocnemius and 15 ± 5 in tibialis anterior) and G-ratio (0.73 ± 0.01). Histology of FG-coated conduits showed excessive fibrous tissue infiltration inside the lumen, and fibrin capsule formation around the conduit. Although FG has been shown to promote nerve regeneration in non-porous conduits, we found that as a coating for porous conduits in vivo, FG encourages scar tissue infiltration that impedes nerve regeneration. This is a significant finding considering the widespread use of FG in peripheral nerve repair. Graphical Abstract: [InlineMediaObject not available: see fulltext.] © 2017 Elsevier B.V., All rights reserved.
C1 New Jersey Center for Biomaterials, Piscataway, United States
   School of Pharmacy, University of Wyoming, Laramie, United States
NR 0
TC 0
SN 
EI 
J9 
PD JUN 15
PY 2017
VL 28.0
IS 5
BP nan
EP nan
DI 10.1007/s10856-017-5889-4
PG 0
UT 2-s2.0-85017228690
PM 28389905.0
ER

PT J
AU González-Pérez, F.
   Cobianchi, S.
   Heimann, C.
   Phillips, J.B.
   Udina, E.
   Navarro, X.
AF González-Pérez, Francisco (55537247200)
   Cobianchi, Stefano (13003004000)
   Heimann, Claudia (55850094300)
   Phillips, James B. (9240949100)
   Udina, Esther (6506447298)
   Navarro, Xavier (22944812800)
TI Stabilization, rolling, and addition of other extracellular matrix proteins to collagen hydrogels improve regeneration in chitosan guides for long peripheral nerve gaps in rats
SO Neurosurgery
LA English
DT Article
DE Chitosan; Extracellular matrix; Fibronectin; Laminin; Peripheral nerve; Regeneration
AB BACKGROUND: Autograft is still the gold standard technique for the repair of long peripheral nerve injuries. The addition of biologically active scaffolds into the lumen of conduits to mimic the endoneurium of peripheral nerves may increase the final outcome of artificial nerve devices. Furthermore, the control of the orientation of the collagen fibers may provide some longitudinal guidance architecture providing a higher level of mesoscale tissue structure. OBJECTIVE: To evaluate the regenerative capabilities of chitosan conduits enriched with extracellular matrix-based scaffolds to bridge a critical gap of 15 mm in the rat sciatic nerve. METHODS: The right sciatic nerve of female Wistar Hannover rats was repaired with chitosan tubes functionalized with extracellular matrix-based scaffolds fully hydrated or stabilized and rolled to bridge a 15 mm nerve gap. Recovery was evaluated by means of electrophysiology and algesimetry tests and histological analysis 4 months after injury. RESULTS: Stabilized constructs enhanced the success of regeneration compared with fully hydrated scaffolds. Moreover, fibronectin-enriched scaffolds increased muscle reinnervation and number of myelinated fibers compared with laminin-enriched constructs. CONCLUSION: A mixed combination of collagen and fibronectin may be a promising internal filler for neural conduits for the repair of peripheral nerve injuries, and their stabilization may increase the quality of regeneration over long gaps. © 2019 Elsevier B.V., All rights reserved.
C1 Department of Cell Biology, Universitat Autònoma de Barcelona, Cerdanyola del Valles, Spain
   Medovent GmbH, Mainz, Germany
   Division of Biomaterials and Tissue Engineering, Eastman Dental Institute, London, United Kingdom
NR 0
TC 0
SN 
EI 
J9 
PD JUN 15
PY 2017
VL 80.0
IS 3
BP 465
EP 474
DI 10.1093/neuros/nyw068
PG 0
UT 2-s2.0-85038207397
PM 28362971.0
ER

PT J
AU Ramburrun, P
AF Ramburrun, Poornima
TI Design and characterization of neurodurable gellan-xanthan pH-responsive
SO EXPERT OPINION ON DRUG DELIVERY
LA English
DT Article
DE Polysaccharide gums; gellan gum; xanthan gum; nerve conduits; hydrogel;
ID peripheral-nerve regeneration; controlled-release; matrix tablets
AB Objectives: The purpose of this study was to develop novel, porous neurodurable interpenetrating networks of gellan-xanthan hydrogel conduits intercalated with pristine polymethyl methacrylate (PMMA) particles for the sustained and concurrent release of two model compounds: bovine serum albumin (BSA) and diclofenac sodium.
C1 [Ramburrun, Poornima; Kumar, Pradeep; Choonara, Yahya E.; du Toit, Lisa C.; Pillay, Viness] Univ Witwatersrand, Wits Adv Drug Delivery Platform Res Unit, Dept Pharm & Pharmacol, Sch Therapeut Sci,Fac Hlth Sci, Johannesburg, South Africa.
RP Pillay, V (corresponding author), Univ Witwatersrand, Wits Adv Drug Delivery Platform Res Unit, Dept Pharm & Pharmacol, Sch Therapeut Sci,Fac Hlth Sci, Johannesburg, South Africa.
EM viness.pillay@wits.ac.za
FU National Research Foundation (NRF) of South Africa
CR Aminabhavi TM, 2015, EXPERT OPIN DRUG DEL, V12, P669, DOI 10.1517/17425247.2014.974871
NR 1
TC 21
Z9 21
U1 1
U2 77
SN 
EI 
J9 
PD JUN 15
PY 2017
VL 14
IS 3
BP 291
EP 306
DI 10.1080/17425247.2017.1266331
PG 16
WC Pharmacology & Pharmacy
SC Pharmacology & Pharmacy
GA EM3GB
UT WOS:000395201400002
ER

PT J
AU Lan, SM
AF Lan, Sheng-Min
TI The effect of molecular weight and concentration of hyaluronan on the
SO BIOMEDICAL MATERIALS
LA English
DT Article
DE hyaluronan; molecular weight; nerve regeneration; peripheral nerve
ID spinal-cord-injury; peripheral-nerve; wallerian degeneration; functional
AB Acute traumatic peripheral nerve injury remains a significant clinical issue affecting mostly young individuals and their productivity in spite of advances in current medicine. Hyaluronan has been explored in this scenario for its anti-adhesive and high biocompatibility properties for decades. The molecular weight and concentration of the locally applied hyaluronan has been overlooked and not optimized. We used different molecular weights and concentrations of hyaluronan in a rat sciatic nerve crush injury model and found better overall outcomes with high molecular weight (3000 kDa) hyaluronan. The anti-inflammatory effect of the higher molecular weight hyaluronan may have a more favorable effect. We conclude that the optimization of hyaluronan is necessary when incorporating hyaluronan in the engineering of biomaterials for use in acute traumatic peripheral nerve injury.
C1 [Lan, Sheng-Min] Natl Cheng Kung Univ Hosp, Dept Orthoped, Dou Liou Branch, Yunlin 640, Taiwan.
RP Jou, IM (corresponding author), I Shou Univ, E Da Hosp, Dept Orthoped, Kaohsiung 824, Taiwan.
EM ed109325@edah.org.tw
FU SY, 1995, J NEUROSCI, V15, P3876
CR Ali M, 2012, ANAL BIOANAL CHEM, V402, P1269, DOI 10.1007/s00216-011-5531-0
NR 1
TC 4
Z9 4
U1 0
U2 12
SN 
EI 
J9 
PD JUN 15
PY 2017
VL 12
IS 4
BP 
EP 
DI 10.1088/1748-605X/aa6f1a
PG 12
WC Engineering, Biomedical; Materials Science, Biomaterials
SC Engineering; Materials Science
GA FD6PS
UT WOS:000407651000003
ER

PT J
AU Tao, J
AF Tao, Jie
TI A 3D-engineered porous conduit for peripheral nerve repair
SO SCIENTIFIC REPORTS
LA English
DT Article
ID guidance conduits; regeneration; hydrogel; cryogel; guide; channels
AB End-to-end neurorrhaphy is the most commonly used method for treating peripheral nerve injury. However, only 50% of patients can regain useful function after treating with neurorrhaphy. Here, we constructed a 3D-engineered porous conduit to promote the function recovery of the transected peripheral nerve after neurorrhaphy. The conduit that consisted of a gelatin cryogel was prepared by molding with 3D-printed moulds. Due to its porous structure and excellent mechanical properties, this conduit could be collapsed by the mechanical force and resumed its original shape after absorption of normal saline. This shape-memory property allowed a simply surgery process for installing the conduits. Moreover, the biodegradable conduit could prevent the infiltration of fibroblasts and reduce the risk of scar tissue, which could provide an advantageous environment for nerve regeneration. The efficiency of the conduits in assisting peripheral nerve regeneration after neurorrhaphy was evaluated in a rat sciatic nerve transected model. Results indicated that conduits significantly benefitted the recovery of the transected peripheral nerve after end-to-end neurorrhaphy on the static sciatic index ( SSI), electrophysiological results and the re-innervation of the gastrocnemius muscle. This work demonstrates a biodegradable nerve conduit that has potentially clinical application in promoting the neurorrhaphy.
C1 [Tao, Jie; Wang, Shujuan; Zhang, Jiumeng; Liu, Xuan; Gou, Zhiyuan; Cheng, Hao; Liu, Qianqi; Zhang, Qianqian; You, Shenglan; Gou, Maling] Sichuan Univ, West China Hosp, State Key Lab Biotherapy, Chengdu, Sichuan Provinc, Peoples R China.
RP Gou, ML (corresponding author), Sichuan Univ, West China Hosp, State Key Lab Biotherapy, Chengdu, Sichuan Provinc, Peoples R China.; Gou, ML (corresponding author), Sichuan Univ, West China Hosp, Ctr Canc, Chengdu, Sichuan Provinc, Peoples R China.; Gou, ML (corresponding author), Collaborat Innovat Ctr Biotherapy, Chengdu, Sichuan Provinc, Peoples R China.
EM goumaling@scu.edu.cn
FU National High Technology Research and Development Program ("863"
CR AIGNER L, 1995, CELL, V83, P269, DOI 10.1016/0092-8674(95)90168-X
NR 1
TC 59
Z9 67
U1 3
U2 95
SN 
EI 
J9 
PD JUN 15
PY 2017
VL 7
IS 
BP 
EP 
DI 10.1038/srep46038
PG 13
WC Multidisciplinary Sciences
SC Science & Technology - Other Topics
GA ER7DU
UT WOS:000398971200001
ER

PT J
AU Martinez-Moreno, M
AF Martinez-Moreno, Margot
TI Regulation of Peripheral Myelination through Transcriptional Buffering
SO CELL REPORTS
LA English
DT Article
ID schwann-cell differentiation; methyltransferase activity
AB Precise regulation of Egr2 transcription is fundamentally important to the control of peripheral myelination. Here, we describe a long non-coding RNA antisense to the promoter of Egr2 (Egr2-AS-RNA). During peripheral nerve injury, the expression of Egr2-ASRNA is increased and correlates with decreased Egr2 transcript and protein levels. Ectopic expression of Egr2-AS-RNA in dorsal root ganglion (DRG) cultures inhibits the expression of Egr2 mRNA and induces demyelination. In vivo inhibition of Egr2AS-RNA using oligonucleotide GapMers released from a biodegradable hydrogel following sciatic nerve injury reverts the EGR2-mediated gene expression profile and significantly delays demyelination. Egr2-AS-RNA gradually recruits H3K27ME3, AGO1, AGO2, and EZH2 on the Egr2 promoter following sciatic nerve injury. Furthermore, expression of Egr2-AS-RNA is regulated through ERK1/2 signaling to YY1, while loss of Ser184 of YY1 regulates binding to Egr2-AS-RNA. In conclusion, we describe functional exploration of an antisense long non-coding RNA in peripheral nervous system (PNS) biology.
C1 [Martinez-Moreno, Margot; Zepecki, John P.; Olaru, Alexander; Ness, Jennifer K.; Tapinos, Nikos] Geisinger Med Clin, Mol Neurosci & Neuro Oncol Lab, Danville, PA 17822 USA.
RP Tapinos, N (corresponding author), Geisinger Med Clin, Mol Neurosci & Neuro Oncol Lab, Danville, PA 17822 USA.; Tapinos, N (corresponding author), Brown Univ, Dept Neurosurg, Providence, RI 02903 USA.
EM nikos_tapinos@brown.edu
FU Geisinger Clinic
CR Adilakshmi T, 2012, PLOS ONE, V7, P0, DOI 10.1371/journal.pone.0039674
NR 1
TC 29
Z9 31
U1 1
U2 16
SN 
EI 
J9 
PD JUN 15
PY 2017
VL 20
IS 8
BP 1950
EP 1963
DI 10.1016/j.celrep.2017.07.068
PG 14
WC Cell Biology
SC Cell Biology
GA FE3ZN
UT WOS:000408154300018
ER

PT J
AU Xu, HX
AF Xu, Haixing
TI Preparation and characterization of injectable chitosan-hyaluronic acid
SO JOURNAL OF BIOACTIVE AND COMPATIBLE POLYMERS
LA English
DT Article
DE Chitosan; hyaluronic acid; nerve growth factor; injectable hydrogel;
ID drug-delivery; regeneration; conduits; system; injury; repair
AB The usage of hollow nerve conduits shows inferior recovery effect on the repair of peripheral nerve defects. In this study, a biocompatible and biodegradable pH-induced injectable chitosan-hyaluronic acid hydrogel for nerve growth factor encapsulation and sustained release was developed as the fillers in the lumen of hollow nerve conduit to reform its microenvironment for peripheral nerve regeneration. The physicochemical properties of hydrogel were characterized by gelation time, Fourier transform infrared spectroscopy, scanning electron microscopy, compressive modulus, porosity, swelling ratio, and in vitro degradation. The in vitro nerve growth factor release profiles and cell evaluation were also investigated. The results show that the structure of chitosan-hyaluronic acid hydrogel is composed of interconnected channels with a controllable pore diameter ranging from 20 to 100 mu m. The hydrogel can be degraded more than 70% within 8weeks in vitro and is available for nerve growth factor sustained release. The chitosan-hyaluronic acid/nerve growth factor hydrogel is non-toxic and suitable for adhesion and proliferation of nerve cells and capable of maintaining nerve growth factor activity. Therefore, it could be a promising intraluminal filler of nerve conduits for peripheral nerve regeneration in neural tissue engineering.
C1 [Xu, Haixing; Zhang, Lingxi; Bao, Yun; Yan, Xiumei; Li, Yiping; Huang, Zhijun; Xu, Peihu] Wuhan Univ Technol, Sch Chem Chem Engn & Life Sci, Dept Pharmaceut Engn, Wuhan 430070, Peoples R China.
RP Xu, PH (corresponding author), Wuhan Univ Technol, Sch Chem Chem Engn & Life Sci, Dept Pharmaceut Engn, Wuhan 430070, Peoples R China.
EM whutxph68@126.com
FU National Natural Science Foundation of China [51473130, 51403168,
CR APFEL SC, 1992, ANN NEUROL, V31, P76, DOI 10.1002/ana.410310114
NR 1
TC 37
Z9 37
U1 2
U2 153
SN 
EI 
J9 
PD JUN 15
PY 2017
VL 32
IS 2
BP 146
EP 162
DI 10.1177/0883911516662068
PG 17
WC Biotechnology & Applied Microbiology; Materials Science, Biomaterials;
SC Biotechnology & Applied Microbiology; Materials Science; Polymer Science
GA EM5AE
UT WOS:000395323500003
ER

PT J
AU Shahriari, D
AF Shahriari, Dena
TI Peripheral nerve growth within a hydrogel microchannel scaffold
SO JOURNAL OF BIOMEDICAL MATERIALS RESEARCH PART A
LA English
DT Article
DE Nerve repair; nerve regeneration; nerve guidance conduits; drilling
ID templated agarose scaffolds; monkey median nerve; guidance conduits
AB Nerve repair in several mm-long nerve gaps often requires an interventional technology. Microchannel scaffolds have proven effective for bridging nerve gaps and guiding axons in the peripheral nervous system (PNS). Nonetheless, fabricating microchannel scaffolds at this length scale remains a challenge and/or is time consuming and cumbersome. In this work, a simple computer-aided microdrilling technique was used to fabricate 10 mm-long agarose scaffolds consisting of 300 mu m-microchannels and 85 mu m-thick walls in less than an hour. The agarose scaffolds alone, however, did not exhibit adequate stiffness and integrity to withstand the mechanical stresses during implantation and suturing. To provide mechanical support and enable suturing, poly caprolactone (PCL) conduits were fabricated and agarose scaffolds were placed inside. A modified salt-leaching technique was developed to introduce interconnected porosity in PCL conduits to allow for tuning of the mechanical properties such as elastic modulus and strain to failure. It was shown that the PCL conduits were effective in stabilizing the agarose scaffolds in 10 mm-long sciatic nerve gaps of rats for at least 8 weeks. Robust axon ingress and Schwann cell penetration were observed within the microchannel scaffolds without using growth factors. (c) 2017 Wiley Periodicals, Inc. J Biomed Mater Res Part A: 105A: 3392-3399, 2017.
C1 [Shahriari, Dena; Sakamoto, Jeff S.] Univ Michigan, Dept Macromol Sci & Engn, Ann Arbor, MI 48109 USA.
RP Sakamoto, JS (corresponding author), Univ Michigan, Dept Macromol Sci & Engn, Ann Arbor, MI 48109 USA.; Sakamoto, JS (corresponding author), Univ Michigan, Dept Mech Engn, Ann Arbor, MI 48109 USA.
EM jeffsaka@umich.edu
FU USA NIH [R01 EB014986]
CR ARCHIBALD SJ, 1995, J NEUROSCI, V15, P4109
NR 1
TC 36
Z9 43
U1 0
U2 67
SN 
EI 
J9 
PD JUN 15
PY 2017
VL 105
IS 12
BP 3392
EP 3399
DI 10.1002/jbm.a.36186
PG 8
WC Engineering, Biomedical; Materials Science, Biomaterials
SC Engineering; Materials Science
GA FL0RP
UT WOS:000413918800016
ER

PT J
AU Carriel Araya, V.
   Scionti, G.
   Campos, F.
   Roda-Murillo, O.
   Castro, B.
   Cornelissen, M.
   Garzón, I.
   Alaminos, M.
AF Carriel Araya, V. S. (43860983400)
   Scionti, Giuseppe (55801742200)
   Campos, Fernando (56898606900)
   Roda-Murillo, Olga (35485543300)
   Castro, Begoña (7005068854)
   Cornelissen, Maria Jozefa A. (54953536200)
   Garzón, Ingrid J. (16241647400)
   Alaminos, M. (6602357049)
TI In vitro characterization of a nanostructured fibrin agarose bio-artificial nerve substitute
SO Journal of Tissue Engineering and Regenerative Medicine
LA English
DT Article
DE adipose-derived mesenchymal stem cells; biomimetic nerve substitute; cell–biomaterial interactions; extracellular matrix; fibrin–agarose hydrogels; nanostructured biomaterials; neural tissue engineering
AB Neural tissue engineering is focused on the design of novel biocompatible substitutes to repair peripheral nerve injuries. In this paper we describe a nanostructured fibrin–agarose bioartificial nerve substitute (NFABNS), based on nanostructured fibrin–agarose hydrogels (FAHs) with human adipose-derived mesenchymal stem cells (HADMSCs). These NFABNSs were mechanically characterized and HADMSCs behaviour was evaluated using histological and ultrastructural techniques. Mechanical characterization showed that the NFABNSs were resistant, flexible and elastic, with a high deformation capability. Histological analyses carried out in vitro during 16 days revealed that the number of HADMSCs decreased over time, with a significant increase after 16 days. HADMSCs formed cell clusters and degraded the surrounding scaffold during this time; additionally, HADMSCs showed active cell proliferation and cytoskeletal remodelling, with a progressive synthesis of extracellular matrix molecules. Finally, this study demonstrated that it is possible to generate biologically active and mechanically stable tissue-like substitutes with specific dimensions, based on the use of HADMSCs, FAHs and a nanostructure technique. However, in vivo analyses are needed to demonstrate their potential usefulness in peripheral nerve repair. Copyright © 2015 John Wiley & Sons, Ltd. © 2021 Elsevier B.V., All rights reserved.
C1 Department of Histology, Universidad de Granada, Facultad de Medicina, Granada, Spain
   Department of Basic Medical Sciences, Universiteit Ghent, Faculteit Geneeskunde en Gezondheidswetenschappen, Ghent, Belgium
   Doctoral School of Life Sciences and Medicine, Universidad de Granada, Granada, Spain
   Department of Anatomy, Universidad de Granada, Facultad de Medicina, Granada, Spain
   S.L. Science and Technology, Histocell S.L., Derio, Spain
NR 0
TC 0
SN 
EI 
J9 
PD JUN 15
PY 2017
VL 11.0
IS 5
BP 1412
EP 1426
DI 10.1002/term.2039
PG 0
UT 2-s2.0-85019858907
PM 26177604.0
ER

PT J
AU Wu, XL
AF Wu, Xiaoli
TI Functional self-assembling peptide nanofiber hydrogel for peripheral
SO REGENERATIVE BIOMATERIALS
LA English
DT Article
DE Peripheral nerve regeneration; self-assembling peptide; IKVAV; RGD;
ID experimental strategy; scaffolds; cultures; degeneration; recovery
AB Peripheral nerves are fragile and easily damaged, usually resulting in nervous tissue loss, motor and sensory function loss. Advances in neuroscience and engineering have been significantly contributing to bridge the damage nerve and create permissive environment for axonal regrowth across lesions. We have successfully designed two self-assembling peptides by modifying RADA 16-I with two functional motifs IKVAV and RGD. Nanofiber hydrogel formed when combing the two neutral solutions together, defined as RADA 16-Mix that overcomes the main drawback of RADA16-I associated with low pH. In the present study, we transplanted the RADA 16-Mix hydrogel into the transected rat sciatic nerve gap and effect on axonal regeneration was examined and compared with the traditional RADA16-I hydrogel. The regenerated nerves were found to grow along the walls of the large cavities formed in the graft of RADA16-I hydrogel, while the nerves grew into the RADA 16-Mix hydrogel toward distal position. RADA 16-Mix hydrogel induced more axons regeneration and Schwann cells immigration than RADA16-I hydrogel, resulting in better functional recovery as determined by the gait-stance duration percentage and the formation of new neuromuscular junction structures. Therefore, our results indicated that the functional SAP RADA16-Mix nanofibrous hydrogel provided a better environment for peripheral nerve regeneration than RADA16-I hydrogel and could be potentially used in peripheral nerve injury repair.
C1 [Wu, Xiaoli; He, Liumin; Li, Wen; Li, Heng; Wong, Wai-Man; Wu, Wutian] Univ Hong Kong, Dept Anat, Sch Biomed Sci, LKS Fac Med, 21 Sassoon Rd, Hong Kong, Peoples R China.
RP Wu, WT (corresponding author), Univ Hong Kong, Dept Anat, Sch Biomed Sci, LKS Fac Med, 21 Sassoon Rd, Hong Kong, Peoples R China.; Wu, WT (corresponding author), Jinan Univ, Joint Lab, Jinan, Peoples R China.; Wu, WT (corresponding author), Jinan Univ, Univ Hong Kong, GHM Inst CNS Regenerat, 601 Huangpu Ave W, Guangzhou 510632, Guangdong, Peoples R China.
EM wtwu@hkucc.hku.hk
FU National Program on Key Basic Research Project (973 Program)
CR Coleman MP, 2010, ANNU REV NEUROSCI, V33, P245, DOI 10.1146/annurev-neuro-060909-153248
NR 1
TC 71
Z9 83
U1 8
U2 143
SN 
EI 
J9 
PD JUN 15
PY 2017
VL 4
IS 1
BP 21
EP 30
DI 10.1093/rb/rbw034
PG 10
WC Materials Science, Biomaterials
SC Materials Science
GA EP3CL
UT WOS:000397260000003
ER

PT J
AU Zhang, L
AF Zhang, Lei
TI Sustained Local Release of NGF from a Chitosan-Sericin Composite
SO ACS APPLIED MATERIALS & INTERFACES
LA English
DT Article
DE chronic nerve compression; tissue engineering approach; chitosan-sericin
ID carpal-tunnel-syndrome; silk protein sericin; growth-factor
AB Chronic nerve compression (CNC), a common form of peripheral nerve injury, always leads to chronic peripheral nerve pain and dysfunction. Current available treatments for CNC are ineffective as they usually aim to alleviate symptoms at the acute phase with limited capability toward restoring injured nerve function. New approaches for effective recovery of CNC injury are highly desired. Here we report for the first time a tissue-engineered approach for the repair of CNC. A genipin cross-linked chitosan-sericin 3D scaffold for delivering nerve growth factor (NGF) was designed and fabricated. This scaffold combines the advantages of both chitosan and sericin, such as high porosity, adjustable mechanical properties and swelling ratios, the ability of supporting Schwann cells growth, and improving nerve regeneration. The degradation products of the composite scaffold upregulate the mRNA levels of the genes important for facilitating nerve function recovery, including glial-derived neurotrophic factor (GDNF), early growth response 2 (EGR2), and neural cell adhesion molecule (NCAM) in Schwann cells, while down-regulating two inflammatory genes' mRNA levels in macrophages, tumor necrosis factor alpha (TNF-alpha), and interleukin-1 beta (IL-1 beta). Importantly, our tissue-engineered strategy achieves significant nerve functional recovery in a preclinical CNC animal model by decreasing neuralgia, improving nerve conduction velocity (NCV), accelerating microstructure restoration, and attenuating gastrocnemius muscles dystrophy. Together, this work suggests a promising clinical alternative for treating chronic peripheral nerve compression injury.
C1 [Zhang, Lei; Yang, Wen; Song, Yu; Xie, Hongjian; Wang, Jian; Li, Xiaolin; Chang, Panpan; Wang, Zheng; Wang, Lin] Huazhong Univ Sci & Technol, Tongji Med Coll, Union Hosp, Res Ctr Tissue Engn & Regenerat Med, Jiefang Ave 1277, Wuhan 430022, Peoples R China.
RP Wang, Z; Wang, L (corresponding author), Huazhong Univ Sci & Technol, Tongji Med Coll, Union Hosp, Res Ctr Tissue Engn & Regenerat Med, Jiefang Ave 1277, Wuhan 430022, Peoples R China.; Wang, L (corresponding author), Huazhong Univ Sci & Technol, Union Hosp, Dept Clin Lab, Tongji Med Coll, Wuhan 430022, Peoples R China.; Wang, GB; Wang, Z (corresponding author), Huazhong Univ Sci & Technol, Tongji Med Coll, Union Hosp, Dept Gastrointestinal Surg, Wuhan 430022, Peoples R China.
EM wgb@hust.edu.cn; zhengwang@hust.edu.cn; lin_wang@hust.edu.cn
FU National Natural Science Foundation of China [81272559, 81402875,
CR Altman GH, 2003, BIOMATERIALS, V24, P401, DOI 10.1016/S0142-9612(02)00353-8
NR 1
TC 62
Z9 69
U1 2
U2 139
SN 
EI 
J9 
PD JUN 15
PY 2017
VL 9
IS 4
BP 3432
EP 3444
DI 10.1021/acsami.6b14691
PG 13
WC Nanoscience & Nanotechnology; Materials Science, Multidisciplinary
SC Science & Technology - Other Topics; Materials Science
GA EJ6UW
UT WOS:000393355900023
ER

PT J
AU Du, JR
AF Du, Jinrong
TI Prompt peripheral nerve regeneration induced by a hierarchically aligned
SO ACTA BIOMATERIALIA
LA English
DT Article
DE Fibrin; Peripheral nerve regeneration; Hydrogel; Aligned topography;
ID spinal-cord-injury; conduits; rat; scaffolds; repair; gaps; protocols
AB Fibrin plays a crucial role in peripheral nerve regeneration, which could occur spontaneously in the format of longitudinally oriented fibrin cables during the initial stage of nerve regeneration. This fibrin cable can direct migration and proliferation of Schwann cells and axonal regrowth, which is very important to nerve regeneration. In the present study, we prepared a three-dimensional hierarchically aligned fibrin nanofiber hydrogel (AFG) through electrospinning and molecular self-assembly to resemble the architecture and biological function of the native fibrin cable. The AFG displayed a hierarchically aligned topography as well as low elasticity (similar to 1.5 kPa) that were similar to nerve extracellular matrix (ECM) and the native fibrin cable. Rapid, directional cell adhesion and migration of Schwann cells (SCs) and dorsal root ganglions were observed in vitro. The AFG was then used as a potential intraluminal substrate in a bio-engineered chitosan tube to bridge a 10-mm-long sciatic nerve gap in rats. We found that the AFG served as a beneficial microenvironment to support SCs cable formation and axonal regrowth within 2 weeks. Further histological and morphological analyses as well as electrophysiological and functional examinations were performed after AFG implantation for up to 12 weeks. The results from morphological analysis and electrophysiological examination indicated that regenerative outcomes achieved by our developed graft were close to those by an autologous nerve graft, but superior to those by hollow chitosan tubes (hCST) and random fibrin nanofiber hydrogel (RFG). Our results demonstrate that the AFG creates an instructive microenvironment by mimicking the native fibrin cable as well as the oriented and soft features of nerve ECM to accelerate axonal regrowth, thus showing great promising potential for applications in neural regeneration.
C1 [Du, Jinrong; Yao, Shenglian; Cao, Zheng; Yang, Yongdong; Wang, Xiumei] Tsinghua Univ, Sch Mat Sci & Engn, State Key Lab New Ceram & Fine Proc, Beijing 100084, Peoples R China.
RP Wang, XM (corresponding author), Tsinghua Univ, Sch Mat Sci & Engn, State Key Lab New Ceram & Fine Proc, Beijing 100084, Peoples R China.
EM wxm@mail.tsinghua.edu.cn
FU Tsinghua University Initiative Scientific Research Program [20161080091,
CR BAIN JR, 1989, PLAST RECONSTR SURG, V83, P129, DOI 10.1097/00006534-198901000-00024
NR 1
TC 141
Z9 157
U1 9
U2 314
SN 
EI 
J9 
PD JUN 15
PY 2017
VL 55
IS 
BP 296
EP 309
DI 10.1016/j.actbio.2017.04.010
PG 14
WC Engineering, Biomedical; Materials Science, Biomaterials
SC Engineering; Materials Science
GA EX7FU
UT WOS:000403414500022
ER
