# Supplementary material for: Hydrogel research in peripheral nerve injury repair: a comprehensive multi-database bibliometric analysis (2015–2025)
Source: Front Neurol. 2026 Apr 29;17:1763950. doi: 10.3389/fneur.2026.1763950 (PMC13167558; doi:10.3389/fneur.2026.1763950)
Supplement: Supplementary file 2 [file Supplementary_file_2.zip › Data/Merge-Article/download2018u25.txt]

PT J
AU Lin, T
AF Lin, Tao
TI Hydrogel derived from porcine decellularized nerve tissue as a promising
SO ACTA BIOMATERIALIA
LA English
DT Article
DE Decellularized nerve matrix; Hydrogel; Nanofibrous structure; ECM
ID extracellular-matrix hydrogels; mesenchymal stem-cells; marrow stromal
AB Decellularized matrix hydrogels derived from tissues or organs have been used for tissue repair due to their biocompatibility, tunability, and tissue-specific extracellular matrix (ECM) components. However, the preparation of decellularized peripheral nerve matrix hydrogels and their use to repair nerve defects have not been reported. Here, we developed a hydrogel from porcine decellularized nerve matrix (pDNM-G), which was confirmed to have minimal DNA content and retain collagen and glycosaminoglycans content, thereby allowing gelatinization. The pDNM-G exhibited a nanofibrous structure similar to that of natural ECM, and a similar to 280-Pa storage modulus at 10 mg/mL similar to that of native neural tissues. Western blot and liquid chromatography tandem mass spectrometry analysis revealed that the pDNM-G consisted mostly of ECM proteins and contained primary ECM-related proteins, including fibronectin and collagen I and IV). In vitro experiments showed that pDNM-G supported Schwann cell proliferation and preserved cell morphology. Additionally, in a 15-mm rat sciatic nerve defect model, pDNM-G was combined with electrospun poly(lactic-acid)-co-poly(trimethylene-carbonate) conduits to bridge the defect, which did not elicit an adverse immune response and promoted the activation of M2 macrophages associated with a constructive remodeling response. Morphological analyses and electrophysiological and functional examinations revealed that the regenerative outcomes achieved by pDNM-G were superior to those by empty conduits and closed to those using rat decellularized nerve matrix allograft scaffolds. These findings indicated that pDNM-G, with its preserved ECM composition and nanofibrous structure, represents a promising biomaterial for peripheral nerve regeneration.
C1 [Lin, Tao; Qiu, Shuai; Liu, Jianghui; Zhu, Shuang; Yan, Liwei; Zhu, Qingtang; Liu, Xiaolin] Sun Yat Sen Univ, Affiliated Hosp 1, Dept Orthoped & Microsurg, 58,Zhongshan 2nd Rd, Guangzhou 510080, Guangdong, Peoples R China.
RP Zhu, QT; Liu, XL (corresponding author), Sun Yat Sen Univ, Affiliated Hosp 1, Dept Orthoped & Microsurg, 58,Zhongshan 2nd Rd, Guangzhou 510080, Guangdong, Peoples R China.; Quan, DP (corresponding author), Sun Yat Sen Univ, Sch Chem, 135 Xingang Xi Rd, Guangzhou 510275, Guangdong, Peoples R China.
EM zhuqingt@mail.sysu.edu.cn; cesqdp@mail.sysu.edu.cn;
FU National Key Research and Development Plan of China [2016YFC1101603,
CR BAIN JR, 1989, PLAST RECONSTR SURG, V83, P129, DOI 10.1097/00006534-198901000-00024
NR 1
TC 124
Z9 132
U1 4
U2 228
SN 
EI 
J9 
PD JUN 15
PY 2018
VL 73
IS 
BP 326
EP 338
DI 10.1016/j.actbio.2018.04.001
PG 13
WC Engineering, Biomedical; Materials Science, Biomaterials
SC Engineering; Materials Science
GA GK5NU
UT WOS:000436222600026
ER

PT J
AU Guo, Q
AF Guo, Qi
TI Chitosan conduits filled with simvastatin/Pluronic F-127 hydrogel
SO JOURNAL OF BIOMEDICAL MATERIALS RESEARCH PART B-APPLIED BIOMATERIALS
LA English
DT Article
DE peripheral nerve injury; endogenous neurotrophic factors; simvastatin;
ID spinal-cord-injury; hepatocyte growth-factor; neurotrophic factors
AB Treating peripheral nerve defects represents a clinical challenge, and nerve conduits lacking an internal scaffold lead to limited large nerve gap regeneration. Here, we bridged 10-mm sciatic nerve defects in rats with a chitosan conduit filled with 0, 0.5, or 1.0 mg of simvastatin in Pluronic F-127 hydrogel. We assessed subsequent nerve regeneration using the sciatic functional index (SFI), electrophysiological assessments, Fluoro-Gold (FG) retrograde tracing, gastrocnemius muscle mass measurements, and histological and immunohistochemical assessments of nerve regeneration. Ten weeks after implantation, the chitosan conduit filled with simvastatin/Pluronic F-127 hydrogel promoted nerve regeneration; there were significant increases in the SFI, compound muscle action potential peak amplitude, motor nerve conduction velocity, FG-labeled neuron number in the dorsal root ganglia, myelin sheath thickness, axon diameter, gastrocnemius wet weight, and muscle fiber area percentage in the gastrocnemius muscle (all p<0.05). The expression levels of neurotrophic factors, such as pleiotrophin, hepatocyte growth factor, vascular endothelial growth factor, and glial cell line-derived neurotrophic factor, were also found to be increased. The results suggest that chitosan conduits filled with simvastatin/Pluronic F-127 hydrogel improved peripheral nerve regeneration and functional recovery in rats, which may have been related to the increased expression of several endogenous neurotrophic factors. (c) 2017 Wiley Periodicals, Inc. J Biomed Mater Res Part B: Appl Biomater, 106B: 787-799, 2018.
C1 [Guo, Qi; Xu, Yingsheng] Peking Univ, Dept Neurol, Hosp 3, Beijing 100191, Peoples R China.
RP Xu, YS (corresponding author), Peking Univ, Dept Neurol, Hosp 3, Beijing 100191, Peoples R China.; Song, CL (corresponding author), Peking Univ, Dept Orthoped, Hosp 3, Beijing 100191, Peoples R China.; Song, CL (corresponding author), Beijing Key Lab Spinal Dis, Beijing 100191, Peoples R China.
EM xys@bjmu.edu.cn; schl@bjmu.edu.cn
FU National High Technology Research and Development Program of China (863
CR Bellamkonda RV, 2006, BIOMATERIALS, V27, P3515, DOI 10.1016/j.biomaterials.2006.02.030
NR 1
TC 46
Z9 49
U1 0
U2 70
SN 
EI 
J9 
PD JUN 15
PY 2018
VL 106
IS 2
BP 787
EP 799
DI 10.1002/jbm.b.33890
PG 13
WC Engineering, Biomedical; Materials Science, Biomaterials
SC Engineering; Materials Science
GA FR9DN
UT WOS:000419374000032
ER

PT J
AU Miller, RJ
AF Miller, Ryan J.
TI Combining electrospun nanofibers with cell-encapsulating hydrogel fibers
SO JOURNAL OF BIOMATERIALS SCIENCE-POLYMER EDITION
LA English
DT Article
DE Interfacial polyelectrolyte complexation; neuron; neurite; hydrogel;
ID spinal-cord-injury; interfacial polyelectrolyte complexation
AB A promising component of biomaterial constructs for neural tissue engineering are electrospun fibers, which differentiate stem cells and neurons as well as direct neurite growth. However, means of protecting neurons, glia, and stem cells seeded on electrospun fibers between lab and surgical suite have yet to be developed. Here we report an effort to accomplish this using cell-encapsulating hydrogel fibers made by interfacial polyelectrolyte complexation (IPC). IPC-hydrogel fibers were created by interfacing acid-soluble chitosan (AsC) and cell-containing alginate and spinning them on bundles of aligned electrospun fibers. Primary spinal astrocytes, cortical neurons, or L929 fibroblasts were mixed into alginate hydrogels prior to IPC-fiber spinning. The viability of each cell type was assessed at 30min, 4h, 1d, and 7d after encapsulation in IPC hydrogels. Some neurons were encapsulated in IPC-hydrogel fibers made from water-soluble chitosan (WsC). Neurons were also stained with Tuj1 and assessed for neurite extension. Neuron survival in AsC-fibers was worse than astrocytes in AsC-fibers (p<0.05) and neurons in WsC-fibers (p<0.05). As expected, neuron and glia survival was worse than L929 fibroblasts (p<0.05). Neurons in IPC-hydrogel fibers fabricated with WsC extended neurites robustly, while none in AsC fibers did. Neurons remaining inside IPC-hydrogel fibers extended neurites inside them, while others de-encapsulated, extending neurites on electrospun fibers, which did not fully integrate with IPC-hydrogel fibers. This study demonstrates that primary neurons and astrocytes can be encapsulated in IPC-hydrogel fibers at good percentages of survival. IPC hydrogel technology may be a useful tool for encapsulating neural and other cells on electrospun fiber scaffolds.
C1 [Miller, Ryan J.; Chan, Cheook Y.; Rastogi, Arjun; Grant, Allison M.; White, Christina M.; Bette, Nicole; Schaub, Nicholas J.; Corey, Joseph M.] VA Ann Arbor Healthcare Syst, Dept Res, Ann Arbor, MI 48105 USA.
RP Corey, JM (corresponding author), VA Ann Arbor Healthcare Syst, Dept Res, Ann Arbor, MI 48105 USA.; Corey, JM (corresponding author), VA Ann Arbor Healthcare Syst, GRECC, Ann Arbor, MI 48105 USA.; Corey, JM (corresponding author), Univ Michigan, Dept Neurol, Ann Arbor, MI 48109 USA.; Corey, JM (corresponding author), Univ Michigan, Dept Biomed Engn, Ann Arbor, MI 48109 USA.; Corey, JM (corresponding author), Univ Michigan, Macromol Sci & Engn Program, Ann Arbor, MI 48109 USA.; Corey, JM (corresponding author), Univ Michigan, Neurosci Grad Program, Ann Arbor, MI 48109 USA.
EM coreyj@umich.edu
FU VA Rehab RD [I21-RX001904]; National Institute of Dental and
CR Alilain WJ, 2011, NATURE, V475, P196, DOI 10.1038/nature10199
NR 1
TC 32
Z9 32
U1 4
U2 124
SN 
EI 
J9 
PD JUN 15
PY 2018
VL 29
IS 13
BP 1625
EP 1642
DI 10.1080/09205063.2018.1479084
PG 18
WC Engineering, Biomedical; Materials Science, Biomaterials; Polymer
SC Engineering; Materials Science; Polymer Science
GA GP3JA
UT WOS:000440739500008
ER

PT J
AU Salehi, M
AF Salehi, Majid
TI Regeneration of sciatic nerve crush injury by a hydroxyapatite
SO JOURNAL OF PHYSIOLOGICAL SCIENCES
LA English
DT Article
DE Collagen type I; Hydrogel; Hydroxyapatite; Nanoparticles; Peripheral
ID axonal guidance growth; nano-hydroxyapatite; schwann-cells; netrin-1
AB The current study aimed to enhance the efficacy of peripheral nerve regeneration using a hydroxyapatite nanoparticle-containing collagen type I hydrogel. A solution of type I collagen, extracted from the rat tails, was incorporated with hydroxyapatite nanoparticles (with the average diameter of similar to 212 nm) and crosslinked with 1-ethyl-3-(3-dimethylaminopropyl)-carbodiimide (EDC) to prepare the hydrogel. The Schwann cell cultivation on the prepared hydrogel demonstrated a significantly higher cell proliferation than the tissue culture plate, as positive control, after 48 h (n = 3, P < 0.005) and 72 h (n = 3, P < 0.01). For in vivo evaluation, the prepared hydrogel was administrated on the sciatic nerve crush injury in Wistar rats. Four groups were studied: negative control (with injury but without interventions), positive control (without injury), collagen hydrogel and hydroxyapatite nanoparticle-containing collagen hydrogel. After 12 weeks, the administration of hydroxyapatite nanoparticle-containing collagen significantly (n = 4, P < 0.005) enhanced the functional behavior of the rats compared with the collagen hydrogel and negative control groups as evidenced by the sciatic functional index, hot plate latency and compound muscle action potential amplitude measurements. The overall results demonstrated the applicability of the produced hydrogel for the regeneration of peripheral nerve injuries.
C1 [Salehi, Majid; Naseri-Nosar, Mahdi; Ebrahimi-Barough, Somayeh; Vaez, Ahmad; Ai, Jafar] Univ Tehran Med Sci, Sch Adv Technol Med, Dept Tissue Engn & Appl Cell Sci, Tehran 1417755469, Iran.
RP Ai, J (corresponding author), Univ Tehran Med Sci, Sch Adv Technol Med, Dept Tissue Engn & Appl Cell Sci, Tehran 1417755469, Iran.
EM salehim@razi.tums.ac.ir; Naseri.iranica@gmail.com;
CR Akita T, 2016, J PHYSIOL SCI, V66, P175, DOI 10.1007/s12576-015-0416-1
NR 1
TC 53
Z9 56
U1 6
U2 91
SN 
EI 
J9 
PD JUN 15
PY 2018
VL 68
IS 5
BP 579
EP 587
DI 10.1007/s12576-017-0564-6
PG 9
WC Physiology
SC Physiology
GA GP1XY
UT WOS:000440613200005
ER

PT J
AU Lu, C.
   Wang, Y.
   Yang, S.
   Wang, C.
   Sun, X.
   Lu, J.
   Yin, H.
   Jiang, W.
   Meng, H.
   Rao, F.
   Wang, X.
   Peng, J.
AF Lu, Changfeng (57202819415)
   Wang, Yu C. (57203768864)
   Yang, Shuhui (57201294675)
   Wang, Chong (57200248904)
   Sun, Xun (56612472100)
   Lu, Jiaju (57192940502)
   Yin, Heyong (57143300700)
   Jiang, Wenli (57188922173)
   Meng, Haoye (55174948200)
   Rao, Feng (57203550885)
   Wang, Xiumei (7501868460)
   Peng, Jiang (16507187300)
TI Bioactive Self-Assembling Peptide Hydrogels Functionalized with Brain-Derived Neurotrophic Factor and Nerve Growth Factor Mimicking Peptides Synergistically Promote Peripheral Nerve Regeneration
SO ACS Biomaterials Science and Engineering
LA English
DT Article
DE hydrogel; nanofiber; neurotrophic peptides; peripheral nerve regeneration; self-assembling peptide
AB Various artificial materials have been fabricated as alternatives to autologous nerve grafts in peripheral nerve regeneration, and these afford positive recovery effects without the disadvantages of the gold standard. In this study, we prepared a three-dimensional functionalized self-assembling peptide nanofiber hydrogel containing two neurotrophic peptides (CTDIKGKCTGACDGKQC and RGIDKRHWNSQ derived from nerve growth factor and brain-derived neurotrophic factor, respectively) that reflected the structure and properties of the neural extracellular matrix. The material was used to promote axonal regrowth and functional recovery. Scanning electron microscopy revealed a three-dimensional porous matrix within the hydrogel. Circular dichroism spectroscopy and atomic force microscopy confirmed that the peptides displayed a β-sheet structure and self-assembled into long nanofibers. Rheology measurements and atomic force microscopy indicated that the elasticity of the peptide hydrogels was close to that of the nerve tissue matrix. In vitro work with Schwann cells and dorsal root ganglia showed that the hydrogels exhibited good cell compatibility. Furthermore, the hydrogel containing CTDIKGKCTGACDGKQC and RGIDKRHWNSQ promoted the neurite outgrowth of PC12 cells significantly compared to non-functionalized peptide. In vivo, the hydrogels were placed into chitosan tubes and used to bridge 10 mm long sciatic nerve defects in rats. We found that the combination of CTDIKGKCTGACDGKQC and RGIDKRHWNSQ accelerated axonal regeneration and afforded good functional recovery, suggesting that they synergistically facilitate peripheral nerve regeneration. © 2018 Elsevier B.V., All rights reserved.
C1 Institute of Orthopedics, General Hospital of People's Liberation Army, Beijing, China
   Beijing Key Laboratory of Regenerative Medicine in Orthopedics, Beijing, China
   Key Lab of Musculoskeletal Trauma and War Injuries, PLA, Beijing, China
   State Key Laboratory of New Ceramics and Fine Processing, Tsinghua University, Beijing, China
   School of Medicine, Nankai University, Tianjin, China
   Co-innovation Center of Neuroregeneration, Nantong University, Nantong, China
   Experimental Surgery and Regenerative Medicine, Klinikum der Universität München, Munich, Germany
NR 0
TC 0
SN 
EI 
J9 
PD JUN 15
PY 2018
VL 4.0
IS 8
BP 2994
EP 3005
DI 10.1021/acsbiomaterials.8b00536
PG 0
UT 2-s2.0-85048858523
PM 33435020.0
ER

PT J
AU Yao, SL
AF Yao, Shenglian
TI Hierarchically aligned fibrin nanofiber hydrogel accelerated axonal
SO INTERNATIONAL JOURNAL OF NANOMEDICINE
LA English
DT Article
DE spinal cord injury; nerve regrowth; fibrin hydrogel; aligned structure;
ID peripheral-nerve regeneration; templated agarose scaffolds
AB Background: Designing novel biomaterials that incorporate or mimic the functions of extracellular matrix to deliver precise regulatory signals for tissue regeneration is the focus of current intensive research efforts in tissue engineering and regenerative medicine.
C1 [Yao, Shenglian; Wang, Lu-Ning] Univ Sci & Technol Beijing, Sch Mat Sci & Engn, Beijing, Peoples R China.
RP Wang, XM (corresponding author), Tsinghua Univ, Sch Mat Sci & Engn, Minist Educ, Key Lab Adv Mat, YiFu Technol & Sci Bldg 2804, Beijing 100084, Peoples R China.
EM wxm@mail.tsinghua.edu.cn
FU National Natural Science Foundation of China [31771056]; China
CR Ahmed TAE, 2008, TISSUE ENG PART B-RE, V14, P199, DOI 10.1089/ten.teb.2007.0435
NR 1
TC 81
Z9 89
U1 4
U2 104
SN 
EI 
J9 
PD JUN 15
PY 2018
VL 13
IS 
BP 2883
EP 2895
DI 10.2147/IJN.S159356
PG 13
WC Nanoscience & Nanotechnology; Pharmacology & Pharmacy
SC Science & Technology - Other Topics; Pharmacology & Pharmacy
GA GG1FF
UT WOS:000432430900001
ER

PT J
AU Prest, TA
AF Prest, Travis A.
TI Nerve-specific, xenogeneic extracellular matrix hydrogel promotes
SO JOURNAL OF BIOMEDICAL MATERIALS RESEARCH PART A
LA English
DT Article
DE nerve; regenerative medicine; extracellular matrix; hydrogel; macrophage
ID recurrent laryngeal nerve; vocal fold paralysis; schwann-cells
AB Peripheral nerve possesses the inherent ability to regrow and recover following injury. However, nerve regeneration is often slow and incomplete due to limitations associated with the local microenvironment during the repair process. Manipulation of the local microenvironment at the site of nerve repair, therefore, represents a significant opportunity for improvement in downstream outcomes. Macrophages and Schwann cells play a key role in the orchestration of early events after peripheral nerve injury. We describe the production, characterization, and use of an injectable, peripheral nerve-specific extracellular matrix-based hydrogel (PNSECM) for promoting modulation of the local macrophage and Schwann cell responses at the site of nerve repair in a rodent model of sciatic nerve injury. We show that PNSECM hydrogels largely maintain the matrix structure associated with normal native peripheral nerve tissue. PNSECM hydrogels were also found to promote increased macrophage invasion, higher percentages of M2 macrophages and enhanced Schwann cell migration when used as a lumen filler in a rodent model of nerve gap repair using an inert nerve guidance conduit. These results suggest that an injectable PNSECM hydrogel can provide a supportive, bioactive scaffold which promotes repair of peripheral nerve in vivo. (c) 2017 Wiley Periodicals, Inc. J Biomed Mater Res Part A: 106A: 450-459, 2018.
C1 [Prest, Travis A.; LoPresti, Samuel T.; Olutoye, Oluyinka O.; Brown, Bryan N.; Cheetham, Jonathan] Univ Pittsburgh, McGowan Inst Regenerat Med, Pittsburgh, PA 15260 USA.
RP Brown, BN; Cheetham, J (corresponding author), Univ Pittsburgh, McGowan Inst Regenerat Med, Pittsburgh, PA 15260 USA.; Brown, BN (corresponding author), Univ Pittsburgh, Dept Bioengn, Pittsburgh, PA 15260 USA.; Brown, BN; Cheetham, J (corresponding author), Cornell Univ, Dept Clin Sci, Ithaca, NY 14850 USA.
EM brownb@upmc.edu; jc485@cornell.edu
FU Commonwealth of Pennsylvania through Innovation Works; University of
CR Agrawal V, 2011, TISSUE ENG PT A, V17, P2435, DOI 10.1089/ten.tea.2011.0036
NR 1
TC 50
Z9 60
U1 0
U2 58
SN 
EI 
J9 
PD JUN 15
PY 2018
VL 106
IS 2
BP 450
EP 459
DI 10.1002/jbm.a.36235
PG 10
WC Engineering, Biomedical; Materials Science, Biomaterials
SC Engineering; Materials Science
GA FR1MB
UT WOS:000418830200015
ER

PT J
AU Lu, JJ
AF Lu, Jiaju
TI A neurotrophic peptide-functionalized self-assembling peptide nanofiber
SO NANO RESEARCH
LA English
DT Article
DE peripheral nerve regeneration; self-assembling peptide; hydrogel;
ID neurite outgrowth; schwann-cells; injury; scaffolds; repair; strategy
AB Nerve guidance conduit (NGC) is a potential alternative to autologous nerve for peripheral nerve regeneration. A promising therapeutic strategy is to modify the nerve guidance conduit intraluminal microenvironment using physical and/or chemical guidance cues. In this study, a neurotrophic peptide-functionalized self-assembling peptide nanofiber hydrogel that could promote PC12 cell adhesion, proliferation, and neuronal differentiation in vitro was prefilled in the lumen of a hollow chitosan tube (hCST) to accelerate axonal regeneration in a rat sciatic nerve defect model. The functionalized self-assembling peptide was developed by introducing a neurotrophic peptide (RGI, RGIDKRHWNSQ) derived from brain-derived neurotrophic factor (BDNF) to the C-terminus of the self-assembling peptide RADA16-I (Ac-(RADA)(4)-CONH2). Morphological, histological, electrophysiological, and functional analyses demonstrated that the RGI-functionalized, self-assembling, peptide nanofiber hydrogel RAD/RGI could produce a neurotrophic microenvironment that markedly improved axonal regeneration with enhanced re-myelination and motor functional recovery.
C1 [Lu, Jiaju; Yang, Shuhui; Zhao, Lingyun; Sun, Xiaodan; Wang, Xiumei] Tsinghua Univ, Sch Mat Sci & Engn, State Key Lab New Ceram & Fine Proc, Beijing 100084, Peoples R China.
RP Wang, XM (corresponding author), Tsinghua Univ, Sch Mat Sci & Engn, State Key Lab New Ceram & Fine Proc, Beijing 100084, Peoples R China.; Peng, J (corresponding author), Chinese Peoples Liberat Army Gen Hosp, Inst Orthoped, Beijing 100853, Peoples R China.; Peng, J (corresponding author), Nantong Univ, Coinnovat Ctr Neuroregenerat, Nantong 226007, Peoples R China.
EM pengjiang301@126.com; wxm@mail.tsinghua.edu.cn
FU National Natural Science Foundation of China [31771056, 31771052];
CR BAIN JR, 1989, PLAST RECONSTR SURG, V83, P129, DOI 10.1097/00006534-198901000-00024
NR 1
TC 45
Z9 53
U1 10
U2 224
SN 
EI 
J9 
PD JUN 15
PY 2018
VL 11
IS 9
BP 4599
EP 4613
DI 10.1007/s12274-018-2041-9
PG 15
WC Chemistry, Physical; Nanoscience & Nanotechnology; Materials Science,
SC Chemistry; Science & Technology - Other Topics; Materials Science;
GA GP9KY
UT WOS:000441237100012
ER

PT J
AU Cornelison, RC
AF Cornelison, R. Chase
TI Injectable hydrogels of optimized acellular nerve for injection in the
SO BIOMEDICAL MATERIALS
LA English
DT Article
DE acellular nerve graft; extracellular matrix; in situ gelling; hydrogel;
ID heparan-sulfate proteoglycan; macrophage phenotype; rheological
AB Objective. Spinal cord injury (SCI) affects a quarter million individuals in the United States, and there is currently no clinical treatment. Both fresh and acellular peripheral nerve grafts can induce spinal axon regeneration and support functional recovery in experimental injury models. Nonetheless, a scaffold that can be injected into a spinal contusion would be far less invasive to apply. We aimed to develop the first injectable acellular nerve graft for promoting repair after contusion SCI. Approach. We report a method to enzymatically solubilize optimized acellular (OA) nerve-a decellularized peripheral nerve graft developed in our laboratory and currently used clinically-to obtain an injectable solution that undergoes thermal gelation under physiological conditions. We quantified multiple physical and compositional properties of this novel material as well as tested its efficacy at acute and chronic time points following cervical contusion SCI. Main Results. This injectable optimized acellular (iOA) nerve graft retains native chemical cues such as collagens and glycosaminoglycans. By varying hydrogel concentration, the rheological properties and compressive modulus of iOA were similar to that previous reported for rat central nervous tissue. iOA solution was compatible with rat Schwann cells in culture, and hydrogel injection into a rat cervical contusion model significantly reduced the ratio of M1:M2 macrophages after one week, favoring regenerative phenotypes (p < 0.05). Furthermore, while iOA treatment did not affect locomotor or respiratory recovery over an eight week period, the percentage of axonal coverage increased at the distal tissue interface (p < 0.05), suggesting enhanced axonal extension within this region. Significance. Our data indicate that this novel injectable form of acellular nerve grafts is amenable for use after contusion SCI and may bolster a simultaneous therapy by acutely modulating the inflammatory milieu and supporting axonal growth.
C1 [Cornelison, R. Chase] Univ Texas Austin, McKetta Dept Chem Engn, Austin, TX 78712 USA.
RP Schmidt, CE (corresponding author), Univ Florida, J Crayton Pruitt Family Dept Biomed Engn, Gainesville, FL 32611 USA.
EM schmidt@bme.ufl.edu
FU National Institute of Health [R21EB013358, R21NS074162,
CR Alilain WJ, 2011, NATURE, V475, P196, DOI 10.1038/nature10199
NR 1
TC 58
Z9 60
U1 0
U2 56
SN 
EI 
J9 
PD JUN 15
PY 2018
VL 13
IS 3
BP 
EP 
DI 10.1088/1748-605X/aaab82
PG 14
WC Engineering, Biomedical; Materials Science, Biomaterials
SC Engineering; Materials Science
GA HI7AX
UT WOS:000456608300002
ER

PT J
AU Jung, A.R.
   Park, Y.H.
   Jeon, S.H.
   Kim, G.E.
   Kim, M.Y.
   Son, J.Y.
   Ha, U.-S.
   Hong, S.-H.
   Kim, S.W.
   Park, K.D.
   Lee, J.Y.
AF Jung, Ae-ryang (57190576318)
   Park, Yonghyun (56182927500)
   Jeon, Seung-hwan (56345863700)
   Kim, Ga-eun (57157998200)
   Kim, Meeyoung (57200147281)
   Son, Joo-young (57199926514)
   Ha, U. Syn (8588408200)
   Hong, Sunghoo (37030299600)
   Kim, Saewoong (57203973259)
   Park, Ki-dong (24473410200)
   Lee, Ji-youl (57202074202)
TI Therapeutic Effect of Controlled Release of Dual Growth Factor Using Heparin-Pluronic Hydrogel/Gelatin-Poly (Ethylene Glycol)-Tyramine Hydrogel System in a Rat Model of Cavernous Nerve Injury
SO Tissue Engineering - Part A
LA English
DT Article
DE BFGF; Biocompatible materials; Erectile dysfunction; Growth factor; Hydrogel; NGF
AB The number of cases of erectile dysfunction (ED) caused after radical prostatectomy (RP) prostate cancer treatment is increasing steadily. Although various studies have been conducted for treatment of post-RP ED, there is still a need for more effective methods. A dual growth factor incorporated heparin-pluronic/gelatin-poly(ethylene glycol)-tyramine (HP/GPT) hydrogel, which consists of a basic fibroblast growth factor (bFGF)-loaded HP hydrogel and nerve growth factor (NGF)-loaded GPT hydrogel, can control dose and rate of growth factor release. In this study, we demonstrated that dual growth factor incorporated HP/GPT hydrogel could further improve erectile function in a rat model of bilateral cavernous nerve injury (BCNI). We showed that erectile function was decreased after BCNI, but it was further improved by treatment with a dual growth factor incorporated HP/GPT hydrogel compared with groups treated with single growth factor in a rat model of cavernous nerve injury. Also, we observed an increase in cyclic guanosine monophosphate (cGMP) levels in the dual growth factor group when compared with the groups treated with single growth factor. This effect was associated with greater upregulation of nitric oxide synthase and endothelial nitric oxide synthase expression in the penile tissue of the group treated with dual growth factor incorporated HP/GPT than in the other experimental groups. Apoptosis in the penile tissue treated with the dual growth factor incorporated HP/GPT hydrogel was lower than those treated singly with either bFGF or NGF incorporated GPT hydrogel. Both α-smooth muscle actin and CD31 expression increased in the group treated with dual growth factor incorporated HP/GPT hydrogel when compared to in the other experimental groups. Altogether, our results proved that the sequential and continuous release of growth factors from dual growth factor incorporated HP/GPT hydrogel prevented fibrosis and nerve damage induced by BCNI in the corpus cavernosum, and promoted the recovery of erectile function. Dual growth factor incorporated HP/GPT hydrogel may be a potent clinical application for the treatment of post-RP ED and could potentially be used various biomedical application in tissue regnerative medicine. © 2019 Elsevier B.V., All rights reserved.
C1 Department of Urology, The Catholic University of Korea Seoul St. Mary's Hospital, Seoul, South Korea
   Department of Biomedicine & Health Sciences, The Catholic University of Korea, Bucheon-si, South Korea
   Department of Molecular Science and Technology, Ajou University, Suwon, South Korea
NR 0
TC 0
SN 
EI 
J9 
PD JUN 15
PY 2018
VL 24.0
IS 23-24
BP 1705
EP 1714
DI 10.1089/ten.tea.2017.0469
PG 0
UT 2-s2.0-85058346281
PM 30152718.0
ER

PT J
AU Allbright, KO
AF Allbright, Kassandra O.
TI DELIVERY OF ADIPOSE-DERIVED STEM CELLS IN POLOXAMER HYDROGEL IMPROVES
SO MUSCLE & NERVE
LA English
DT Article
DE adipose-derived stem cells; axonal regrowth; critical-sized gap defect;
ID stromal cells; tissue; differentiation; repair; proliferation
AB Introduction: Peripheral nerve damage is associated with high long-term morbidity. Because of beneficial secretome, immunomodulatory effects, and ease of clinical translation, transplantation with adipose-derived stem cells (ASC) represents a promising therapeutic modality. Methods: Effect of ASC delivery in poloxamer hydrogel was assessed in a rat sciatic nerve model of critical-sized (1.5 cm) peripheral nerve injury. Nerve/muscle unit regeneration was assessed via immunostaining explanted nerve, quantitative polymerase chain reaction (qPCR), and histological analysis of reinnervating gastrocnemius muscle. Results: On the basis of viability data, 10% poloxamer hydrogel was selected for in vivo study. Six weeks after transection and repair, the group treated with poloxamer delivered ASCs demonstrated longest axonal regrowth. The qPCR results indicated that the inclusion of ASCs appeared to result in expression of factors that aid in reinnervating muscle tissue. Discussion: Delivery of ASCs in poloxamer addresses multiple facets of the complexity of nerve/muscle unit regeneration, representing a promising avenue for further study.
C1 [Allbright, Kassandra O.; Bliley, Jacqueline M.; Havis, Emmanuelle; Kim, Deok-Yeol; Dibernardo, Gabriella A.; Grybowski, Damian; Waldner, Matthias; James, Isaac B.; Sivak, Wesley N.; Rubin, J. Peter; Marra, Kacey G.] Univ Pittsburgh, Sch Med, Dept Plast Surg, 3550 Terrace St 6B,Scaife Hall, Pittsburgh, PA 15261 USA.
RP Marra, KG (corresponding author), Univ Pittsburgh, Sch Med, Dept Plast Surg, 3550 Terrace St 6B,Scaife Hall, Pittsburgh, PA 15261 USA.
EM marrak@upmc.edu
FU The Plastic Surgery Foundation
CR Bliley JM, 2015, PLAST RECONSTR SURG, V136, P1205, DOI 10.1097/PRS.0000000000001815
NR 1
TC 38
Z9 41
U1 0
U2 21
SN 
EI 
J9 
PD JUN 15
PY 2018
VL 58
IS 2
BP 251
EP 260
DI 10.1002/mus.26094
PG 10
WC Clinical Neurology; Neurosciences
SC Neurosciences & Neurology
GA GU2HP
UT WOS:000445090300020
ER

PT J
AU O'Rourke, C
AF O'Rourke, C.
TI An allogeneic 'off the shelf' therapeutic strategy for peripheral nerve
SO SCIENTIFIC REPORTS
LA English
DT Article
ID regeneration; promote; injury; implantation; ctx0e03; models; repair
AB Artificial tissues constructed from therapeutic cells offer a promising approach for improving the treatment of severe peripheral nerve injuries. In this study the effectiveness of using CTX0E03, a conditionally immortalised human neural stem cell line, as a source of allogeneic cells for constructing living artificial nerve repair tissue was tested. CTX0E03 cells were differentiated then combined with collagen to form engineered neural tissue (EngNT-CTX), stable aligned sheets of cellular hydrogel. EngNT-CTX sheets were delivered within collagen tubes to repair a 12 mm sciatic nerve injury model in athymic nude rats. Autologous nerve grafts (autografts) and empty tubes were used for comparison. After 8 weeks functional repair was assessed using electrophysiology. Further, detailed histological and electron microscopic analysis of the repaired nerves was performed. Results indicated that EngNT-CTX supported growth of neurites and vasculature through the injury site and facilitated reinnervation of the target muscle. These findings indicate for the first time that a clinically validated allogeneic neural stem cell line can be used to construct EngNT. This provides a potential 'off the shelf' tissue engineering solution for the treatment of nerve injury, overcoming the limitations associated with nerve autografts or the reliance on autologous cells for populating repair constructs.
C1 [O'Rourke, C.; Day, A. G. E.; Murray-Dunning, C.; Phillips, J. B.] UCL, UCL Eastman Dent Inst, Dept Biomat & Tissue Engn, London, England.
RP Phillips, JB (corresponding author), UCL, UCL Eastman Dent Inst, Dept Biomat & Tissue Engn, London, England.; Phillips, JB (corresponding author), UCL Ctr Nerve Engn, London, England.; Phillips, JB (corresponding author), UCL, UCL Sch Pharm, Dept Pharmacol, London, England.
EM jb.phillips@ucl.ac.uk
FU Innovate-UK [101599]; MRC [MC_PC_14118] Funding Source: UKRI; Medical
CR Al-Daccak R, 2015, TISSUE ANTIGENS, V86, P155, DOI 10.1111/tan.12614
NR 1
TC 34
Z9 35
U1 1
U2 16
SN 
EI 
J9 
PD JUN 15
PY 2018
VL 8
IS 
BP 
EP 
DI 10.1038/s41598-018-20927-8
PG 11
WC Multidisciplinary Sciences
SC Science & Technology - Other Topics
GA FV8XT
UT WOS:000424871500018
ER

PT J
AU Soucy, J.R.
   Shirzaei Sani, E.
   Portillo-Lara, R.
   DIaz, D.
   DIas, F.
   Weiss, A.S.
   Koppes, A.N.
   Koppes, R.A.
   Annabi, N.
AF Soucy, Jonathan R. (57202495696)
   Shirzaei Sani, Ehsan (57194423859)
   Portillo-Lara, Roberto (36608769600)
   DIaz, David (57204300878)
   DIas, Felipe (57203790201)
   Weiss, Anthony Steven (7402247603)
   Koppes, Abigail N. (37040548100)
   Koppes, Ryan A. (36007202300)
   Annabi, Nasim (35241843100)
TI Photocrosslinkable Gelatin/Tropoelastin Hydrogel Adhesives for Peripheral Nerve Repair
SO Tissue Engineering - Part A
LA English
DT Article
DE GelMA; MeTro; nerve anastomosis; nerve repair; Schwann cells
AB Suturing peripheral nerve transections is the predominant therapeutic strategy for nerve repair. However, the use of sutures leads to scar tissue formation, hinders nerve regeneration, and prevents functional recovery. Fibrin-based adhesives have been widely used for nerve reconstruction, but their limited adhesive and mechanical strength and inability to promote nerve regeneration hamper their utility as a stand-alone intervention. To overcome these challenges, we engineered composite hydrogels that are neurosupportive and possess strong tissue adhesion. These composites were synthesized by photocrosslinking two naturally derived polymers, gelatin-methacryloyl (GelMA) and methacryloyl-substituted tropoelastin (MeTro). The engineered materials exhibited tunable mechanical properties by varying the GelMA/MeTro ratio. In addition, GelMA/MeTro hydrogels exhibited 15-fold higher adhesive strength to nerve tissue ex vivo compared to fibrin control. Furthermore, the composites were shown to support Schwann cell (SC) viability and proliferation, as well as neurite extension and glial cell participation in vitro, which are essential cellular components for nerve regeneration. Finally, subcutaneously implanted GelMA/MeTro hydrogels exhibited slower degradation in vivo compared with pure GelMA, indicating its potential to support the growth of slowly regenerating nerves. Thus, GelMA/MeTro composites may be used as clinically relevant biomaterials to regenerate nerves and reduce the need for microsurgical suturing during nerve reconstruction. © 2019 Elsevier B.V., All rights reserved.
C1 College of Engineering, Boston, United States
   Tecnológico de Monterrey, Monterrey, Mexico
   School of Life and Environmental Sciences, Faculty of Medicine and Health, Sydney, Australia
   Department of Biology, Northeastern University, Boston, United States
   Massachusetts Institute of Technology, Cambridge, United States
   UCLA Samueli School of Engineering, Los Angeles, United States
NR 0
TC 0
SN 
EI 
J9 
PD JUN 15
PY 2018
VL 24.0
IS 17-18
BP 1393
EP 1405
DI 10.1089/ten.tea.2017.0502
PG 0
UT 2-s2.0-85052653027
PM 29580168.0
ER

PT J
AU Dobbs, R
AF Dobbs, Ryan
TI Peptide amphiphile delivery of sonic hedgehog protein promotes neurite
SO NANOMEDICINE-NANOTECHNOLOGY BIOLOGY AND MEDICINE
LA English
DT Article
DE Neurite formation; Peripheral nerve regeneration; Schwann cells;
ID erectile dysfunction; wallerian degeneration; cavernous nerve; radical
AB Erectile dysfunction (ED) critically impacts quality of life in prostatectomy, diabetic and aging patients. The underlying mechanism involves cavernous nerve (CN) damage, resulting in ED in 80% of prostatectomy patients. Peptide amphiphile (PA) nanofiber hydrogel delivery of sonic hedgehog (SHH) protein to the injured CN, improves erectile function by 60% at 6 weeks after injury, by an unknown mechanism. We hypothesize that SHH is a regulator of neurite formation. SHH treatment promoted extensive neurite formation in uninjured and crushed CNs, and SHH inhibition decreased neurites >80%. Most abundant neurites were observed with continuous SHH PA treatment of crushed CNs. Once induced with SHH, neurites continued to grow. SHH rescued neurite formation when not given immediately. SHH is a critical regulator of neurite formation in peripheral neurons under uninjured and regenerative conditions, and SHH PA treatment at the time of injury/prostatectomy provides an exploitable avenue for intervention to prevent ED. Published by Elsevier Inc.
C1 [Dobbs, Ryan; Choe, Shawn; Kalmanek, Elizabeth; Podlasek, Carol A.] Univ Illinois, Dept Urol, M-C 955, Chicago, IL 60612 USA.
RP Podlasek, CA (corresponding author), Univ Illinois, Dept Urol, M-C 955, Chicago, IL 60612 USA.
EM cap325@uic.edu
FU NIH/NIDDK [R01DK101536]; U.S. Army Research Office; U.S. Army Medical
CR Angeloni N, 2013, J SEX MED, V10, P1240, DOI 10.1111/j.1743-6109.2012.02930.x
NR 1
TC 15
Z9 17
U1 1
U2 17
SN 
EI 
J9 
PD JUN 15
PY 2018
VL 14
IS 7
BP 2087
EP 2094
DI 10.1016/j.nano.2018.06.006
PG 8
WC Nanoscience & Nanotechnology; Medicine, Research & Experimental
SC Science & Technology - Other Topics; Research & Experimental Medicine
GA GV9RF
UT WOS:000446496900010
ER

PT J
AU Puzan, ML
AF Puzan, Marissa L.
TI Bioactive Organic Rosette Nanotubes Support Sensory Neurite Outgrowth
SO ACS BIOMATERIALS SCIENCE & ENGINEERING
LA English
DT Article
DE nerve regeneration; RGD; nerve tissue engineering; nanomaterial; neuron;
ID peripheral-nerve regeneration; schwann-cells; hippocampal-neurons
AB Regardless of the intervention for peripheral nerve repair, slow rates of axonal regeneration often result in poor clinical outcomes. Thus, using new materials such as biologically inspired, biocompatible, organic rosette nanotubes (RNTs) could provide a tailorable scaffold to modulate neurite extension and attachment for improved nerve repair. RNTs are obtained through the spontaneous self-assembly of a synthetic DNA base analogue featuring the hydrogen bond triads of both guanine and cytosine, the G Lambda C base. Here, we investigated the potential of RNTs functionalized with lysine and Arg-Gly-Asp-Ser-Lys (RGDSK) peptide to support neural growth. We hypothesized that (a) due to their dimensions, the RNTs would support neuron attachment, and (b) their conjugation to the integrin-binding peptide RGDSK would further enhance neurite outgrowth compared to unfunctionalized RNT. Neurite extension was examined on a variety of RNT structures, including RNT with a lysine side chain (K1), a mixture of the K1 and a free RGDS peptide, RNT alone, an RGDSK-functionalized RNT, in addition to poly-D-lysine and laminin controls. Both whole dorsal root ganglion (DRG) and single dissociated DRG neurons were seeded onto RNT-coated substrates containing various ratios of peptides. Analysis of neuron morphometrics showed that RNT blends support DRG neuron attachment and neurite extension, with RGDS presentation increasing neurite outgrowth from whole DRG by up to 47% over a 7-day period compared to K1 alone (p < 0.013). In addition, while RNTs increased the sprouting of primary neurites extending from dissociated DRG neurons, the total neurite outgrowth per neuron remained the same. These results show that functionalized biomimetic RNTs provide a support for neurite growth and extension and have the ability to modulate neuronal morphology. These results also pave the way for the design of injectable RNT-based nanomaterials that support guided neural regeneration following traumatic injury.
C1 [Puzan, Marissa L.; Legesse, Belete; Koppes, Ryan A.; Fenniri, Hicham; Koppes, Abigail N.] Northeastern Univ, Dept Chem Engn, 360 Huntington Ave, Boston, MA 02115 USA.
RP Fenniri, H; Koppes, AN (corresponding author), Northeastern Univ, Dept Chem Engn, 360 Huntington Ave, Boston, MA 02115 USA.; Fenniri, H (corresponding author), Northeastern Univ, Dept Bioengn, 360 Huntington Ave, Boston, MA 02115 USA.; Fenniri, H (corresponding author), Northeastern Univ, Dept Chem & Chem Biol, 360 Huntington Ave, Boston, MA 02115 USA.; Koppes, AN (corresponding author), Northeastern Univ, Dept Biol, 360 Huntington Ave, Boston, MA 02115 USA.
EM h.fenniri@neu.edu; a.koppes@northeastern.edu
FU Northeastern University College of Engineering, the Department of
CR ALBELDA SM, 1990, FASEB J, V4, P2868, DOI 10.1096/fasebj.4.11.2199285
NR 1
TC 9
Z9 19
U1 0
U2 27
SN 
EI 
J9 
PD JUN 15
PY 2018
VL 4
IS 5
BP 1630
EP 1640
DI 10.1021/acsbiomaterials.8b00326
PG 21
WC Materials Science, Biomaterials
SC Materials Science
GA GG1VR
UT WOS:000432476200016
ER

PT J
AU Berkovitch, Y
AF Berkovitch, Yulia
TI Hydrogel composition and laser micropatterning to regulate sciatic nerve
SO JOURNAL OF TISSUE ENGINEERING AND REGENERATIVE MEDICINE
LA English
DT Article
DE biomaterials; fibrinogen; hydrogels; micropatterning; nerve
ID peg-based hydrogels; matrix metalloproteinases; fibrinogen hydrogel
AB Treatment of peripheral nerve injuries has evolved over the past several decades to include the use of sophisticated new materials endowed with trophic and topographical cues that are essential for in vivo nerve fibre regeneration. In this research, we explored the use of an advanced design strategy for peripheral nerve repair, using biological and semi-synthetic hydrogels that enable controlled environmental stimuli to regenerate neurons and glial cells in a rat sciatic nerve resection model. The provisional nerve growth conduits were composed of either natural fibrin or adducts of synthetic polyethylene glycol and fibrinogen or gelatin. A photo-patterning technique was further applied to these 3D hydrogel biomaterials, in the form of laser-ablated microchannels, to provide contact guidance for unidirectional growth following sciatic nerve injury. We tested the regeneration capacity of subcritical nerve gap injuries in rats treated with photo-patterned materials and compared these with injuries treated with unpatterned hydrogels, either stiff or compliant. Among the factors tested were shear modulus, biological composition, and micropatterning of the materials. The microchannel guidance patterns, combined with appropriately matched degradation and stiffness properties of the material, proved most essential for the uniform tissue propagation during the nerve regeneration process.
C1 [Berkovitch, Yulia; Yelin, Dvir; Seliktar, Dror] Technion Israel Inst Technol, Fac Biomed Engn, IL-32000 Haifa, Israel.
RP Seliktar, D (corresponding author), Technion Israel Inst Technol, Fac Biomed Engn, IL-32000 Haifa, Israel.
EM dror@bm.technion.ac.il
FU Russel Berrie Nanotechnology Institute; European Commission FP7; Lorry
CR Almany L, 2005, BIOMATERIALS, V26, P2467, DOI 10.1016/j.biomaterials.2004.06.047
NR 1
TC 12
Z9 14
U1 0
U2 45
SN 
EI 
J9 
PD JUN 15
PY 2018
VL 12
IS 4
BP 1049
EP 1061
DI 10.1002/term.2606
PG 13
WC Cell & Tissue Engineering; Biotechnology & Applied Microbiology; Cell
SC Cell Biology; Biotechnology & Applied Microbiology; Engineering
GA GD3HR
UT WOS:000430395400047
ER

PT J
AU Wieringa, P.
   Gonçalves de Pinho, A.R.
   Micera, S.
   van Wezel, R.J.A.
   Moroni, L.
AF Wieringa, Paul Andrew (36729595400)
   Gonçalves de Pinho, Ana Rita (57211187365)
   Micera, Silvestro (35601079400)
   van Wezel, Richard Jack Anton (6603863756)
   Moroni, Lorenzo (13908031800)
TI Biomimetic Architectures for Peripheral Nerve Repair: A Review of Biofabrication Strategies
SO Advanced Healthcare Materials
LA English
DT Article
DE biofabrication; biomimicry; nerve guides; peripheral nerve regeneration; structural cues
AB Biofabrication techniques have endeavored to improve the regeneration of the peripheral nervous system (PNS), but nothing has surpassed the performance of current clinical practices. However, these current approaches have intrinsic limitations that compromise patient care. The “gold standard” autograft provides the best outcomes but requires suitable donor material, while implantable hollow nerve guide conduits (NGCs) can only repair small nerve defects. This review places emphasis on approaches that create structural cues within a hollow NGC lumen in order to match or exceed the regenerative performance of the autograft. An overview of the PNS and nerve regeneration is provided. This is followed by an assessment of reported devices, divided into three major categories: isotropic hydrogel fillers, acting as unstructured interluminal support for regenerating nerves; fibrous interluminal fillers, presenting neurites with topographical guidance within the lumen; and patterned interluminal scaffolds, providing 3D support for nerve growth via structures that mimic native PNS tissue. Also presented is a critical framework to evaluate the impact of reported outcomes. While a universal and versatile nerve repair strategy remains elusive, outlined here is a roadmap of past, present, and emerging fabrication techniques to inform and motivate new developments in the field of peripheral nerve regeneration. © 2020 Elsevier B.V., All rights reserved.
C1 Department of Complex Tissue Regeneration, Universiteit Maastricht, Maastricht, Netherlands
   Department of Tissue Regeneration, Universiteit Twente, Enschede, Netherlands
   BioRobotics Institute, Sant'Anna Scuola Universitaria Superiore Pisa, Pisa, Italy
   Translational Neural Engineering Laboratory, École Polytechnique Fédérale de Lausanne, Lausanne, Switzerland
   Department of Biophysics, Radboud Universiteit, Nijmegen, Netherlands
   Department of Biomedical Signals and Systems, Universiteit Twente, Enschede, Netherlands
NR 0
TC 0
SN 
EI 
J9 
PD JUN 15
PY 2018
VL 7.0
IS 8
BP nan
EP nan
DI 10.1002/adhm.201701164
PG 0
UT 2-s2.0-85040697575
PM 29349931.0
ER

PT J
AU Carvalho, CR
AF Carvalho, Cristiana R.
TI Tunable Enzymatically Cross-Linked Silk Fibroin Tubular Conduits for
SO ADVANCED HEALTHCARE MATERIALS
LA English
DT Article
DE enzymatic cross-linking; peripheral nerves; silk fibroin; tissue
ID peripheral-nerve regeneration; diameter vascular grafts; hair keratin
AB Hollow tubular conduits (TCs) with tunable architecture and biological properties are in great need for modulating cell functions and drug delivery in guided tissue regeneration. Here, a new methodology to produce enzymatically cross-linked silk fibroin TCs is described, which takes advantage of the tyrosine groups present in silk structure that are known to allow the formation of a covalently cross-linked hydrogel. Three different processing methods are used as a final step to modulate the properties of the silk-based TCs. This approach allows to virtually adjust any characteristic of the final TCs. The final microstructure ranges from a nonporous to a highly porous network, allowing the TCs to be selectively porous to 4 kDa molecules, but not to human skin fibroblasts. Mechanical properties are dependent both on the processing method and thickness of the TCs. Bioactivity is observed after 30 days of immersion in simulated body fluid only for the TCs submitted to a drying processing method (50 degrees C). The in vivo study performed in mice demonstrates the good biocompatibility of the TCs. The enzymatically cross-linked silk fibroin TCs are versatile and have adjustable characteristics that can be exploited in a variety of biomedical applications, particularly in guidance of peripheral nerve regeneration.
C1 [Carvalho, Cristiana R.; Costa, Joao B.; Morais, Alain da Silva; Lopez-Cebral, Rita; Silva-Correia, Joana; Reis, Rui L.; Miguel Oliveira, J.] Univ Minho, Res Inst Biomat Biodegradables & Biomimet I3Bs, Res Grp 3Bs,Zona Ind Gandra, Headquarters European Inst Excellence Tissue Engn, Ave Pk,Parque Ciencia Tecnol, P-4805017 Barco, Guimaraes, Portugal.
RP Oliveira, JM (corresponding author), Univ Minho, Res Inst Biomat Biodegradables & Biomimet I3Bs, Res Grp 3Bs,Zona Ind Gandra, Headquarters European Inst Excellence Tissue Engn, Ave Pk,Parque Ciencia Tecnol, P-4805017 Barco, Guimaraes, Portugal.; Oliveira, JM (corresponding author), ICVS 3Bs PT Govt Associate Lab, Braga, Guimaraes, Portugal.; Oliveira, JM (corresponding author), Univ Minho, Discoveries Ctr Regenerat & Precis Med, Ave Pk, P-4805017 Barco, Guimaraes, Portugal.
EM miguel.oliveira@dep.uminho.pt
FU Portuguese Foundation for Science and Technology (FCT) [IF/01285/2015,
CR Unknown -, 2003, MAT TODAY, V6, P19
NR 1
TC 35
Z9 38
U1 1
U2 129
SN 
EI 
J9 
PD JUN 15
PY 2018
VL 7
IS 17
BP 
EP 
DI 10.1002/adhm.201800186
PG 15
WC Engineering, Biomedical; Nanoscience & Nanotechnology; Materials
SC Engineering; Science & Technology - Other Topics; Materials Science
GA GS5CQ
UT WOS:000443674700001
ER

PT J
AU Carvalho, CR
AF Carvalho, C. R.
TI Gellan Gum-based luminal fillers for peripheral nerve regeneration: an
SO BIOMATERIALS SCIENCE
LA English
DT Article
ID axonal regeneration; drug-delivery; schwann-cells; hydrogels; vitro
AB Peripheral nerve injuries (PNI) resulting in a gap to be bridged between the transected nerve ends are commonly reconstructed with autologous nerve tissue, but there is a need for valuable alternatives. This experimental work considers the innovative use of the biomaterial Gellan Gum (GG) as a luminal filler for nerve guidance channels made from chitosan with a 5% degree of acetylation. The engineered constructs should remodel the structural support given to regenerating axons by the so-called bands of Bungner. Four different GG formulations were produced by combining varying amounts of High-Acyl GG (HA-GG) and Methacrylated GG (MA-GG). The effective porosity of the freeze-dried networks was analysed by SEM and micro-CT 3D reconstructions, while the degradation and swelling abilities were characterized in vitro for up to 30 days. The metabolic activity and viability of immortalized Schwann cells seeded onto the freeze-dried networks were also evaluated. Finally, the developed hydrogel formulations were freeze-dried within the chitosan nerve guides and implanted in a 10 mm rat sciatic nerve defect. Functional and histomorphological analyses after 3, 6, and 12 weeks in vivo revealed that although it did not result in improved nerve regeneration, the NGC25:75 formulations could provide a basis for further development of GG scaffolds as luminal fillers for hollow nerve guidance channels.
C1 [Carvalho, C. R.; Cengiz, I. F.; Lopez-Cebral, R.; Silva-Correia, J.; Reis, R. L.; Oliveira, J. M.] Univ Minho, European Inst Excellence Tissue Engn & Regenerat, Res Grp Biomat Biodegradables & Biomimet 3Bs, AvePk Parque Ciencia & Tecnol, P-4805017 Barco, Guimaraes, Portugal.
RP Oliveira, JM (corresponding author), Univ Minho, European Inst Excellence Tissue Engn & Regenerat, Res Grp Biomat Biodegradables & Biomimet 3Bs, AvePk Parque Ciencia & Tecnol, P-4805017 Barco, Guimaraes, Portugal.; Oliveira, JM (corresponding author), ICVS 3Bs PT Govt Associated Lab, Braga, Portugal.; Oliveira, JM (corresponding author), Univ Minho, Discoveries Ctr Regenerat & Precis Med, Avepk, P-4805017 Barco, Guimaraes, Portugal.
EM miguel.oliveira@dep.uminho.pt
FU European Community's Seventh Framework Programme [278612]; European
CR Anderson JM, 2008, SEMIN IMMUNOL, V20, P86, DOI 10.1016/j.smim.2007.11.004
NR 1
TC 35
Z9 36
U1 2
U2 64
SN 
EI 
J9 
PD JUN 15
PY 2018
VL 6
IS 5
BP 1059
EP 1075
DI 10.1039/c7bm01101f
PG 17
WC Materials Science, Biomaterials
SC Materials Science
GA GE3KG
UT WOS:000431111600014
ER

PT J
AU Stocco, E
AF Stocco, Elena
TI Partially oxidized polyvinyl alcohol conduitfor peripheral nerve
SO SCIENTIFIC REPORTS
LA English
DT Article
ID axonal regeneration; repair; guide; biomaterials; additives; membranes
AB Surgical reconstruction of peripheral nerves injuries with wide substance-loss is still a challenge. Many studies focused on the development of artificial nerve conduits made of synthetic or biological materials but the ideal device has not yet been identified. Here, we manufactured a conduit for peripheral nerve regeneration using a novel biodegradable hydrogel we patented that is oxidized polyvinyl alcohol (OxPVA). Thus, its characteristics were compared with neat polyvinyl alcohol (PVA) and silk-fibroin (SF) conduits, through in vitro and in vivo analysis. Unlike SF, OxPVA and neat PVA scaffolds did not support SH-SY5Y adhesion and proliferation in vitro. After implantation in rat model of sciatic nerve transection, the three conduits sustained the regeneration of the injured nerve filling a gap of 5 mm in 12 weeks. Implanted animals showed a good gait recovery. Morphometric data related to the central portion of the explanted conduit interestingly highlighted a significantly better outcome for OxPVA scaffolds compared to PVA conduits in terms of axon density, also with respect to the autograft group. This study suggests the potential of our novel biomaterial for the development of conduits for clinical use in case of peripheral nerve lesions with substance loss.
C1 [Stocco, Elena; Petrelli, Lucia; Macchi, Veronica; De Caro, Raffaele; Porzionato, Andrea] Univ Padua, Dept Neurosci, Sect Human Anat, Via Gabelli 65, I-35121 Padua, Italy.
RP Porzionato, A (corresponding author), Univ Padua, Dept Neurosci, Sect Human Anat, Via Gabelli 65, I-35121 Padua, Italy.
EM andrea.porzionato@unipd.it
FU Padua University; Fondazione T.E.S. Onlus (Padua); University of Padova
CR Angius D, 2012, BIOMATERIALS, V33, P8034, DOI 10.1016/j.biomaterials.2012.07.056
NR 1
TC 37
Z9 39
U1 2
U2 21
SN 
EI 
J9 
PD JUN 15
PY 2018
VL 8
IS 
BP 
EP 
DI 10.1038/s41598-017-19058-3
PG 14
WC Multidisciplinary Sciences
SC Science & Technology - Other Topics
GA FS6YX
UT WOS:000419945400045
ER

PT J
AU Zhou, N
AF Zhou, Nan
TI MiR-7 inhibited peripheral nerve injury repair by affecting neural stem
SO MOLECULAR PAIN
LA English
DT Article
DE miRNA-7; peripheral nerve injury; neural stem cell transplantation;
AB Objective: Neural stem cells play an important role in the recovery and regeneration of peripheral nerve injury, and the microRNA-7 (miR-7) regulates differentiation of neural stem cells. This study aimed to explore the role of miR-7 in neural stem cells homing and proliferation and its influence on peripheral nerve injury repair.
C1 [Zhou, Nan; Huang, Zongqiang; Yan, Penghui; Zhou, Wei; Zhu, Qihang; Liu, Xiaokang] Zhengzhou Univ, Affiliated Hosp 1, Dept Orthoped, 1 Jianshe East Rd, Zhengzhou 450052, Henan, Peoples R China.
RP Liu, XK (corresponding author), Zhengzhou Univ, Affiliated Hosp 1, Dept Orthoped, 1 Jianshe East Rd, Zhengzhou 450052, Henan, Peoples R China.
EM leolau416@hotmail.com
FU National Natural Science Foundation of China [81601082, 81371363,
CR Abraham AB, 2013, PROTEOME SCI, V11, P0, DOI 10.1186/1477-5956-11-18
NR 1
TC 19
Z9 20
U1 1
U2 16
SN 
EI 
J9 
PD JUN 15
PY 2018
VL 14
IS 
BP 
EP 
DI 10.1177/1744806918766793
PG 11
WC Neurosciences
SC Neurosciences & Neurology
GA GD2MZ
UT WOS:000430335300001
ER

PT J
AU Li, R
AF Li, Rui
TI Heparin-Poloxamer Thermosensitive Hydrogel Loaded with bFGF and NGF
SO BIOMATERIALS
LA English
DT Article
DE Peripheral nerve injury; Heparin-poloxamer; Basic fibroblast growth
ID spinal-cord-injury; fibroblast growth-factors; dorsal-root ganglion
AB Peripheral nerve injury (PNI) is a major burden to society with limited therapeutic options, and novel biomaterials have great potential for shifting the current paradigm of treatment. With a rising prevalence of chronic illnesses such as diabetes mellitus (DM), treatment of PNI is further complicated, and only few studies have proposed therapies suitable for peripheral nerve regeneration in DM. To provide a supportive environment to restore structure and/or function of nerves in DM, we developed a novel thermo-sensitive heparin-poloxamer (HP) hydrogel co-delivered with basic fibroblast growth factor (bFGF) and nerve growth factor (NGF) in diabetic rats with sciatic nerve crush injury. The delivery vehicle not only had a good affinity for large amounts of growth factors (GFs), but also controlled their release in a steady fashion, preventing degradation in vitro. In vivo, compared with HP hydrogel alone or direct GFs administration, GFs-HP hydrogel treatment is more effective at facilitating Schwann cell (SC) proliferation, leading to an increased expression of nerve associated structural proteins, enhanced axonal regeneration and remyelination, and improved recovery of motor function (all p < 0.05). Our mechanistic investigation also revealed that these neuroprotective and neuroregenerative effects of the GFs-HP hydrogel may be associated with activations of phosphatidylinositol 3 kinase and protein kinase B (PI3K/Akt), janus kinase/signal transducer and activator of transcription 3 (JAK/STAT3), and mitogen-activated protein kinase kinase/extracellular signal-regulated kinase (MAPK/ERK) signaling pathways. Our work provides a promising therapy option for peripheral nerve regeneration in patients with DM. (C) 2018 Elsevier Ltd. All rights reserved.
C1 [Li, Rui; Li, Yiyang; Zhao, Yingzheng; Yuan, Yuan; Zhang, Hongyu; Xiao, Jian] Wenzhou Med Univ, Sch Pharmaceut Sci, Mol Pharmacol Res Ctr, Wenzhou 325035, Zhejiang, Peoples R China.
RP Xiao, J (corresponding author), Wenzhou Med Univ, Sch Pharmaceut Sci, Mol Pharmacol Res Ctr, Wenzhou 325035, Zhejiang, Peoples R China.; Jia, XF (corresponding author), Univ Maryland, Sch Med, Dept Neurosurg, Baltimore, MD 21201 USA.
EM xjia@som.umaryland.edu; xfxj2000@126.com
FU National Natural Science Funding of China [81372112, 81572237]; Zhejiang
CR Allodi I, 2012, PROG NEUROBIOL, V98, P16, DOI 10.1016/j.pneurobio.2012.05.005
NR 1
TC 195
Z9 210
U1 4
U2 272
SN 
EI 
J9 
PD JUN 15
PY 2018
VL 168
IS 
BP 24
EP 37
DI 10.1016/j.biomaterials.2018.03.044
PG 14
WC Engineering, Biomedical; Materials Science, Biomaterials
SC Engineering; Materials Science
GA GL0GV
UT WOS:000436648800003
ER

PT J
AU Ma, T
AF Ma, Teng
TI Enhanced in vivo survival of Schwann cells by a synthetic oxygen
SO JOURNAL OF TISSUE ENGINEERING AND REGENERATIVE MEDICINE
LA English
DT Article
DE Perfluorocarbon; Perfluorotributylamine; Peripheral nerve injury; Nerve
ID neurotrophic factors; axonal regeneration; hyperbaric-oxygen; rats
AB Local hypoxia in the early stages of peripheral nerve injury is a challenge for axonal regeneration. To address this issue, perfluorotributylamine (PFTBA)-based oxygen carrying fibrin hydrogel was prepared and injected into Schwann cell (SC)-seeded collagen-chitosan conduits to increase oxygen supply to SCs within the conduits. The conduit containing PFTBA-SC gel was then applied to bridge a 15-mm sciatic nerve defect in rats. It was observed that most of the GFP-labeled SCs initially seeded in the PFTBA hydrogel remained alive for approximately 28 days after their in vivo implantation. The number of SCs was significantly higher in the PFTBA-SC scaffold than that in the SC scaffold without PFTBA. In addition, nerve regeneration and functional recovery were examined after nerve injury repair. We found that the PFTBA-SC scaffold was capable of promoting axonal regeneration and remyelination of the regenerated axons. Further studies showed the PFTBA-SC scaffold was able to accelerate the recovery of motor and sensory function of the regenerating nerves. Electrophysiological analysis showed area under the curve of compound muscle action potential and nerve conduction velocity were also improved, and gastrocnemius muscle atrophy was partially reversed by PFTBA-SC scaffold. Furthermore, microvessel density analysis showed PFTBA-SC composites were beneficial for microvascular growth, which provided sustained oxygen for regenerating nerve in the later stages of nerve regeneration. In conclusion, enhanced survival of SCs by PFTBA is capable of promoting sciatic nerve regeneration and functional recovery, which provides a new avenue for achieving better functional recovery in the treatment of peripheral nerve injuries. Copyright (C) 2016 John Wiley & Sons, Ltd.
C1 [Ma, Teng; Zhu, Lei; Yang, Yafeng; Quan, Xin; Huang, Liangliang; Liu, Zhongyang; Sun, Zhen; Zhu, Shu; Huang, Jinghui; Luo, Zhuojing] Fourth Mil Med Univ, Xijing Hosp, Inst Orthopaed, Xian 710032, Shaanxi, Peoples R China.
RP Huang, JH; Luo, ZJ (corresponding author), Fourth Mil Med Univ, Xijing Hosp, Inst Orthopaed, Xian 710032, Shaanxi, Peoples R China.
EM huangjh@fmmu.edu.cn; zjluo@fmmu.edu.cn
FU National Natural Science Foundation of China [81201389, 81371947];
CR Al-Majed AA, 2000, J NEUROSCI, V20, P2602
NR 1
TC 17
Z9 20
U1 2
U2 61
SN 
EI 
J9 
PD JUN 15
PY 2018
VL 12
IS 1
BP E177
EP E189
DI 10.1002/term.2284
PG 13
WC Cell & Tissue Engineering; Biotechnology & Applied Microbiology; Cell
SC Cell Biology; Biotechnology & Applied Microbiology; Engineering
GA FT8VL
UT WOS:000423431200017
ER

PT J
AU Ning, LQ
AF Ning, Liqun
TI 3D bioprinting of scaffolds with living Schwann cells for potential
SO BIOFABRICATION
LA English
DT Article
DE 3D bioprinting; hydrogel; scaffold; Schwann cell; dorsal root ganglion
ID mechanical-property; peripheral-nerve; alginate hydrogels; acid
AB Three-dimensional bioprinting of biomaterials shows great potential for producing cell-encapsulated scaffolds to repair nerves after injury or disease. For this, preparation of biomaterials and bioprinting itself are critical to create scaffolds with both biological and mechanical properties appropriate for nerve regeneration, yet remain unachievable. This paper presents our study on bioprinting Schwann cell-encapsulated scaffolds using composite hydrogels of alginate, fibrin, hyaluronic acid, and/or RGDpeptide, for nerve tissue engineering applications. For the preparation of composite hydrogels, suitable hydrogel combinations were identified and prepared by adjusting the concentration of fibrin based on the morphological spreading of Schwann cells. In bioprinting, the effects of various printing process parameters (including the air pressure for dispensing, dispensing head movement speed, and crosslinking conditions) on printed structures were investigated and, by regulating these parameters, mechanically-stable scaffolds with fully interconnected pores were printed. The performance of Schwann cells within the printed scaffolds were examined in terms of viability, proliferation, orientation, and ability to produce laminin. Our results show that the printed scaffolds can promote the alignment of Schwann cells inside scaffolds and thus provide haptotactic cues to direct the extension of dorsal root ganglion neurites along the printed strands, demonstrating their great potential for applications in the field of nerve tissue engineering.
C1 [Ning, Liqun; Chen, Xiongbiao] Univ Saskatchewan, Coll Engn, Dept Mech Engn, Saskatoon, SK S7N 5A9, Canada.
RP Chen, XB (corresponding author), Univ Saskatchewan, Coll Engn, Dept Mech Engn, Saskatoon, SK S7N 5A9, Canada.; Chen, XB (corresponding author), Univ Saskatchewan, Coll Engn, Div Biomed Engn, Saskatoon, SK S7N 5A9, Canada.
EM xbc719@mail.usask.ca
FU Natural Sciences and Engineering Research Council of Canada (NSERC);
CR Ahmed TAE, 2008, TISSUE ENG PART B-RE, V14, P199, DOI 10.1089/ten.teb.2007.0435
NR 1
TC 118
Z9 127
U1 2
U2 185
SN 
EI 
J9 
PD JUN 15
PY 2018
VL 10
IS 3
BP 
EP 
DI 10.1088/1758-5090/aacd30
PG 16
WC Engineering, Biomedical; Materials Science, Biomaterials
SC Engineering; Materials Science
GA GL2QX
UT WOS:000436969800001
ER

PT J
AU Nishimoto, H
AF Nishimoto, Hanako
TI Transcutaneous carbon dioxide application with hydrogel prevents muscle
SO JOURNAL OF ORTHOPAEDIC RESEARCH
LA English
DT Article
DE transcutaneous carbon dioxide application; peripheral nerve injury; Bohr
ID electrical-stimulation; functional recovery; skeletal-muscle; co2
AB The acceleration of nerve regeneration remains a clinical challenge. We previously demonstrated that transcutaneous CO2 application using a novel hydrogel increases the oxygen concentration in local tissue via an artificial Bohr effect with the potential to prevent muscle atrophy. In this study, we investigated the effect of transcutaneous CO2 administration on limb function after peripheral nerve injury in a rat sciatic nerve injury model. In total, 73 Sprague-Dawley rats were divided into a sham group, a control group (crush injury to sciatic nerve and no treatment) or a CO2 group (crush injury with transcutaneous CO2 application). CO2 was administered percutaneously for 20min five times per week. Scores for the sciatic function index and pinprick test were significantly higher in the CO2 group than control group. The muscle wet weight ratios of the tibialis anterior and soleus muscles were higher in the CO2 group than control group. Electrophysiological examination showed that the CO2 group had higher compound motor action potential amplitudes and shorter distal motor latency than the control group. Histological examination of the soleus muscle sections at postoperative week 2 showed shorter fiber diameter in the control group than in the CO2 group. The mRNA expression of Atrogin-1 and MuRF-1 was lower, mRNA expression of VEGF and myogenin and MyoD was higher in CO2 group at postoperative week 2 compared to the control group. Clinical significance: Transcutaneous CO2 application has the therapeutic potential to accelerate the recovery of muscle atrophy in peripheral nerve injury. (c) 2017 Orthopaedic Research Society. Published by Wiley Periodicals, Inc. J Orthop Res 36:1653-1658, 2018.
C1 [Nishimoto, Hanako; Inui, Atsuyuki; Inoue, Miho; Akahane, Shiho; Harada, Risa; Mifune, Yutaka; Kokubu, Takeshi; Nishida, Kotaro; Kuroda, Ryosuke] Kobe Univ, Dept Orthoped Surg, Grad Sch Med, Kobe, Hyogo, Japan.
RP Sakai, Y (corresponding author), Kobe Univ, Div Rehabil Med, Grad Sch Med, Chuo Ku, 7-5-2 Kusunoki Cho, Kobe, Hyogo 6500017, Japan.
EM yossie@med.kobe-u.ac.jp
FU SY, 1995, J NEUROSCI, V15, P3886
CR Akahane S, 2017, INT ORTHOP, V41, P1007, DOI 10.1007/s00264-017-3417-2
NR 1
TC 9
Z9 9
U1 0
U2 12
SN 
EI 
J9 
PD JUN 15
PY 2018
VL 36
IS 6
BP 1653
EP 1658
DI 10.1002/jor.23817
PG 6
WC Orthopedics
SC Orthopedics
GA GJ3ZL
UT WOS:000435277700013
ER
