# Supplementary material for: Hydrogel research in peripheral nerve injury repair: a comprehensive multi-database bibliometric analysis (2015–2025)
Source: Front Neurol. 2026 Apr 29;17:1763950. doi: 10.3389/fneur.2026.1763950 (PMC13167558; doi:10.3389/fneur.2026.1763950)
Supplement: Supplementary file 2 [file Supplementary_file_2.zip › Data/Merge-Article/download2019u24.txt]

PT J
AU Samadian, H
AF Samadian, Hadi
TI Sciatic nerve regeneration by using collagen type I hydrogel containing
SO JOURNAL OF MATERIALS SCIENCE-MATERIALS IN MEDICINE
LA English
DT Article
ID scaffold; injury
AB In the present study, collagen hydrogel containing naringin was fabricated, characterized and used as the scaffold for peripheral nerve damage treatment. The collagen was dissolved in acetic acid, naringin added to the collagen solution, and cross-linked with 1-ethyl-3-(3-dimethylaminopropyl)-carbodiimide powder (EDC; 0.10 mM) to form the hydrogel. The microstructure, swelling behavior, biodegradation, and cyto/hemocompatibility of the fabricated hydrogels were assessed. Finally, the healing efficacy of the prepared collagen hydrogel loaded with naringin on the sciatic nerve crush injury was assessed in the animal model. The characterization results showed that the fabricated hydrogels have a porous structure containing interconnected pores with the average pore size of 90 mu m. The degradation results demonstrated that about 70% of the primary weight of the naringin loaded hydrogel had been lost after 4 weeks of storage in PBS. The in vitro study showed that the proliferation of Schwann cells on the collagen/naringin hydrogel was higher than the control group (tissue culture plate) at both 48 and 72 h after cell seeding and even significantly higher than pure collagen 72 h after cell seeding (*p < 0.005, **p < 0.001). The animal study implied that the sciatic functional index reached to -22.13 +/- 3.00 at the end of 60th days post-implantation which was statistically significant (p < 0.05) compared with the negative control (injury without the treatment) (-82.60 +/- 1.06), and the pure collagen hydrogel (-59.80 +/- 3.20) groups. The hot plate latency test, the compound muscle action potential, and wet weight-loss of the gastrocnemius muscle evaluation confirmed the positive effect of the prepared hydrogels on the healing process of the induced nerve injury. In the final, the histopathologic examinations depicted that the collagen/naringin hydrogel group reduced all the histological changes induced from the nerve injury and showed more resemblance to the normal sciatic nerve, with well-arranged fibers and intact myelin sheath. The overall results implied that the prepared collagen/naringin hydrogel can be utilized as a sophisticated alternative to healing peripheral nerve damages.
C1 [Samadian, Hadi] Kermanshah Univ Med Sci, Nano Drug Delivery Res Ctr, Hlth Technol Inst, Kermanshah, Iran.
RP Salehi, M (corresponding author), Shahroud Univ Med Sci, Sch Med, Dept Tissue Engn, Shahroud, Iran.; Salehi, M (corresponding author), Shahroud Univ Med Sci, Tissue Engn & Stem Cells Res Ctr, Shahroud, Iran.
EM msalehi.te1392@gmail.com
FU research council of Kermanshah University of Medical Sciences [980264]
CR Abbasian M, 2019, INT J BIOL MACROMOL, V134, P673, DOI 10.1016/j.ijbiomac.2019.04.197
NR 1
TC 48
Z9 48
U1 1
U2 30
SN 
EI 
J9 
PD JUN 15
PY 2019
VL 30
IS 9
BP 
EP 
DI 10.1007/s10856-019-6309-8
PG 12
WC Engineering, Biomedical; Materials Science, Biomaterials
SC Engineering; Materials Science
GA IW8RQ
UT WOS:000485261700001
ER

PT J
AU Song, S
AF Song, Shang
TI Controlling properties of human neural progenitor cells using 2D and 3D
SO SCIENTIFIC REPORTS
LA English
DT Article
ID pluripotent stem-cells; neuromuscular electrical-stimulation; precursor
AB Human induced pluripotent stem cell-derived neural progenitor cells (hNPCs) are a promising cell source for stem cell transplantation to treat neurological diseases such as stroke and peripheral nerve injuries. However, there have been limited studies investigating how the dimensionality of the physical and electrical microenvironment affects hNPC function. In this study, we report the fabrication of two- and three-dimensional (2D and 3D respectively) constructs composed of a conductive polymer to compare the effect of electrical stimulation of hydrogel-immobilized hNPCs. The physical dimension (2D vs 3D) of stimulating platforms alone changed the hNPCs gene expression related to cell proliferation and metabolic pathways. The addition of electrical stimulation was critical in upregulating gene expression of neurotrophic factors that are important in regulating cell survival, synaptic remodeling, and nerve regeneration. This study demonstrates that the applied electrical field controls hNPC properties depending on the physical nature of stimulating platforms and cellular metabolic states. The ability to control hNPC functions can be beneficial in understanding mechanistic changes related to electrical modulation and devising novel treatment methods for neurological diseases.
C1 [Song, Shang; Amores, Danielle; McConnell, Kelly; Oh, Byeongtaek; George, Paul M.] Stanford Univ, Dept Neurol & Neurol Sci, Sch Med, Stanford, CA 94305 USA.
RP George, PM (corresponding author), Stanford Univ, Dept Neurol & Neurol Sci, Sch Med, Stanford, CA 94305 USA.; George, PM (corresponding author), Stanford Stroke Ctr, Stanford, CA 94305 USA.; George, PM (corresponding author), Stanford Univ, Sch Med, Stanford, CA 94305 USA.
EM pgeorge1@stanford.edu
FU Stanford University Dean's Postdoctoral Fellowship; Eunice Kennedy
CR Abati E, 2019, MOL NEUROBIOL, V56, P3356, DOI 10.1007/s12035-018-1305-4
NR 1
TC 41
Z9 43
U1 0
U2 32
SN 
EI 
J9 
PD JUN 15
PY 2019
VL 9
IS 
BP 
EP 
DI 10.1038/s41598-019-56021-w
PG 12
WC Multidisciplinary Sciences
SC Science & Technology - Other Topics
GA KE9LZ
UT WOS:000508872700011
ER

PT J
AU Liu, YM
AF Liu, Yanmei
TI Improving the protective effects of aFGF for peripheral nerve injury
SO ASIAN JOURNAL OF PHARMACEUTICAL SCIENCES
LA English
DT Article
DE Acidic fibroblast growth factor; Neuroprotection; Peripheral nerve
ID fibroblast-growth-factor; factor-i; controlled-release
AB Injury to the peripheral nerves can result in temporary or life-long neuronal dysfunction and subsequent economic or social disability. Acidic fibroblast growth factor (aFGF) promotes the growth and survival of neurons and is a possible treatment for peripheral nerve injury. Yet, the actual therapeutic utility of aFGF is limited by its short half-life and instability in vivo. In the present study, we prepared sulfated chitooligosaccharides (SCOS), which have heparin-like properties, to improve the bioactivity of aFGF. We investigated the protective effects of SCOS with or without aFGF on RSC96 cells exposed to Na2S2O4 hypoxia/reoxygenation injury. Cell viability was measured by MTT assay and cytotoxicity induced by Na2S2O4 was assessed by lactate dehydrogenase (LDH) release into the culture medium. Pretreatment with aFGF and SCOS dramatically decreased LDH release after injury compared to pretreatment with aFGF or SCOS alone. We subsequently prepared an aFGF/SCOS thermo-sensitive hydrogel with poloxamer and examined its effects in vivo. Paw withdrawal thresholds and thermal withdrawal latencies were measured in rats with sciatic nerve injury. Local injection of the aFGF/SCOS hydrogels (aFGF: 40, 80 mu g/kg) increased the efficiency of sciatic nerve repair compared to aFGF (80 mu g/kg) hydrogel alone. Especially aFGF/SCOS thermo-sensitive hydrogel decreased paw withdrawal thresholds from 117.75 +/- 8.38 (g, 4 d) to 65.74 +/- 3.39 (g, 10 d), but aFGF alone group were 140.58 +/- 27.54 (g, 4 d) to 89.12 +/- 5.60 (g, 10 d) (aFGF dose was 80 mu g/kg, P < 0.05, n = 8). The thermal withdrawal latencies decreased from 11.61 +/- 2.26 (s, 4 d) to 2.37 +/- 0.67 (s, 10 d). However, aFGF alone group were from 17.69 +/- 1.47 (s, 4 d) to 4.65 +/- 1.73 (s, 10 d) (P < 0.05, n = 8). Furthermore, the aFGF/SCOS hydrogels also exhibited good biocompatibility in mice. In summary, SCOS improved the protective effects of aFGF in RSC96 cells injured with Na2S2O4 and increased the efficiency of nerve repair and recovery of function in rats with sciatic nerve injury. These findings pave an avenue for the development of novel prophylactic and therapeutic strategies for peripheral nerve injury. (C) 2018 Shenyang Pharmaceutical University. Published by Elsevier B.V.
C1 [Liu, Yanmei; Yu, Fenglin; Zhang, Yifan; Tang, Jianzhong; Yang, Yan; Huang, Yadong; Xiang, Qi] Jinan Univ, Inst Biomed, Guangzhou 510632, Guangdong, Peoples R China.
RP Xiang, Q (corresponding author), Jinan Univ, Inst Biomed, Guangzhou 510632, Guangdong, Peoples R China.; Xiang, Q (corresponding author), Jinan Univ, Guangdong Prov Key Lab Bioengn Med, Guangzhou 510632, Guangdong, Peoples R China.
EM txiangqi@jnu.edu.cn
FU Science and Technology Program of Guangzhou [201508020001]; Major
CR Akkari ACS, 2016, MAT SCI ENG C-MATER, V68, P299, DOI 10.1016/j.msec.2016.05.088
NR 1
TC 18
Z9 18
U1 2
U2 31
SN 
EI 
J9 
PD JUN 15
PY 2019
VL 14
IS 5
BP 511
EP 520
DI 10.1016/j.ajps.2018.09.007
PG 10
WC Pharmacology & Pharmacy
SC Pharmacology & Pharmacy
GA IV4NW
UT WOS:000484250800004
ER

PT J
AU Sun, A.X.
   Prest, T.A.
   Fowler, J.R.
   Brick, R.M.
   Gloss, K.M.
   Li, X.
   DeHart, M.
   Shen, H.
   Yang, G.
   Brown, B.N.
   Alexander, P.G.
   Tuan, R.S.
AF Sun, Aaron X. (57191918685)
   Prest, Travis A. (57194637105)
   Fowler, John R. (7402370778)
   Brick, Rachel M. (47460901200)
   Gloss, Kelsey M. (57207353713)
   Li, Xinyu (57207358254)
   DeHart, Michael (57194556860)
   Shen, He (45961463900)
   Yang, Guang (56999393300)
   Brown, Bryan N. (25929075400)
   Alexander, Peter G. (7202328900)
   Tuan, Rocky Sung Chi (35238532300)
TI Conduits harnessing spatially controlled cell-secreted neurotrophic factors improve peripheral nerve regeneration
SO Biomaterials
LA English
DT Article
DE Mesenchymal stem cells; Nerve conduit; Peripheral nerve repair; Schwann cell distribution; Wall encapsulation
AB An essential structure in nerve regeneration within engineered conduits is the “nerve bridge” initiated by centrally migrating Schwann cells in response to chemokine gradients. Introducing exogenous cells secreting neurotrophic factors aims to augment this repair process, but conventional cell-seeding methods fail to produce a directional chemokine gradient. We report a versatile method to encapsulate cells within conduit walls, allowing for reproducible control of spatial distribution along the conduit. Conduits with stem cells encapsulated within the central third possessed markedly different cell distribution and retention over 6 weeks in vivo, compared to standard cell lumen injection. Such a construct promoted Schwann cell migration centrally, and at 16 weeks rats presented with significantly enhanced function and axonal myelination. The method of utilizing a spatially restricted cell secretome departs from traditional homogeneous cell loading, and presents new approaches for studying and maximizing the potential of cell application in peripheral nerve repair. © 2019 Elsevier B.V., All rights reserved.
C1 Department of Orthopaedic Surgery, University of Pittsburgh School of Medicine, Pittsburgh, United States
   Department of Orthopaedic Surgery, University of Pittsburgh School of Medicine, Pittsburgh, United States
   Medical Scientist Training Program, University of Pittsburgh School of Medicine, Pittsburgh, United States
   Swanson School of Engineering, Pittsburgh, United States
   Department of Biology, University of Pittsburgh, Pittsburgh, United States
   University of Pittsburgh, Pittsburgh, United States
   Key Laboratory of Nano-Bio Interface, Suzhou Institute of Nano-tech and Nano-Bionics, Chinese Academy of Sciences, Suzhou, China
   A. James Clark School of Engineering, College Park, United States
   Institute for Tissue Engineering and Regenerative Medicine, Chinese University of Hong Kong, Hong Kong, Hong Kong
NR 0
TC 0
SN 
EI 
J9 
PD JUN 15
PY 2019
VL 203.0
IS nan
BP 86
EP 95
DI 10.1016/j.biomaterials.2019.01.038
PG 0
UT 2-s2.0-85062471257
PM 30857644.0
ER

PT J
AU Roballo, KCS
AF Roballo, Kelly C. Santos
TI Localized delivery of immunosuppressive regulatory T cells to peripheral
SO BIOMATERIALS
LA English
DT Article
DE Nerve regeneration; Regulatory T cells; Branched peripheral nerve;
ID schwann-cells; l2/hnk-1 carbohydrate; motor; conduits; transplantation
AB Segmental injuries to peripheral nerves (PNs) too often result in lifelong disability or pain syndromes due to a lack of restorative treatment options. For injuries beyond a critical size, a bridging device must be inserted to direct regeneration. PN allografts from immunologically incompatible donors are highly effective bridging devices but are not a regular clinical option because of the expense and health risks of systemic immunosuppression (ISN). We have developed a method to deliver a single administration of ISN localized around a PN allograft that circumvents the risks of systemic ISN. Localized ISN was provided by regulatory T cells (Tregs), a potently immunosuppressive cell type, that was delivered around a PN allograft with a poly(ethylene glycol) norbornene (PEGNB) degradable hydrogel. Tregs are released from the hydrogel over 14 d, infiltrate the graft, suppress the host immune response and facilitate regeneration of the recipient rats equal to the autograft control. Furthermore, this method was effective in a segmental PN defect that included a branch point, for which there currently exist no treatment options. These results show that localized delivery of immunosuppressive cells for PN allografts is an effective new strategy for treating segmental PN defects that can also be used to regenerate complex nerve structures.
C1 [Roballo, Kelly C. Santos; Dhungana, Subash; Bushman, Jared S.] Univ Wyoming, Sch Pharm, Laramie, WY 82071 USA.
RP Bushman, JS (corresponding author), Univ Wyoming, Sch Pharm, Laramie, WY 82071 USA.
EM jbushman@uwyo.edu
FU National Institute of General Medical Sciences of the National
CR Adams DH, 2015, J HEPATOL, V62, PS170, DOI 10.1016/j.jhep.2015.02.042
NR 1
TC 29
Z9 41
U1 0
U2 43
SN 
EI 
J9 
PD JUN 15
PY 2019
VL 209
IS 
BP 1
EP 9
DI 10.1016/j.biomaterials.2019.04.015
PG 9
WC Engineering, Biomedical; Materials Science, Biomaterials
SC Engineering; Materials Science
GA IB5WN
UT WOS:000470342300001
ER

PT J
AU Carvalho, CR
AF Carvalho, Cristiana R.
TI Enhanced performance of chitosan/keratin membranes with potential
SO BIOMATERIALS SCIENCE
LA English
DT Article
ID hair keratin hydrogel; cellular-response; cross-linking; regeneration
AB Although surgical management of peripheral nerve injuries (PNIs) has improved over time, autografts are still the current "gold standard" treatment for PNIs, which presents numerous limitations. In an attempt to improve natural biomaterial-based nerve guidance conduits (NGCs), chitosan (CHT), a derivative of the naturally occurring biopolymer chitin, has been explored for peripheral nerve regeneration (PNR). In addition to CHT, keratin has gained enormous attention as a biomaterial and tissue engineering scaffolding. In this study, biomimetic CHT/keratin membranes were produced using a solvent casting technique. These membranes were broadly characterized in terms of their surface topography and physicochemical properties, with techniques such as Fourier Transform Infrared Spectroscopy (FTIR), Differential Scanning Calorimetry (DSC), contact angle, weight loss and water uptake measurements, Scanning Electron Microscopy (SEM) and Atomic Force Microscopy (AFM). Biological in vitro assays were also performed, where a preliminary cytotoxicity screening with the L929 fibroblast cell line revealed that the membranes and respective materials are suitable for cell culture. In addition, Schwann cells, fibroblasts and endothelial cells were directly seeded in the membranes. Quantitative and qualitative assays revealed that the addition of keratin enhanced cell viablity and adhesion. Based on the encouraging in vitro results, the in vivo angiogenic/antiangiogenic potential of CHT and CHT/keratin membranes was assessed, using an optimized chick embryo chorioallantoic membrane assay, where higher angiogenic responses were seen in keratin-enriched materials. Overall, the obtained results indicate the higher potential of CHT/keratin membranes for guided tissue regeneration applications in the field of PNR.
C1 [Carvalho, Cristiana R.; Costa, Joao B.; Costa, Ligia; Silva-Correia, Joana; Reis, Rui L.; Oliveira, Joaquim M.] Univ Minho, 3Bs Res Grp, I3Bs Res Inst Biomat Biodegradables & Biomimet, Headquarters European Inst Excellence Tissue Engn, Avepk Parque Ciencia & Tecnol, P-4805017 Barco, Guimaraes, Portugal.
RP Oliveira, JM (corresponding author), Univ Minho, 3Bs Res Grp, I3Bs Res Inst Biomat Biodegradables & Biomimet, Headquarters European Inst Excellence Tissue Engn, Avepk Parque Ciencia & Tecnol, P-4805017 Barco, Guimaraes, Portugal.; Oliveira, JM (corresponding author), ICVS 3Bs PT Govt Associated Lab, Braga, Portugal.; Oliveira, JM (corresponding author), Headquarters Univ Minho, Discoveries Ctr Regenerat & Precis Med, Avepk, P-4805017 Barco, Guimaraes, Portugal.
EM miguel.oliveira@i3bs.uminho.pt
FU European Community's Seventh Framework Programme (FP7-HEALTH-2011)
CR Amrein M, 2007, SCIENCE OF MICROSCOPY, V0, PP1025, DOI 10.1007/978-0-387-49762-4_16
NR 1
TC 37
Z9 37
U1 2
U2 78
SN 
EI 
J9 
PD JUN 15
PY 2019
VL 7
IS 12
BP 5451
EP 5466
DI 10.1039/c9bm01098j
PG 16
WC Materials Science, Biomaterials
SC Materials Science
GA JY2KQ
UT WOS:000504250100045
ER

PT J
AU Faroni, A
AF Faroni, Alessandro
TI Self-Assembling Peptide Hydrogel Matrices Improve the Neurotrophic
SO ADVANCED HEALTHCARE MATERIALS
LA English
DT Article
DE bioengineered nerve grafts; cell-biomaterial interactions; peripheral
ID in-vitro evaluation; schwann-cells; biological-materials; neurite
AB Despite advances in microsurgical techniques, treatment options to restore prior function following peripheral nerve injury remain unavailable, and autologous nerve grafting remains the therapy of choice. Recent experimental work has focused on the development of artificial constructs incorporating smart biomaterials and stem cells, aspiring to match/improve the outcomes of nerve autografting. Chemically stimulated human adipose-derived stem cells (dhASC) can improve nerve regeneration outcomes; however, these properties are lost when chemical stimulation is withdrawn, and survival rate upon transplantation is low. It is hypothesized that interactions with synthetic hydrogel matrices could maintain and improve neurotrophic characteristics of dhASC. dhASC are cultured on PeptiGel-Alpha 1 and PeptiGel-Alpha 2 self-assembling peptide hydrogels, showing comparable viability to collagen I control gels. Culturing dhASC on Alpha 1 and Alpha 2 substrates allow the maintenance of neurotrophic features, such as the expression of growth factors and neuroglial markers. Both Alpha 1 and Alpha 2 substrates are suitable for the culture of peripheral sensory neurons, permitting sprouting of neuronal extensions without the need of biological extracellular matrices, and preserving neuronal function. PeptiGel substrates loaded with hdASC are proposed as promising candidates for the development of tissue engineering therapies for the repair of peripheral nerve injuries.
C1 [Faroni, Alessandro; Reid, Adam J.] Univ Manchester, Blond McIndoe Labs, Div Cell Matrix Biol & Regenerat Med, Sch Biol Sci,Fac Biol Med & Hlth,Manchester Acad, Manchester M13 9PL, Lancs, England.
RP Faroni, A (corresponding author), Univ Manchester, Blond McIndoe Labs, Div Cell Matrix Biol & Regenerat Med, Sch Biol Sci,Fac Biol Med & Hlth,Manchester Acad, Manchester M13 9PL, Lancs, England.
EM alessandro.faroni@manchester.ac.uk
FU Hargreaves and Ball Trust; Academy of Medical Sciences [AMS-SGCL7-Reid];
CR Arthur-Farraj PJ, 2012, NEURON, V75, P633, DOI 10.1016/j.neuron.2012.06.021
NR 1
TC 39
Z9 42
U1 1
U2 42
SN 
EI 
J9 
PD JUN 15
PY 2019
VL 8
IS 17
BP 
EP 
DI 10.1002/adhm.201900410
PG 15
WC Engineering, Biomedical; Nanoscience & Nanotechnology; Materials
SC Engineering; Science & Technology - Other Topics; Materials Science
GA JN2VB
UT WOS:000496757500003
ER

PT J
AU Usal, TD
AF Usal, Tugba Dursun
TI A novel GeIMA-pHEMA hydrogel nerve guide for the treatment of peripheral
SO INTERNATIONAL JOURNAL OF BIOLOGICAL MACROMOLECULES
LA English
DT Article
ID schwann-cells; mechanical-property; regeneration; differentiation
AB Damage to the nervous system due to age, diseases or trauma may inhibit signal transfer along the nervous system. Nerve guides are used to treat these injuries by bridging the proximal and the distal end together. The design of the guide is very important for the reconnection of the severed axons. Methacrylated gelatin-poly(2-hydroxyethylmethacrylate) (GeIMA-pHEMA) hydrogel was produced as the outer part of the nerve guide. pHEMA was added in various amounts into GeIMA and increased the mechanical strength which is needed for the suturability of the guide. Porosity (15-70%), pore size (10-35 mu m), water content (42-92%), and mechanical strength (65-710 kPa) of GeIMA-pHEMA hydrogels were found to be suitable for nerve tissue engineering applications. Schwann cells attached and proliferated on GeIMA, GeIMA-pHEMA (5:5), and pHEMA hydrogels. Providing guidance is very important in the development of a nerve guide due to the anisotropic nature of the nerve tissue. Therefore, gelatin-poly(3-hydroxybutyrate-co-3-hydroxyvalerate) (PHBV) aligned fiber mats were used inside of the nerve guide. High degree of alignment with low deviation (r) of this mats provided PC12 cell alignment throughout the fibers. Combination of GeIMA-pHEMA (5:5) hydrogel and gelatin-PHBV aligned mat would provide an ideal nerve guide for the treatment of peripheral nerve damages. (C) 2018 Published by Elsevier B.V.
C1 [Usal, Tugba Dursun; Yucel, Deniz; Hasirci, Vasif] METU, BIOMATEN, Ctr Excellence Biomat & Tissue Engn, Ankara, Turkey.
RP Hasirci, V (corresponding author), Acibadem Mehmet Ali Aydinlar Univ, Sch Med, Dept Histol & Embryol, Istanbul, Turkey.
EM vhasirci@acibadem.edu.tr
FU METU [BAP 07.02.2012-101]; METU CoE in Biomaterials and Tissue
CR Almeida JF, 2011, INT J BIOL MACROMOL, V49, P948, DOI 10.1016/j.ijbiomac.2011.08.010
NR 1
TC 76
Z9 79
U1 0
U2 61
SN 
EI 
J9 
PD JUN 15
PY 2019
VL 121
IS 
BP 699
EP 706
DI 10.1016/j.ijbiomac.2018.10.060
PG 8
WC Biochemistry & Molecular Biology; Chemistry, Applied; Polymer Science
SC Biochemistry & Molecular Biology; Chemistry; Polymer Science
GA HD2NA
UT WOS:000452346100080
ER

PT J
AU Vijayavenkataraman, S
AF Vijayavenkataraman, Sanjairaj
TI Conductive collagen/polypyrrole-b-polycaprolactone hydrogel for
SO INTERNATIONAL JOURNAL OF BIOPRINTING
LA English
DT Article
DE Three-dimensional printing; Tissue engineering scaffolds; Peripheral
ID hybrid hydrogels; cross-linking; scaffolds; alginate
AB Bioprinting is increasingly being used for fabrication of engineered tissues for regenerative medicine, drug testing, and other biomedical applications. The success of this technology lies with the development of suitable bioinks and hydrogels that are specific to the intended tissue application. For applications such as neural tissue engineering. conductivity plays an important role in determining the neural differentiation and neural tissue regeneration. Although several conductive hydrogels based on metal nanoparticles (NPs) such as gold and silver, carbon-based materials such as graphene and carbon nanotubes and conducting polymers such as polypyrrole (PPy) and polyanilinc were used, they possess several disadvantages. The long-term cytotoxicity of metal nanoparticles (NPs) and carbon-based materials restricts their use in regenerative medicine. The conductive polymers, on the other hand, are non-biodegradable and possess weak mechanical properties limiting their printability into three-dimensional constructs. The aim of this study is to develop a biodegradable. conductive, and printable hydrogel based on collagen and a block copolymer of PPy and polycaprolactone (PCL) (PPy-block-poly(caprolactone) [PPyb-PCLI) for bioprinting of neural tissue constructs. The printability, including the influence of the printing speed and material flow rate on the printed fiber width: theological properties: and cytotoxicity of these hydrogels were studied. The results prove that the collagen/PPy-b-PCL hydrogels possessed better printability and biocompatibility. Thus, the collagen/PPy-b-PCL hydrogels reported this study has the potential to be used in the bioprinting of neural tissue constructs for the repair of damaged neural tissues and drug testing or precision medicine applications.
C1 [Vijayavenkataraman, Sanjairaj; Vialli, Novelia; Fuh, Jerry Y. H.; Lu, Wen Feng] Natl Univ Singapore, Dept Mech Engn, Singapore, Singapore.
RP Vijayavenkataraman, S; Lu, WF (corresponding author), Natl Univ Singapore, Dept Mech Engn, Singapore, Singapore.
EM vijayavenkataraman@u.nus.edu; mpelwf@nus.edu.sg
FU Agency for Science, Technology, and Research (A*STAR) Advanced
CR Bu Y, 2018, RSC ADV, V8, P10806, DOI 10.1039/c8ra01059e
NR 1
TC 67
Z9 72
U1 5
U2 89
SN 
EI 
J9 
PD JUN 15
PY 2019
VL 5
IS 2.1
BP 31
EP 43
DI 10.18063/ijb.v5i2.1.229
PG 13
WC Engineering, Biomedical; Materials Science, Biomaterials
SC Engineering; Materials Science
GA JB8WY
UT WOS:000488860900005
ER

PT J
AU Zhang, L
AF Zhang, Lei
TI Sericin Nerve Guidance Conduit Delivering Therapeutically Repurposed
SO ACS BIOMATERIALS SCIENCE & ENGINEERING
LA English
DT Article
DE sericin; nerve guidance conduit; clobetasol; peripheral nerve
ID neurotrophic factors; in-vitro; controlled-release; axonal growth; silk
AB Peripheral nerve injury often causes significant function loss, Autologous nerve grafting as a gold-standard repair strategy for treating such an injury is limited by donor nerve supply. Tissue-engineered nerve guidance conduits (TENGCs) as a promising alternative for autografting are challenged by large nerve gaps. Herein, we fabricate a glutaraldehyde-cross-linked sericin nerve guidance conduit (GSC) incorporated with clobetasol, a glucocorticoid receptor agonist, for repairing a 10 mm long sciatic nerve gap in a rat model. The GSC exhibits biocompatibility and regeneration-favorable physicochemical properties. GSC's degradation products promote the secretion of neurotrophic factors in Schwann cells. By repurposing clobetasol for peripheral nerve regeneration, our work uncovers clobetasol's previously unknown functions in promoting Schwann cell proliferation and upregulating the expression of myelin-related genes. Importantly, the implantation of this clobetasol-loaded GSC in vivo leads to successful regeneration of the transected sciatic nerve. Strikingly, the regeneration outcome is functionally comparable to that of autologous nerve grafting (evidenced by three parameters). Specifically, the static sciatic index (SSI), relative reaction time (RRT) and nerve conduction velocity (NCV) in Clobetasol/GSC group are -74.55, 1.30, and 46.4 mm/s at Week 12, respectively, while these parameters are -64.53, 1.23, and 49.8 mm/s in Autograft group. Thus, this work represents the first report unveiling clobetasol's potential in peripheral nerve regeneration, reveals the feasibility of applying a sericin conduit for repairing a large nerve defect, and demonstrates the effectiveness of the clobetasol-loaded-GSC based strategy in transected nerves' regeneration.
C1 [Zhang, Lei; Yang, Wen; Xie, Hongjian; Wang, Jian; Su, Qiangfei; Li, Xiaolin; Song, Yu; Wang, Lin; Wang, Zheng] Huazhong Univ Sci & Technol, Union Hosp, Tongji Med Coll, Res Ctr Tissue Engn & Regenerat Med, Wuhan 430022, Hubei, Peoples R China.
RP Wang, L; Wang, Z (corresponding author), Huazhong Univ Sci & Technol, Union Hosp, Tongji Med Coll, Res Ctr Tissue Engn & Regenerat Med, Wuhan 430022, Hubei, Peoples R China.; Wang, GB; Wang, Z (corresponding author), Huazhong Univ Sci & Technol, Tongji Med Coll, Union Hosp, Dept Gastrointestinal Surg, Wuhan 430022, Hubei, Peoples R China.; Wang, L (corresponding author), Huazhong Univ Sci & Technol, Tongji Med Coll, Union Hosp, Dept Clin Lab, Wuhan 430022, Hubei, Peoples R China.
EM wgb@hust.edu.cn; lin_wang@hust.edu.cn; zhengwang@hust.edu.cn
FU National Natural Science Foundation of China Programs [81572866,
CR Andrade LM, 2017, EUR J PHARM BIOPHARM, V119, P142, DOI 10.1016/j.ejpb.2017.06.014
NR 1
TC 19
Z9 21
U1 0
U2 60
SN 
EI 
J9 
PD JUN 15
PY 2019
VL 5
IS 3
BP 1426
EP 1439
DI 10.1021/acsbiomaterials.8b01297
PG 27
WC Materials Science, Biomaterials
SC Materials Science
GA HO9GQ
UT WOS:000461270200026
ER

PT J
AU Chen, SY
AF Chen, Shiyu
TI PAM/GO/gel/SA composite hydrogel conduit with bioactivity for repairing
SO JOURNAL OF BIOMEDICAL MATERIALS RESEARCH PART A
LA English
DT Article
DE composite hydrogel; hydrogel conduit; nerve repair; peripheral nerve;
ID biomaterials; growth; regeneration; fabrication; dextran; cells
AB The effective repair and functional recovery after peripheral nerve injury is still a hot topic in clinical research. The aim of this study was to construct a bioactive composite hydrogel conduit as a three-dimensional scaffold for the repair of rat sciatic nerve defects. The composite hydrogel conduit was fabricated by blending different volumes of polyacrylamide, graphene oxide, gelatin, and sodium alginate (PAM/GO/Gel/SA?PGGS) and injecting into a self-made mold with an inner diameter of 2 mm and an outer diameter of 6 mm. Then the conduit was further modified with YIGSR peptide. The properties of the conduit were firstly characterized by morphology, swelling behaviors, tensile test and then the conduits were implanted into rat sciatic nerve gap to evaluate their effect on promoting nerve regeneration. The results of diameter analysis indicated that the wall of hydrogel conduit was uniform. The tensile test of the conduit showed that the hydrogel conduit had suitable elastic properties and good mechanical properties. Further on, hematoxylin-eosin staining, masson trichrome staining and immunohistochemistry staining showed that the conduit could effectively promote the regeneration of rat sciatic nerve. Thus, the study demonstrates that the as prepared hydrogel conduits here are beneficial for promoting nerve repair and may have potential application value in nerve regeneration. (c) 2019 Wiley Periodicals, Inc. J Biomed Mater Res Part A: 107A: 1273-1283, 2019.
C1 [Chen, Shiyu; Zhao, Yinxin; Zhang, Luzhong; Li, Guicai; Yang, Yumin] Nantong Univ, Key Lab Neuroregenerat Jiangsu, Nantong 226001, Peoples R China.
RP Li, GC; Yang, YM (corresponding author), Nantong Univ, Key Lab Neuroregenerat Jiangsu, Nantong 226001, Peoples R China.; Li, GC; Yang, YM (corresponding author), Nantong Univ, Minist Educ, Nantong 226001, Peoples R China.; Li, GC; Yang, YM (corresponding author), Nantong Univ, Coinnovat Ctr Neuroregenerat, Nantong 226001, Peoples R China.
EM gcli1981@ntu.edu.cn; yangym@ntu.edu.cn
FU National Natural Science Foundation of China [31771054, 81671823,
CR Abidian MR, 2012, ADV HEALTHC MATER, V1, P762, DOI 10.1002/adhm.201200182
NR 1
TC 46
Z9 49
U1 3
U2 184
SN 
EI 
J9 
PD JUN 15
PY 2019
VL 107
IS 6
BP 1273
EP 1283
DI 10.1002/jbm.a.36637
PG 11
WC Engineering, Biomedical; Materials Science, Biomaterials
SC Engineering; Materials Science
GA HX5DS
UT WOS:000467421500016
ER

PT J
AU Rao, F
AF Rao, Feng
TI Expanded 3D nanofibre sponge scaffolds by gas-foaming technique enhance
SO ARTIFICIAL CELLS NANOMEDICINE AND BIOTECHNOLOGY
LA English
DT Article
DE Peripheral nerve injury; nanofibre sponge; gas-foaming
ID guidance conduits; growth-factors; injury; fabrication; hydrogel
AB Peripheral nerve injury has troubled clinical doctors for many years. To obtain better function recovery of peripheral nerve repair at the base of hollow nerve guidance conduit (NGC), many NGCs with fillers were developed in the application of tissue-engineered nerve graft. In this study, expanded 3D nanofibre sponge scaffolds with orientation and porosity were first fabricated by electrospinning and gas-foaming technique. Polylactic acid (PLA)/silk fibroin nanofibre sponge scaffolds were prepared as filler to construct 3D nanofibre sponges containing NGC (SNGC). SNGC could promote the proliferation of Schwann cells compared with the hollow NGC in vitro. The results of animal experiments confirm that SNGC can significantly promote peripheral nerve function recovery from histology and function evaluation. In conclusion, we design a new method to construct a 3D scaffold containing NGC with orientation and porosity. The application of this 3D scaffold material has good prospects in future peripheral nerve repair.
C1 [Rao, Feng; Li, Ming; Yu, Fei; Fang, Xingxing; Jiang, Baoguo; Zhang, Peixun] Peking Univ Peoples Hosp, Dept Orthoped & Trauma, Beijing, Peoples R China.
RP Zhang, PX (corresponding author), Peking Univ Peoples Hosp, Dept Orthoped & Trauma, Beijing, Peoples R China.; Wen, YQ (corresponding author), Univ Sci & Technol Beijing, Sch Chem & Biol Engn, Beijing, Peoples R China.
EM wyq_wen@ustb.edu.cn; zhangpeixun@bjmu.edu.cn
FU Chinese National Ministry of Science and Technology 973 Project
CR Asplund M, 2009, NEUROEPIDEMIOLOGY, V32, P217, DOI 10.1159/000197900
NR 1
TC 42
Z9 47
U1 2
U2 99
SN 
EI 
J9 
PD JUN 15
PY 2019
VL 47
IS 1
BP 491
EP 500
DI 10.1080/21691401.2018.1557669
PG 10
WC Biotechnology & Applied Microbiology; Engineering, Biomedical; Materials
SC Biotechnology & Applied Microbiology; Engineering; Materials Science
GA HR5FL
UT WOS:000463172000001
ER

PT J
AU Liu, Y.
   Yu, S.
   Gu, X.
   Cao, R.
   Cui, S.
AF Liu, Yanxi (57208790010)
   Yu, Shuangjiang (55641435000)
   Gu, Xiaosong (55549192100)
   Cao, Rangjuan (42761059000)
   Cui, Shusen (7202413913)
TI Tissue-engineered nerve grafts using a scaffold-independent and injectable drug delivery system: A novel design with translational advantages
SO Journal of Neural Engineering
LA English
DT Article
DE Drug delivery system; Nerve growth factor; Nerve regeneration; Peripheral nerve defect; Thermosensitive hydrogel; Tissue-engineered nerve graft
AB Objective. Currently commercially available nerve conduits have demonstrated suboptimal clinical efficacy in repairing peripheral nerve defects. Although tissue-engineered nerve grafts (TENGs) with sustained release of neurotrophic factors (NTFs) are experimentally proved to be more effective than these blank conduits, there remains a lack of clinical translation. NTFs are typically immobilized onto scaffold materials of the conduit via adsorption, specific binding or other incorporation techniques. These scaffold-based delivery strategies increase complexity and cost of conduit fabrication and lack flexibility in choosing different drugs. Therefore, to facilitate clinical translation and commercialization, we construct a TENG using a scaffold-independent drug delivery system (DDS). Approach. This study adopted a scaffold-independent DDS based on methoxy-poly (ethylene glycol)-b-poly(γ-ethyl-Lglutamate) (mPEG-PELG) thermosensitive hydrogels that undergo sol-to-gel transition at body temperature. In addition, TENG, a chitosan scaffold filled with nerve growth factor (NGF)-loaded mPEG-PELG that gel in the lumen upon injection during surgery and function as a drug-releasing conduit-filler, was designed. Subsequently, the efficacy of DDS and therapeutic effects of TENG were assessed. Main results. The results demonstrated that NGFloaded mPEG-PELG controllably and sustainably released bioactive NGF for 28 d. When bridging a 10 mm rat sciatic nerve gap, the morphological, electrophysiological, and functional analyses revealed that NGF-releasing TENG (Scaffold + NGF/mPEG-PELG) achieved superior regenerative outcomes compared to plain scaffolds and those combined with systemic delivery of NGF (daily intramuscular injection (IM)), and its effects were relatively similar to autografts. Significance. This study has proposed a TENG using thermosensitive hydrogels as an injectable implant to controllably release NGF, which has promising therapeutic potential and translatability. Such TENGs obviate the need for conduit modification, complex preloading or binding mediators, therefore they allow the ease of drug switching in clinical practice and greatly simplify the manufacturing process due to the independent preparation of drug delivery system. © 2021 Elsevier B.V., All rights reserved.
C1 Department of Hand Surgery, China-Japan Union Hospital of Jilin University, Changchun, China
   Key Laboratory of Polymer Ecomaterials, Changchun Institute Of Applied Chemistry, Chinese Academy Of Sciences, Changchun, China
   Jiangsu Key Laboratory of Neuroregeneration, Nantong University, Nantong, China
   Jiangsu Clinical Medicine Center of Tissue Engineering and Nerve Injury Repair, Nantong University, Nantong, China
NR 0
TC 0
SN 
EI 
J9 
PD JUN 15
PY 2019
VL 16.0
IS 3
BP nan
EP nan
DI 10.1088/1741-2552/ab17a0
PG 0
UT 2-s2.0-85065808448
PM 30965290.0
ER

PT J
AU Salehi, M
AF Salehi, Majid
TI Alginate/chitosan hydrogel containing olfactory ectomesenchymal stem
SO JOURNAL OF CELLULAR PHYSIOLOGY
LA English
DT Article
DE alginate; chitosan; hydrogel; olfactory ectomesenchymal stem cells;
ID neurotrophic factors; chitosan-alginate; regeneration; scaffolds
AB Regeneration and functional recovery after peripheral nerve damage still remain a significant clinical problem. In this study, alginate/chitosan (alg/chit) hydrogel was used for the transplantation of olfactory ectomesenchymal stem cells (OE-MSCs) to promote peripheral nerve regeneration. The OE-MSCs were isolated from olfactory mucosa biopsies and evaluated by different cell surface markers and differentiation capacity. After creating sciatic nerve injury in a rat model, OE-MSCs were transplanted to the injured area with alg/chit hydrogel which was prepared and well-characterized. The prepared hydrogel had the porosity of 91.3 +/- 1.27%, the swelling ratio of 379% after 240min, weight loss percentages of 80 +/- 5.56% after 14 days, and good blood compatibility. The 3-(4,5-dimethylthiazol-2-yl)-2,5-diphenyltetrazolium bromide assay, 4,6-diamidino-2-phenylindole, and LIVE/DEAD staining were done to assay the behavior of OE-MSCs on alg/chit hydrogel and the results confirmed that the hydrogel can provide a suitable substrate for cell survival. For functional analysis, alg/chit hydrogel with and without OE- MSCs was injected into a 3-mm sciatic nerve defect of Wistar rats. The results of the sciatic functional index, hot plate latency, electrophysiological assessment, weight-loss percentage of wet gastrocnemius muscle, and histopathological examination using hematoxylin-eosin and Luxol fast blue staining showed that utilizing alg/chit hydrogel with OE-MSCs to the sciatic nerve defect enhance regeneration compared to the control group and hydrogel without cells.
C1 [Salehi, Majid] Shahroud Univ Med Sci, Sch Med, Dept Tissue Engn, Shahroud, Iran.
RP Komeili, A (corresponding author), Islamic Azad Univ, Sci & Res Branch, Appl Biophoton Res Ctr, Tehran 1477893855, Iran.
EM komeili@srbiau.ac.ir
FU Research and Technology Council of the Science and Research Branch of
CR Afizadeh R, 2015, J CHEM NEUROANAT, V69, P1, DOI 10.1016/j.jchemneu.2015.07.003
NR 1
TC 78
Z9 81
U1 2
U2 113
SN 
EI 
J9 
PD JUN 15
PY 2019
VL 234
IS 9
BP 15357
EP 15368
DI 10.1002/jcp.28183
PG 12
WC Cell Biology; Physiology
SC Cell Biology; Physiology
GA IB3NM
UT WOS:000470174200084
ER

PT J
AU Ai, A
AF Ai, Armin
TI Sciatic nerve regeneration with collagen type I hydrogel containing
SO INTERNATIONAL JOURNAL OF POLYMERIC MATERIALS AND POLYMERIC BIOMATERIALS
LA English
DT Article
DE Chitosan (CS); collagen type I; hydrogel; nanoparticle; peripheral nerve
ID growth-factor-i; scaffolds; cells; systems; tendon
AB The current study was conducted to promote the extent of peripheral nerve regeneration using a collagen type I hydrogel containing chitosan nanoparticle loaded by insulin. The developed hydrogel increased the proliferation rate of Schwann cells as shown by tetrazolium salt-based assay. For functional analysis, the hydrogel was administrated in the sciatic nerve crush injury of Wistar rats. The results of the sciatic functional index, hot plate latency, compound muscle action potential amplitude and weight-loss percentage of the wet gastrocnemius muscle, indicated that the prepared hydrogel could be considered as a potential material for peripheral nerve regeneration.
C1 [Ai, Armin; Behforouz, Aria; Sadeghvaziri, Nooshin; Jalali, Samar; Yousefbeigi, Aylar] Univ Tehran Med Sci, Fac Dent, Sci Res Ctr, Tehran, Iran.
RP Ai, J (corresponding author), Univ Tehran Med Sci, Sch Adv Technol Med, Dept Tissue Engn & Appl Cell Sci, Tehran, Iran.; Salehi, M (corresponding author), Shahroud Univ Med Sci, Sch Med, Dept Tissue Engn, Shahroud, Iran.
EM msalehi.te1392@gmail.com; jafar_ai@tums.ac.ir
CR Alberti KA, 2014, BIOMATERIALS, V35, P3551, DOI 10.1016/j.biomaterials.2013.12.082
NR 1
TC 29
Z9 29
U1 1
U2 88
SN 
EI 
J9 
PD JUN 15
PY 2019
VL 68
IS 18
BP 1133
EP 1141
DI 10.1080/00914037.2018.1534114
PG 9
WC Materials Science, Biomaterials; Polymer Science
SC Materials Science; Polymer Science
GA IU5KE
UT WOS:000483625100006
ER

PT J
AU Tao, J
AF Tao, Jie
TI Rapid 3D printing of functional nanoparticle-enhanced conduits for
SO ACTA BIOMATERIALIA
LA English
DT Article
DE 3D printing; Nanoparticles; Hydrogel; Peripheral nerve regeneration;
ID hippo pathway; tissue homeostasis; regeneration; strategy; injury
AB Nerve conduits provide an advanced tool for repairing the injured peripheral nerve that often causes disability and mortality. Currently, the efficiency of conduits in repairing peripheral nerve is unsatisfying. Here, we show a functional nanoparticle-enhanced nerve conduit for promoting the regeneration of peripheral nerves. This conduit, which consists of gelatin-methacryloyl (GelMA) hydrogels with drug loaded poly(ethylene glycol)- poly(3-caprolactone) (MPEG-PCL) nanoparticles dispersed in the hydrogel matrix, is rapidly fabricated by a continuous three-dimensional (3D) printing process. While the 3D-printed hydrogel conduit with customized size, shape and structure provides a physical microenvironment for axonal elongation, the nanoparticles sustained release the drug to facilitate the nerve regeneration. The drug, 44(5,10-dimethyl-6-oxo-6,10-dihydro-5H-pyrimido[5,4-b]thieno[3,2-e][1,4]diazepin-2-yl)amino) benzenesulfonamide, is a Hippo pathway inhibitor with multiple functions including improving the proliferation and migration of Schwann cells and up-regulating neurotrophic factors genes. The descried functional nerve conduit efficiently induced the recovery of sciatic injuries in morphology, histopathology and functions in vivo, showing the potential clinical application in peripheral nerve repair.
C1 [Tao, Jie; Zhang, Jiumeng; Du, Ting; Xu, Xin; Liu, Jinlu; Chen, Yuwen; Liu, Xuan; Xiong, Meimei; Cheng, Hao; Gou, Maling; Wei, Yuquan] Sichuan Univ, West China Hosp, State Key Lab Biotherapy, Chengdu 610065, Sichuan, Peoples R China.
RP Gou, ML (corresponding author), Sichuan Univ, West China Hosp, State Key Lab Biotherapy, Chengdu 610065, Sichuan, Peoples R China.; Gou, ML (corresponding author), Sichuan Univ, West China Hosp, Canc Ctr, Chengdu 610065, Sichuan, Peoples R China.; Gou, ML (corresponding author), Collaborat Innovat Ctr Biotherapy, Chengdu 610065, Sichuan, Peoples R China.
EM goumaling@scu.edu.cn
FU National Key RAMP;D Program of China [2017YFA0104800]; Key Research and
CR Berman AY, 2017, SIGNAL TRANSDUCT TAR, V2, P0, DOI 10.1038/sigtrans.2017.35
NR 1
TC 127
Z9 135
U1 3
U2 312
SN 
EI 
J9 
PD JUN 15
PY 2019
VL 90
IS 
BP 49
EP 59
DI 10.1016/j.actbio.2019.03.047
PG 11
WC Engineering, Biomedical; Materials Science, Biomaterials
SC Engineering; Materials Science
GA IA9UL
UT WOS:000469902300004
ER

PT J
AU Porzionato, A
AF Porzionato, Andrea
TI Development of Oxidized Polyvinyl Alcohol-Based Nerve Conduits Coupled
SO MATERIALS
LA English
DT Article
DE nerve conduits; polyvinyl alcohol; chemical oxidation; ciliary
ID mesenchymal stem-cells; guidance conduit; growth-factor; umbilical-cord
AB Functionalized synthetic conduits represent a promising strategy to enhance peripheral nerve regeneration by guiding axon growth while delivering therapeutic neurotrophic factors. In this work, hollow nerve conduits made of polyvinyl alcohol partially oxidized with bromine (OxPVA_Br-2) and potassium permanganate (OxPVA_KMnO4) were investigated for their structural/biological properties and ability to absorb/release the ciliary neurotrophic factor (CNTF). Chemical oxidation enhanced water uptake capacity of the polymer, with maximum swelling index of 60.5% +/- 2.5%, 71.3% +/- 3.6% and 19.5% +/- 4.0% for OxPVA_Br-2, OxPVA_KMnO4 and PVA, respectively. Accordingly, hydrogel porosity increased from 15.27% +/- 1.16% (PVA) to 62.71% +/- 8.63% (OxPVA_Br-2) or 77.50% +/- 3.39% (OxPVA_KMnO4) after oxidation. Besides proving that oxidized PVA conduits exhibited mechanical resistance and a suture holding ability, they did not exert a cytotoxic effect on SH-SY5Y and Schwann cells and biodegraded over time when subjected to enzymatic digestion, functionalization with CNTF was performed. Interestingly, higher amounts of neurotrophic factor were detected in the lumen of OxPVA_Br-2 (0.22 +/- 0.029 mu g) and OxPVA_KMnO4 (0.29 +/- 0.033 mu g) guides rather than PVA (0.11 +/- 0.021 mu g) tubular scaffolds. In conclusion, we defined a promising technology to obtain drug delivery conduits based on functionalizable oxidized PVA hydrogels.
C1 [Porzionato, Andrea; Barbon, Silvia; Stocco, Elena; Contran, Martina; De Rose, Enrico; Macchi, Veronica; De Caro, Raffaele] Univ Padua, Sect Human Anat, Dept Neurosci, Via A Gabelli 65, I-35121 Padua, Italy.
RP Barbon, S (corresponding author), Univ Padua, Sect Human Anat, Dept Neurosci, Via A Gabelli 65, I-35121 Padua, Italy.; Barbon, S (corresponding author), Consorzio Ric Sanit CORIS, LifeLab, Via N Giustiniani 2, I-35128 Padua, Italy.
EM andrea.porzionato@unipd.it; silvia.barbon@unipd.it;
FU L.i.f.e.L.a.b. Program of the 'Consorzio per la Ricerca Sanitaria'
CR Alhosseini SN, 2015, INT J POLYM MATER PO, V64, P474, DOI 10.1080/00914037.2014.977893
NR 1
TC 25
Z9 25
U1 0
U2 17
SN 
EI 
J9 
PD JUN 15
PY 2019
VL 12
IS 12
BP 
EP 
DI 10.3390/ma12121996
PG 18
WC Chemistry, Physical; Materials Science, Multidisciplinary; Metallurgy &
SC Chemistry; Materials Science; Metallurgy & Metallurgical Engineering;
GA IG4FL
UT WOS:000473759400115
ER

PT J
AU Lu, JJ
AF Lu, Jiaju
TI Synergistic effects of dual-presenting VEGF- and BDNF-mimetic peptide
SO NANOSCALE
LA English
DT Article
ID endothelial growth-factor; protein secondary structure; neurotrophic
AB The crosstalk between vascularization and nerve regeneration in the peripheral nervous system has recently been suggested to play an important role in the treatment of peripheral nerve injury. Regenerative strategies via synergistic delivery of multiple biochemical cues have received growing attention, especially the combination of pro-angiogenic factors and neurotrophic factors. Here we developed a self-assembling peptide nanofiber hydrogel dual-functionalized with vascular endothelial growth factor (VEGF)- and brain-derived neurotrophic factor (BDNF)-mimetic peptide epitopes for peripheral nerve reconstruction. It could simultaneously present VEGF- and BDNF-mimetic peptide epitopes and provides a three-dimensional (3D) neurovascular microenvironment for endothelial cell and neural cell growth. In vitro cellular experiments showed that the functionalized peptide hydrogel scaffold effectively promoted the pro-myelination of Schwann cell, as well as the adhesion and proliferation of endothelial cell compared with scaffolds presenting VEGF- or BDNF-mimetic peptide epitope alone. When implanted in a rat model to bridge a critical-size sciatic nerve gap in vivo, the functionalized peptide hydrogel significantly improved the number of newly formed blood vessels, the density of regenerating axons, the morphometric analysis of the regenerated muscles and the electrophysiological findings, indicating the synergistic effect of the two bioactive motifs on peripheral nerve regeneration. Collectively, constructing an artificial neurovascular microenvironment in the lesion area by using the functionalized self-assembling peptide nanofiber hydrogel may have a great potential for promoting nerve tissue engineering and regeneration in other tissues.
C1 [Lu, Jiaju; Wang, Chenhao; Liu, Yifan; Yang, Shuhui; Sun, Xiaodan; Zhao, Lingyun; Wang, Xiumei] Tsinghua Univ, Sch Mat Sci & Engn, State Key Lab New Ceram & Fine Proc, Beijing 100084, Peoples R China.
RP Wang, XM (corresponding author), Tsinghua Univ, Sch Mat Sci & Engn, State Key Lab New Ceram & Fine Proc, Beijing 100084, Peoples R China.; Peng, J (corresponding author), Chinese Peoples Liberat Army Gen Hosp, Inst Orthoped, Beijing 100853, Peoples R China.; Peng, J (corresponding author), Nantong Univ, Coinnovat Ctr Neumregenerat, Nantong 226007, Peoples R China.
EM pengjiang301@126.com; wxm@mail.tsinghua.edu.cn
FU National Natural Science Foundation of China [31771056, 31771052];
CR Ao Q, 2016, J NEURORESTORATOLOGY, V4, P107, DOI 10.2147/JN.S119419
NR 1
TC 72
Z9 79
U1 3
U2 156
SN 
EI 
J9 
PD JUN 15
PY 2019
VL 11
IS 42
BP 19943
EP 19958
DI 10.1039/c9nr04521j
PG 16
WC Chemistry, Multidisciplinary; Nanoscience & Nanotechnology; Materials
SC Chemistry; Science & Technology - Other Topics; Materials Science;
GA JQ3GS
UT WOS:000498838100029
ER

PT J
AU Dobbs, R
AF Dobbs, Ryan
TI Sonic hedgehog regulation of cavernous nerve regeneration and neurite
SO EXPERIMENTAL NEUROLOGY
LA English
DT Article
DE Neurite; Aging; Cavernous nerve regeneration; Prostatectomy; Sonic
ID erectile dysfunction; radical prostatectomy; up-regulation; penile
AB Introduction: Erectile dysfunction (ED) is a significant health concern that greatly impacts quality of life, and is common in men as they age, impacting 52% of men between the ages of 40 and 70. A significant underlying cause of ED development is injury to the cavernous nerve (CN), a peripheral nerve that innervates the penis. CN injury also occurs in up to 82% of prostatectomy patients. We recently showed that Sonic hedgehog (SHH) protein delivered by peptide amphiphile (PA) nanofiber hydrogel to the CN and penis of a prostatectomy model of CN injury, is neuroprotective, accelerates CN regeneration, improves erectile function similar to 60%, preserves penile smooth muscle 56% and suppresses collagen deposition 30%. This regenerative potential is substantial in an adult prostatectomy model (P120). However prostatectomy patients are typically older (61.5 +/- 9.6 years) and our models should mimic patient conditions more effectively when considering translation. In this study we examine regenerative potential in an aged prostatectomy model (P200-329).
C1 [Dobbs, Ryan; Kalmanek, Elizabeth; Choe, Shawn; Podlasek, Carol A.] Univ Illinois, Dept Urol, M-C 955,820 S Wood St,CSN 515, Chicago, IL 60612 USA.
RP Podlasek, CA (corresponding author), Univ Illinois, Dept Urol, M-C 955,820 S Wood St,CSN 515, Chicago, IL 60612 USA.
EM cap325@uic.edu
FU NIH/NIDDK [R01DK101536]
CR Angeloni N, 2013, J SEX MED, V10, P1240, DOI 10.1111/j.1743-6109.2012.02930.x
NR 1
TC 15
Z9 17
U1 1
U2 12
SN 
EI 
J9 
PD JUN 15
PY 2019
VL 312
IS 
BP 10
EP 19
DI 10.1016/j.expneurol.2018.11.001
PG 10
WC Neurosciences
SC Neurosciences & Neurology
GA HI5LA
UT WOS:000456492300002
ER

PT J
AU Ruzicka, J
AF Ruzicka, Jiri
TI The Effect of iPS-Derived Neural Progenitors Seeded on Laminin-Coated
SO CELL TRANSPLANTATION
LA English
DT Article
DE Chronic spinal cord injury; human induced pluripotent stem cells; neural
ID peripheral-nerve grafts; pluripotent stem-cells; functional recovery
AB Spinal cord injury (SCI), is a devastating condition leading to the loss of locomotor and sensory function below the injured segment. Despite some progress in acute SCI treatment using stem cells and biomaterials, chronic SCI remains to be addressed. We have assessed the use of laminin-coated hydrogel with dual porosity, seeded with induced pluripotent stem cell-derived neural progenitors (iPSC-NPs), in a rat model of chronic SCI. iPSC-NPs cultured for 3 weeks in hydrogel in vitro were positive for nestin, glial fibrillary acidic protein (GFAP) and microtubule-associated protein 2 (MAP2). These cell-polymer constructs were implanted into a balloon compression lesion, 5 weeks after lesion induction. Animals were behaviorally tested, and spinal cord tissue was immunohistochemically analyzed 28 weeks after SCI. The implanted iPSC-NPs survived in the scaffold for the entire experimental period. Host axons, astrocytes and blood vessels grew into the implant and an increased sprouting of host TH+ fibers was observed in the lesion vicinity. The implantation of iPSC-NP-LHM cell-polymer construct into the chronic SCI led to the integration of material into the injured spinal cord, reduced cavitation and supported the iPSC-NPs survival, but did not result in a statistically significant improvement of locomotor recovery.
C1 [Ruzicka, Jiri; Romanyuk, Nataliya; Jirakova, Klara; Hejcl, Ales; Machova, Lucia Urdzikova; Bochin, Marcel; Vargova, Lydia; Jendelova, Pavla] CAS, Inst Expt Med, Dept Tissue Culture & Stem Cells, Prague, Czech Republic.
RP Ruzicka, J (corresponding author), CAS, Inst Expt Med, Videnska 1083, Prague 14200, Czech Republic.
EM jiri.ruzicka@iem.cas.cz
FU Czech National Foundation [17-11140S]; European Union; Operational
CR Amemori T, 2010, CYTOTHERAPY, V12, P212, DOI 10.3109/14653240903440103
NR 1
TC 31
Z9 37
U1 0
U2 31
SN 
EI 
J9 
PD JUN 15
PY 2019
VL 28
IS 4
BP 400
EP 412
DI 10.1177/0963689718823705
PG 13
WC Cell & Tissue Engineering; Medicine, Research & Experimental;
SC Cell Biology; Research & Experimental Medicine; Transplantation
GA IK6CF
UT WOS:000476672400005
ER

PT J
AU Wang, T
AF Wang, Tao
TI Effect of lentiviral vector-mediated overexpression of hypoxia-inducible
SO NEURAL REGENERATION RESEARCH
LA English
DT Article
DE nerve regeneration; peripheral nerve injury; brachial plexus avulsion;
ID ventral root avulsion; ischemia-reperfusion injury; spinal-cord-injury
AB Brachial plexus avulsion often results in massive motor neuron death and severe functional deficits of target muscles. However, no satisfactory treatment is currently available. Hypoxia-inducible factor la is a critical molecule targeting several genes associated with ischemia-hypoxia damage and angiogenesis. In this study, a rat model of brachial plexus avulsion-reimplantation was established, in which C5-7 ventral nerve roots were avulsed and only the C6 root reimplanted. Different implants were immediately injected using a microsyringe into the avulsion-reimplantation site of the C6 root post-brachial plexus avulsion. Rats were randomly divided into five groups: phosphate-buffered saline, negative control of lentivirus, hypoxia-inducible factor 1 alpha (hypoxia-inducible factor 1 alpha overexpression lentivirus), gel (pluronic F-127 hydrogel), and gel + hypoxia-inducible factor 1 alpha (pluronic F-127 hydrogel + hypoxia-inducible factor 1 alpha overexpression lentivirus). The Terzis grooming test was performed to assess recovery of motor function. Scores were higher in the hypoxia-inducible factor 1 alpha and gel + hypoxia-inducible factor 1 alpha groups (in particular the gel + hypoxia-inducible factor 1 alpha group) compared with the phosphate-buffered saline group. Electrophysiology, fluorogold retrograde tracing, and immunofluorescent staining were further performed to investigate neural pathway reconstruction and changes of neurons, motor endplates, and angiogenesis. Compared with the phosphate-buffered saline group, action potential latency of musculocutaneous nerves was markedly shortened in the hypoxia-inducible factor 1 alpha and gel + hypoxia-inducible factor 1 alpha groups. Meanwhile, the number of fluorogold-positive cells and ChAT-positive neurons, neovascular area (labeled by CD31 around av ulsed sites in ipsilateral spinal cord segments), and the number of motor endplates in biceps brachii (identified by alpha-bungarotoxin) were all visibly increased, as well as the morphology of motor endplate in biceps brachil was clear in the hypoxia-inducible factor 1 alpha and gel + hypoxia-inducible factor 1 alpha groups. Taken together, delivery of hypoxia-inducible factor 1 alpha overexpression lentiviral vectors mediated by pluronic F-127 effectively promotes spinal root regeneration and functional recovery post-brachial plexus avulsion. All animal procedures were approved by the Institutional Animal Care and Use Committee of Guangdong Medical University, China.
C1 [Wang, Tao; Zeng, Li-Ni; Wang, Yu-Hui; Luo, Wei-Bin; Zhang, Xiao-Min; He, Zhi-Wei; Wu, Hong-Fu] Guangdong Med Univ, Inst Stem Cells & Regenerat Med, Dept Physiol, Dongguan, Guangdong, Peoples R China.
RP He, ZW; Wu, HF (corresponding author), Guangdong Med Univ, Inst Stem Cells & Regenerat Med, Dept Physiol, Dongguan, Guangdong, Peoples R China.
EM 467853605@qq.com; hongfuw@126.com
FU National Natural Science Foundation of China [81371366]; Natural Science
CR Ali ZS, 2016, J NEUROPATH EXP NEUR, V75, P69, DOI 10.1093/jnen/nlv002
NR 1
TC 11
Z9 12
U1 0
U2 26
SN 
EI 
J9 
PD JUN 15
PY 2019
VL 14
IS 6
BP 1069
EP 1078
DI 10.4103/1673-5374.250629
PG 10
WC Cell Biology; Neurosciences
SC Cell Biology; Neurosciences & Neurology
GA HL2GM
UT WOS:000458522600027
ER

PT J
AU Esaki, S
AF Esaki, Shinichi
TI Transplantation of Olfactory Stem Cells with Biodegradable Hydrogel
SO STEM CELLS TRANSLATIONAL MEDICINE
LA English
DT Article
DE Olfactory stem cells; Biodegradable hydrogel; Facial nerve palsy; Nerve
ID in-vitro; differentiate; release; neurons; plasma
AB Olfactory mucosa contains neural stem cells, called olfactory stem cells (OSCs), which produce trophic support required for promoting axonal regeneration after nerve injury. However, the local tissue environment can reduce the viability/function of transplanted cells when placed directly on the injury. Although gelatin hydrogels have been shown to aid cell survival during transplantation, such OSC-hydrogel combinations have not been extensively tested, particularly during recovery from facial nerve palsy. In this study, OSCs were isolated from the olfactory mucosae of newborn mice and were shown to express neural stem cell markers before differentiation, as well as cell-type specific markers after differentiation, confirming their multipotency. The OSCs also secrete growth factors and various cytokines that promote nerve regeneration. To test the effects of OSC transplantation in vivo, Medgel, a biodegradable hydrogel sponge, was applied to retain OSCs around the injury site and to lessen the detrimental effects of the local environment in an established facial nerve palsy mouse model. When OSCs were transplanted into the injury site, accelerated recovery was observed for 1 week. When OSCs were transplanted with Medgel, a higher level and duration of accelerated recovery was observed. OSCs in Medgel also increased peripheral nerve function and increased the number of regenerated nerve fibers. These results suggest that OSCs implanted with Medgel accelerate and enhance recovery from facial palsy in mice. Because human OSCs can be easily obtained from olfactory mucosa biopsies with limited risk, this OSC-Medgel combination is a candidate treatment option for accelerating recovery after facial nerve injury. Stem Cells Translational Medicine 2019;8:169&10
C1 [Esaki, Shinichi; Katsumi, Sachiyo; Hamajima, Yuki; Nakamura, Yoshihisa; Murakami, Shingo] Nagoya City Univ, Dept Otolaryngol Head & Neck Surg, Grad Sch Med Sci, Nagoya, Aichi, Japan.
RP Esaki, S (corresponding author), Nagoya City Univ, Grad Sch Med Sci, Dept Otolaryngol Head & Neck Surg, Mizuho Ku, 1 Kawasumi, Nagoya, Aichi 4678601, Japan.; Esaki, S (corresponding author), Nagoya City Univ, Med Sch, Dept Otolaryngol Head & Neck Surg, Mizuho Ku, 1 Kawasumi, Nagoya, Aichi 4678601, Japan.
EM sesaki@med.nagoya-cu.ac.jp
FU Ministry of Education, Culture, Sports, Sciences, and Technology of
CR Abrams M, 2005, RESTOR NEUROL NEUROS, V23, P367
NR 1
TC 20
Z9 20
U1 0
U2 12
SN 
EI 
J9 
PD JUN 15
PY 2019
VL 8
IS 2
BP 169
EP 178
DI 10.1002/sctm.15-0399
PG 10
WC Cell & Tissue Engineering
SC Cell Biology
GA HJ1AS
UT WOS:000456894900008
ER

PT J
AU Nune, M
AF Nune, Manasa
TI Peptide nanostructures on nanofibers for peripheral nerve regeneration
SO JOURNAL OF TISSUE ENGINEERING AND REGENERATIVE MEDICINE
LA English
DT Article
DE electrospun nanofibers; peripheral nerve injury;
ID schwann-cell proliferation; self-assembling peptides; electrospun
AB Self-assembled peptide nanofibrous scaffolds with designer sequences, similar to neurite growth promoting molecules enhance the differentiation of neural stem cells. However, self-assembled peptide nanofibrous scaffolds lack the required mechanical strength to suffice to bridge long critical-sized peripheral nerve defects. Hence, there is a demand for a potential neural substrate, which could be biomimetic coupled with bioactive nanostructures to regrow the denuded axons towards the distal end. In the present study, we developed designer self-assembling peptide-based aligned poly(lactic-co-glycolic acid) (PLGA) nanofibrous scaffolds by simple surface coating of peptides or coelectrospinning. Retention of secondary structures of peptides in peptide-coated and cospun fibers was confirmed by circular dichroism spectroscopy. The rod-like peptide nanostructures enhance the typical bipolar morphology of Schwann cells. Although the peptide-coated PLGA scaffolds exhibited significant increase in Schwann cell proliferation than pristine PLGA and PLGA-peptide cospun scaffolds (p < .05), peptide cospun scaffolds demonstrated better cellular infiltration and significantly higher gene expression of neural cell adhesion molecule, glial fibrillary acidic protein, and peripheral myelin protein22 compared to the pristine PLGA and PLGA-peptide-coated scaffolds. Our results demonstrate the positive effects of aligned peptide coelectrospun scaffolds with biomimetic cell recognition motifs towards functional proliferation of Schwann cells. These scaffolds could subsequently repair peripheral nerve defects by augmenting axonal regeneration and functional nerve recovery.
C1 [Nune, Manasa; Subramanian, Anuradha; Krishnan, Uma Maheswari; Sethuraman, Swaminathan] SASTRA Deemed Univ, Sch Chem & Biotechnol, Ctr Nanotechnol & Adv Biomat, Thanjavur 613401, Tamil Nadu, India.
RP Sethuraman, S (corresponding author), SASTRA Deemed Univ, Sch Chem & Biotechnol, Ctr Nanotechnol & Adv Biomat, Thanjavur 613401, Tamil Nadu, India.
EM swami@sastra.edu
FU Fist Department of Science and technologhy, India [SR/FST/LSI-327/2007,
CR Andalib Mohammad Nahid, 2016, BIOMATER RES, V20, P11
NR 1
TC 14
Z9 14
U1 2
U2 44
SN 
EI 
J9 
PD JUN 15
PY 2019
VL 13
IS 6
BP 1059
EP 1070
DI 10.1002/term.2860
PG 12
WC Cell & Tissue Engineering; Biotechnology & Applied Microbiology; Cell
SC Cell Biology; Biotechnology & Applied Microbiology; Engineering
GA IG2WN
UT WOS:000473660800013
ER

PT J
AU Mobini, S.
   Song, Y.H.
   McCrary, M.W.
   Schmidt, C.E.
AF Mobini, S. (23493169800)
   Song, Younghye (57217990628)
   McCrary, Michaela W. (57207188990)
   Schmidt, Christine E. (7403163923)
TI Advances in ex vivo models and lab-on-a-chip devices for neural tissue engineering
SO Biomaterials
LA English
DT Article
DE Bioreactors; Ex vivo neural models; Lab-on-a-chip; Neural tissue engineering; Test beds for neural engineering
AB The technologies related to ex vivo models and lab-on-a-chip devices for studying the regeneration of brain, spinal cord, and peripheral nerve tissues are essential tools for neural tissue engineering and regenerative medicine research. The need for ex vivo systems, lab-on-a-chip technologies and disease models for neural tissue engineering applications are emerging to overcome the shortages and drawbacks of traditional in vitro systems and animal models. Ex vivo models have evolved from traditional 2D cell culture models to 3D tissue-engineered scaffold systems, bioreactors, and recently organoid test beds. In addition to ex vivo model systems, we discuss lab-on-a-chip devices and technologies specifically for neural tissue engineering applications. Finally, we review current commercial products that mimic diseased and normal neural tissues, and discuss the future directions in this field. © 2021 Elsevier B.V., All rights reserved.
C1 Herbert Wertheim College of Engineering, Gainesville, United States
NR 0
TC 0
SN 
EI 
J9 
PD JUN 15
PY 2019
VL 198.0
IS nan
BP 146
EP 166
DI 10.1016/j.biomaterials.2018.05.012
PG 0
UT 2-s2.0-85062277284
PM 29880219.0
ER
