# Supplementary material for: Hydrogel research in peripheral nerve injury repair: a comprehensive multi-database bibliometric analysis (2015–2025)
Source: Front Neurol. 2026 Apr 29;17:1763950. doi: 10.3389/fneur.2026.1763950 (PMC13167558; doi:10.3389/fneur.2026.1763950)
Supplement: Supplementary file 2 [file Supplementary_file_2.zip › Data/Merge-Article/download2020u36.txt]

PT J
AU Dong, RY
AF Dong, Ruiyi
TI Electrospun polycaprolactone (PCL)-amnion nanofibrous membrane prevents
SO PLOS ONE
LA English
DT Article
ID amniotic membrane; growth-factor; injury; cells; regeneration; delivery
AB Adhesion and scarring after neural surgery are detrimental to nerve regeneration and functional recovery. Amniotic membranes have been used in tissue repair due to their immunogenicity and richness in cytokines. In this study, an electrospun polycaprolactone (PCL)-amnion nanofibrous membrane was prepared for the treatment of sciatic nerve compression in a rat model. The effects of the PCL-amnion nanofibrous membrane on the prevention of adhesion formation and nerve regeneration were evaluated using electrophysiology and histological analyses. Compared with the medical chitosan hydrogel dressing, the PCL-amnion nanofibrous membrane significantly reduced peripheral nerve adhesion and promoted the rapid recovery of nerve conduction. Moreover, the immunohistochemical analysis identified more Schwann cells and less pro-inflammatory M1 macrophages in the PCL-amnion group. Western blot and RT-PCR results showed that the expression levels of type-? and ? collagen in the PCL-treated rats were half of those in the control group after 12 weeks, while the expression level of nerve growth factor was approximately 3.5 times that found in the rats treated with medical chitosan hydrogel. In summary, electrospun PCL-amnion nanofibrous membranes can effectively reduce adhesion after neural surgery and promote nerve repair and regeneration. The long-term retention in vivo and sustained release of cytokines make PCL-amnion a promising biomaterial for clinical application.
C1 [Dong, Ruiyi; Tian, Dehu] Cangzhou Integrated Tradit Chinese & Western Med, Dept Orthoped, Cangzhou, Hebei, Peoples R China.
RP Tian, DH (corresponding author), Hebei Med Univ, Affiliated Hosp 3, Dept Hand Surg, Shijiazhuang, Hebei, Peoples R China.
EM tiandehu899@outlook.com
CR Aloe L, 2012, J TRANSL MED, V10, P0, DOI 10.1186/1479-5876-10-239
NR 1
TC 16
Z9 17
U1 0
U2 22
SN 
EI 
J9 
PD JUN 15
PY 2020
VL 15
IS 12
BP 
EP 
DI 10.1371/journal.pone.0244301
PG 16
WC Multidisciplinary Sciences
SC Science & Technology - Other Topics
GA PI8CZ
UT WOS:000601313500044
ER

PT J
AU Lin, YJ
AF Lin, Yu-Jie
TI 3D Spheroids of Umbilical Cord Blood MSC-Derived Schwann Cells Promote
SO FRONTIERS IN CELL AND DEVELOPMENTAL BIOLOGY
LA English
DT Article
DE peripheral nerve injury; regenerative medicine; 3D cell spheroids;
ID stem-cells; human fibroblasts; differentiation; transplantation
AB Schwann cells (SCs) are promising candidates for cell therapy due to their ability to promote peripheral nerve regeneration. However, SC-based therapies are hindered by the lack of a clinically renewable source of SCs. In this study, using a well-defined non-genetic approach, umbilical cord blood mesenchymal stem cells (cbMSCs), a clinically applicable cell type, were phenotypically, epigenetically, and functionally converted into SC-like cells (SCLCs) that stimulated effective sprouting of neuritic processes from neuronal cells. To further enhance their therapeutic capability, the cbMSC-derived SCLCs were assembled into three-dimensional (3D) cell spheroids by using a methylcellulose hydrogel system. The cell-cell and cell-extracellular matrix interactions were well-preserved within the formed 3D SCLC spheroids, and marked increases in neurotrophic, proangiogenic and anti-apoptotic factors were detected compared with cells that were harvested using conventional trypsin-based methods, demonstrating the superior advantage of SCLCs assembled into 3D spheroids. Transplantation of 3D SCLC spheroids into crush-injured rat sciatic nerves effectively promoted the recovery of motor function and enhanced nerve structure regeneration. In summary, by simply assembling cells into a 3D-spheroid conformation, the therapeutic potential of SCLCs derived from clinically available cbMSCs for promoting nerve regeneration was enhanced significantly. Thus, these cells hold great potential for translation to clinical applications for treating peripheral nerve injury.
C1 [Lin, Yu-Jie; Lee, Yun-Wei; Chang, Che-Wei; Huang, Chieh-Cheng] Natl Tsing Hua Univ, Inst Biomed Engn, Hsinchu, Taiwan.
RP Huang, CC (corresponding author), Natl Tsing Hua Univ, Inst Biomed Engn, Hsinchu, Taiwan.
EM chiehcheng@mx.nthu.edu.tw
FU Ministry of Science and Technology in Taiwan [MOST 109-2636-B-007-001];
CR Alhazzani A, 2018, CELLS-BASEL, V7, P0, DOI 10.3390/cells7120250
NR 1
TC 30
Z9 31
U1 0
U2 18
SN 
EI 
J9 
PD JUN 15
PY 2020
VL 8
IS 
BP 
EP 
DI 10.3389/fcell.2020.604946
PG 11
WC Cell Biology; Developmental Biology
SC Cell Biology; Developmental Biology
GA PM2KH
UT WOS:000603634500001
ER

PT J
AU Zhang, JM
AF Zhang, Jiumeng
TI A 3D-Printed Self-Adhesive Bandage with Drug Release for Peripheral
SO ADVANCED SCIENCE
LA English
DT Article
DE 3D printing; biomaterials; drug delivery; peripheral nerve repair;
ID regeneration; conduits
AB Peripheral nerve injury is a common disease that often causes disability and challenges surgeons. Drug-releasable biomaterials provide a reliable tool to regulate the nerve healing-associated microenvironment for nerve repair. Here, a self-adhesive bandage is designed that can form a wrap surrounding the injured nerve to promote nerve regeneration and recovery. Via a 3D printing technique, the bandage is prepared with a special structure and made up of two different hydrogel layers that can adhere to each other by a click reaction. The nanodrug is encapsulated in one layer with a grating structure. Wrapping the injured nerve, the grating layer of the bandage is closed to the injured site. The drug can be mainly released to the inner area of the wrap to promote the nerve repair by improving the proliferation and migration of Schwann cells. In this study, the bandage is used to assist the neurorrhaphy for the treatment of complete sciatic nerve transection without obvious defect in rats. Results indicate that the self-adhesive capacity can simplify the installation process and the drug-loaded bandage can promote the repairing of injured nerves. The demonstrated 3D-printed self-adhesive bandage has potential application in assisting the neurorrhaphy for nerve repair.
C1 [Zhang, Jiumeng; Chen, Yuwen; Huang, Yulan; Wu, Wenbi; Liu, Haofan; Li, Rong; Tao, Jie; Gou, Maling] Sichuan Univ, State Key Lab Biotherapy, West China Hosp, Chengdu 610041, Sichuan, Peoples R China.
RP Gou, ML (corresponding author), Sichuan Univ, State Key Lab Biotherapy, West China Hosp, Chengdu 610041, Sichuan, Peoples R China.
EM goumaling@scu.edu.cn
FU 1.3.5 project for disciplines of excellence, West China Hospital,
CR Caldwell AS, 2017, ADV HEALTHC MATER, V6, P0, DOI 10.1002/adhm.201700254
NR 1
TC 64
Z9 66
U1 8
U2 170
SN 
EI 
J9 
PD JUN 15
PY 2020
VL 7
IS 23
BP 
EP 
DI 10.1002/advs.202002601
PG 10
WC Chemistry, Multidisciplinary; Nanoscience & Nanotechnology; Materials
SC Chemistry; Science & Technology - Other Topics; Materials Science
GA PB5PW
UT WOS:000579165900001
ER

PT J
AU Itai, S.
   Suzuki, K.
   Kurashina, Y.
   Kimura, H.
   Amemiya, T.
   Sato, K.
   Nakamura, M.
   Onoe, H.
AF Itai, Shun (57204854912)
   Suzuki, Karin (57219725347)
   Kurashina, Yuta (55979592600)
   Kimura, Hiroo (57203739790)
   Amemiya, Tsuyoshi (57202838220)
   Sato, Kazuki (35216249800)
   Nakamura, Masaya (7405346352)
   Onoe, Hiroaki (7004964617)
TI Cell-encapsulated chitosan-collagen hydrogel hybrid nerve guidance conduit for peripheral nerve regeneration
SO Biomedical Microdevices
LA English
DT Article
DE Cell culture; Chitosan; Collagen; Nerve guidance conduit; Peripheral nerve regeneration
AB Nerve guidance conduits (NGCs) composed of biocompatible polymers have been attracting attention as an alternative for autograft surgery in peripheral nerve regeneration. However, the nerve tissues repaired by NGCs often tend to be inadequate and lead to functional failure because of the lack of cellular supports. This paper presents a chitosan-collagen hydrogel conduit containing cells to induce peripheral nerve regeneration with cellular support. The conduit composed of two coaxial hydrogel layers of chitosan and collagen is simply made by molding and mechanical anchoring attachment with holes made on the hydrogel tube. A chitosan layer strengthens the conduit mechanically, and a collagen layer provides a scaffold for cells supporting the axonal extension. The conduits of different diameters (outer diameter approximately 2–4 mm) are fabricated. The conduit is bioabsorbable with lysozyme, and biocompatible even under bio absorption. In the neuron culture demonstration, the conduit containing Schwann cells induced the extension of the axon of neurons directed to the conduit. Our easily fabricated conduit could help the high-quality regeneration of peripheral nerves and contribute to the nerve repair surgery. © 2021 Elsevier B.V., All rights reserved.
C1 Department of Mechanical Engineering, Keio University, Tokyo, Japan
   Department of Materials Science and Engineering, Institute of Science Tokyo, Tokyo, Japan
   Department of Orthopaedic Surgery, Keio University School of Medicine, Tokyo, Japan
   Institute for Integrated Sports Medicine, Keio University School of Medicine, Tokyo, Japan
NR 0
TC 0
SN 
EI 
J9 
PD JUN 15
PY 2020
VL 22.0
IS 4
BP nan
EP nan
DI 10.1007/s10544-020-00536-x
PG 0
UT 2-s2.0-85096130873
PM 33201329.0
ER

PT J
AU Panzer, KV
AF Panzer, Kate V.
TI Tissue Engineered Bands of Bungner for Accelerated Motor and Sensory
SO FRONTIERS IN BIOENGINEERING AND BIOTECHNOLOGY
LA English
DT Article
DE tissue engineering; peripheral nervous system; Schwann cells; axon
ID ulnar nerve injury; in-vitro; schwann-cells; neural tissue; repair
AB Following peripheral nerve injury comprising a segmental defect, the extent of axon regeneration decreases precipitously with increasing gap length. Schwann cells play a key role in driving axon re-growth by forming aligned tubular guidance structures called bands of Bungner, which readily occurs in distal nerve segments as well as within autografts - currently the most reliable clinically-available bridging strategy. However, host Schwann cells generally fail to infiltrate large-gap acellular scaffolds, resulting in markedly inferior outcomes and motivating the development of next-generation bridging strategies capable of fully exploiting the inherent pro-regenerative capability of Schwann cells. We sought to create preformed, implantable Schwann cell-laden microtissue that emulates the anisotropic structure and function of naturally-occurring bands of Bungner. Accordingly, we developed a biofabrication scheme leveraging biomaterial-induced self-assembly of dissociated rat primary Schwann cells into dense, fiber-like three-dimensional bundles of Schwann cells and extracellular matrix within hydrogel micro-columns. This engineered microtissue was found to be biomimetic of morphological and phenotypic features of endogenous bands of Bungner, and also demonstrated 8 and 2x faster rates of axonal extension in vitro from primary rat spinal motor neurons and dorsal root ganglion sensory neurons, respectively, compared to 3D matrix-only controls or planar Schwann cells. To our knowledge, this is the first report of accelerated motor axon outgrowth using aligned Schwann cell constructs. For translational considerations, this microtissue was also fabricated using human gingiva-derived Schwann cells as an easily accessible autologous cell source. These results demonstrate the first tissue engineered bands of Bungner (TE-BoBs) comprised of dense three-dimensional bundles of longitudinally aligned Schwann cells that are readily scalable as implantable grafts to accelerate axon regeneration across long segmental nerve defects.
C1 [Panzer, Kate V.; Burrell, Justin C.; Helm, Kaila V. T.; Purvis, Erin M.; O'Donnell, John C.; Cullen, D. Kacy] Univ Penn, Perelman Sch Med, Dept Neurosurg, Ctr Brain Injury & Repair, Philadelphia, PA 19104 USA.
RP Cullen, DK (corresponding author), Univ Penn, Perelman Sch Med, Dept Neurosurg, Ctr Brain Injury & Repair, Philadelphia, PA 19104 USA.; Cullen, DK (corresponding author), Corporal Michael J Crescenz Vet Affairs Med Ctr, Ctr Neurotrauma Neurodegenerat & Restorat, Philadelphia, PA 19104 USA.; Cullen, DK (corresponding author), Univ Penn, Sch Engn & Appl Sci, Dept Bioengn, Philadelphia, PA 19104 USA.
EM dkacy@pennmedicine.upenn.edu
FU United States Department of Defense [CDMRP/JPC8-CRMRP W81XWH-16-1-0796,
CR Ali ZS, 2015, J NEUROSURG, V122, P195, DOI 10.3171/2014.9.JNS132823
NR 1
TC 47
Z9 54
U1 0
U2 28
SN 
EI 
J9 
PD JUN 15
PY 2020
VL 8
IS 
BP 
EP 
DI 10.3389/fbioe.2020.580654
PG 19
WC Biotechnology & Applied Microbiology; Engineering, Biomedical
SC Biotechnology & Applied Microbiology; Engineering
GA PA1YU
UT WOS:000595430200001
ER

PT J
AU Tao, J
AF Tao, Jie
TI 3D-Printed Nerve Conduits with Live Platelets for Effective Peripheral
SO ADVANCED FUNCTIONAL MATERIALS
LA English
DT Article
DE 3D bioprinting; biomaterials; nerve conduits; peripheral nerve injuries;
ID fibroblast-growth-factor; rich plasma; schwann-cells; regeneration
AB Platelets can secrete multiple growth factors for peripheral nerve repair. However, topically injected platelets are rapidly activated followed by burst release of the cargos, causing limited therapeutic efficiency in vivo. Herein, a platelet-incorporated hydrogel conduit is shown that acts as a biosynthetic nerve conduit for peripheral nerve repair. This conduit is prepared by rapid 3D printing of the live platelets mixed with bio-ink containing gelatin methacrylate (GelMA) and poly(ethyleneglycol)diacrylate (PEGDA). The hydrogel can significantly prolong the survival of the incorporated platelets. While the conduit provides a physical foundation for bridging the nerve gaps, live platelets in the conduit sustained-release multiple growth factors to promote the nerve repair. The in vivo therapeutic efficiency of this platelet-incorporated nerve conduit is tested in bridging a 10 mm gap in sciatic nerves. The results of morphological, electrophysiological, and histological assessments indicate that the incorporated platelets can significantly promote the hydrogel conduits in peripheral nerve repair. The demonstrated 3D bioprinted nerve conduit with live platelets may show potential clinical application in peripheral nerve repair.
C1 [Tao, Jie; Liu, Haofan; Wu, Wenbi; Zhang, Jiumeng; Huang, Yulan; Xu, Xin; Gou, Maling] Sichuan Univ, State Key Lab Biotherapy, West China Hosp, Chengdu 610065, Peoples R China.
RP Gou, ML (corresponding author), Sichuan Univ, State Key Lab Biotherapy, West China Hosp, Chengdu 610065, Peoples R China.; Gou, ML (corresponding author), Sichuan Univ, Canc Ctr, West China Hosp, Chengdu 610065, Peoples R China.
EM goumaling@scu.edu.cn
FU Key Research and Development Projects of People's Liberation Army
CR Alsmadi NZ, 2018, ACTA BIOMATER, V78, P165, DOI 10.1016/j.actbio.2018.07.048
NR 1
TC 59
Z9 63
U1 9
U2 261
SN 
EI 
J9 
PD JUN 15
PY 2020
VL 30
IS 42
BP 
EP 
DI 10.1002/adfm.202004272
PG 10
WC Chemistry, Multidisciplinary; Chemistry, Physical; Nanoscience &
SC Chemistry; Science & Technology - Other Topics; Materials Science;
GA OE4RA
UT WOS:000558001800001
ER

PT J
AU Sala-Jarque, J
AF Sala-Jarque, Julia
TI Neuromuscular Activity Induces Paracrine Signaling and Triggers Axonal
SO CELLS
LA English
DT Article
DE neuromuscular junction; microfluidics; axotomy; paracrine signaling
ID leukemia inhibitory factor; hepatocyte growth-factor; muscle following
AB Peripheral nerve injuries, including motor neuron axonal injury, often lead to functional impairments. Current therapies are mostly limited to surgical intervention after lesion, yet these interventions have limited success in restoring functionality. Current activity-based therapies after axonal injuries are based on trial-error approaches in which the details of the underlying cellular and molecular processes are largely unknown. Here we show the effects of the modulation of both neuronal and muscular activity with optogenetic approaches to assess the regenerative capacity of cultured motor neuron (MN) after lesion in a compartmentalized microfluidic-assisted axotomy device. With increased neuronal activity, we observed an increase in the ratio of regrowing axons after injury in our peripheral-injury model. Moreover, increasing muscular activity induces the liberation of leukemia inhibitory factor and glial cell line-derived neurotrophic factor in a paracrine fashion that in turn triggers axonal regrowth of lesioned MN in our 3D hydrogel cultures. The relevance of our findings as well as the novel approaches used in this study could be useful not only after axotomy events but also in diseases affecting MN survival.
C1 [Sala-Jarque, Julia; Mesquida-Veny, Francina; Badiola-Mateos, Maider; Samitier, Josep; Hervera, Arnau; Antonio del Rio, Jose] Barcelona Inst Sci & Technol, Inst Bioengn Catalonia IBEC, Barcelona 08028, Spain.
RP Hervera, A; del Río, JA (corresponding author), Barcelona Inst Sci & Technol, Inst Bioengn Catalonia IBEC, Barcelona 08028, Spain.; Hervera, A; del Río, JA (corresponding author), Ctr Invest Biomed Red Enfermedades Neurodegenerat, Madrid 28031, Spain.; Hervera, A; del Río, JA (corresponding author), Univ Barcelona, Fac Biol, Dept Cell Biol Physiol & Immunol, E-08028 Barcelona, Spain.; Hervera, A; del Río, JA (corresponding author), Univ Barcelona, Inst Neurosci, E-08028 Barcelona, Spain.
EM jsala@ibecbarcelona.eu; fmesquida@ibecbarcelona.eu;
FU Spanish Ministry of Science, Innovation and Universities MCIU/AEI/FEDER
CR Adams RH, 2010, CSH PERSPECT BIOL, V2, P0, DOI 10.1101/cshperspect.a001875
NR 1
TC 18
Z9 18
U1 2
U2 30
SN 
EI 
J9 
PD JUN 15
PY 2020
VL 9
IS 2
BP 
EP 
DI 10.3390/cells9020302
PG 21
WC Cell Biology
SC Cell Biology
GA KX5UC
UT WOS:000521944900043
ER

PT J
AU Wu, ZX
AF Wu, Zongxi
TI In vitro and in vivo biocompatibility evaluation of a 3D bioprinted
SO MATERIALS SCIENCE AND ENGINEERING C-MATERIALS FOR BIOLOGICAL
LA English
DT Article
DE Gelatin; Sodium alginate; 3D bioprinting; Schwann cells; Neural tissue
ID peripheral-nerve injury; tissue; collagen; regeneration; hydrogels
AB Peripheral nerve injuries often cause different degrees of sensory and motor function loss. Currently, the repair effect of the "gold standard", autologous nerve transplantation, is unsatisfactory. Tissue engineering has the potential to tissue manipulation, regeneration, and growth, but achieving personalization and precision remains a challenge. In this study, we used 3D bioprinting to construct a nerve scaffold composed of gelatin/alginate hydrogel containing rat Schwann cells. On day 1 after printing, the Schwann cell survival rate was 91.87 +/- 0.55%. Cells could be cultured in the hydrogel for 7 days, and were well attached to the surface of the scaffold. On days 4 and 7, the 3D bioprinted scaffold released higher levels of nerve growth factor (NGF) than 2D culture group. Further, the mRNA levels of NGF, brain-derived neurotrophic factor (BDNF), glial-derived neurotrophic factor (GDNF), and platelet-derived growth factor (PDGF) expressed on day 4 by Schwann cells were higher in the 3D bioprinted scaffold culture than in 2D culture. After 4 weeks of implantation, the cell-containing scaffold still showed partial lattice structure and positive S-100 beta immunofluorescence. These results indicated that the 3D bioprinted gelatin-sodium alginate/Schwann-cell composite scaffold improved cell adhesion and related factor expression. This 3D bioprinted composite scaffold showed good biocompatibility and could be a promising candidate in neural tissue engineering in the future.
C1 [Wu, Zongxi; Xie, Shang; Shan, Xiaofeng; Cai, Zhigang] Peking Univ, Dept Oral & Maxillofacial Surg, Sch & Hosp Stomatol, 22 Zhongguancun South Ave, Beijing 100081, Peoples R China.
RP Cai, ZG (corresponding author), Peking Univ, Dept Oral & Maxillofacial Surg, Sch & Hosp Stomatol, 22 Zhongguancun South Ave, Beijing 100081, Peoples R China.
EM c2013xs@163.com
FU National Natural Science Foundation of China [81870781]
NR 1
TC 105
Z9 111
U1 8
U2 157
SN 
EI 
J9 
PD JUN 15
PY 2020
VL 109
IS 
BP 
EP 
DI 10.1016/j.msec.2019.110530
PG 10
WC Materials Science, Biomaterials
SC Materials Science
GA LF4MU
UT WOS:000527394600039
ER

PT J
AU Ebrahimi, MH
AF Ebrahimi, Mohammad Hossein
TI Peripheral nerve regeneration in rats by chitosan/alginate hydrogel
SO JOURNAL OF MOLECULAR LIQUIDS
LA English
DT Article
DE Peripheral nerve regeneration; Chitosan/alginate hydrogel; Berberine
ID chitosan; alginate; model; derivatives; delivery; gelatin; beads
AB In the current study, we prepared chitosan (Cs)/Alginate (Alg) hydrogel containing Berberine (Ber)-loaded Cs nanoparticles (NPs) and Naringin (Nar)-loaded Cs NPs as the promising biomaterials for peripheral nerve regeneration. The Ber- and Ner-loaded NPs were synthesized via the ion gelation method and incorporated into Cs/Alg hydrogel. The characterizations of NPs showed that Ber-loaded NPs have an average size of 594 nm with the encapsulation efficacy (EE) of 51.6 +/- 7.4%, and Nar-loaded NPs have an average size of 636 nm with EE of 47.1 +/- 5.8%. The pore size of Cs/Alg hydrogel and Cs/Alg/Ber/Nar hydrogel were 22 +/- 11 and 32 +/- 13 mu m, respectively. It was observed that the swelling and weight loss value of the prepared hydrogels were suitable for nerve regeneration. The compression strength of Cs/Alg hydrogel and Cs/Alg/Ber/Nar hydrogel were 39.7 +/- 4.7 kPa and 32.08 :L.- 6.8 kPa. The releasing measurement showed a burst release at the first days following a sustained release of up to about 90% for 24 days. The in vitro studies illustrated that the hydrogels were hemo- and biocompatible with the significant proliferative effect on PC12 cells. The animal studies showed that the treatment using the hydrogels significantly promoted nerve regeneration. Treatment of the damaged nerve using Cs/Alg/Ber/Nar hydrogel resulted in the sensory function recovery (hot plate latency of 4.66 +/- 057 s), the motor function recovery (sciatic index function of -14.6 +/- 3.7) and anatomical healing (the gastrocnemius muscle cross-sectional area of 2509 +/- 142 mu m(2)). In conclusion, the results indicate that the prepared hydrogels possess promising characteristics and significantly enhanced sensory and motor functional recovery, as well as anatomical healing. (C) 2020 Elsevier B.V. All rights reserved.
C1 [Ebrahimi, Mohammad Hossein] Shahroud Univ Med Sci, Environm & Occupat Hlth Res Ctr, Shahroud, Iran.
RP Salehi, M (corresponding author), Shahroud Univ Med Sci, Sch Med, Dept Tissue Engn, Shahroud, Iran.
EM salehi.m@shmu.ac.ir
FU Shahroud University of Medical Sciences, Shahroud, Iran [9715]
CR Abbasian M, 2019, J APPL POLYM SCI, V136, P0, DOI 10.1002/app.48037
NR 1
TC 25
Z9 27
U1 3
U2 47
SN 
EI 
J9 
PD JUN 15
PY 2020
VL 318
IS 
BP 
EP 
DI 10.1016/j.molliq.2020.114226
PG 10
WC Chemistry, Physical; Physics, Atomic, Molecular & Chemical
SC Chemistry; Physics
GA OJ4HO
UT WOS:000583924900064
ER

PT J
AU Cullen DK
AF Unknown, -
TI Tissue Engineered Bands of Büngner for Accelerated Motor and Sensory Axonal
SO Front Bioeng Biotechnol
LA English
DT Article
DE tissue engineering
AB Following peripheral nerve injury comprising a segmental defect, the extent of
C1 Department of Bioengineering, School of Engineering and Applied Science,
NR 0
TC 0
SN 
EI 
J9 
PD JUN 15
PY 2020
VL 8
IS 
BP 580654
EP 
DI 
PG 0
UT 
ER

PT J
AU Singh, I
AF Singh, Ishita
TI Preparation and evaluation of microfluidic magnetic alginate
SO JOURNAL OF COLLOID AND INTERFACE SCIENCE
LA English
DT Article
DE Tissue engineering; Peripheral nerve repair; Hydrogel; Magnetic
ID hyaluronic-acid hydrogels; aligned collagen; spinal-cord; in-vivo
AB Our aim is to develop a hydrogel-based scaffold containing porous microchannels that mimic complex tissue microarchitecture and provide physical cues to guide cell growth for scalable, cost-effective tissue repair. These hydrogels are patterned through the novel process of magnetic templating where magnetic alginate microparticles (MAMs) are dispersed in a hydrogel precursor and aligned in a magnetic field before hydrogel crosslinking and subsequent MAM degradation, leaving behind an aligned, porous architecture. Here, a protocol for fabricating uniform MAMs using microfluidics was developed for improved reproducibility and tunability of templated microarchitecture. Through iron quantification, we find that this approach allows control over magnetic iron oxide loading of the MAMs. Using Brownian dynamics simulations and nano-computed tomography of templated hydrogels to examine MAM chain length and alignment, we find agreement between simulated and measured areal densities of MAM chains. Oscillatory rheology and stress relaxation experiments demonstrate that magnetically templated microchannels alter bulk hydrogel mechanical properties. Finally, in vitro studies where rat Schwann cells were cultured on templated hydrogels to model peripheral nerve injury repair demonstrate their propensity for providing cell guidance along the length of the channels. Our results show promise for a microstructured biomaterial that could aid in tissue repair applications. (C) 2019 Elsevier Inc. All rights reserved.
C1 [Singh, Ishita; Zhao, Zhiyuan; Rinaldi, Carlos] Univ Florida, Dept Chem Engn, Gainesville, FL 32611 USA.
RP Rinaldi, C (corresponding author), Univ Florida, Dept Chem Engn, J Crayton Pruitt Family Dept Biomed Engn, Herbert Werthe Coll Engn, 1030 Ctr Dr, Gainesville, FL 32611 USA.
EM singhi@ufl.edu; christopherlacko@ufl.edu; zhao1989@ufl.edu;
FU NIH [NS093239]
CR Annabi N, 2014, ADV MATER, V26, P85, DOI 10.1002/adma.201303233
NR 1
TC 23
Z9 25
U1 1
U2 133
SN 
EI 
J9 
PD JUN 15
PY 2020
VL 561
IS 
BP 647
EP 658
DI 10.1016/j.jcis.2019.11.040
PG 12
WC Chemistry, Physical
SC Chemistry
GA KE7SY
UT WOS:000508752600062
ER

PT J
AU Kocman, AE
AF Kocman, Atacan Emre
TI The effect of lithium and lithium-loaded hyaluronic acid hydrogel
SO RENDICONTI LINCEI-SCIENZE FISICHE E NATURALI
LA English
DT Article
DE Lithium; Hyaluronic acid; Motor function; Nerve regeneration
ID schwann-cells; wnt; remyelination; gsk3
AB Functional recovery rates after peripheral nerve injury are quite poor. Studies have focused on the organization of axonal development and the alteration of the microenvironment of the regenerated nerve. It is a frequently used repair method to place a tube to the incision area with tubulization technique and to try increasing the effect by filling the tube with various substances. Hyaluronic acid is a natural polysaccharide, and since it is biodegradable, it makes an ideal biomaterial in peripheral nerve healing. Lithium chloride (LiCl), a Glycogen synthase kinase 3 beta (GSK3 beta) inhibitor, is also frequently used in the treatment of bipolar and depressive disorders, but it has strong neuroprotective and antiinflammatory effects. In this study, peripheral nerve injury was induced on the rat sciatic nerve and silicon conduit was placed to this area and the effects of application of LiCl (2.5, 5 and 15 mEq doses) and LiCl (15 mEq)-loaded hyaluronic acid hydrogel in the conduit on peripheral nerve regeneration and improvement of motor functions were investigated. Sciatic nerve index (SFI) was measured at 2nd, 4th, 8th, and 12th weeks for each animal. Histological, microscopic, and morphometrical analyzes were evaluated at the end of the experiment (12th weeks). Our results indicate that topically applied lithium has positive effect after peripheral nerve injury and especially 5 mEq LiCl can increase nerve regeneration in rats. Further studies are needed to discuss the morphological, molecular and mechanical potential of treatment application.
C1 [Kocman, Atacan Emre] Eskisehir Osmangazi Univ, Med Fac, Dept Plast & Reconstruct Surg, Eskisehir, Turkey.
RP Dag, I (corresponding author), Eskisehir Osmangazi Univ, Cent Res Lab Applicat & Res Ctr, Eskisehir, Turkey.; Dag, I (corresponding author), Eskisehir Osmangazi Univ, Vocat Hlth Serv High Sch, Eskisehir, Turkey.
EM ildag@ogu.edu.tr
FU TUBITAK [SBAG 215S839 ve ESOGU BAP 2017-1483]
CR Abueid L, 2017, ANATOL J CARDIOL, V17, P269, DOI 10.14744/AnatolJCardiol.2016.7248
NR 1
TC 7
Z9 7
U1 2
U2 40
SN 
EI 
J9 
PD JUN 15
PY 2020
VL 31
IS 3
BP 889
EP 904
DI 10.1007/s12210-020-00919-5
PG 16
WC Multidisciplinary Sciences
SC Science & Technology - Other Topics
GA NG0EJ
UT WOS:000542738500001
ER

PT J
AU Cheng, KW
AF Cheng, Kai W.
TI Fast three-dimensional micropatterning of PC12 cells in rapidly
SO BIOFABRICATION
LA English
DT Article
DE tissue scaffold; nerve differentiation; hydrogel; cell alignment;
ID neuronal differentiation; nerve regeneration; gel matrix; manipulation
AB The ability to spatially organise the microenvironment of tissue scaffolds unlocks the potential of many scaffold-based tissue engineering applications. An example application is to aid the regeneration process of peripheral nerve injuries. Herein, we present a promising approach for three-dimensional (3D) micropatterning of nerve cells in tissue scaffolds for peripheral nerve repair. In particular, we demonstrate the 3D micropatterning of PC12 cells in a gelatin-hydroxyphenylpropionic acid (Gtn-HPA) hydrogel using ultrasound standing waves (USWs). PC12 cells were first aligned in 3D along nodal planes by the USWs in Gtn-HPA hydrogel precursor solution. The precursor was then crosslinked using horseradish peroxidase (HRP) and diluted hydrogen peroxide (H2O2), thus immobilising the aligned cells within 90-120 s. This micropatterning process is cost effective and can be replicated easily without the need for complex and expensive specialised equipment. USW-aligned PC12 cells showed no adverse effect in terms of viability or ability to proliferate. To our best knowledge, this is the first report on the effect of USW alignment on neural cell differentiation. Differentiated and USW-aligned PC12 cells showed directional uniformity after 20 d, making this technique a promising alternative approach to guide the nerve regeneration process.
C1 [Cheng, Kai W.; Alhasan, Layla; Al-Abboodi, Aswan; Doran, Pauline M.; Chan, Peggy P. Y.] Swinburne Univ Technol, Fac Sci Engn & Technol, Hawthorn, Vic, Australia.
RP Chan, PPY (corresponding author), Swinburne Univ Technol, Fac Sci Engn & Technol, Hawthorn, Vic, Australia.
EM pchan@swin.edu.au
FU Australian Research Council [DP170103704, DP160101591]
CR Ahmed D, 2009, LAB CHIP, V9, P2738, DOI 10.1039/b903687c
NR 1
TC 17
Z9 18
U1 3
U2 80
SN 
EI 
J9 
PD JUN 15
PY 2020
VL 12
IS 1
BP 
EP 
DI 10.1088/1758-5090/ab4cca
PG 12
WC Engineering, Biomedical; Materials Science, Biomaterials
SC Engineering; Materials Science
GA JU3VM
UT WOS:000501606600001
ER

PT J
AU Cao, Z
AF Cao, Zheng
TI Directional axonal regrowth induced by an aligned fibrin nanofiber
SO JOURNAL OF MATERIALS SCIENCE-MATERIALS IN MEDICINE
LA English
DT Article
ID templated agarose scaffolds; collagen scaffold; endogenous neurogenesis
AB Spinal cord injuries (SCI) normally disrupt the long axonal tracts of the spinal cord and cause permanent neurological deficits, for which there is currently a lack of effective therapeutic methods. Biomaterial-based regenerative medicine is a pivotal strategy to induce axonal regeneration through delivery of biophysical and/or biochemical regulatory cues by biomaterials. We previously fabricated a hierarchically aligned fibrin hydrogel (AFG) that could promote neurogenic differentiation of stem cells in vitro and has been successfully applied for peripheral nerve and spinal cord regeneration in rats. In this study, AFG was used to repair a canine lumbar segment 2 hemisection spinal cord injury, and the consistency of histological, imageological and behavioral results was compared. AFG was used to construct an aligned fiber bridge that supported cell adhesion in vitro and rapidly facilitated tissue invasion along the long axis of fibers in vivo, Moreover, in vivo results demonstrated regrowth of axons in an oriented pattern connecting the rostral and caudal stumps. Consistent results were confirmed by diffusion tensor imaging, which allowed successful tracing of reconnected nerve fibers across the defect. As a result, directional axonal regrowth contributed to significantly improved recovery of motor functional behavior of SCI canines with AFG implantation. Our results suggest that AFG has great promise for rapidly directing axonal regrowth for nerve regeneration.
C1 [Cao, Zheng; Yang, Yongdong; Wang, Xiumei] Tsinghua Univ, State Key Lab New Ceram & Fine Proc, Key Lab Adv Mat, Sch Mat Sci & Engn, Beijing 100084, Peoples R China.
RP Wang, XM (corresponding author), Tsinghua Univ, State Key Lab New Ceram & Fine Proc, Key Lab Adv Mat, Sch Mat Sci & Engn, Beijing 100084, Peoples R China.; Guo, H (corresponding author), Tsinghua Univ, Ctr Biomed Imaging Res, Beijing 100084, Peoples R China.; Xie, S (corresponding author), China Japan Friendship Hosp, Dept Radiol, Beijing 100029, Peoples R China.
EM xs_mri@126.com; hua.guo@gmail.com; wxm@mail.tsinghua.edu.cn
FU National Natural Science Foundation of China [31771056]; National Key
CR Assinck P, 2017, NAT NEUROSCI, V20, P637, DOI 10.1038/nn.4541
NR 1
TC 34
Z9 38
U1 3
U2 82
SN 
EI 
J9 
PD JUN 15
PY 2020
VL 31
IS 5
BP 
EP 
DI 10.1007/s10856-020-06375-9
PG 13
WC Engineering, Biomedical; Materials Science, Biomaterials
SC Engineering; Materials Science
GA LG2AO
UT WOS:000527910500001
ER

PT J
AU Huang, C
AF Huang, Chao
TI Localised delivery of quercetin by thermo-sensitive PLGA-PEG-PLGA
SO ARTIFICIAL CELLS NANOMEDICINE AND BIOTECHNOLOGY
LA English
DT Article
DE PLGA-PEG-PLGA; brachial plexus avulsion; quercetin; nerve regeneration;
ID ventral root avulsion; neurotrophic factor; axonal regeneration
AB Accumulating evidence indicates that oxidative stress and inflammation are implicated in brachial plexus avulsion (BPA). Quercetin has anti-inflammatory, anti-oxidant, anti-apoptotic, and neuroprotective properties. This study investigated the therapeutic efficacy of a temperature-sensitive poly(D,L-lactide-co-glycolide)-poly(ethylene-glycol)-poly(D,L-lactide-co-glycolide) (PLGA-PEG-PLGA) hydrogel sustained-release system of quercetin in BPA.In situinjections of the hydrogel loaded with different concentrations of quercetin were conducted in a rat model of BPA. Significantly reduced reactive oxygen species and interleukin-6 levels in the injured spinal cord 24 h post-surgery, increased number of anterior horn motor and functional neurons in the spinal cord 6 weeks post-surgery, thickened biceps muscle fibres and enlarged endplate area with clear structure, reduced demyelinated peripheral nerves, and significantly increased Terzis grooming test scores were found in the groups with 50 or 100 mg/mL quercetin-loaded hydrogels compared with the control and blank hydrogel groups. In conclusion, the temperature-sensitive quercetin loaded PLGA-PEG-PLGA hydrogel sustained-release system can alleviate oxidative damage and inflammation in the spinal cord, increase neuron survival rate, and promote nerve regeneration and motor function recovery in rats with early BPA. The findings suggest that this drug-loaded hydrogel has potential applications in the clinical treatment of BPA.
C1 [Huang, Chao; Guo, Wen-Lai; Li, Rui; Zhu, Zhe] Second Hosp Jilin Univ, Dept Hand Surg, 218 Lane Ziqiang, Changchun 130041, Jilin, Peoples R China.
RP Zhu, Z (corresponding author), Second Hosp Jilin Univ, Dept Hand Surg, 218 Lane Ziqiang, Changchun 130041, Jilin, Peoples R China.
EM zhuzhe1983@jlu.edu.cn
FU Jilin Provincial Educational 135 Science and Technology Project
CR BERTELLI JA, 1993, J NEUROSCI METH, V46, P203, DOI 10.1016/0165-0270(93)90068-3
NR 1
TC 19
Z9 20
U1 3
U2 68
SN 
EI 
J9 
PD JUN 15
PY 2020
VL 48
IS 1
BP 1010
EP 1021
DI 10.1080/21691401.2020.1770265
PG 12
WC Biotechnology & Applied Microbiology; Engineering, Biomedical; Materials
SC Biotechnology & Applied Microbiology; Engineering; Materials Science
GA MH9SR
UT WOS:000547060300001
ER

PT J
AU Nawrotek, K
AF Nawrotek, Katarzyna
TI Influence of chitosan average molecular weight on degradation and
SO CARBOHYDRATE POLYMERS
LA English
DT Article
DE Chitosan; Hydrogel; Electrodeposition; Degradation; Conduit; Peripheral
ID biocompatibility; membranes; delivery; behavior; ftir; ir
AB Tubular chitosan-based hydrogels, obtained in an electrodeposition process, are subject of degradation and stability studies. The implants are prepared from polymer with different average molecular weight. This approach allows fabricating structures that vary in mass and wall thickness. The obtained implants are incubated in phosphate buffered solution (pH 7.4) with or without lysozyme up to 56 days at 37 degrees C. Subsequently, chemical, physical as well as mechanical properties of implants are evaluated. Although the initial physicomechanical properties are different, they change upon incubation and remain similar over its period. Finally, in vitro bio-compatibility of implants is proven after assessing their action towards mHippoE-18 embryonic hippocampal cells and THP1-XBlue (TM) monocytes. Since dimensions of nerves and the gap length differ across the body and injury, respectively, the possibility to control properties of chitosan applied gives a tool to prepare implants with wall thickness adjusted to the specific peripheral nerve injury case.
C1 [Nawrotek, Katarzyna; Tylman, Michal] Lodz Univ Technol, Fac Proc & Environm Engn, Dept Proc Thermodynam, Wolczanska 213 St, PL-90924 Lodz, Poland.
RP Nawrotek, K (corresponding author), Lodz Univ Technol, Fac Proc & Environm Engn, Dept Proc Thermodynam, Wolczanska 213 St, PL-90924 Lodz, Poland.
EM katarzyna.nawrotek@p.lodz.pl
FU National Science Centre, Poland [2017/26/D/ST8/00196]
CR BASTIDE J, 1988, MACROMOLECULES, V21, P2647, DOI 10.1021/ma00186a058
NR 1
TC 18
Z9 18
U1 0
U2 46
SN 
EI 
J9 
PD JUN 15
PY 2020
VL 244
IS 
BP 
EP 
DI 10.1016/j.carbpol.2020.116484
PG 10
WC Chemistry, Applied; Chemistry, Organic; Polymer Science
SC Chemistry; Polymer Science
GA LZ3GL
UT WOS:000541115700017
ER

PT J
AU Li, H
AF Li, Hui
TI A double-network hydrogel for the dynamic compression of the lumbar
SO NEURAL REGENERATION RESEARCH
LA English
DT Article
DE chitosan; double-network hydrogel; dynamic compression; lumbar disc
ID spinal dorsal-horn; rat model; messenger-rna; radiculopathy; ganglion
AB Current animal models of nerve root compression due to lumbar disc herniation only assess the mechanical compression of nerve roots and the inflammatory response. Moreover, the pressure applied in these models is static, meaning that the nerve root cannot be dynamically compressed. This is very different from the pathogenesis of lumbar disc herniation. In this study, a chitosan/polyacrylamide double-network hydrogel was prepared by a simple two-step method. The swelling ratio of the double-network hydrogel increased with prolonged time, reaching 140. The compressive strength and compressive modulus of the hydrogel reached 53.6 and 0.34 MPa, respectively. Scanning electron microscopy revealed the hydrogel's crosslinked structure with many interconnecting pores. An MTT assay demonstrated that the number of viable cells in contact with the hydrogel extracts did not significantly change relative to the control surface. Thus, the hydrogel had good biocompatibility. Finally, the double-network hydrogel was used to compress the L4 nerve root of male sand rats to simulate lumbar disc herniation nerve root compression. The hydrogel remained in its original position after compression, and swelled with increasing time. Edema appeared around the nerve root and disappeared 3 weeks after operation. This chitosan/polyacrylamide double-network hydrogel has potential as a new implant material for animal models of lumbar nerve root compression. All animal experiments were approved by the Animal Ethics Committee of Neurosurgical Institute of Beijing, Capital Medical University, China (approval No. 201601006) on July 29, 2016.
C1 [Li, Hui; Meng, Hua; Huang, Jia-Xi; Chen, Yong-Jie; Yan, Jia-Zhi] Capital Med Univ, Beijing Tiantan Hosp, Dept Orthoped Surg, Beijing, Peoples R China.
RP Yan, JZ (corresponding author), Capital Med Univ, Beijing Tiantan Hosp, Dept Orthoped Surg, Beijing, Peoples R China.; Yang, F (corresponding author), Chinese Acad Sci, Inst Chem, Beijing, Peoples R China.
EM fyang@iccas.ac.cn; beijingtiantan@163.com
FU High Levels of Health Technical Personnel in Beijing Health System of
CR Bogduk N, 2009, PAIN, V147, P17, DOI 10.1016/j.pain.2009.08.020
NR 1
TC 6
Z9 8
U1 1
U2 82
SN 
EI 
J9 
PD JUN 15
PY 2020
VL 15
IS 9
BP 1724
EP 1731
DI 10.4103/1673-5374.276361
PG 8
WC Cell Biology; Neurosciences
SC Cell Biology; Neurosciences & Neurology
GA KT6HN
UT WOS:000519115200024
ER

PT J
AU Qiu, S.
   Rao, Z.
   He, F.
   Wang, T.
   Xu, Y.
   Du, Z.
   Yao, Z.
   Lin, T.
   Yan, L.
   Quan, D.
   Zhu, Q.
   Liu, X.
AF Qiu, Shuai (57200315362)
   Rao, Zilong (56708152700)
   He, Fulin (57202464351)
   Wang, Tao (56217782900)
   Xu, Yiwei (57200306179)
   Du, Zhaoyi (57208837422)
   Yao, Zhi (57194627301)
   Lin, Tao (57194618448)
   Yan, Liwei (57192252530)
   Quan, Daping (7004894896)
   Zhu, Qingtang (16069954900)
   Liu, Xiaolin (55325239200)
TI Decellularized nerve matrix hydrogel and glial-derived neurotrophic factor modifications assisted nerve repair with decellularized nerve matrix scaffolds
SO Journal of Tissue Engineering and Regenerative Medicine
LA English
DT Article
DE decellularized nerve matrix hydrogel; decellularized nerve matrix scaffolds; glial-derived neurotrophic factor; nerve defects; peripheral nerve regeneration; tissue engineering nerve grafting
AB Nerve defects are challenging to address clinically without satisfactory treatments. As a reliable alternative to autografts, decellularized nerve matrix scaffolds (DNM-S) have been widely used in clinics for surgical nerve repair. However, DNM-S remain inferior to autografts in their ability to support nerve regeneration for long nerve defects. In this study, we systematically and clearly presented the nano-architecture of nerve-specific structures, including the endoneurium, basement membrane and perineurium/epineurium in DNM-S. Furthermore, we modified the DNM-S by supplementing decellularized nerve matrix hydrogel (DNMG) and glial-derived neurotrophic factor (GDNF) and then bridged a 50-mm sciatic nerve defect in a beagle model. Fifteen beagles were randomly divided into three groups (five per group): an autograft group, DNM-S group and GDNF-DNMG-modified DNM-S (DNM-S/GDNF@DNMG) group. DNM-S/GDNF@DNMG, as optimized nerve grafts, were used to bridge nerve defects in the same manner as in the DNM-S group. The repair outcome was evaluated by behavioural observations, electrophysiological assessments, regenerated nerve tissue histology and reinnervated target muscle examinations. Compared with the DNM-S group, limb function, electrophysiological responses and histological findings were improved in the DNM-S/GDNF@DNMG group 6 months after grafting, reflecting a narrower gap between the effects of DNM-S and autografts. In conclusion, modification of DNM-S with DNMG and GDNF enhanced nerve regeneration and functional recovery, indicating that noncellular modification of DNM-S is a promising method for treating long nerve defects. © 2021 Elsevier B.V., All rights reserved.
C1 Department of Microsurgery, Sun Yat-Sen University, Guangzhou, China
   Guangdong Province Engineering Laboratory for Soft Tissue Biofabrication, Sun Yat-Sen University, Guangzhou, China
   Center for Peripheral Nerve Tissue Engineering and Technology Research, Guangzhou, China
   School of Materials Science and Engineering, Sun Yat-Sen University, Guangzhou, China
   PCFM Lab, Sun Yat-Sen University, Guangzhou, China
NR 0
TC 0
SN 
EI 
J9 
PD JUN 15
PY 2020
VL 14.0
IS 7
BP 931
EP 943
DI 10.1002/term.3050
PG 0
UT 2-s2.0-85085610321
PM 32336045.0
ER

PT J
AU Prautsch, KM
AF Prautsch, Katharina M.
TI Ex-Vivo Stimulation of Adipose Stem Cells by Growth Factors and
SO BIOENGINEERING-BASEL
LA English
DT Article
DE adipose stem cells; neurotrophic factors; growth factors; peripheral
AB Peripheral nerve injuries often result in lifelong disabilities despite advanced surgical interventions, indicating the urgent clinical need for effective therapies. In order to improve the potency of adipose-derived stem cells (ASC) for nerve regeneration, the present study focused primarily on ex-vivo stimulation of ASC by using growth factors, i.e., nerve growth factor (NGF) or vascular endothelial growth factor (VEGF) and secondly on fibrin-hydrogel nerve conduits (FNC) assisted ASC delivery strategies, i.e., intramural vs. intraluminal loading. ASC were stimulated by NGF or VEGF for 3 days and the resulting secretome was subsequently evaluated in an in vitro axonal outgrowth assay. For the animal study, a 10 mm sciatic nerve gap-injury was created in rats and reconstructed using FNC loaded with ASC. Secretome derived from NGF-stimulated ASC promoted significant axonal outgrowth from the DRG-explants in comparison to all other conditions. Thus, NGF-stimulated ASC were further investigated in animals and found to enhance early nerve regeneration as evidenced by the increased number of fi-Tubulin III+ axons. Notably, FNC assisted intramural delivery enabled the improvement of ASC's therapeutic efficacy in comparison to the intraluminal delivery system. Thus, ex-vivo stimulation of ASC by NGF and FNC assisted intramural delivery may offer new options for developing effective therapies.
C1 [Prautsch, Katharina M.; Degrugillier, Lucas; Schaefer, Dirk J.; Kalbermatten, Daniel F.; Madduri, Srinivas] Univ Basel, Dept Plast Reconstruct Aesthet & Hand Surg, Univ Basel Hosp, Spitalstr 21, CH-4021 Basel, Switzerland.
RP Madduri, S (corresponding author), Univ Basel, Dept Plast Reconstruct Aesthet & Hand Surg, Univ Basel Hosp, Spitalstr 21, CH-4021 Basel, Switzerland.; Madduri, S (corresponding author), Univ Hosp Basel, Dept Pathol, Hebelstr 20, CH-4021 Basel, Switzerland.; Madduri, S (corresponding author), Univ Basel, Dept Biomed Engn, Gewerbestr 14, CH-4123 Allschwil, Switzerland.; Madduri, S (corresponding author), Univ Hosp Basel, Dept Biomed, Hebelstr 20, CH-4021 Basel, Switzerland.
EM katharina.prautsch@unibas.ch; LucasMichelJean.Degrugillier@usb.ch;
FU EUROSTAR; University Hospital Basel
CR Allodi I, 2012, PROG NEUROBIOL, V98, P16, DOI 10.1016/j.pneurobio.2012.05.005
NR 1
TC 13
Z9 13
U1 1
U2 11
SN 
EI 
J9 
PD JUN 15
PY 2020
VL 7
IS 2
BP 
EP 
DI 10.3390/bioengineering7020042
PG 15
WC Biotechnology & Applied Microbiology; Engineering, Biomedical
SC Biotechnology & Applied Microbiology; Engineering
GA VL8FZ
UT WOS:000914275800001
ER

PT J
AU Zheng, FR
AF Zheng, Furong
TI The electrostimulation and scar inhibition effect of chitosan/oxidized
SO MATERIALS SCIENCE AND ENGINEERING C-MATERIALS FOR BIOLOGICAL
LA English
DT Article
DE Chitosan; Oxidized hydroxyethyl cellulose; Asiaticoside; Electrical
ID drug-delivery; chitosan; cell; polypyrrole; alginate; adhesion; injury
AB The application of hollow nerve conduits in the repair of peripheral nerve defects is effected by inferior recovery, and nerve extension is hampered by the scar tissue generated during the repair process. In this study, the filler in hollow nerve conduit, chitosan/oxidized hydroxyethyl cellulose (CS/OHEC) hydrogel loaded asiaticoside liposome and the conducive reduced graphene oxide (rGO) were developed and used to reform the microenvironment for peripheral nerve regeneration. The physiochemical properties of CS/OHEC/rGO/asiaticoside liposome hydrogel were characterized by Fourier transform infrared spectroscopy (FTIR), scanning electron microscopy (SEM), and compressive modulus, porosity, swelling ratio, degradation and conductivity. In addition, the asiaticoside release profiles in vitro were investigated. The hydrogel had a continuous porous network structure with pore size distribution in the range of 50-250 mu m. The majority of the hydrogels had porosities above 70%, and a compressive modulus of 0.45 MPa. The weight loss rate of hydrogel reached 76.14 +/- 4.45% within 8 weeks. The conductivity of the hydrogel was 5.27 +/- 0.42 x 10(-4) S/cm. The hydrogel was non-toxic and suitable for adhesion and proliferation of nerve cells in vitro. In addition, the application of electrical stimulation after the addition of rGO can promote the differentiation and proliferation of nerve cells, accelerating nerve regeneration. The asiaticoside released from the hydrogel had a significant inhibitory effect on the growth and collagen secretion of fibroblasts, eliminating scars for regenerative nerves, which can promote the function recovery of defected peripheral nerve. Together, these positive results indicate that the hydrogel would be a promising candidate for peripheral nerve regeneration.
C1 [Zheng, Furong; Li, Rui; Fan, Lihong; Xiang, Runzhi; Ma, Jingyao; Wang, Na; Huang, Zhijun; Xu, Peihu; Xu, Haixing] Wuhan Univ Technol, Sch Chem Chem Engn & Life Sci, Dept Pharmaceut Engn, Wuhan 430070, Peoples R China.
RP Xu, PH; Xu, HX (corresponding author), Wuhan Univ Technol, Sch Chem Chem Engn & Life Sci, Dept Pharmaceut Engn, Wuhan 430070, Peoples R China.
EM xph@whut.edu.cn; xhx040328@whut.edu.cn
FU National Natural Science Foundation of China [51572206]; Wuhan Huanghe
CR Adiguzel E, 2016, J BACK MUSCULOSKELET, V29, P367, DOI 10.3233/BMR-160681
NR 1
TC 64
Z9 64
U1 4
U2 207
SN 
EI 
J9 
PD JUN 15
PY 2020
VL 109
IS 
BP 
EP 
DI 10.1016/j.msec.2019.110560
PG 13
WC Materials Science, Biomaterials
SC Materials Science
GA LF4MU
UT WOS:000527394600067
ER

PT J
AU Yoshimatsu, M.
   Nakamura, R.
   Kishimoto, Y.
   Yurie, H.
   Hayashi, Y.
   Kaba, S.
   Ohnishi, H.
   Yamashita, M.
   Tateya, I.
   Omori, K.
AF Yoshimatsu, Masayoshi (56140621900)
   Nakamura, Ryosuke (56970473500)
   Kishimoto, Yo (12806880000)
   Yurie, Hirofumi (57192280026)
   Hayashi, Yasuyuki (57191442044)
   Kaba, Shinji (55316146600)
   Ohnishi, Hiroe (55144373000)
   Yamashita, Masaru (7403598452)
   Tateya, Ichiro (6602687797)
   Omori, Koichi (7101849876)
TI Recurrent laryngeal nerve regeneration using a self-assembling peptide hydrogel
SO Laryngoscope
LA English
DT Article
DE paralysis; peripheral nerve; RADA16-I; regeneration; Vocal fold
AB Objectives/Hypothesis: To regenerate defected recurrent laryngeal nerves (RLNs), various methods have been developed. However, no consistently effective treatments are currently available because of their insufficient functional recovery. RADA16-I, a self-assembling peptide used clinically as a hemostat, reportedly supports neurite outgrowth and functional synapse formation in vitro. The purpose of this study was to investigate the effect of RADA16-I hydrogels on transected RLNs in rats. Study Design: Animal experiments with controls. Methods: Fifteen adult rats were divided into the following three groups: RADA16-I (+), RADA16-I (−), and neurectomy. A 6-mm gap of the left RLN was bridged using an 8-mm silicone tube in the RADA16-I (−) and RADA16-I (+) groups. Subsequently, RADA16-I hydrogel was injected into the tube in the RADA16-I (+) group. The surgical incisions were closed without any further treatment in the neurectomy group. After 8 weeks, laryngoscopy and electrophysiological and histological examinations were performed to evaluate the effect of RADA16-I on nerve regeneration and thyroarytenoid muscle atrophy. Results: Although most rats in the three groups exhibited no improvements of their vocal fold movement, partial recovery was observed in one rat in the RADA16-I (+) group. The neurofilament-positive areas and the number of myelinated nerves in the RADA16-I (+) group were significantly higher than in the RADA16-I (−) group. The area of the left thyroarytenoid muscle in the RADA16-I (+) group was significantly larger than that of the neurectomy group. Conclusions: Our results suggested that RADA16-I hydrogel was effective for RLN regeneration. Level of Evidence: NA Laryngoscope, 130:2420–2427, 2020. © 2020 Elsevier B.V., All rights reserved.
C1 Department of Otolaryngology-Head and Neck Surgery, Kyoto University, Kyoto, Japan
   Department of Orthopaedic Surgery, Kyoto University, Kyoto, Japan
   Department of Otorhinolaryngology–Head and Neck Surgery, Shizuoka General Hospital, Shizuoka, Japan
   Department of Otorhinolaryngology, Fujita Health University School of Medicine, Toyoake, Japan
NR 0
TC 0
SN 
EI 
J9 
PD JUN 15
PY 2020
VL 130.0
IS 10
BP 2420
EP 2427
DI 10.1002/lary.28434
PG 0
UT 2-s2.0-85076190920
PM 31804718.0
ER

PT J
AU Bu, YZ
AF Bu, Yazhong
TI Lithium Loaded Octa-Poly(Ethylene Glycol) Based Adhesive Facilitates
SO ADVANCED HEALTHCARE MATERIALS
LA English
DT Article
DE adhesives; poly(ethylene glycol); peripheral nerve repair; succinyl unit
ID polyethylene-glycol; behavioral recovery; hydrogel; injury; anastomosis
AB At present, reconnecting the transected nerve in clinic is still mainly reliant on surgery suture. This is a procedure that requires thorough training and is also time consuming. Here, an octa-poly(ethylene glycol) (PEG)-based adhesive for fast reconnecting of the transected peripheral nerve is reported. To enhance the therapeutic efficacy, a succinyl unit is applied to endow the controllably dissolvable property of the adhesive, and lithium is loaded in the adhesive to improve the axonal regeneration. Present data reveal that this adhesive possesses good cytocompatibility and can significantly shorten the reconnecting time of the transected nerve ends compared to that required for suture surgery. Histology, electrophysiological, and behavior assessments indicate that the adhesive reconnected nerves exhibit a low grade of fibrosis, inflammation response, and myoatrophy as well as robust axonal regeneration and functional recovery. Together, these results indicate that this octa-PEG adhesive can act as an alternative to traditional nerve suture in peripheral nerve injury.
C1 [Bu, Yazhong; Sun, Feifei; Wang, Hufei; Yang, Fei; Wu, Decheng] Chinese Acad Sci, Inst Chem, Beijing Natl Lab Mol Sci, Beijing 100190, Peoples R China.
RP Guo, JS (corresponding author), Southern Med Univ, Dept Histol & Embryol, Guangzhou 510515, Peoples R China.; Guo, JS (corresponding author), Southern Med Univ, Guangdong Prov Key Lab Construct & Detect Tissue, Guangzhou 510515, Peoples R China.; Guo, JS (corresponding author), Guangzhou Regenerat Med & Hlth Guangdong Lab, Guangzhou 510530, Peoples R China.; Guo, JS (corresponding author), Minist Educ, Guangdong Hong Kong Macao Greater Bay Area Ctr Br, Key Lab Mental Hlth, Guangdong Prov Key Lab Psychiat Disorders, Guangzhou 510515, Peoples R China.
EM jiasongguo@aliyun.com
FU National Natural Science Foundation of China [81870982, 8157118,
CR AHKONG QF, 1987, J CELL SCI, V88, P389
NR 1
TC 20
Z9 20
U1 1
U2 72
SN 
EI 
J9 
PD JUN 15
PY 2020
VL 9
IS 13
BP 
EP 
DI 10.1002/adhm.202000268
PG 12
WC Engineering, Biomedical; Nanoscience & Nanotechnology; Materials
SC Engineering; Science & Technology - Other Topics; Materials Science
GA MN2GD
UT WOS:000534003500001
ER

PT J
AU Sadik, ME
AF Sadik, Mindy Ezra
TI A Strategy Toward Bridging a Complete Spinal Cord Lesion Using
SO TISSUE ENGINEERING PART A
LA English
DT Article
DE spinal cord injury; tissue-engineered nerve graft; transplantation;
ID schwann-cell grafts; complete transection; functional recovery; partial
AB In this study, we evaluated the ability of stretch-grown tissue-engineered nerve grafts (TENGs) to perform as a living scaffold for axonal regeneration across a severed spinal cord lesion. TENGs, consisting of stretch-grown axons spanning two populations of dorsal root ganglia neurons, have proven to be effective in bridging gaps in peripheral nerve injury. A complete transection was performed at the thoracic level in a rodent model and 5 mm of cord was completely removed. TENGs encapsulated in a collagen hydrogel were placed within the cavity and compared against a collagen only transplant. Through hematoxylin and eosin (H&E) staining and immunohistochemistry, we found that TENGs survived up to 6 weeks post-transplant, extending neuronal processes into and through host tissue early on in both the rostral and caudal direction. In several cases, TENG axons penetrated into and through glial scar tissue, appearing to overcome a common obstacle for axonal regeneration in spinal cord injuries (SCIs). H&E staining also provided evidence that animals treated with TENGs resulted in lesion sites with greater tissue infiltration and less compression than animals treated with a collagen hydrogel only, an encouraging finding given the severity of the injury model. We also observed effects the TENGs had on glial scar formation, cyst formation, and immune response at multiple time points as these are common difficulties faced in tissue engineering methods to treat or repair SCI. If able to address these universal challenges associated with SCI, TENGs may offer an alternative option in neural transplantation and may represent a viable tool in the multifaceted treatment of SCI. Impact statement In complete spinal cord injury (SCI), a significant gap forms in the injury sites replacing the neural connections and limiting the link between healthy spinal cord distal to the injury and cerebral cortex. This study aims to demonstrate the potential benefit of hydrogel collagen constructs bearing stretch-grown dorsal root ganglion axons to bridge a complete injury gap, to restore the lost connections and forming a basic infrastructure to support the regrowth of new connection. This application of stretch-grown axons in neural implants offers hope to achieve a highly modifiable and resilient bridging strategy to treat SCI.
C1 [Sadik, Mindy Ezra; Albayar, Ahmed; Branche, Marc; Schlosser, Laura O.; Browne, Kevin D.; Jaye, Andrew H.; Smith, Douglas H.] Univ Penn, Ctr Brain Injury & Repair, 3320 Smith Walk,105 Hayden Hall, Philadelphia, PA 19104 USA.
RP Smith, DH (corresponding author), Univ Penn, Ctr Brain Injury & Repair, 3320 Smith Walk,105 Hayden Hall, Philadelphia, PA 19104 USA.
EM smithdou@pennmedicine.upenn.edu
FU Department of Defense [W81XWH-10-1-0941]
CR Barritt AW, 2006, J NEUROSCI, V26, P10856, DOI 10.1523/JNEUROSCI.2980-06.2006
NR 1
TC 4
Z9 4
U1 1
U2 13
SN 
EI 
J9 
PD JUN 15
PY 2020
VL 26
IS 11-12
BP 623
EP 635
DI 10.1089/ten.tea.2019.0230
PG 13
WC Cell & Tissue Engineering; Cell Biology; Engineering, Biomedical;
SC Cell Biology; Engineering; Materials Science
GA LY7IZ
UT WOS:000507499800001
ER

PT J
AU Aleksandrova MA
AF Unknown, -
TI Regenerative Effects and Development Patterns of Solid Neural Tissue Grafts
SO Plast Reconstr Surg Glob Open
LA English
DT Article
AB BACKGROUND: The regeneration of the peripheral nerves after injuries is still a
C1 Lomonosov Moscow State University, GSP-1, Leninskie Gory, Moscow, Russia.
NR 0
TC 0
SN 
EI 
J9 
PD JUN 15
PY 2020
VL 8
IS 2
BP e2610
EP 
DI 
PG 0
UT 
ER

PT J
AU Dietzmeyer, N
AF Dietzmeyer, Nina
TI In Vivo and In Vitro Evaluation of a Novel Hyaluronic Acid-Laminin
SO CELL TRANSPLANTATION
LA English
DT Article
DE cellular drug delivery system; Schwann cells; sciatic nerve
ID semipermeable guidance channels; fibroblast-growth-factor; stem-cells
AB In the current study we investigated the suitability of a novel hyaluronic acid-laminin hydrogel (HAL) as luminal filler and carrier system for co-transplanted cells within a composite chitosan-based nerve graft (CNG) in a rat critical nerve defect model. The HAL was meant to improve the performance of our artificial nerve guides by giving additional structural and molecular support to regrowing axons. We filled hollow CNGs or two-chambered nerve guides with an inserted longitudinal chitosan film (CNG[F]s), with cell-free HAL or cell-free HA or additionally suspended either naive Schwann cells (SCs) or fibroblast growth factor 2-overexpressing Schwann cells (FGF2-SCs) within the gels. We subjected female Lewis rats to immediate 15 mm sciatic nerve gap reconstruction and comprehensively compared axonal and functional regeneration parameters with the gold standard autologous nerve graft (ANG) repair. Motor recovery was surveyed by means of electrodiagnostic measurements at 60, 90, and 120 days post-reconstruction. Upon explantation after 120 days, lower limb target muscles were harvested for calculation of muscle-weight ratios. Semi-thin cross-sections of nerve segments distal to the grafts were evaluated histomorphometrically. After 120 days of recovery, only ANG treatment led to full motor recovery. Surprisingly, regeneration outcomes revealed no regeneration-supportive effect of HAL alone and even an impairment of peripheral nerve regeneration when combined with SCs and FGF2-SCs. Furthermore, complementary in vitro studies, conducted to elucidate the reason for this unexpected negative result, revealed that SCs and FGF2-SCs suspended within the hydrogel relatively downregulated gene expression of regeneration-supporting neurotrophic factors. In conclusion, cell-free HAL in its current formulation did not qualify for optimizing regeneration outcome through CNG[F]s. In addition, we demonstrate that our HAL, when used as a carrier system for co-transplanted SCs, changed their gene expression profile and deteriorated the pro-regenerative milieu within the nerve guides.
C1 [Dietzmeyer, Nina; Huang, Zhong; Schuening, Tobias; Kankowski, Svenja; Haastert-Talini, Kirsten] Hannover Med Sch, Inst Neuroanat & Cell Biol, Hannover, Germany.
RP Haastert-Talini, K (corresponding author), Hannover Med Sch, Carl Neuberg Str 1, D-30625 Hannover, Germany.
EM Haastert-talini.Kirsten@mh-hannover.de
CR AEBISCHER P, 1989, J NEUROSCI, V9, P3590
NR 1
TC 9
Z9 9
U1 1
U2 13
SN 
EI 
J9 
PD JUN 15
PY 2020
VL 29
IS 
BP 
EP 
DI 10.1177/0963689720910095
PG 20
WC Cell & Tissue Engineering; Medicine, Research & Experimental;
SC Cell Biology; Research & Experimental Medicine; Transplantation
GA NU2ER
UT WOS:000573455300024
ER

PT J
AU Yang, SH
AF Yang, Shuhui
TI Self-assembling peptide hydrogels functionalized with LN- and BDNF-
SO THERANOSTICS
LA English
DT Article
DE peripheral nerve regeneration; self-assembling peptide; neurotrophic
ID schwann-cells; neurotrophic factor; nanofiber hydrogel; neurite
AB The regenerative capacity of the peripheral nervous system is closely related to the role that Schwann cells (SCs) play in construction of the basement membrane containing multiple extracellular matrix proteins and secretion of neurotrophic factors, including laminin (LN) and brain-derived neurotrophic factor (BDNF). Here, we developed a self-assembling peptide (SAP) nanofiber hydrogel based on self-assembling backbone Ac-(RADA)(4)-NH2 (RAD) dual-functionalized with laminin-derived motif IKVAV (IKV) and a BDNF-mimetic peptide epitope RGIDKRHWNSQ (RGI) for peripheral nerve regeneration, with the hydrogel providing a three-dimensional (3D) microenvironment for SCs and neurites.
C1 [Yang, Shuhui; Lu, Jiaju; Zhang, Zhe; Yan, Xiaoqing; Zhao, He; Sun, Xiaodan; Zhao, Lingyun; Wang, Xiumei] Tsinghua Univ, Sch Mat Sci & Engn, State Key Lab New Ceram & Fine Proc, Key Lab Adv Mat,Minist Educ, Beijing 100084, Peoples R China.
RP Wang, XM (corresponding author), Tsinghua Univ, Sch Mat Sci & Engn, State Key Lab New Ceram & Fine Proc, Key Lab Adv Mat,Minist Educ, Beijing 100084, Peoples R China.; Wang, Y; Peng, J (corresponding author), Chinese Peoples Liberat Army Gen Hosp, Inst Orthoped, Beijing 100853, Peoples R China.; Wang, Y; Peng, J (corresponding author), Nantong Univ, Coinnovat Ctr Neuroregenerat, Nantong 226007, Jiangsu, Peoples R China.
EM wangwangdian628@126.com; pengjiang301@126.com; wxm@mail.tsinghua.edu.cn
FU National Key R&D Program of China [2018YFB0704304]; Military Logistics
CR Unknown -, 2016, 2D MATER, V0, P0
NR 1
TC 91
Z9 99
U1 5
U2 106
SN 
EI 
J9 
PD JUN 15
PY 2020
VL 10
IS 18
BP 8227
EP 8249
DI 10.7150/thno.44276
PG 23
WC Medicine, Research & Experimental
SC Research & Experimental Medicine
GA MK1PN
UT WOS:000548558400006
ER

PT J
AU Ngo, TB
AF Ngo, Tran B.
TI Three-Dimensional Bioprinted Hyaluronic Acid Hydrogel Test Beds for
SO ACS BIOMATERIALS SCIENCE & ENGINEERING
LA English
DT Article
DE 3D bioprinting; methacrylated hyaluronic acid; neural cell culture;
ID peripheral-nerve injury; conduits; collagen; beta-1-integrin
AB Hyaluronic acid (HA) is an abundant extracellular matrix (ECM) component in soft tissues throughout the body and has found wide adoption in tissue engineering. This study focuses on the optimization of methacrylated HA (MeHA) for three-dimensional (3D) bioprinting to create in vitro test beds that incorporate regeneration-promoting growth factors in neural repair processes. To evaluate MeHA as a potential bioink, theological studies were performed with PC-12 cells to demonstrate shear thinning properties maintained when printing with and without cells. Next, an extrusion-based Cellink BIO X 3D printer was used to bioprint various MeHA solutions combined with collagen-I to determine which formulation was the most optimal for creating 3D features. Results indicated that MeHA (10 mg/mL) with collagen-I (3 mg/mL) was most suitable. As Schwann cells (SCs) are a critical component of neural repair and regeneration, SC adhesion assessment via integrin beta 1 immunostaining indicated that the bioink candidate adequately supported SC adhesion and migration when compared to Col-I, a highly cell-adhesive ECM component. MeHA/collagen-I bioink was adapted for neural specific applications by printing with the neural growth factor (NGF) and glial cell line-derived neurotrophic factor (GDNF). These test beds were conducive for SC infiltration and presented differential migration responses. Finally, a two-chamber in vitro test bed design was created to study competitive biochemical cues. Dorsal root ganglia were seeded in test beds and demonstrated directional neurite extension (measured by beta-III tubulin and GAP43 immunostaining) in response to NGF and GDNF. Overall, the selected MeHA collagen-I bioink was bioprintable, improved cell viability compared to molded controls, and was conducive for cell adhesion, growth factor sequestration, and neural cell infiltration. MeHA is a suitable bioink candidate for extrusion-based bioprinting and will be useful in future development of spatially complex test beds to advance in vitro models as an alternative to common in vivo tests for neural repair applications.
C1 [Ngo, Tran B.; Spearman, Benjamin S.; Hlavac, Nora; Schmidt, Christine E.] Univ Florida, J Crayton Pruitt Dept Biomed Engn, Gainesville, FL 32611 USA.
RP Schmidt, CE (corresponding author), Univ Florida, J Crayton Pruitt Dept Biomed Engn, Gainesville, FL 32611 USA.
EM schmidt@bme.ufl.edu
FU National Science Foundation [DGE-1315138, DGE-1842473]; U.S. Department
CR Abidian MR, 2012, ADV HEALTHC MATER, V1, P762, DOI 10.1002/adhm.201200182
NR 1
TC 37
Z9 40
U1 4
U2 69
SN 
EI 
J9 
PD JUN 15
PY 2020
VL 6
IS 12
BP 6819
EP 6830
DI 10.1021/acsbiomaterials.0c00940
PG 12
WC Materials Science, Biomaterials
SC Materials Science
GA PG8OY
UT WOS:000599989300028
ER

PT J
AU Park, J
AF Park, Junggeon
TI Electrically Conductive Hydrogel Nerve Guidance Conduits for Peripheral
SO ADVANCED FUNCTIONAL MATERIALS
LA English
DT Article
DE conductive hydrogels; gelatin; graphene; nerve guidance conduits;
ID in-vivo evaluation; graphene oxide; chemical-reduction; carbon
AB Peripheral nerve injuries are serious conditions, and surgical treatment has critical limitations. Therefore, nerve guidance conduits (NGCs) are proposed as an alternative. In this study, multifunctional NGCs are fabricated for the regeneration of injured peripheral nerves. Graphene oxide (GO) and gelatin-methacrylate (GelMA) are polymerized and chemically reduced to form reduced (GO/GelMA) (r(GO/GelMA)). The prepared materials present good electrical conductivity, flexibility, mechanical stability, and permeability, which are suitable for use as NGCs. In vitro studies show 2.1- and 1.4-fold promotion of neuritogenesis of PC12 neuronal cells on r(GO/GelMA) compared to GelMA and unreduced GO/GelMA, respectively. Animal studies using a rat sciatic nerve injury model with a 10 mm gap between the proximal and distal regions of the defect reveal that r(GO/GelMA) NGCs significantly enhance peripheral nerve regeneration, indicated by improved muscle weight increase, electro-conduction velocity, and sciatic nerve function index. Specifically, r(GO/GelMA) NGCs are utilized to potentiate regrowth with myelination in rat sciatic nerves followed by histological, immunohistological, and morphometrical analyses. This study successfully shows the feasibility of electrically conductive hydrogel NGCs as functional conduits for improved nerve regeneration in a preclinical study, where these NGCs can not only mimic nerve tissues but also strongly promote nerve regeneration.
C1 [Park, Junggeon; Kim, Byongyeon; Yi, Jongdarm; Lee, Hwangjae; Lee, Jae Young] Gwangju Inst Sci & Technol GIST, Sch Mat Sci & Engn, Gwangju 61005, South Korea.
RP Lee, JY (corresponding author), Gwangju Inst Sci & Technol GIST, Sch Mat Sci & Engn, Gwangju 61005, South Korea.; Yang, HS (corresponding author), Dankook Univ, Dept Nanobiomed Sci, Cheonan 31116, South Korea.; Yang, HS (corresponding author), Dankook Univ, BK21 PLUS NBM Global Res Ctr Regenerat Med, Cheonan 31116, South Korea.; Yang, HS (corresponding author), Dankook Univ, Ctr Biomed Engn Core Facil, Cheonan 31116, South Korea.
EM hsyang@dankook.ac.kr; jaeyounglee@gist.ac.kr
FU Korea Health Technology R&D Project through the Korea Health Industry
CR Annabi N, 2010, TISSUE ENG PART B-RE, V16, P371, DOI 10.1089/ten.teb.2009.0639
NR 1
TC 192
Z9 195
U1 33
U2 527
SN 
EI 
J9 
PD JUN 15
PY 2020
VL 30
IS 39
BP 
EP 
DI 10.1002/adfm.202003759
PG 14
WC Chemistry, Multidisciplinary; Chemistry, Physical; Nanoscience &
SC Chemistry; Science & Technology - Other Topics; Materials Science;
GA NY4TJ
UT WOS:000559387700001
ER

PT J
AU Sugiyama, M
AF Sugiyama, Motoyasu
TI The effect of insulin-like growth factor 1 on the recovery of facial
SO JOURNAL OF PHYSIOLOGICAL SCIENCES
LA English
DT Article
DE Peripheral facial nerve palsy; Insulin-like growth factor 1;
ID herpes-simplex-virus; factor-i; bells-palsy; regeneration; injury
AB The efficacy of insulin-like growth factor 1 (IGF-1) in the treatment of peripheral facial nerve palsy was investigated using an animal model. The facial nerve within the temporal bone was exposed and compressed by clamping. The animals were treated with either IGF-1 or saline which was topically administered by a gelatin-based sustained-release hydrogel via an intratemporal route. The recovery from facial nerve palsy was evaluated at 8 weeks postoperatively based on eyelid closure, complete recovery rate, electroneurography and number of axons found on the facial nerve. IGF-1 treatment resulted in significant improvement in the changes of the degree of eyelid closure over the total time period and complete recovery rate. A separate study showed that IGF-1 receptor mRNA was expressed in facial nerves up to 14 days after the nerve-clamping procedure. IGF-1 was thus found to be effective in the treatment of peripheral facial nerve palsy when topically applied using a sustained-release gelatin-based hydrogel via an intratemporal route.
C1 [Sugiyama, Motoyasu; Ito, Tsukasa; Furukawa, Takatoshi; Kakehata, Seiji] Yamagata Univ, Fac Med, Dept Otolaryngol Head & Neck Surg, 2-2-2 Iida Nishi, Yamagata, Yamagata 9909585, Japan.
RP Kakehata, S (corresponding author), Yamagata Univ, Fac Med, Dept Otolaryngol Head & Neck Surg, 2-2-2 Iida Nishi, Yamagata, Yamagata 9909585, Japan.
EM seijik06@gmail.com
FU JSPS [18K16873, 16H05479, 17K16888]; Grants-in-Aid for Scientific
CR Abbas OL, 2016, PLAST RECONSTR SURG, V138, P387, DOI 10.1097/PRS.0000000000002351
NR 1
TC 10
Z9 10
U1 0
U2 7
SN 
EI 
J9 
PD JUN 15
PY 2020
VL 70
IS 1
BP 
EP 
DI 10.1186/s12576-020-00755-0
PG 13
WC Physiology
SC Physiology
GA LX2OQ
UT WOS:000539677100001
ER

PT J
AU Rao, F
AF Rao, Feng
TI Aligned chitosan nanofiber hydrogel grafted with peptides mimicking
SO THERANOSTICS
LA English
DT Article
DE Peripheral nerve injury; electrospinning; mechanical stretching;
ID electrospun nanofibers; guidance conduits; bone-formation; in-vivo
AB Autologous nerve transplantation, which is the gold standard for clinical treatment of peripheral nerve injury, still has many limitations. In this study, aligned chitosan fiber hydrogel (ACG) grafted with a bioactive peptide mixture consisting of RGI (Ac-RGIDKRHWNSQGG) and KLT (Ac-KLTWQELYQLKYKGIGG), designated as ACG-RGI/KLT, was used as nerve conduit filler to repair sciatic nerve defects in rats.
C1 [Rao, Feng; Wang, Yanhua; Zhang, Dianying; Lu, Changfeng; Pi, Wei; Wang, Bo; Kou, Yuhui; Zhang, Peixun; Jiang, Baoguo] Peking Univ, Dept Orthoped & Trauma, Peoples Hosp, Beijing 100044, Peoples R China.
RP Zhang, PX; Jiang, BG (corresponding author), Peking Univ, Dept Orthoped & Trauma, Peoples Hosp, Beijing 100044, Peoples R China.; Wang, XM (corresponding author), Tsinghua Univ, Sch Mat Sci & Engn, State Key Lab New Ceram & Fine Proc, Beijing 100084, Peoples R China.
EM wxm@mail.tsinghua.edu.cn; zhangpeixun@bjmu.edu.cn;
FU National Key R&D Program of China [2016YFC1101604]; Major R&D Program of
CR Asplund M, 2009, NEUROEPIDEMIOLOGY, V32, P217, DOI 10.1159/000197900
NR 1
TC 163
Z9 171
U1 16
U2 209
SN 
EI 
J9 
PD JUN 15
PY 2020
VL 10
IS 4
BP 1590
EP 1603
DI 10.7150/thno.36272
PG 14
WC Medicine, Research & Experimental
SC Research & Experimental Medicine
GA JX6WA
UT WOS:000503871400008
ER

PT J
AU Ma, T
AF Ma, Teng
TI Oxygen carrier in core-shell fibers synthesized by coaxial
SO THERANOSTICS
LA English
DT Article
DE Perfluorotributylamine; Coaxial electrospinning; Peripheral nerve
ID sciatic-nerve; functional-evaluation; neurotrophic factors
AB Rationale: Local hypoxia is a challenge for fabrication of cellular grafts and treatment of peripheral nerve injury. In our previous studies, we demonstrated that perfluorotributylamine (PFTBA) could provide short term oxygen supply to Schwann cells (SCs) and counteract the detrimental effects of hypoxia on SCs during the early stages of nerve injury. However, the quick release of oxygen in PFTBA compromised its ability to counteract hypoxia over an extended time, limiting its performance in peripheral nerve injury.
C1 [Ma, Teng; Xia, Bing; Gao, Jianbo; Li, Shengyou; Zhao, Laihe; Mei, Liangwei; Zheng, Yi; Luo, Zhuojing; Jin, Yan; Huang, Jinghui] Fourth Mil Med Univ, Xijing Hosp, Inst Orthopaed, Xian 710032, Peoples R China.
RP Luo, ZJ; Jin, Y; Huang, JH (corresponding author), Fourth Mil Med Univ, Xijing Hosp, Inst Orthopaed, Xian 710032, Peoples R China.; Luo, ZJ; Jin, Y; Huang, JH (corresponding author), Fourth Mil Med Univ, Res & Dev Ctr Tissue Engn, Xian 710032, Peoples R China.
EM zjluo@fmmu.edu.cn; yanjin@fmmu.edu.cn; huangjh@fmmu.edu.cn
FU National Natural Science Foundation of China [81802143, 81672148,
CR Unknown -, 2015, ADVANCES IN PHARMACOLOGY, V0, P0
NR 1
TC 31
Z9 33
U1 5
U2 75
SN 
EI 
J9 
PD JUN 15
PY 2020
VL 10
IS 20
BP 8957
EP 8973
DI 10.7150/thno.45035
PG 17
WC Medicine, Research & Experimental
SC Research & Experimental Medicine
GA MK1QP
UT WOS:000548561300003
ER

PT J
AU Gong, H
AF Gong, Hui
TI 3D-engineered GelMA conduit filled with ECM promotes regeneration of
SO JOURNAL OF BIOMEDICAL MATERIALS RESEARCH PART A
LA English
DT Article
DE 3D bioprint; chemical cross-link; ECM; GelMA; nerve repair
ID in-vivo evaluation; guide; collagen; grafts; repair; cells
AB Autologous transplantation remains the golden standard for peripheral nerve repair. However, many drawbacks, such as the risk of reoperation or nerve injury remain associated with this method. To date, commercially available artificial nerve conduits comprise hollow tubes. By providing physical guiding and biological cues, tissue engineered conduits are promising for bridging peripheral nerve defects. The present study focuses on the preparation of artificial composite nerve conduits by 3D bio-printing. 3D-printed molds with a tubular cavity were filled with an Engelbreth-Holm-Swarm (EHS) Hydrogel mimicking the extracellular matrix (ECM) basement membrane. Chemically cross-linked gelatin methacryloyl (GelMA) was used to form the conduit backbone, while EHS Hydrogels improved nerve fiber growth while shortening repair time. Statistical significant difference had been found between the blank conduit and the composite conduit group on compound muscle action potential after 4 months. On the other hand, results between the composite conduit group and the autograft group were of no statistical differences. All results above showed that the composite conduit filled with EHS Hydrogel can promote the repair of peripheral nerve and may become a promising way to treat peripheral nerve defects.
C1 [Gong, Hui; Fei, Haosheng; Xu, Qifan; Chen, Harry H.] StemEasy Biotech, Jiangyin, Jiangsu, Peoples R China.
RP Chen, HH (corresponding author), StemEasy Biotech, Jiangyin, Jiangsu, Peoples R China.; Gou, ML (corresponding author), Sichuan Univ, West China Hosp, Canc Ctr, Dept Biotherapy, Chengdu, Sichuan, Peoples R China.
EM goumaling@scu.edu.cn; huimin.chen@stemeasy.com
FU Key Science and Technology Development Plan of Jiangyin [JYKJ3382];
CR ARCHIBALD SJ, 1995, J NEUROSCI, V15, P4109
NR 1
TC 32
Z9 37
U1 3
U2 154
SN 
EI 
J9 
PD JUN 15
PY 2020
VL 108
IS 3
BP 805
EP 813
DI 10.1002/jbm.a.36859
PG 9
WC Engineering, Biomedical; Materials Science, Biomaterials
SC Engineering; Materials Science
GA KC9GV
UT WOS:000502706200001
ER

PT J
AU Dong, M
AF Dong, Mei
TI Conductive Hydrogel for a Photothermal-Responsive Stretchable Artificial
SO ACS NANO
LA English
DT Article
DE stretchable bioelectronics; conductive hydrogel; light responsive
ID mesenchymal stem-cells; functional-evaluation; rat; regeneration
AB Modern development of flexible electronics has made use of bioelectronic materials as artificial tissue in vivo. As hydrogels are more similar to nerve tissue, functional hydrogels have become a promising candidate for bioelectronics. Meanwhile, interfacing functional hydrogels and living tissues is at the forefront of bioelectronics. The peripheral nerve injury often leads to paralysis, chronic pain, neurologic disorders, and even disability, because it has affected the bioelectrical signal transmission between the brain and the rest of body. Here, a kind of light-stimuli-responsive and stretchable conducting polymer hydrogel (CPH) is developed to explore artificial nerve. The conductivity of CPH can be enhanced when illuminated by near-infrared light, which can promote the conduction of the bioelectrical signal. When CPH is mechanically elongated, it still has high durability of conductivity and, thus, can accommodate unexpected strain of nerve tissues in motion. Thereby, CPH can better serve as an implant of the serious peripheral nerve injury in vivo, especially in the case that the length of the missing nerve exceeds 10 mm.
C1 [Dong, Mei; Liu, Jia-Hao; Zhao, Di; Yu, Zheng-Hang; Shen, Xiao-Quan; Gan, Jia-Min; Shen, Qun-Dong] Nanjing Univ, Sch Chem & Chem Engn, Dept Polymer Sci & Engn, Key Lab High Performance Polymer Mat & Technol MO, Nanjing 210023, Jiangsu, Peoples R China.
RP Shen, QD (corresponding author), Nanjing Univ, Sch Chem & Chem Engn, Dept Polymer Sci & Engn, Key Lab High Performance Polymer Mat & Technol MO, Nanjing 210023, Jiangsu, Peoples R China.; Zhu, ZZ (corresponding author), Nanjing Univ, Dept Spine Surg, Affiliated Drum Tower Hosp, Nanjing 210008, Jiangsu, Peoples R China.; Wang, CC (corresponding author), Nanjing Inst Technol, Coll Mat Sci & Engn, Nanjing 211167, Jiangsu, Peoples R China.; Wang, CC (corresponding author), Jiangsu Key Lab Adv Struct Mat & Applicat Technol, Nanjing 211167, Jiangsu, Peoples R China.
EM ccwang@njit.edu.cn; zhuzezhang@126.com; qdshen@nju.edu.cn
FU National Key Research and Development Program of China [2017YFA0701301];
CR BAIN JR, 1989, PLAST RECONSTR SURG, V83, P129, DOI 10.1097/00006534-198901000-00024
NR 1
TC 102
Z9 108
U1 17
U2 383
SN 
EI 
J9 
PD JUN 15
PY 2020
VL 14
IS 12
BP 16565
EP 16575
DI 10.1021/acsnano.0c05197
PG 11
WC Chemistry, Multidisciplinary; Chemistry, Physical; Nanoscience &
SC Chemistry; Science & Technology - Other Topics; Materials Science
GA PL7PL
UT WOS:000603308800021
ER

PT J
AU He, LM
AF He, Liumin
TI Engineering an Injectable Electroactive Nanohybrid Hydrogel for Boosting
SO ACS APPLIED MATERIALS & INTERFACES
LA English
DT Article
DE electrical stimulation; designer self-assembling peptide; injectability;
AB Electrical stimulation (ES) can be used to manipulate recovery after peripheral nerve injuries. Although biomaterial-based strategies have already been implemented to gain momentum for ES and engineer permissive microenvironments for neural regeneration, the development of biomaterials for specific stimuli-responsive modulation of neural cell properties remains a challenge. Herein, we homogeneously incorporate pristine carbon nanotubes into a functional self-assembling peptide to prepare a hybrid hydrogel with good injectability and conductivity. Two-dimensional (on the surface) and three-dimensional (within the hybrid hydrogel) culturing experiments demonstrate that ES promotes axon outgrowth and Schwann cell (SC) migration away from dorsal root ganglia spheres, further revealing that ES-enhanced interactions between SCs and axons result in improved myelination. Thus, our study not only advances the development of tailor-made materials but also provides useful insights into comprehensive approaches for promoting nerve growth and presents a practical strategy of repairing peripheral nerve injuries.
C1 [He, Liumin; Xiao, Qiao; Zhao, Yuyuan; Li, Jun; Reddy, Sathish; Shi, Xueshuang; Su, Xin; Ramakrishna, Seeram] Jinan Univ, MOE Joint Int Res Lab CNS Regenerat, Guangzhou 510632, Peoples R China.
RP He, LM (corresponding author), Jinan Univ, MOE Joint Int Res Lab CNS Regenerat, Guangzhou 510632, Peoples R China.; He, LM (corresponding author), Sun Yat Sen Univ, Affiliated Hosp 3, Dept Spine Surg, Guangzhou 510630, Peoples R China.
EM helm9@mail.sysu.edu.cn
FU Natural Science Foundation of China [32071354, 31870964]; Guangdong
CR Anderson DG, 2004, SCIENCE, V305, P1923, DOI 10.1126/science.1099987
NR 1
TC 57
Z9 59
U1 1
U2 105
SN 
EI 
J9 
PD JUN 15
PY 2020
VL 12
IS 47
BP 53150
EP 53163
DI 10.1021/acsami.0c16885
PG 14
WC Nanoscience & Nanotechnology; Materials Science, Multidisciplinary
SC Science & Technology - Other Topics; Materials Science
GA PA3OK
UT WOS:000595547400091
ER

PT J
AU Chen, M
AF Chen, Meng
TI Synthesis and characterization of a hyaluronic acid-based hydrogel with
SO RSC ADVANCES
LA English
DT Article
ID peripheral artery-disease; skeletal-muscle characteristics
AB Peripheral arterial disease (PAD) is initiated by progressive atherosclerotic blockages of the arteries supplying the lower extremities. The most common presentation of PAD is claudication (leg pain and severe walking limitation), with many patients progressing to limb threatening ischemia and amputation. Biomaterial approaches are just beginning to be explored in the therapy of PAD with different materials now being evaluated for the delivery of cells or growth factors in animal models of PAD. A biomaterial matrix optimized for minimally invasive injection in the ischemic leg muscles of patients with PAD is urgently needed. There are several important requirements for optimal delivery, retention, and performance of a biomaterial matrix in the mechanically, histologically, and biochemically dynamic intramuscular environment of the PAD leg. Ideally, the material should have mechanical properties matching those of the recipient muscle, undergo minimal swelling, and should introduce properties that can ameliorate the mechanisms operating in PAD like oxidative stress and damage. Here we have developed an injectable, antioxidative, and thermosensitive hydrogel system based on hyaluronic acid (HA). We first synthesized a unique crosslinker of disulfide-modified poloxamer F127 diacrylate. This crosslinker led to the creation of a thermosensitive HA hydrogel with minimal swelling and muscle-matching mechanical properties. We introduced unique disulfide groups into hydrogels which functioned as an effective reactive oxygen species scavenger, exhibited hydrogen peroxide (H2O2)-responsive degradation, and protected cells against H2O2-induced damage. Our antioxidative thermosensitive HA hydrogel system holds great potential for the treatment of the ischemic legs of patients with PAD.
C1 [Chen, Meng; Li, Cui; Nie, Fujiao; Liu, Xiaoyan; Li, Xiaowei] Univ Nebraska Med Ctr, Mary & Dick Holland Regenerat Med Program, Dept Neurol Sci, Omaha, NE 68198 USA.
RP Li, XW (corresponding author), Univ Nebraska Med Ctr, Mary & Dick Holland Regenerat Med Program, Dept Neurol Sci, Omaha, NE 68198 USA.
FU University of Nebraska Medical Center; American Heart Association Career
CR Anderson EM, 2017, J VASC RES, V54, P288, DOI 10.1159/000479869
NR 1
TC 6
Z9 6
U1 1
U2 37
SN 
EI 
J9 
PD JUN 15
PY 2020
VL 10
IS 56
BP 33851
EP 33860
DI 10.1039/d0ra07208g
PG 10
WC Chemistry, Multidisciplinary
SC Chemistry
GA NR7SM
UT WOS:000571760600021
ER

PT J
AU Yoo, J
AF Yoo, Jin
TI Augmented peripheral nerve regeneration through elastic nerve guidance
SO BIOMATERIALS SCIENCE
LA English
DT Article
ID growth-factor; scaffolds; chitosan; matrices; behavior; model
AB Peripheral nerve injury results in significant sensory and motor functional deficits. Although direct neurorrhaphy in the early phase may reduce its devastating effects, direct end-to-end neurorrhaphy is sometimes impossible owing to a defect at the injured site of the nerve. Autogenous nerve graft is a primary consideration for peripheral nerve defects; however, significant morbidity of the donor site is inevitable. Recently, the treatment using engineered synthetic nerve conduits has been regarded as a promising strategy to promote the regeneration of peripheral nerve defects. In this study, we developed longitudinally oriented collagen hydrogel-grafted elastic nerve guidance conduits (NGC) to reconstruct sciatic nerve defects. An elastic NGC was prepared by using poly(lactide-co-caprolactone) (PLCL), and electrospun PLCL was adopted to fabricate nanoporous structures with appropriate permeability for nerve regeneration. Oriented collagen hydrogels were prepared by the 3D printing method to achieve a microscale hydrogel pattern. Based on sciatic nerve injury models in rats, we confirmed the beneficial effects of the NGC with 3D printed collagen hydrogel on axonal regeneration and remyelination along with superior functional recovery in comparison with the NGC filled with the bulk collagen hydrogel. It is believed that the aligned collagen hydrogels provide a preferable environment for nerve regeneration, functioning as an oriented guidance path. In conclusion, the PLCL nerve guide conduit containing a 3D printed aligned collagen hydrogel can be useful for peripheral nerve regeneration.
C1 [Yoo, Jin; Chung, Justin J.; Jeon, Eun Young; Kim, Soo Hyun; Jung, Youngmee] Korea Inst Sci & Technol KIST, Ctr Biomat, Biomed Res Inst, Seoul, South Korea.
RP Jung, Y (corresponding author), Korea Inst Sci & Technol KIST, Ctr Biomat, Biomed Res Inst, Seoul, South Korea.; Park, JW (corresponding author), Korea Univ, Dept Orthoped Surg, Anam Hosp, Seoul, South Korea.; Jung, Y (corresponding author), Yonsei Univ, Sch Elect & Elect Engn, Seoul, South Korea.
EM winnie97@kist.re.kr; ospark@korea.ac.kr
FU Exploratory Research Grant of the Korea University Medicine; Korea
CR Carvalho CR, 2019, FRONT BIOENG BIOTECH, V7, P0, DOI 10.3389/fbioe.2019.00337
NR 1
TC 59
Z9 62
U1 11
U2 170
SN 
EI 
J9 
PD JUN 15
PY 2020
VL 8
IS 22
BP 6261
EP 6271
DI 10.1039/d0bm00847h
PG 11
WC Materials Science, Biomaterials
SC Materials Science
GA OP7JD
UT WOS:000588260700007
ER
