# Supplementary material for: Hydrogel research in peripheral nerve injury repair: a comprehensive multi-database bibliometric analysis (2015–2025)
Source: Front Neurol. 2026 Apr 29;17:1763950. doi: 10.3389/fneur.2026.1763950 (PMC13167558; doi:10.3389/fneur.2026.1763950)
Supplement: Supplementary file 2 [file Supplementary_file_2.zip › Data/Merge-Article/download2021u50.txt]

PT J
AU Yang, Z
AF Yang, Zheng
TI Biomimetic nerve guidance conduit containing engineered exosomes of
SO STEM CELL RESEARCH & THERAPY
LA English
DT Article
DE Peripheral nerve; Regeneration; Exosomes; Neurotrophin-3; Nerve guidance
ID alginate hydrogel; neurotrophins; expression; delivery; injury
AB Background Efficient and stable delivery of neurotrophic factors (NTFs) is crucial to provide suitable microenvironment for peripheral nerve regeneration. Neurotrophin-3 (NT-3) is an important NTF during peripheral nerve regeneration which is scarce in the first few weeks of nerve defect. Exosomes are nanovesicles and have been served as promising candidate for biocarrier. In this work, NT-3 mRNA was encapsulated in adipose-derived stem cell (ADSC)-derived exosomes (Exo(NT-3)). These engineered exosomes were applied as NT-3 mRNA carrier and then were loaded in nerve guidance conduit (Exo(NT-3)-NGC) to bridge rat sciatic nerve defect. Method NT-3 mRNA was encapsulated in exosomes by forcedly expression of NT-3 mRNA in the donor ADSCs. Exo(NT-3) were co-cultured with SCs in vitro; after 24 h of culture, the efficiency of NT-3 mRNA delivery was evaluated by qPCR, western blotting and ELISA. Then, Exo(NT-3) were loaded in alginate hydrogel to construct the nerve guidance conduits (Exo(NT-3)-NGC). Exo(NT-3)-NGC were implanted in vivo to reconstruct 10 mm rat sciatic nerve defect. The expression of NT-3 was measured 2 weeks after the implantation operation. The sciatic nerve functional index (SFI) was examined at 2 and 8 weeks after the operation. Moreover, the therapeutic effect of Exo(NT-3)-NGC was also evaluated by morphology assay, immunofluorescence staining of regenerated nerves, function evaluation of gastrocnemius muscles after 8 weeks of implantation. Results The engineered exosomes could deliver NT-3 mRNA to the recipient cells efficiently and translated into functional protein. The constructed NGC could realize stable release of exosomes at least for 2 weeks. After NGC implantation in vivo, Exo(NT-3)-NGC group significantly promote nerve regeneration and improve the function recovery of gastrocnemius muscles compared with control exosomes (Exo(empty)-NGC) group. Conclusion In this work, NGC was constructed to allow exosome-mediated NT-3 mRNA delivery. After Exo(NT-3)-NGC implantation in vivo, the level of NT-3 could restore which enhance the nerve regeneration. Our study provide a potential approach to improve nerve regeneration.
C1 [Yang, Zheng; Xu, Yichi; Jiang, Weiqian; Chen, Youbai; Han, Yan] Chinese Peoples Liberat Army Gen Hosp, Med Ctr 1, Dept Plast Surg, Beijing 100853, Peoples R China.
RP Chen, YB; Han, Y (corresponding author), Chinese Peoples Liberat Army Gen Hosp, Med Ctr 1, Dept Plast Surg, Beijing 100853, Peoples R China.
EM youbaichen@foxmail.com; 13720086335@163.com
FU First Medical Center of Chinese PLA General Hospital; National Natural
CR Lopez-Verrilli MA, 2013, GLIA, V61, P1795, DOI 10.1002/glia.22558
NR 1
TC 70
Z9 74
U1 4
U2 74
SN 
EI 
J9 
PD JUN 15
PY 2021
VL 12
IS 1
BP 
EP 
DI 10.1186/s13287-021-02528-x
PG 14
WC Cell & Tissue Engineering; Cell Biology; Medicine, Research &
SC Cell Biology; Research & Experimental Medicine
GA TY6OO
UT WOS:000683901900004
ER

PT J
AU Yadav, A
AF Yadav, Anjali
TI Sodium phenylbutyrate inhibits Schwann cell inflammation via HDAC and
SO JOURNAL OF NEUROINFLAMMATION
LA English
DT Article
DE Inflammation; HDAC inhibitor; Peripheral nerve injury; Schwann cells;
ID histone deacetylase inhibitors; necrosis-factor-alpha; sciatic-nerve
AB Background Epigenetic regulation by histone deacetylases (HDACs) in Schwann cells (SCs) after injury facilitates them to undergo de- and redifferentiation processes necessary to support various stages of nerve repair. Although de-differentiation activates the synthesis and secretion of inflammatory cytokines by SCs to initiate an immune response during nerve repair, changes in either the timing or duration of prolonged inflammation mediated by SCs can affect later processes associated with repair and regeneration. Limited studies have investigated the regulatory processes through which HDACs in SCs control inflammatory cytokines to provide a favorable environment for peripheral nerve regeneration. Methods We employed the HDAC inhibitor (HDACi) sodium phenylbutyrate (PBA) to address this question in an in vitro RT4 SC inflammation model and an in vivo sciatic nerve transection injury model to examine the effects of HDAC inhibition on the expression of pro-inflammatory cytokines. Furthermore, we assessed the outcomes of suppression of extended inflammation on the regenerative potential of nerves by assessing axonal regeneration, remyelination, and reinnervation. Results Significant reductions in lipopolysaccharide (LPS)-induced pro-inflammatory cytokine (tumor necrosis factor-alpha [TNF alpha]) expression and secretion were observed in vitro following PBA treatment. PBA treatment also affected the transient changes in nuclear factor kappa B (NF kappa B)-p65 phosphorylation and translocation in response to LPS induction in RT4 SCs. Similarly, PBA mediated long-term suppressive effects on HDAC3 expression and activity. PBA administration resulted in marked inhibition of pro-inflammatory cytokine secretion at the site of transection injury when compared with that in the hydrogel control group at 6-week post-injury. A conducive microenvironment for axonal regrowth and remyelination was generated by increasing expression levels of protein gene product 9.5 (PGP9.5) and myelin basic protein (MBP) in regenerating nerve tissues. PBA administration increased the relative gastrocnemius muscle weight percentage and maintained the intactness of muscle bundles when compared with those in the hydrogel control group. Conclusions Suppressing the lengthened state of inflammation using PBA treatment favors axonal regrowth and remyelination following nerve transection injury. PBA treatment also regulates pro-inflammatory cytokine expression by inhibiting the transcriptional activation of NF kappa B-p65 and HDAC3 in SCs in vitro.
C1 [Yadav, Anjali] Acad Sinica, Taiwan Int Grad Program Interdisciplinary Neurosc, Taipei, Taiwan.
RP Wu, CC (corresponding author), Natl Cheng Kung Univ, Coll Med, Dept Cell Biol & Anat, Tainan, Taiwan.; Wu, CC (corresponding author), Natl Cheng Kung Univ, Coll Med, Inst Basic Med Sci, Tainan, Taiwan.; Wu, CC (corresponding author), Natl Cheng Kung Univ, Int Ctr Wound Repair & Regenerat, Tainan, Taiwan.; Wu, CC (corresponding author), Natl Cheng Kung Univ, Dept Biomed Engn, Tainan, Taiwan.
EM joshccwu@mail.ncku.edu.tw
FU Ministry of Science and Technology [MOST 109-2311-B-006-005]; National
CR Blanchard F, 2005, DRUG DISCOV TODAY, V10, P197, DOI 10.1016/S1359-6446(04)03309-4
NR 1
TC 29
Z9 28
U1 2
U2 19
SN 
EI 
J9 
PD JUN 15
PY 2021
VL 18
IS 1
BP 
EP 
DI 10.1186/s12974-021-02273-1
PG 16
WC Immunology; Neurosciences
SC Immunology; Neurosciences & Neurology
GA WH5IV
UT WOS:000707712100001
ER

PT J
AU Huang, Q
AF Huang, Qun
TI Aligned Graphene Mesh-Supported Double Network Natural Hydrogel Conduit
SO ACS APPLIED MATERIALS & INTERFACES
LA English
DT Article
DE peripheral nerve regeneration; netrin-1; graphene mesh; nerve guidance
ID neural stem-cells; differentiation; scaffolds; receptors; composite
AB The gold standard treatment for peripheral nerve injuries (PNIs) is the autologous graft, while it is associated with the shortage of donors and results in major complications. In the present study, we engineer a graphene mesh-supported double-network (DN) hydrogel scaffold, loaded with netrin-1. Natural alginate and gelatin-methacryloyl entangled hydrogel that is synthesized via fast exchange of ions and ultraviolet irradiation provide proper mechanical strength and excellent biocompatibility and can also serve as a reservoir for netrin-1. Meanwhile, the graphene mesh can promote the proliferation of Schwann cells and guide their alignments. This approach allows scaffolds to have an acceptable Young's modulus of 725.8 +/- 46.52 kPa, matching with peripheral nerves, as well as a satisfactory electrical conductivity of 6.8 +/- 0.85 S/m. In addition, netrin-1 plays a dual role in directing axon pathfinding and neuronal migration that optimizes the tube formation ability at a concentration of 100 ng/mL. This netrin-1-loaded graphene mesh tube/DN hydrogel nerve scaffold can significantly promote the regeneration of peripheral nerves and the restoration of denervated muscle, which is even superior to autologous grafts. Our findings may provide an effective therapeutic strategy for PNI patients that can replace the scarce autologous graft.
C1 [Huang, Qun; Zhang, Xing; Liu, Junchao; Li, Bo; Qin, Jinbao; Lu, Xinwu] Shanghai Jiao Tong Univ, Shanghai Peoples Hosp 9, Dept Vasc Surg, Sch Med, Shanghai 200011, Peoples R China.
RP Qin, JB; Lu, XW (corresponding author), Shanghai Jiao Tong Univ, Shanghai Peoples Hosp 9, Dept Vasc Surg, Sch Med, Shanghai 200011, Peoples R China.; Sun, DZ (corresponding author), Southern Univ Sci & Technol, Dept Mat Sci & Engn, Shenzhen 518055, Guangdong, Peoples R China.; Luo, ZT (corresponding author), Hong Kong Univ Sci & Technol, Dept Chem & Biol Engn, Kowloon, Hong Kong 999077, Peoples R China.; Luo, ZT (corresponding author), Hong Kong Univ Sci & Technol, William Mong Inst Nano Sci & Technol, Kowloon, Hong Kong 999077, Peoples R China.; Qin, JB; Lu, XW (corresponding author), Shanghai Jiao Tong Univ, Vasc Ctr, Shanghai 200011, Peoples R China.
EM sundz@sustech.edu.cn; jinbaoqin@163.com; keztluo@ust.hk;
FU National Natural Science Foundation of China [81971758, 51890892,
CR Alcántara S, 2000, DEVELOPMENT, V127, P1359
NR 1
TC 66
Z9 69
U1 10
U2 154
SN 
EI 
J9 
PD JUN 15
PY 2021
VL 13
IS 1
BP 112
EP 122
DI 10.1021/acsami.0c16391
PG 11
WC Nanoscience & Nanotechnology; Materials Science, Multidisciplinary
SC Science & Technology - Other Topics; Materials Science
GA PX0OY
UT WOS:000611066000008
ER

PT J
AU Coy, R
AF Coy, Rachel
TI Modelling-informed cell-seeded nerve repair construct designs for
SO PLOS COMPUTATIONAL BIOLOGY
LA English
DT Article
ID semipermeable guidance channels; endothelial growth-factor; engineered
AB Millions of people worldwide are affected by peripheral nerve injuries (PNI), involving billions of dollars in healthcare costs. Common outcomes for patients include paralysis and loss of sensation, often leading to lifelong pain and disability. Engineered Neural Tissue (EngNT) is being developed as an alternative to the current treatments for large-gap PNIs that show underwhelming functional recovery in many cases. EngNT repair constructs are composed of a stabilised hydrogel cylinder, surrounded by a sheath of material, to mimic the properties of nerve tissue. The technology also enables the spatial seeding of therapeutic cells in the hydrogel to promote nerve regeneration. The identification of mechanisms leading to maximal nerve regeneration and to functional recovery is a central challenge in the design of EngNT repair constructs. Using in vivo experiments in isolation is costly and time-consuming, offering a limited insight on the mechanisms underlying the performance of a given repair construct. To bridge this gap, we derive a cell-solute model and apply it to the case of EngNT repair constructs seeded with therapeutic cells which produce vascular endothelial growth factor (VEGF) under low oxygen conditions to promote vascularisation in the construct. The model comprises a set of coupled non-linear diffusion-reaction equations describing the evolving cell population along with its interactions with oxygen and VEGF fields during the first 24h after transplant into the nerve injury site. This model allows us to evaluate a wide range of repair construct designs (e.g. cell-seeding strategy, sheath material, culture conditions), the idea being that designs performing well over a short timescale could be shortlisted for in vivo trials. In particular, our results suggest that seeding cells beyond a certain density threshold is detrimental regardless of the situation considered, opening new avenues for future nerve tissue engineering.
C1 [Coy, Rachel; Berg, Maxime; Shipley, Rebecca J.] UCL, Dept Mech Engn, London, England.
RP Berg, M (corresponding author), UCL, Dept Mech Engn, London, England.; Berg, M (corresponding author), UCL, Ctr Nerve Engn, London, England.
EM maxime.berg@ucl.ac.uk
FU EPSRC [EP/R004463/1]; British Heart Foundation (BHF) [SP/08/004]; UCL
CR AEBISCHER P, 1989, J NEUROSCI, V9, P3590
NR 1
TC 3
Z9 3
U1 0
U2 8
SN 
EI 
J9 
PD JUN 15
PY 2021
VL 17
IS 7
BP 
EP 
DI 10.1371/journal.pcbi.1009142
PG 37
WC Biochemical Research Methods; Mathematical & Computational Biology
SC Biochemistry & Molecular Biology; Mathematical & Computational Biology
GA TK6UH
UT WOS:000674290500003
ER

PT J
AU Liu, HY
AF Liu, Hongyu
TI Electrofabrication of flexible and mechanically strong tubular chitosan
SO JOURNAL OF MATERIALS CHEMISTRY B
LA English
DT Article
ID sciatic-nerve; conduits; tubes; repair; electrodeposition; injury
AB The development of peripheral nerve tissue engineering requires a safe and reliable methodology to construct biodegradable conduits. Herein, a new type of chitosan-based nerve-guide hydrogel conduit (CNHC) with enhanced mechanical flexibility in the wet state was fabricated using a one-step electrofabrication technology. The formation of the chitosan conduit is a physical process which can be conducted in a mild water phase without toxic crosslinks. The current density during electrofabrication has a profound effect on the physical and structural properties of the conduits. Cytocompatibility results indicate that the CNHC can promote cell proliferation and adhesion. Functional and histological tests indicate that the CNHC has the ability to guide the growth of axons through the conduit to reach a distal stump, which is closely similar to the autograft group. Overall, the results of this study demonstrate that the CNHCs from electrofabrication have a great potential in peripheral nerve regeneration.
C1 [Liu, Hongyu; Tong, Jun; Shi, Xiaowen; Du, Yumin] Wuhan Univ, Hubei Engn Ctr Nat Polymers Based Med Mat, Sch Resource & Environm Sci, Hubei Biomass Resource Chem & Environm Biotechnol, Wuhan 430079, Peoples R China.
RP Shi, XW (corresponding author), Wuhan Univ, Hubei Engn Ctr Nat Polymers Based Med Mat, Sch Resource & Environm Sci, Hubei Biomass Resource Chem & Environm Biotechnol, Wuhan 430079, Peoples R China.; Chen, Y (corresponding author), Wuhan Univ, Hubei Engn Ctr Nat Polymers Based Med Mat, Hubei Prov Key Lab Allergy & Immune Related Dis, Dept Biomed Engn,Sch Basic Med Sci, Wuhan 430071, Peoples R China.
EM shixw@whu.edu.cn; yunchen@whu.edu.cn
FU National Natural Science Foundation of China [22075215]; National Key
CR Alves NM, 2008, INT J BIOL MACROMOL, V43, P401, DOI 10.1016/j.ijbiomac.2008.09.007
NR 1
TC 16
Z9 18
U1 2
U2 85
SN 
EI 
J9 
PD JUN 15
PY 2021
VL 9
IS 27
BP 5537
EP 5546
DI 10.1039/d1tb00247c
PG 10
WC Materials Science, Biomaterials
SC Materials Science
GA TJ2TQ
UT WOS:000664573300001
ER

PT J
AU Luo, LH
AF Luo, Lihua
TI Application of bioactive hydrogels combined with dental pulp stem cells
SO BIOACTIVE MATERIALS
LA English
DT Article
DE Dental pulp stem cells; Human basic fibroblast growth factor; Gelatin
ID schwann-cells; regeneration; rat; conduits; transplantation
AB Due to the limitations in autogenous nerve grafting or Schwann cell transplantation, large gap peripheral nerve injuries require a bridging strategy supported by nerve conduit. Cell based therapies provide a novel treatment for peripheral nerve injuries. In this study, we first experimented an optimal scaffold material synthesis protocol, from where we selected the 10% GFD formula (10% GelMA hydrogel, recombinant human basic fibroblast growth factor and dental pulp stem cells (DPSCs)) to fill a cellulose/soy protein isolate composite membrane (CSM) tube to construct a third generation of nerve regeneration conduit, CSM-GFD. Then this CSM-GFD conduit was applied to repair a 15-mm long defect of sciatic nerve in a rat model. After 12 week post implant surgery, at histologic level, we found CSM-GFD conduit could regenerate nerve tissue like neuron and Schwann like nerve cells and myelinated nerve fibers. At physical level, CSM-GFD achieved functional recovery assessed by a sciatic functional index study. In both levels, CSM-GFD performed like what gold standard, the nerve autograft, could do. Further, we unveiled that almost all newly formed nerve tissue at defect site was originated from the direct differentiation of exogeneous DPSCs in CSM-GFD. In conclusion, we claimed that this third-generation nerve regeneration conduit, CSM-GFD, could be a promising tissue engineering approach to replace the conventional nerve autograft to treat the large gap defect in peripheral nerve injuries.
C1 [Luo, Lihua; Jin, Ling; Zhang, Yanni; Albashari, Abdullkhaleg A.; Hu, Fengting; Wang, Xiaoyan; Ye, Qingsong] Wenzhou Med Univ, Sch & Hosp Stomatol, Wenzhou, Zhejiang, Peoples R China.
RP Ye, QS (corresponding author), Wenzhou Med Univ, Sch & Hosp Stomatol, Wenzhou, Zhejiang, Peoples R China.; Wang, JM (corresponding author), Wuhan Univ Sci & Technol, Tianyou Hosp, Wuhan 430064, Peoples R China.; Higuchi, A (corresponding author), Wenzhou Med Univ, Eye Hosp, Sch Ophthalmol & Optometry, Wenzhou 325027, Zhejiang, Peoples R China.
EM wjm18jgm@aliyun.com; higuchi@wmu.edu.cn; qingsongye@hotmail.com
FU National Natural Science Funding of China [81701032, 81871503]; Wenzhou
CR Albashari A, 2020, ACS OMEGA, V5, P16064, DOI 10.1021/acsomega.0c01379
NR 1
TC 109
Z9 114
U1 8
U2 230
SN 
EI 
J9 
PD JUN 15
PY 2021
VL 6
IS 3
BP 638
EP 654
DI 10.1016/j.bioactmat.2020.08.028
PG 17
WC Engineering, Biomedical; Materials Science, Biomaterials
SC Engineering; Materials Science
GA PR1EC
UT WOS:000606983400006
ER

PT J
AU Kong, YF
AF Kong, Yunfan
TI Injectable, antioxidative, and neurotrophic factor-deliverable hydrogel
SO APPLIED MATERIALS TODAY
LA English
DT Article
DE Multifunctional hydrogels; ROS scavenge; GDNF delivery; Peripheral nerve
ID functional recovery; hyaluronic-acid; growth-factor; dorsal-root; gdnf
AB Although peripheral nerve system has intrinsic regeneration potential, recovery from peripheral nerve injury (PNI) is often far from optimal, leading to partial or complete loss of sensorimotor function and neuropathic pain. The failure for PNI repair can be due to multiple reasons. Excessively elevated oxidative stress in injured tissue is one of primary causes for poor nerve regeneration and pain by damaging neurons and myelin structure. In addition, deprivation in various neurotrophic factors (NTFs) in chronic nerve denervation will lose support for nerve regrowth. Here, we developed a multifunctional hyaluronic acid-phenylboronic acid-poly (vinyl alcohol) -heparin (HA-PVA-Hep) hydrogel by mixing cysteamine and phenylboronic acid modified hyaluronic acid, commercially available poly (vinyl alcohol) and maleimide functionalized heparin. This hydrogel is biocompatible, stable, injectable, antioxidative, anti-inflammatory, and capable of sustainably releasing NTFs (i.e. glial cell derived neurotrophic factor-GDNF in this study). The therapeutic effect of HA-PVA-Hep hydrogel to repair acute PNI was tested by using a mouse sciatic nerve crush model. We found the hydrogel effectively improved sensorimotor function during the recovery period and significantly prevented muscular atrophy, protected neurons from injury and promoted nerve regeneration as well as remyelination at 28 days post injury. In addition, the hydrogel could also alleviate PNI-induced pain as hydrogel treatment reversed pain-related changes induced by PNI, including increased expression of a proinflammatory modulator, TNF-alpha, at injured nerve, activation of microglia and upregulation of pain-sensor receptor, TRPA1 at ipsilateral spinal dorsal horn. Nevertheless, supplementing the hydrogel with GDNF interrupted the PNI recovery process and probably counteracted the pain alleviation effect of the hydrogel. Thus, therapeutic effect of GDNF through local administration on PNI treatment needs to be further determined. In summary, our work provides a hydrogel delivery system with inherent therapeutic effect for PNI therapy. (C) 2021 Elsevier Ltd. All rights reserved.
C1 [Kong, Yunfan; Shi, Wen; Jiang, Xiping; Kuss, Mitchell; Liu, Bo; Duan, Bin] Univ Nebraska Med Ctr, Mary & Dick Holland Regenerat Med Program, Omaha, NE 68198 USA.
RP Duan, B (corresponding author), Univ Nebraska Med Ctr, Mary & Dick Holland Regenerat Med Program, Omaha, NE 68198 USA.; Duan, B (corresponding author), Univ Nebraska Med Ctr, Dept Internal Med, Div Cardiol, Omaha, NE 68198 USA.; Duan, B (corresponding author), Univ Nebraska Med Ctr, Coll Med, Dept Surg, Omaha, NE 68198 USA.; Duan, B (corresponding author), Univ Nebraska, Dept Mech & Mat Engn, Lincoln, NE 68588 USA.
EM bin.duan@unmc.edu
FU Mary & Dick Holland Regenerative Medicine Program; Nebraska Research
CR Andersson DA, 2008, J NEUROSCI, V28, P2485, DOI 10.1523/JNEUROSCI.5369-07.2008
NR 1
TC 37
Z9 38
U1 15
U2 155
SN 
EI 
J9 
PD JUN 15
PY 2021
VL 24
IS 
BP 
EP 
DI 10.1016/j.apmt.2021.101090
PG 16
WC Materials Science, Multidisciplinary
SC Materials Science
GA UO5BL
UT WOS:000694709400013
ER

PT J
AU Zhang, M
AF Zhang, Meng
TI Repair of Peripheral Nerve Injury Using Hydrogels Based on
SO GELS
LA English
DT Article
DE self-assembled peptides; peripheral nerve injury; design and production
ID platelet-rich plasma; stem-cells; functional recovery; nanofiber
AB Peripheral nerve injury often occurs in young adults and is characterized by complex regeneration mechanisms, poor prognosis, and slow recovery, which not only creates psychological obstacles for the patients but also causes a significant burden on society, making it a fundamental problem in clinical medicine. Various steps are needed to promote regeneration of the peripheral nerve. As a bioremediation material, self-assembled peptide (SAP) hydrogels have attracted international attention. They can not only be designed with different characteristics but also be applied in the repair of peripheral nerve injury by promoting cell proliferation or drug-loaded sustained release. SAP hydrogels are widely used in tissue engineering and have become the focus of research. They have extensive application prospects and are of great potential biological value. In this paper, the application of SAP hydrogel in peripheral nerve injury repair is reviewed, and the latest progress in peptide composites and fabrication techniques are discussed.
C1 [Zhang, Meng; Zhang, Peixun] Peking Univ Peoples Hosp, Dept Orthoped & Trauma, Beijing 100044, Peoples R China.
RP Zhang, PX (corresponding author), Peking Univ Peoples Hosp, Dept Orthoped & Trauma, Beijing 100044, Peoples R China.; Zhang, PX (corresponding author), Peking Univ, Key Lab Trauma & Neural Regenerat, Beijing 100044, Peoples R China.; Zhang, PX (corresponding author), Natl Ctr Trauma Med, Beijing 100044, Peoples R China.; Liu, PL (corresponding author), Shandong Univ, Dept Orthopaed, Qilu Hosp, Jinan 250012, Peoples R China.
EM mengzh2008@bjmu.edu.cn; 202036059@mail.sdu.edu.cn;
CR Apter B, 2020, ADV OPT MATER, V8, P0, DOI 10.1002/adom.202000056
NR 1
TC 19
Z9 20
U1 6
U2 104
SN 
EI 
J9 
PD JUN 15
PY 2021
VL 7
IS 4
BP 
EP 
DI 10.3390/gels7040152
PG 13
WC Polymer Science
SC Polymer Science
GA XZ2FT
UT WOS:000737474600001
ER

PT J
AU Rao, ZL
AF Rao, Zilong
TI Decellularized nerve matrix hydrogel scaffolds with longitudinally
SO MATERIALS SCIENCE AND ENGINEERING C-MATERIALS FOR BIOLOGICAL
LA English
DT Article
DE Decellularized matrix; Microchannel; Nerve guidance conduit; Peripheral
AB The scaffolding biomaterials and their internal structures are crucial in constructing growth-permissive micro environment for tissue regeneration. A functional bioscaffold not only requires sufficient extracellular matrix components, but also provides topological guidance by mimicry of the ultrastructure of the native tissue. In our laboratory, a decellularized nerve matrix hydrogel derived from porcine sciatic nerve (pDNM-G) is successfully prepared, which shows great promise for peripheral nerve regeneration. Herein, longitudinally oriented microchannel structures were introduced into pDNM-G bioscaffolds (A-pDNM-G) through controlled unidirectional freeze-drying. The axially aligned microchannels effectively directed and significantly promoted neurite extension and Schwann cell migration, assessed by culturing dorsal root ganglion explants on the longitudinal sections of A-pDNM-G scaffolds. Such regenerative cellular responses can be further optimized by tuning the channel sizes. In vivo studies confirmed that the implanted nerve guidance conduits containing A-pDNM-G scaffolds significantly facilitated axonal extension, myelination, and reached considerable functional recovery in 15-mm rat sciatic nerve defects. The incorporation of nerve growth factor further improved the overall performance in the grafted nerve. The bioactive pDNM-G enables controlled release of neurotrophic factor and easy integration of topological cue provided by the axially aligned microchannels into implantable bioscaffolds, which may serve in future clinical treatments of peripheral nerve injury.
C1 [Rao, Zilong; Liu, Sheng; Chen, Shihao; Quan, Daping] Sun Yat Sen Univ, Sch Chem, PCFM Lab, GD HPPC Lab, Guangzhou 510275, Peoples R China.
RP Quan, DP (corresponding author), Sun Yat Sen Univ, Sch Chem, PCFM Lab, GD HPPC Lab, Guangzhou 510275, Peoples R China.; Bai, Y; Quan, DP (corresponding author), Sun Yat Sen Univ, Guangdong Funct Biomat Engn Technol Res Ctr, Sch Mat Sci & Engn, Guangzhou 510275, Peoples R China.; Zhu, QT (corresponding author), Sun Yat Sen Univ, Guangdong Peripheral Nerve Tissue Engn & Technol, Dept Orthoped & Microsurg, Affiliated Hosp 1, Guangzhou 510080, Peoples R China.; Zhu, QT; Bai, Y (corresponding author), Guangdong Prov Soft Tissue Biofabricat Engn Lab, Guangzhou 510080, Peoples R China.
EM zhuqingt@mail.sysu.edu.cn; baiy28@mail.sysu.edu.cn;
FU National Key Research and Development Program of China [2016YFC1100103,
CR Badylak SF, 2007, BIOMATERIALS, V28, P3587, DOI 10.1016/j.biomaterials.2007.04.043
NR 1
TC 61
Z9 64
U1 7
U2 134
SN 
EI 
J9 
PD JUN 15
PY 2021
VL 120
IS 
BP 
EP 
DI 10.1016/j.msec.2020.111791
PG 11
WC Materials Science, Biomaterials
SC Materials Science
GA QL5HP
UT WOS:000621108200001
ER

PT J
AU Martin, S
AF Martin, Sarah
TI Peptide amphiphile nanofiber hydrogel delivery of Sonic hedgehog protein
SO NANOMEDICINE-NANOTECHNOLOGY BIOLOGY AND MEDICINE
LA English
DT Article
DE Peptide amphiphile; Erectile dysfunction; Intrinsic and extrinsic
ID radical prostatectomy; smooth-muscle; prevalence; regeneration; injury
AB Erectile dysfunction (ED) is a common and debilitating condition with high impact on quality of life. An underlying cause of ED is apoptosis of penile smooth muscle, which occurs with cavernous nerve injury, in prostatectomy, diabetic and aging patients. We are developing peptide amphiphile (PA) nanofiber hydrogels as an in vivo delivery vehicle for Sonic hedgehog protein to the penis and cavernous nerve to prevent the apoptotic response. We examine two important aspects required for clinical application of the biomaterials: if SHH PA suppresses intrinsic (caspase 9) and extrinsic (caspase 8) apoptotic mechanisms, and if suppressing one apoptotic mechanism forces apoptosis to occur via a different mechanism. We show that SHH PA suppresses both caspase 9 and 8 apoptotic mechanisms, and suppressing caspase 9 did not shift signaling to caspase 8. SHH PA has significant clinical potential as a preventative ED therapy, by management of intrinsic and extrinsic apoptotic mechanisms. Published by Elsevier Inc.
C1 [Martin, Sarah; Ohlander, Samuel] Univ Illinois, Dept Urol, Chicago, IL USA.
RP Podlasek, CA (corresponding author), Univ Illinois, Dept Urol, M-C 955, Chicago, IL 60607 USA.
EM cap325@uic.edu
FU NIH/NIDDK [DK101536]
CR Angeloni N, 2013, J SEX MED, V10, P1240, DOI 10.1111/j.1743-6109.2012.02930.x
NR 1
TC 12
Z9 14
U1 8
U2 19
SN 
EI 
J9 
PD JUN 15
PY 2021
VL 37
IS 
BP 
EP 
DI 10.1016/j.nano.2021.102444
PG 12
WC Nanoscience & Nanotechnology; Medicine, Research & Experimental
SC Science & Technology - Other Topics; Research & Experimental Medicine
GA WE1MB
UT WOS:000705390700012
ER

PT J
AU Lu, CF
AF Lu, Chang-Feng
TI Combining chitin biological conduits with small autogenous nerves and
SO CNS NEUROSCIENCE & THERAPEUTICS
LA English
DT Article
DE peripheral nerve defect; peripheral nerve repair; platelet&#8208; rich
ID schwann-cells; neurotrophic factor; stem-cells; regeneration; tissue
AB Aims Peripheral nerve defects are often difficult to recover from, and there is no optimal repair method. Therefore, it is important to explore new methods of repairing peripheral nerve defects. This study explored the efficacy of nerve grafts constructed from chitin biological conduits combined with small autogenous nerves (SANs) and platelet-rich plasma (PRP) for repairing 10-mm sciatic nerve defects in rats.
C1 [Lu, Chang-Feng; Wang, Bo; Zhang, Pei-Xun; Han, Shuai; Pi, Wei; Kou, Yu-Hui; Jiang, Bao-Guo] Peking Univ, Peking Univ Peoples Hosp, Minist Educ, Dept Orthoped & Trauma,Key Lab Trauma & Neural Re, Beijing 100044, Peoples R China.
RP Kou, YH; Jiang, BG (corresponding author), Peking Univ, Peking Univ Peoples Hosp, Minist Educ, Dept Orthoped & Trauma,Key Lab Trauma & Neural Re, Beijing 100044, Peoples R China.
EM yuhuikou@bjmu.edu.cn; jiangbaoguo@vip.sina.com
FU National Natural Science Foundation of China [81971177, 31571236]; Key
CR Alsousou Joseph, 2015, LANCET, V385 Suppl 1, PS19, DOI 10.1016/S0140-6736(15)60334-8
NR 1
TC 18
Z9 18
U1 2
U2 37
SN 
EI 
J9 
PD JUN 15
PY 2021
VL 27
IS 7
BP 805
EP 819
DI 10.1111/cns.13640
PG 15
WC Neurosciences; Pharmacology & Pharmacy
SC Neurosciences & Neurology; Pharmacology & Pharmacy
GA SP9OX
UT WOS:000638597800001
ER

PT J
AU Wu, ZX
AF Wu, Zongxi
TI Biocompatibility evaluation of a 3D-bioprinted alginate-GelMA-bacteria
SO MATERIALS SCIENCE & ENGINEERING C-MATERIALS FOR BIOLOGICAL APPLICATIONS
LA English
DT Article
DE 3D bioprinting; Alginate; GelMA; Bacterial nanocellulose; Neural tissue
ID peripheral-nerve regeneration; cellulose; gelatin; hydrogel; composites
AB Peripheral nerve injury can cause various degrees of damage to the morphological structure and physiological function of the peripheral nerve. At present, compared with "gold standard" autologous nerve transplantation, tissue engineering has certain potential for regeneration and growth; however, achieving oriented guidance is still a challenge. In this study, we used 3D bioprinting to construct a nerve scaffold of RSC96 cells wrapped in sodium alginate/gelatin methacrylate (GelMA)/bacterial nanocellulose (BNC) hydrogel. The 5% sodium alginate+5% GelMA+0.3% BNC group had the thinnest lines among all groups after printing, indicating that the inherent shape of the scaffold could be maintained after adding BNC. Physical and chemical property testing (Fourier transform infrared, rheometer, conductivity, and compression modulus) showed that the 5% alginate+5% GelMA+0.3% BNC group had better mechanical and rheological properties. Live/dead cell staining showed that no mass cell death was observed on days 1, 3, 5, and 7 after printing. In the 5% alginate+5% GelMA group, the cells grew and formed linear connections in the scaffold. This phenomenon was more obvious in the 5% alginate+5% GelMA+0.3% BNC group. In the 5% alginate+5% GelMA+0.3% BNC group, S-100 beta immunofluorescence staining and cytoskeleton staining showed oriented growth. Polymerase chain reaction (PCR) array results showed that mRNA levels of related neurofactors ASCL1, POU3F3, NEUROG1, DLL1, NOTCH1 and ERBB2 in the 5%GelMA+0.3%BNC group were higher than those of other groups. Four weeks after implantation in nude mice, RSC96 cells grew and proliferated well, blood vessels grew, and S-100 beta immunofluorescence was positive. These results indicate that a 3D-bioprinted sodium alginate/GelMA/BNC composite scaffold can improve cell-oriented growth, adhesion and the expression of related factors. This 3D-bioprinted composite scaffold has good biocompatibility and is expected to become a new type of scaffold material in the field of neural tissue engineering.
C1 [Wu, Zongxi; Xie, Shang; Kang, Yifan; Shan, Xiaofeng; Cai, Zhigang] Peking Univ Sch & Hosp Stomatol, Oral & Maxillofacial Surg, Beijing, Peoples R China.
RP Li, Q (corresponding author), Peking Univ Sch & Hosp Stomatol, Ctr Digital Dent, 22 Zhongguancun South Ave, Beijing 100081, Peoples R China.; Cai, ZG (corresponding author), Peking Univ Sch Hosp Stomatol, Dept Oral & Maxillofacial Surg, 22 Zhongguancun South Ave, Beijing 100081, Peoples R China.
EM qingli@hsc.pku.edu.cn; c2013xs@163.com
FU National Natural Science Foundation of China [81870781]; Peking
CR Abraham A, 2020, CELLULOSE, V27, P8135, DOI 10.1007/s10570-020-03327-y
NR 1
TC 56
Z9 62
U1 12
U2 186
SN 
EI 
J9 
PD JUN 15
PY 2021
VL 129
IS 
BP 
EP 
DI 10.1016/j.msec.2021.112393
PG 13
WC Materials Science, Biomaterials
SC Materials Science
GA WC6PB
UT WOS:000704377000008
ER

PT J
AU Phillips JB
AF Unknown, -
TI 'EngNT' - Engineering live neural tissue for nerve replacement.
SO Emerg Top Life Sci
LA English
DT Article
DE tissue engineering
ID tissue engineering
AB Peripheral nerve injury can result in severe long-term disability and current
C1 Professor of Regenerative Medicine, UCL Centre for Nerve Engineering, Department
NR 0
TC 0
SN 
EI 
J9 
PD JUN 15
PY 2021
VL 5
IS 5
BP 699-703
EP 
DI 
PG 0
UT 
ER

PT J
AU Gugerell, A.
   Gouya-Lechner, G.
   Hofbauer, H.
   Laggner, M.
   Trautinger, F.
   Almer, G.
   Peterbauer-Scherb, A.
   Seibold, M.
   Hoetzenecker, W.
   Dreschl, C.
   Mildner, M.
   Ankersmit, H.J.
AF Gugerell, Alfred (35558513200)
   Gouya-Lechner, Ghazaleh (57215289409)
   Hofbauer, Helmut (55175787600)
   Laggner, Maria (56798658700)
   Trautinger, Franz (7003905857)
   Almer, Gabriele (57221337970)
   Peterbauer-Scherb, Anja (7801330954)
   Seibold, Marcus (57215287453)
   Hoetzenecker, Wolfram (17134617200)
   Dreschl, Christiane (57221326692)
   Mildner, Michael (6701462881)
   Ankersmit, Hendrik Jan (56969106800)
TI Safety and clinical efficacy of the secretome of stressed peripheral blood mononuclear cells in patients with diabetic foot ulcer—study protocol of the randomized, placebo-controlled, double-blind, multicenter, international phase II clinical trial MARSYAS II
SO Trials
LA English
DT Article
DE (Impaired) wound healing; Biological; Clinical trial protocol; Diabetic foot ulcer; Hydrogel; Inflammation; Peripheral blood mononuclear cells; Randomized controlled trial; Secretome-based therapy; Skin
AB Background: Diabetes and its sequelae such as diabetic foot ulcer are rising health hazards not only in western countries but all over the world. Effective, yet safe treatments are desperately sought for by physicians, healthcare providers, and of course patients. Methods/design: APOSEC, a novel, innovative drug, is tested in the phase I/II study MARSYAS II, where its efficacy to promote healing of diabetic foot ulcers will be determined. To this end, the cell-free secretome of peripheral blood mononuclear cells (APOSEC) blended with a hydrogel will be applied topically three times weekly for 4 weeks. APOSEC is predominantly effective in hypoxia-induced tissue damages by modulating the immune system and enhancing angiogenesis, whereby its anti-microbial ability and neuro-regenerative capacity will exert further positive effects. In total, 132 patients will be enrolled in the multicenter, randomized, double-blind, placebo-controlled, parallel group, dose-ranging phase I/II study and treated with APOSEC at three dose levels or placebo for 4 weeks, followed by an 8-week follow-up period to evaluate safety and efficacy of the drug. Wound area reduction after 4 weeks of treatment will serve as the primary endpoint. Conclusion: We consider our study protocol to be suitable to test topically administered APOSEC in patients suffering from diabetic foot ulcers in a clinical phase I/II trial. Trial registration: EudraCT 2018-001653-27. Registered on 30 July 2019. ClinicalTrials.gov NCT04277598. Registered on 20 February 2020. Title: “A randomized, placebo-controlled, double-blind study to evaluate safety and dose-dependent clinical efficacy of APO-2 at three different doses in patients with diabetic foot ulcer (MARSYAS II)” © 2021 Elsevier B.V., All rights reserved.
C1 Division of Thoracic Surgery, Medizinische Universität Wien, Vienna, Austria
   Aposcience AG, Vienna, Austria
   Clinical Department for Skin and Venereal Diseases, St. Poelten, Austria
   Red Cross Blood Transfusion Service of Upper Austria, Linz, Austria
   Department of Dermatology and Venereology, Kepler Universitätsklinikum, Linz, Austria
   Department of Surgery, Krankenhaus der Elisabethinen Klagenfurt, Klagenfurt, Austria
   Research Division of Biology and Pathobiology of the Skin, Medizinische Universität Wien Universitätsklinik für Dermatologie, Vienna, Austria
NR 0
TC 0
SN 
EI 
J9 
PD JUN 15
PY 2021
VL 22.0
IS 1
BP nan
EP nan
DI 10.1186/s13063-020-04948-1
PG 0
UT 2-s2.0-85098856197
PM 33407796.0
ER

PT J
AU Kimura, T
AF Kimura, Takuya
TI Intratympanic Insulin-like Growth Factor-1 Administration Via the Otic
SO OTOLOGY & NEUROTOLOGY
LA English
DT Article
DE Facial paralysis; Gelatin hydrogel; Insulin-like growth factor-1;
ID bells-palsy; igf-i; nerve; delivery; injury
AB Hypothesis: We investigated the treatment effect of intratympanic insulin-like growth factor-1 (IGF-1) on severe facial paralysis in guinea pigs. Background: The use of regenerative medicine involving growth factors has been reported in the treatment of peripheral nerve diseases. IGF-1 plays a crucial role in nerve regeneration. Methods: We performed the following procedures on guinea pigs. In the normal group (n = 7), no procedure was performed. In the saline (n = 7) and IGF-1 (n = 7) groups, facial paralysis was induced by freezing of the facial canal. Subsequently, in the saline and IGF-1 groups, a gelatin hydrogel impregnated with 100 mu L saline and 400 mu g/100 mu L IGF-1, respectively, was placed in the facial canal. Facial nerve functions were evaluated using three test batteries: facial movement observation, electrophysiological testing, and histological assessment. Results: At 10 weeks postoperatively, the facial movement scores for the IGF-1 group were improved compared to those in the saline group. The conductive velocity was significantly faster in the IGF-1 group than in the saline group. There was a significant between-group difference in the nerve fiber number and myelin thickness. Conclusion: Intratympanic IGF-1 administration improved facial nerve regeneration. This novel method could provide prompt ambulatory regenerative treatment and reduce the incidence of poor recovery in patients with severe facial paralysis.
C1 [Kimura, Takuya; Yamada, Hiroyuki; Teraoka, Masato; Joko, Tomonori; Iwata, Shinji; Hato, Naohito] Ehime Univ, Dept Otorhinolaryngol Head & Neck Surg, Toon, Ehime, Japan.
RP Yamada, H (corresponding author), Ehime Univ, Dept Otorhinolaryngol Head & Neck Surg, Sch Med, Toon, Ehime 7910295, Japan.
EM yamada.hiroyuki.mk@ehime-u.ac.jp
FU Grants-in-Aid for Scientific Research [20K09715] Funding Source: KAKEN
CR Apel PJ, 2010, MUSCLE NERVE, V41, P335, DOI 10.1002/mus.21485
NR 1
TC 3
Z9 3
U1 0
U2 0
SN 
EI 
J9 
PD JUN 15
PY 2021
VL 42
IS 9
BP E1376
EP E1381
DI 10.1097/MAO.0000000000003263
PG 6
WC Clinical Neurology; Otorhinolaryngology
SC Neurosciences & Neurology; Otorhinolaryngology
GA UP8YL
UT WOS:000695659100042
ER

PT J
AU Zheng, CS
AF Zheng, Chushan
TI Nanofibrous nerve guidance conduits decorated with decellularized matrix
SO THERANOSTICS
LA English
DT Article
DE decellularized nerve matrix hydrogel; peripheral nerve injury; nerve
ID mesenchymal stem-cells; electrospun nanofibers; mr neurography
AB Rationale: Peripheral nerve injury (PNI) is a great challenge for regenerative medicine. Nerve autograft is the gold standard for clinical PNI repair. Due to its significant drawbacks, artificial nerve guidance conduits (NGCs) have drawn much attention as replacement therapies. We developed a combinatorial NGC consisting of longitudinally aligned electrospun nanofibers and porcine decellularized nerve matrix hydrogel (pDNM gel). The in vivo capacity for facilitating nerve tissue regeneration and functional recovery was evaluated in a rat sciatic nerve defect model.
C1 [Zheng, Chushan; Yang, Zehong; Zhang, Fang; Shen, Jun] Sun Yat Sen Univ, Sun Yat Sen Mem Hosp, Dept Radiol, Guangzhou 510120, Guangdong, Peoples R China.
RP Bai, Y (corresponding author), Sun Yat Sen Univ, Sch Mat Sci & Engn, Guangzhou 510275, Guangdong, Peoples R China.; Shen, J (corresponding author), Sun Yat Sen Univ, Sun Yat Sen Mem Hosp, 107 Yanjiang Rd West, Guangzhou 510120, Guangdong, Peoples R China.
EM baiy28@mail.sysu.edu.cn; shenjun@mail.sysu.edu.cn
FU National Natural Science Foundation of China [51903255, U1801681]; Key
CR Antonios JP, 2019, NEUROSURG FOCUS, V46, P0, DOI 10.3171/2018.12.FOCUS18589
NR 1
TC 68
Z9 74
U1 6
U2 158
SN 
EI 
J9 
PD JUN 15
PY 2021
VL 11
IS 6
BP 2917
EP 2931
DI 10.7150/thno.50825
PG 15
WC Medicine, Research & Experimental
SC Research & Experimental Medicine
GA PO2DZ
UT WOS:000604981700026
ER

PT J
AU Morton, A.B.
   Jacobsen, N.L.
   Segal, S.S.
AF Morton, Aaron B. (59836467200)
   Jacobsen, Nicole L. (57209763544)
   Segal, Steven S. (7401511943)
TI Functionalizing biomaterials to promote neurovascular regeneration following skeletal muscle injury
SO American Journal of Physiology - Cell Physiology
LA English
DT Article
DE Biomaterials; Injury; Microcirculation; Peripheral nerves; Regeneration
AB During embryogenesis, blood vessels and nerves develop with similar branching structure in response to shared signaling pathways guiding network growth. With both systems integral to physiological homeostasis, dual targeting of blood vessels and nerves to promote neurovascular regeneration following injury is an emerging therapeutic approach in biomedical engineering. A limitation to this strategy is that the nature of cross talk between emergent vessels and nerves during regeneration in an adult is poorly understood. Following peripheral nerve transection, intraneural vascular cells infiltrate the site of injury to provide a migratory pathway for mobilized Schwann cells of regenerating axons. As Schwann cells demyelinate, they secrete vascular endothelial growth factor, which promotes angiogenesis. Recent advances point to concomitant restoration of neurovascular architecture and function through simultaneous targeting of growth factors and guidance cues shared by both systems during regeneration. In the context of traumatic injury associated with volumetric muscle loss, we consider the nature of biomaterials used to engineer three-dimensional scaffolds, functionalization of scaffolds with molecular signals that guide and promote neurovascular growth, and seeding scaffolds with progenitor cells. Physiological success is defined by each tissue component of the bioconstruct (nerve, vessel, muscle) becoming integrated with that of the host. Advances in microfabrication, cell culture techniques, and progenitor cell biology hold great promise for engineering bioconstructs able to restore organ function after volumetric muscle loss. © 2022 Elsevier B.V., All rights reserved.
C1 University of Missouri School of Medicine, Columbia, United States
   Dalton Cardiovascular Research Center, Columbia, United States
NR 0
TC 0
SN 
EI 
J9 
PD JUN 15
PY 2021
VL 320.0
IS 6
BP C1099
EP C1111
DI 10.1152/AJPCELL.00501.2020
PG 0
UT 2-s2.0-85108742082
PM 33852364.0
ER

PT J
AU Muangsanit, P.
   Roberton, V.
   Costa, E.
   Phillips, J.B.
AF Muangsanit, Papon (57204317095)
   Roberton, Victoria H. (55356430100)
   Costa, Eleni (57649993700)
   Phillips, James B. (9240949100)
TI Engineered aligned endothelial cell structures in tethered collagen hydrogels promote peripheral nerve regeneration
SO Acta Biomaterialia
LA English
DT Article
DE Collagen gel; Endothelial cells; Nerve conduit; Peripheral nerve regeneration; Vascularisation
AB Vascularisation is important in nerve tissue engineering to provide blood supply and nutrients for long-term survival of implanted cells. Furthermore, blood vessels in regenerating nerves have been shown to serve as tracks for Schwann cells to migrate along and thus form Bands of Büngner which promote axonal regeneration. In this study, we have developed tissue-engineered constructs containing aligned endothelial cells, or co-cultures of both endothelial cells and Schwann cells to test whether these structures could promote regeneration across peripheral nerve gaps. Type I rat tail collagen gels containing HUVECs (Human Umbilical Vein Endothelial Cells, 4 × 106 cells/ml) were cast in perforated tethering silicone conduits to facilitate cellular self-alignment and tube formation for 4 days of culture. For co-culture constructs, optimal tube formation and cellular alignment was achieved with a ratio of 4:0.5 × 106 cells/ml (HUVECs:Schwann cells). An in vivo test of the engineered constructs to bridge a 10 mm gap in rat sciatic nerves for 4 weeks revealed that constructs containing only HUVECs significantly promoted axonal regeneration and vascularisation across the gap, as compared to conventional aligned Schwann cell constructs and those containing co-cultured HUVECs and Schwann cells. Our results suggest that tissue-engineered constructs containing aligned endothelial cells within collagen matrix could be good candidates to treat peripheral nerve injury. Statement of significance: Nerve tissue engineering provides a potential way to overcome the limitations associated with current clinical grafting techniques for the repair of severe peripheral nerve injuries. However, the therapeutic cells within engineered nerve tissue require effective vascularisation in order to survive. This work therefore aimed to develop engineered nerve constructs containing aligned tube-like structures made from endothelial cells. Not only did this provide a method to improve vascularisation, it demonstrated for the first time that aligned endothelial cells can outperform Schwann cells in promoting nerve regeneration in the rat sciatic nerve model. This has introduced the concept of developing pre-vascularised engineered nerve tissues, and indicated the potential usefulness of endothelial cell structures in tissue engineering for peripheral nerve repair. © 2021 Elsevier B.V., All rights reserved.
C1 Division of Biomaterials and Tissue Engineering, University College London, London, United Kingdom
   University College London, London, United Kingdom
   Department of Pharmacology, UCL School of Pharmacy, London, United Kingdom
NR 0
TC 0
SN 
EI 
J9 
PD JUN 15
PY 2021
VL 126.0
IS nan
BP 224
EP 237
DI 10.1016/j.actbio.2021.03.039
PG 0
UT 2-s2.0-85103733170
PM 33766800.0
ER

PT J
AU Liu, SY
AF Liu, Songyang
TI XT-type DNA hydrogels loaded with VEGF and NGF promote peripheral nerve
SO BIOMATERIALS SCIENCE
LA English
DT Article
ID neurotrophic factors; axonal regeneration; functional recovery
AB Peripheral nerve injury (PNI) remains an unresolved challenge in the medicine area. With the development of biomaterial science and tissue engineering, a variety of nerve conduits were widely applied for repairing long defect PNI. DNA materials are developing rapidly due to their multiple advantages. In the present study, we aim to combine a DNA hydrogel, vascular endothelial growth factor (VEGF) and nerve growth factor (NGF) to construct a new type of delivery system, which could achieve a biphasic release profile of VEGF and NGF by taking advantage of the different degradation rates between X- and T-type DNA. In vitro results showed that the DNA gel + VEGF/NGF system could promote proliferation, migration and myelination of Rat Schwann cells (RSC) while maintaining cell viability. In vivo results indicated a better effect of DNA gel + VEGF/NGF on promoting repair of long defect PNI than the hollow chitin conduits (CT), DNA gel or VEGF/NGF group. The new technology invention holds promising clinical application prospects for repairing PNI and may be used broadly after step-by-step improvement.
C1 [Liu, Songyang; Liu, Yijun; Li, Ci; Zhang, Meng; Zhang, Fengshi; Ding, Zhentao; Zhang, Peixun] Peking Univ, Dept Orthoped & Trauma, Peoples Hosp, Beijing, Peoples R China.
RP Zhang, PX (corresponding author), Peking Univ, Dept Orthoped & Trauma, Peoples Hosp, Beijing, Peoples R China.; Zhang, PX (corresponding author), Peking Univ, Key Lab Trauma & Neural Regenerat, Beijing, Peoples R China.; Wen, YQ (corresponding author), Univ Sci & Technol Beijing, Beijing Key Lab Bioengn & Sensing Technol, Sch Chem & Biol Engn, Beijing, Peoples R China.
EM wyq_wen@iccas.ac.cn; zhangpeixun@bjmu.edu.cn
FU National Natural Science Foundation [21975019, 31771322, 31571235,
CR AMMONS WS, 1982, AM J PHYSIOL, V242, PR552, DOI 10.1152/ajpregu.1982.242.5.R552
NR 1
TC 19
Z9 20
U1 2
U2 72
SN 
EI 
J9 
PD JUN 15
PY 2021
VL 9
IS 24
BP 8221
EP 8234
DI 10.1039/d1bm01377g
PG 14
WC Materials Science, Biomaterials
SC Materials Science
GA XK7BI
UT WOS:000714703800001
ER

PT J
AU Salgar SK
AF Unknown, -
TI Stem cell, Granulocyte-Colony Stimulating Factor and/or Dihexa to promote limb
SO Ann Med Surg (Lond)
LA English
DT Article
DE Stem cells
AB BACKGROUND: Optimizing nerve regeneration and re-innervation of target muscle/s
C1 Department of Clinical Investigation, Madigan Army Medical Center, Tacoma, Fort
NR 0
TC 0
SN 
EI 
J9 
PD JUN 15
PY 2021
VL 71
IS 
BP 102917
EP 
DI 
PG 0
UT 
ER

PT J
AU Saffari, TM
AF Saffari, Tiam M.
TI Combined local delivery of tacrolimus and stem cells in hydrogel for
SO BIOTECHNOLOGY AND BIOENGINEERING
LA English
DT Article
DE drug delivery; nerve injury; stem cells; tacrolimus; tissue engineering
AB The application of scaffold-based stem cell transplantation to enhance peripheral nerve regeneration has great potential. Recently, the neuroregenerative potential of tacrolimus (a U.S. Food and Drug Administration-approved immunosuppressant) has been explored. In this study, a fibrin gel-based drug delivery system for sustained and localized tacrolimus release was combined with rat adipose-derived mesenchymal stem cells (MSC) to investigate cell viability in vitro. Tacrolimus was encapsulated in poly(lactic-co-glycolic) acid (PLGA) microspheres and suspended in fibrin hydrogel, using concentrations of 0.01 and 100 ng/ml. Drug release over time was measured. MSCs were cultured in drug-released media collected at various days to mimic systemic exposure. MSCs were combined with (i) hydrogel only, (ii) empty PLGA microspheres in the hydrogel, (iii) 0.01, and (iv) 100 ng/ml of tacrolimus PLGA microspheres in the hydrogel. Stem cell presence and viability were evaluated. A sustained release of 100 ng/ml tacrolimus microspheres was observed for up to 35 days. Stem cell presence was confirmed and cell viability was observed up to 7 days, with no significant differences between groups. This study suggests that combined delivery of 100 ng/ml tacrolimus and MSCs in fibrin hydrogel does not result in cytotoxic effects and could be used to enhance peripheral nerve regeneration.
C1 [Saffari, Tiam M.; Saffari, Sara; Shin, Alexander Y.] Mayo Clin, Dept Orthoped Surg, Div Hand & Microvasc Surg, 200 1st St SW, Rochester, MN 55905 USA.
RP Shin, AY (corresponding author), Mayo Clin, Dept Orthoped Surg, Div Hand & Microvasc Surg, 200 1st St SW, Rochester, MN 55905 USA.
EM shin.alexander@mayo.edu
FU National Cancer Institute [P30 CA015083]
CR Anderson JM, 1997, ADV DRUG DELIVER REV, V28, P5, DOI 10.1016/S0169-409X(97)00048-3
NR 1
TC 16
Z9 17
U1 0
U2 30
SN 
EI 
J9 
PD JUN 15
PY 2021
VL 118
IS 7
BP 2804
EP 2814
DI 10.1002/bit.27799
PG 11
WC Biotechnology & Applied Microbiology
SC Biotechnology & Applied Microbiology
GA SQ1LR
UT WOS:000646641600001
ER

PT J
AU Huang, Z.
   Kankowski, S.
   Ertekin, E.
   Almog, M.
   Nevo, Z.
   Rochkind, S.
   Haastert-Talini, K.
AF Huang, Zhong (57215812912)
   Kankowski, Svenja (57076993800)
   Ertekin, Ella (57224625413)
   Almog, Mara (16038695200)
   Nevo, Zvi (7005284557)
   Rochkind, Shimon (55394944300)
   Haastert-Talini, Kirsten (36542556600)
TI Modified hyaluronic acid-laminin-hydrogel as luminal filler for clinically approved hollow nerve guides in a rat critical defect size model
SO International Journal of Molecular Sciences
LA English
DT Article
DE Chitosan; Collagen; Hydrogel luminal filler; Nerve guidance conduit; Sciatic nerve regeneration
AB Hollow nerve guidance conduits are approved for clinical use for defect lengths of up to 3 cm. This is because also in pre-clinical evaluation they are less effective in the support of nerve regeneration over critical defect lengths. Hydrogel luminal fillers are thought to improve the regeneration outcome by providing an optimized matrix inside bioartificial nerve grafts. We evaluated here a modified hyaluronic acid-laminin-hydrogel (M-HAL) as luminal filler for two clinically approved hollow nerve guides. Collagen-based and chitosan-based nerve guides were filled with M-HAL in two different concentrations and the regeneration outcome comprehensively studied in the acute repair rat sciatic nerve 15 mm critical defect size model. Autologous nerve graft (ANG) repair served as gold-standard control. At 120 days post-surgery, all ANG rats demonstrated electrodiagnostically detectable motor recovery. Both concentrations of the hydrogel luminal filler induced improved regeneration outcome over empty nerve guides. However, neither combination with collagen-nor chitosan-based nerve guides resulted in functional recovery comparable to the ANG repair. In contrast to our previous studies, we demonstrate here that M-HAL slightly improved the overall performance of either empty nerve guide type in the critical defect size model. © 2021 Elsevier B.V., All rights reserved.
C1 Institute of Neuroanatomy and Cell Biology, Hannover Medical School, Hannover, Germany
   Zentrum für Systemische Neurowissenschaften, Hannover, Hannover, Germany
   Department of Neurosurgery, Tel Aviv University, Tel Aviv-Yafo, Israel
   Department of Human Molecular Genetics and Biochemistry, Tel Aviv University, Tel Aviv-Yafo, Israel
NR 0
TC 0
SN 
EI 
J9 
PD JUN 15
PY 2021
VL 22.0
IS 12
BP nan
EP nan
DI 10.3390/ijms22126554
PG 0
UT 2-s2.0-85108057700
PM 34207389.0
ER

PT J
AU Lopez-Silva, TL
AF Lopez-Silva, Tania L.
TI Self-assembling multidomain peptide hydrogels accelerate peripheral
SO BIOMATERIALS
LA English
DT Article
DE Peptide hydrogel; Peripheral nerve regeneration; Sciatic nerve crush
ID alternatively spliced region; neurite outgrowth; nanofiber hydrogel
AB Multidomain peptide (MDP) hydrogels are a class of self-assembling materials that have been shown to elicit beneficial responses for soft tissue regeneration. However, their capacity to promote nervous system regeneration remains unknown. The peripheral nervous system (PNS) substantially recovers after injury, partly due to the abundance of extracellular matrix (ECM) components in its basal lamina. However, severe peripheral nerve injuries that significantly damage the ECM continue to be a major clinical challenge as they occur at a high rate and can be extremely detrimental to patients' quality of life. In this study, a panel of eight MDPs were designed to contain various motifs mimicking extracellular matrix components and growth factors and successfully selfassembled into injectable, nanofibrous hydrogels. Using an in vitro screening system, various lysine based MDPs were found to enhance neurite outgrowth. To test their capacity to promote nerve regeneration in vivo, rat sciatic nerve crush injury was performed with MDP hydrogels injected directly into the injury sites. MDP hydrogels were found to enhance macrophage recruitment to the injury site and degrade efficiently over time. Rats that were injected with the MDP hydrogel K-2 and laminin motif-containing MDPs K-2-IIKDI and K-2-IKVAV were found to have significantly accelerated functional recovery and remyelination compared to those injected with HBSS or other MDPs. These results demonstrate that MDPs enhance neurite outgrowth and promote a multicellular pro-regenerative response in peripheral nerve injury. This study provides important insights into the potential of MDPs as biomaterials for nerve regeneration and other clinical applications.
C1 [Lopez-Silva, Tania L.; Lai, Cheuk Sun Edwin; Leyva-Aranda, Viridiana; Hartgerink, Jeffrey D.] Rice Univ, Dept Chem & Bioengn, Houston, TX 77005 USA.
RP Hartgerink, JD (corresponding author), Rice Univ, Dept Chem & Bioengn, Houston, TX 77005 USA.; Lee, HK (corresponding author), Baylor Coll Med, Integrat Program Mol & Biomed Sci, Houston, TX 77030 USA.; Lee, HK (corresponding author), Baylor Coll Med, Dept Pediat Neurol, Houston, TX 77030 USA.; Lee, HK (corresponding author), Texas Childrens Hosp, Jan & Dan Duncan Neurol Res Inst, Houston, TX 77030 USA.
EM hyunkyol@bcm.edu; jdh@rice.edu
FU NIH [R01DE021798, R01NS110859]; Welch Research Foundation [C1557];
CR Al-Ali H, 2013, HIGH CONTENT SCREENING WITH PRIMARY NEURONS, V0, P0
NR 1
TC 62
Z9 67
U1 3
U2 123
SN 
EI 
J9 
PD JUN 15
PY 2021
VL 265
IS 
BP 
EP 
DI 10.1016/j.biomaterials.2020.120401
PG 12
WC Engineering, Biomedical; Materials Science, Biomaterials
SC Engineering; Materials Science
GA OU6BG
UT WOS:000591611400001
ER

PT J
AU Meder, T
AF Meder, T.
TI Nerve-specific extracellular matrix hydrogel promotes functional
SO NPJ REGENERATIVE MEDICINE
LA English
DT Article
ID guidance channels; schwann-cells; collagen; repair; growth; inpatient
AB Nerve transection requires surgical intervention to restore function. The standard of care involves coaptation when a tension-free repair is achievable, or interposition of a graft or conduit when a gap remains. Despite advances, nerve gap injury is associated with unsatisfactory recovery. This study investigates the use of a decellularized, porcine nerve-derived hydrogel filler (peripheral nerve matrix, PNM) for conduits in an 8 mm rat sciatic nerve gap model. The decellularized tissue maintained multiple nerve-specific matrix components and nerve growth factors. This decellularized tissue was used to formulate hydrogels, which were deployed into conduits for nerve gap repair. Nerve recovery was assessed up to 24 weeks post injury by gait analysis, electrophysiology, and axon counting. Deployment of PNM within conduits was shown to improve electrophysiologic response and axon counts compared with those of empty conduit controls. These results indicate that PNM has potential benefits when used as a filler for conduits in nerve gap injuries.
C1 [Meder, T.; Prest, T.; Skillen, C.; Marchal, L.; Brown, B. N.] Univ Pittsburgh, McGowan Inst Regenerat Med, Pittsburgh, PA 15260 USA.
RP Brown, BN (corresponding author), Univ Pittsburgh, McGowan Inst Regenerat Med, Pittsburgh, PA 15260 USA.; Brown, BN (corresponding author), Univ Pittsburgh, Swanson Sch Engn, Dept Bioengn, Pittsburgh, PA 15260 USA.; Brown, BN (corresponding author), Renerva LLC, Pittsburgh, PA 15203 USA.
EM brownb@upmc.edu
FU Wallace Coulter TPII Program in the Department of Bioengineering at the
CR Antfolk C, 2013, EXPERT REV MED DEVIC, V10, P45, DOI 10.1586/erd.12.68
NR 1
TC 34
Z9 34
U1 4
U2 55
SN 
EI 
J9 
PD JUN 15
PY 2021
VL 6
IS 1
BP 
EP 
DI 10.1038/s41536-021-00174-8
PG 9
WC Cell & Tissue Engineering; Engineering, Biomedical
SC Cell Biology; Engineering
GA WM3IA
UT WOS:000710981000001
ER

PT J
AU Bagher, Z
AF Bagher, Zohreh
TI Hesperidin promotes peripheral nerve regeneration based on tissue
SO INTERNATIONAL JOURNAL OF POLYMERIC MATERIALS AND POLYMERIC BIOMATERIALS
LA English
DT Article
DE Alginate; chitosan; hesperidin; hydrogel; olfactory ecto-mesenchymal
ID mesenchymal stem-cells; neuron-like cells; drug-delivery; chitosan
AB About 2.8% of trauma patients suffer from peripheral nerve injury and it becomes a serious challenge in the world. Therefore, various methods and materials have been used for regenerating peripheral nerve damages. The aim of this study is to evaluate the effect of different dosages of Hesperidin on peripheral nerve regeneration. For this purpose, different concentration (0.1%, 1%, and 10% (w/v)) of Hesperidin was loaded into cross-linked alginate/chitosan hydrogel and its characters such as morphology, swelling properties, weight loss, hemo-, and cytocompatibility were evaluated. For functional analysis, the fabricated hydrogels without and with different amounts of hesperidin were administrated after creating sciatic nerve injury in a rat model, and the various experiments like walking-foot-print analysis, Hot plate latency test, gastrocnemius muscle wet weight loss, and histopathological examination were used. Our results indicated that prepared hydrogels contained the porosity of 90%, with the interconnected pores. Biodegradability of fabricated hydrogels was confirmed with weight loss assessment and the weight loss percentage was about 80% after 14 days. Moreover, hydrogels had good blood compatibility and antibacterial properties. The MTT assay indicated that the developed hydrogels do not have toxicity effect and they have ability to increase the proliferation rate of Olfactory Ecto-mesenchymal stem cells (OE-MSCs). The results of in vivo study showed that hesperidin specially the group contained 1% of hesperidin improve sciatic nerve regeneration and hesperidin could be considered as a potential material for peripheral nerve regeneration.
C1 [Bagher, Zohreh] Hazrat Rasoul Akram Hosp, Five Senses Inst, ENT & Head & Neck Res Ctr, Tehran, Iran.
RP Salehi, M (corresponding author), Shahroud Univ Med Sci, Sch Med, Dept Tissue Engn, Shahroud, Iran.
EM msalehi.te1392@gmail.com
CR Ai A, 2019, INT J POLYM MATER PO, V68, P1133, DOI 10.1080/00914037.2018.1534114
NR 1
TC 24
Z9 24
U1 0
U2 26
SN 
EI 
J9 
PD JUN 15
PY 2021
VL 70
IS 5
BP 299
EP 308
DI 10.1080/00914037.2020.1713781
PG 10
WC Materials Science, Biomaterials; Polymer Science
SC Materials Science; Polymer Science
GA PY6DL
UT WOS:000508292400001
ER

PT J
AU Ramburrun, P
AF Ramburrun, Poornima
TI Gellan-Xanthan Hydrogel Conduits with Intraluminal Electrospun
SO INTERNATIONAL JOURNAL OF MOLECULAR SCIENCES
LA English
DT Article
DE peripheral nerve regeneration; biocompatibility; functional recovery;
ID growth-factor; drug-release; oleic-acid; neurotrophic factors
AB Optimal levels of functional recovery in peripheral nerve injuries remain elusive due to the architectural complexity of the neuronal environment. Commercial nerve repair conduits lack essential guidance cues for the regenerating axons. In this study, the regenerative potential of a biosimulated nerve repair system providing three types of regenerative cues was evaluated in a 10 mm sciatic nerve-gap model over 4 weeks. A thermo-ionically crosslinked gellan-xanthan hydrogel conduit loaded with electrospun PHBV-magnesium oleate-N-acetyl-cysteine (PHBV-MgOl-NAC) nanofibers was assessed for mechanical properties, nerve growth factor (NGF) release kinetics and PC12 viability. In vivo functional recovery was based on walking track analysis, gastrocnemius muscle mass and histological analysis. As an intraluminal filler, PHBV-MgOl-NAC nanofibers improved matrix resilience, deformation and fracture of the hydrogel conduit. NGF release was sustained over 4 weeks, governed by Fickian diffusion and Case-II relaxational release for the hollow conduit and the nanofiber-loaded conduit, respectively. The intraluminal fibers supported PC12 proliferation by 49% compared to the control, preserved up to 43% muscle mass and gradually improved functional recovery. The combined elements of physical guidance (nanofibrous scaffolding), chemical cues (N-acetyl-cysteine and magnesium oleate) and therapeutic cues (NGF and diclofenac sodium) offers a promising strategy for the regeneration of severed peripheral nerves.
C1 [Ramburrun, Poornima; Kumar, Pradeep; Choonara, Yahya E.] Univ Witwatersrand, Fac Hlth Sci, Sch Therapeut Sci, Dept Pharm & Pharmacol,Wits Adv Drug Delivery Pla, 7 York Rd, ZA-2193 Johannesburg, South Africa.
RP Choonara, YE (corresponding author), Univ Witwatersrand, Fac Hlth Sci, Sch Therapeut Sci, Dept Pharm & Pharmacol,Wits Adv Drug Delivery Pla, 7 York Rd, ZA-2193 Johannesburg, South Africa.
EM poornima.ramburrun@wits.ac.za; pradeep.kumar@wits.ac.za;
FU National Research Foundation (NRF) of South Africa; NRF South African
CR BAIN JR, 1989, PLAST RECONSTR SURG, V83, P129, DOI 10.1097/00006534-198901000-00024
NR 1
TC 9
Z9 10
U1 2
U2 39
SN 
EI 
J9 
PD JUN 15
PY 2021
VL 22
IS 21
BP 
EP 
DI 10.3390/ijms222111555
PG 16
WC Biochemistry & Molecular Biology; Chemistry, Multidisciplinary
SC Biochemistry & Molecular Biology; Chemistry
GA 0C5RW
UT WOS:000775371200012
ER

PT J
AU Jiao, J
AF Jiao, Jiao
TI Microfluidic hollow fiber with improved stiffness repairs peripheral
SO CHEMICAL ENGINEERING JOURNAL
LA English
DT Article
DE Microfluidic hollow fiber; Conductive hydrogel; Magnetic stimulation;
ID electrical-stimulation promotes; stem-cells; hydrogels; growth
AB Peripheral nerve injury can lead to paralysis, chronic pain, muscle atrophy and disability due to interrupted bioelectric signal communications between spinal cord and the innervated bodies. Bioelectric materials, particularly conductive hydrogels, have shown the increasing potentials in neural engineering because they serve as tissue scaffolds that can support cell growth and differentiation, and restore functional electric conduction. In this work, we fabricated size-tunable microfluidic hollow fibers (HF) with improved stiffness and elasticity based on a triple network called SCPAPPy, which was composed of sodium alginate/Ca2+ (SC), polyacrylamide (PA), and polypyrrole (PPy). This HF showed a higher conductivity of 0.32 S/m than that of native sciatic nerve. Based on finite element analysis and digital oscilloscope measurement, the conductive HF was demonstrated to generate electromotive forces through electromagnetic induction by using a figure-eight coil. This creative approach could non-invasively facilitate myelination by improving Schwann cell's growth and migration. Meanwhile, the electromotive forces drove the secretion of endogenous nerve growth factor (NGF) from Schwann cells. Moreover, exogenous nerve growth factor-75 (NGF-75) was loaded in the HF, which was released gradually and promoted the differentiation of neurons in a controlled manner. By applying the pulsed magnetic field (MF) and NGF-75 together, it was found that the rats with 5-mm sciatic nerve defects achieved a more rapid nerve regeneration and functional recovery. In a word, our study demonstrated the practical role of electromagnetic induction on nerve repair, and opened the window of synergistic therapy combining the bioelectricity and neurotrophic factors towards peripheral nerve injury.
C1 [Jiao, Jiao; Kong, Yan; Zhang, Zhi-Jun] Southeast Univ, Res Inst Neuropsychiat, Sch Med, Dept Neurol,Affiliated Zhongda Hosp, Nanjing 210009, Peoples R China.
RP Zhang, ZJ (corresponding author), Southeast Univ, Res Inst Neuropsychiat, Sch Med, Dept Neurol,Affiliated Zhongda Hosp, Nanjing 210009, Peoples R China.; Wang, F (corresponding author), Tsinghua Univ, Beijing Tsinghua Changgung Hosp, Sch Med, Dept Gastrointestinal Surg, Beijing 102218, Peoples R China.
EM wfdoctor1977@163.com; janemengzhang@vip.163.com
FU Major Research plan of the National Natural Science Foundation of China
CR Abune L, 2021, TRENDS PHARMACOL SCI, V42, P300, DOI 10.1016/j.tips.2021.01.005
NR 1
TC 40
Z9 42
U1 19
U2 273
SN 
EI 
J9 
PD JUN 15
PY 2021
VL 426
IS 
BP 
EP 
DI 10.1016/j.cej.2021.131826
PG 11
WC Engineering, Environmental; Engineering, Chemical
SC Engineering
GA XG2OF
UT WOS:000724596700003
ER

PT J
AU Fang, Z
AF Fang, Zhou
TI Recombinant COL6 α2 as a Self-Organization Factor That Triggers Orderly
SO FRONTIERS IN CELLULAR NEUROSCIENCE
LA English
DT Article
DE peripheral nerve injury; nerve bundle formation; self-organization; COL6
ID collagen-vi; strategy; apoptosis; conduit; rat
AB Collagen VI (COL6) in the microenvironment was recently identified as an extracellular signal that bears the function of promoting orderly axon bundle formation. However, the large molecular weight of COL6 (& AP;2,000 kDa) limits its production and clinical application. It remains unclear whether the smaller subunit alpha chains of COL6 can exert axon bundling and ordering effects independently. Herein, based on a dorsal root ganglion (DRG) ex vivo model, the contributions of three main COL6 alpha chains on orderly nerve bundle formation were analyzed, and COL6 alpha 2 showed the largest contribution weight. A recombinant COL6 alpha 2 chain was produced and demonstrated to promote the formation of orderly axon bundles through the NCAM1-mediated pathway. The addition of COL6 alpha 2 in conventional hydrogel triggered orderly nerve regeneration in a rat sciatic nerve defect model. Immunogenicity assessment showed weaker immunogenicity of COL6 alpha 2 compared to that of the COL6 complex. These findings suggest that recombinant COL6 alpha 2 is a promising material for orderly nerve regeneration.
C1 [Fang, Zhou; Zou, Jian-Long] Guangzhou Med Univ, Key Lab Neurogenet & Channelopathies Guangdong Pr, Inst Neurosci, Guangzhou, Peoples R China.
RP Zou, JL (corresponding author), Guangzhou Med Univ, Key Lab Neurogenet & Channelopathies Guangdong Pr, Inst Neurosci, Guangzhou, Peoples R China.; Zou, JL (corresponding author), Guangzhou Med Univ, Key Lab Neurogenet & Channelopathies Guangdong Pr, Affiliated Hosp 2, Guangzhou, Peoples R China.; Zou, JL (corresponding author), Minist Educ China, Guangzhou, Peoples R China.; Zou, JL (corresponding author), Guangzhou Med Univ, Sch Basic Med Sci, Key Lab Neurol Funct & Hlth, Guangzhou, Peoples R China.
EM zou_jianlong@gzhmu.edu.cn
FU National Natural Science Foundation of China [31800892]
CR Berg J, 2002, BIOCHEMISTRY, V0, P93
NR 1
TC 4
Z9 4
U1 3
U2 12
SN 
EI 
J9 
PD JUN 15
PY 2021
VL 15
IS 
BP 
EP 
DI 10.3389/fncel.2021.816781
PG 12
WC Neurosciences
SC Neurosciences & Neurology
GA YI7QR
UT WOS:000744039900001
ER

PT J
AU Rahmati, M
AF Rahmati, Majid
TI Improving sciatic nerve regeneration by using alginate/chitosan hydrogel
SO DRUG DELIVERY AND TRANSLATIONAL RESEARCH
LA English
DT Article
DE Berberine; Alginate/chitosan; Hydrogel; Sciatic nerve; Crush injury;
ID chitosan; alginate; hemocompatibility; reconstruction; scaffolds
AB Peripheral nerve injuries are the common results of trauma that lead to pain and handicap in patients. Berberine due to its properties like antibiotic, immunostimulant, antitumor, antimotility, and positive effect on neurological disorders can be used to enhance peripheral nerve injuries. In this study, alginate/chitosan hydrogel containing different concentrations of berberine (0, 0.1, 1, 10% (w/v)) was created, evaluated, and applied as a scaffold for sciatic nerve regeneration. To prepare hydrogel, sodium alginate was dissolved in distilled water and cross-linked with CaCl2, and chitosan was dissolved in acetic acid and cross-linked with beta-glycerol phosphate. The structure, release, swelling, weight loss, cytocompatibility, and hemocompatibility of the prepared hydrogels were assessed. The sciatic nerve crush was created in rats and fabricated hydrogels were injected, and functional analysis was used to evaluate their effectiveness. The results of physical characterization of the hydrogel indicated that the initial average pore size was about 39 mu m and about 70% of the main weight of hydrogels was lost after incubation for 21 days and hemocompatibility of hydrogels was also confirmed. The MTT assay showed the cytocompatiblity of hydrogels and also indicated that berberine has dose-dependence effect on cell proliferation. The in vivo results showed the positive effect of berberine especially the hydrogel contained 1% of berberine on regeneration of sciatic nerve. Based on this study, Alg/Chit hydrogel can be applied as a treatment to heal peripheral nerve injuries.
C1 [Rahmati, Majid; Abbaszadeh-Goudarzi, Ghasem] Shahroud Univ Med Sci, Sch Med, Dept Med Biotechnol, Shahroud, Iran.
RP Salehi, M (corresponding author), Shahroud Univ Med Sci, Tissue Engn & Stem Cells Res Ctr, Shahroud, Iran.; Salehi, M (corresponding author), Shahroud Univ Med Sci, Sch Med, Dept Tissue Engn, Shahroud, Iran.; Salehi, M (corresponding author), Shahroud Univ Med Sci, Sexual Hlth & Fertil Res Ctr, Shahroud, Iran.
EM rahmatima@shmu.ac.ir; arian.ehterami@srbiau.ac.ir; dr.rsaber@gmail.com;
FU Shahroud University of Medical Sciences, Shahroud, Iran [9716]
CR Ahmadi F, 2015, RES PHARM SCI, V10, P1
NR 1
TC 32
Z9 34
U1 2
U2 66
SN 
EI 
J9 
PD JUN 15
PY 2021
VL 11
IS 5
BP 1983
EP 1993
DI 10.1007/s13346-020-00860-y
PG 11
WC Instruments & Instrumentation; Medicine, Research & Experimental;
SC Instruments & Instrumentation; Research & Experimental Medicine;
GA UO0VO
UT WOS:000576795500001
ER

PT J
AU Passipieri, JA
AF Passipieri, Juliana A.
TI Adipose Stem Cells Enhance Nerve Regeneration and Muscle Function in a
SO TISSUE ENGINEERING PART A
LA English
DT Article
DE peripheral nerve; adispose stem cells; skeletal muscle; nerve conduit
ID in-vitro; neurotrophic factors; axonal regeneration; schwann-cells
AB Severe peripheral nerve injuries have devastating consequences on the quality of life in affected patients, and they represent a significant unmet medical need. Destruction of nerve fibers results in denervation of targeted muscles, which, subsequently, undergo progressive atrophy and loss of function. Timely restoration of neural innervation to muscle fibers is crucial to the preservation of muscle homeostasis and function. The goal of this study was to evaluate the impact of addition of adipose stem cells (ASCs) to polycaprolactone (PCL) nerve conduit guides on peripheral nerve repair and functional muscle recovery in the setting of a critical size nerve defect. To this end, peripheral nerve injury was created by surgically ablating 6 mm of the common peroneal nerve in a rat model. A PCL nerve guide, filled with ASCs and/or poloxamer hydrogel, was sutured to the nerve ends. Negative and positive controls included nerve ablation only (no repair), and reversed polarity autograft nerve implant, respectively. Tibialis anterior (TA) muscle function was assessed at 4, 8, and 12 weeks postinjury, and nerve and muscle tissue was retrieved at the 12-week terminal time point. Inclusion of ASCs in the PCL nerve guide elicited statistically significant time-dependent increases in functional recovery (contraction) after denervation; similar to 25% higher than observed in acellular (poloxamer-filled) implants and indistinguishable from autograft implants, respectively, at 12 weeks postinjury (p < 0.05, n = 7-8 in each group). Analysis of single muscle fiber cross-sectional area (CSA) revealed that ASC-based treatment of nerve injury provided a better recapitulation of the overall distribution of muscle fiber CSAs observed in the contralateral TA muscle of uninjured limbs. In addition, the presence of ASCs was associated with improved features of re-innervation distal to the defect, with respect to neurofilament and S100 (Schwann cell marker) expression. In conclusion, these initial studies indicate significant benefits of inclusion of ASCs to the rate and magnitude of both peripheral nerve regeneration and functional recovery of muscle contraction, to levels equivalent to autograft implantation. These findings have important implications to improved nerve repair, and they provide input for future work directed to restoration of nerve and muscle function after polytraumatic injury. Impact Statement This works explores the application of adipose stem cells (ASCs) for peripheral nerve regeneration in a rat model. Herein, we demonstrate that the addition of ASCs in poloxamer-filled PCL nerve guide conduits impacts nerve regeneration and recovery of muscle function, to levels equivalent to autograft implantation, which is considered to be the current gold standard treatment. This study builds on the importance of a timely restoration of innervation to muscle fibers for preservation of muscle homeostasis, and it will provide input for future work aiming at restoring nerve and muscle function after polytraumatic injury.
C1 [Passipieri, Juliana A.; Dienes, Jack; Frank, Joseph; Glazier, Joshua; Portell, Andrew; Christ, George J.] Univ Virginia, Biomed Engn Dept, Charlottesville, VA 22908 USA.
RP Christ, GJ (corresponding author), Univ Virginia, Biomed Engn Dept, Charlottesville, VA 22908 USA.
EM gjc8w@virginia.edu
FU U.S. Army Medical Research Acquisition Activity [W81XWH-14-2-0004]
CR Abdanipour Alireza, 2011, IRANIAN BIOMEDICAL JOURNAL, V15, P113, DOI 10.6091/IBJ.1011.2012
NR 1
TC 10
Z9 13
U1 0
U2 20
SN 
EI 
J9 
PD JUN 15
PY 2021
VL 27
IS 5-6
BP 297
EP 310
DI 10.1089/ten.tea.2018.0244
PG 14
WC Cell & Tissue Engineering; Cell Biology; Engineering, Biomedical;
SC Cell Biology; Engineering; Materials Science
GA QY6QU
UT WOS:000468789700001
ER

PT J
AU Liu, C
AF Liu, Can
TI Self-curling electroconductive nerve dressing for enhancing peripheral
SO BIOACTIVE MATERIALS
LA English
DT Article
DE Diabetic peripheral nerve injury; Electroconductive hydrogel; Axonal
ID hydrogel; polymers; pathway; repair; soft
AB Conductive scaffolds have been shown to exert a therapeutic effect on patients suffering from peripheral nerve injuries (PNIs). However, conventional conductive conduits are made of rigid structures and have limited applications for impaired diabetic patients due to their mechanical mismatch with neural tissues and poor plasticity. We propose the development of biocompatible electroconductive hydrogels (ECHs) that are identical to a surgical dressing in this study. Based on excellent adhesive and self-healing properties, the thin film-like dressing can be easily attached to the injured nerve fibers, automatically warps a tubular structure without requiring any invasive techniques. The ECH offers an intimate and stable electrical bridge coupling with the electrogenic nerve tissues. The in vitro experiments indicated that the ECH promoted the migration and adhesion of the Schwann cells. Furthermore, the ECH facilitated axonal regeneration and remyelination in vitro and in vivo through the MEK/ERK pathway, thus preventing muscle denervation atrophy while retaining functional recovery. The results of this study are likely to facilitate the development of non-invasive treatment techniques for PNIs in diabetic patients utilizing electroconductive hydrogels.
C1 [Liu, Can; Tian, Zhenming; Guan, Pengfei; Chan, Chuncheung; Rong, Limin; Liu, Bin] Sun Yat Sen Univ, Affiliated Hosp 3, Dept Spine Surg, Guangzhou 510630, Guangdong, Peoples R China.
RP Rong, LM; Liu, B (corresponding author), Sun Yat Sen Univ, Affiliated Hosp 3, Dept Spine Surg, Guangzhou 510630, Guangdong, Peoples R China.; Ning, CY (corresponding author), South China Univ Technol, Coll Mat Sci & Technol, Guangzhou 510641, Guangdong, Peoples R China.
EM imcyning@scut.edu.cn; ronglm@mail.sysu.edu.cn; liubin6@mail.sysu.edu.cn
FU National Key Research and Development Program of China [2017YFA0105400];
CR Lopez-Verrilli MA, 2013, GLIA, V61, P1795, DOI 10.1002/glia.22558
NR 1
TC 55
Z9 58
U1 10
U2 224
SN 
EI 
J9 
PD JUN 15
PY 2021
VL 6
IS 11
BP 3892
EP 3903
DI 10.1016/j.bioactmat.2021.03.034
PG 12
WC Engineering, Biomedical; Materials Science, Biomaterials
SC Engineering; Materials Science
GA UA4BW
UT WOS:000685107200017
ER

PT J
AU Zhang, LL
AF Zhang, Liling
TI Soft hydrogel promotes dorsal root ganglion by upregulating gene
SO COLLOIDS AND SURFACES B-BIOINTERFACES
LA English
DT Article
DE Polyacrylamide; Stiffness; Dorsal root ganglion; Gene and protein
ID peripheral-nerve injury; growth cone; scaffolds; linking
AB Mechanical property is an important factor of cellular microenvironment for neural tissue regeneration. In this study, polyacrylamide (PAM) hydrogels with systematically varying elastic modulus were prepared using in situ radical polymerization. We found that the hydrogel was biocompatible, and the length of dorsal root ganglion (DRG)?s axon and cell density were optimal on the hydrogels with elastic modulus of 5.1 kPa (among hydrogels with elastic modulus between 3.6 kPa and 16.5 kPa). These DRGs also exhibited highest gene and protein expression of proliferation marker Epha4, Ntn4, Sema3D and differentiation marker Unc5B. Our study revealed the mechanism of how material stiffness affects DRG proliferation and differentiation. It will also provide theoretical basis and evidence for the design and development of nerve graft with better repair performance.
C1 [Zhang, Liling; Han, Qi; Chen, Shiyu; Zhang, Luzhong; Li, Guicai; Yang, Yumin] Nantong Univ, Key Lab Neuroregenerat Jiangsu, Nantong 226001, Peoples R China.
RP Li, GC; Yang, YM (corresponding author), Nantong Univ, Key Lab Neuroregenerat Jiangsu, Nantong 226001, Peoples R China.; Li, GC; Yang, YM (corresponding author), Nantong Univ, Minist Educ, Nantong 226001, Peoples R China.; Zhao, X (corresponding author), Hong Kong Polytech Univ, Dept Biomed Engn, Hung Hom, Hong Kong, Peoples R China.
EM gcli1981@ntu.edu.cn; xin.zhao@polyu.edu.hk; yangym@ntu.edu.cn
FU National Natural Science Foundation of China [31830028, 31771054,
CR Asplund M, 2009, NEUROEPIDEMIOLOGY, V32, P217, DOI 10.1159/000197900
NR 1
TC 7
Z9 8
U1 2
U2 46
SN 
EI 
J9 
PD JUN 15
PY 2021
VL 199
IS 
BP 
EP 
DI 10.1016/j.colsurfb.2020.111503
PG 8
WC Biophysics; Chemistry, Physical; Materials Science, Biomaterials
SC Biophysics; Chemistry; Materials Science
GA QX4NM
UT WOS:000629322800001
ER

PT J
AU Abbaszadeh-Goudarzi, G
AF Abbaszadeh-Goudarzi, Ghasem
TI Evaluating effect of alginate/chitosan hydrogel containing
SO INTERNATIONAL JOURNAL OF POLYMERIC MATERIALS AND POLYMERIC BIOMATERIALS
LA English
DT Article
DE Alginate; chitosan; hydrogel; 4-Methylcatechol; peripheral nerve
ID chitosan; scaffolds; alginate; delivery; calcium; injury
AB Some of the trauma patients (about 3%) suffer from peripheral nerve injuries and unfortunately, it is still a significant clinical problem to regenerate and functional recovery of them. These days, peripheral nerve damages have been treated with various methods and materials. The goal of the present study is to evaluate the effect of various amounts of 4-Methylcatechol (4-MC) on peripheral nerve regeneration. For this target, alginate/chitosan hydrogel was used to deliver different percentages (0.1%, 1%, and 10% (w/v)) of 4-MC to the sciatic nerve-injured sites in a rat model. Before that, the properties of hydrogels were assessed and after injecting, different functional analyses were used to evaluate the efficacy of fabricated hydrogels on peripheral nerve regeneration. Our results exhibited that the pore size of hydrogels was appropriate for cell proliferation (26-42 mu m). Biodegradability of hydrogels was about 70% after 7 days and hemocompatibility of hydrogels was also confirmed. The MTT assay showed that the hydrogels not only do not have toxicity effects but also can improve the proliferation rate of PC12 cells. The functional results showed that 4-MC especially the group contained 10% of 4-MC enhance sciatic nerve regeneration. It could be concluded that fabricated hydrogels can use as suitable materials for peripheral nerve regeneration.
C1 [Abbaszadeh-Goudarzi, Ghasem; Rahmati, Majid] Shahroud Univ Med Sci, Sch Med, Dept Med Biotechnol, Shahroud, Iran.
RP Salehi, M (corresponding author), Shahroud Univ Med Sci, Sch Med, Dept Tissue Engn, Shahroud, Iran.
EM Msalehi.te1392@gmail.com
FU Shahroud University of Medical Sciences, Shahroud, Iran [96149]
CR Ahmadi F, 2015, RES PHARM SCI, V10, P1
NR 1
TC 14
Z9 14
U1 0
U2 19
SN 
EI 
J9 
PD JUN 15
PY 2021
VL 70
IS 17
BP 1248
EP 1257
DI 10.1080/00914037.2020.1785462
PG 10
WC Materials Science, Biomaterials; Polymer Science
SC Materials Science; Polymer Science
GA US7IZ
UT WOS:000547060800001
ER

PT J
AU Gu, XY
AF Gu, Xinyi
TI Pure-silk fibroin hydrogel with stable aligned micropattern toward
SO NANOTECHNOLOGY REVIEWS
LA English
DT Article
DE silk fibroin; hydrogel; micropattern; peripheral; nerve regeneration
ID enzymatic degradation; fabrication; biomaterials; scaffolds; adhesives
AB Successful repair of long-distance peripheral nerve injuries remains a challenge in the clinic. Rapid axon growth is a key to accelerate nerve regeneration. Herein, a pure silk fibroin (SF) hydrogel with a combination of high-strength and aligned microgrooved topographic structure is reported. The hydrogels exhibit excellent mechanical properties with high strength. Good biocompatibility also allows the hydrogels to support cell survival. Significantly, the hydrogel with aligned microgrooved structures enables the aligned growth of Schwann cells. Moreover, the hydrogel holds a strong capacity for promoting axon growth and guiding neurite sprouting. Thus, this micropatterned SF hydrogel would have great potential for peripheral nerve regeneration.
C1 [Gu, Xinyi; Chen, Xiaoli; Tang, Xiaoxuan; Zhou, Zhihao; Huang, Tingting; Yang, Yumin; Ling, Jue] Nantong Univ, Neural Regenerat Coinnovat Ctr Jiangsu Prov, Jiangsu Clin Med Ctr Tissue Engn & Nerve Injury R, Key Lab Neuroregenerat, Nantong 226001, Peoples R China.
RP Yang, YM; Ling, J (corresponding author), Nantong Univ, Neural Regenerat Coinnovat Ctr Jiangsu Prov, Jiangsu Clin Med Ctr Tissue Engn & Nerve Injury R, Key Lab Neuroregenerat, Nantong 226001, Peoples R China.
EM yangym@ntu.edu.cn; jl2016@ntu.edu.cn
FU National Key Research and Development Program of China [2018YFC1105600]
CR Ahmad SI, 2020, REV ADV MATER SCI, V59, P67, DOI 10.1515/rams-2020-0007
NR 1
TC 21
Z9 23
U1 21
U2 270
SN 
EI 
J9 
PD JUN 15
PY 2021
VL 10
IS 1
BP 10
EP 19
DI 10.1515/ntrev-2021-0002
PG 10
WC Chemistry, Multidisciplinary; Nanoscience & Nanotechnology; Materials
SC Chemistry; Science & Technology - Other Topics; Materials Science;
GA QK1MP
UT WOS:000620144500001
ER

PT J
AU Thakur, R
AF Thakur, Raviraj
TI A Hydrogel-Based Microfluidic Nerve Cuff for Neuromodulation of
SO MICROMACHINES
LA English
DT Article
DE neural interface; nerve cuff electrode; peripheral nerve stimulation;
ID electrical-stimulation; neural stimulation; electrode; interface
AB Implantable neuromodulation devices typically have metal in contact with soft, ion-conducting nerves. These neural interfaces excite neurons using short-duration electrical pulses. While this approach has been extremely successful for multiple clinical applications, it is limited in delivering long-duration pulses or direct current (DC), even for acute term studies. When the charge injection capacity of electrodes is exceeded, irreversible electrochemical processes occur, and toxic byproducts are discharged directly onto the nerve, causing biological damage. Hydrogel coatings on electrodes improve the overall charge injection limit and provide a mechanically pliable interface. To further extend this idea, we developed a silicone-based nerve cuff lead with a hydrogel microfluidic conduit. It serves as a thin, soft and flexible interconnection and provides a greater spatial separation between metal electrodes and the target nerve. In an in vivo rat model, we used this cuff to stimulate and record from sciatic nerves, with performance comparable to that of metal electrodes. Further, we delivered DC through the lead in an acute manner to induce nerve block that is reversible. In contrast to most metallic cuff electrodes, which need microfabrication equipment, we built this cuff using a consumer-grade digital cutter and a simplified molding process. Overall, the device will be beneficial to neuromodulation researchers as a general-purpose nerve cuff electrode for peripheral neuromodulation experiments.
C1 [Thakur, Raviraj; Aplin, Felix P.; Fridman, Gene Y.] Johns Hopkins Univ, Dept Otolaryngol Head & Neck Surg, Baltimore, MD 21205 USA.
RP Fridman, GY (corresponding author), Johns Hopkins Univ, Dept Otolaryngol Head & Neck Surg, Baltimore, MD 21205 USA.; Fridman, GY (corresponding author), Johns Hopkins Univ, Dept Biomed Engn, Baltimore, MD 21205 USA.; Fridman, GY (corresponding author), Johns Hopkins Univ, Dept Elect & Comp Engn, Baltimore, MD 21205 USA.
EM ravirajthakur88@gmail.com; f.aplin@unsw.edu.au; gfridma1@jhmi.edu
FU NIH [R01NS092726, R01NS110893]
CR Ackermann DM, 2011, J NEUROSCI METH, V201, P173, DOI 10.1016/j.jneumeth.2011.01.016
NR 1
TC 9
Z9 9
U1 4
U2 39
SN 
EI 
J9 
PD JUN 15
PY 2021
VL 12
IS 12
BP 
EP 
DI 10.3390/mi12121522
PG 12
WC Chemistry, Analytical; Nanoscience & Nanotechnology; Instruments &
SC Chemistry; Science & Technology - Other Topics; Instruments &
GA XX8FE
UT WOS:000736523400001
ER

PT J
AU Grijalvo, S.
   Díaz Díaz, D.D.
AF Grijalvo, Santiago (14831452300)
   Díaz Díaz, David (16444118400)
TI Graphene-based hybrid materials as promising scaffolds for peripheral nerve regeneration
SO Neurochemistry International
LA English
DT Article
DE Biomaterials; Graphene; Graphene oxide; Peripheral nerve regeneration; Polymers; Reduced graphene oxide; Regenerative medicine; Schwann cells; Tissue engineering
AB Peripheral nerve injury (PNI) is a serious clinical health problem caused by the damage of peripheral nerves which results in neurological deficits and permanent disability. There are several factors that may cause PNI such as localized damage (car accident, trauma, electrical injury) and outbreak of the systemic diseases (autoimmune or diabetes). While various diagnostic procedures including X-ray, magnetic resonance imaging (MRI), as well as other type of examinations such as electromyography or nerve conduction studies have been efficiently developed, a full recovery in patients with PNI is in many cases deficient or incomplete. This is the reason why additional therapeutic strategies should be explored to favor a complete rehabilitation in order to get appropriate nerve injury regeneration. The use of biomaterials acting as scaffolds opens an interesting approach in regenerative medicine and tissue engineering applications due to their ability to guide the growth of new tissues, adhesion and proliferation of cells including the expression of bioactive signals. This review discusses the preparation and therapeutic strategies describing in vitro and in vivo experiments using graphene-based materials in the context of PNI and their ability to promote nerve tissue regeneration. © 2021 Elsevier B.V., All rights reserved.
C1 CSIC - Instituto de Quimica Avanzada de Cataluna (IQAC), Barcelona, Spain
   Biomedical Research Networking Center in Bioengineering, Centro de Investigación Biomédica en Red de Bioingeniería, Biomateriales y Nanomedicina, Madrid, Spain
   Department of Organic Chemistry, Universidad de la Laguna, San Cristobal de La Laguna, Spain
   Universidad de la Laguna, San Cristobal de La Laguna, Spain
   Institute of Organic Chemistry, Universität Regensburg, Regensburg, Germany
NR 0
TC 0
SN 
EI 
J9 
PD JUN 15
PY 2021
VL 147.0
IS nan
BP nan
EP nan
DI 10.1016/j.neuint.2021.105005
PG 0
UT 2-s2.0-85104293703
PM 33667593.0
ER

PT J
AU Huang, L
AF Huang, Lin
TI Biocompatible Chitin Hydrogel Incorporated with PEDOT Nanoparticles for
SO ACS APPLIED MATERIALS & INTERFACES
LA English
DT Article
DE chitin hydrogel; PEDOT nanoparticles; surface modification; cell
ID conduits; polymers; chitosan; acid; matrix; cells; rgd
AB The nerve guidance conduit (NGC) is a promising clinical strategy for regenerating the critical-sized peripheral nerve injury. In this study, the polysaccharide chitin is used to fabricate the hydrogel film for inducing the impaired sciatic nerve regeneration through incorporating the conductive poly(3,4-ethylenedioxythiophene) nanoparticles (PEDOT NPs) and modifying with cell adhesive tetrapeptide Cys-Arg-Gly-Asp (CRGD) (ChT-PEDOT-p). The partial deacetylation process of chitin for exposing the amino groups is performed to (i) improve the electrostatic interaction between chitin and the negatively charged PEDOT for enhancing the composite hydrogel strength and (ii) offer the active sites for peptide modification. The as-prepared hydrogel remarkably promotes the in vitro RSC-96 cell adhesion and proliferation, as well as the Schwann cell activity-related gene S100, NF-200, and myelin basic protein (MBP) expression. Function of gastrocnemius muscle and thickness of myelinated axon in chitin/PEDOT groups are analogous to the autograft in 10 mm rat sciatic nerve defect. Immunofluorescence, immunohistochemistry, western blotting, and toluidine blue staining analyses on the regenerated sciatic nerve explain that the attachment and proliferation enhancement of Schwann cells and angiogenesis are the vital factors for the chitin/PEDOT composite to facilitate the nerve regeneration. This work provides an applicable chitin-based NGC material for accelerating the peripheral nerve restoration.
C1 [Huang, Lin; Ying, Daofa; Lu, Ang; Zhang, Lina; Duan, Bo] Wuhan Univ, Coll Chem & Mol Sci, Hubei Engn Ctr Nat Polymer Based Med Mat, Minist Educ, Wuhan 430072, Peoples R China.
RP Zhang, LN; Duan, B (corresponding author), Wuhan Univ, Coll Chem & Mol Sci, Hubei Engn Ctr Nat Polymer Based Med Mat, Minist Educ, Wuhan 430072, Peoples R China.; Zhang, LN; Duan, B (corresponding author), Wuhan Univ, Key Lab Biomed Polymers, Minist Educ, Wuhan 430072, Peoples R China.; Yu, AX (corresponding author), Wuhan Univ, Dept Orthoped Trauma & Microsurg, Zhongnan Hosp, Wuhan 430071, Hubei, Peoples R China.
EM zhangln@whu.edu.cn; yuaixi@whu.edu.cn; bo_duan@whu.edu.cn
FU National Natural Science Foundation of China [22075214, 52003204]; Major
CR Anitha A, 2014, PROG POLYM SCI, V39, P1644, DOI 10.1016/j.progpolymsci.2014.02.008
NR 1
TC 81
Z9 84
U1 11
U2 281
SN 
EI 
J9 
PD JUN 15
PY 2021
VL 13
IS 14
BP 16106
EP 16117
DI 10.1021/acsami.1c01904
PG 12
WC Nanoscience & Nanotechnology; Materials Science, Multidisciplinary
SC Science & Technology - Other Topics; Materials Science
GA RO6MD
UT WOS:000641156600013
ER

PT J
AU Li, R
AF Li, Rui
TI Facilitate Angiogenesis and Neurogenesis by Growth Factors Integrated
SO TISSUE ENGINEERING PART A
LA English
DT Article
DE decellularized nerve matrix; vascular endothelial growth factor; nerve
ID peripheral-nerve injury; extracellular-matrix; schwann-cells
AB Impact statement
C1 [Li, Rui; Rao, Zilong; Deng, Rongli; Xu, Yiwei; Quan, Daping] Sun Yat Sen Univ, Sch Chem, PCFM Lab, GD HPPC Lab, Guangzhou, Peoples R China.
RP Bai, Y (corresponding author), Sun Yat Sen Univ, Sch Mat Sci & Engn, Guangdong Funct Biomat Engn Technol Res Ctr, Guangzhou 510275, Peoples R China.; Quan, DP (corresponding author), Sun Yat Sen Univ, Sch Mat Sci & Engn, Sch Chem, GD HPPC Lab,PCFM Lab, Guangzhou 510275, Peoples R China.
EM baiy28@mail.sysu.edu.cn; cesqdp@mail.sysu.edu.cn
FU National Key R&D Program of China [2016YFC1100103, 2016YFC1101603];
CR Ahluwalia A, 2017, CELL SIGNAL, V40, P22, DOI 10.1016/j.cellsig.2017.08.006
NR 1
TC 34
Z9 34
U1 6
U2 101
SN 
EI 
J9 
PD JUN 15
PY 2021
VL 27
IS 11-12
BP 771
EP 787
DI 10.1089/ten.tea.2020.0227
PG 17
WC Cell & Tissue Engineering; Cell Biology; Engineering, Biomedical;
SC Cell Biology; Engineering; Materials Science
GA SU3TG
UT WOS:000592317700001
ER

PT J
AU Zhang, LL
AF Zhang, Liling
TI Fabrication and characterization of 3D-printed gellan gum/starch
SO NANOTECHNOLOGY REVIEWS
LA English
DT Article
DE 3D printing; gellan gum; starch; peripheral nerve; scaffolds
ID hydrogels; gum; starch; bioink; film
AB Peripheral nerve injury has seriously affected patient's health and life. Schwann cells play an important role in peripheral nerve regeneration. However, the effect of the current tissue engineered scaffolds for promoting Schwann cells growth is still not as good as that of autologous graft. In this study, new developed three-dimensional gellan gum/starch (GG/ST) scaffolds with various printing gap for Schwann cells growth were prepared by 3D printing technology. Various physiochemical characterizations of the printed scaffolds were performed including morphology, rheological behavior, swelling ratio, and degradation behavior. The cytotoxicity and biocompatibility of the scaffolds were evaluated using L929 fibroblasts and RSC96 Schwann cells, respectively. The results displayed that the GG/ST scaffold exhibited a porous network structure. The cross-sectional pore density of the hydrogel had a tendency to increase with the ascending printing gap. The swelling rate and degradation rate of the hydrogel gradually increased and eventually reached an equilibrium state. The rheological test results showed that the scaffolds had good printability. MTT cytotoxicity test and CCK-8 cell proliferation test displayed that the scaffold was nontoxic, and Schwann cells could grow well on the scaffold after 5 days of culture, whereas the number of cells on the scaffold with the printing gap of 3 mm was the largest. These results indicated that the GG/ST scaffold prepared by 3D printing technology may have a potential application in peripheral nerve regeneration.
C1 [Zhang, Liling; Zheng, Tiantian; Wu, Linliang; Han, Qi; Chen, Shiyu; Kong, Yan; Li, Guicai; Wu, Hong; Zhao, Yahong; Yang, Yumin] Nantong Univ, Key Lab Neuroregenerat Jiangsu, Nantong 226001, Peoples R China.
RP Li, GC; Yang, YM (corresponding author), Nantong Univ, Key Lab Neuroregenerat Jiangsu, Nantong 226001, Peoples R China.; Li, GC; Yang, YM (corresponding author), Nantong Univ, Minist Educ, Nantong 226001, Peoples R China.; Li, GC; Yang, YM (corresponding author), Nantong Univ, Coinnovat Ctr Neuroregenerat, Nantong 226001, Peoples R China.; Li, GC (corresponding author), Jilin Univ, Key Lab Organ Regenerat & Transplantat, Minist Edu, Changchun 130061, Peoples R China.
EM gcli1981@ntu.edu.cn; yangym@ntu.edu.cn
FU National Natural Science Foundation of China [31830028, 31771054];
CR Akkineni AR, 2016, POLYMERS-BASEL, V8, P5
NR 1
TC 27
Z9 28
U1 4
U2 89
SN 
EI 
J9 
PD JUN 15
PY 2021
VL 10
IS 1
BP 50
EP 61
DI 10.1515/ntrev-2021-0004
PG 12
WC Chemistry, Multidisciplinary; Nanoscience & Nanotechnology; Materials
SC Chemistry; Science & Technology - Other Topics; Materials Science;
GA QS6FQ
UT WOS:000625994100001
ER

PT J
AU Li, C
AF Li, Cui
TI Antioxidative and Angiogenic Hyaluronic Acid-Based Hydrogel for the
SO ACS APPLIED MATERIALS & INTERFACES
LA English
DT Article
DE antioxidative; angiogenic; hyaluronic acid; hydrogel; peripheral artery
ID skeletal-muscle characteristics; oxidative stress; apolipoprotein-e
AB Peripheral arterial disease (PAD) is a progressive atherosclerotic disorder characterized by blockages of the arteries supplying the lower extremities. Ischemia initiates oxidative damage and mitochondrial dysfunction in the legs of PAD patients, causing injury to the tissues of the leg, significant decline in walking performance, leg pain while walking, and in the most severe cases, nonhealing ulcers and gangrene. Current clinical trials based on cells/stem cells, the trophic factor, or gene therapy systems have shown some promising results for the treatment of PAD. Biomaterial matrices have been explored in animal models of PAD to enhance these therapies. However, current biomaterial approaches have not fully met the essential requirements for minimally invasive intramuscular delivery to the leg. Ideally, a biomaterial should present properties to ameliorate oxidative stress/ damage and failure of angiogenesis. Recently, we have created a thermosensitive hyaluronic acid (HA) hydrogel with antioxidant capacity and skeletal muscle-matching stiffness. Here, we further optimized HA hydrogels with the cell adhesion peptide RGD to facilitate the development of vascular-like structures in vitro. The optimized HA hydrogel reduced intracellular reactive oxygen species levels and preserved vascular-like structures against H2O2-induced damage in vitro. HA hydrogels also provided prolonged release of the vascular endothelial growth factor (VEGF). After injection into rat ischemic hindlimb muscles, this VEGF-releasing hydrogel reduced lipid oxidation, regulated oxidative-related genes, enhanced local blood flow in the muscle, and improved running capacity of the treated rats. Our HA hydrogel system holds great potential for the treatment of the ischemic legs of patients with PAD.
C1 [Li, Cui] Xuzhou Med Univ, Dept Physiol, Xuzhou 221004, Jiangsu, Peoples R China.
RP Li, XW (corresponding author), Univ Nebraska Med Ctr, Dept Neurol Sci, Omaha, NE 68198 USA.; Li, XW (corresponding author), Washington Univ, Dept Surg, Div Plast & Reconstruct Surg, Sch Med, St Louis, MO 63110 USA.
EM xiaoweili@wustl.edu
FU UNMC, Nebraska Stem Cell Research Project [NE LB606]; AHA
CR Albadawi H, 2015, J SURG RES, V198, P515, DOI 10.1016/j.jss.2015.04.008
NR 1
TC 21
Z9 23
U1 5
U2 81
SN 
EI 
J9 
PD JUN 15
PY 2021
VL 13
IS 38
BP 45224
EP 45235
DI 10.1021/acsami.1c11349
PG 12
WC Nanoscience & Nanotechnology; Materials Science, Multidisciplinary
SC Science & Technology - Other Topics; Materials Science
GA WC1AO
UT WOS:000703995900010
ER

PT J
AU Yu, MM
AF Yu, Miaomei
TI Repair of peripheral nerve defects by nerve grafts incorporated with
SO ACTA BIOMATERIALIA
LA English
DT Article
DE Skin-derived precursor Schwann cells; Extracellular vesicles; Nerve
ID nanofiber hydrogel; exosm; matrigel; regeneration; peptides; therapy
AB Our previous studies have shown that extracellular vesicles from skin-derived precursor Schwann cells (SKP-SC-EVs) promote neurite outgrowth of sensory and motor neurons in vitro . This study was aimed at generating an artificial nerve graft incorporated with SKP-SC-EVs to examine in vivo effects of SKP-SC-EVs on peripheral nerve regeneration. Here SKP-SC-EVs were isolated and then identified by morphological observation and phenotypic marker expression. Following co-culture with SCs or motoneurons, SKP-SCEVs were internalized, showing the capability to enhance SC viability or motoneuron neurite outgrowth. In vitro , SKP-SC-EVs released from Matrigel could maintain cellular uptake property and neural activity. Nerve grafts were developed by incorporating Matrigel-encapsulated SKP-SC-EVs into silicone conduits. Functional evaluation, histological investigation, and morphometric analysis were performed to compare the nerve regenerative outcome after bridging the 10-mm long sciatic nerve defect in rats with our developed nerve grafts, silicone conduits (filled with vehicle), and autografts respectively. Our developed nerve grafts significantly accelerated the recovery of motor, sensory, and electrophysiological functions of rats, facilitated outgrowth and myelination of regenerated axons, and alleviated denervation-induced atrophy of target muscles. Collectively, our findings suggested that incorporation of SKP-SC-EVs into nerve grafts might represent a promising paradigm for peripheral nerve injury repair. Statement of significance Nerve grafts have been progressively developed to meet the increasing requirements for peripheral nerve injury repair. Here we reported a design of nerve grafts featured by incorporation of Matrigelencapsulated extracellular vesicles from skin-derived precursor Schwann cells (SKP-SC-EVs), because SKPSC-EVs were found to possess in vitro neural activity, thus raising the possibility of cell-free therapy. Our developed nerve grafts yielded the satisfactory outcome of nerve grafting in rats with a 10-mm long sciatic nerve defect, as evaluated by functional and morphological assessments. The promoting effects of SKP-SC-EVs-incorporating nerve grafts on peripheral nerve regeneration might benefit from in vivo biological cues afforded by SKP-SC-EVs, which had been released from Matrigel and then internalized by residual neural cells in sciatic nerve stumps. (c) 2021 Acta Materialia Inc. Published by Elsevier Ltd. All rights reserved.
C1 [Yu, Miaomei; Gu, Guohao; Cong, Meng; Du, Mingzhi; Wang, Wei; Shen, Mi; Zhang, Qi; Shi, Haiyan; Gu, Xiaosong; Ding, Fei] Nantong Univ, Key Lab Neuroregenerat Jiangsu, 19 Qixiu Rd, Nantong 226001, Peoples R China.
RP Ding, F (corresponding author), Nantong Univ, Key Lab Neuroregenerat Jiangsu, 19 Qixiu Rd, Nantong 226001, Peoples R China.; Ding, F (corresponding author), Nantong Univ, Minist Educ, 19 Qixiu Rd, Nantong 226001, Peoples R China.; Ding, F (corresponding author), Nantong Univ, Coinnovat Ctr Neuroregenerat, 19 Qixiu Rd, Nantong 226001, Peoples R China.
EM dingfei@ntu.edu.cn
CR Lopez-Verrilli MA, 2013, GLIA, V61, P1795, DOI 10.1002/glia.22558
NR 1
TC 61
Z9 62
U1 4
U2 75
SN 
EI 
J9 
PD JUN 15
PY 2021
VL 134
IS 
BP 190
EP 203
DI 10.1016/j.actbio.2021.07.026
PG 14
WC Engineering, Biomedical; Materials Science, Biomaterials
SC Engineering; Materials Science
GA WK8FE
UT WOS:000709956300003
ER

PT J
AU Lorenzoni, R
AF Lorenzoni, Ricardo
TI Dermatopharmacokinetic and pharmacodynamic evaluation of a novel
SO INTERNATIONAL JOURNAL OF PHARMACEUTICS
LA English
DT Article
DE Nanocapsules; Neuropathic pain; Capsaicin; Dihydrocapsaicin;
ID nimesulide-loaded nanocapsules; semisolid topical formulations; solid
AB The in vivo skin penetration by dermal microdialysis and the pharmacological efficacy of a chitosan hydrogel containing capsaicinoids-loaded nanocapsules (CHNCcaps) was evaluated in this study. Such gel has previously been proven to control capsaicinoids release and decrease the drugs side effects in humans. The nanocapsules containing capsaicinoids had an average size around 150 nm, with a low polydispersity index, positive zeta potential, and high encapsulation efficiency of the drugs. The CHNC caps showed intact nanocapsules, a slightly acid pH value, and a pseudoplastic behavior suitable for topical application. Microdialysis experiments showed a 1.6-fold increase in the concentration of capsaicinoids in the dermis (after 12 h of its application) when CHNCCaps was administered compared to a chitosan hydrogel containing capsaicinoids in hydroethanolic solution (CHETcaps) and the commercial cream. The CHNC caps showed antiallodynic and antihyperalgesic effects from 6 h to 96 h after treatment initiation, whereas CHET caps and the commercial cream showed antiallodynic and antihyperalgesic effects only at 48 h and 96 h after treatment initiation, respectively. CHNC caps and the commercial cream maintained antihyperalgesic activity for 6 days after treatment interruption. For mechanical allodynia, the antinociceptive effect was maintained for 48 h after treatment interruption only with CHNCCaps. In conclusion, CHNC caps is a promising formulation for treating peripheral neuropathic pain.
C1 [Lorenzoni, Ricardo; Contri, Renata Vidor; de Araujo, Bibiana Verlindo; Pohlmann, Adriana Raffin; Dalla Costa, Teresa; Guterres, Silvia Staniscuaski] Univ Fed Rio Grande do Sul, Coll Pharm, Pharmaceut Sci Grad Program, Porto Alegre, RS, Brazil.
RP Lorenzoni, R (corresponding author), Univ Fed Rio Grande do Sul, Fac Pharm, Ave Ipiranga 2752, Porto Alegre, RS, Brazil.
EM ricardolorenzoni@yahoo.com.br
FU INCT-NANOFARMA (FAPESP, Brazil) [2014/50928-2]; CNPq, Brazil
CR Alves PM, 2005, PHARMAZIE, V60, P900
NR 1
TC 8
Z9 10
U1 2
U2 19
SN 
EI 
J9 
PD JUN 15
PY 2021
VL 596
IS 
BP 
EP 
DI 10.1016/j.ijpharm.2021.120294
PG 12
WC Pharmacology & Pharmacy
SC Pharmacology & Pharmacy
GA QK9QA
UT WOS:000620711800049
ER

PT J
AU Mohseni, M
AF Mohseni, Mojdeh
TI Highly conductive self-electrical stimuli core-shell conduit based on
SO APPLIED NANOSCIENCE
LA English
DT Article
DE Conduit; Gellan; Aniline; Graphene
ID schwann-cells; tissue; scaffolds; nanoparticles; nanofibers; hydrogel
AB In the context of peripheral nerve injuries treatment, self-electrical stimuli nerve guidance conduit is a promising technique. To fabricate such structures, PVDF-chitosan-gelatin was considered for the outside walls of conduit and gellan gum containing conductive polyaniline-graphene (PAG) nanocomposite particles in the middle. PVDF-chitosan-gelatin nanofibers were prepared using the dual-electrospinning method and highly conductive binary-doped polyaniline-graphene was synthesized by chemical oxidative polymerization in the presence of aniline and sodium dodecyl sulfate. The morphology and chemical structure of nanofibers and PAG were characterized using SEM and FTIR analyses. The morphological, structural, electrical, and mechanical properties of gellan containing PAG particles were investigated with SEM, FTIR, piezoelectric and rheology tests. Gelation time, swelling, and degradation of gellan PAG were also studied. Morphological investigation of self-electrical stimuli conduit represents successful electrospinning and the polymerization of polyaniline was confirmed using FTIR and XRD methods. The designed conduit shows the adequate output voltage and highly oriented pore structures in gellan gel as an in-situ thermosensitive construction makes convenient properties for peripheral nerve injury treatment. Our obtained results illustrate that the self-electrical nerve guidance conduit with gellan PAG can provide a novel substrate as a neural conduit.
C1 [Mohseni, Mojdeh] Iran Univ Med Sci, Fac Adv Technol Med, Dept Med Nanotechnol, Tehran, Iran.
RP Saadatabadi, AR (corresponding author), Sharif Univ Technol, Chem & Petr Engn Dept, Tehran, Iran.
EM ramazani@sharif.edu
CR Abnoos M, 2018, INT J BIOL MACROMOL, V118, P1319, DOI 10.1016/j.ijbiomac.2018.04.147
NR 1
TC 8
Z9 8
U1 5
U2 97
SN 
EI 
J9 
PD JUN 15
PY 2021
VL 11
IS 8
BP 2199
EP 2213
DI 10.1007/s13204-021-02012-1
PG 15
WC Nanoscience & Nanotechnology
SC Science & Technology - Other Topics
GA UJ0UX
UT WOS:000685604700001
ER

PT J
AU Goncharuk, O.O.
   Savosko, S.I.
   Petriv, T.I.
   Medvediev, V.V.
   Tsymbaliuk, V.I.
AF Goncharuk, Oleksii O. (57221955499)
   Savosko, S. I. (55818386500)
   Petriv, Taras I. (57218916907)
   Medvediev, Volodymyr V. (57195130399)
   Tsymbaliuk, V. I. (6604021581)
TI Morphometric study of rat sciatic nerve recovery after three nerve repair techniques: Epineural suture, polyethylene glycol hydrogel and fibrin sealant; Estudio morfométrico de la recuperación del nervio ciático de rata después de tres técnicas de reparación nerviosa: Sutura epineural, hidrogel de polietilenglicol y sellante de fibrina
SO International Journal of Morphology
LA English
DT Article
DE Epineural suture; Fibrin glue; Polyethylene glycol; Regeneration; Sciatic nerve
AB SUMMARY: The effectiveness of microsurgical technique has a direct impact on the recovery of the injured peripheral nerve. The aim of our study was to investigate the result of sciatic nerve regeneration in rats after complete neurotomy and after nerve repair techniques including: 1) epineural suture; 2) polyethylene glycol hydrogel (PEG) (DuraSeal); 3) fibrin sealant (Tisseel). The cross-section of distal sciatic nerve was studied at 14th, 30th and 60th days after nerve repair. Morphometry of myelinated nerve fibers in the distal stump of the sciatic nerve was performed. A significant increase in the number of myelinated nerve fibers was found, especially between 14 and 30 days. The density of myelinated nerve fibers in the distal stump at day 60 was significantly higher after using nerve repair technique including PEG and fibrin versus epineural suture (29.2 % and 32.1 % versus 21.5 %, P <0.05), and a higher level of remyelination of nerve fibers observed in the group with PEG. On day 60, complete elimination of PEG and fibrin sealant was not observed, encapsulation was found around the clusters of hydrogel. Thereby, three peripheral nerve repair techniques were equally effective, only with the use of PEG remyelination of nerve fibers was increasing. © 2022 Elsevier B.V., All rights reserved.
C1 Department of Neurosurgery, Bogomolets National Medical University, Kyiv, Ukraine
   Department of Histology and Embryology, Bogomolets National Medical University, Kyiv, Ukraine
NR 0
TC 0
SN 
EI 
J9 
PD JUN 15
PY 2021
VL 39.0
IS 3
BP 677
EP 682
DI 10.4067/S0717-95022021000300677
PG 0
UT 2-s2.0-85110678959
PM nan
ER

PT J
AU Zhang, QZ
AF Zhang, Qunzhou
TI Harnessing 3D collagen hydrogel-directed conversion of human GMSCs into
SO NPJ REGENERATIVE MEDICINE
LA English
DT Article
ID crest stem-cells; human oral-mucosa; neural-crest; differentiation
AB Achieving a satisfactory functional recovery after severe peripheral nerve injuries (PNI) remains one of the major clinical challenges despite advances in microsurgical techniques. Nerve autografting is currently the gold standard for the treatment of PNI, but there exist several major limitations. Accumulating evidence has shown that various types of nerve guidance conduits (NGCs) combined with post-natal stem cells as the supportive cells may represent a promising alternative to nerve autografts. In this study, gingiva-derived mesenchymal stem cells (GMSCs) under 3D-culture in soft collagen hydrogel showed significantly increased expression of a panel of genes related to development/differentiation of neural crest stem-like cells (NCSC) and/or Schwann cell precursor-like (SCP) cells and associated with NOTCH3 signaling pathway activation as compared to their 2D-cultured counterparts. The upregulation of NCSC-related genes induced by 3D-collagen hydrogel was abrogated by the presence of a specific NOTCH inhibitor. Further study showed that GMSCs encapsulated in 3D-collagen hydrogel were capable of transmigrating into multilayered extracellular matrix (ECM) wall of natural NGCs and integrating well with the aligned matrix structure, thus leading to biofabrication of functionalized NGCs. In vivo, implantation of functionalized NGCs laden with GMSC-derived NCSC/SCP-like cells (designated as GiSCs), significantly improved the functional recovery and axonal regeneration in the segmental facial nerve defect model in rats. Together, our study has identified an approach for rapid biofabrication of functionalized NGCs through harnessing 3D collagen hydrogel-directed conversion of GMSCs into GiSCs.
C1 [Zhang, Qunzhou; Zeng, Jincheng; Shi, Shihong; Shanti, Rabie M.; Kulischak, Grace; Le, Anh D.] Univ Penn, Sch Dent Med, Dept Oral & Maxillofacial Surg & Pharmacol, 240 South 40th St, Philadelphia, PA 19104 USA.
RP Zhang, QZ; Le, AD (corresponding author), Univ Penn, Sch Dent Med, Dept Oral & Maxillofacial Surg & Pharmacol, 240 South 40th St, Philadelphia, PA 19104 USA.; Le, AD (corresponding author), Univ Penn, Perelman Ctr Adv Med, Dept Oral & Maxillofacial Surg, Penn Med Hosp, 3400 Civ Ctr Blvd, Philadelphia, PA 19104 USA.
EM zqunzhou@upenn.edu; Anh.Le@pennmedicine.upenn.edu
FU National Institute of Dental and Craniofacial Research (NIH/NIDCR)
CR Abe S, 2016, STEM CELL TRANSL MED, V5, P117, DOI 10.5966/sctm.2015-0111
NR 1
TC 27
Z9 29
U1 4
U2 34
SN 
EI 
J9 
PD JUN 15
PY 2021
VL 6
IS 1
BP 
EP 
DI 10.1038/s41536-021-00170-y
PG 14
WC Cell & Tissue Engineering; Engineering, Biomedical
SC Cell Biology; Engineering
GA UZ7HR
UT WOS:000702373400001
ER

PT J
AU Burrell, J.C.
   Bhatnagar, D.
   Brown, D.P.
   Murthy, N.S.
   Dutton, J.
   Browne, K.D.
   Laimo, F.A.
   Ali, Z.S.
   Rosen, J.M.
   Kaplan, H.M.
   Kohn, J.
   Cullen, D.K.
AF Burrell, Justin C. (55802302800)
   Bhatnagar, Divya (56624081100)
   Brown, Daniel P. (57193004850)
   Murthy, N. Sanjeeva (57203195958)
   Dutton, John L. (57219043558)
   Browne, Kevin D. (7103284723)
   Laimo, Franco A. (57208653291)
   Ali, Zarina S. (36165441600)
   Rosen, Joseph M. (36191106800)
   Kaplan, Hilton M. (24174969100)
   Kohn, Joachim B. (7101736238)
   Cullen, Daniel Kacy (8523244700)
TI Tyrosine-derived polycarbonate nerve guidance tubes elicit proregenerative extracellular matrix deposition when used to bridge segmental nerve defects in swine
SO Journal of Biomedical Materials Research - Part A
LA English
DT Article
DE autograft; extracellular matrix protein deposition; large animal; nerve guidance tube; peripheral nerve injury; tyrosine-derived polycarbonate
AB Promising biomaterials should be tested in appropriate large animal models that recapitulate human inflammatory and regenerative responses. Previous studies have shown tyrosine-derived polycarbonates (TyrPC) are versatile biomaterials with a wide range of applications across multiple disciplines. The library of TyrPC has been well studied and consists of thousands of polymer compositions with tunable mechanical characteristics and degradation and resorption rates that are useful for nerve guidance tubes (NGTs). NGTs made of different TyrPCs have been used in segmental nerve defect models in small animals. The current study is an extension of this work and evaluates NGTs made using two different TyrPC compositions in a 1 cm porcine peripheral nerve repair model. We first evaluated a nondegradable TyrPC formulation, demonstrating proof-of-concept chronic regenerative efficacy up to 6 months with similar nerve/muscle electrophysiology and morphometry to the autograft repair control. Next, we characterized the acute regenerative response using a degradable TyrPC formulation. After 2 weeks in vivo, TyrPC NGT promoted greater deposition of pro-regenerative extracellular matrix (ECM) constituents (in particular collagen I, collagen III, collagen IV, laminin, and fibronectin) compared to commercially available collagen-based NGTs. This corresponded with dense Schwann cell infiltration and axon extension across the lumen. These findings confirmed results reported previously in a mouse model and reveal that TyrPC NGTs were well tolerated in swine and facilitated host axon regeneration and Schwann cell infiltration in the acute phase across segmental defects - likely by eliciting a favorable neurotrophic ECM milieu. This regenerative response ultimately can contribute to functional recovery. © 2021 Elsevier B.V., All rights reserved.
C1 Department of Neurosurgery, University of Pennsylvania Perelman School of Medicine, Philadelphia, United States
   Center for Neurotrauma, VA Medical Center, United States
   School of Engineering and Applied Science, School of Engineering and Applied Science, Philadelphia, United States
   New Jersey Center for Biomaterials, Piscataway, United States
   Division of Plastic Surgery, Dartmouth College, Hanover, United States
NR 0
TC 0
SN 
EI 
J9 
PD JUN 15
PY 2021
VL 109.0
IS 7
BP 1183
EP 1195
DI 10.1002/jbm.a.37110
PG 0
UT 2-s2.0-85092312962
PM 32985789.0
ER

PT J
AU Kasper, M
AF Kasper, Mary
TI Development of a magnetically aligned regenerative tissue-engineered
SO BIOMATERIALS
LA English
DT Article
ID rat sciatic-nerve; schwann-cells; extracellular-matrix; neurite
AB Peripheral nerve injuries can be debilitating to motor and sensory function, with severe cases often resulting in complete limb amputation. Over the past two decades, prosthetic limb technology has rapidly advanced to provide users with crude motor control of up to 20 degrees of freedom; however, the nerve-interfacing technology required to provide high movement selectivity has not progressed at the same rate. The work presented here focuses on the development of a magnetically aligned regenerative tissue-engineered electronic nerve interface (MARTEENI) that combines polyimide "threads" encapsulated within a magnetically aligned hydrogel scaffold. The technology exploits tissue-engineered strategies to address concerns over traditional peripheral nerve interfaces including poor axonal sampling through the nerve and rigid substrates. A magnetically templated hydrogel is used to physically support the polyimide threads while also promoting regeneration in close proximity to the electrode sites on the polyimide. This work demonstrates the utility of magnetic templating for use in tuning the mechanical properties of hydrogel scaffolds to match the stiffness of native nerve tissue while providing an aligned substrate for Schwann cell migration in vitro. MARTEENI devices were fabricated and implanted within a 5-mm-long rat sciatic-nerve transection model to assess regeneration at 6 and 12 weeks. MARTEENI devices do not disrupt tissue remodeling and show axon densities equivalent to fresh tissue controls around the polyimide substrates. Devices are observed to have attenuated foreign-body responses around the polyimide threads. It is expected that future studies with functional MARTEENI devices will be able to record and stimulate single axons with high selectivity and low stimulation regimes.
C1 [Kasper, Mary; Cydis, Madison; Mojica-Santiago, Jorge; Spearman, Benjamin S.; Otto, Kevin J.; Rinaldi-Ramos, Carlos; Schmidt, Christine E.] Univ Florida, J Crayton Pruitt Family Dept Biomed Engn, 1275 Ctr Dr JG56,POB 116131, Gainesville, FL 32611 USA.
RP Schmidt, CE (corresponding author), Univ Florida, J Crayton Pruitt Family Dept Biomed Engn, 1275 Ctr Dr JG56,POB 116131, Gainesville, FL 32611 USA.
EM schmidt@bme.ufl.edu
FU NIH [1R21NS093239, 1R01NS111518];  [DARPA-HR0011-15-2-0030]
CR Abidian MR, 2009, ADV MATER, V21, P3764, DOI 10.1002/adma.200900887
NR 1
TC 21
Z9 22
U1 4
U2 56
SN 
EI 
J9 
PD JUN 15
PY 2021
VL 279
IS 
BP 
EP 
DI 10.1016/j.biomaterials.2021.121212
PG 14
WC Engineering, Biomedical; Materials Science, Biomaterials
SC Engineering; Materials Science
GA WY6EQ
UT WOS:000719372100004
ER

PT J
AU Tang, XX
AF Tang, Xiaoxuan
TI Anisotropic Silk-Inspired Nerve Conduit with Peptides Improved the
SO ACS MACRO LETTERS
LA English
DT Article
ID hydrogel; remyelination
AB A lack of effective bioactivity to create a desirable microenvironment for peripheral nerve regeneration has been challenging in successful treatment of long-distance injuries using nerve guidance conduits (NGCs) clinically. Herein, we developed a silk-inspired phototriggered gelation system combining dual therapeutic cues of anisotropic topography and adhesive ligands for improving peripheral nerve regeneration. Importantly, enhanced cell recruitment and myelination of Schwann cells were successfully achieved by the Arg-Gly-Asp (RGD)-peptideimmobilized hydrogel scaffolds to promote axon growth. Moreover, as the orientated growth of Schwann cells and rapid axon growth were facilitated by aligned grooved micropatterns, this multifunctional bioactive system provides remarkable nerve regeneration with function recovery for long-distance nerve injury. Therefore, this bioengineered silk-inspired nerve guidance conduit delivers a platform for desirable peripheral nerve repair.
C1 [Tang, Xiaoxuan; Gu, Xinyi; Huang, Tingting; Chen, Xiaoli; Zhou, Zhihao; Yang, Yumin; Ling, Jue] Nantong Univ, Jiangsu Clin Med Ctr Tissue Engn & Nerve Injury R, Coinnovat Ctr Neuroregenerat, Key Lab Neuroregenerat,Minist Educ & Jiangsu Prov, Nantong 226001, Peoples R China.
RP Yang, YM; Ling, J (corresponding author), Nantong Univ, Jiangsu Clin Med Ctr Tissue Engn & Nerve Injury R, Coinnovat Ctr Neuroregenerat, Key Lab Neuroregenerat,Minist Educ & Jiangsu Prov, Nantong 226001, Peoples R China.
EM yangym@ntu.edu.cu; jl2016@ntu.edu.cn
FU National Science Foundation of China [31830028]; Jiangsu Provincial Key
CR Akassoglou K, 2002, NEURON, V33, P861, DOI 10.1016/S0896-6273(02)00617-7
NR 1
TC 27
Z9 27
U1 7
U2 121
SN 
EI 
J9 
PD JUN 15
PY 2021
VL 10
IS 12
BP 1501
EP 1509
DI 10.1021/acsmacrolett.1c00533
PG 9
WC Polymer Science
SC Polymer Science
GA YI8WC
UT WOS:000744122100008
ER

PT J
AU Entekhabi, E
AF Entekhabi, Elahe
TI Fabrication and in vitro evaluation of 3D composite scaffold based on
SO JOURNAL OF BIOMEDICAL MATERIALS RESEARCH PART A
LA English
DT Article
DE axon growth; collagen; electrospinning; hyaluronic acid; Schwann cell
ID hyaluronic-acid; schwann-cells; mechanical-property; collagen
AB Replacement of peripheral nerve autografts with tissue engineered nerve grafts will potentially resolve the lack of nerve tissue especially in patients with severe concomitant soft tissue injuries. This study attempted to fabricate a tissue engineered nerve graft composed of electrospun PCL conduit filled with collagen-hyaluronic acid (COL-HA) sponge with different COL-HA weight ratios including 100:0, 98:2, 95:5 and 90:10. The effect of HA addition on the sponge porosity, mechanical properties, water absorption and degradation rate was assessed. A good cohesion between the electrospun PCL nanofibers and COL-HA sponges were seen in all sponges with different HA contents. Mechanical properties of PCL nanofibrous layer were similar to the rat sciatic nerve; the ultimate tensile strength was 2.23 +/- 0.35 MPa at the elongation of 35%. Additionally, Schwann cell proliferation and morphology on three dimensional (3D) composite scaffold were evaluated by using MTT and SEM assays, respectively. Rising the HA content resulted in higher water absorption as well as greater pore size and porosity, while a decrease in Schwann cell proliferation compared to pure collagen sponge, although reduction in cell proliferation was not statistically significant. The lower Schwann cell proliferation on the COL-HA was attributed to the greater degradation rate and pore size of the COL-HA sponges. Also, dorsal root ganglion assay showed that the engineered 3D construct significantly increases axon growth. Taken together, these results suggest that the fabricated 3D composite scaffold provide a permissive environment for Schwann cells proliferation and maturation and can encourage axon growth.
C1 [Entekhabi, Elahe; Shafieian, Mehdi; Mohammadi, Haniyeh] Amirkabir Univ Technol, Dept Biomed Engn, Tehran Polytech, Tehran, Iran.
RP Nazarpak, MH; Hassannejad, Z (corresponding author), Childrens Med Ctr, 62 Dr Qaribs St,Keshavarz Blvd, Tehran 1419433151, Iran.
EM haghbin@aut.ac.ir; zhassannejad@sina.tums.ac.ir
CR Agenor A, 2017, J BIOMED MATER RES B, V105, P568, DOI 10.1002/jbm.b.33576
NR 1
TC 59
Z9 62
U1 7
U2 66
SN 
EI 
J9 
PD JUN 15
PY 2021
VL 109
IS 3
BP 300
EP 312
DI 10.1002/jbm.a.37023
PG 13
WC Engineering, Biomedical; Materials Science, Biomaterials
SC Engineering; Materials Science
GA PS1VH
UT WOS:000543223900001
ER

PT J
AU Suhar, RA
AF Suhar, Riley A.
TI Elastin-like Proteins to Support Peripheral Nerve Regeneration in
SO ACS BIOMATERIALS SCIENCE & ENGINEERING
LA English
DT Article
DE Nerve guidance conduit; peripheral nerve; protein engineering;
ID mechanical-property; axonal regeneration; neural tissue
AB Synthetic nerve guidance conduits (NGCs) offer an alternative to harvested nerve grafts for treating peripheral nerve injury (PNI). NGCs have been made from both naturally derived and synthesized materials. While naturally derived materials typically have an increased capacity for bioactivity, synthesized materials have better material control, including tunability and reproducibility. Protein engineering is an alternative strategy that can bridge the benefits of these two classes of materials by designing cell-responsive materials that are also systematically tunable and consistent. Here, we tested a recombinantly derived elastin-like protein (ELP) hydrogel as an intraluminal filler in a rat sciatic nerve injury model. We demonstrated that ELPs enhance the probability of forming a tissue bridge between the proximal and distal nerve stumps compared to an empty silicone conduit across the length of a 10 mm nerve gap. These tissue bridges have evidence of myelinated axons, and electrophysiology demonstrated that regenerated axons innervated distal muscle groups. Animals implanted with an ELPfilled conduit had statistically higher functional control at 6 weeks than those that had received an empty silicone conduit, as evaluated by the sciatic functional index. Taken together, our data support the conclusion that ELPs support peripheral nerve regeneration in acute complete transection injuries when used as an intraluminal filler. These results support the further study of protein engineered recombinant ELP hydrogels as a reproducible, off-the-shelf alternative for regeneration of peripheral nerves.
C1 [Suhar, Riley A.; Marquardt, Laura M.; Johansson, Patrik K.; Dewi, Ruby E.; Enejder, Annika M. K.; Heilshorn, Sarah C.] Stanford Univ, Dept Mat Sci & Engn, Stanford, CA 94305 USA.
RP Heilshorn, SC (corresponding author), Stanford Univ, Dept Mat Sci & Engn, Stanford, CA 94305 USA.
EM heilshorn@stanford.edu
FU National Institutes of Health (NIH) Training Grant in Biotechnology
CR Amniattalab Amir, 2017, BULL EMERG TRAUMA, V5, P152
NR 1
TC 18
Z9 22
U1 1
U2 39
SN 
EI 
J9 
PD JUN 15
PY 2021
VL 7
IS 9
BP 4209
EP 4220
DI 10.1021/acsbiomaterials.0c01053
PG 12
WC Materials Science, Biomaterials
SC Materials Science
GA UQ9IB
UT WOS:000696370300008
ER
