# Supplementary material for: Hydrogel research in peripheral nerve injury repair: a comprehensive multi-database bibliometric analysis (2015–2025)
Source: Front Neurol. 2026 Apr 29;17:1763950. doi: 10.3389/fneur.2026.1763950 (PMC13167558; doi:10.3389/fneur.2026.1763950)
Supplement: Supplementary file 2 [file Supplementary_file_2.zip › Data/Merge-Article/download2022u55.txt]

PT J
AU Zhao, YH
AF Zhao, Yahong
TI Conductive biocomposite hydrogels with multiple biophysical cues
SO JOURNAL OF MATERIALS CHEMISTRY B
LA English
DT Article
ID peripheral-nerve regeneration; graphene oxide; focal adhesion
AB Peripheral nerve injuries are serious clinical events, and surgical treatment has certain limitations. Conductive hydrogels are promising biomaterials for neural tissue engineering, as they can enhance the functionality of neurons and Schwann cells (SCs) by mimicking the biophysical and biochemical cues existing in the natural extracellular matrix. It remains unexplored, however, whether there is a connection between the effects of different cues, such as hydrogel elasticity and conductivity, on SC fate. In the present work, we fabricated a series of conductive biocomposite hydrogels with the combination of silk fibroin (SF) and graphene oxide (GO) nanosheets and demonstrated an approach to control hydrogel electrical conductivity, independent of matrix elasticity and polymer concentration. Our results indicated that the soft substrates play a more critical role in SC survival, proliferation, spreading, and gene expression of neurotrophic factors, while the increased conductivity may also be beneficial to SC functional behaviors. These findings may promote the understanding of cell-matrix interactions and provide new insights for the design of neural tissue engineering scaffolds.
C1 [Zhao, Yahong; Liu, Jina; Gao, Yisheng; Xu, Zhixin; Li, Guicai; Sun, Cheng; Yang, Yumin] Nantong Univ, Key Lab Neuroregenerat Jiangsu, Coinnovat Ctr Neuroregenerat, NMPA Key Lab Res & Evaluat Tissue Engn Technol Pr, Nantong 226001, Peoples R China.
RP Zhao, YH; Yang, YM (corresponding author), Nantong Univ, Key Lab Neuroregenerat Jiangsu, Coinnovat Ctr Neuroregenerat, NMPA Key Lab Res & Evaluat Tissue Engn Technol Pr, Nantong 226001, Peoples R China.; Zhao, YH; Yang, YM (corresponding author), Nantong Univ, Minist Educ, Coinnovat Ctr Neuroregenerat, NMPA Key Lab Res & Evaluat Tissue Engn Technol Pr, Nantong 226001, Peoples R China.; Zhang, KY (corresponding author), South China Univ Technol, Sch Biomed Sci & Engn, Guangzhou Int Campus, Guangzhou 511442, Peoples R China.; Zhang, KY (corresponding author), South China Univ Technol, Natl Engn Res Ctr Tissue Restorat & Reconstruct, Guangzhou 510006, Peoples R China.; Zhang, KY (corresponding author), South China Univ Technol, Guangdong Prov Key Lab Biomed Engn, Guangzhou 510006, Peoples R China.; Zhang, KY (corresponding author), South China Univ Technol, Key Lab Biomed Mat & Engn, Minist Educ, Guangzhou 510006, Peoples R China.
EM zhaoyh108@ntu.edu.cn; yangym@ntu.edu.cn; kyuzhang@scut.edu.cn
FU National Key Research and Development Program of China [2018YFC1105600];
CR Ajiteru O, 2020, NANO LETT, V20, P6873, DOI 10.1021/acs.nanolett.0c02986
NR 1
TC 14
Z9 15
U1 7
U2 107
SN 
EI 
J9 
PD JUN 15
PY 2022
VL 10
IS 10
BP 1582
EP 1590
DI 10.1039/d1tb02361f
PG 9
WC Materials Science, Biomaterials
SC Materials Science
GA 2O6HP
UT WOS:000754666500001
ER

PT J
AU Li, XX
AF Li, Xixi
TI Alginate-Based Hydrogels Composited with Tenocyclidine-Loaded Chitosan
SO JOURNAL OF BIOMEDICAL NANOTECHNOLOGY
LA English
DT Article
DE Peripheral Nerve Damage; Neural Conduits; Tenocyclidine
AB In the current study, a novel filler material was developed to improve the healing activity of an electrospun cellulose acetate neural guidance channel. Tenocyclidine was loaded into chitosan nanoparticles, dispersed in a calcium alginate hydrogel, IP: 203.8.109 20 On: Thu, 30 Mar 2023 12:55:24 Copy ight A ic S ientifi P blisher and their effect on Schwann cells' viability was assessed using MTT assay. Study showed that chitosan nanoparticles Delivered by Ingenta loaded with 0.5% Tenocyclidine had the optimal effects on cells viability. In vivo study on a rat model of peripheral nerve injury showed that the neural guidance channels containing Schwann cells and Tenocyclidine-loaded chitosan nanoparticles had the highest rate of nerve repair as evidenced by functional analysis assays and histopathological examinations.
C1 [Li, Xixi; Su, Weijie; Xu, Jiakun; Su, Luoxi; Yang, Jia; Yang, Guochen; Yang, Lixuan] Sun Yat Sen Univ, Dept Neurosurg, Affiliated Hosp 1, Guangzhou 510080, Peoples R China.
RP Yang, LX (corresponding author), Sun Yat Sen Univ, Dept Neurosurg, Affiliated Hosp 1, Guangzhou 510080, Peoples R China.; Lin, XX (corresponding author), Sun Yat Sen Univ, Dept Plast Surg, Affiliated Hosp 1, Guangzhou 510080, Peoples R China.
EM line126@163.com
CR Carvalho CR, 2019, ADV DRUG DELIVER REV, V148, P308, DOI 10.1016/j.addr.2019.01.006
NR 1
TC 0
Z9 0
U1 1
U2 6
SN 
EI 
J9 
PD JUN 15
PY 2022
VL 18
IS 12
BP 2779
EP 2785
DI 10.1166/jbn.2022.3478
PG 7
WC Nanoscience & Nanotechnology; Materials Science, Biomaterials
SC Science & Technology - Other Topics; Materials Science
GA C9OP8
UT WOS:000965132000001
ER

PT J
AU Hu, YN
AF Hu, Yangnan
TI Conductive Nerve Guidance Conduits Based on Morpho Butterfly
SO ACS NANO
LA English
DT Article
DE bioinspired; nerve guidance conduits; topographies; hydrogels; nerve
ID scaffolds
AB Peripheral nerve injury (PNI), causing loss of sensory and motor function, is a complex and challenging disease in the clinic due to the restricted regeneration capacity. Nerve guidance conduits (NGCs) have become a promising substitute for peripheral nerve regeneration, but their efficacy is often limited. Here, inspired by the physiological structures of peripheral nerves, we present a conductive topological scaffold for nerve repair by modifying Morpho butterfly wing with reduced graphene oxide (rGO) nanosheets and methacrylated gelatin (GelMA) hydrogel encapsulated brain-derived neurotrophic factor (BDNF). Benefiting from the biocompatibility of GelMA hydrogel, the conductivity of rGO and parallel nanoridge structures of wing scales, PC12 cells, and neural stem cells grown on the modified wing have an increased neurite length with guided cellular orientation. In addition, the NGCs are successfully obtained by manually rolling up the scaffolds and exhibited great performance in repairing 10 mm sciatic nerve defects in rats, and we believe that the NGCs can be applied in reparing longer nerve defects in the future by further optimization. We also demonstrate the feasibility of electrically conductive NGCs based on the rGO/BDNF/GelMA-integrated Morpho butterfly wing as functional nerve regeneration conduits, which may have potential value for application in repairing peripheral nerve injuries.
C1 [Hu, Yangnan; Chen, Zhuoyue; Guo, Jiahui; Cai, Jiaying; Chen, Xiaoyan; Qi, Jieyu; Zhao, Yuanjin; Chai, Renjie] Southeast Univ, Zhongda Hosp, Sch Life Sci & Technol,Jiangsu Prov High Tech Key, Adv Inst Life & Hlth,State Key Lab Bioelect,Dept, Nanjing 210096, Peoples R China.
RP Zhao, YJ; Chai, RJ (corresponding author), Southeast Univ, Zhongda Hosp, Sch Life Sci & Technol,Jiangsu Prov High Tech Key, Adv Inst Life & Hlth,State Key Lab Bioelect,Dept, Nanjing 210096, Peoples R China.; Zhao, YJ; Chai, RJ (corresponding author), Nanjing Univ, Dept Otolaryngol Head & Neck Surg, Affiliated Drum Tower Hosp, Med Sch, Nanjing 210008, Peoples R China.; Liu, HS (corresponding author), Guangzhou Lab, Guangzhou 510005, Peoples R China.; Liu, HS (corresponding author), Bioland Lab Guangzhou Regenerat Med & Hlth Guangd, Guangzhou 510320, Peoples R China.; Chai, RJ (corresponding author), Univ Elect Sci & Technol China, Sichuan Prov Peoples Hosp, Dept Otolaryngol Head & Neck Surg, Chengdu 610072, Peoples R China.; Chai, RJ (corresponding author), Nantong Univ, Coinnovat Ctr Neuroregenerat, Nantong 226001, Peoples R China.; Chai, RJ (corresponding author), Chinese Acad Sci, Inst Stem Cell & Regenerat, Beijing 100086, Peoples R China.; Chai, RJ (corresponding author), Capital Med Univ, Beijing Key Lab Neural Regenerat & Repair, Beijing 100069, Peoples R China.
EM liu_huisheng@grmh-gdl.cn; yjzhao@seu.edu.cn; renjiec@seu.edu.cn
FU National Key R&D Program of China [2021YFA1101300, 2020YFA0112503,
CR Aigner TB, 2020, MATER TODAY BIO, V5, P0, DOI 10.1016/j.mtbio.2020.100042
NR 1
TC 78
Z9 80
U1 25
U2 379
SN 
EI 
J9 
PD JUN 15
PY 2022
VL 16
IS 2
BP 1868
EP 1879
DI 10.1021/acsnano.1c11627
PG 12
WC Chemistry, Multidisciplinary; Chemistry, Physical; Nanoscience &
SC Chemistry; Science & Technology - Other Topics; Materials Science
GA 0E4ZW
UT WOS:000776691400014
ER

PT J
AU Unknown, -
AF Unknown, -
TI 
SO 
DT Article
NR 224
TC 13
Z9 13
U1 2
U2 17
SN 
EI 
J9 
PD JUN 15
PY 2022
VL 14
IS 8
BP 
EP 
DI 10.3390/pharmaceutics14081536
PG 33
WC Pharmacology & Pharmacy
SC Pharmacology & Pharmacy
GA 4B5FM
UT WOS:000845803100001
ER

PT J
AU Daeschler, S.C.
   Zhang, J.
   Gordon, T.
   Borschel, G.H.
AF Daeschler, Simeon Christian (57200696058)
   Zhang, Jennifer J.R. (15761313900)
   Gordon, Tessa A. (7201393104)
   Borschel, Gregory Howard (6603445987)
TI Optical tissue clearing enables rapid, precise and comprehensive assessment of three-dimensional morphology in experimental nerve regeneration research
SO Neural Regeneration Research
LA English
DT Article
DE Histology; Image segmentation; Morphometry; Nerve regeneration; Outcome assessment; Peripheral nerve; Three-dimensional imaging; Tissue clearing
AB Morphological analyses are key outcome assessments for nerve regeneration studies but are historically limited to tissue sections. Novel optical tissue clearing techniques enabling three-dimensional imaging of entire organs at a subcellular resolution have revolutionized morphological studies of the brain. To extend their applicability to experimental nerve repair studies we adapted these techniques to nerves and their motor and sensory targets in rats. The solvent-based protocols rendered harvested peripheral nerves and their target organs transparent within 24 hours while preserving tissue architecture and fluorescence. The optical clearing was compatible with conventional laboratory techniques, including retrograde labeling studies, and computational image segmentation, providing fast and precise cell quantitation. Further, optically cleared organs enabled three-dimensional morphometry at an unprecedented scale including dermatome-wide innervation studies, tracing of intramuscular nerve branches or mapping of neurovascular networks. Given their wide-ranging applicability, rapid processing times, and low costs, tissue clearing techniques are likely to be a key technology for next-generation nerve repair studies. All procedures were approved by the Hospital for Sick Children's Laboratory Animal Services Committee (49871/9) on November 9, 2019. © 2023 Elsevier B.V., All rights reserved.
C1 Neurosciences and Mental Health Program, SickKids Research Institute, Toronto, Canada
   University of Toronto, Institute of Biomaterials and Biomedical Engineering, Toronto, Canada
   The Hospital for Sick Children, Toronto, Canada
   Indiana University School of Medicine, Indianapolis, United States
NR 0
TC 0
SN 
EI 
J9 
PD JUN 15
PY 2022
VL 17.0
IS 6
BP 1348
EP 1356
DI 10.4103/1673-5374.329473
PG 0
UT 2-s2.0-85120474403
PM nan
ER

PT J
AU Wang, T
AF Wang, Tao
TI Tissue-Specific Hydrogels for Three-Dimensional Printing and Potential
SO TISSUE ENGINEERING PART A
LA English
DT Article
DE decellularized extracellular matrix hydrogel; tissue specificity; 3D
ID scaffolds; generation; cells
AB Impact statementTissue-derived decellularized matrices have drawn broad interests for their versatile applications in tissue engineering and regenerative medicine, especially the decellularized peripheral nerve matrix, which can effectively facilitate axonal extension, remyelination, and neural functional restoration after peripheral nerve injury. However, neither decellularized porcine nerve matrix (pDNM) nor pDNM hydrogel (pDNM-G) can be directly used in three-dimensional printing for personalized nerve constructs or cell transplantation. This work developed a hybrid hydrogel consisting of decellularized extracellular matrix hydrogel (dECM-G) and photocrosslinkable gelatin methacrylate (GelMA), which resulted in significantly improved printability and structural fidelity. The GelMA/pDNM-G hydrogel retained high bioactivity and tissue-specificity due to its dECM-G content. Such hybrid hydrogel systems built up a springboard in advanced biomaterials for neural tissue engineering, as well as a promising strategy for dECM containing bioprinting.
C1 [Wang, Tao; Qiu, Shuai; Zhu, Qingtang; Liu, Xiaolin] Sun Yat Sen Univ, Dept Orthoped & Microsurg, Guangdong Peripheral Nerve Tissue Engn & Technol, Affiliated Hosp 1, 58 Zhongshan Er Rd, Guangzhou 510080, Peoples R China.
RP Liu, XL (corresponding author), Sun Yat Sen Univ, Dept Orthoped & Microsurg, Guangdong Peripheral Nerve Tissue Engn & Technol, Affiliated Hosp 1, 58 Zhongshan Er Rd, Guangzhou 510080, Peoples R China.; Bai, Y (corresponding author), Sun Yat Sen Univ, Sch Mat Sci & Engn, Guangdong Funct Biomat Engn Technol Res Ctr, 135 Xingangxi Rd, Guangzhou 510275, Peoples R China.
EM baiy28@mail.sysu.edu.cn; gzxiaolinliu@hotmail.com
CR Aldana AA, 2019, NANOMATERIALS-BASEL, V9, P0, DOI 10.3390/nano9010120
NR 1
TC 13
Z9 13
U1 5
U2 99
SN 
EI 
J9 
PD JUN 15
PY 2022
VL 28
IS 3-4
BP 161
EP 174
DI 10.1089/ten.tea.2021.0093
PG 14
WC Cell & Tissue Engineering; Cell Biology; Engineering, Biomedical;
SC Cell Biology; Engineering; Materials Science
GA W4NH5
UT WOS:000743560500001
ER

PT J
AU Aleemardani, M
AF Aleemardani, Mina
TI Graphene-Based Materials Prove to Be a Promising Candidate for Nerve
SO BIOMEDICINES
LA English
DT Article
DE graphene-based materials; nervous system; nerve tissue engineering;
ID electrical-stimulation; composite hydrogel; polymer scaffolds
AB Peripheral nerve injury is a common medical condition that has a great impact on patient quality of life. Currently, surgical management is considered to be a gold standard first-line treatment; however, is often not successful and requires further surgical procedures. Commercially available FDA- and CE-approved decellularized nerve conduits offer considerable benefits to patients suffering from a completely transected nerve but they fail to support neural regeneration in gaps > 30 mm. To address this unmet clinical need, current research is focused on biomaterial-based therapies to regenerate dysfunctional neural tissues, specifically damaged peripheral nerve, and spinal cord. Recently, attention has been paid to the capability of graphene-based materials (GBMs) to develop bifunctional scaffolds for promoting nerve regeneration, often via supporting enhanced neural differentiation. The unique features of GBMs have been applied to fabricate an electroactive conductive surface in order to direct stem cells and improve neural proliferation and differentiation. The use of GBMs for nerve tissue engineering (NTE) is considered an emerging technology bringing hope to peripheral nerve injury repair, with some products already in preclinical stages. This review assesses the last six years of research in the field of GBMs application in NTE, focusing on the fabrication and effects of GBMs for neurogenesis in various scaffold forms, including electrospun fibres, films, hydrogels, foams, 3D printing, and bioprinting.
C1 [Aleemardani, Mina] Univ Sheffield, Dept Mat Sci & Engn, Kroto Res Inst, Biomat & Tissue Engn Grp, Sheffield S3 7HQ, S Yorkshire, England.
RP Bagher, Z (corresponding author), Iran Univ Med Sci, Senses Hlth Inst 5, Hazrat Rasoul Akram Hosp, ENT & Head & Neck Res Ctr, Tehran 16844, Iran.; Seifalian, AM (corresponding author), NanoRegMed Ltd, London BioSci Innovat Ctr, Nanotechnol & Regenerat Med Commercializat Ctr, London NW1 0NH, England.
EM maleemardani1@sheffield.ac.uk; pariyazare@ut.ac.ir;
CR Abzan N, 2019, MATER DESIGN, V167, P0, DOI 10.1016/j.matdes.2019.107636
NR 1
TC 34
Z9 36
U1 6
U2 109
SN 
EI 
J9 
PD JUN 15
PY 2022
VL 10
IS 1
BP 
EP 
DI 10.3390/biomedicines10010073
PG 23
WC Biochemistry & Molecular Biology; Medicine, Research & Experimental;
SC Biochemistry & Molecular Biology; Research & Experimental Medicine;
GA ZD8SR
UT WOS:000758466000001
ER

PT J
AU Zhou, JR
AF Zhou, Jiarui
TI A 'Relay'-Type Drug-Eluting Nerve Guide Conduit: Computational Fluid
SO PHARMACEUTICS
LA English
DT Article
DE nerve guide conduit; NGC; peripheral nerve injury; drug-eluting
ID growth-factor; axonal regeneration; collagen conduits; schwann-cells
AB Nerve guidance conduits (NGCs) are tubular scaffolds that act as a bridge between the proximal and distal ends of the native nerve to facilitate the nerve regeneration. The application of NGCs is mostly limited to nerve defects less than 3 mm due to the lack of sufficient cells in the lumen. The development of drug-release-system-embedded NGCs has the potential to improve the nerve regeneration performance by providing long-term release of growth factors. However, most of the past works only focused on one type of drug release system, limiting the variation in drug release system types and features. Therefore, in this study, computer-aided design (CAD) models were constructed and Computational Fluid Dynamics (CFD) simulations were carried out to investigate the effect of growth factor transporting efficiency on different drug release systems. To overcome the challenges posed by the current NGCs in treating long nerve gap injuries (>4 cm), a novel 'relay' NGC design is first proposed in this paper and has the potential to improve the nerve regeneration performance to next level. The intermediate cavities introduced along the length of the multi-channel NGCs act as a relay to further enhance the cell concentrations or growth factor delivery as well as the regeneration performance. Four different drug release systems, namely, a single-layer microsphere system, a double-layer microsphere system, bulk hydrogel, and hydrogel film, were chosen for the simulation. The results show that the double-layer microsphere system achieves the highest growth factor volume fraction among all the drug release systems. For the single-layer microsphere system, growth factor concentration can be significantly improved by increasing the microsphere quantities and decreasing the diameter and adjacent distance of microspheres. Bulk hydrogel systems hold the lowest growth factor release performance, and the growth factor concentration monotonically increased with the increase of film thickness in the hydrogel film system. Owing to the easy fabrication of hydrogel film and the even distribution of growth factors, the hydrogel film system can be regarded as a strong candidate in drug-eluting NGCs. The use of computational simulations can be regarded as a guideline for the design and application of drug release systems, as well as a promising tool for further nerve tissue engineering study.
C1 [Zhou, Jiarui; Vijayavenkataraman, Sanjairaj] New York Univ Abu Dhabi, Div Engn, Vijay Lab, Abu Dhabi 129188, U Arab Emirates.
RP Vijayavenkataraman, S (corresponding author), New York Univ Abu Dhabi, Div Engn, Vijay Lab, Abu Dhabi 129188, U Arab Emirates.; Vijayavenkataraman, S (corresponding author), NYU, Tandon Sch Engn, Dept Mech & Aerosp Engn, Brooklyn, NY 11201 USA.
EM jz4301@nyu.edu; vs89@nyu.edu
CR Arora J, 2015, MABS-AUSTIN, V7, P525, DOI 10.1080/19420862.2015.1029217
NR 1
TC 2
Z9 2
U1 1
U2 24
SN 
EI 
J9 
PD JUN 15
PY 2022
VL 14
IS 2
BP 
EP 
DI 10.3390/pharmaceutics14020230
PG 17
WC Pharmacology & Pharmacy
SC Pharmacology & Pharmacy
GA ZO1RY
UT WOS:000765510800001
ER

PT J
AU Liu, ZX
AF Liu, Zhixiao
TI Low-Stiffness Hydrogels Promote Peripheral Nerve Regeneration Through
SO FRONTIERS IN BIOENGINEERING AND BIOTECHNOLOGY
LA English
DT Article
DE mesenchymal stem cell-derived exosomes; hydrogel stiffness; sciatic
ID cell-derived exosm; extracellular vesicles; stem-cells
AB A hydrogel system loaded with mesenchymal stem cell-derived exosome (MSC-Exos) is an attractive new tool for tissue regeneration. However, the effect of the stiffness of exosome-loaded hydrogels on tissue regeneration is unclear. Here, the role of exosome-loaded hydrogel stiffness, during the regeneration of injured nerves, was assessed in vivo. The results showed that the photocrosslinkable hyaluronic acid methacrylate hydrogel stiffness plays an important role in repairing nerve injury. Compared with the stiff hydrogels loaded with exosomes, soft hydrogels loaded with exosomes showed better repair of injured peripheral nerves. The soft hydrogel promoted nerve repair by quickly releasing exosomes to inhibit the infiltration of macrophages and the expression of the proinflammatory factors IL-1 beta and TNF-alpha in injured nerves. Our work revealed that exosome-loaded hydrogel stiffness plays an important role in tissue regeneration by regulating exosome release behavior and provided important clues for the clinical application of biological scaffold materials.
C1 [Liu, Zhixiao; Wang, Yue] Coll Basic Med, Dept Histol & Embryol, Shanghai, Peoples R China.
RP Wang, Y (corresponding author), Coll Basic Med, Dept Histol & Embryol, Shanghai, Peoples R China.
EM wangyuesmmu@163.com
FU China National Key Research and Development Program Stem Cell and
CR Akar E, 2021, ACTA ORTHOP TRAUMATO, V55, P87, DOI 10.5152/j.aott.2021.19183
NR 1
TC 39
Z9 40
U1 13
U2 134
SN 
EI 
J9 
PD JUN 15
PY 2022
VL 10
IS 
BP 
EP 
DI 10.3389/fbioe.2022.922570
PG 11
WC Biotechnology & Applied Microbiology; Engineering, Biomedical
SC Biotechnology & Applied Microbiology; Engineering
GA 3B5KR
UT WOS:000827980100001
ER

PT J
AU Zhang, FS
AF Zhang, Fengshi
TI Application of Hybrid Electrically Conductive Hydrogels Promotes
SO GELS
LA English
DT Article
DE conductive hydrogel; tissue engineering; peripheral nerve regeneration;
ID electroconductive hydrogels; cell differentiation; repair; biomaterials
AB Peripheral nerve injury (PNI) occurs frequently, and the prognosis is unsatisfactory. As the gold standard of treatment, autologous nerve grafting has several disadvantages, such as lack of donors and complications. The use of functional biomaterials to simulate the natural microenvironment of the nervous system and the combination of different biomaterials are considered to be encouraging alternative methods for effective tissue regeneration and functional restoration of injured nerves. Considering the inherent presence of an electric field in the nervous system, electrically conductive biomaterials have been used to promote nerve regeneration. Due to their singular physical properties, hydrogels can provide a three-dimensional hydrated network that can be integrated into diverse sizes and shapes and stimulate the natural functions of nerve tissue. Therefore, conductive hydrogels have become the most effective biological material to simulate human nervous tissue's biological and electrical characteristics. The principal merits of conductive hydrogels include their physical properties and their electrical peculiarities sufficient to effectively transmit electrical signals to cells. This review summarizes the recent applications of conductive hydrogels to enhance peripheral nerve regeneration.
C1 [Zhang, Fengshi; Zhang, Meng; Liu, Songyang; Li, Ci; Ding, Zhentao; Wan, Teng; Zhang, Peixun] Peking Univ Peoples Hosp, Dept Orthped & Trauma, Beijing 100044, Peoples R China.
RP Zhang, PX (corresponding author), Peking Univ Peoples Hosp, Dept Orthped & Trauma, Beijing 100044, Peoples R China.; Zhang, PX (corresponding author), Minist Educ, Key Lab Trauma & Neural Regenerat, Beijing 100044, Peoples R China.; Zhang, PX (corresponding author), Natl Ctr Trauma Med, Beijing 100044, Peoples R China.
EM xmx066@pku.edu.cn; mengzh2008@bjmu.edu.cn; 1911110343@pku.edu.cn;
FU National Natural Science Foundation of China [81971177, 31771322];
CR Abidian MR, 2012, ADV HEALTHC MATER, V1, P762, DOI 10.1002/adhm.201200182
NR 1
TC 19
Z9 19
U1 6
U2 137
SN 
EI 
J9 
PD JUN 15
PY 2022
VL 8
IS 1
BP 
EP 
DI 10.3390/gels8010041
PG 14
WC Polymer Science
SC Polymer Science
GA ZD2SZ
UT WOS:000758055100001
ER

PT J
AU Zhang, QZ
AF Zhang, Qunzhou
TI Implantation of a nerve protector embedded with human GMSC-derived
SO STEM CELL RESEARCH & THERAPY
LA English
DT Article
DE Gingiva-derived mesenchymal stem cells; Collagen hydrogel; Schwann-like
ID mouse embryonic fibroblasts; human oral-mucosa; neural-crest
AB Background Peripheral nerve injuries (PNIs) remain one of the great clinical challenges because of their considerable long-term disability potential. Postnatal neural crest-derived multipotent stem cells, including gingiva-derived mesenchymal stem cells (GMSCs), represent a promising source of seed cells for tissue engineering and regenerative therapy of various disorders, including PNIs. Here, we generated GMSC-repopulated nerve protectors and evaluated their therapeutic effects in a crush injury model of rat sciatic nerves. Methods GMSCs were mixed in methacrylated collagen and cultured for 48 h, allowing the conversion of GMSCs into Schwann-like cells (GiSCs). The phenotype of GiSCs was verified by fluorescence studies on the expression of Schwann cell markers. GMSCs encapsulated in the methacrylated 3D-collagen hydrogel were co-cultured with THP-1-derived macrophages, and the secretion of anti-inflammatory cytokine IL-10 or inflammatory cytokines TNF-alpha and IL-1 beta in the supernatant was determined by ELISA. In addition, GMSCs mixed in the methacrylated collagen were filled into a nerve protector made from the decellularized small intestine submucosal extracellular matrix (SIS-ECM) and cultured for 24 h, allowing the generation of functionalized nerve protectors repopulated with GiSCs. We implanted the nerve protector to wrap the injury site of rat sciatic nerves and performed functional and histological assessments 4 weeks post-surgery. Results GMSCs encapsulated in the methacrylated 3D-collagen hydrogel were directly converted into Schwann-like cells (GiSCs) characterized by the expression of S-100 beta, p75NTR, BDNF, and GDNF. In vitro, co-culture of GMSCs encapsulated in the 3D-collagen hydrogel with macrophages remarkably increased the secretion of IL-10, an anti-inflammatory cytokine characteristic of pro-regenerative (M2) macrophages, but robustly reduced LPS-stimulated secretion of TNF-1 alpha and IL-1 beta, two cytokines characteristic of pro-inflammatory (M1) macrophages. In addition, our results indicate that implantation of functionalized nerve protectors repopulated with GiSCs significantly accelerated functional recovery and axonal regeneration of crush-injured rat sciatic nerves accompanied by increased infiltration of pro-regenerative (M2) macrophages while a decreased infiltration of pro-inflammatory (M1) macrophages. Conclusions Collectively, these findings suggest that Schwann-like cells converted from GMSCs represent a promising source of supportive cells for regenerative therapy of PNI through their dual functions, neurotrophic effects, and immunomodulation of pro-inflammatory (M1)/pro-regenerative (M2) macrophages.
C1 [Zhang, Qunzhou; Zeng, Jincheng; Motiwala, Faizan, I; Shi, Shihong; Le, Anh D.] Univ Penn, Sch Dent Med, Dept Oral & Maxillofacial Surg & Pharmacol, 240 South 40th St, Philadelphia, PA 19104 USA.
RP Zhang, QZ; Le, AD (corresponding author), Univ Penn, Sch Dent Med, Dept Oral & Maxillofacial Surg & Pharmacol, 240 South 40th St, Philadelphia, PA 19104 USA.; Le, AD (corresponding author), Univ Penn, Penn Med Hosp, Perelman Ctr Adv Med, Dept Oral & Maxillofacial Surg, 3400 Civ Ctr Blvd, Philadelphia, PA 19104 USA.
EM zqunzhou@upenn.edu; Anh.Le@pennmedicine.upenn.edu
FU National Institutes of Health [R21DE02992601, TL1-TR001880,
CR Abe S, 2016, STEM CELL TRANSL MED, V5, P117, DOI 10.5966/sctm.2015-0111
NR 1
TC 25
Z9 26
U1 6
U2 33
SN 
EI 
J9 
PD JUN 15
PY 2022
VL 13
IS 1
BP 
EP 
DI 10.1186/s13287-022-02947-4
PG 18
WC Cell & Tissue Engineering; Cell Biology; Medicine, Research &
SC Cell Biology; Research & Experimental Medicine
GA 2G6YM
UT WOS:000813737800002
ER

PT J
AU Xu, WL
AF Xu, Wanlin
TI Sustained delivery of vascular endothelial growth factor mediated by
SO NEURAL REGENERATION RESEARCH
LA English
DT Article
DE bioactive material; controlled release; crush injury; hydrogel; muscle
ID vegf; release; microspheres; recovery; repair; cells; guide
AB Neurotrophic factors, currently administered orally or by intravenous drip or intramuscular injection, are the main method for the treatment of peripheral nerve crush injury. However, the low effective drug concentration arriving at the injury site results in unsatisfactory outcomes. Therefore, there is an urgent need for a treatment method that can increase the effective drug concentration in the injured area. In this study, we first fabricated a gelatin modified by methacrylic anhydride hydrogel and loaded it with vascular endothelial growth factor that allowed the controlled release of the neurotrophic factor. This modified gelatin exhibited good physical and chemical properties, biocompatibility and supported the adhesion and proliferation of RSC96 cells and human umbilical vein endothelial cells. When injected into the epineurium of crushed nerves, the composite hydrogel in the rat sciatic nerve crush injury model promoted nerve regeneration, functional recovery and vascularization. The results showed that the modified gelatin gave sustained delivery of vascular endothelial growth factors and accelerated the repair of crushed peripheral nerves.
C1 [Xu, Wanlin; Wu, Yifan; Lu, Hao; Zhu, Yun; Yang, Wenjun] Shanghai Jiao Tong Univ, Shanghai Peoples Hosp 9, Dept Oral & Maxillofacial Head & Neck Oncol, Sch Med, Shanghai, Peoples R China.
RP Yang, WJ (corresponding author), Shanghai Jiao Tong Univ, Shanghai Peoples Hosp 9, Dept Oral & Maxillofacial Head & Neck Oncol, Sch Med, Shanghai, Peoples R China.; Yang, WJ (corresponding author), Shanghai Jiao Tong Univ, Coll Stomatol, Shanghai, Peoples R China.; Yang, WJ (corresponding author), Natl Ctr Stomatol, Shanghai, Peoples R China.; Yang, WJ (corresponding author), Natl Clin Res Ctr Oral Dis, Shanghai, Peoples R China.; Yang, WJ (corresponding author), Shanghai Key Lab Stomatol, Shanghai, Peoples R China.; Ye, JH (corresponding author), Nanjing Med Univ, Dept Oral & Maxillofacial Surg, Jiangsu Key Lab Oral Dis, Affiliated Stomatol Hosp, Nanjing, Jiangsu, Peoples R China.
EM jhyeedoctor@163.com; 450907991@qq.com
FU Interdisciplinary Program of Shanghai Jiao Tong University, China
CR Abdulkadir RR, 2020, NEURAL REGEN RES, V15, P1071, DOI 10.4103/1673-5374.269029
NR 1
TC 16
Z9 17
U1 7
U2 51
SN 
EI 
J9 
PD JUN 15
PY 2022
VL 17
IS 9
BP 2064
EP 2071
DI 10.4103/1673-5374.335166
PG 8
WC Cell Biology; Neurosciences
SC Cell Biology; Neurosciences & Neurology
GA 1P7KU
UT WOS:000802184600040
ER

PT J
AU Jin, Y
AF Jin, Yi
TI Multifunctional biomimetic hydrogel based on graphene nanoparticles and
SO BIOMATERIALS ADVANCES
LA English
DT Article
DE Graphene; Hydrogel; Peripheral nerve injury; Regeneration
ID stem-cells; regeneration; conduits; delivery; repair
AB Peripheral nerve injury (PNI) caused by injury may influence the patients' lifelong mobility unless there is an appropriate treatment. Tissue engineering has become a hot field to replace traditional autologous nerve transplantation due to its low surgical damage and easy-to-industrial advantages. Graphene (GR) is a kind of carbon nanomaterial with good electrical and mechanical properties that satisfy the demand for a good tissue scaffold for nerve regeneration. Herein, a novel and biosafe hydrogel is fabricated by using graphene and sodium alginate (GR-SA) together. This hydrogel not only can mimic the nerve growth microenvironment but also can promote the expression of neurotrophic substances and growth factors. Additionally, GR-SA hydrogel can significantly reduce inflammatory factors. Moreover, the results of both in vitro and in vivo tests demonstrate that GR-SA hydrogel has a promising prospect in PNI regeneration.
C1 [Jin, Yi; Zhang, Wenkai; Zhang, Yihui; Yang, Yunqi; Fang, Zhiwei; Yuan, Wei-En] Shanghai Jiao Tong Univ, Engn Res Ctr Cell & Therapeut Antibody, Minist Educ, Shanghai 200240, Peoples R China.
RP Yuan, WE (corresponding author), Shanghai Jiao Tong Univ, Engn Res Ctr Cell & Therapeut Antibody, Minist Educ, Shanghai 200240, Peoples R China.; Yuan, WE (corresponding author), Shanghai Jiao Tong Univ, Sch Pharm, Shanghai 200233, Peoples R China.; Qian, Y (corresponding author), Shanghai Jiao Tong Univ Affiliated Peoples Hosp 6, Dept Orthoped, Shanghai 200233, Peoples R China.; Qian, Y (corresponding author), Shanghai Engn Res Ctr Orthopaed Mat Innovat & Tis, Shanghai 201306, Peoples R China.; Qian, Y (corresponding author), Shanghai Jiao Tong Univ, Youth Sci & Technol Innovat Studio, Sch Med, Shanghai 201306, Peoples R China.
EM lollipopcloudland@foxmail.com; yuanweien@sjtu.edu.cn
FU National Key R&D Program of China [2021YFC2400801]; Interdisciplinary
CR Askarzadeh N, 2020, MACROMOL BIOSCI, V20, P0, DOI 10.1002/mabi.202000149
NR 1
TC 16
Z9 16
U1 9
U2 98
SN 
EI 
J9 
PD JUN 15
PY 2022
VL 135
IS 
BP 
EP 
DI 10.1016/j.bioadv.2022.212727
PG 12
WC Materials Science, Biomaterials
SC Materials Science
GA 2E4XL
UT WOS:000812231700006
ER

PT J
AU Cai, YT
AF Cai, Yuting
TI Conductive Hydrogel Conduits with Growth Factor Gradients for Peripheral
SO ADVANCED HEALTHCARE MATERIALS
LA English
DT Article
DE diabetes; growth factor gradients; nerve guidance conduits; non-suture;
ID neurite outgrowth; guidance conduit; schwann-cells; sciatic-nerve
AB Diabetic patients suffer from peripheral nerve injury with slow and incomplete regeneration owing to hyperglycemia and microvascular complications. This study develops a graphene-based nerve guidance conduit by incorporating natural double network hydrogel and a neurotrophic concentration gradient with non-invasive treatment for diabetics. GelMA/silk fibroin double network hydrogel plays quadruple roles for rapid setting/curing, suitable mechanical supporting, good biocompatibility, and sustainable growth factor delivery. Meanwhile, graphene mesh can improve the toughness of conduit and enhance conductivity of conduit for regeneration. Here, novel silk tapes show quick and tough adhesion of wet tissue by dual mechanism to replace suture step. The in vivo results demonstrate that gradient concentration of netrin-1 in conduit have better performance than uniform concentration caused by chemotaxis phenomenon for axon extension, remyelination, and angiogenesis. Altogether, GelMA/silk graphene conduit with gradient netrin-1 and dry double-sided adhesive tape can significantly promote repairing of peripheral nerve injury and inhibit the atrophy of muscles for diabetics.
C1 [Cai, Yuting; Sun, Dazhi] Southern Univ Sci & Technol, Guangdong Prov Key Lab Funct Oxide Mat & Devices, Shenzhen 518055, Guangdong, Peoples R China.
RP Sun, DZ (corresponding author), Southern Univ Sci & Technol, Guangdong Prov Key Lab Funct Oxide Mat & Devices, Shenzhen 518055, Guangdong, Peoples R China.; Luo, ZT (corresponding author), Hong Kong Univ Sci & Technol, Dept Chem & Biol Engn, Guangdong Hong Kong Macao Joint Lab Intelligent M, William Mong Inst Nano Sci & Technol,Kowloon, Clear Water Bay, Hong Kong 999077, Peoples R China.; Luo, ZT (corresponding author), Hong Kong Univ Sci & Technol, Hong Kong Branch, Chinese Natl Engn Res Ctr Tissue Restorat & Recon, Kowloon, Clear Water Bay, Hong Kong 999077, Peoples R China.; Qin, JB; Lu, XW (corresponding author), Shanghai Jiao Tong Univ, Sch Med, Shanghai Peoples Hosp 9, Dept Vasc Surg, Shanghai 200011, Peoples R China.; Qin, JB; Lu, XW (corresponding author), Shanghai Jiao Tong Univ, Vasc Ctr, Shanghai 200011, Peoples R China.
EM sundz@sustc.edu.cn; jinbaoqin@163.com; luxinwu@shsmu.edu.cn;
FU RGC [16304421]; Innovation and Technology Commission [ITC-CNERC14SC01,
CR Abidian MR, 2010, SMALL, V6, P421, DOI 10.1002/smll.200901868
NR 1
TC 28
Z9 32
U1 14
U2 271
SN 
EI 
J9 
PD JUN 15
PY 2022
VL 11
IS 16
BP 
EP 
DI 10.1002/adhm.202200755
PG 12
WC Engineering, Biomedical; Nanoscience & Nanotechnology; Materials
SC Engineering; Science & Technology - Other Topics; Materials Science
GA 3U8IN
UT WOS:000813882000001
ER

PT J
AU Yao, Z
AF Yao, Zhi
TI Magnesium-Encapsulated Injectable Hydrogel and 3D-Engineered
SO ADVANCED SCIENCE
LA English
DT Article
DE hydrogel; magnesium; peripheral nerve regeneration
ID nanocomposite hydrogels; nanofiber hydrogel; neurite outgrowth
AB Peripheral nerve injury is a challenging orthopedic condition that can be treated by autograft transplantation, a gold standard treatment in the current clinical setting. Nevertheless, limited availability of autografts and potential morbidities in donors hampers its widespread application. Bioactive scaffold-based tissue engineering is a promising strategy to promote nerve regeneration. Additionally, magnesium (Mg) ions enhance nerve regeneration; however, an effectively controlled delivery vehicle is necessary to optimize their in vivo therapeutic effects. Herein, a bisphosphonate-based injectable hydrogel exhibiting sustained Mg2+ delivery for peripheral nerve regeneration is developed. It is observed that Mg2+ promoted neurite outgrowth in a concentration-dependent manner by activating the PI3K/Akt signaling pathway and Sema5b. Moreover, implantation of polycaprolactone (PCL) conduits filled with Mg2+-releasing hydrogel in 10 mm nerve defects in rats significantly enhanced axon regeneration and remyelination at 12 weeks post-operation compared to the controls (blank conduits or conduits filled with Mg2+-absent hydrogel). Functional recovery analysis reveals enhanced reinnervation in the animals treated with the Mg2+-releasing hydrogel compared to that in the control groups. In summary, the Mg2+-releasing hydrogel combined with the 3D-engineered PCL conduit promotes peripheral nerve regeneration and functional recovery. Thus, a new strategy to facilitate the repair of challenging peripheral nerve injuries is proposed.
C1 [Yao, Zhi; Yuan, Weihao; Xu, Jiankun; Tong, Wenxue; Mi, Jie; Chow, Dick Ho Kiu; Li, Ye; Yao, Hao; Li, Xu; Xu, Shunxiang; Guo, Jiaxin; Qin, Ling] Chinese Univ Hong Kong, Li Ka Shing Inst Hlth Sci, Innovat Orthopaed Biomat & Drug Translat Res, Musculoskeletal Res Lab Dept Orthoped & Traumatol, Hong Kong 999077, Peoples R China.
RP Qin, L (corresponding author), Chinese Univ Hong Kong, Li Ka Shing Inst Hlth Sci, Innovat Orthopaed Biomat & Drug Translat Res, Musculoskeletal Res Lab Dept Orthoped & Traumatol, Hong Kong 999077, Peoples R China.; Bian, LM (corresponding author), South China Univ Technol, Sch Biomed Sci & Engn, Natl Engn Res Ctr Tissue Restorat & Reconstruct, Key Lab Biomed Mat & Engn Minist Educ, Guangzhou 510006, Guangdong, Peoples R China.
EM bianlm@scut.edu.cn; qin@ort.cuhk.edu.hk
FU RGC Areas of Excellence [AoE/M-402/20]; RGC Theme-based Research Scheme
CR Boni R, 2018, J BIOMED SCI, V25, P0, DOI 10.1186/s12929-018-0491-8
NR 1
TC 98
Z9 103
U1 54
U2 369
SN 
EI 
J9 
PD JUN 15
PY 2022
VL 9
IS 21
BP 
EP 
DI 10.1002/advs.202202102
PG 16
WC Chemistry, Multidisciplinary; Nanoscience & Nanotechnology; Materials
SC Chemistry; Science & Technology - Other Topics; Materials Science
GA 3D7YS
UT WOS:000804638300001
ER

PT J
AU Laranjeira, S
AF Laranjeira, S.
TI In silico framework to inform the design of repair constructs for
SO JOURNAL OF THE ROYAL SOCIETY INTERFACE
LA English
DT Article
DE PNI; random walk; durotaxis; in silico
ID cell random motility; stochastic-model; regeneration; migration
AB Peripheral nerve injuries affect millions of people per year and cause loss of sensation and muscle control alongside chronic pain. The most severe injuries are treated through a nerve autograft; however, donor site morbidity and poor outcomes mean alternatives are required. One option is to engineer nerve replacement tissues to provide a supportive microenvironment to encourage nerve regeneration as an alternative to nerve grafts. Currently, progress is hampered due to a lack of consensus on how to arrange materials and cells in space to maximize rate of regeneration. This is compounded by a reliance on experimental testing, which precludes extensive investigations of multiple parameters due to time and cost limitations. Here, a computational framework is proposed to simulate the growth of repairing neurites, captured using a random walk approach and parameterized against literature data. The framework is applied to a specific scenario where the engineered tissue comprises a collagen hydrogel with embedded biomaterial fibres. The size and number of fibres are optimized to maximize neurite regrowth, and the robustness of model predictions is tested through sensitivity analyses. The approach provides an in silico tool to inform the design of engineered replacement tissues, with the opportunity for further development to multi-cue environments.
C1 [Laranjeira, S.; Pellegrino, G.; Shipley, R. J.] UCL Mech Engn, London, England.
RP Laranjeira, S (corresponding author), UCL Mech Engn, London, England.; Laranjeira, S (corresponding author), UCL Ctr Nerve Engn, London, England.
EM s.laranjeira@ucl.ac.uk
FU Engineering and Physical Sciences Research council of the UK
CR Aeschlimann M, 2001, NEUROCOMPUTING, V38, P87, DOI 10.1016/S0925-2312(01)00539-2
NR 1
TC 2
Z9 2
U1 0
U2 10
SN 
EI 
J9 
PD JUN 15
PY 2022
VL 19
IS 188
BP 
EP 
DI 10.1098/rsif.2021.0824
PG 15
WC Multidisciplinary Sciences
SC Science & Technology - Other Topics
GA ZJ9ZR
UT WOS:000762658000004
ER

PT J
AU Ehtermi, A
AF Ehtermi, Arian
TI Peripheral nerve regeneration by thiolated chitosan hydrogel containing
SO JOURNAL OF BIOACTIVE AND COMPATIBLE POLYMERS
LA English
DT Article
DE Thiolated chitosan; Taurine; hydrogel; peripheral nerve regeneration
ID thioglycolic acid conjugate; neural stem; proliferation; membranes
AB About 2.8% of trauma sick persons hurt from peripheral nerve damages, thus, numerous approaches are using to improve peripheral nerve regeneration. In the current study, the efficacy of several dosages of Taurine for peripheral nerve regeneration was evaluated. About 0.1%, 1%, and 10% (w/w) of Taurine were added into thiolated chitosan hydrogel and its features including morphology, swelling properties, weight loss, hemo-, and cytocompatibility were assessed. Hydrogels' functionality was evaluated by injecting them into the crushed sciatic nerve of rats by using walking-foot-print analysis, Hot plate latency test, gastrocnemius muscle wet weight loss, and histopathological evaluation. Results demonstrated that the average pore size is in the area of 30-40 mu m with interconnected pores and their weight loss was around 70% after 7 days. Results of blood compatibility and the MTT tests confirmed the biocompatibility of hydrogels. In vivo study illustrate thiolated Chitosan/Taurine hydrogels especially hydrogel includes 1% of Taurine enhanced sciatic nerve regeneration. In conclusion, Taurine can be used as a feasible treatment for peripheral nerve regeneration.
C1 [Ehtermi, Arian] Islamic Azad Univ, Dept Mech Engn Sci & Res Branch, Tehran, Iran.
RP Salehi, M (corresponding author), Shahroud Univ Med Sci & Hlth Serv, Hafte Tir Sq, Shahroud 3614773955, Iran.
EM msalehi.te1392@gmail.com
FU Shahroud University of Medical Sciences, Shahroud, Iran [9726]
CR Abbaszadeh-Goudarzi G, 2021, INT J POLYM MATER PO, V70, P1248, DOI 10.1080/00914037.2020.1785462
NR 1
TC 11
Z9 13
U1 4
U2 31
SN 
EI 
J9 
PD JUN 15
PY 2022
VL 37
IS 2
BP 85
EP 97
DI 10.1177/08839115221085736
PG 13
WC Biotechnology & Applied Microbiology; Materials Science, Biomaterials;
SC Biotechnology & Applied Microbiology; Materials Science; Polymer Science
GA 0F9KC
UT WOS:000769593300001
ER

PT J
AU Kuna, VK
AF Kuna, Vijay Kumar
TI Efficacy of Nerve-Derived Hydrogels to Promote Axon Regeneration Is
SO INTERNATIONAL JOURNAL OF MOLECULAR SCIENCES
LA English
DT Article
DE biosynthetic conduit; decellularized nerve tissue; diffusion tensor
ID stem-cells; schwann-cells; allografts; injury; graft; conduits
AB Injuries to large peripheral nerves are often associated with tissue defects and require reconstruction using autologous nerve grafts, which have limited availability and result in donor site morbidity. Peripheral nerve-derived hydrogels could potentially supplement or even replace these grafts. In this study, three decellularization protocols based on the ionic detergents sodium dodecyl sulfate (P1) and sodium deoxycholate (P2), or the organic solvent tri-n-butyl phosphate (P3), were used to prepare hydrogels. All protocols resulted in significantly decreased amounts of genomic DNA, but the P2 hydrogel showed the best preservation of extracellular matrix proteins, cytokines, and chemokines, and reduced levels of sulfated glycosaminoglycans. In vitro P1 and P2 hydrogels supported Schwann cell viability, secretion of VEGF, and neurite outgrowth. Surgical repair of a 10 mm-long rat sciatic nerve gap was performed by implantation of tubular polycaprolactone conduits filled with hydrogels followed by analyses using diffusion tensor imaging and immunostaining for neuronal and glial markers. The results demonstrated that the P2 hydrogel considerably increased the number of axons and the distance of regeneration into the distal nerve stump. In summary, the method used to decellularize nerve tissue affects the efficacy of the resulting hydrogels to support regeneration after nerve injury.
C1 [Kuna, Vijay Kumar; Lundgren, Andre; Anerillas, Luis Oliveros; Kelk, Peyman; Wiberg, Mikael; Kingham, Paul J.; Novikova, Ludmila N.; Andersson, Gustav; Novikov, Lev N.] Umea Univ, Dept Integrat Med Biol, SE-90187 Umea, Sweden.
RP Novikov, LN (corresponding author), Umea Univ, Dept Integrat Med Biol, SE-90187 Umea, Sweden.
EM lev.novikov@umu.se
FU Umea University; Vasterbotten County Council (ALF); Wallenberg Centre
CR Andersson G, 2018, SCI REP-UK, V8, P0, DOI 10.1038/s41598-018-30961-1
NR 1
TC 3
Z9 3
U1 0
U2 21
SN 
EI 
J9 
PD JUN 15
PY 2022
VL 23
IS 15
BP 
EP 
DI 10.3390/ijms23158746
PG 19
WC Biochemistry & Molecular Biology; Chemistry, Multidisciplinary
SC Biochemistry & Molecular Biology; Chemistry
GA 3S0BR
UT WOS:000839268700001
ER

PT J
AU Jin, X.
   Fang, J.
   Wang, J.
   Xu, B.
   Wang, X.
   Liu, S.
   Chen, F.
   Liu, J.
AF Jin, Xuehan (57566369400)
   Fang, Jiaqi (57565392700)
   Wang, Jianguang (59449014000)
   Xu, Bo (57566369500)
   Wang, Xu (57208004823)
   Liu, Shuhao (57192377821)
   Chen, Feng (55619290002)
   Liu, Junjian (26661694100)
TI PCL NGCs integrated with urolithin-A-loaded hydrogels for nerve regeneration
SO Journal of Materials Chemistry B
LA English
DT Article
DE nan
AB Inflammation and oxidative stress are among the leading causes of poor prognosis after peripheral nerve injury (PNI). Urolithin-A (UA), an intermediate product produced by the catabolism of ellagitannins in the gastrointestinal tract, has anti-inflammatory, antioxidant, and immunomodulatory properties for inflammation, oxidative damage, and aging-related diseases. Hence, we prepared UA-loaded hydrogels and embedded them in the lumen of PCL nerve guide conduits (NGCs). The hydrogels continuously released appropriate doses of UA into the microenvironment. Based on in vitro studies, UA facilitates cell proliferation and reduces oxidative damage. Besides, the experimental evaluation revealed good biocompatibility of the materials involved. We implanted NGCs into rat models to bridge the sciatic nerve defects in an in vivo study. The sciatic functional index of the PCL/collagen/UA group was comparable to that of the autograft group. Additionally, the consequences of electrophysiological, gastrocnemius muscle and nerve histology assessment of the PCL/collagen/UA group were better than those in the PCL and PCL/collagen groups and close to those in the autograft group. In this study, UA sustained release via the PCL/collagen/UA NGC was found to be an effective alternative treatment for PNI, validating our hypothesis that UA could promote regeneration of nerve tissue. © 2022 Elsevier B.V., All rights reserved.
C1 Department of Orthopaedics, Tongji University School of Medicine, Shanghai, China
   Shanghai Sixth People's Hospital, Shanghai, China
NR 0
TC 0
SN 
EI 
J9 
PD JUN 15
PY 2022
VL 10.0
IS 42
BP 8771
EP 8784
DI 10.1039/d2tb01624a
PG 0
UT 2-s2.0-85140485516
PM 36196763.0
ER

PT J
AU Chen, SH
AF Chen, Shih-Heng
TI Thermosensitive hydrogel carrying extracellular vesicles from
SO APL BIOENGINEERING
LA English
DT Article
ID schwann-cells; structural-characterization; neurotrophic activity
AB Peripheral nerve injuries are commonly occurring traumas of the extremities; functional recovery is hindered by slow nerve regeneration (< 1 mm/day) following microsurgical repair and subsequent muscle atrophy. Functional recovery after peripheral nerve repair is highly dependent on local Schwann cell activity and axon regeneration speed. Herein, to promote nerve regeneration, paracrine signals of adipose-derived stem cells were applied in the form of extracellular vesicles (EVs) loaded in a thermosensitive hydrogel (PALDE) that could solidify rapidly and sustain high EV concentration around a repaired nerve during surgery. Cell experiments revealed that PALDE hydrogel markedly promotes Schwann-cell migration and proliferation and axon outgrowth. In a rat sciatic nerve repair model, the PALDE hydrogel increased repaired-nerve conduction efficacy; contraction force of leg muscles innervated by the repaired nerve also recovered. Electromicroscopic examination of downstream nerves indicated that fascicle diameter and myeline thickness in the PALDE group (1.91 & PLUSMN; 0.61 and 1.06 & PLUSMN; 0.40 mu m, respectively) were significantly higher than those in PALD and control groups. Thus, this EV-loaded thermosensitive hydrogel is a potential cell-free therapeutic modality to improve peripheral-nerve regeneration, offering sustained and focused EV release around the nerve-injury site to overcome rapid clearance and maintain EV bioactivity in vivo. (C) 2022 Author(s).
C1 [Chen, Shih-Heng; Chen, Zhi-Yu; Chen, Shih-Hsien; Lin, Feng-Huei] Natl Taiwan Univ, Inst Biomed Engn, Coll Med, Taipei, Taiwan.
RP Lin, FH (corresponding author), Natl Taiwan Univ, Inst Biomed Engn, Coll Med, Taipei, Taiwan.; Lin, FH (corresponding author), Natl Taiwan Univ, Coll Engn, Taipei, Taiwan.; Fang, HW (corresponding author), Natl Taipei Univ Technol, Dept Chem Engn & Biotechnol, Taipei, Taiwan.; Fang, HW; Lin, FH (corresponding author), Natl Hlth Res Inst, Div Biomed Engn & Nanomed Res, Miaoli, Taiwan.
EM hwfang@ntut.edu.tw; double@ntu.edu.tw
FU Chang-Gung Memorial Hospital [CMRPG3L1331, CMRPG3L1332, CORPG3M0061];
CR Arthur-Farraj PJ, 2012, NEURON, V75, P633, DOI 10.1016/j.neuron.2012.06.021
NR 1
TC 13
Z9 13
U1 8
U2 29
SN 
EI 
J9 
PD JUN 15
PY 2022
VL 6
IS 4
BP 
EP 
DI 10.1063/5.0118862
PG 12
WC Engineering, Biomedical
SC Engineering
GA 6A0ZB
UT WOS:000880389800002
ER

PT J
AU Hong, Q
AF Hong, Qian
TI Numerous nanoparticles as drug delivery system to control secondary
SO PROCESS BIOCHEMISTRY
LA English
DT Article
DE Nanoparticles; Drug delivery; Spinal disease; Protein; Polymer
ID peripheral-nerve; gold nanoparticles; polyethylene-glycol; functional
AB Spinal cord is the major communicating system between the brain and the body, injury to the spinal cord will completely cut or damage the information and signal exchanges between brain and different parts of the body. Spinal cord injury (SCI) regulates the physical, cellular, and molecular function of the body. SCI could cause impairment in blood flow, breathing, temperature, body pressure and sensory appendages. Thus, serious steps must be taken to prevent and heal SCI in human body by severe damages and shocks. Nanoparticles are emerging in the field of biomedicine and gained attention as drug carriers, imaging, mediator for supportive chemical and accelerating the immunes cells. In recent time, nanoparticles are gaining interest towards improving or modifying the immune system for the treatment of SCI. The drug delivery efficacy of nanoparticles makes them easy to incorporate and load with molecules used for the treatment of SCI, also it enhances the recovery time by targeting localization, altering the signalling pathways and cellular uptake. Researchers are using nanoparticles with different synthesis methods, morphology, incorporating materials, stability and site of target. But exploring the ability of nanoparticles towards improving the healing mechanism, regeneration of SCI and accelerating the treatment time is the major necessity. Thus considering the lesser exposure of nanoparticles in the area of spinal cord injury and regeneration of cells, the present review give a brief knowledge about the different types of nanoparticles and its role in SCI therapy.
C1 [Hong, Qian] Nanjing Univ Tradit Chinese Med, Lianyungang Hosp, Dept Orthoped, Lianyungang 222000, Peoples R China.
RP Song, HH (corresponding author), Nanjing Univ Tradit Chinese Med, Lianyungang Hosp, Dept Electroencephalog, Lianyungang 222000, Peoples R China.; Brindhadevi, K (corresponding author), Saveetha Univ, Saveetha Inst Med & Tech Sci, Saveetha Dent Coll, Dept Pharmacol, Chennai, Tamil Nadu, India.
EM songhuanhuan2022@163.com
CR ABUCHOWSKI A, 1977, J BIOL CHEM, V252, P3582
NR 1
TC 18
Z9 18
U1 1
U2 27
SN 
EI 
J9 
PD JUN 15
PY 2022
VL 112
IS 
BP 145
EP 153
DI 10.1016/j.procbio.2021.11.025
PG 9
WC Biochemistry & Molecular Biology; Biotechnology & Applied Microbiology;
SC Biochemistry & Molecular Biology; Biotechnology & Applied Microbiology;
GA XN0LW
UT WOS:000729207500012
ER

PT J
AU Hartgerink JD
AF Unknown, -
TI A Combined Conduit-Bioactive Hydrogel Approach for Regeneration of Transected
SO ACS Appl Bio Mater
LA English
DT Article
DE self-assembly
AB Transected peripheral nerve injury (PNI) affects the quality of life of patients,
C1 Department of Chemistry, Rice University, Houston, Texas 77005, United States.
NR 0
TC 0
SN 
EI 
J9 
PD JUN 15
PY 2022
VL 0
IS 
BP 
EP 
DI 
PG 0
UT 
ER

PT J
AU Manto, K.M.
   Govindappa, P.K.
   Martinazzi, B.
   Han, A.
   Hegarty, J.P.
   Koroneos, Z.
   Talukder, M.A.H.
   Elfar, J.C.
AF Manto, Kristen M. (56955709100)
   Govindappa, Prem Kumar (57205554464)
   Martinazzi, Brandon J. (57223362191)
   Han, Aijie (57945161000)
   Hegarty, John P. (35209957300)
   Koroneos, Zachary Adam (57222093446)
   Talukder, M. A.Hassan (57221869414)
   Elfar, J. C. (57070052200)
TI Erythropoietin-PLGA-PEG as a local treatment to promote functional recovery and neurovascular regeneration after peripheral nerve injury
SO Journal of Nanobiotechnology
LA English
DT Article
DE Angiogenesis; Block copolymer; Crush injury; Erythropoietin; PEG; Peripheral nerve; PLGA; Sciatic nerve; Thermogel
AB Background: Traumatic peripheral nerve injury (TPNI) is a major medical problem with no universally accepted pharmacologic treatment. We hypothesized that encapsulation of pro-angiogenic erythropoietin (EPO) in amphiphilic PLGA-PEG block copolymers could serve as a local controlled-release drug delivery system to enhance neurovascular regeneration after nerve injury. Methods: In this study, we synthesized an EPO-PLGA-PEG block copolymer formulation. We characterized its physiochemical and release properties and examined its effects on functional recovery, neural regeneration, and blood vessel formation after sciatic nerve crush injury in mice. Results: EPO-PLGA-PEG underwent solution-to-gel transition within the physiologically relevant temperature window and released stable EPO for up to 18 days. EPO-PLGA-PEG significantly enhanced sciatic function index (SFI), grip strength, and withdrawal reflex post-sciatic nerve crush injury. Furthermore, EPO-PLGA-PEG significantly increased blood vessel density, number of junctions, and myelinated nerve fibers after injury. Conclusion: This study provides promising preclinical evidence for using EPO-PLGA-PEG as a local controlled-release treatment to enhance functional outcomes and neurovascular regeneration in TPNI. © 2023 Elsevier B.V., All rights reserved.
C1 Department of Orthopaedics and Rehabilitation, Penn State College of Medicine, Hershey, United States
   Pennsylvania State University, University Park, United States
   Department of Orthopaedics and Sports Medicine, University of Arizona College of Medicine – Tucson, Tucson, United States
NR 0
TC 0
SN 
EI 
J9 
PD JUN 15
PY 2022
VL 20.0
IS 1
BP nan
EP nan
DI 10.1186/s12951-022-01666-5
PG 0
UT 2-s2.0-85140716560
PM 36307805.0
ER

PT J
AU Shan Z
AF Unknown, -
TI Electron Microscope Observation of Acupuncture and Nerve Repair in the Treatment
SO Emerg Med Int
LA English
DT Article
AB The repair of peripheral facial paralysis is a long-term problem in neurosurgery,
C1 Sichuan Vocational College of Health and Rehabilitation, Zigong, Sichuan, China.
NR 0
TC 0
SN 
EI 
J9 
PD JUN 15
PY 2022
VL 2022
IS 
BP 5432223
EP 
DI 
PG 0
UT 
ER

PT J
AU Xu, HX
AF Xu, Haixing
TI Sustainable release of nerve growth factor for peripheral nerve
SO COMPOSITES PART B-ENGINEERING
LA English
DT Article
DE Chitosan; Hyaluronic acid; Injectable hydrogel; Nerve growth factor;
ID stem-cells; delivery-systems; injury; repair; derivatives; scaffolds
AB Peripheral nerve regeneration following injury is often incomplete, resulting in significant personal and socioeconomic costs. Nerve conduits have been developed to complement or replace autologous nerve grafts. In this study, repairing injured peripheral nerves in rats is investigated by fabricating poly(D, L-lactic acid) (PDLLA)/ beta-tricalcium phosphate (beta-TCP) nerve conduits filled by injectable chitosan (CS)-hyaluronic acid (HA) hydrogels featuring sustained release of nerve growth factor (NGF). All CS-HA hydrogels have porosities higher than 80%. The mass loss of the CS-HA hydrogels reaches 70% in 8 weeks. In vitro experiments suggest that the CS-HA/NGF hydrogels are suitable for the adhesion, spreading, and differentiation of neuronal cells, which also allow for sustained release of NGF. In vivo studies on the repair of 10-mm sciatic nerve defects in rats are used to assess nerve repair rate through walking track analysis, gastrocnemius weight analysis, and histological analysis. It is shown that the PDLLA/beta-TCP nerve conduits laden with CS-HA/NGF hydrogels have a significant positive effect on the axon regeneration and myelination, compared to the PDLLA/beta-TCP hollow nerve conduits and the autograft group. These results show that the CS-HA/NGF injectable hydrogel can effectively promote nerve regeneration making it a good candidate in the field of neural tissue engineering.
C1 [Xu, Haixing; Yu, Yi; Zhang, Lingxi; Zheng, Furong; Gao, Yuxiang; Li, Kebi; Xu, Jingyi; Wen, Jing; Lei, Zhixin; Huang, Zhijun; Xu, Peihu] Wuhan Univ Technol, Sch Chem Chem Engn & Life Sci, Dept Pharmaceut Engn, Wuhan 430070, Peoples R China.
RP Xu, HX; Xu, PH (corresponding author), Wuhan Univ Technol, Sch Chem Chem Engn & Life Sci, Dept Pharmaceut Engn, Wuhan 430070, Peoples R China.
EM xhx040328@whut.edu.cn; xph68whut@163.com
FU National Natural Science Foundation of China [51572206]; Wuhan Huanghe
CR Allbright KO, 2018, MUSCLE NERVE, V58, P251, DOI 10.1002/mus.26094
NR 1
TC 46
Z9 49
U1 17
U2 149
SN 
EI 
J9 
PD JUN 15
PY 2022
VL 230
IS 
BP 
EP 
DI 10.1016/j.compositesb.2021.109509
PG 16
WC Engineering, Multidisciplinary; Materials Science, Composites
SC Engineering; Materials Science
GA XW0KY
UT WOS:000735320300002
ER

PT J
AU Bousalis, D
AF Bousalis, Deanna
TI Decellularized peripheral nerve as an injectable delivery vehicle for
SO JOURNAL OF BIOMEDICAL MATERIALS RESEARCH PART A
LA English
DT Article
DE decellularization; hydrogel; injectable; neural injury; peripheral
ID spinal-cord-injury; collagen fibril formation; of-the-art
AB Damage to the nervous system can result in loss of sensory and motor function, paralysis, or even death. To facilitate neural regeneration and functional recovery, researchers have employed biomaterials strategies to address both peripheral and central nervous system injuries. Injectable hydrogels that recapitulate native nerve extracellular matrix are especially promising for neural tissue engineering because they offer more flexibility for minimally invasive applications and provide a growth-permissive substrate for neural cell types. Here, we explore the development of injectable hydrogels derived from decellularized rat peripheral nerves (referred to as "injectable peripheral nerve [iPN] hydrogels"), which are processed using a newly developed sodium deoxycholate and DNase (SDD) decellularization method. We assess the gelation kinetics, mechanical properties, cell bioactivity, and drug release kinetics of the iPN hydrogels. The iPN hydrogels thermally gel when exposed to 37 degrees C in under 20 min and have mechanical properties similar to neural tissue. The hydrogels demonstrate in vitro biocompatibility through support of Schwann cell viability and metabolic activity. Additionally, iPN hydrogels promote greater astrocyte spreading compared to collagen I hydrogels. Finally, the iPN is a promising delivery vehicle of drug-loaded microparticles for a combinatorial approach to neural injury therapies.
C1 [Bousalis, Deanna; McCrary, Michaela W.; Vaughn, Natalie; Hlavac, Nora; Evering, Ashley; Kolli, Shruti; Song, Young Hye; Schmidt, Christine E.] Univ Florida, J Crayton Pruitt Family Dept Biomed Engn, POB 116131, Gainesville, FL 32611 USA.
RP Schmidt, CE (corresponding author), Univ Florida, J Crayton Pruitt Family Dept Biomed Engn, POB 116131, Gainesville, FL 32611 USA.
EM schmidt@bme.ufl.edu
FU National Heart, Lung, and Blood Institute [5F31HL150942-02]; National
CR Ahmed EM, 2015, J ADV RES, V6, P105, DOI 10.1016/j.jare.2013.07.006
NR 1
TC 20
Z9 21
U1 0
U2 23
SN 
EI 
J9 
PD JUN 15
PY 2022
VL 110
IS 3
BP 595
EP 611
DI 10.1002/jbm.a.37312
PG 17
WC Engineering, Biomedical; Materials Science, Biomaterials
SC Engineering; Materials Science
GA YD1FD
UT WOS:000701301200001
ER

PT J
AU Liu, F
AF Liu, Fang
TI Development of a polyacrylamide/chitosan composite hydrogel conduit
SO BIOMATERIALS SCIENCE
LA English
DT Article
ID substrate stiffness; schwann-cells; growth; roughness; outgrowth
AB Substrate elasticity and topographical guidance are crucial factors for regulating tissue regeneration, but the synergistic effects of both cues on peripheral nerve regeneration are still unclear. In this paper, polyacrylamide/chitosan (PAM/CS) composite hydrogels with synergistic characteristics of elasticity and morphology were prepared using in situ free-radical polymerization and micro-molding. The physicochemical properties of hydrogels were characterized, and the effect on peripheral nerve regeneration was systematically evaluated via in vitro and in vivo experiments, respectively. The in vitro experiments showed that on a PAM/CS composite hydrogel with an elastic modulus of 5.822 kPa/8.41 kPa and a surface groove width of 30 mu m, the dorsal root ganglion (DRG) neurite had a strong growth ability and better-oriented status. The samples were taken from each group at 2 and 12 weeks after bridging rabbit sciatic nerve defects with a PAM/CS composite hydrogel conduit. General observation of the rabbit body and transplanted nerve, nerve electro-physiological examination, muscle wet weight recovery rate detection and comparison, observation of sciatic nerve frozen section immunofluorescence staining and myelinated nerve fiber recovery rate comparison were used to evaluate the effect of nerve transplantation. The elastic modulus of 8.41 kPa and groove width of 30 mu m were similar to those of the autograft group. At the same time, the signaling pathways, including the focal adhesion markers vinculin, p-FAK, and Rho A protein, referring to axon adhesion and extension, were initially revealed. In summary, our developed hydrogel implants containing synergistic cues of elasticity and topographies may provide a new and effective strategy for the treatment of peripheral nerve injury in the future.
C1 [Liu, Fang; Xu, Jiawei; Wu, Linliang; Han, Qi; Zheng, Tiantian; Kong, Yan; Li, Guicai; Yang, Yumin] Nantong Univ, Coinnovat Ctr Neuroregenerat, Key Lab Neuroregenerat Jiangsu, Nantong 226001, Peoples R China.
RP Li, GC; Yang, YM (corresponding author), Nantong Univ, Coinnovat Ctr Neuroregenerat, Key Lab Neuroregenerat Jiangsu, Nantong 226001, Peoples R China.; Li, GC; Yang, YM (corresponding author), Nantong Univ, Coinnovat Ctr Neuroregenerat, Minist Educ, Nantong 226001, Peoples R China.; Li, GC; Yang, YM (corresponding author), Nantong Univ, NMPA Key Lab Res & Evaluat Tissue Engn Technol Pr, Nantong 226001, Peoples R China.; Yang, YM (corresponding author), Nantong Univ, Sch Med, Nantong 226001, Peoples R China.; Li, P (corresponding author), Nantong Univ, Dept Gastrointestinal Surg, Affiliated Hosp, Nantong 226001, Jiangsu, Peoples R China.; Gu, SY (corresponding author), Nanjing Med Univ, Geriatr Hosp, Nanjing 211166, Jiangsu, Peoples R China.; Gu, SY (corresponding author), Geriatr Inst Jiangsu Prov, Nanjing 211166, Jiangsu, Peoples R China.
EM gcli1981@ntu.edu.cn; pengli@ntu.edu.cn; gushouyong@jspgh.com;
FU National Natural Science Foundation of China [31830028, 32171352,
CR Akhtar MF, 2016, SAUDI PHARM J, V24, P554, DOI 10.1016/j.jsps.2015.03.022
NR 1
TC 14
Z9 15
U1 3
U2 75
SN 
EI 
J9 
PD JUN 15
PY 2022
VL 10
IS 17
BP 4915
EP 4932
DI 10.1039/d2bm00327a
PG 18
WC Materials Science, Biomaterials
SC Materials Science
GA 3Y3OE
UT WOS:000828205900001
ER

PT J
AU Chai, Y
AF Chai, Yi
TI Structural alignment guides oriented migration and differentiation of
SO BIOMATERIALS
LA English
DT Article
DE Brain injury; Aligned fibrin hydrogel; Neurogenesis; Neuro tissue
ID hippocampal neurogenesis; neuronal migration; tissue; regeneration
AB Radial glia (RG) cells that align in parallel in the embryonic brain are found to be able to guide the directed migration of neurons in response to brain injury. Therefore, biomaterials with aligned architectures are supposed to have positive effects on neural migration and neurogenic differentiation for brain injury repair that are rarely addressed, although they have been widely demonstrated in spinal cord and peripheral nerve system. Here, we present a highly biomimetic scaffold of aligned fibrin hydrogel (AFG) that mimics the oriented structure of RG fibers. Through a combination of histological, behavioral, imaging, and transcriptomic analyses, we demonstrated that transplanting the AFG scaffold into injured cortical brains promotes effective migration, differentiation, and maturation of endogenous neural stem cells, resulting in neurological functional recovery. Therefore, this study will light up a new perspective on applying an aligned scaffold to promote cortical regeneration after injury by inducing endogenous neurogenesis.
C1 [Chai, Yi; Yang, Shuhui; Cao, Zheng; Zhang, Zhe; Yang, Junyi; Wang, Xiumei] Tsinghua Univ, Sch Mat Sci & Engn, State Key Lab New Ceram & Fine Proc, Key Lab Adv Mat,Minist Educ, Beijing 100084, Peoples R China.
RP Zhang, YQ (corresponding author), Tsinghua Univ, Yuquan Hosp, Sch Clin Med, Dept Neurosurg, Beijing 100040, Peoples R China.; Wang, XM (corresponding author), Tsinghua Univ, Sch Mat Sci & Engn, 1 Qinghuayuan, Beijing 100084, Peoples R China.
EM doctorzyq@126.com; wxm@mail.tsinghua.edu.cn
FU National Key R&D Program of China [2020YFC1107602, 2018YFB0704304];
CR Accogli Andrea, 2020, HANDB CLIN NEUROL, V173, P25, DOI 10.1016/B978-0-444-64150-2.00004-6
NR 1
TC 32
Z9 33
U1 8
U2 145
SN 
EI 
J9 
PD JUN 15
PY 2022
VL 280
IS 
BP 
EP 
DI 10.1016/j.biomaterials.2021.121310
PG 11
WC Engineering, Biomedical; Materials Science, Biomaterials
SC Engineering; Materials Science
GA 2J9KN
UT WOS:000815966500001
ER

PT J
AU Shibuya, Y.
   Hokugo, A.
   Okawa, H.
   Kondo, T.
   Khalil, D.
   Wang, L.
   Roca, Y.
   Clements, A.
   Sasaki, H.
   Berry, E.
   Nishimura, I.
   Jarrahy, R.
AF Shibuya, Yoichiro (57198054968)
   Hokugo, Akishige (8891473400)
   Okawa, Hiroko (56353078700)
   Kondo, Takeru (56060452800)
   Khalil, Daniel (57221859222)
   Wang, Lixin (57208005546)
   Roca, Yvonne (57431195800)
   Clements, Adam (57430995200)
   Sasaki, Hodaka (14038203400)
   Berry, Ella (57430995300)
   Nishimura, Ichiro (7006034508)
   Jarrahy, Reza (6602151395)
TI Therapeutic downregulation of neuronal PAS domain 2 (Npas2) promotes surgical skin wound healing
SO eLife
LA English
DT Article
DE nan
AB Attempts to minimize scarring remain among the most difficult challenges facing surgeons, despite the use of optimal wound closure techniques. Previously, we reported improved healing of dermal excisional wounds in circadian clock neuronal PAS domain 2 (Npas2)-null mice. In this study, we performed high-throughput drug screening to identify a compound that downregulates Npas2 activity. The hit compound (Dwn1) suppressed circadian Npas2 expression, increased murine dermal fibroblast cell migration, and decreased collagen synthesis in vitro. Based on the in vitro results, Dwn1 was topically applied to iatrogenic full-thickness dorsal cutaneous wounds in a murine model. The Dwn1-treated dermal wounds healed faster with favorable mechanical strength and developed less granulation tissue than the controls. The expression of type I collagen, Tgfβ1, and α-smooth muscle actin was significantly decreased in Dwn1-treated wounds, suggesting that hypertrophic scarring and myofibroblast differentiation are attenuated by Dwn1 treatment. NPAS2 may represent an important target for therapeutic approaches to optimal surgical wound management. © 2022 Elsevier B.V., All rights reserved.
C1 Department of Surgery, David Geffen School of Medicine at UCLA, Los Angeles, United States
   Weintraub Center for Reconstructive Biotechnology, Los Angeles, United States
   Department of Plastic and Reconstructive Surgery, Faculty of Medicine, University of Tsukuba, Tsukuba, Japan
   Division of Molecular and Regenerative Prosthodontics, Tohoku University, Sendai, Japan
NR 0
TC 0
SN 
EI 
J9 
PD JUN 15
PY 2022
VL 11.0
IS nan
BP nan
EP nan
DI 10.7554/eLife.71074
PG 0
UT 2-s2.0-85123740514
PM 35040776.0
ER

PT J
AU Zhang, H
AF Zhang, Hui
TI Natural proteins-derived asymmetric porous conduit for peripheral nerve
SO APPLIED MATERIALS TODAY
LA English
DT Article
DE Inverse opal; Conduit; Drug delivery; Nerve regeneration; Silk fibroin;
ID schwann-cells; scaffold
AB Artificial nerve guidance conduits (NGCs) have been developed by using various biomaterials for bridging relatively long nerve defects. Though integrating neurotrophic factors with these NGCs could improve the nerve repair effects, their uncontrolled degradation and roundly random administration still restrict complete nerve regeneration. Herein, a novel silk fibroin (SF)-derived NGC with internal-facing inverse opal structures is presented, achieving the local neurotrophic factor delivery and effective nerve regeneration. The resultant NGC is confirmed with excellent biocompatibility and suitable biodegradability, as well as satisfactory mechanical performance to bridge nerve defects. Significantly, benefiting from an asymmetric structure with inverse opal porous nanostructures inside walls and hybrid hydrogel outside walls, such NGC can spatially restrict the distribution of loading factors, thus enhancing the curative efficacy. By implanting in a sciatic nerve injury rat model with a long segment defect, it is demonstrated that the drug-loaded conduit presented a similar performance to autograft, which can facilitate axons growth and remyelination, thereby promoting nerve regeneration. These results indicate a great potential of such a novel design for peripheral nerve repair applications.(c) 2022 Elsevier Ltd. All rights reserved.
C1 [Zhang, Hui; Zhang, Han; Zhao, Yuanjin; Chai, Renjie] Southeast Univ, Zhongda Hosp, Jiangsu Prov High Tech Key Lab Biomed Res,State K, Dept Otolaryngol Head & Neck Surg,Sch Life Sci, 87 Dingjiaqiao, Nanjing 210096, Peoples R China.
RP Zhao, YJ; Chai, RJ (corresponding author), Southeast Univ, Zhongda Hosp, Jiangsu Prov High Tech Key Lab Biomed Res,State K, Dept Otolaryngol Head & Neck Surg,Sch Life Sci, 87 Dingjiaqiao, Nanjing 210096, Peoples R China.
EM yjzhao@seu.edu.cn; renjiec@seu.edu.cn
FU National Basic Research Program of China [2017YFA0105201]; National Key
CR Carvalho CR, 2021, ADV HEALTHC MATER, V10, P0, DOI 10.1002/adhm.202000753
NR 1
TC 36
Z9 37
U1 6
U2 109
SN 
EI 
J9 
PD JUN 15
PY 2022
VL 27
IS 
BP 
EP 
DI 10.1016/j.apmt.2022.101431
PG 10
WC Materials Science, Multidisciplinary
SC Materials Science
GA 0P0VH
UT WOS:000783940500004
ER

PT J
AU Lee, JI
AF Lee, Jung Il
TI Delivery of nitric oxide-releasing silica nanoparticles for in
SO NEURAL REGENERATION RESEARCH
LA English
DT Article
DE crush injury; nerve injury; nerve regeneration; nitric oxide; peripheral
ID motor function; regeneration; synthase; cell; vascularization
AB Nitric oxide (NO) has been shown to promote revascularization and nerve regeneration after peripheral nerve injury. However, in vivo application of NO remains challenging due to the lack of stable carrier materials capable of storing large amounts of NO molecules and releasing them on a clinically meaningful time scale. Recently, a silica nanoparticle system capable of reversible NO storage and release at a controlled and sustained rate was introduced. In this study, NO-releasing silica nanoparticles (NO-SNs) were delivered to the peripheral nerves in rats after acute crush injury, mixed with natural hydrogel, to ensure the effective application of NO to the lesion. Microangiography using a polymer dye and immunohistochemical staining for the detection of CD34 (a marker for revascularization) results showed that NO-releasing silica nanoparticles increased revascularization at the crush site of the sciatic nerve. The sciatic functional index revealed that there was a significant improvement in sciatic nerve function in NO-treated animals. Histological and anatomical analyses showed that the number of myelinated axons in the crushed sciatic nerve and wet muscle weight excised from NO-treated rats were increased. Moreover, muscle function recovery was improved in rats treated with NO-SNs. Taken together, our results suggest that NO delivered to the injured sciatic nerve triggers enhanced revascularization at the lesion in the early phase after crushing injury, thereby promoting axonal regeneration and improving functional recovery.
C1 [Lee, Jung Il; Park, Ji Hun; Park, Jong Woong] Korea Univ, Coll Med, Dept Orthoped Surg, Seoul, South Korea.
RP Park, JW (corresponding author), Korea Univ, Coll Med, Dept Orthoped Surg, Seoul, South Korea.; Shin, JH (corresponding author), Kwangwoon Univ, Med Sensor Biomat Res Inst, Seoul, South Korea.; Ok, MR (corresponding author), Korea Inst Sci & Technol, Ctr Biomat, Seoul, South Korea.; Shin, JH (corresponding author), Kwangwoon Univ, Dept Chem, Seoul, South Korea.
EM omr2da@kist.re.kr; jhshin@kw.ac.kr; ospark@korea.ac.kr
FU National Research Foundation of Korea (NRF) - Ministry of Science and
CR Amniattalab Amir, 2017, BULL EMERG TRAUMA, V5, P152
NR 1
TC 8
Z9 8
U1 4
U2 39
SN 
EI 
J9 
PD JUN 15
PY 2022
VL 17
IS 9
BP 2043
EP 2049
DI 10.4103/1673-5374.335160
PG 7
WC Cell Biology; Neurosciences
SC Cell Biology; Neurosciences & Neurology
GA 1P7KU
UT WOS:000802184600037
ER

PT J
AU Shen, XZ
AF Shen, Xuezhen
TI Repairing sciatic nerve injury with self-assembling peptide nanofiber
SO FRONTIERS IN NEUROLOGY
LA English
DT Article
DE peripheral nerve defects; nerve regeneration; nerve guidance conduits;
ID angiogenic activity; regeneration; hydrogels; behavior; fibers
AB BackgroundAn increasing number of nerve guide scaffolds have been used to replace the "gold-standard" autologous nerve graft for repairing peripheral nerve defects, but nerve regeneration is usually far from complete. MethodsHere, we designed and prepared two functionalized self-assembling peptides (SAP) with the IKVAV and KLT sequences, which were derived from the combination of laminin and VEGF, respectively. Their mixtures were also obtained to combine the effects of neuroprotective and neurotrophic and proangiogenic factors. ResultsThe beneficial effect of peptide gels on nerve regeneration was evaluated in vitro using Schwann cells (SCs). As a useful intraluminal filling, a three-dimensional (3D) functionalized self-assembling peptide (SAP) nanofiber hydrogel was formed in the hollow lumen of chitosan conduits under physiological conditions. In vivo, the combination of the two functionalized SAP gels containing a chitosan nerve conduit significantly accelerated nerve healing and enhanced morphological repair. ConclusionBased on the current findings, the combined application of two functionalized SAP gels with chitosan nerve conduit is a promising therapy for the engineering of peripheral nerve regeneration.
C1 [Shen, Xuezhen; Pei, Yilun; Lei, Simeng; Xia, Suhang; Liu, Liang] Capital Med Univ, Beijing Luhe Hosp, Dept Orthoped, Beijing, Peoples R China.
RP Liu, L (corresponding author), Capital Med Univ, Beijing Luhe Hosp, Dept Orthoped, Beijing, Peoples R China.; Sun, X (corresponding author), Tianjin Univ, Tianjin Hosp, Dept Orthoped, Tianjin, Peoples R China.
EM sunxun_tju@yeah.net; liuliang@ccmu.edu.cn
FU National Natural Science Foundation of China;  [31900968]
CR BAIN JR, 1989, PLAST RECONSTR SURG, V83, P129, DOI 10.1097/00006534-198901000-00024
NR 1
TC 7
Z9 7
U1 2
U2 32
SN 
EI 
J9 
PD JUN 15
PY 2022
VL 13
IS 
BP 
EP 
DI 10.3389/fneur.2022.867711
PG 15
WC Clinical Neurology; Neurosciences
SC Neurosciences & Neurology
GA 5T3OH
UT WOS:000875779900001
ER

PT J
AU Cheong, H
AF Cheong, Hogyun
TI Sutureless neurorrhaphy system using a macrophage-polarizing in
SO CHEMICAL ENGINEERING JOURNAL
LA English
DT Article
DE Sutureless neurorrhaphy; M-2 macrophage polarization; Visible
ID substance-p; extracellular-matrix; injury; glue; inflammation; brain
AB Surgical intervention after traumatic peripheral nerve injury relies heavily on sutures. While the suture method often burdens functional nerve regeneration by causing secondary traumatic damage and eliciting prolonged inflammatory immune responses, replacing sutures has rarely been considered because secure anastomosis between severed nerve ends has been the utmost priority in neurorrhaphy. In the present work, a macrophage-polarizing sutureless neurorrhaphy system was proposed by using an in situ visible light-crosslinkable protein-based bioadhesive hydrogel containing a functional neurotransmitter peptide. The efficacy of the proposed bioadhesive hydrogel as a successful sutureless neurorrhaphy system was intensively evaluated in vitro and in vivo. Using a rat sciatic nerve defect model, our findings suggested that this macrophage-polarizing bioadhesive hydrogel offered effective sutureless anastomosis and the capability to induce M-2 macrophage polarization for effective tissue remodeling, significantly enhancing functional nerve regeneration compared with conventional sutures. Taken together, these results suggest that our macrophage-polarizing functional bioadhesive hydrogel system can be utilized as a promising alternative to surgical sutures for nerve regenerative medicine applications.
C1 [Cheong, Hogyun; Jeon, Eun Young; Joo, Kye Il; Cha, Hyung Joon] Pohang Univ Sci & Technol, Dept Chem Engn, Pohang 37673, South Korea.
RP Joo, KI; Cha, HJ (corresponding author), Pohang Univ Sci & Technol, Dept Chem Engn, Pohang 37673, South Korea.
EM kijoo@ewha.ac.kr; hjcha@postech.ac.kr
FU Korea Health Technology R&D Project through the Korea Health Industry
CR BAIN JR, 1989, PLAST RECONSTR SURG, V83, P129, DOI 10.1097/00006534-198901000-00024
NR 1
TC 13
Z9 13
U1 2
U2 67
SN 
EI 
J9 
PD JUN 15
PY 2022
VL 445
IS 
BP 
EP 
DI 10.1016/j.cej.2022.136641
PG 10
WC Engineering, Environmental; Engineering, Chemical
SC Engineering
GA 3F3KZ
UT WOS:000830570600002
ER

PT J
AU Yildiz, APZ
AF Yildiz, Asli Pinar Zorba
TI Preparation and Characterization of Graphene-Based 3D Biohybrid Hydrogel
SO JOVE-JOURNAL OF VISUALIZED EXPERIMENTS
LA English
DT Article
ID sciatic-nerve; stem-cells; guide
AB Peripheral neuropathies can occur as a result of axonal damage, and occasionally due to demyelinating diseases. Peripheral nerve damage is a global problem that occurs in 1.5%-5% of emergency patients and may lead to significant job losses. Today, tissue engineering-based approaches, consisting of scaffolds, appropriate cell lines, and biosignals, have become more applicable with the development of three-dimensional (3D) bioprinting technologies. The combination of various hydrogel biomaterials with stem cells, exosomes, or bio-signaling molecules is frequently studied to overcome the existing problems in peripheral nerve regeneration. Accordingly, the production of injectable systems, such as hydrogels, or implantable conduit structures formed by various bioprinting methods has gained importance in peripheral neuro-engineering. Under normal conditions, stem cells are the regenerative cells of the body, and their number and functions do not decrease with time to protect their populations; these are not specialized cells but can differentiate upon appropriate stimulation in response to injury. The stem cell system is under the influence of its microenvironment, called the stem cell niche. In peripheral nerve injuries, especially in neurotmesis, this microenvironment cannot be fully rescued even after surgically binding severed nerve endings together. The composite biomaterials and combined cellular therapies approach increases the functionality and applicability of materials in terms of various properties such as biodegradability, biocompatibility, and processability. Accordingly, this study aims to demonstrate the preparation and use of graphene-based biohybrid hydrogel patterning and to examine the differentiation efficiency of stem cells into nerve cells, which can be an effective solution in nerve regeneration.
C1 [Yildiz, Asli Pinar Zorba] Istinye Univ, Vocat Sch Hlth Serv, Istanbul, Turkey.
RP Yildiz, APZ (corresponding author), Istinye Univ, Vocat Sch Hlth Serv, Istanbul, Turkey.; Yildiz, APZ (corresponding author), Yildiz Tech Univ, Chem Met Fac, Istanbul, Turkey.; Yildiz, APZ (corresponding author), Istinye Univ, 3D Bioprinting Design & Prototyping R&D Ctr, Istanbul, Turkey.
EM aslipinarzorba@gmail.com
FU project titled "Printing and Differentiation of Mesenchymal Stem Cells
CR Allahverdiyev A, 2018, BASIC PRINCIPLES SOM, V1st, P0
NR 1
TC 6
Z9 6
U1 0
U2 22
SN 
EI 
J9 
PD JUN 15
PY 2022
VL 0
IS 183
BP 
EP 
DI 10.3791/63622
PG 21
WC Multidisciplinary Sciences
SC Science & Technology - Other Topics
GA 2C6OU
UT WOS:000810986100003
ER

PT J
AU Yang, XQ
AF Yang, Xiaqing
TI Multifunctional chitin-based hollow nerve conduit for peripheral nerve
SO CARBOHYDRATE POLYMERS
LA English
DT Article
DE Chitin conduit; Polydopamine; Polydopamine Peripheral nerve
ID chitosan; mechanism; scaffold; injury; cells
AB The recoverability for peripheral nerve lesions with a long segment defect is much challenging. Conventional methods for sciatic nerve repair excepted for autografts are bridged with nerve guidance conduit (NGC). Herein, the chitin-based NGC (ChT NGC) is firstly reported by facile dissolution, molding and regeneration process, performed excellent nerve regeneration and neuroma inhibition after deposited with anti-inflammatory polydopamine (ChT-PDA NGC). In 10 mm sciatic nerve defect rat model, the restorative effects of ChT-PDA NGC groups are similar to autografts. That is mainly ascribed to the high activity of Schwann cells and claimed by immunofluorescence staining and Western blot analysis. Interestingly, ChT-PDA NGC presents outstanding neuroma inhibition during the nerve regeneration as for the anti-inflammatory activity of PDA. This work provides a facile and novel approach to prepare hollow chitin hydrogel tube, which presents well nerve regeneration and neuroma inhibition, improving the potential high-value application of chitin in biomedical fields.
C1 [Yang, Xiaqing; Yi, Xinzeyu; Yu, Aixi] Wuhan Univ, Zhongnan Hosp, Dept Orthoped Trauma & Microsurg, Wuhan 430071, Hubei, Peoples R China.
RP Yu, AX (corresponding author), Wuhan Univ, Zhongnan Hosp, Dept Orthoped Trauma & Microsurg, Wuhan 430071, Hubei, Peoples R China.; Duan, B (corresponding author), Wuhan Univ, Minist Educ, Coll Chem & Mol Sci, Key Lab Biomed Polymers ,Hubei Engn Ctr Nat Polym, Wuhan 430072, Peoples R China.
EM bo_duan@whu.edu.cn; yuaixi@whu.edu.cn
FU National Natural Science Foundation of China [22075214, 52003204]; Major
CR Anitha A, 2014, PROG POLYM SCI, V39, P1644, DOI 10.1016/j.progpolymsci.2014.02.008
NR 1
TC 18
Z9 19
U1 7
U2 85
SN 
EI 
J9 
PD JUN 15
PY 2022
VL 289
IS 
BP 
EP 
DI 10.1016/j.carbpol.2022.119443
PG 14
WC Chemistry, Applied; Chemistry, Organic; Polymer Science
SC Chemistry; Polymer Science
GA 1K8JS
UT WOS:000798842800001
ER

PT J
AU Liu, ZH
AF Liu, Zhenhui
TI Enhanced Nerve Regeneration by Bionic Conductive Nerve Scaffold Under
SO FRONTIERS IN NEUROSCIENCE
LA English
DT Article
DE PLLA fibrous mats; bionic conductive nerve scaffold; electrical
ID neurite outgrowth; nanofibrous scaffolds; axon regeneration; conduits
AB Repair of peripheral nerve defect (PND) with a poor prognosis is hard to deal with. Neural conduit applied to nerve defect at present could not achieve the effect of autologous nerve transplantation. We prepared bionic conductive neural scaffolds to provide a new strategy for the treatment of PNDs. The highly aligned poly (L-lactic acid) (PLLA) fiber mats and the multi-microchannel conductive scaffolds were combined into bionic conductive nerve scaffolds, which were implanted into rats with sciatic nerve defects. The experimental animals were divided into the scaffold group (S), scaffold with electrical stimulation (ES) group (S&E), and autologous nerve transplantation group (AT). The regenerative effect of bionic conductive nerve scaffolds was analyzed. Compared with aligned PLLA fiber mats (APFMs), highly aligned fiber mats had a higher fiber orientation and did not change the tensile strength, Young's modulus, degradation rate, elongation at break of the fiber membrane, and biocompatibility. The bionic conductive nerve scaffolds were well matched with the rat sciatic nerve. The evaluations of the sciatic nerve in Group S&E were close to those in Group AT and better than those in Group S. Immunohistochemical results showed that the expression levels of neurofilament heavy polypeptide (NF-H) and protein S100-B (S100-beta) in Group S&E were higher than those in Group S, and the expression levels of low-density lipoprotein receptor-related protein 4 (LRP4), mitogen-activated protein kinase (MAPK) p38, extracellular signal-regulated kinase (ERK), and mitogen-activated protein kinase kinase (MEK) in Group AT were higher than those in Group S. Bionic conductive nerve scaffolds combined with ES could enhance peripheral nerve regeneration and achieve satisfactory nerve regeneration close to autologous nerve grafts. ERK, p38 MAPK, MEK, and LRP4 may be involved in peripheral nerve regeneration under ES.
C1 [Liu, Zhenhui] Henan Prov Peoples Hosp, Dept Orthoped, Zhengzhou, Peoples R China.
RP Yusufu, A (corresponding author), Xinjiang Med Univ, Affiliated Hosp 1, Dept Trauma & Micro Reconstruct Surg, Urumqi, Peoples R China.
EM ahmatjang@163.com
FU National Natural Science Foundation of China [81560357, 82060401]
CR Ahadian S, 2013, ORGANOGENESIS, V9, P87, DOI 10.4161/org.25121
NR 1
TC 14
Z9 14
U1 4
U2 69
SN 
EI 
J9 
PD JUN 15
PY 2022
VL 16
IS 
BP 
EP 
DI 10.3389/fnins.2022.810676
PG 17
WC Neurosciences
SC Neurosciences & Neurology
GA 5Z5EP
UT WOS:000879996300001
ER

PT J
AU von Boxberg, Y
AF von Boxberg, Ysander
TI Macrophage polarization in vitro and in vivo modified by contact with
SO JOURNAL OF BIOMEDICAL MATERIALS RESEARCH PART A
LA English
DT Article
DE acetylation degree; bone marrow macrophages; cell culture; chitosan
ID spinal-cord-injury; peripheral-nerve regeneration; functional recovery
AB We have previously shown that implantation of a fragmented chitosan hydrogel suspension (chitosan-FPHS) into a traumatic spinal cord lesion in adult rats led to significant axon regrowth and functional recovery, which was associated to a modulation of inflammation. Using an in vitro culture system, we show here that polarization of bone marrow-derived macrophages is indeed modified by direct contact with chitosan-FPHS. Reducing the degree of acetylation (DA) and raising the concentration of chitosan (Cp, from 1.5% to 3%), favors macrophage polarization toward anti-inflammatory subtypes. These latter also migrate and adhere efficiently on low, but not high DA chitosan-FPHS, both in vitro and in vivo, while inflammatory macrophages rarely invade a chitosan-FPHS implant in vivo, no matter the DA. Our in vitro model setup should prove a valuable tool for screening diverse biomaterial formulations and combinations thereof for their inflammatory potential prior to implantation in vivo.
C1 [von Boxberg, Ysander; Soares, Sylvia; Giraudon, Camille; Nothias, Fatiha] Sorbonne Univ, Inst Biol Paris Seine IBPS, UPMC Paris 06, UM 119, F-75005 Paris, France.
RP von Boxberg, Y; Nothias, F (corresponding author), Sorbonne Univ, Inst Biol Paris Seine IBPS, UPMC Paris 06, UM 119, F-75005 Paris, France.
EM ysander.von_boxberg@upmc.fr; fatiha.nothias@upmc.fr
FU SATT-Lutech (Societe d'Acceleration du Transfert de Technologies
CR Aduba Donald CJr, 2017, BIOENGINEERING-BASEL, V4, P1, DOI 10.3390/bioengineering4010001
NR 1
TC 16
Z9 16
U1 3
U2 45
SN 
EI 
J9 
PD JUN 15
PY 2022
VL 110
IS 4
BP 773
EP 787
DI 10.1002/jbm.a.37326
PG 15
WC Engineering, Biomedical; Materials Science, Biomaterials
SC Engineering; Materials Science
GA YU1LX
UT WOS:000713145300001
ER

PT J
AU Xue, W
AF Xue, Wen
TI Regulation of Schwann Cell and DRG Neurite Behaviors within
SO ACS APPLIED MATERIALS & INTERFACES
LA English
DT Article
DE decellularized nerve hydrogels; peripheral nerve regeneration;
ID axonal regeneration; v collagen; promotes; conduits; tissue
AB Decellularized nerve hydrogels (dNHs) containing bioactive molecules are promising biomaterials for peripheral nerve injury (PNI) treatment and have been extensively applied in clinical and preclinical practice. However, most previous research projects studied their influences on nerve-related cellular behaviors in two dimensions (2D) without taking hydrogel biomechanics into consideration. The molecular mechanisms underlying the beneficial microenvironment provided by dNHs also remain unclear. In this study, dNHs from rat sciatic nerves were prepared, and their effects on Schwann cell (SC) and dorsal root ganglion (DRG) neurite behaviors were evaluated and compared to commercial rat tail type I collagen (Col) hydrogels in three-dimensional (3D) environments. We found that dNHs could promote SC proliferation and neurite outgrowth, and both the hydrogel mechanics and components contributed to the dNH functionalization. Through proteomics analysis, we found that laminin (LAM) and type V collagen (COLV) exclusively and abundantly existed in dNHs. By adding exogenous LAM and COLV into Col hydrogels, we demonstrated that they regulated SC gene expression and that LAM could promote SC spreading and neurite outgrowth, while COLV improved SC proliferation. Lastly, dNHs were fabricated into paper-like, aligned nerve scaffolds through unidirectional freezing to expand the dNH applications in PNI treatment.
C1 [Xue, Wen; Kong, Yunfan; Roy, Pooja; Huh, Sung-Ho; Kuss, Mitchell; Duan, Bin] Univ Nebraska Med Ctr, Mary & Dick Holland Regenerat Med Program, Omaha, NE 68198 USA.
RP Duan, B (corresponding author), Univ Nebraska Med Ctr, Mary & Dick Holland Regenerat Med Program, Omaha, NE 68198 USA.; Duan, B (corresponding author), Univ Nebraska Med Ctr, Div Cardiol, Dept Internal Med, Omaha, NE 68198 USA.; Duan, B (corresponding author), Univ Nebraska Med Ctr, Dept Mech & Mat Engn, Omaha, NE 68198 USA.
EM bin.duan@unmc.edu
FU University of Nebraska Collaboration Initiative Grant; National
CR Ahearne M, 2014, INTERFACE FOCUS, V4, P0, DOI 10.1098/rsfs.2013.0038
NR 1
TC 19
Z9 19
U1 1
U2 67
SN 
EI 
J9 
PD JUN 15
PY 2022
VL 14
IS 7
BP 8693
EP 8704
DI 10.1021/acsami.1c20320
PG 12
WC Nanoscience & Nanotechnology; Materials Science, Multidisciplinary
SC Science & Technology - Other Topics; Materials Science
GA 0U0TV
UT WOS:000758000800001
ER

PT J
AU Cai, C
AF Cai, Chao
TI Conductive nerve guide conduits based on wet-adhesive hydrogel to
SO APPLIED MATERIALS TODAY
LA English
DT Article
DE Conductive hydrogel NGCs; Wet-adhesive; Bioinspired; Tissue repair
ID scaffolds; matrix; injury
AB Peripheral nerve injury is a serious traumatic condition, and primary repair or tension-free anastomosis remains an unresolved challenge in nerve restoration. Currently, surgical treatment has critical limitations, such as granulomatous inflammation and numbness of the end limbs. Nerve guidance conduits (NGCs), which are tissue-adaptable and conductive, have shown promise for effective nerve repair. Inspired by the adhesion mechanism (cation-pi interactions) of bilayer membrane systems and mussel foot proteins, we developed a promising wireless suture using wet-adhesive hydrogel NGCs. The prepared hydrogel conduits had good electrical conductivity, flexibility, mechanical stability, and wet tissue adhesion and exhibited excellent cytocompatibility with neuronal and Schwann cells. An in vivo rat sciatic nerve transection injury model confirmed that the hydrogel NGCs not only firmly adhere to wet nerve tissue and corkingly connect the proximal to distal ends, but also improve electroconduction velocity and sciatic nerve function index, which significantly enhance peripheral nerve repair. Histological analysis and immunostaining confirmed robust and orderly nerve regeneration through the conductive hydrogel NGCs. In summary, wet-adhesive hydrogel NGCs may serve as effective wireless suture candidates for promoting neural repair. (C) 2022 Elsevier Ltd. All rights reserved.
C1 [Cai, Chao; Chen, Yujie; Chen, Chi; Li, Hua; Liu, Hezhou] Shanghai Jiao Tong Univ, Sch Mat Sci & Engn, State Key Lab Met Matrix Composites, Shanghai 200240, Peoples R China.
RP Chen, YJ (corresponding author), Shanghai Jiao Tong Univ, Sch Mat Sci & Engn, State Key Lab Met Matrix Composites, Shanghai 200240, Peoples R China.; Yang, Z (corresponding author), Shanghai Jiao Tong Univ, Sch Med, Shanghai Peoples Hosp 9, Shanghai Res Inst Stomatol,Natl Clin Res Ctr Stoma, Shanghai 200011, Peoples R China.
EM yujiechen@sjtu.edu.cn; YANGZ1121@sh9hospital.org.cn
FU Natural Science Foundation of China (NSFC) [U1733130, 11704244,
CR Bell JHA, 2012, TISSUE ENG PART B-RE, V18, P116, DOI 10.1089/ten.TEB.2011.0498
NR 1
TC 24
Z9 25
U1 19
U2 231
SN 
EI 
J9 
PD JUN 15
PY 2022
VL 27
IS 
BP 
EP 
DI 10.1016/j.apmt.2022.101491
PG 14
WC Materials Science, Multidisciplinary
SC Materials Science
GA 1S1QD
UT WOS:000803832200001
ER

PT J
AU Hromada, C.
   Hartmann, J.
   Oesterreicher, J.
   Stoiber, A.
   Daerr, A.
   Schädl, B.
   Priglinger, E.
   Teuschl-Woller, A.H.
   Holnthoner, W.
   Heinzel, J.
   Hercher, D.
AF Hromada, Carina (57194331429)
   Hartmann, Jaana (57734603500)
   Oesterreicher, Johannes (57220583411)
   Stoiber, Anton (58044893000)
   Daerr, Anna (57734411400)
   Schädl, Barbara (57192671765)
   Priglinger, Eleni (57192645928)
   Teuschl-Woller, Andreas Herbert (36476777800)
   Holnthoner, Wolfgang (6506943102)
   Heinzel, Johannes Christoph (57209235014)
   Hercher, David (55188505000)
TI Occurrence of Lymphangiogenesis in Peripheral Nerve Autografts Contrasts Schwann Cell-Induced Apoptosis of Lymphatic Endothelial Cells In Vitro
SO Biomolecules
LA English
DT Article
DE lymphangiogenesis; lymphatic endothelial cells; peripheral nerve regeneration; Schwann cells
AB Peripheral nerve injuries pose a major clinical concern world-wide, and functional recovery after segmental peripheral nerve injury is often unsatisfactory, even in cases of autografting. Although it is well established that angiogenesis plays a pivotal role during nerve regeneration, the influence of lymphangiogenesis is strongly under-investigated. In this study, we analyzed the presence of lymphatic vasculature in healthy and regenerated murine peripheral nerves, revealing that nerve autografts contained increased numbers of lymphatic vessels after segmental damage. This led us to elucidate the interaction between lymphatic endothelial cells (LECs) and Schwann cells (SCs) in vitro. We show that SC and LEC secretomes did not influence the respective other cell types migration and proliferation in 2D scratch assay experiments. Furthermore, we successfully created lymphatic microvascular structures in SC-embedded 3D fibrin hydrogels, in the presence of supporting cells; whereas SCs seemed to exert anti-lymphangiogenic effects when cultured with LECs alone. Here, we describe, for the first time, increased lymphangiogenesis after peripheral nerve injury and repair. Furthermore, our findings indicate a potential lymph-repellent property of SCs, thereby providing a possible explanation for the lack of lymphatic vessels in the healthy endoneurium. Our results highlight the importance of elucidating the molecular mechanisms of SC–LEC interaction. © 2022 Elsevier B.V., All rights reserved.
C1 Department Life Science Engineering, Fachhochschule Technikum Wien, Vienna, Austria
   Austrian Cluster for Tissue Regeneration, Vienna, Austria
   AUVA Soziale Unfallversicherung, Vienna, Austria
   Medizinische Universität Wien, Vienna, Austria
   Department of Hand, Eberhard Karls Universität Tübingen, Tubingen, Germany
NR 0
TC 0
SN 
EI 
J9 
PD JUN 15
PY 2022
VL 12.0
IS 6
BP nan
EP nan
DI 10.3390/biom12060820
PG 0
UT 2-s2.0-85131697294
PM 35740945.0
ER

PT J
AU Miao, DQ
AF Miao, Deqiang
TI Electroactive chitosan-aniline pentamer hydrogel for peripheral nerve
SO FRONTIERS OF MATERIALS SCIENCE
LA English
DT Article
DE peripheral nerve regeneration; chitosan; aniline pentamer; electroactive
ID conducting polymers; differentiation; stimulation; composites
AB Electroactive hydrogels could guide the regeneration of nerves and promote their functional recovery. An aniline pentamer-crosslinked chitosan (CS-AP) hydrogel with better electroactivity and degradation was fabricated by the carbodiimide method, and then injected into the repair site of sciatic nerve damage, with its gelation time, tensile strength, and conductivity reaching 35 min, 5.02-6.69 MPa, and from 2.97 x 10(-4) to 3.25 x 10(-4) S center dot cm(-1), respectively, due to the cross-linkage and well-distribution of AP. There was better cytocompativility of CS-AP hydrogel on nerve cells. The results of the in vivo repair indicated that CS-AP10 hydrogel induced the capillaries formation and the repair of sciatic nerve defect, and re-innervated gastrocnemius muscle in the CS-AP10 group were obviously better than other experimental groups, due to the electroactivity of CS-AP and its degradation into fragments. These results indicated the potential application of CS-AP hydrogel in the regeneration and function recovery of peripheral nerve injury.
C1 [Miao, Deqiang; Li, Ya; Huang, Zhongbing; Wang, Yulin; Deng, Min; Li, Xiaohui] Sichuan Univ, Coll Biomed Engn, Chengdu 610065, Peoples R China.
RP Huang, ZB (corresponding author), Sichuan Univ, Coll Biomed Engn, Chengdu 610065, Peoples R China.
EM zbhuang@scu.edu.cn
FU National Key Research and Development Program of China [2018YFC1106800];
CR Bagher Z, 2019, MAT SCI ENG C-MATER, V101, P243, DOI 10.1016/j.msec.2019.03.068
NR 1
TC 3
Z9 3
U1 3
U2 41
SN 
EI 
J9 
PD JUN 15
PY 2022
VL 16
IS 3
BP 
EP 
DI 10.1007/s11706-022-0614-8
PG 11
WC Materials Science, Multidisciplinary
SC Materials Science
GA 3G3EN
UT WOS:000831237300004
ER

PT J
AU Amagat, J
AF Amagat, Jordi
TI Self-snapping hydrogel-based electroactive microchannels as nerve
SO MATERIALS TODAY BIO
LA English
DT Article
DE Hydrogel; Anisotropic; Graphitic carbon nitride; Graphene oxide;
ID carbon nanotube; differentiation; scaffolds; growth; injury; cells
AB Peripheral nerve regeneration with large defects needs innovative design of nerve guidance conduits (NGCs) which possess anisotropic guidance, electrical induction and right mechanical properties in one. Herein, we present, for the first time, facile fabrication and efficient neural differentiation guidance of anisotropic, conductive, self-snapping, hydrogel-based NGCs. The hydrogels were fabricated via crosslinking of graphitic carbon nitride (g-C3N4) upon exposure with blue light, incorporated with graphene oxide (GO). Incorporation of GO and in situ reduction greatly enhanced surface charges, while decayed light penetration endowed the hydrogel with an intriguing self-snapping feature by the virtue of a crosslinking gradient. The hydrogels were in the optimal mechanical stiffness range for peripheral nerve regeneration and supported normal viability and proliferation of neural cells. The PC12 cells differentiated on the electroactive g-C3N4 H/rGO3 (3 mg/mL GO loading) hydrogel presented 47% longer neurite length than that of the pristine g-C3N4 H hydrogel. Furthermore, the NGC with aligned microchannels was successfully fabricated using sacrificial melt electrowriting (MEW) moulding, the anisotropic microchannels of the 10 mu m width showed optimal neurite guidance. Such anisotropic, electroactive, self-snapping NGCs may possess great potential for repairing peripheral nerve injuries.
C1 [Amagat, Jordi; Su, Yingchun; Svejso, Frederik Hobjerg; Le Friec, Alice; Chen, Menglin] Aarhus Univ, Dept Biol & Chem Engn, Aarhus, Denmark.
RP Chen, ML (corresponding author), Aarhus Univ, Univ Byen 36, DK-8000 Aarhus, Denmark.
EM menglin@bce.au.dk
FU Carlsberg Foundation [CF19-0300]; Sino Danish College
CR Bas O, 2017, BIOFABRICATION, V9, P0, DOI 10.1088/1758-5090/aa6b15
NR 1
TC 16
Z9 16
U1 8
U2 110
SN 
EI 
J9 
PD JUN 15
PY 2022
VL 16
IS 
BP 
EP 
DI 10.1016/j.mtbio.2022.100437
PG 9
WC Engineering, Biomedical; Materials Science, Biomaterials
SC Engineering; Materials Science
GA 5I2HK
UT WOS:000868184300009
ER

PT J
AU Nawrotek, K
AF Nawrotek, Katarzyna
TI Controlling the Spatiotemporal Release of Nerve Growth Factor by
SO INTERNATIONAL JOURNAL OF MOLECULAR SCIENCES
LA English
DT Article
DE electrodeposition; 3D printing; chitosan; conduit; peripheral nerve
ID allografts
AB Tubular polymeric structures have been recognized in the treatment of peripheral nerves as comparable to autologous grafting. The best therapeutic outcomes are obtained with conduits releasing therapeutic molecules. In this study, a new approach for the incorporation of biologically active agent-loaded microspheres into the structure of chitosan/polycaprolactone conduits was developed. The support of a polycaprolactone helix formed by 3D melt extrusion was coated with dopamine in order to adsorb nerve growth factor-loaded microspheres. The complex analysis of the influence of process factors on the coverage efficiency of polycaprolactone helix by nerve grow factor-loaded microspheres was analyzed. Thus, the PCL helix characterized with the highest adsorption of microspheres was subjected to nerve growth factor release studies, and finally incorporated into chitosan hydrogel deposit through the process of electrophoretic deposition. It was demonstrated by chemical and physical tests that the chitosan/polycaprolactone conduit meets the requirements imposed on peripheral nerve implants, particularly mimicking mechanical properties of surrounding soft tissue. Moreover, the conduit may support regrowing nerves for a prolonged period, as its structure and integrity persist upon incubation in lysozyme-contained PBS solution up to 28 days at body temperature. In vitro cytocompatibility toward mHippoE-18 embryonic hippocampal cells of the chitosan/polycaprolactone conduit was proven. Most importantly, the developed conduits stimulate axonal growth and support monocyte activation, the latter is advantageous especially at early stages of nerve regeneration. It was demonstrated that, through the described approach for controlling spatiotemporal release of nerve growth factors, these biocompatible structures adjusted to the specific peripheral nerve injury case can be manufactured.
C1 [Nawrotek, Katarzyna; Kubicka, Monika] Lodz Univ Technol, Fac Proc & Environm Engn, Dept Environm Engn, 213 Wolczanska St, PL-90924 Lodz, Poland.
RP Nawrotek, K (corresponding author), Lodz Univ Technol, Fac Proc & Environm Engn, Dept Environm Engn, 213 Wolczanska St, PL-90924 Lodz, Poland.; Rudnicka, K (corresponding author), Univ Lodz, Fac Biol & Environm Protect, Dept Immunol & Infect Biol, 12-16 Banacha St, PL-90237 Lodz, Poland.
EM katarzyna.nawrotek@p.lodz.pl; monika.kubicka@p.lodz.pl;
FU National Center for Research and Development, Poland
CR Alvites R, 2018, COGENT MEDICINE, V5, P0, DOI 10.1080/2331205X.2018.1466404
NR 1
TC 14
Z9 15
U1 5
U2 67
SN 
EI 
J9 
PD JUN 15
PY 2022
VL 23
IS 5
BP 
EP 
DI 10.3390/ijms23052852
PG 18
WC Biochemistry & Molecular Biology; Chemistry, Multidisciplinary
SC Biochemistry & Molecular Biology; Chemistry
GA ZS3XU
UT WOS:000768402500001
ER

PT J
AU Chen, KZ
AF Chen, Kangzhen
TI MiR-615 Agomir Encapsulated in Pluronic F-127 Alleviates Neuron Damage
SO JOURNAL OF MOLECULAR NEUROSCIENCE
LA English
DT Article
DE MiR-615; Pluronic F-127(PF-127); Motoneuron; Brachial plexus avulsion
ID focal cerebral-ischemia; leucine-rich repeat; spinal-cord-injury
AB Brachial plexus avulsion (BPA) is a devastating traumatic peripheral nerve injury complicated with paralysis of the upper extremity. We previously reported that leucine-rich repeat and immunoglobulin-like domain-containing NOGO receptor-interacting protein 1 (LINGO-1) has a potent role in inhibiting neuron survival and axonal regeneration after the central nervous system (CNS) damage and miR-615 is a potential microRNA (miRNA) negatively regulated LINGO-1. However, the effect of miR-615 in BPA remains to be elucidated. Accumulating evidence indicates that pluronic F-127 (PF-127) hydrogel could serve as a promising vehicle for miRNA encapsulation. Thus, to further explore the potential role of hydrogel-miR-615 in BPA-reimplantation, the present study established the BPA rat model and injected miR-615 agomir encapsulated by PF-127 hydrogel into the reimplantation site using a microsyringe. In this study, results indicated that hydrogel-miR-615 agomir effectively alleviated motoneuron loss by LINGO-1 inhibition, promoted musculocutaneous nerve regeneration and myelination, reduced astrocytes activation, promoted angiogenesis and attenuated peripheral amyotrophy, leading to improved motor functional rehabilitation of the upper extremity. In conclusion, our findings demonstrate that miR-615-loaded PF-127 hydrogel may represent a novel therapeutic strategy for BPA treatment.
C1 [Chen, Kangzhen; Shui, Hua; Liu, Shuxian] Guangdong Med Univ, Guangzhou Huadu Affiliated Hosp, Dept Anesthesiol, Guangzhou Huadu Dist Maternal & Child Hlth Care H, Guangzhou 510800, Peoples R China.
RP Liu, SX (corresponding author), Guangdong Med Univ, Guangzhou Huadu Affiliated Hosp, Dept Anesthesiol, Guangzhou Huadu Dist Maternal & Child Hlth Care H, Guangzhou 510800, Peoples R China.; Wu, HF (corresponding author), Guangdong Med Univ, Key Lab Stem Cell & Regenerat Tissue Engn, Dongguan 523808, Peoples R China.
EM 361616861@qq.com; hongfuw@126.com
FU National Natural Science Foundation of China [82071374]; Characteristic
CR Araújo MR, 2017, EXP NEUROL, V294, P45, DOI 10.1016/j.expneurol.2017.04.009
NR 1
TC 3
Z9 3
U1 1
U2 24
SN 
EI 
J9 
PD JUN 15
PY 2022
VL 72
IS 1
BP 136
EP 148
DI 10.1007/s12031-021-01916-5
PG 13
WC Biochemistry & Molecular Biology; Neurosciences
SC Biochemistry & Molecular Biology; Neurosciences & Neurology
GA YF8DL
UT WOS:000700748000002
ER

PT J
AU Dong, R.
   Tian, S.
   Bai, J.
   Yu, K.
   Liu, C.
   Liu, L.
   Tian, D.
AF Dong, Ruiyi (55981924400)
   Tian, Siyu (57191251883)
   Bai, Jiangbo (35209543300)
   Yu, Kunlun (25958575800)
   Liu, Chunjie (57191677285)
   Liu, Lei (57210892792)
   Tian, Dehu (12762456600)
TI Electrospun Polycaprolactone (PCL)-Amnion Nanofibrous Membrane Promotes Nerve Repair after Neurolysis
SO Journal of Biomaterials Applications
LA English
DT Article
DE Amniotic membrane; Electrospinning membrane; Nerve regeneration; Nerve wrapping; Sciatic nerve compression
AB Peripheral nerve adhesion after neurolysis leads to nerve dysfunction, limiting nerve regeneration and functional recovery. We previously developed an electrospun polycaprolactone (PCL)-amnion nanofibrous membrane for preventing adhesion formation. In this study, we investigated the effect of protective nerve wrapping and promoting nerve regeneration in a rat sciatic nerve compression model. A total of 96 SD rats after sciatic nerve chronic compression were randomly divided into three groups: the PCL-amniotic group, in which nerves were wrapped with a PCL-amniotic membrane for treatment; the chitosan group, in which nerves were wrapped with a clinically used chitosan hydrogel; the control group, which involved neurolysis alone without treatment. Twelve weeks postoperatively, the nerve regeneration was evaluated by general and ultrastructure observation, as well as the expressions of neuronal regeneration and inflammatory reaction biomarkers. The nerve functions were assessed with gastrocnemius muscle measurement, hot-plate test, and walking track analysis. Compared with the chitosan hydrogel, the PCL-amnion nanofibrous membrane significantly reduced peripheral nerve adhesion and promoted nerve regeneration. The morphological properties of axons in the nerve wrap group were preserved. Intraneural macrophage invasion, as assessed by the number of CD68-positive cells, was less severe in the PCL-amnion group than in the other groups. Additionally, the gastrocnemius muscle weight and muscle bundle area were significantly higher in the PCL-amnion group than those in the chitosan group. The abilities of sense and movement of the rats in the PCL-amnion group were significantly improved compared to the other groups. In summary, electrospun PCL-amnion nanofibrous membranes effectively prevented post-neurolysis peripheral nerves from developing adhesion, whereas promoted nerve repair and regeneration, which make PCL-amnion nanofibrous membranes a promising biomaterial for clinical application. © 2022 Elsevier B.V., All rights reserved.
C1 Department of Hand Surgery, Hebei Medical University, Shijiazhuang, China
   Department of Orthopaedics, Cangzhou Hospital of Integrated TCM-WM Hebei, Cangzhou, China
   Department of Orthopaedics, Tangshan Workers' Hospital, Tangshan, China
   Department of Orthopaedics, Changping District Hospital, Beijing, China
NR 0
TC 0
SN 
EI 
J9 
PD JUN 15
PY 2022
VL 36.0
IS 8
BP 1390
EP 1399
DI 10.1177/08853282211060598
PG 0
UT 2-s2.0-85122733521
PM 34995155.0
ER

PT J
AU Huang, Q
AF Huang, Qun
TI Graphene foam/hydrogel scaffolds for regeneration of peripheral nerve
SO NANO RESEARCH
LA English
DT Article
DE peripheral nerve injury (PNI); diabetes mellitus (DM); adipose-derived
ID oxidative stress; adipose-tissue; tough; conduit; interleukin-6
AB The functional recovery of peripheral nerve injury (PNI) is unsatisfactory, whereas diabetes mellitus (DM) and its related complications further attenuate the restoration of diabetic PNI (DPNI). Adipose-derived stem cells (ADSCs) are promising candidates for treatment of DPNI due to their abundant source, excellent differentiation and paracrine ability. Our results showed that ADSCs remarkably enhanced the proliferation and migration of Schwann cells and endothelial cells, and tube formation. Mechanistically, ADSCs could regulate Nrf2/HO-1, NF-kappa B and PI3K/AKT/mTOR signaling pathways, showing multiple functions in reducing oxidative stress and inflammation, and regulating cell metabolism, growth, survival, proliferation, angiogenesis, differentiation of Schwann cell and myelin formation. In current study, novel graphene foam (GF)/hydrogel-based scaffold was developed to deliver ADSCs for treatment of DPNI. GF/hydrogel scaffold exhibited excellent mechanical strength, suitable porous network, superior electrical conductivity, and good biocompatibility. In vitro results revealed that GF/hydrogel scaffold could obviously accelerate proliferation of Schwann cells. Moreover, in vivo experiments demonstrated that ADSCs-loaded GF/hydrogel scaffold significantly promoted the recovery of DPNI and inhibited the atrophy of targeted muscles, thus providing a novel and attractive therapeutic approach for DPNI patients.
C1 [Huang, Qun; Yang, Xinrui; Li, Weimin; Qin, Jinbao; Lu, Xinwu] Shanghai Jiao Tong Univ, Shanghai Peoples Hosp 9, Dept Vasc Surg, Sch Med, Shanghai 200011, Peoples R China.
RP Qin, JB; Luo, ZT; Lu, XW (corresponding author), Shanghai Jiao Tong Univ, Shanghai Peoples Hosp 9, Dept Vasc Surg, Sch Med, Shanghai 200011, Peoples R China.; Sun, DZ (corresponding author), Southern Univ Sci & Technol, Dept Mat Sci & Engn, Guangdong Prov Key Lab Funct Oxide Mat & Devices, Shenzhen 518055, Peoples R China.; Qin, JB (corresponding author), Shanghai Jiao Tong Univ, Vasc Ctr, Shanghai 200011, Peoples R China.; Luo, ZT (corresponding author), Hong Kong Univ Sci & Technol, Dept Chem & Biol Engn, Hong Kong 999077, Peoples R China.; Luo, ZT (corresponding author), Hong Kong Univ Sci & Technol, William Mong Inst Nano Sci & Technol, Hong Kong 999077, Peoples R China.
EM sundz@sustech.edu.cn; jinbaoqin@163.com; keztluo@ust.hk;
FU National Natural Science Foundation of China [81971758, 51890892,
CR Abidi IH, 2017, ADV FUNCT MATER, V27, P0, DOI 10.1002/adfm.201700121
NR 1
TC 14
Z9 14
U1 4
U2 73
SN 
EI 
J9 
PD JUN 15
PY 2022
VL 15
IS 4
BP 3434
EP 3445
DI 10.1007/s12274-021-3961-3
PG 12
WC Chemistry, Physical; Nanoscience & Nanotechnology; Materials Science,
SC Chemistry; Science & Technology - Other Topics; Materials Science;
GA 0I0BG
UT WOS:000730512100005
ER

PT J
AU Liu G
AF Unknown, -
TI Advances and perspective on animal models and hydrogel biomaterials for diabetic
SO Biomater Transl
LA English
DT Article
DE pathomechanism
AB Diabetic wounds are a common complication in diabetes patients. Due to peripheral
C1 Hubei Province Key Laboratory of Oral and Maxillofacial Development and
NR 0
TC 0
SN 
EI 
J9 
PD JUN 15
PY 2022
VL 3
IS 3
BP 188-200
EP 
DI 
PG 0
UT 
ER

PT J
AU Dai, J
AF Dai, Jie
TI Tissue Engineering Scaffold Slowly Releasing Neurotrophic Factors to
SO JOURNAL OF BIOMATERIALS AND TISSUE ENGINEERING
LA English
DT Article
DE Biomaterials; Nerve Conduit; Neurotropic Factors; Peripheral Nerve
ID fibroblast-growth-factor; facial-nerve; fibrin glue; stem-cells
AB Consistent application of neurotropic factors is necessary in peripheral nerve regeneration, yet challenging to achieve. Here we used a novel neurotropic factor controlled release system consisted of fibrin, fibronectin and hydrogel to slowly release two neurotrophic factors. At the same time, physiological saline and reverse nerve suturing were used as negative and positive control. A year after surgery, animals which were treated by neurotrophic factor slow release system achieved far better neural regeneration and myelination, as well as superior recovery of hindfoot than the negative control group. In the meanwhile, the results in the experimental group are still inferior to the nerve allograft group. In can be concluded from those results that, consistent releasing of neurotrophic factors can significantly promote long peripheral nerve regeneration, but still short of achieving the results same as the gold standard of autologous nerve grafting.
C1 [Dai, Jie; Niyazi, Maimaitiaili; Xie, Jiang] Xinjiang Med Univ, Dept Spine Surg, Affiliated Hosp 6, Urumqi 86830001, Xinjiang, Peoples R China.
RP Xie, J (corresponding author), Xinjiang Med Univ, Dept Spine Surg, Affiliated Hosp 6, Urumqi 86830001, Xinjiang, Peoples R China.
FU Natural Science Foundation of Xinjiang Uyghur Autonomous Region
CR Bhang SH, 2007, J BIOMED MATER RES A, V80A, P998, DOI 10.1002/jbm.a.31050
NR 1
TC 1
Z9 1
U1 0
U2 22
SN 
EI 
J9 
PD JUN 15
PY 2022
VL 12
IS 2
BP 329
EP 334
DI 10.1166/jbt.2022.2909
PG 6
WC Cell & Tissue Engineering
SC Cell Biology
GA XA6MP
UT WOS:000720758600001
ER

PT J
AU Lai, C.S.E.
   Leyva-Aranda, V.
   Kong, V.H.
   Lopez-Silva, T.L.
   Farsheed, A.C.
   Cristobal, C.D.
   Swain, J.W.R.
   Lee, H.K.
   Hartgerink, J.D.
AF Lai, Cheuk Sun Edwin (57240243900)
   Leyva-Aranda, Viridiana (57219196812)
   Kong, Victoria H. (57671569400)
   Lopez-Silva, Tania L. (56271018400)
   Farsheed, Adam Cyrus (57194233465)
   Cristobal, Carlo D.D. (57218772869)
   Swain, Joseph W.R. (57212023901)
   Lee, Hyunkyoung (7501487770)
   Hartgerink, Jeffrey D. (6603191885)
TI A Combined Conduit-Bioactive Hydrogel Approach for Regeneration of Transected Sciatic Nerves
SO ACS Applied Bio Materials
LA English
DT Article
DE electromyography; nerve guidance conduit; peptide; peripheral nerve regeneration; sciatic nerve transection; self-assembly
AB Transected peripheral nerve injury (PNI) affects the quality of life of patients, which leads to socioeconomic burden. Despite the existence of autografts and commercially available nerve guidance conduits (NGCs), the complexity of peripheral nerve regeneration requires further research in bioengineered NGCs to improve surgical outcomes. In this work, we introduce multidomain peptide (MDP) hydrogels, as intraluminal fillers, into electrospun poly(ε-caprolactone) (PCL) conduits to bridge 10 mm rat sciatic nerve defects. The efficacy of treatment groups was evaluated by electromyography and gait analysis to determine their electrical and motor recovery. We then studied the samples' histomorphometry with immunofluorescence staining and automatic axon counting/measurement software. Comparison with negative control group shows that PCL conduits filled with an anionic MDP may improve functional recovery 16 weeks postoperation, displaying higher amplitude of compound muscle action potential, greater gastrocnemius muscle weight retention, and earlier occurrence of flexion contracture. In contrast, PCL conduits filled with a cationic MDP showed the least degree of myelination and poor functional recovery. This phenomenon may be attributed to MDPs' difference in degradation time. Electrospun PCL conduits filled with an anionic MDP may become an attractive tissue engineering strategy for treating transected PNI when supplemented with other bioactive modifications. © 2024 Elsevier B.V., All rights reserved.
C1 George R. Brown School of Engineering and Computing, Houston, United States
   Rice University, Houston, United States
   Integrative Molecular and Biomedical Sciences Graduate Program, Baylor College of Medicine, Houston, United States
   Department of Pediatrics, Texas Children's Hospital, Houston, United States
NR 0
TC 0
SN 
EI 
J9 
PD JUN 15
PY 2022
VL 5.0
IS 10
BP 4611
EP 4624
DI 10.1021/acsabm.2c00132
PG 0
UT 2-s2.0-85129575939
PM nan
ER

PT J
AU Huang, WC
AF Huang, Wei-Chen
TI 3D Gradient and Linearly Aligned Magnetic Microcapsules in Nerve
SO ACS APPLIED MATERIALS & INTERFACES
LA English
DT Article
DE nerve guidance conduits; peripheral nerve injury; magnetic guidance;
ID in-vitro; neurite outgrowth; ion channels; scaffolds; growth; silk
AB Although numerous strategies have been implemented to develop nerve guidance conduits (NGCs) to treat peripheral nerve injury (PNI), functionalization of an NGC to make it remotely controllable for providing spatiotemporal modulation on in situ nerve tissues remains a challenge. In this study, a gelatin/silk (GS) hydrogel was used to develop an NGC based on its self-owned reversible thermoresponsive sol-to-gel phase transformation ability that permitted rapid three-dimensional (3D) micropatterning of the incorporated nerve growth factor (NGF)-loaded magnetic poly(lactic-co-glycolic acid) (PLGA) microcapsules (called NGF@MPs) via multiple magnetic guidance. The thermally controllable viscosity of GS enabled the rapid formation of a 3D gradient and linearly aligned distribution of NGF@MPs, leading to magnetically controlled 3D gradient release of NGF to enhance topographical nerve guidance and wound healing in PNIs. Particularly, the as-formed micropatterned hydrogel, called NGF@MPs-GS, showed corrugation topography with a pattern height H of 15 mu m, which resulted in the linear axon alignment of more than 90% of cells. In addition, by an external magnetic field, spatiotemporal controllability of NGF release was obtained and permitted neurite elongation that was almost 2-fold longer than that in the group with external addition of NGF. Finally, an NGC prototype was fabricated and implanted into the injured sciatic nerve. The patterned implant, assisted by magnetic stimulation, demonstrated accelerated restoration of motor function within 14 days after implantation. It further contributed to the enhancement of axon outgrowth and remyelination after 28 days. This NGC, with controllable mechanical, biochemical, and topographical cues, is a promising platform for the enhancement of nerve
C1 [Lin, Chun-Chang; Chen, San-Yuan] Natl Yang Ming Chiao Tung Univ, Dept Mat Sci & Engn, Hsinchu, Taiwan.
RP Chen, SY (corresponding author), Natl Yang Ming Chiao Tung Univ, Dept Mat Sci & Engn, Hsinchu, Taiwan.; Huang, WC (corresponding author), Natl Yang Ming Chiao Tung Univ, Dept Elect & Comp Engn, Hsinchu, Taiwan.; Chen, SY (corresponding author), Natl Tsing Hua Univ, Frontier Res Ctr Fundamental & Appl Sci Matters, Hsinchu, Taiwan.; Chen, SY (corresponding author), Kaohsiung Med Univ, Coll Dent Med, Sch Dent, Kaohsiung 80708, Taiwan.; Chen, SY (corresponding author), China Med Univ, Grad Inst Biomed Sci, Taichung 40402, Taiwan.; Chen, SY (corresponding author), Natl Yang Ming Chiao Tung Univ, Med Device Innovat & Translat Ctr, Taipei 112304, Taiwan.
EM weichenh@nctu.edu.tw; sanyuanchen@nycu.edu.tw
FU Ministry of Science and Technology in Taiwan (MOST);
CR Abidian MR, 2012, ADV HEALTHC MATER, V1, P762, DOI 10.1002/adhm.201200182
NR 1
TC 25
Z9 26
U1 10
U2 101
SN 
EI 
J9 
PD JUN 15
PY 2022
VL 14
IS 41
BP 46188
EP 46200
DI 10.1021/acsami.2c11362
PG 13
WC Nanoscience & Nanotechnology; Materials Science, Multidisciplinary
SC Science & Technology - Other Topics; Materials Science
GA 7O7DO
UT WOS:000866360000001
ER

PT J
AU Prest, TA
AF Prest, Travis A.
TI Safety and efficacy of an injectable nerve-specific hydrogel in a rodent
SO MUSCLE & NERVE
LA English
DT Article
DE decellularization; extracellular matrix; hydrogel; nerve; regenerative
ID extracellular-matrix; functional-evaluation; biologic scaffolds
AB Introduction/Aims While the peripheral nervous system has the inherent ability to recover following injury, results are often unsatisfactory, resulting in permanent functional deficits and disability. Therefore, methods that enhance regeneration are of significant interest. The present study investigates an injectable nerve-tissue-specific hydrogel as a biomaterial for nerve regeneration in a rat nerve crush model. Methods Nerve-specific hydrogels were injected into the subepineurial space in both uninjured and crushed sciatic nerves of rats to assess safety and efficacy, respectively. The animals were followed longitudinally for 12 wk using sciatic functional index and kinematic measures. At 12 wk, electrophysiologic examination was also performed, followed by nerve and muscle histologic assessment. Results When the hydrogel was injected into an uninjured nerve, no differences in sciatic functional index, kinematic function, or axon counts were observed. A slight reduction in muscle fiber diameter was observed in the hydrogel-injected animals, but overall muscle area and kinematic function were not affected. Hydrogel injection following nerve crush injury resulted in multiple modest improvements in sciatic functional index and kinematic function with an earlier return to normal function observed in the hydrogel treated animals as compared to untreated controls. While no improvements in supramaximal compound motor action potential were observed in hydrogel treated animals, increased axon counts were observed on histologic assessment. Discussion These improvements in functional and histologic outcomes in a rapidly and fully recovering model suggest that injection of a nerve-specific hydrogel is safe and has the potential to improve outcomes following nerve injury.
C1 [Prest, Travis A.; Meder, Tyler J.; Skillen, Clint D.; Marchal, Lucile; Cheetham, Jonathan; Brown, Bryan N.] Univ Pittsburgh, McGowan Inst Regenerat Med, Suite 300,450 Technol Dr, Pittsburgh, PA 15219 USA.
RP Brown, BN (corresponding author), Univ Pittsburgh, McGowan Inst Regenerat Med, Suite 300,450 Technol Dr, Pittsburgh, PA 15219 USA.
EM brownb@upmc.edu
FU University of Pittsburgh Clinical and Translational Sciences Institute;
CR Bailey R, 2009, J HAND SURG-AM, V34A, P1682, DOI 10.1016/j.jhsa.2009.07.002
NR 1
TC 2
Z9 2
U1 0
U2 10
SN 
EI 
J9 
PD JUN 15
PY 2022
VL 65
IS 2
BP 247
EP 255
DI 10.1002/mus.27455
PG 9
WC Clinical Neurology; Neurosciences
SC Neurosciences & Neurology
GA YE2ET
UT WOS:000722248000001
ER

PT J
AU Lee, HS
AF Lee, Hyun Su
TI Development of a regenerative porous PLCL nerve guidance conduit with
SO ACTA BIOMATERIALIA
LA English
DT Article
DE PLCL nanoporous membrane; Visible light-crosslinked gelatin hydrogel; 3D
ID collagen; scaffolds; adhesion; injury; cells
AB Peripheral nerve injury causes severe loss of motor and sensory functions, consequently increasing morbidity in affected patients. An autogenous nerve graft is considered the current gold standard for reconstructing nerve defects and recovering lost neurological functions; however, there are certain limitations to this method, such as limited donor nerve supply. With advances in regenerative medicine, recent research has focused on the fabrication of tissue-engineered nerve grafts as promising alternatives to the autogenous nerve grafts. In this study, we designed a nerve guidance conduit using an electrospun poly(lactide-co-epsilon-caprolactone) (PLCL) membrane with a visible light-crosslinked gelatin hydrogel. The PLCL nanoporous membrane with permeability served as a flexible and non-collapsible epineurium for the nerve conduit; the inner-aligned gelatin hydrogel paths were fabricated via 3D printing and a photocrosslinking system. The resultant gelatin hydrogel with microgrooved surface pattern was established as a conducting guidance path for the effective regeneration of axons and served as a reservoir that can incorporate and release bioactive molecules. From in vivo performance tests using a rat sciatic nerve defect model, our PLCL/gelatin conduit demonstrated successful axonal regeneration, remyelination capacities and facilitated functional recovery. Hence, the PLCL/gelatin conduit developed in this study is a promising substitute for autogenous nerve grafts.Statement of significanceNerve guidance conduits (NGCs) are developed as promising recovery techniques for bridging peripheral nerve defects. However, there are still technological limitations including differences in the structures and components between natural peripheral nerve and NGCs. In this study, we designed a NGC composed of an electrospun poly(lactide-co-epsilon-caprolactone) (PLCL) membrane and 3D printed inner gelatin hydrogel to serve as a flexible and non-collapsible epineurium and a conducting guidance path, respectively, to mimic the fascicular structure of the peripheral nerve. In particular , in vitro cell tests clearly showed that gelatin hydrogel could guide the cells and function as a reservoir that incorporate and release nerve growth factor. From in vivo performance tests, our regenerative conduit successfully led to axonal regeneration with effective functional recovery. (c) 2022 The Authors. Published by Elsevier Ltd on behalf of Acta Materialia Inc. This is an open access article under the CC BY license (http://creativecommons.org/licenses/by/4.0/)
C1 [Lee, Hyun Su; Jeon, Eun Young; Kim, Soo Hyun; Chung, Justin J.; Jung, Youngmee] Korea Inst Sci & Technol, Biomed Res Inst, Ctr Biomat, Seoul 02792, South Korea.
RP Jung, Y (corresponding author), Korea Inst Sci & Technol, Biomed Res Inst, Ctr Biomat, Seoul 02792, South Korea.; Park, JW (corresponding author), Korea Univ, Dept Orthoped Surg, Coll Med, Seoul 02841, South Korea.
FU Translational Research Grant of the Korea University Medicine and Korea
CR Unknown -, 2018, STANDARD TEST METHOD FOR TENSILE PROPERTIES OF THIN PLASTIC SHEETING, V0, P0
NR 1
TC 51
Z9 56
U1 8
U2 149
SN 
EI 
J9 
PD JUN 15
PY 2022
VL 141
IS 
BP 219
EP 232
DI 10.1016/j.actbio.2022.01.042
PG 14
WC Engineering, Biomedical; Materials Science, Biomaterials
SC Engineering; Materials Science
GA ZX7NC
UT WOS:000772079600009
ER

PT J
AU Xu, WL
AF Xu, Wanlin
TI Biocompatible Polyurethane Conduit Grafted with Vascular Endothelial
SO MACROMOLECULAR BIOSCIENCE
LA English
DT Article
DE hydrogel; nerve guidance conduit; nerve regeneration; peripheral nerve
ID sciatic-nerve; guidance conduit; regeneration; vegf; scaffold; cells
AB Artificial nerve guidance conduits (NGCs) can be potentially used to address the problems of peripheral nerve defects. The biomaterial polyurethane (PU) has already been used to construct NGCs. However, the use of a combination of PU-based NGCs and other bioactive cues, such as extracellular matrix proteins and growth factors, has not been reported yet. A PU conduit grafted with a vascular endothelial growth factor (VEGF)-loaded hydrogel (abbreviated as PU/Gel/VEGF conduit) is fabricated. The leachate generated during the use of the PU/Gel/VEGF conduit could facilitate the proliferation, migration, and expression of the neural marker S100 beta in RSC96 cells (in vitro). The walking track and target muscle are analyzed, and it is observed that PU/Gel/VEGF conduits promote the functional recovery of the injured side. Various histological staining analyses are carried out, and the results reveal that the PU/Gel/VEGF conduit effectively improves the extent of nerve regeneration achieved. The number of blood vessels developed during the regeneration of the axons in the PU/Gel/VEGF group (attributable to the pro-angiogenic effect of the functional NGC) is higher than the number of blood vessels developed in the PU/Gel conduit. Overall, the results indicate that PU/Gel/VEGF conduits could promote the process of peripheral nerve regeneration.
C1 [Xu, Wanlin; Zhang, Zhen; Lu, Hao; Wu, Yifan; Liu, Shengwen; Yang, Wenjun] Shanghai Jiao Tong Univ, Dept Oral & Maxillofacial Head & Neck Oncol, Natl Clin Res Ctr Oral Dis,Shanghai Key Lab Stoma, Shanghai Peoples Hosp 9,Sch Med,Coll Stomatol,Nat, Shanghai 200011, Peoples R China.
RP Liu, SW; Yang, WJ (corresponding author), Shanghai Jiao Tong Univ, Dept Oral & Maxillofacial Head & Neck Oncol, Natl Clin Res Ctr Oral Dis,Shanghai Key Lab Stoma, Shanghai Peoples Hosp 9,Sch Med,Coll Stomatol,Nat, Shanghai 200011, Peoples R China.
EM wubenzhimu22@163.com; 450907991@qq.com
FU Interdisciplinary Program of Shanghai Jiao Tong University [YG2021QN60];
CR Carvalho CR, 2018, BIOMATER SCI-UK, V6, P1059, DOI 10.1039/c7bm01101f
NR 1
TC 13
Z9 15
U1 6
U2 53
SN 
EI 
J9 
PD JUN 15
PY 2022
VL 22
IS 3
BP 
EP 
DI 10.1002/mabi.202100397
PG 9
WC Biochemistry & Molecular Biology; Materials Science, Biomaterials;
SC Biochemistry & Molecular Biology; Materials Science; Polymer Science
GA ZS5WX
UT WOS:000730721600001
ER

PT J
AU Hu, BB
AF Hu, Binbin
TI Delivery of Basic Fibroblast Growth Factor Through an In Situ
SO FRONTIERS IN PHARMACOLOGY
LA English
DT Article
DE facial nerve injury; autophagy; Pak1; in situ forming hydrogel; basic
ID wallerian degeneration; regeneration; p21-activated-kinase-1
AB Although studies have shown that basic fibroblast growth factor (bFGF) can activate autophagy and promote peripheral nerve repair, the role and the molecular mechanism of action of bFGF in the facial nerve are not clear. In this study, a thermosensitive in situ forming poloxamer hydrogel was used as a vehicle to deliver bFGF for treating facial nerve injury (FNI) in the rat model. Using H&E and Masson's staining, we found that bFGF hydrogel can promote the functional recovery and regeneration of the facial nerve. Furthermore, studies on the mechanism showed that bFGF can promote FNI recovery by promoting autophagy and inhibiting apoptosis. Additionally, this study demonstrated that the role of hydrogel binding bFGF in nerve repair was mediated through the activation of the PAK1 signaling pathway in Schwann cells (SCs). These results indicated that poloxamer thermosensitive hydrogel loaded with bFGF can significantly restore the morphology and function of the injured facial nerve by promoting autophagy and inhibiting apoptosis by activating the PAK1 pathway, which can provide a promising strategy for FNI recovery.
C1 [Hu, Binbin; Xu, Menglu; Liu, Xuejun; Ni, Liyan] Wenzhou Med Univ, Dept Otorhinolaryngol, Affiliated Hosp & Yuying Childrens Hosp 2, Wenzhou, Peoples R China.
RP Ni, LY (corresponding author), Wenzhou Med Univ, Dept Otorhinolaryngol, Affiliated Hosp & Yuying Childrens Hosp 2, Wenzhou, Peoples R China.; Xiao, J; Zhang, HY (corresponding author), Wenzhou Med Univ, Sch Pharmaceut Sci, Cixi Biomed Res Inst, Key Lab Biotechnol & Pharmaceut Engn, Wenzhou, Peoples R China.
EM Xfxj2000@126.com; st_hyz@126.com; niliyan0128@foxmail.com
FU National Natural Science Foundation of China [81972150, 81802251,
CR Al Khateb K, 2016, INT J PHARMACEUT, V502, P70, DOI 10.1016/j.ijpharm.2016.02.027
NR 1
TC 11
Z9 11
U1 1
U2 25
SN 
EI 
J9 
PD JUN 15
PY 2022
VL 13
IS 
BP 
EP 
DI 10.3389/fphar.2022.778680
PG 14
WC Pharmacology & Pharmacy
SC Pharmacology & Pharmacy
GA 0U9XK
UT WOS:000787999800001
ER

PT J
AU Liu, YJ
AF Liu, Yi-jun
TI A nerve conduit filled with Wnt5a-loaded fibrin hydrogels promotes
SO CNS NEUROSCIENCE & THERAPEUTICS
LA English
DT Article
DE nerve conduit; nerve growth factor; peripheral nerve injury; vascular
ID endothelial growth-factor; axonal regeneration; wnt5a; survival
AB Aims Peripheral nerve injury is a significant clinical problem with a substantial impact on quality of life, for which no optimal treatment has been found. This study aimed to analyze the effect and mechanism of Wnt5a-loaded fibrin hydrogel on a 10-mm rat sciatic nerve defect. Methods The Wnt5a-loaded fibrin hydrogel was synthesized by mixing a Wnt5a solution with thrombin and fibrinogen solutions. The loading capacity and release profile of Wnt5a-loaded fibrin hydrogel and the effect of Wnt5a on Schwann cells were evaluated in vitro. We also assessed the in vivo repair status via histological analysis of the regenerative nerve and gastrocnemius muscle, electrophysiological examination, gait analysis, and muscle wet weight. Results We developed a nerve conduit filled with Wnt5a-loaded fibrin hydrogel (Fn) as a sustained-release system to repair a 10-mm rat sciatic nerve defect. In vitro, Wnt5a could promote SC proliferation and the gene expression of vascular endothelial growth factor (VEGF), nerve growth factor (NGF), and cholinergic neurotrophic factor (CNTF), as well as the protein secretion of VEGF and NGF. In vivo, the Wnt5a/Fn group was superior to the hollow, fibrin hydrogel, and Wnt5a groups in terms of axonal growth, myelination, electrophysiological recovery, target organ innervation, and motor function recovery 12 weeks after the operation. Conclusion The Wnt5a/Fn nerve conduit can promote peripheral nerve defect regeneration, with potential clinical applications. The mechanism for this may be the facilitation of multiple neurotrophin secretion, combining vascularization and neurotrophic growth cues.
C1 [Liu, Yi-jun; Chen, Xiao-feng; Zhang, Dian-ying; Wang, Yan-hua] Peking Univ, Peoples Hosp, Dept Orthoped & Trauma, Beijing 100044, Peoples R China.
RP Zhang, DY; Wang, YH (corresponding author), Peking Univ, Peoples Hosp, Dept Orthoped & Trauma, Beijing 100044, Peoples R China.; Zhang, DY; Wang, YH (corresponding author), Peking Univ, Minist Educ, Dept Orthoped & Trauma, Key Lab Trauma & Neural Regenerat, Beijing, Peoples R China.; Rao, F (corresponding author), Peking Univ, Peoples Hosp, Trauma Med Ctr, Beijing 100044, Peoples R China.
EM frao@pku.edu.cn; zdy8016@163.com; wangyanhua04119@pkuph.edu.cn
FU Peking University Medicine Seed Fund for Interdisciplinary Research -
CR Asplund M, 2009, NEUROEPIDEMIOLOGY, V32, P217, DOI 10.1159/000197900
NR 1
TC 13
Z9 14
U1 2
U2 40
SN 
EI 
J9 
PD JUN 15
PY 2022
VL 28
IS 1
BP 145
EP 157
DI 10.1111/cns.13752
PG 13
WC Neurosciences; Pharmacology & Pharmacy
SC Neurosciences & Neurology; Pharmacology & Pharmacy
GA XO7UU
UT WOS:000713879000001
ER
