# Supplementary material for: Hydrogel research in peripheral nerve injury repair: a comprehensive multi-database bibliometric analysis (2015–2025)
Source: Front Neurol. 2026 Apr 29;17:1763950. doi: 10.3389/fneur.2026.1763950 (PMC13167558; doi:10.3389/fneur.2026.1763950)
Supplement: Supplementary file 2 [file Supplementary_file_2.zip › Data/Merge-Article/download2023u67.txt]

PT J
AU Wang, HK
AF Wang, Hongkui
TI Neural tissue-engineered prevascularization in vivo enhances
SO MATERIALS TODAY BIO
LA English
DT Article
DE Prevascularization; Neuroregeneration; Vascular inosculation; Tissue
ID nerve defects; silk fibroin; growth-factor; stem-cells; angiogenesis
AB Neural tissue engineering techniques typically face a significant challenge, simulating complex natural vascular systems that hinder the clinical application of tissue-engineered nerve grafts (TENGs). Here, we report a subcutaneously pre-vascularized TENG consisting of a vascular endothelial growth factor-induced host vascular network, chitosan nerve conduit, and inserted silk fibroin fibers. Contrast agent perfusion, tissue clearing, microCT scan, and blood vessel 3D reconstruction were carried out continuously to prove whether the regenerated blood vessels were functional. Moreover, histological and electrophysiological evaluations were also applied to investigate the efficacy of repairing peripheral nerve defects with pre-vascularized TENG. Rapid vascular inosculation of TENG pre-vascularized blood vessels with the host vascular system was observed at 4 d bridging the 10 mm sciatic nerve defect in rats. Transplantation of pre-vascularized TENG in vivo suppressed proliferation of vascular endothelial cells (VECs) while promoting their migration within 14 d post bridging surgery. More importantly, the early vascularization of TENG drives axonal regrowth by facilitating bidirectional migration of Schwann cells (SCs) and the bands of Bungner formation. This pre-vascularized TENG increased remyelination, promoted recovery of electrophysiological function, and prevented atrophy of the target muscles when observed 12 weeks post neural transplantation. The neural tissue-engineered pre-vascularization technique provides a potential approach to discover an individualized TENG and explore the innovative neural regenerative process.
C1 [Wang, Hongkui; Zhang, Ping; Lu, Panjian; Cai, Xiaodong; Wang, Gang; Li, Meiyuan; Qian, Tianmei; Zhu, Hui; Xue, Chengbin] Nantong Univ, Affiliated Hosp, Jiangsu Clin Med Ctr Tissue Engn & Nerve Injury Re, Co Innovat Ctr Neuroregenerat,Key Lab Neuroregener, Nantong 226001, JS, Peoples R China.
RP Zhu, H; Xue, CB (corresponding author), Nantong Univ, Affiliated Hosp, Jiangsu Clin Med Ctr Tissue Engn & Nerve Injury Re, Co Innovat Ctr Neuroregenerat,Key Lab Neuroregener, Nantong 226001, JS, Peoples R China.
EM huier8517@163.com; xue_chengbin@hotmail.com
FU National Natural Science Foundation of China [31730031, 82172104,
CR Atlas Y, 2021, BIOMATERIALS, V268, P0, DOI 10.1016/j.biomaterials.2020.120594
NR 1
TC 9
Z9 11
U1 6
U2 58
SN 
EI 
J9 
PD JUN 15
PY 2023
VL 21
IS 
BP 
EP 
DI 10.1016/j.mtbio.2023.100718
PG 15
WC Engineering, Biomedical; Materials Science, Biomaterials
SC Engineering; Materials Science
GA N7JP0
UT WOS:001038732600001
ER

PT J
AU Xuan, HY
AF Xuan, Hongyun
TI A Bioinspired Self-Healing Conductive Hydrogel Promoting Peripheral
SO ADVANCED SCIENCE
LA English
DT Article
DE cell-matrix interactions; mechanism; peripheral nerve regeneration;
ID hyaluronic-acid; interleukin-17; nanocomposites; peptides; polymers
AB The development of self-healing conductive hydrogels is critical in electroactive nerve tissue engineering. Typical conductive materials such as polypyrrole (PPy) are commonly used to fabricate artificial nerve conduits. Moreover, the field of tissue engineering has advanced toward the use of products such as hyaluronic acid (HA) hydrogels. Although HA-modified PPy films are prepared for various biological applications, the cell-matrix interaction mechanisms remain poorly understood; furthermore, there are no reports on HA-modified PPy-injectable self-healing hydrogels for peripheral nerve repair. Therefore, in this study, a self-healing electroconductive hydrogel (HASPy) from HA, cystamine (Cys), and pyrrole-1-propionic acid (Py-COOH), with injectability, biodegradability, biocompatibility, and nerve-regenerative capacity is constructed. The hydrogel directly targets interleukin 17 receptor A (IL-17RA) and promotes the expression of genes and proteins relevant to Schwann cell myelination mainly by activating the interleukin 17 (IL-17) signaling pathway. The hydrogel is injected directly into the rat sciatic nerve-crush injury sites to investigate its capacity for nerve regeneration in vivo and is found to promote functional recovery and remyelination. This study may help in understanding the mechanism of cell-matrix interactions and provide new insights into the potential use of HASPy hydrogel as an advanced scaffold for neural regeneration.
C1 [Xuan, Hongyun; Wu, Shuyuan; Jin, Yan; Wei, Shuo; Xiong, Feng; Xue, Ye; Li, Biyun; Yuan, Huihua] Nantong Univ, Sch Life Sci, Nantong 226019, Jiangsu, Peoples R China.
RP Li, BY; Yuan, HH (corresponding author), Nantong Univ, Sch Life Sci, Nantong 226019, Jiangsu, Peoples R China.; Yang, YM (corresponding author), Nantong Univ, Key Lab Neuroregenerat Jiangsu, Nantong 226001, Jiangsu, Peoples R China.; Yang, YM (corresponding author), Nantong Univ, Minist Educ, Nantong 226001, Jiangsu, Peoples R China.; Yang, YM (corresponding author), Nantong Univ, Coinnovat Ctr Neuroregenerat, Nantong 226001, Jiangsu, Peoples R China.; Yang, YM (corresponding author), Nantong Univ, NMPA Key Lab Res & Evaluat Tissue Engn Technol Pro, Nantong 226001, Jiangsu, Peoples R China.
EM libiyun-1986@ntu.edu.cn; yangym@ntu.edu.cn; yuanhh@ntu.edu.cn
FU Key Program of National Natural Science Foundation of China; National
CR Balint R, 2014, ACTA BIOMATER, V10, P2341, DOI 10.1016/j.actbio.2014.02.015
NR 1
TC 58
Z9 60
U1 49
U2 207
SN 
EI 
J9 
PD JUN 15
PY 2023
VL 10
IS 28
BP 
EP 
DI 10.1002/advs.202302519
PG 19
WC Chemistry, Multidisciplinary; Nanoscience & Nanotechnology; Materials
SC Chemistry; Science & Technology - Other Topics; Materials Science
GA JN8O8
UT WOS:001152001900001
ER

PT J
AU Bernard, M
AF Bernard, Megan
TI Peripheral Nerve Matrix Hydrogel Promotes Recovery after Nerve
SO PLASTIC AND RECONSTRUCTIVE SURGERY
LA English
DT Article
ID extracellular-matrix; growth-factor; macrophage response; myocardial
AB Background: Nerve transection is the most common form of peripheral nerve injury. Treatment of peripheral nerve injury has primarily focused on stabilization and mechanical cues to guide extension of the regenerating growth cone across the site of transection. The authors investigated the effects of a peripheral nerve matrix (PNM) hydrogel on recovery after nerve transection.Methods: The authors used rodent models to determine the effect of PNM on axon extension, electrophysiologic nerve conduction, force generation, and neuromuscular junction formation after nerve transection and repair. The authors complemented this work with in vivo and in vitro fluorescence-activated cell sorting and immunohistochemistry approaches to determine the effects of PNM on critical cell populations early after repair.Results: Extension of axons from the proximal stump and overall green fluorescent protein-positive axon volume within the regenerative bridge were increased in the presence of PNM compared with an empty conduit (P < 0.005) 21 days after repair. PNM increased electrophysiologic conduction (compound muscle action potential amplitude) across the repair site (P < 0.05) and neuromuscular junction formation (P = 0.04) 56 days after repair. PNM produced a shift in macrophage phenotype in vitro and in vivo (P < 0.05) and promoted regeneration in a murine model used to characterize the early immune response to PNM (P < 0.05).Conclusion: PNM, delivered by subepineural injection, promoted recovery after nerve transection with immediate repair, supporting a beneficial macrophage response, axon extension, and downstream remodeling using a range of clinically relevant outcome measures.Clinical Relevance Statement: This article describes an approach for subepineural injection at the site of nerve coaptation to modulate the response to injury and improve outcomes.
C1 [Bernard, Megan; Mconie, Rebecca; Tomlinson, Joy E.; Blum, Ethan; Sledziona, Mike; Cheetham, Jonathan] Cornell Univ, Coll Vet Med, Dept Clin Sci, Ithaca, NY USA.
RP Cheetham, J (corresponding author), 930 Campus Rd, Ithaca, NY 14853 USA.
EM jc485@cornell.edu
FU Medical Technology Enterprise Consortium; U.S. Army Medical Research
CR Badylak SE, 2008, SEMIN IMMUNOL, V20, P109, DOI 10.1016/j.smim.2007.11.003
NR 1
TC 5
Z9 5
U1 1
U2 6
SN 
EI 
J9 
PD JUN 15
PY 2023
VL 152
IS 3
BP 458e
EP 467e
DI 10.1097/PRS.0000000000010261
PG 10
WC Surgery
SC Surgery
GA Q6XM5
UT WOS:001058934500011
ER

PT J
AU Kasper, M
AF Kasper, Mary
TI Development of a bioactive tunable hyaluronic-protein bioconjugate
SO JOURNAL OF MATERIALS CHEMISTRY B
LA English
DT Article
ID peripheral-nerve regeneration; sciatic-nerve; acid hydrogels; peg
AB Every year, there are approximately 500 000 peripheral nerve injury (PNI) procedures due to trauma in the US alone. Autologous and acellular nerve grafts are among current clinical repair options; however, they are limited largely by the high costs associated with donor nerve tissue harvesting and implant processing, respectively. Therefore, there is a clinical need for an off-the-shelf nerve graft that can recapitulate the native microenvironment of the nerve. In our previous work, we created a hydrogel scaffold that incorporates mechanical and biological cues that mimic the peripheral nerve microenvironment using chemically modified hyaluronic acid (HA). However, with our previous work, the degradation profile and cell adhesivity was not ideal for tissue regeneration, in particular, peripheral nerve regeneration. To improve our previous hydrogel, HA was conjugated with fibrinogen using Michael-addition to assist in cell adhesion and hydrogel degradability. The addition of the fibrinogen linker was found to contribute to faster scaffold degradation via active enzymatic breakdown, compared to HA alone. Additionally, cell count and metabolic activity was significantly higher on HA conjugated fibrinogen compared previous hydrogel formulations. This manuscript discusses the various techniques deployed to characterize our new modified HA fibrinogen chemistry physically, mechanically, and biologically. This work addresses the aforementioned concerns by incorporating controllable degradability and increased cell adhesivity while maintaining incorporation of hyaluronic acid, paving the pathway for use in a variety of applications as a multi-purpose tissue engineering platform.
C1 [Kasper, Mary; Cydis, Madison; Smadi, Bassam M.; Li, Yuan; Rinaldi-Ramos, Carlos M.; Schmidt, Christine E.] Univ Florida, J Crayton Pruitt Dept Biomed Engn, Gainesville, FL 32611 USA.
RP Schmidt, CE (corresponding author), Univ Florida, J Crayton Pruitt Dept Biomed Engn, Gainesville, FL 32611 USA.
EM schmidt@bme.ufl.edu
FU NIH-NINDS [1R01NS111518]
CR Akassoglou K, 2003, NEUROSCI LETT, V338, P185, DOI 10.1016/S0304-3940(02)01387-3
NR 1
TC 3
Z9 3
U1 1
U2 19
SN 
EI 
J9 
PD JUN 15
PY 2023
VL 11
IS 32
BP 7663
EP 7674
DI 10.1039/d2tb02766f
PG 12
WC Materials Science, Biomaterials
SC Materials Science
GA Q7JS5
UT WOS:001058116000001
ER

PT J
AU Zhang, M
AF Zhang, Meng
TI Mimosa-Inspired Stimuli-Responsive Curling Bioadhesive Tape Promotes
SO ADVANCED MATERIALS
LA English
DT Article
DE bioactivity; bioadhesion; bionic hydrogels; peripheral nerve injury;
ID hydrogels; adhesion; fibroin; cells
AB Trauma often results in peripheral nerve injuries (PNIs). These injuries are particularly challenging therapeutically because of variable nerve diameters, slow axonal regeneration, infection of severed ends, fragility of the nerve tissue, and the intricacy of surgical intervention. Surgical suturing is likely to cause additional damage to peripheral nerves. Therefore, an ideal nerve scaffold should possess good biocompatibility, diameter adaptability, and a stable biological interface for seamless biointegration with tissues. Inspired by the curl of Mimosa pudica, this study aimed to design and develop a diameter-adaptable, suture-free, stimulated curling bioadhesive tape (SCT) hydrogel for repairing PNI. The hydrogel is fabricated from chitosan and acrylic acid-N-hydroxysuccinimide lipid via gradient crosslinking using glutaraldehyde. It closely matches the nerves of different individuals and regions, thereby providing a bionic scaffold for axonal regeneration. In addition, this hydrogel rapidly absorbs tissue fluid from the nerve surface achieving durable wet-interface adhesion. Furthermore, the chitosan-based SCT hydrogel loaded with insulin-like growth factor-I effectively promotes peripheral nerve regeneration with excellent bioactivity. This procedure for peripheral nerve injury repair using the SCT hydrogel is simple and reduces the difficulty and duration of surgery, thereby advancing adaptive biointerfaces and reliable materials for nerve repair.
C1 [Zhang, Meng; Zhang, Fengshi; Zhang, Peixun] Peking Univ, Peoples Hosp, Natl Ctr Trauma Med, Minist Educ,Dept Orthoped & Trauma,Key Lab Trauma, Beijing 100044, Peoples R China.
RP Zhang, PX (corresponding author), Peking Univ, Peoples Hosp, Natl Ctr Trauma Med, Minist Educ,Dept Orthoped & Trauma,Key Lab Trauma, Beijing 100044, Peoples R China.; Wen, YQ (corresponding author), Univ Sci & Technol Beijing, Daxing Res Inst, Sch Chem & Biol Engn, Beijing Key Lab Bioengn & Sensing Technol, Beijing 100083, Peoples R China.
EM wyq_wen@ustb.edu.cn; zhangpeixun@bjmu.edu.cn
FU National Natural Science Foundation of China [22278003, 52273120,
CR An H, 2022, ACTA BIOMATER, V149, P126, DOI 10.1016/j.actbio.2022.07.016
NR 1
TC 84
Z9 85
U1 34
U2 245
SN 
EI 
J9 
PD JUN 15
PY 2023
VL 35
IS 32
BP 
EP 
DI 10.1002/adma.202212015
PG 14
WC Chemistry, Multidisciplinary; Chemistry, Physical; Nanoscience &
SC Chemistry; Science & Technology - Other Topics; Materials Science;
GA W7DV8
UT WOS:001020089500001
ER

PT J
AU Mofrad, YM
AF Mofrad, Yasaman Mozhdehbakhsh
TI The effect of conductive aligned fibers in an injectable hydrogel on
SO INTERNATIONAL JOURNAL OF PHARMACEUTICS
LA English
DT Article
DE Injectable; Thermosensitive; Electroconductive; Hydrogel;
ID hyaluronic-acid; scaffolds; nanofibers; chitosan; fabrication; cells
AB Injectable hydrogels are a promising treatment option for nervous system injuries due to the difficulty to replace lost cells and nervous factors but research on injectable conductive hydrogels is limited and these scaffolds have poor electromechanical properties. This study developed a chitosan/beta-glycerophosphate/salt hydrogel and added conductive aligned nanofibers (polycaprolactone/gelatin/single-wall carbon nanotube (SWCNT)) for the first time and inspired by natural nerve tissue to improve their biochemical and biophysical properties. The results showed that the degradation rate of hydrogels is proportional to the regrowth of axons and these hydrogels' mechanical (hydrogels without nanofibers or SWCNTs and hydrogels containing these additions have the same Young's modulus as the brain and spinal cord or peripheral nerves, respectively) and electrical properties, and the interconnective structure of the scaffolds have the ability to support cells.
C1 [Shamloo, Amir] Sharif Univ Technol, Sch Mech Engn, Nanobio Engn Lab, Tehran 111559161, Iran.
RP Shamloo, A (corresponding author), Sharif Univ Technol, Sch Mech Engn, Nanobio Engn Lab, Tehran 111559161, Iran.
EM shamloo@sharif.edu
FU Deputy of Research and Technology of Sharif University of Technology
CR Ahsan A, 2020, ACS OMEGA, V5, P20450, DOI 10.1021/acsomega.0c02548
NR 1
TC 15
Z9 15
U1 10
U2 54
SN 
EI 
J9 
PD JUN 15
PY 2023
VL 645
IS 
BP 
EP 
DI 10.1016/j.ijpharm.2023.123419
PG 12
WC Pharmacology & Pharmacy
SC Pharmacology & Pharmacy
GA U8VB8
UT WOS:001087512300001
ER

PT J
AU Wu, WB
AF Wu, Wenbi
TI 3D printed elastic hydrogel conduits with 7,8-dihydroxyflavone release
SO MATERIALS TODAY BIO
LA English
DT Article
DE 3D printing; Peripheral nerve repair; Nerve conduit; Biomaterials; Drug
ID silk fibroin; functional recovery; schwann-cells; regeneration; gelatin
AB Nerve guide conduit is a promising treatment for long gap peripheral nerve injuries, yet its efficacy is limited. Drug-releasable scaffolds may provide reliable platforms to build a regenerative microenvironment for nerve recovery. In this study, an elastic hydrogel conduit encapsulating with prodrug nanoassemblies is fabricated by a continuous 3D printing technique for promoting nerve regeneration. The bioactive hydrogel is comprised of gelatin methacryloyl (GelMA) and silk fibroin glycidyl methacrylate (SF-MA), exhibiting positive effects on adhesion, proliferation, and migration of Schwann cells. Meanwhile, 7,8-dihydroxyflavone (7,8-DHF) prodrug nanoassemblies with high drug-loading capacities are developed through self-assembly of the lipophilic prodrug and loaded into the GelMA/SF-MA hydrogel. The drug loading conduit could sustainedly release 7,8-DHF to facilitate neurite elongation. A 12 mm nerve defect model is established for therapeutic efficiency evaluation by implanting the conduit through surgical suturing with rat sciatic nerve. The electrophysiological, morphological, and histological assessments indicate that this conduit can promote axon regeneration, remyelination, and function recovery by providing a favorable microenvironment. These findings implicate that the GelMA/SF-MA conduit with 7,8-DHF release has potentials in the treatment of long-gap peripheral nerve injury.
C1 [Wu, Wenbi; Dong, Yinchu; Liu, Haofan; Jiang, Xuebing; Yang, Ling; Luo, Jing; Gou, Maling] Sichuan Univ, Canc Ctr, Dept Biotherapy, Chengdu 610041, Peoples R China.
RP Gou, ML (corresponding author), Sichuan Univ, Canc Ctr, Dept Biotherapy, Chengdu 610041, Peoples R China.
EM goumaling@scu.edu.cn
FU National Natural Science Foundation [32271468]; Sichuan Science and
CR Chen YW, 2020, SCI ADV, V6, P0, DOI 10.1126/sciadv.aba7406
NR 1
TC 30
Z9 32
U1 5
U2 106
SN 
EI 
J9 
PD JUN 15
PY 2023
VL 20
IS 
BP 
EP 
DI 10.1016/j.mtbio.2023.100652
PG 13
WC Engineering, Biomedical; Materials Science, Biomaterials
SC Engineering; Materials Science
GA J7VD7
UT WOS:001011653500001
ER

PT J
AU Yu, P
AF Yu, Peng
TI Effects of ECM proteins (laminin, fibronectin, and type IV collagen) on
SO FRONTIERS IN BIOENGINEERING AND BIOTECHNOLOGY
LA English
DT Article
DE ECM proteins; Schwann cells; peripheral nerve injury; myelination;
ID extracellular-matrix; myelination; axon; regeneration; laminin-gamma-1
AB Introduction: It is important to note that complete myelination and formation of myelinated fibers are essential for functional nerve regeneration after peripheral nerve injury (PNI). However, suboptimal myelin regeneration is common and can hinder ideal nerve regeneration. Therefore, it is important to closely monitor and support myelin regeneration in patients with PNI to achieve optimal outcomes.Methods: This study analyzed the effects of three extracellular matrix (ECM) proteins on Schwann cells (SCs) in the nerve regeneration environment, including their adhesion, proliferation, and migration. The study also explored the use of composite sodium alginate hydrogel neural scaffolds with ECM components and investigated the effects of ECM proteins on remyelination following peripheral nerve injury.Results: The results showed that laminin (LN), fibronectin (FN), and collagen ? (type IV Col) promoted the early adhesion of SCs in 2-dimensional culture but the ratios of early cell adhesion were quite different and the maintenance of cells' morphology by different ECM proteins were significantly different. In transwell experiment, the ability of LN and FN to induce the migration of SCs was obviously higher than that of type IV Col. An vitro co-culture model of SCs and dorsal root ganglia (DRG) neurons showed that LN promoted the transition of SCs to a myelinated state and the maturation of the myelin sheath, and increased the thickness of neurofilaments. Animal experiments showed that LN had superior effects in promoting myelin sheath formation, axon repair, and reaching an ideal G-ratio after injury compared to FN and Col IV. The situation of gastrocnemius atrophy was significantly better in the LN group. Notably, the thickness of the regenerated myelin sheaths in the type IV Col group was the thickest.Conclusion: In this experiment, we analyzed and compared the effects of LN, FN, and type IV Col on the biological behavior of SCs and their effects on remyelination after PNI and further clarified their unique roles in the process of remyelination. Further research is necessary to explore the underlying mechanisms.
C1 [Yu, Peng; Hou, Bo; Song, Enpeng; Ba, Yueyang; Qin, Feng] Sun Yat Sen Univ, Affiliated Hosp 3, Dept Neurosurg, Guangzhou, Guangdong, Peoples R China.
RP Qin, F (corresponding author), Sun Yat Sen Univ, Affiliated Hosp 3, Dept Neurosurg, Guangzhou, Guangdong, Peoples R China.; Zhu, DL (corresponding author), Sun Yat Sen Univ, Affiliated Hosp 3, Dept Clin Lab, Guangzhou, Peoples R China.; Wang, GW (corresponding author), Sun Yat Sen Univ, Affiliated Hosp 3, Dept Emergency, Guangzhou, Guangdong, Peoples R China.
EM zhudl3@mail.sysu.edu.cn; wanggw@mail.sysu.edu.cn;
CR ARD MD, 1987, J NEUROCYTOL, V16, P539, DOI 10.1007/BF01668507
NR 1
TC 25
Z9 26
U1 2
U2 14
SN 
EI 
J9 
PD JUN 15
PY 2023
VL 11
IS 
BP 
EP 
DI 10.3389/fbioe.2023.1133718
PG 16
WC Biotechnology & Applied Microbiology; Engineering, Biomedical
SC Biotechnology & Applied Microbiology; Engineering
GA C9GE5
UT WOS:000964911200001
ER

PT J
AU Yu S
AF Unknown, -
TI Hybrid Electrically Conductive Hydrogels with Local Nerve Growth Factor Release
SO ACS Appl Bio Mater
LA English
DT Article
DE polysaccharides modification
ID nerve regeneration/physiology
AB It is challenging to treat peripheral nerve injury (PNI) clinically. As the gold
C1 National Engineering Research Center for Healthcare Devices, Guangzhou 510500,
NR 0
TC 0
SN 
EI 
J9 
PD JUN 15
PY 2023
VL 6
IS 12
BP 5854-5863
EP 
DI 
PG 0
UT 
ER

PT J
AU Millesi, F
AF Millesi, Flavia
TI Systematic Comparison of Commercial Hydrogels Revealed That a Synergy of
SO ACS APPLIED MATERIALS & INTERFACES
LA English
DT Article
DE peripheral nerve regeneration; tissue engineering; biomaterials;
ID peripheral-nerve regeneration; schwann-cell; tissue; proliferation
AB Hydrogels have shown potential in replacing damaged nerve tissue, but the ideal hydrogel is yet to be found. In this study, various commercially available hydrogels were compared. Schwann cells, fibroblasts, and dorsal root ganglia neurons were seeded on the hydrogels, and their morphology, viability, proliferation, and migration were examined. Additionally, detailed analyses of the gels' rheological properties and topography were conducted. Our results demonstrate vast differences on cell elongation and directed migration on the hydrogels. Laminin was identified as the driver behind cell elongation and in combination with a porous, fibrous, and strain-stiffening matrix structure responsible for oriented cell motility. This study improves our understanding of cell-matrix interactions and thereby facilitates tailored fabrication of hydrogels in the future.
C1 [Millesi, Flavia; Mero, Sascha; Semmler, Lorenz; Rad, Anda; Stadlmayr, Sarah; Borger, Anton; Supper, Paul; Haertinger, Maximilian; Weiss, Tamara; Naghilou, Aida; Radtke, Christine] Med Univ Vienna, Dept Plast Reconstruct & Aesthet Surg, Res Lab, A-1090 Vienna, Austria.
RP Millesi, F; Naghilou, A (corresponding author), Med Univ Vienna, Dept Plast Reconstruct & Aesthet Surg, Res Lab, A-1090 Vienna, Austria.; Millesi, F; Naghilou, A (corresponding author), Austrian Cluster Tissue Regenerat, A-1200 Vienna, Austria.; Naghilou, A (corresponding author), Univ Vienna, Dept Phys Chem, A-1090 Vienna, Austria.
EM flavia.millesi@meduniwien.ac.at; aida.naghilou@meduniwien.ac.at
FU SY, 1995, J NEUROSCI, V15, P3886
CR ABERCROMBIE M, 1946, J NEUROL NEUROSUR PS, V9, P113, DOI 10.1136/jnnp.9.4.113
NR 1
TC 6
Z9 6
U1 3
U2 20
SN 
EI 
J9 
PD JUN 15
PY 2023
VL 15
IS 10
BP 12678
EP 12695
DI 10.1021/acsami.2c20040
PG 18
WC Nanoscience & Nanotechnology; Materials Science, Multidisciplinary
SC Science & Technology - Other Topics; Materials Science
GA 9Z3GD
UT WOS:000951031400001
ER

PT J
AU Jin, B
AF Jin, Binghui
TI Microtubes with gradient decellularized porcine sciatic nerve matrix
SO BIOACTIVE MATERIALS
LA English
DT Article
DE Microfiber; Peripheral nerve injury; Extracellular matrix;
ID extracellular-matrix
AB Long-range peripheral nerve defect is a severe and worldwide disease. With the increasing development of tissue engineering, the excellent ability of nerve extracellular matrix (ECM) in peripheral nerve injury (PNI) has been widely studied and verified. Here, we present a novel microtube that contains gradient decellularized porcine sciatic nerve ECM hydrogel (pDScNM-gel) from microfluidics for sciatic nerve regeneration. The pDScNM is confirmed to enhance cell proliferation and migration, and improve the axon growth of primary dorsal root ganglions (DRGs) in a concentration-related manner. These behaviors were also achieved when cells were cocultured in a gradient pDScNM microtube. The in vivo sciatic nerve regeneration and functional recovery were also demonstrated by assembling the gradient pDScNM microtubes with a medical silicon tube. These results indicated that the microtubes with gradient pDScNM could act as a promising alternative for repairing peripheral nerve defects and showed great potential in clinical use.
C1 [Jin, Binghui; Chen, Xiangxiang; Yang, Yanhong; Xiong, Yushan; Zhao, Yuanjin; Xiao, Jian] Wenzhou Med Univ, Sch Pharmaceut Sci, Oujiang Lab Zhejiang Lab Regenerat Med, Vision & Brain Hlth, Wenzhou 325035, Zhejiang, Peoples R China.
RP Zhao, Y; Xiao, J (corresponding author), Wenzhou Med Univ, Sch Pharmaceut Sci, Oujiang Lab Zhejiang Lab Regenerat Med, Vision & Brain Hlth, Wenzhou 325035, Zhejiang, Peoples R China.; Zhao, Y; Xiao, J (corresponding author), Nanjing Drum Tower Hosp, Southeast Univ, Sch Biol Sci & Med Engn, Dept Rheumatol & Immunol, Nanjing 210096, Peoples R China.; Zhao, Y; Xiao, J (corresponding author), Chonnam Natl Univ, Coll Pharm, Gwangju 61186, South Korea.; Zhao, Y; Xiao, J (corresponding author), Wenzhou Inst, Univ Chinese Acad Sci, Wenzhou 325001, Zhejiang, Peoples R China.
EM yjzhao@seu.edu.cn; xfxj2000@126.com
FU National Key Research and Development Program of China [2020YFA0908200];
CR Bonnans C, 2014, NAT REV MOL CELL BIO, V15, P786, DOI 10.1038/nrm3904
NR 1
TC 22
Z9 23
U1 12
U2 121
SN 
EI 
J9 
PD JUN 15
PY 2023
VL 21
IS 
BP 511
EP 519
DI 10.1016/j.bioactmat.2022.08.027
PG 9
WC Engineering, Biomedical; Materials Science, Biomaterials
SC Engineering; Materials Science
GA 6M6WX
UT WOS:000889006100001
ER

PT J
AU Steplewski, A
AF Steplewski, Andrzej
TI Evaluating the Efficacy of a Thermoresponsive Hydrogel for Delivering
SO GELS
LA English
DT Article
DE therapeutic antibody; fibrotic scar; orthopedic tissues;
ID knee arthroplasty; collagen; nerve; release; surgery; systems; injury
AB Excessive posttraumatic scarring in orthopedic tissues, such as joint capsules, ligaments, tendons, muscles, and peripheral nerves, presents a significant medical problem, resulting in pain, restricted joint mobility, and impaired musculoskeletal function. Current treatments for excessive scarring are often ineffective and require the surgical removal of fibrotic tissue, which can aggravate the problem. The primary component of orthopedic scars is collagen I-rich fibrils. Our research team has developed a monoclonal anti-collagen antibody (ACA) that alleviates posttraumatic scarring by inhibiting collagen fibril formation. We previously established the safety and efficacy of ACA in a rabbit-based arthrofibrosis model. In this study, we evaluate the utility of a well-characterized thermoresponsive hydrogel (THG) as a delivery vehicle for ACA to injury sites. Crucial components of the hydrogel included N-isopropylacrylamide, poly(ethylene glycol) diacrylate, and hyaluronic acid. Our investigation focused on in vitro ACA release kinetics, stability, and activity. Additionally, we examined the antigen-binding characteristics of ACA post-release from the THG in an in vivo context. Our preliminary findings suggest that the THG construct exhibits promise as a delivery platform for antibody-based therapeutics to reduce excessive scarring in orthopedic tissues.
C1 [Steplewski, Andrzej; Fertala, Jolanta; Wang, Mark L.; Rivlin, Michael; Beredjiklian, Pedro; Fertala, Andrzej] Thomas Jefferson Univ, Sidney Kimmel Med Coll, Dept Orthopaed Surg, Philadelphia, PA 19107 USA.
RP Fertala, A (corresponding author), Thomas Jefferson Univ, Sidney Kimmel Med Coll, Dept Orthopaed Surg, Philadelphia, PA 19107 USA.
EM andrzej.fertala@jefferson.edu
FU John Mullen Spine Injury Research Innovation Fund
CR Amadio PC, 2009, J HAND SURG-AM, V34A, P1320, DOI 10.1016/j.jhsa.2009.04.031
NR 1
TC 3
Z9 3
U1 1
U2 9
SN 
EI 
J9 
PD JUN 15
PY 2023
VL 9
IS 12
BP 
EP 
DI 10.3390/gels9120971
PG 19
WC Polymer Science
SC Polymer Science
GA DF0Y6
UT WOS:001130509900001
ER

PT J
AU Yu, YR
AF Yu, Yunru
TI Nerve-on-a-Chip Derived Biomimicking Microfibers for Peripheral Nerve
SO ADVANCED SCIENCE
LA English
DT Article
DE bioinspired; hydrogel; microfiber; microfluidics; nerve regeneration;
AB Fibrous scaffolds have shown their advantages in tissue engineering, such as peripheral nerve regeneration, while most of the existing fiber-shaped scaffolds are with simple structures, and the in vitro performance for nerve regeneration lacks systematic analysis. Here, novel nerve-on-a-chip derived biomimicking microfibers for peripheral nerve regeneration are presented. The microfibers with controllable core-shell structures and functionalities are generated through capillary microfluidic devices. By integrating these microfibers into a multitrack-architectured chip, and coculturing them with nerve cells as well as gradient bioactive elements, the nerve-on-a-chip with the capabilities of systematically assessing the performances of nerve fiber formation in the hollow microfibers at in vitro level is constructed. Based on a rat sciatic nerve injury model, the rapid promotion ability is demonstrated of optimized microfibers in nerve regeneration and function recovery in vivo, which implies the credibility of the nerve-on-a-chip on biomimicking microfibers evaluation for peripheral nerve regeneration. Thus, it is convinced that the organ-on-a-chip will undoubtedly open up a new chapter in evaluating biological scaffolds for in vivo tissue engineering.
C1 [Yu, Yunru; Guo, Jiahui; Zhao, Yuanjin] Southeast Univ, Nanjing Drum Tower Hosp, Sch Biol Sci & Med Engn, Dept Rheumatol & Immunol, Nanjing 210096, Peoples R China.
RP Zhao, YJ (corresponding author), Southeast Univ, Nanjing Drum Tower Hosp, Sch Biol Sci & Med Engn, Dept Rheumatol & Immunol, Nanjing 210096, Peoples R China.; Zhao, YJ (corresponding author), Univ Chinese Acad Sci, Wenzhou Inst, Wenzhou 325000, Zhejiang, Peoples R China.
EM yjzhao@seu.edu.cn
FU National Key Research and Development Program of China [2020YFA0908200];
CR Bhatia SN, 2014, NAT BIOTECHNOL, V32, P760, DOI 10.1038/nbt.2989
NR 1
TC 12
Z9 13
U1 14
U2 123
SN 
EI 
J9 
PD JUN 15
PY 2023
VL 10
IS 20
BP 
EP 
DI 10.1002/advs.202207536
PG 9
WC Chemistry, Multidisciplinary; Nanoscience & Nanotechnology; Materials
SC Chemistry; Science & Technology - Other Topics; Materials Science
GA N4VC2
UT WOS:000978451400001
ER

PT J
AU Chen, QQ
AF Chen, Qian-Qian
TI Potential application of let-7a antagomir in injured peripheral nerve
SO NEURAL REGENERATION RESEARCH
LA English
DT Article
DE chitosan; chitosan-hydrogel scaffold; let-7; let-7a antagomir; miRNA;
ID bone regeneration; up-regulation; stem-cells; micrornas; rna; mirna
AB Neurotrophic factors, particularly nerve growth factor, enhance neuronal regeneration. However, the in vivo applications of nerve growth factor are largely limited by its intrinsic disadvantages, such as its short biological half-life, its contribution to pain response, and its inability to cross the blood-brain barrier. Considering that let-7 (human miRNA) targets and regulates nerve growth factor, and that let-7 is a core regulator in peripheral nerve regeneration, we evaluated the possibilities of let-7 application in nerve repair. In this study, anti-let-7a was identified as the most suitable let-7 family molecule by analyses of endogenous expression and regulatory relationship, and functional screening. Let-7a antagomir demonstrated biosafety based on the results of in vivo safety assessments and it entered into the main cell types of the sciatic nerve, including Schwann cells, fibroblasts and macrophages. Use of hydrogel effectively achieved controlled, localized, and sustained delivery of let-7a antagomir. Finally, let-7a antagomir was integrated into chitosan conduit to construct a chitosan-hydrogel scaffold tissue-engineered nerve graft, which promoted nerve regeneration and functional recovery in a rat model of sciatic nerve transection. Our study provides an experimental basis for potential in vivo application of let-7a.
C1 [Chen, Qian-Qian] Nanjing Univ, Med Sch, State Key Lab Pharmaceut Biotechnol, Nanjing, Jiangsu, Peoples R China.
RP Li, SY (corresponding author), Nantong Univ, NMPA Key Lab Res & Evaluat Tissue Engn Technol Pro, Key Lab Neuroregenerat Jiangsu, Nantong, Jiangsu, Peoples R China.; Li, SY (corresponding author), Nantong Univ, Coinnovat Ctr Neuroregenerat, Minist Educ, Nantong, Jiangsu, Peoples R China.
EM lisy0379@ntu.edu.cn
FU National Natural Science Foundation of China [31970968]; Collegiate
CR Beavers KR, 2015, ADV DRUG DELIVER REV, V88, P123, DOI 10.1016/j.addr.2014.12.006
NR 1
TC 10
Z9 10
U1 2
U2 24
SN 
EI 
J9 
PD JUN 15
PY 2023
VL 18
IS 7
BP 1584
EP 1590
DI 10.4103/1673-5374.357914
PG 7
WC Cell Biology; Neurosciences
SC Cell Biology; Neurosciences & Neurology
GA 9C8CU
UT WOS:000935639600034
ER

PT J
AU Dong, XZ
AF Dong, Xianzhen
TI An injectable and adaptable hydrogen sulfide delivery system for
SO SCIENCE ADVANCES
LA English
DT Article
ID peripheral-nerve regeneration; mesenchymal stem-cells; axonal
AB Peripheral nerve regeneration is a complex physiological process. Single-function nerve scaffolds often struggle to quickly adapt to the imbalanced regenerative microenvironment, leading to slow nerve regeneration and limited functional recovery. In this study, we demonstrate a "pleiotropic gas transmitter" strategy based on endogenous reactive oxygen species (ROS), which trigger the on-demand H2S release at the defect area for transected peripheral nerve injury (PNI) repair through concurrent neuroregeneration and neuroprotection processing. This H2S delivery system consists of an H2S donor (peroxyTCM) encapsulated in a ROS-responsive polymer (mPEG-PMet) and loaded into a temperature-sensitive poly (amino acid) hydrogel (mPEG-PA-PP). This multi-effect combination strategy greatly promotes the regeneration of PNI, attributed to the physiological effects of H2S. These effects include the inhibition of inflammation and oxidative stress, protection of nerve cells, promotion of angiogenesis, and the restoration of normal mitochondrial function. The adaptive release of pleiotropic messengers to modulate the tissue regeneration microenvironment offers promising peripheral nerve repair and tissue engineering opportunities.
C1 [Dong, Xianzhen; Liu, Kun; Wei, Wenying; Cheng, Qiang; Liang, Xinyue; Huo, Yuanfang; Yan, Lesan; Dai, Honglian] Wuhan Univ Technol, Biomed Mat & Engn Res Ctr Hubei Prov, State Key Lab Adv Technol Mat Synth & Proc, Wuhan 430070, Peoples R China.
RP Yan, LS; Dai, HL (corresponding author), Wuhan Univ Technol, Biomed Mat & Engn Res Ctr Hubei Prov, State Key Lab Adv Technol Mat Synth & Proc, Wuhan 430070, Peoples R China.; Yu, AX (corresponding author), Wuhan Univ, Dept Orthoped Trauma & Microsurg, Zhongnan Hosp, Wuhan 430071, Peoples R China.; Dai, HL (corresponding author), Wuhan Univ Technol, Shenzhen Res Inst, Shenzhen 518000, Peoples R China.
EM lsyan@whut.edu.cn; yuaixi@whu.edu.cn; daihonglian@whut.edu.cn
FU National Natural Science Foundation of China [52372272, 32201109,
CR Abagnale G, 2015, BIOMATERIALS, V61, P316, DOI 10.1016/j.biomaterials.2015.05.030
NR 1
TC 45
Z9 45
U1 28
U2 98
SN 
EI 
J9 
PD JUN 15
PY 2023
VL 9
IS 51
BP 
EP 
DI 10.1126/sciadv.adi1078
PG 20
WC Multidisciplinary Sciences
SC Science & Technology - Other Topics
GA JJ8O4
UT WOS:001172893000001
ER

PT J
AU Kang, XC
AF Kang, Xinchang
TI A shape-persistent plasticine-like conductive hydrogel with self-healing
SO JOURNAL OF MATERIALS SCIENCE & TECHNOLOGY
LA English
DT Article
DE Plasticine-like; Conductive hydrogel; Self-healing; Moldability;
ID polypyrrole; conduit
AB In recent years, electrically conductive hydrogel-based nerve guidance conduits (NGCs) have yielded promising results for treating peripheral nerve injuries (PNIs). However, developed ones are generally pre-manufactured and exhibit a limited ability to achieve good contact with nerve tissue with irregu-lar surfaces. Herein, we developed a plasticine-like electrically conductive hydrogel consisting of gelatin, conducting polypyrrole, and tannic acid (named GPT) and assessed its ability to promote peripheral nerve regeneration. The shape-persistent GPT hydrogel exhibited good self-healing properties and could easily be molded to form a conduit that could match any injured nerve tissue. Their electrical properties could be tuned by changing the PPy concentration. In vitro , the improved conductivity of the hydrogel pro-moted dorsal root ganglion (DRG) axonal extension. More importantly, we found that the GPT hydrogel enhanced axonal regeneration and remyelination in vivo, preventing denervation atrophy and enhancing functional recovery in a mice model of sciatic nerve injury. These results suggest that our plasticine-like NGC has huge prospects for clinical application in the repair of PNI.(c) 2022 Published by Elsevier Ltd on behalf of The editorial office of Journal of Materials Science & Technology.
C1 [Kang, Xinchang; Li, Xiaojun; Luo, Yian; Guan, Youjun; Tian, Yu; Ren, Kunyu; Tan, Guoxin] Guangdong Univ Technol, Sch Chem Engn & Light Ind, Guangzhou 510006, Peoples R China.
RP Tan, GX (corresponding author), Guangdong Univ Technol, Sch Chem Engn & Light Ind, Guangzhou 510006, Peoples R China.; Zhou, L (corresponding author), Guangzhou Med Univ, Affiliated Hosp 3, Dept Spine Surg, Guangzhou Key Lab Spine Dis Prevent & Treatment, Guangzhou 510150, Peoples R China.; Fan, L (corresponding author), Southern Med Univ, Nanfang Hosp, Dept Orthoped Surg, Guangzhou 510515, Peoples R China.
EM fanl1006@163.com; tanguoxin@126.com; zhoul@gzhmu.edu.cn
FU National Natural Science Foundation of China [51932002, 51903087];
CR Alegret N, 2018, ACS APPL MATER INTER, V10, P43904, DOI 10.1021/acsami.8b16462
NR 1
TC 23
Z9 24
U1 11
U2 174
SN 
EI 
J9 
PD JUN 15
PY 2023
VL 142
IS 
BP 134
EP 143
DI 10.1016/j.jmst.2022.09.036
PG 10
WC Materials Science, Multidisciplinary; Metallurgy & Metallurgical
SC Materials Science; Metallurgy & Metallurgical Engineering
GA 6P6XM
UT WOS:000891071800001
ER

PT J
AU Solomevich, SO
AF Solomevich, Sergey O.
TI Natural polysaccharides and their derivatives as potential medical
SO CARBOHYDRATE POLYMERS
LA English
DT Article
DE Nerve regeneration; Nerve repair; Nerve guidance conduits; Hydrogel;
ID mesenchymal stem-cells; perineural scar formation; in-vitro evaluation
AB Peripheral nerve repair following injury is one of the most serious problems in neurosurgery. Clinical outcomes are often unsatisfactory and associated with a huge socioeconomic burden. Several studies have revealed the great potential of biodegradable polysaccharides for improving nerve regeneration. We review here the prom-ising therapeutic strategies involving different types of polysaccharides and their bio-active composites for promoting nerve regeneration. Within this context, polysaccharide materials widely used for nerve repair in different forms are highlighted, including nerve guidance conduits, hydrogels, nanofibers and films. While nerve guidance conduits and hydrogels were used as main structural scaffolds, the other forms including nanofibers and films were generally used as additional supporting materials. We also discuss the issues of ease of therapeutic implementation, drug release properties and therapeutic outcomes, together with potential future directions of research.
C1 [Solomevich, Sergey O.; Schwendeman, Anna] Univ Michigan, Coll Pharm, Dept Pharmaceut Sci, Ann Arbor, MI USA.
RP Madduri, S (corresponding author), Geneva Univ Hosp, Dept Surg, Plast Reconstruct & Aesthet Surg Div, Geneva, Switzerland.; Madduri, S (corresponding author), Univ Geneva, Geneva, Switzerland.
EM srinivas.madduri@unige.ch
FU Department of Surgery at Geneva University Hospitals and the University
CR Abdelbasset WK, 2022, ANN BIOMED ENG, V50, P628, DOI 10.1007/s10439-022-02955-8
NR 1
TC 22
Z9 22
U1 9
U2 84
SN 
EI 
J9 
PD JUN 15
PY 2023
VL 315
IS 
BP 
EP 
DI 10.1016/j.carbpol.2023.120934
PG 21
WC Chemistry, Applied; Chemistry, Organic; Polymer Science
SC Chemistry; Polymer Science
GA J1NL5
UT WOS:001007343000001
ER

PT J
AU Yan, ZY
AF Yan, Zhaoyi
TI Peripheral Nervous System Regeneration via Phenytoin-Loaded Chitosan
SO JOURNAL OF BIOMEDICAL NANOTECHNOLOGY
LA English
DT Article
DE py g Cellulose Acetate; Phenytoin; Chitosan Nanoparticles. Delivered by
ID neuroprotection; composite; scaffolds; collagen
AB In the current study, we used phenytoin-loaded chitosan nanoparticles in order to improve the healing potential of cellulose acetate-based neural guidance channels. Neural channels were produced via electrospinning method and rolling up the electrospun sheets. Drug-loaded chitosan nanoparticles were prepared using ionotropic gelation method. The produced nanoparticles were then loaded into collagen hydrogel and injected into the lumen of neural conduits upon implantation. Various experiments were performed in order to characterize the developed system. The healing activity of neural chan-nels was investigated in a rat model of sciatic nerve injury. Results of in vivo study showed that nanoparticle-loaded conduits had comparable healing activity with autograft group as evidenced by functional recovery assays. Phenytoin-delivering neural channels could significantly improve the tissue expression level of brain derived neurotrophic factor and nerve growth factor genes. The proposed system can be potentially considered as an alternative treatment strategy for nerve grafting in clinic.
C1 [Yan, Zhaoyi; Yan, Yang] China Three Gorges Univ, Affiliated Renhe Hosp, Neurol Dept, Yichang 443000, Hubei, Peoples R China.
RP Yan, Y (corresponding author), China Three Gorges Univ, Affiliated Renhe Hosp, Neurol Dept, Yichang 443000, Hubei, Peoples R China.
EM yanyang918918@163.com
CR Abbaszadeh S, 2020, GENE CELL TISSUE, V24, P56
NR 1
TC 0
Z9 0
U1 2
U2 8
SN 
EI 
J9 
PD JUN 15
PY 2023
VL 19
IS 5
BP 706
EP 717
DI 10.1166/jbn.2023.3566
PG 12
WC Nanoscience & Nanotechnology; Materials Science, Biomaterials
SC Science & Technology - Other Topics; Materials Science
GA Q3NY6
UT WOS:001056630000002
ER

PT J
AU Xu, Y
AF Xu, Yan
TI Copper Ion-Modified Germanium Phosphorus Nanosheets Integrated with an
SO ADVANCED HEALTHCARE MATERIALS
LA English
DT Article
DE angiogenesis; bone regeneration; copper; hydrogels; innervation
ID tissue regeneration; stem-cells; antibacterial; biomaterials; magnesium
AB Severe bone defects accompanied by vascular and peripheral nerve injuries represent a huge orthopedic challenge and are often accompanied by the risk of infection. Thus, biomaterials with antibacterial and neurovascular regeneration properties are highly desirable. Here, a newly designed biohybrid biodegradable hydrogel (GelMA) containing copper ion-modified germanium-phosphorus (GeP) nanosheets, which act as neuro-vascular regeneration and antibacterial agents, is designed. The copper ion modification process serves to improve the stability of the GeP nanosheets and offers a platform for the sustained release of bioactive ions. Study findings show that GelMA/GeP@Cu has effective antibacterial properties. The integrated hydrogel can significantly boost the osteogenic differentiation of bone marrow mesenchymal stem cells, facilitate angiogenesis in human umbilical vein endothelial cells, and up-regulate neural differentiation-related proteins in neural stem cells in vitro. In vivo, in the rat calvarial bone defect mode, the GelMA/GeP@Cu hydrogel is found to enhance angiogenesis and neurogenesis, eventually contributing to bone regeneration. These findings indicate that in the field of bone tissue engineering, GelMA/GeP@Cu can serve as a valuable biomaterial for neuro-vascularized bone regeneration and infection prevention.
C1 [Xu, Yan; Ma, Liang; Li, Gaocai; Shi, Yunsong; Feng, Xiaobo; Tan, Lei; Duan, Deyu; Yang, Cao] Huazhong Univ Sci & Technol, Tongji Med Coll, Union Hosp, Dept Orthopaed, Wuhan 430074, Peoples R China.
RP Duan, DY; Yang, C (corresponding author), Huazhong Univ Sci & Technol, Tongji Med Coll, Union Hosp, Dept Orthopaed, Wuhan 430074, Peoples R China.; Luo, ZQ (corresponding author), Huazhong Univ Sci & Technol, Coll Life Sci & Technol, Wuhan 430022, Peoples R China.
EM duandeyu@hust.edu.cn; zhiqiangluo@hust.edu.cn; caoyangunion@hust.edu.cn
FU National Key Research and Development Program of China [U21A2086];
CR Baker A, 1999, EUR J CLIN NUTR, V53, P408, DOI 10.1038/sj.ejcn.1600763
NR 1
TC 41
Z9 43
U1 23
U2 136
SN 
EI 
J9 
PD JUN 15
PY 2023
VL 12
IS 27
BP 
EP 
DI 10.1002/adhm.202301151
PG 17
WC Engineering, Biomedical; Nanoscience & Nanotechnology; Materials
SC Engineering; Science & Technology - Other Topics; Materials Science
GA W1BR4
UT WOS:001021003500001
ER

PT J
AU Jiang, ZW
AF Jiang, Zhiwen
TI Facilitation of Cell Cycle and Cellular Migration of Rat Schwann Cells
SO MACROMOLECULAR BIOSCIENCE
LA English
DT Article
DE carboxymethyl chitosan; nerve guidance conduit; Schwann cells
ID sciatic functional index; stem-cells; induced apoptosis
AB O-carboxymethyl chitosan (CM-chitosan), holds high potential as a valuable biomaterial for nerve guidance conduits (NGCs). However, the lack of explicit bioactivity on neurocytes and poor duration that does not match nerve repair limit the restorative effects. Herein, CM-chitosan-based NGC is designed to induce the reconstruction of damaged peripheral nerves without addition of other activation factors. CM-chitosan possesses excellent performance in vitro for nerve tissue engineering, such as increasing the organization of filamentous actin and the expression of phospho-Akt, and facilitating the cell cycle and migration of Schwann cells. Moreover, CM-chitosan exhibits increased longevity upon cross-linking (C-CM-chitosan) with 1, 4-Butanediol diglycidyl ether, and C-CM-chitosan fibers possess appropriate biocompatibility. In order to imitate the structure of peripheral nerves, multichannel bioactive NGCs are prepared from lumen fillers of oriented C-CM-chitosan fibers and outer warp-knitted chitosan pipeline. Implantation of the C-CM-chitosan NGCs to rats with 10-mm defects of peripheral nerves effectively improve nerve function reconstruction by increasing the sciatic functional index, decreasing the latent periods of heat tingling, enhancing the gastrocnemius muscle, and promoting nerve axon recovery, showing regenerative efficacy similar to that of autograft. The results lay a theoretical foundation for improving the potential high-value applications of CM-chitosan-based bioactive materials in nerve tissue engineering.
C1 [Jiang, Zhiwen; Zhang, Wei; Liu, Chenqi; Xia, Lixin; Wang, Shuo; Wang, Yanting; Han, Baoqin] Ocean Univ China, Coll Marine Life Sci, Qingdao 266003, Peoples R China.
RP Han, BQ (corresponding author), Ocean Univ China, Coll Marine Life Sci, Qingdao 266003, Peoples R China.; Shao, K (corresponding author), Shandong Univ, Qilu Hosp Qingdao, Cheeloo Coll Med, Dept Cent Lab, Qingdao 266035, Peoples R China.
EM qlshaokai@163.com; baoqinh@ouc.edu.cn
FU Key R&D Program of Shandong Province [2021CXGC010502]; Fundamental
CR Abd El-Hack ME, 2020, INT J BIOL MACROMOL, V164, P2726, DOI 10.1016/j.ijbiomac.2020.08.153
NR 1
TC 4
Z9 4
U1 1
U2 22
SN 
EI 
J9 
PD JUN 15
PY 2023
VL 23
IS 10
BP 
EP 
DI 10.1002/mabi.202300025
PG 13
WC Biochemistry & Molecular Biology; Materials Science, Biomaterials;
SC Biochemistry & Molecular Biology; Materials Science; Polymer Science
GA U8TY7
UT WOS:001002360900001
ER

PT J
AU Yang, PX
AF Yang, Pengxiang
TI Bionic peptide scaffold in situ polarization and recruitment of M2
SO BIOACTIVE MATERIALS
LA English
DT Article
DE Bionic peptide scaffolds; Peripheral nerve regeneration; Macrophages;
ID spinal-cord
AB Tissue regeneration requires exogenous and endogenous signals, and there is increasing evidence that the exogenous microenvironment may play an even more dominant role in the complex process of coordinated multiple cells. The short-distance peripheral nerve showed a spontaneous regenerative phenomenon, which was initiated by the guiding role of macrophages. However, it cannot sufficiently restore long-distance nerve injury by itself. Based on this principle, we firstly constructed a proinflammatory model to prove that abnormal M2 expression reduce the guidance and repair effect of long-distance nerves. Furthermore, a bionic peptide hydrogel scaffold based on self-assembly was developed to envelop M2-derived regenerative cytokines and extracellular vesicles (EVs). The cytokines and EVs were quantified to mimic the guidance and regenerative microenvironment in a direct and mild manner. The bionic scaffold promoted M2 transformation in situ and led to proliferation and migration of Schwann cells, neuron growth and motor function recovery. Meanwhile, the peptide scaffold combined with CX3CL1 recruited more blood-derived M2 macrophages to promote long-distance nerve reconstruction. Overall, we systematically confirmed the important role of M2 in regulating and restoring the injury peripheral nerve. This bionic peptide hydrogel scaffold mimicked and remodeled the local environment for M2 transformation and recruitment, favoring long-distance peripheral nerve regeneration. It can help to explicate regulative effect of M2 may be a cause not just a consequence in nerve repair and tissue integration, which facilitating the development of pro-regenerative biomaterials.
C1 [Yang, Pengxiang; Peng, Yong; Dai, Xiu; Gu, Xiaosong; Yang, Yumin] Nantong Univ, Key Lab Neuroregenerat Jiangsu Prov, Nantong 226001, Peoples R China.
RP Gu, XS; Yang, YM (corresponding author), Nantong Univ, Key Lab Neuroregenerat Jiangsu Prov, Nantong 226001, Peoples R China.; Gu, XS; Yang, YM (corresponding author), Nantong Univ, CoInnovat Ctr Neuroregenerat, NMPA Key Lab Res & Evaluat Tissue Engn Technol Pro, Minist Educ, Nantong 226001, Peoples R China.; Jie, J (corresponding author), Nantong Univ, Dept Clin Lab, Affiliated Hosp 2, Nantong 226001, Peoples R China.
EM jiejing1103@126.com; nervegu@ntu.edu.cn; yangym@ntu.edu.cn
FU National Natural Science Foundation of China [32271389, 31900987,
CR Boissonnas A, 2020, J EXP MED, V217, P0, DOI 10.1084/jem.20200471
NR 1
TC 27
Z9 28
U1 11
U2 103
SN 
EI 
J9 
PD JUN 15
PY 2023
VL 30
IS 
BP 85
EP 97
DI 10.1016/j.bioactmat.2023.07.003
PG 13
WC Engineering, Biomedical; Materials Science, Biomaterials
SC Engineering; Materials Science
GA P8KH5
UT WOS:001053099700001
ER

PT J
AU Hu, TT
AF Hu, Taotao
TI Neural grafts containing exosomes derived from Schwann cell-like cells
SO BURNS & TRAUMA
LA English
DT Article
DE Schwann cell-like cells; Exosomes; Peripheral nerve injury; Mesenchymal
ID extracellular vesicles; stem-cells; repair; vegf; hydrogel; matrigel
AB Background Schwann cell-like cells (SCLCs), differentiated from mesenchymal stem cells, have shown promising outcomes in the treatment of peripheral nerve injuries in preclinical studies. However, certain clinical obstacles limit their application. Hence, the primary aim of this study was to investigate the role of exosomes derived from SCLCs (SCLCs-exo) in peripheral nerve regeneration. Methods SCLCs were differentiated from human amniotic mesenchymal stem cells (hAMSCs) in vitro and validated by immunofluorescence, real-time quantitative PCR and western blot analysis. Exosomes derived from hAMSCs (hAMSCs-exo) and SCLCs were isolated by ultracentrifugation and validated by nanoparticle tracking analysis, WB analysis and electron microscopy. A prefabricated nerve graft was used to deliver hAMSCs-exo or SCLCs-exo in an injured sciatic nerve rat model. The effects of hAMSCs-exo or SCLCs-exo on rat peripheral nerve injury (PNI) regeneration were determined based on the recovery of neurological function and histomorphometric variation. The effects of hAMSCs-exo or SCLCs-exo on Schwann cells were also determined via cell proliferation and migration assessment. Results SCLCs significantly expressed the Schwann cell markers glial fibrillary acidic protein and S100. Compared to hAMSCs-exo, SCLCs-exo significantly enhanced motor function recovery, attenuated gastrocnemius muscle atrophy and facilitated axonal regrowth, myelin formation and angiogenesis in the rat model. Furthermore, hAMSCs-exo and SCLCs-exo were efficiently absorbed by Schwann cells. However, compared to hAMSCs-exo, SCLCs-exo significantly promoted the proliferation and migration of Schwann cells. SCLCs-exo also significantly upregulated the expression of a glial cell-derived neurotrophic factor, myelin positive regulators (SRY-box transcription factor 10, early growth response protein 2 and organic cation/carnitine transporter 6) and myelin proteins (myelin basic protein and myelin protein zero) in Schwann cells. Conclusions These findings suggest that SCLCs-exo can more efficiently promote PNI regeneration than hAMSCs-exo and are a potentially novel therapeutic approach for treating PNI.
C1 [Hu, Taotao; Chang, Shusen; Qi, Fang; Zhang, Zhonghui; Chen, Jiayin; Jiang, Lingli; Wang, Dali; Deng, Chengliang; Nie, Kaiyu; Xu, Guangchao; Wei, Zairong] Zunyi Med Univ, Affiliated Hosp, Dept Burns & Plast Surg, 149 Dalian Rd, Zunyi 563003, Guizhou, Peoples R China.
RP Xu, GC; Wei, ZR (corresponding author), Zunyi Med Univ, Affiliated Hosp, Dept Burns & Plast Surg, 149 Dalian Rd, Zunyi 563003, Guizhou, Peoples R China.; Xu, GC; Wei, ZR (corresponding author), Zunyi Med Univ, Collaborat Innovat Ctr Tissue Damage Repair & Rege, 6 West Xuefu Rd, Zunyi 563003, Guizhou, Peoples R China.
EM Guangchao_Xu@zmu.edu.cn; Zairongwei@sina.com
FU Guizhou Province Education Department [Qianjiaohe KY [2017]043]; Science
CR Lopez-Verrilli MA, 2013, GLIA, V61, P1795, DOI 10.1002/glia.22558
NR 1
TC 25
Z9 27
U1 4
U2 22
SN 
EI 
J9 
PD JUN 15
PY 2023
VL 11
IS 
BP 
EP 
DI 10.1093/burnst/tkad013
PG 18
WC Emergency Medicine; Dermatology; Surgery
SC Emergency Medicine; Dermatology; Surgery
GA E8OS0
UT WOS:000978076500001
ER

PT J
AU Zhan, YX
AF Zhan, Yongxin
TI Photothermal Treatment of Polydopamine Nanoparticles@Hyaluronic Acid
SO INTERNATIONAL JOURNAL OF NANOMEDICINE
LA English
DT Article
DE peripheral nerve adhesion; sciatic nerve; HSP72; PDA; PTT; HA
ID recurrent; regeneration; injury; inhibition; neurolysis; reduction
AB Purpose: Peripheral nerve adhesion occurs following injury and surgery. Functional impairment leading by peripheral nerve adhesion remains challenging for surgeons. Local tissue overexpression of heat shock protein (HSP) 72 can reduce the occurrence of adhesion. This study aims to develop a photothermal material polydopamine nanoparticles@Hyaluronic acid methacryloyl hydrogel (PDA NPs@HAMA) and evaluate their efficacy for preventing peripheral nerve adhesion in a rat sciatic nerve adhesion model. Materials and Methods: PDA NPs@HAMA was prepared and characterized. The safety of PDA NPs@HAMA was evaluated. Seventy-two rats were randomly assigned to one of the following four groups: the control group; the hyaluronic acid (HA) group; the polydopamine nanoparticles (PDA) group and the PDA NPs@HAMA group (n = 18 per group). Six weeks after surgery, the scar formation was evaluated by adhesion scores and biomechanical and histological examinations. Nerve function was assessed with electrophysiological examination, sensorimotor analysis and gastrocnemius muscle weight measurements. Results: There were significant differences in the score on nerve adhesion between the groups (p < 0.001). Multiple comparisons indicated that the score was significantly lower in the PDA NPs@HAMA group (95% CI: 0.83, 1.42) compared with the control group (95% CI: 1.86, 2.64; p = 0.001). Motor nerve conduction velocity and muscle compound potential of the PDA NPs@HAMA group were higher than the control group's. According to immunohistochemical analysis, the PDA NPs@HAMA group expressed more HSP72, less alpha-smooth muscle actin (alpha-SMA), and had fewer inflammatory reactions than the control group. Conclusion: In this study, a new type of photo-cured material with a photothermic effect was designed and synthesized-PDA NPs@HAMA. The photothermic effect of PDA NPs@HAMA protected the nerve from adhesion to preserve the nerve function in the rat sciatic nerve adhesion model. This effectively prevented adhesion-related damage.
C1 [Zhan, Yongxin; Zhou, Zekun; Chen, Miao; Gong, Xu] First Hosp Jilin Univ, Orthoped Ctr, Dept Hand & Podiatr Surg, Changchun 130021, Peoples R China.
RP Gong, X (corresponding author), First Hosp Jilin Univ, Orthoped Ctr, Dept Hand & Podiatr Surg, 1 Xin Min St, Changchun 130021, Jilin, Peoples R China.
EM gongxu@jlu.edu.cn
CR Abe Y, 2005, BRIT J PLAST SURG, V58, P533, DOI 10.1016/j.bjps.2004.05.012
NR 1
TC 7
Z9 8
U1 11
U2 40
SN 
EI 
J9 
PD JUN 15
PY 2023
VL 18
IS 
BP 2777
EP 2793
DI 10.2147/IJN.S410092
PG 17
WC Nanoscience & Nanotechnology; Pharmacology & Pharmacy
SC Science & Technology - Other Topics; Pharmacology & Pharmacy
GA H5CY4
UT WOS:000996152600001
ER

PT J
AU Liu, Y
AF Liu, Yao
TI Engineered hydrogels for peripheral nerve repair
SO MATERIALS TODAY BIO
LA English
DT Article
DE Peripheral nerve injury; Engineered hydrogels; Tissue engineering; Nerve
ID mesenchymal stem-cells; endothelial growth-factor; marrow stromal cells
AB Peripheral nerve injury (PNI) is a complex disease that often appears in young adults. It is characterized by a high incidence, limited treatment options, and poor clinical outcomes. This disease not only causes dysfunction and psychological disorders in patients but also brings a heavy burden to the society. Currently, autologous nerve grafting is the gold standard in clinical treatment, but complications, such as the limited source of donor tissue and scar tissue formation, often further limit the therapeutic effect. Recently, a growing number of studies have used tissue-engineered materials to create a natural microenvironment similar to the nervous system and thus promote the regeneration of neural tissue and the recovery of impaired neural function with promising results. Hydrogels are often used as materials for the culture and differentiation of neurogenic cells due to their unique physical and chemical properties. Hydrogels can provide three-dimensional hydration networks that can be in-tegrated into a variety of sizes and shapes to suit the morphology of neural tissues. In this review, we discuss the recent advances of engineered hydrogels for peripheral nerve repair and analyze the role of several different therapeutic strategies of hydrogels in PNI through the application characteristics of hydrogels in nerve tissue engineering (NTE). Furthermore, the prospects and challenges of the application of hydrogels in the treatment of PNI are also discussed.
C1 [Liu, Yao; Liu, Bin] First Hosp Jilin Univ, Hand & Foot Surg Dept, Xinmin St, Changchun 130061, Peoples R China.
RP Liu, B (corresponding author), First Hosp Jilin Univ, Hand & Foot Surg Dept, Xinmin St, Changchun 130061, Peoples R China.; Zhang, XN; Xiao, CS (corresponding author), Chinese Acad Sci, Changchun Inst Appl Chem, Key Lab Polymer Ecomat, Jilin Biomed Polymers Engn Lab, Changchun 130022, Peoples R China.
EM zhangxn@ciac.ac.cn; xiaocs@ciac.ac.cn; l_bin@jlu.edu.cn
FU National Natural Science Foun-dation of China [52222307, 51773196];
CR Abidian MR, 2012, ADV HEALTHC MATER, V1, P762, DOI 10.1002/adhm.201200182
NR 1
TC 40
Z9 40
U1 9
U2 72
SN 
EI 
J9 
PD JUN 15
PY 2023
VL 20
IS 
BP 
EP 
DI 10.1016/j.mtbio.2023.100668
PG 21
WC Engineering, Biomedical; Materials Science, Biomaterials
SC Engineering; Materials Science
GA J1JZ1
UT WOS:001007251000001
ER

PT J
AU Yang, J
AF Yang, Jie
TI A hyaluronic acid granular hydrogel nerve guidance conduit promotes
SO NEURAL REGENERATION RESEARCH
LA English
DT Article
DE functional recovery; granular hydrogel; hyaluronic acid; myelin sheath;
ID repair; scaffolds; chitosan; differentiation; nanofibers; bdnf
AB A hyaluronic acid granular hydrogel can promote neuronal and astrocyte colony formation and axonal extension in vitro, suggesting that the hydrogel can simulate an extracellular matrix structure to promote neural regeneration. However, in vivo experiments have not been conducted. In this study, we transplanted a hyaluronic acid granular hydrogel nerve guidance conduit to repair a 10-mm long sciatic nerve gap. The Basso, Beattie, and Bresnahan locomotor rating scale, sciatic nerve compound muscle action potential recording, Fluoro-Gold retrograde tracing, growth related protein 43/S100 immunofluorescence staining, transmission electron microscopy, gastrocnemius muscle dry/wet weight ratio, and Masson's trichrome staining results showed that the nerve guidance conduit exhibited similar regeneration of sciatic nerve axons and myelin sheath, and recovery of the electrophysiological function and motor function as autologous nerve transplantation. The conduit results were superior to those of a bulk hydrogel or silicone tube transplant. These findings suggest that tissue-engineered nerve conduits containing hyaluronic acid granular hydrogels effectively promote the morphological and functional recovery of the injured sciatic nerve. The nerve conduits have the potential as a material for repairing peripheral nerve defects.
C1 [Yang, Jie; Cao, Ting-Ting; Li, Yun-Qing] Northwestern Polytech Univ, Inst Med Res, Xian, Shaanxi, Peoples R China.
RP Li, YQ (corresponding author), Northwestern Polytech Univ, Inst Med Res, Xian, Shaanxi, Peoples R China.; Ye, H (corresponding author), Univ Oxford, Inst Biomed Engn, Dept Engn Sci, Oxford, England.; Ye, H (corresponding author), Oxford Suzhou Ctr Adv Res OSCAR, Suzhou, Jiangsu, Peoples R China.; Chen, J; Li, YQ (corresponding author), Fourth Mil Med Univ, Dept Anat Histol & Embryol, Xian, Shaanxi, Peoples R China.; Chen, J; Li, YQ (corresponding author), Fourth Mil Med Univ, KK Leung Brain Res Ctr, Xian, Shaanxi, Peoples R China.; Li, YQ (corresponding author), Hainan Med Univ, Key Lab Brain Sci Res & Transformat Trop Environm, Haikou, Hainan, Peoples R China.; Li, YQ (corresponding author), Dali Univ, Dept Anat, Coll Basic Med Sci, Dali, Yunnan, Peoples R China.
EM hua.ye@eng.ox.ac.uk; chenjing@fmmu.edu.cn; deptanat@fmmu.edu.cn
FU National Natural Science Foundation of China [81620108008, 31971112,
CR BASSO DM, 1995, J NEUROTRAUM, V12, P1, DOI 10.1089/neu.1995.12.1
NR 1
TC 29
Z9 30
U1 18
U2 126
SN 
EI 
J9 
PD JUN 15
PY 2023
VL 18
IS 3
BP 657
EP 663
DI 10.4103/1673-5374.350212
PG 7
WC Cell Biology; Neurosciences
SC Cell Biology; Neurosciences & Neurology
GA 7I2JW
UT WOS:000903720400045
ER

PT J
AU Xue, W
AF Xue, Wen
TI A Dual-Network Nerve Adhesive with Enhanced Adhesion Strength Promotes
SO ADVANCED FUNCTIONAL MATERIALS
LA English
DT Article
DE bioadhesives; catechol; decellularized matrices; nerve regeneration
ID cross-linking; fibrin glue; extracellular-matrix; chondroitin sulfate
AB Peripheral nerve transection has a high prevalence and results in functional loss of affected limbs. The current clinical treatment using suture anastomosis significantly limits nerve recovery due to severe inflammation, secondary damage, and fibrosis. Fibrin glue, a commercial nerve adhesive as an alternative, avoids secondary damage but suffers from poor adhesion strength. To address their limitations, a highly efficacious nerve adhesive based on dual-cross-linking of dopamine-isothiocyanate modified hyaluronic acid and decellularized nerve matrix is reportedr. This dual-network nerve adhesive (DNNA) shows controllable gelation behaviors feasible for surgical applications, robust adhesion strength, and promotes axonal outgrowth in vitro. The in vivo therapeutic efficacy is tested using a rat-based sciatic nerve transection model. The DNNA decreases fibrosis and accelerates axon/myelin debris clearance at 10 days post-surgery, compared to suture and commercial fibrin glue treatments. At 10 weeks post-surgery, the strong adhesion and bioactivity allow DNNA to significantly decrease intraneural inflammation and fibrosis, enhance axon connection and remyelination, aid motor and sensory function recovery, as well as improve muscle contraction, compared to suture and fibrin treatments. Overall, this dual-network hydrogel with robust adhesion provides a rapid and highly efficacious nerve transection treatment to facilitate nerve repair and neuromuscular function recovery.
C1 [Xue, Wen; Shi, Wen; Kuss, Mitchell; Kong, Yunfan; Alimi, Olawale A.; Duan, Bin] Univ Nebraska Med Ctr, Dept Internal Med, Mary & Dick Holland Regenerat Med Program, Omaha, NE 68198 USA.
RP Duan, B (corresponding author), Univ Nebraska Med Ctr, Dept Internal Med, Mary & Dick Holland Regenerat Med Program, Omaha, NE 68198 USA.; Duan, B (corresponding author), Univ Nebraska Med Ctr, Dept Surg, Omaha, NE 68198 USA.; Duan, B (corresponding author), Univ Nebraska, Dept Mech & Mat Engn, Lincoln, NE 68588 USA.
EM bin.duan@unmc.edu
FU University of Nebraska Collaboration Initiative Grant; NIH [R21AR078439]
CR Ahn BK, 2015, NAT COMMUN, V6, P0, DOI 10.1038/ncomms9663
NR 1
TC 53
Z9 53
U1 16
U2 142
SN 
EI 
J9 
PD JUN 15
PY 2023
VL 33
IS 2
BP 
EP 
DI 10.1002/adfm.202209971
PG 17
WC Chemistry, Multidisciplinary; Chemistry, Physical; Nanoscience &
SC Chemistry; Science & Technology - Other Topics; Materials Science;
GA 8B6WD
UT WOS:000879715200001
ER

PT J
AU Han, IK
AF Han, Im Kyung
TI Electroconductive, Adhesive, Non-Swelling, and Viscoelastic Hydrogels
SO ADVANCED MATERIALS
LA English
DT Article
DE adhesive hydrogels; bioelectronics; conductive hydrogels;
ID peripheral-nerve; high-quality; absorption-spectroscopy; carbon
AB As a new class of materials, implantable flexible electrical conductors have recently been developed and applied to bioelectronics. An ideal electrical conductor requires high conductivity, tissue-like mechanical properties, low toxicity, reliable adhesion to biological tissues, and the ability to maintain its shape in wet physiological environments. Despite significant advances, electrical conductors that satisfy all these requirements are insufficient. Herein, a facile method for manufacturing a new conductive hydrogels through the simultaneous exfoliation of graphite and polymerization of zwitterionic monomers triggered by microwave irradiation is introduced. The mechanical properties of the obtained conductive hydrogel are similar to those of living tissue, which is ideal as a bionic adhesive for minimizing contact damage due to mechanical mismatches between hard electronics and soft tissues. Furthermore, it exhibits excellent adhesion performance, electrical conductivity, non-swelling, and high conformability in water. Excellent biocompatibility of the hydrogel is confirmed through a cytotoxicity test using C2C12 cells, a biocompatibility test on rat tissues, and their histological analysis. The hydrogel is then implanted into the sciatic nerve of a rat and neuromodulation is demonstrated through low-current electrical stimulation. This hydrogel demonstrates a tissue-like extraneuronal electrode, which possesses high conformability to improve the tissue-electronics interfaces, promising next-generation bioelectronics applications.
C1 [Han, Im Kyung; Jung, Sang-Mun; Kwon, Jaesub; Chung, Taehun; Kim, Yong-Tae; Kim, Youn Soo] Pohang Univ Sci & Technol POSTECH, Dept Mat Sci & Engn, Pohang 37673, South Korea.
RP Kim, YS (corresponding author), Pohang Univ Sci & Technol POSTECH, Dept Mat Sci & Engn, Pohang 37673, South Korea.; Kim, YS (corresponding author), Pohang Univ Sci & Technol POSTECH, Sch Interdisciplinary Biosci & Bioengn, Pohang 37673, South Korea.; Kim, YS (corresponding author), Pohang Univ Sci & Technol POSTECH, Dept Chem Engn, Pohang 37673, South Korea.
EM ysookim@postech.ac.kr
FU National Research Foundation of Korea (NRF) - Korea government (MSIT)
CR Akdogan Yasar, 2014, ANGEW CHEM INT ED ENGL, V53, P11253, DOI 10.1002/anie.201406858
NR 1
TC 135
Z9 137
U1 52
U2 517
SN 
EI 
J9 
PD JUN 15
PY 2023
VL 35
IS 4
BP 
EP 
DI 10.1002/adma.202203431
PG 16
WC Chemistry, Multidisciplinary; Chemistry, Physical; Nanoscience &
SC Chemistry; Science & Technology - Other Topics; Materials Science;
GA X8RE8
UT WOS:000832654400001
ER

PT J
AU Kellaway, SC
AF Kellaway, Simon C.
TI Engineered neural tissue made using hydrogels derived from
SO ACTA BIOMATERIALIA
LA English
DT Article
DE Decellularised ECM; Peripheral nerve regeneration; Peripheral nerve
ID extracellular-matrix; stem-cells; guidance conduits; collagen; repair
AB Engineered neural tissue (EngNT) promotes in vivo axonal regeneration. Decellularised materials (dECM) are complex biologic scaffolds that can improve the cellular environment and also encourage positive tissue remodelling in vivo. We hypothesised that we could incorporate a hydrogel derived from a de-cellularised tissue (dECMh) into EngNT, thereby providing an alternative to the currently used purified collagen I hydrogel for the first time. Decellularisation was carried out on bone (B-ECM), liver (LIV-ECM), and small intestinal (SIS-ECM) tissues and the resultant dECM was biochemically and mechanically char-acterised. dECMh differed in mechanical and biochemical properties that likely had an effect on Schwann cell behaviour observed in metabolic activity and contraction profiles. Cellular alignment was observed in tethered moulds within the B-ECM and SIS-ECM derived hydrogels only. No difference was observed in dorsal root ganglia (DRG) neurite extension between the dECMh groups and collagen I groups when applied as a coverslip coating, however, when DRG were seeded atop EngNT constructs, only the B-ECM derived EngNT performed similarly to collagen I derived EngNT. B-ECM EngNT further exhibited similar axonal regeneration to collagen I EngNT in a 10 mm gap rat sciatic nerve injury model after 4 weeks. Our results have shown that various dECMh can be utilised to produce EngNT that can promote neurite extension in vitro and axonal regeneration in vivo.
C1 [Kellaway, Simon C.; Roberton, Victoria; Phillips, James B.] UCL, Ctr Nerve Engineenng, London, England.
RP Kellaway, SC (corresponding author), UCL, Ctr Nerve Engineenng, London, England.; Kellaway, SC (corresponding author), Univ Nottingham, Biodiscovery Inst, Sch Pharm, Div Regenerat Med & Cellular Therapies, Univ Pk, Nottingham NG7 2RD, England.; Kellaway, SC (corresponding author), UCL, UCL Sch Pharm, Dept Pharmacol, 29-39 Brunswick Sq, London WC1N 1AX, England.; Kellaway, SC (corresponding author), Univ Nottingham, Biodiscovery Inst, Univ Pk, Nottingham NG7 2RD, England.
EM simon.c.kellaway@gmail.com
FU EPSRC [1970523] Funding Source: UKRI
CR Arda MS, 2017, BALK MED J, V34, P246, DOI 10.4274/balkanmedj.2015.1601
NR 1
TC 15
Z9 15
U1 8
U2 56
SN 
EI 
J9 
PD JUN 15
PY 2023
VL 157
IS 
BP 124
EP 136
DI 10.1016/j.actbio.2022.12.003
PG 13
WC Engineering, Biomedical; Materials Science, Biomaterials
SC Engineering; Materials Science
GA 9H2YL
UT WOS:000938702600001
ER

PT J
AU Yang, YF
AF Yang, Yafeng
TI Engineering a wirelessly self-powered and electroconductive scaffold to
SO NANO ENERGY
LA English
DT Article
DE Composite scaffold; Soft hydrogel; Self-powered; Electroconductive;
ID cells
AB Electroactive biomaterials have been shown useful for the repair of injured peripheral nerve. While for con-ventional conductive conduits, outer electrical stimulation device is unavoidably employed to exert electrical signals, and their rigid microstructures are usually incompatible with neural cells. Herein, a soft carbon nano-tubes@gelatin methacryloyl/poly(L-lactic acid) (CNTs@GelMA/PLLA) nerve tissue-engineering scaffold was fabricated, which provided an endogenous piezoelectric stimulation and conductive microenvironment. Based on amounts of in-vitro experiment data, such composite scaffold significantly improved adhesion and elongation of Schwann cells, and meanwhile promoted axonal outgrowth and neurites number of dorsal root ganglions. More interestingly, the scaffold was applied to a 10-mm sciatic nerve defect in rats and harvested at 12 weeks post -implantation. Immunohistochemical staining results indicated that our proposed graft significantly facilitated peripheral nerve regeneration by promoting myelination and axon outgrowth, meanwhile an enhanced motor functional recovery caused by the scaffold was also revealed due to the obviously-improved sciatic functional index and muscle weights. Overall, the soft, self-powered, and electroconductive CNTs@GelMA/PLLA scaffold is a promising candidate for the treatment of peripheral nerve injuries.
C1 [Yang, Yafeng; Yin, Xin; Wang, Huadong; Li, Li; Zhao, Ziteng; Guo, Jidong; Zhao, Yantao] Peoples Liberat Army Gen Hosp, Sr Dept Orthoped, Med Ctr 4, Beijing 100048, Peoples R China.
RP Guo, JD; Zhao, YT (corresponding author), Peoples Liberat Army Gen Hosp, Sr Dept Orthoped, Med Ctr 4, Beijing 100048, Peoples R China.; Zhang, J (corresponding author), Qingyuan Innovat Lab, 1 Xueyuan Rd, Quanzhou 362801, Peoples R China.; Li, Z (corresponding author), Chinese Acad Sci, Beijing Inst Nanoenergy & Nanosyst, Beijing 101400, Peoples R China.
EM zli@binn.cas.cn; gjd304@126.com; J_Zhang929@fzu.edu.cn;
FU National Key RAMP;D Pro-gram of China [2022YFB3808000/2022YFB3808001];
CR Axpe G, 2020, NAT COMMUN, V11, P1, DOI 10.1038/s41467-020-17245-x
NR 1
TC 46
Z9 48
U1 24
U2 248
SN 
EI 
J9 
PD JUN 15
PY 2023
VL 107
IS 
BP 
EP 
DI 10.1016/j.nanoen.2022.108145
PG 14
WC Chemistry, Physical; Nanoscience & Nanotechnology; Materials Science,
SC Chemistry; Science & Technology - Other Topics; Materials Science;
GA C3DM8
UT WOS:000960763500001
ER

PT J
AU Jeong, J
AF Jeong, Jinmo
TI Hybrid neural interfacing devices based on Au wires with nanogranular Au
SO CHEMICAL ENGINEERING JOURNAL
LA English
DT Article
DE Implantable bioelectronic devices; Peripheral nerve electrodes;
ID in-vitro; gelatin; soft; biomaterials; stimulation; performance
AB Realizing a long-duration stable electrical contact with peripheral nerves in vivo is challenging due to the fragility and tubular shapes of peripheral nerves and the foreign body response caused by implanted devices at the nerve -device interface. Herein, we report the development of a hybrid neural interfacing device (HNID) based on Au wires with a nanogranular Au shell and hydrogel layer used to achieve a non-inflammatory, stable, and bi-directional bioelectronic interface with peripheral nerves. A natural hydrogel made up of genipin-crosslinked gelatin is developed to produce a three-dimensional network structure displaying excellent biocompatibility, sufficient ionic conductivity, and durable mechanical property. Neural electrodes based on Au wires with a nanogranular Au shell enable effective ionic/electrical coupling and neural communication with the nerve through the hydrogel layer. In in vivo studies involving rats, an implanted HNID suppresses the inflammatory response and fibrosis and causes negligible damage to the sciatic nerve, enabling stable stimulation of the nerve and recording of the neural signal of the sciatic nerve for 15 days after implantation. Our approach could extend the applicability of various inorganic electrode materials for the development of nerve-interfacing bioelectronics displaying high performance and long-term stability.
C1 [Jeong, Jinmo; Lee, Junseok; Jeong, Jin-Young; Park, Seongjin; Kim, Soonwoo; Yi, Hyunjung] Korea Inst Sci & Technol, Postsilicon Semicond Inst, Seoul 02792, South Korea.
RP Yi, H (corresponding author), Korea Inst Sci & Technol, Postsilicon Semicond Inst, Seoul 02792, South Korea.; Jung, Y (corresponding author), Korea Inst Sci & Technol, Ctr Biomat, Seoul 02792, South Korea.
EM winnie97@kist.re.kr; hjungyi@kist.re.kr
FU Nano Material Technology Development Program [NRF-2018M3A7B4071106];
CR Brunton E, 2017, SCI REP-UK, V7, P0, DOI 10.1038/s41598-017-11349-z
NR 1
TC 11
Z9 12
U1 9
U2 66
SN 
EI 
J9 
PD JUN 15
PY 2023
VL 465
IS 
BP 
EP 
DI 10.1016/j.cej.2023.142966
PG 10
WC Engineering, Environmental; Engineering, Chemical
SC Engineering
GA G0HO4
UT WOS:000986068700001
ER

PT J
AU Zhang, M
AF Zhang, Meng
TI Micron track chitosan conduit fabricated by 3D-printed model topography
SO INTERNATIONAL JOURNAL OF BIOPRINTING
LA English
DT Article
DE 3D printing; Micron track conduit; Peripheral nerve regeneration;
ID growth; nanoparticles; efficient; hydrogel; channels
AB The micron track conduit (MTC) and nerve factor provide a physical and biological model for simulating peripheral nerve growth and have potential applications for nerve injury. However, it has rarely been reported that they synergize on peripheral nerves. In this study, we used bioderived chitosan as a substrate to design and construct a neural repair conduit with micron track topography using three-dimensional (3D) printing topography. We loaded the MTC with neurotrophin-3 (NT-3) to promote the regeneration of sensory and sympathetic neurons in the peripheral nervous system. We found that the MTC@NT3 composite nerve conduit mimicked the microenvironment of peripheral nerves and promoted axonal regeneration while inducing the targeted growth of Schwann cells, which would promote functional recovery in rats with peripheral nerve injury. Artificial nerve implants with functional properties can be developed using the strategy presented in this study.
C1 [Zhang, Meng; Wan, Teng; Jiang, Hao-Ran; Yang, Ming; Zhang, Pei-Xun] Peking Univ, Peking Univ Peoples Hosp, Natl Ctr Trauma Med, Dept Orthoped & Trauma,Key Lab Trauma & Neural Reg, Beijing 100044, Peoples R China.
RP Yang, M; Zhang, PX (corresponding author), Peking Univ, Peking Univ Peoples Hosp, Natl Ctr Trauma Med, Dept Orthoped & Trauma,Key Lab Trauma & Neural Reg, Beijing 100044, Peoples R China.; Wen, YQ (corresponding author), Univ Sci & Technol Beijing, Dazing Res Inst, Sch Chem & Biol Engn, Beijing Key Lab Bioengn & Sensing Technol, Beijing 100083, Peoples R China.
EM bdyangming@aliyun.com; wyq_wen@ustb.edu.cn; zhangpeixun@bjmu.edu.cn
FU National Natural Science Foundation of China [22278003, 52273120,
CR Afshari FT, 2010, GLIA, V58, P857, DOI 10.1002/glia.20970
NR 1
TC 8
Z9 8
U1 2
U2 55
SN 
EI 
J9 
PD JUN 15
PY 2023
VL 9
IS 5
BP 418
EP 432
DI 10.18063/ijb.770
PG 15
WC Engineering, Biomedical; Materials Science, Biomaterials
SC Engineering; Materials Science
GA L5HL7
UT WOS:001023572200005
ER

PT J
AU Joshi, A
AF Joshi, Akshat
TI 4D Printed Programmable Shape-Morphing Hydrogels as Intraoperative
SO ADVANCED HEALTHCARE MATERIALS
LA English
DT Article
DE 4D printing; hydrogels; nerve-guiding conduits; peripheral nerve injury;
ID regeneration
AB There are only a few reports of implantable 4D printed biomaterials, most of which exhibit slow deformations rendering them unsuitable for in situ surgical deployment. In this study, a hydrogel system is engineered with defined swelling behaviors, which demonstrated excellent printability in extrusion-based 3D printing and programmed shape deformations post-printing. Shape deformations of the spatially patterned hydrogels with defined infill angles are computationally predicted for a variety of 3D printed structures, which are subsequently validated experimentally. The gels are coated with gelatin-rich nanofibers to augment cell growth. 3D-printed hydrogel sheets with pre-programmed infill patterns rapidly self-rolled into tubes in vivo to serve as nerve-guiding conduits for repairing sciatic nerve defects in a rat model. These 4D-printed hydrogels minimized the complexity of surgeries by tightly clamping the resected ends of the nerves to assist in the healing of peripheral nerve damage, as revealed by histological evaluation and functional assessments for up to 45 days. This work demonstrates that 3D-printed hydrogels can be designed for programmed shape changes by swelling in vivo to yield 4D-printed tissue constructs for the repair of peripheral nerve damage with the potential to be extended in other areas of regenerative medicine.
C1 [Joshi, Akshat; Choudhury, Saswat; Chatterjee, Kaushik] Indian Inst Sci, Ctr Biosyst Sci & Engn, Bangalore 560012, India.
RP Chatterjee, K (corresponding author), Indian Inst Sci, Dept Mat Engn, Bangalore 560012, India.
EM kchatterjee@iisc.ac.in
FU Science and Engineering Research Board (SERB), Government of India
CR Alshebly YS, 2021, EUR POLYM J, V159, P0, DOI 10.1016/j.eurpolymj.2021.110708
NR 1
TC 40
Z9 40
U1 10
U2 97
SN 
EI 
J9 
PD JUN 15
PY 2023
VL 12
IS 24
BP 
EP 
DI 10.1002/adhm.202300701
PG 13
WC Engineering, Biomedical; Nanoscience & Nanotechnology; Materials
SC Engineering; Science & Technology - Other Topics; Materials Science
GA U3QJ2
UT WOS:000975876400001
ER

PT J
AU Lewis, M
AF Lewis, Mackenzie
TI Neuro-regenerative behavior of adipose-derived stem cells in aligned
SO MATERIALS TODAY BIO
LA English
DT Article
DE Collagen hydrogel; Aligned fibers; Mesenchymal stem cells; Neurotrophin;
ID nerve regeneration; schwann-cells; repair; differentiation; macrophages
AB Peripheral nerve injuries persist as a major clinical issue facing the US population and can be caused by stretch, laceration, or crush injuries. Small nerve gaps are simple to treat, and the nerve stumps can be reattached with sutures. In longer nerve gaps, traditional treatment options consist of autografts, hollow nerve guidance conduits, and, more recently, manufactured fibrous scaffolds. These manufactured scaffolds often incorporate stem cells, growth factors, and/or extracellular matrix (ECM) proteins to better mimic the native environment but can have issues with homogenous cell distribution or uniformly oriented neurite outgrowth in scaffolds without fibrous alignment. Here, we utilize a custom device to fabricate collagen I hydrogels with aligned fibers and encapsulated adipose-derived mesenchymal stem cells (ASCs) for potential use as a peripheral nerve repair graft. Initial results of our scaffold system revealed significantly less cell viability in higher collagen gel concentrations; 3 mg/ mL gels showed 84.8 +/- 7.3% viable cells, compared to 6 mg/mL gels viability of 76.7 +/- 9.5%. Mechanical testing of the 3 mg/mL gels showed a Young's modulus of 6.5 +/- 0.8 kPa nearly matching 7.45 kPa known to support Schwann cell migration. Further analysis of scaffolds coupled with stretching in vitro revealed heightened angiogenic and factor secretion, ECM deposition, fiber alignment, and dorsal root ganglia (DRG) neurite outgrowth along the axis of fiber alignment. Our platform serves as an in vitro testbed to assess neuroregenerative potential of ASCs in aligned collagen fiber scaffolds and may provide guidance on nextgeneration nerve repair scaffold design.
C1 [Lewis, Mackenzie; David, Gabriel; Jacobs, Danielle; Kuczwara, Patrick; Woessner, Alan E.; Quinn, Kyle P.; Song, Younghye] Univ Arkansas, Dept Biomed Engn, Fayetteville, AR USA.
RP Song, YHY (corresponding author), 125 ENGR 790 Dickson St, Fayetteville, AR 72701 USA.
EM yhsong@uark.edu
FU National Institutes of Health [P20GM139768]; PhRMA Foundation; Arkansas
CR Alsmadi NZ, 2018, ACTA BIOMATER, V78, P165, DOI 10.1016/j.actbio.2018.07.048
NR 1
TC 13
Z9 13
U1 3
U2 25
SN 
EI 
J9 
PD JUN 15
PY 2023
VL 22
IS 
BP 
EP 
DI 10.1016/j.mtbio.2023.100762
PG 13
WC Engineering, Biomedical; Materials Science, Biomaterials
SC Engineering; Materials Science
GA CC2E6
UT WOS:001122978500001
ER

PT J
AU Mobarakeh, ZT
AF Mobarakeh, Zahra Taherian
TI Enhanced sciatic nerve regeneration with fibrin scaffold containing
SO INJURY-INTERNATIONAL JOURNAL OF THE CARE OF THE INJURED
LA English
DT Article
DE Tissue engineering; Human endometrial stem cells; Insulin nanoparticles;
ID neuron-like cells; growth-factor-i; nanofibrous scaffolds; collagen
AB Background: Based on recent advances in tissue engineering and stem cell therapy in nervous system diseases treatments, this study aimed to investigate sciatic nerve regeneration using human endometrial stem cells (hEnSCs) encapsulated fibrin gel containing chitosan nanoparticle loaded by insulin (Ins-CPs). Stem cells and also Insulin (Ins), which is a strong signaling molecule in peripheral nerve regeneration, play an important role in neural tissue engineering. Methods: The fibrin hydrogel scaffold containing insulin loaded chitosan particles was synthesized and characterized. Release profiles of insulin from hydrogel was determined through UV-visible spectroscopy. Also, human endometrial stem cells encapsulated in hydrogel and its cell biocompatibility were assigned. Furthermore, the sciatic nerve crush injury was carried out and prepared fibrin gel was injected at the crush injury site by an 18-gage needle. Eight and twelve weeks later, the recovery of motor and sensory function and histopathological evaluation were assessed. Results: The in vitro experiments showed that the insulin can promote hEnSCs proliferation within a cer-tain concentration range. Animals' treatment confirmed that developed fibrin gel containing Ins-CPs and hEnSCs significantly improves motor function and sensory recovery. Hematoxylin and Eosin (H&E) im-ages provided from cross-sectional and, longitudinal-sections of the harvested regenerative nerve showed that regenerative nerve fibers had been formed and accompanied with new blood vessels in the fib-rin/insulin/hEnSCs group. Conclusion: Our results demonstrated that the prepared hydrogel scaffolds containing insulin nanopar-ticles and hEnSCs could be considered as a potential biomaterial aimed at regeneration of sciatic nerves. (c) 2023 Elsevier Ltd. All rights reserved.
C1 [Mobarakeh, Zahra Taherian; Farahani, Morteza Sagharjoghi; Ai, Jafar] Univ Tehran Med Sci, Neurosci Inst, Brain & Spinal Cord Injury Res Ctr, Tehran, Iran.
RP Ai, JF (corresponding author), Univ Tehran Med Sci, Neurosci Inst, Brain & Spinal Cord Injury Res Ctr, Tehran, Iran.; Ai, JF (corresponding author), Univ Tehran Med Sci, Sch Adv Technol Med, Dept Tissue Engn, Tehran, Iran.
EM jafar_ai@tums.ac.ir
CR Ai Jafar, 2012, J REPROD INFERTIL, V13, P151
NR 1
TC 9
Z9 9
U1 0
U2 9
SN 
EI 
J9 
PD JUN 15
PY 2023
VL 54
IS 6
BP 1462
EP 1472
DI 10.1016/j.injury.2023.01.041
PG 11
WC Critical Care Medicine; Emergency Medicine; Orthopedics; Surgery
SC General & Internal Medicine; Emergency Medicine; Orthopedics; Surgery
GA J1FK5
UT WOS:001007130800001
ER

PT J
AU Fang, JQ
AF Fang, Jiaqi
TI Chlorogenic acid releasing microspheres enhanced electrospun conduits to
SO BIOMATERIALS SCIENCE
LA English
DT Article
ID neurite outgrowth; schwann-cells; injury; scaffolds; hydrogel
AB Chlorogenic acid (CGA) has been confirmed as a polyphenol, and existing research has suggested the high bioactivity of CGA for therapeutic effects on a wide variety of diseases. Despite the existing reports of anti-inflammatory, antioxidant, and neuroprotective effects of CGA, the role and mechanism of CGA in facilitating the regeneration of peripheral nerve defects have been rarely investigated. Herein, a biodegradable polycaprolactone (PCL) conduit with embedded CGA-releasing GelMA microspheres (CGM/PCL) was successfully prepared and used for repairing a rate model with sciatic nerve defects. CGM and CGM/PCL conduits displayed high in vitro biocompatibility and can support the growth of cells for nerve regeneration. Furthermore, CGM/PCL conduits displayed high performance which is close to that of autologous nerve grafts in promoting in vivo PNI regeneration, compared with PCL conduits. The sciatic nerve functional index analysis, electrophysiological examination, and immunological analysis performed to evaluate the functional recovery of the injurious sciatic nerve of rats have indeed proved the favorable effects of CGM/PCL conduits. The result of this study not only aimed to explore CGA's contribution to nerve regeneration but also provided a new strategy for designing and preparing functional NGCs for PNI treatment.
C1 [Fang, Jiaqi; Jin, Xuehan; Xu, Bo; Nan, Liping; Liu, Shuhao; Wang, Jianguang; Wu, Zhong; Chen, Feng; Liu, Junjian] Tongji Univ, Shanghai Peoples Hosp 10, Sch Med, Dept Orthopaed, Shanghai 200072, Peoples R China.
RP Wu, Z; Chen, F; Liu, JJ (corresponding author), Tongji Univ, Shanghai Peoples Hosp 10, Sch Med, Dept Orthopaed, Shanghai 200072, Peoples R China.
EM wuzhong0515@126.com; fchen@tongji.edu.cn; jjliu@tongji.edu.cn
FU The authors acknowledge the financial support from the Science and
CR Alluin O, 2009, BIOMATERIALS, V30, P363, DOI 10.1016/j.biomaterials.2008.09.043
NR 1
TC 4
Z9 4
U1 3
U2 33
SN 
EI 
J9 
PD JUN 15
PY 2023
VL 11
IS 24
BP 7909
EP 7925
DI 10.1039/d3bm00920c
PG 17
WC Materials Science, Biomaterials
SC Materials Science
GA Z5CE8
UT WOS:001090846300001
ER

PT J
AU Olguín, Y
AF Olguin, Yusser
TI Effect of Electrical Stimulation on PC12 Cells Cultured in Different
SO PHARMACEUTICS
LA English
DT Article
DE peripheral nerve tissue engineering; electrical stimulation; hydrogels;
ID atomic-force microscopy; roughness; alginate; growth; stiffness
AB Extensive damage to peripheral nerves is a health problem with few therapeutic alternatives. In this context, the development of tissue engineering seeks to obtain materials that can help recreate environments conducive to cellular development and functional repair of peripheral nerves. Different hydrogels have been studied and presented as alternatives for future treatments to emulate the morphological characteristics of nerves. Along with this, other research proposes the need to incorporate electrical stimuli into treatments as agents that promote cell growth and differentiation; however, no precedent correlates the simultaneous effects of the types of hydrogel and electrical stimuli. This research evaluates the neural differentiation of PC12 cells, relating the effect of collagen, alginate, GelMA, and PEGDA hydrogels with electrical stimulation modulated in four different ways. Our results show significant correlations for different cultivation conditions. Electrical stimuli significantly increase neural differentiation for specific experimental conditions dependent on electrical frequency, not voltage. These backgrounds allow new material treatment schemes to be formulated through electrical stimulation in peripheral nerve tissue engineering.
C1 [Olguin, Yusser] Univ Tecn Federico Santa Maria, Dept Quim & Medio Ambiente, Ave Espana 1680, Valparaiso 2390123, Chile.
RP Olguín, Y (corresponding author), Univ Tecn Federico Santa Maria, Dept Quim & Medio Ambiente, Ave Espana 1680, Valparaiso 2390123, Chile.; Olguín, Y (corresponding author), Univ Tecn Federico Santa Maria, Ctr Cient & Tecnol Valparaiso CCTVaL, Ave Espana 1680, Valparaiso 2390123, Chile.; Olguín, Y (corresponding author), Univ Tecn Federico Santa Maria, Ctr Biotecnol, Ave Espana 1680, Valparaiso 2390123, Chile.
EM yusser.olguin@usm.cl; movaseza@gmail.com; diego.benavente@usm.cl;
FU ANID
CR Agarwala S, 2020, INT J BIOPRINTING, V6, P1, DOI 10.18063/ijb.v6i2.273
NR 1
TC 4
Z9 4
U1 4
U2 12
SN 
EI 
J9 
PD JUN 15
PY 2023
VL 15
IS 12
BP 
EP 
DI 10.3390/pharmaceutics15122760
PG 15
WC Pharmacology & Pharmacy
SC Pharmacology & Pharmacy
GA DF5W4
UT WOS:001130637700001
ER

PT J
AU Zhao, Q
AF Zhao, Qin
TI Neuro-Inspired Biomimetic Microreactor for Sensory Recovery and Hair
SO ACS NANO
LA English
DT Article
DE wound healing; nerve regeneration; hair follicle; microreactor;
ID stem-cells; regeneration; injury; contraction; maintains; delivery
AB Deep burns are one of the most severe skin wounds, with typical symptoms being a contradiction between initial severe pain and a subsequent loss of sensation. Although it has long been known that sensory nerves promote skin regeneration and modulate skin function, no proven burn management strategies target sensory nerves. Here, a neuro-inspired biomimetic microreactor is designed based on the immune escape outer membrane of neuroblastoma cells and neural-associated intracellular proteins. The microreactor is constructed on a metal-organic framework (MOF) with a neuroblastoma membrane coating the surface and intracellular proteins loaded inside, called Neuro-MOF. It is loaded into a therapeutic hydrogel and triggers the release of its content proteins upon excitation by near-infrared light. The proteins compensate the skin microenvironment for permanent neurological damage after burns to initiate peripheral nerve regeneration and hair follicle niche formation. In addition, the neuroblastoma cell membrane is displayed on the surface of the Neuro-MOF microreactor, decreasing its immunogenicity and suppressing local inflammation. In a mouse model of deep skin burns, the Neuro-MOF microreactor exhibited significant functional skin regeneration effects, particularly sensory recovery and hair follicle neogenesis.
C1 [Zhao, Qin; Wang, Jinyang; Qu, Shuyuan; Gong, Zijian; Duan, Yiling; Han, Litian; Wang, Jiaolong; Wang, Can; Zhang, Yufeng] Wuhan Univ, Sch & Hosp Stomatol,Taikang Ctr Life & Med Sci, State Key Lab Oral & Maxillofacial Reconstruct & R, Key Lab Oral Biomed,Minist Educ,Hubei Key Lab Stom, Wuhan 430079, Peoples R China.
RP Zhang, YF (corresponding author), Wuhan Univ, Sch & Hosp Stomatol,Taikang Ctr Life & Med Sci, State Key Lab Oral & Maxillofacial Reconstruct & R, Key Lab Oral Biomed,Minist Educ,Hubei Key Lab Stom, Wuhan 430079, Peoples R China.; Zhang, YF (corresponding author), Wuhan Univ, Frontier Sci Ctr Immunol & Metab, Sch Med, Med Res Inst, Wuhan 430071, Peoples R China.
EM zyf@whu.edu.cn
FU National Natural Science Foundation of China [82025011, 82100975];
CR Anderson JR, 2011, BURNS, V37, P1101, DOI 10.1016/j.burns.2011.04.002
NR 1
TC 12
Z9 12
U1 18
U2 112
SN 
EI 
J9 
PD JUN 15
PY 2023
VL 17
IS 22
BP 23115
EP 23131
DI 10.1021/acsnano.3c09107
PG 17
WC Chemistry, Multidisciplinary; Chemistry, Physical; Nanoscience &
SC Chemistry; Science & Technology - Other Topics; Materials Science
GA CD5I0
UT WOS:001123320500001
ER

PT J
AU Yin, SY
AF Yin, Shiyun
TI Preparation and performance of electrically conductive decellularized
SO JOURNAL OF BIOMATERIALS APPLICATIONS
LA English
DT Article
DE Conductive materials; decellularized matrix; temperature-sensitive
ID polypyrrole; polymerization; biomaterials; regeneration; stimulation
AB Peripheral nerve injury (PNI) is one of the major clinical treatment challenges following an impact on the body. When PNI manifests as nerve gaps, surgical connections and exogenous grafts are required. Recently, electrically conductive polymers (CPs) based nerve guidance conduits have yielded promising results for treating PNI. Polypyrrole (PPy) has become one of the most commonly used CPs in PNI repair due to its advantages of high conductivity and excellent biocompatibility. In this study, we combined different PPy concentrations with a chitosan (CS) temperature-sensitive hydrogel system containing decellularized nerve matrix (DNM) to construct the electrically conductive nerve conduits. We evaluated the physical and biological properties of four groups of nerve conduits. It was found that the PPy concentrations were proportional to the electrical conductivity of the nerve conduits. The mechanical properties of the nerve conduits increased with higher PPy concentrations but decreased when the PPy concentration was as high as 8%. Meanwhile, the co-blending of PPy and DNM gave the nerve conduit suitable degradation properties. Furthermore, in vitro cytotoxicity assay and live/dead assay demonstrated these conduits could support the adhesion and growth of cells. In summary, the electrically conductive nerve conduits with high conductivity, mechanical properties, biodegradation characteristics, and cytocompatibility had potential applications in the field of peripheral nerve regeneration.
C1 [Yin, Shiyun; Zhou, Jiangyi; Wang, Jinsong; Chen, Guobao] Chongqing Univ Technol, Sch Pharm & Bioengn, Chongqing, Peoples R China.
RP Chen, GB (corresponding author), Chongqing Univ Technol, 69 Hongguang Ave, Chongqing 400054, Peoples R China.
EM gbchen@cqut.edu.cn
FU Natural Science Foundation of Chongqing [cstc2021jcyj-msxmX0765]
CR Anderson Matthew, 2015, CRITICAL REVIEWS IN BIOMEDICAL ENGINEERING, V43, P131, DOI 10.1615/CritRevBiomedEng.2015014015
NR 1
TC 2
Z9 2
U1 10
U2 50
SN 
EI 
J9 
PD JUN 15
PY 2023
VL 38
IS 4
BP 471
EP 483
DI 10.1177/08853282231200963
PG 13
WC Engineering, Biomedical; Materials Science, Biomaterials
SC Engineering; Materials Science
GA X9SO7
UT WOS:001059843700001
ER

PT J
AU Pan, D.
   Schofield, J.B.
   Schellhardt, L.
   Snyder-Warwick, A.K.
   Mackinnon, S.E.
   Li, X.
   Wood, M.D.
AF Pan, Deng (57191158798)
   Schofield, Jonathon Blake (58086317200)
   Schellhardt, Lauren M. (57191157855)
   Snyder-Warwick, Alison K. (36060215600)
   Mackinnon, Susan E. (7202865277)
   Li, Xiaowei (55164451500)
   Wood, Matthew D. (7403448587)
TI A feasibility study transplanting macrophages to a segmental nerve injury
SO Muscle and Nerve
LA English
DT Article
DE angiogenesis; bone marrow; macrophage; nerve gap; regeneration
AB Introduction/Aims: Promoting regeneration after segmental nerve injury repair is a challenge, but improving angiogenesis could be beneficial. Macrophages facilitate regeneration after injury by promoting angiogenesis. Our aim in this study was to evaluate the feasibility and effects of transplanting exogenous macrophages to a segmental nerve injury. Methods: Bone marrow–derived cells were harvested from donor mice and differentiated to macrophages (BMDM), then suspended within fibrin hydrogels to facilitate BMDM transplantation. BMDM survival was characterized in vitro. The effect of this BMDM fibrin hydrogel construct at a nerve injury site was assessed using a mouse sciatic nerve gap injury. Mice were equally distributed to “fibrin+Mφ” (fibrin hydrogels containing culture medium and BMDM) or “fibrin” hydrogel control (fibrin hydrogels containing culture medium alone) groups. Flow cytometry (n = 3/group/endpoint) and immunohistochemical analysis (n = 5/group/endpoint) of the nerve gap region were performed at days 3, 5, and 7 after repair. Results: Incorporating macrophage colony-stimulating factor (M-CSF) improved BMDM survival and expansion. Transplanted BMDM survived for at least 7 days in a nerve gap (~40% retained at day 3 and ~15% retained at day 7). From transplantation, macrophage quantities within the nerve gap were elevated when comparing fibrin+Mφ with fibrin control (~25% vs. 3% at day 3 and ~14% vs. 6% at day 7). Endothelial cells increased by about fivefold within the nerve gap, and axonal extension into the nerve gap increased almost twofold for fibrin+Mφ compared with fibrin control. Discussion: BMDM suspended within fibrin hydrogels at a nerve gap do not impair regeneration. © 2023 Elsevier B.V., All rights reserved.
C1 Department of Surgery, Washington University School of Medicine in St. Louis, St. Louis, United States
NR 0
TC 0
SN 
EI 
J9 
PD JUN 15
PY 2023
VL 68.0
IS 6
BP 894
EP 900
DI 10.1002/mus.27977
PG 0
UT 2-s2.0-85171757402
PM 37737007.0
ER

PT J
AU Kong, YF
AF Kong, Yunfan
TI In situ delivery of a curcumin-loaded dynamic hydrogel for
SO JOURNAL OF CONTROLLED RELEASE
LA English
DT Article
DE Chronic constriction injury; Peripheral nerve regeneration; Boronic
ID microglial proliferation; molecular-mechanisms; nerve regeneration
AB Patients with peripheral nerve injuries would highly likely suffer from chronic neuropathic pain even after surgical intervention. The primary reasons for this involve sustained neuroinflammatory and dysfunctional changes in the nervous system after the nerve injury. We previously reported an injectable boronic ester-based hydrogel with inherent antioxidative and nerve protective properties. Herein, we first explored the anti-neuroinflammatory effects of Curcumin on primary sensory neurons and activated macrophages in vitro. Next, we incorporated thiolated Curcumin-Pluronic F-127 micelles (Cur-M) into our boronic ester-based hydrogel to develop an injectable hydrogel that serves as sustained curcumin release system (Gel-Cur-M). By orthotopically injecting the Gel-Cur-M to sciatic nerves of mice with chronic constriction injuries, we found that the bioactive components could remain on the nerves for at least 21 days. In addition, the Gel-Cur-M exhibited superior functions compared to Gel and Cur-M alone, which includes ameliorating hyperalgesia while simultaneously improving locomotor and muscular functions after the nerve injury. This could stem from in situ anti -inflammation, antioxidation, and nerve protection. Furthermore, the Gel-Cur-M also showed extended benefi-cial effects for preventing the overexpression of TRPV1 as well as microglial activation in the lumbar dorsal root ganglion and spinal cord, respectively, which also contributed to its analgesic effects. The underlying mechanism may involve the suppression of CC chemokine ligand-2 and colony-stimulating factor-1 in the injured sensory neurons. Overall, this study suggests that orthotopic injection of the Gel-Cur-M is a promising therapeutic strategy that especially benefits patients with peripheral neuropathy who require surgical interventions.
C1 [Kong, Yunfan; Shi, Wen; Jiang, Xiping; Liu, Bo; Xue, Wen; Kuss, Mitchell; Duan, Bin] Univ Nebraska Med Ctr, Mary & Dick Holland Regenerat Med Program, Omaha, NE 68198 USA.
RP Duan, B (corresponding author), Univ Nebraska Med Ctr, Mary & Dick Holland Regenerat Med Program, Omaha, NE 68198 USA.; Duan, B (corresponding author), Univ Nebraska Med Ctr, Dept Internal Med, Div Cardiol, Omaha, NE 68198 USA.; Duan, B (corresponding author), Univ Nebraska Med Ctr, Coll Med, Dept Surg, Omaha, NE 68198 USA.; Duan, B (corresponding author), Univ Nebraska, Dept Mech & Mat Engn, Lincoln, NE 68588 USA.
EM bin.duan@unmc.edu
CR Banez MJ, 2020, NUTR RES, V78, P11, DOI 10.1016/j.nutres.2020.03.002
NR 1
TC 15
Z9 15
U1 2
U2 59
SN 
EI 
J9 
PD JUN 15
PY 2023
VL 357
IS 
BP 319
EP 332
DI 10.1016/j.jconrel.2023.04.002
PG 14
WC Chemistry, Multidisciplinary; Pharmacology & Pharmacy
SC Chemistry; Pharmacology & Pharmacy
GA M7AZ9
UT WOS:001031718500001
ER

PT J
AU Xu, YZ
AF Xu, Yizhou
TI Zwitterionic Conductive Hydrogel-Based Nerve Guidance Conduit Promotes
SO ACS BIOMATERIALS SCIENCE & ENGINEERING
LA English
DT Article
DE peripheral nerve injury; zwitterion; conductivehydrogel; nerve guidance
ID wallerian degeneration; electrical-stimulation; strategy; macrophages
AB In recent years, conductive biomaterials have been widely used to enhance peripheral nerve regeneration. However, most biomaterials use electronic conductors to increase the conductivity of materials. As information carriers, electronic conductors always transmit discontinuous electrical signals, while biological systems essentially transmit continuous signals through ions. Herein, an ion-based conductive hydrogel was fabricated by simple copolymerization of the zwitterionic monomer sulfobetin methacrylate and hydroxyethyl methacrylate. Benefiting from the excellent mechanical stability, suitable electrical conductivity, and good cytocompatibility of the zwitterionic hydrogel, the Schwann cells cultured on the hydrogel could grow and proliferate better, and dorsal root ganglian had an increased neurite length. The zwitterionic hydrogel-based nerve guidance conduits were then implanted into a 10 mm sciatic nerve defect model in rats. Morphological analysis and electrophysiological data showed that the grafts achieved a regeneration effect close to that of the autologous nerve. Overall, our developed zwitterionic hydrogel facilitates efficient and efficacious peripheral nerve regeneration by mimicking the electrical and mechanical properties of the extracellular matrix and creating a suitable regeneration microenvironment, providing a new material reserve for the repair of peripheral nerve injury.
C1 [Xu, Yizhou; Li, Yunlun; Guo, Jiasong; Hu, Xiaofang] Southern Med Univ, Sch Basic Med Sci, Dept Histol & Embryol, Guangzhou 510515, Peoples R China.
RP Guo, JS; Hu, XF (corresponding author), Southern Med Univ, Sch Basic Med Sci, Dept Histol & Embryol, Guangzhou 510515, Peoples R China.; Guo, JS (corresponding author), Southern Med Univ, Zhujiang Hosp, Orthoped Med Ctr, Dept Spinal Surg, Guangzhou 510280, Peoples R China.; Qiu, XZ; Hu, XF (corresponding author), Southern Med Univ, Biomat Res Ctr, Sch Biomed Engn, Guangdong Prov Key Lab Construct & Detect Tissue E, Guangzhou 510515, Peoples R China.; Hu, XF (corresponding author), Zunyi Med Univ, Dept Human Anat Histol & Embryol, Zhuhai Campus, Zhuhai 519041, Peoples R China.; Qiu, XZ (corresponding author), Southern Med Univ, Affiliated Hosp 5, Cent Lab, Guangzhou 510999, Peoples R China.; Guo, JS (corresponding author), Southern Med Univ, Natl Expt Educ Demonstrat Ctr Basic Med Sci, Natl Virtual & Real Expt Educ Ctr Med Morphol, Sch Basic Med Sci, Guangzhou 510515, Peoples R China.
EM qqiuxzh@163.com; jiasongguo@smu.edu.cn; xiaofang4231@163.com
FU Zunyi Normal University [FZ-ZH-017]; Zunyi Medical University doctoral
CR Bai T, 2019, NAT MED, V25, P1566, DOI 10.1038/s41591-019-0601-5
NR 1
TC 10
Z9 10
U1 5
U2 43
SN 
EI 
J9 
PD JUN 15
PY 2023
VL 9
IS 12
BP 6821
EP 6834
DI 10.1021/acsbiomaterials.3c00761
PG 14
WC Materials Science, Biomaterials
SC Materials Science
GA CF4C2
UT WOS:001123812700001
ER

PT J
AU Wang, X
AF Wang, Xu
TI An extracellular matrix mimicking alginate hydrogel scaffold manipulates
SO JOURNAL OF MATERIALS CHEMISTRY B
LA English
DT Article
ID functional recovery; guidance conduit; in-vitro; cells; encapsulation
AB Low efficiency of nerve growth and unstable release of loaded drugs have become a major problem in repairing peripheral nerve injury. Many intervention strategies were focused on simple drug loading, but have still been less effective. The key challenge is to establish a controlled release microenvironment to enable adequate nerve regeneration. In this study, we fabricate a multilayered compound nerve scaffold by electrospinning: with an anti-adhesive outer layer of polycaprolactone and an ECM-like inner layer consisting of a melatonin-loaded alginate hydrogel. We characterized the scaffold, and the loaded melatonin can be found to undergo controlled release. We applied them to a 15 mm rat model of sciatic nerve injury. After 16 weeks, the animals in each group were evaluated and compared for recovery of motor function, electrophysiology, target organ atrophy status, regenerative nerve morphology and relative protein expression levels of neural markers, inflammatory oxidative stress, and angiogenesis. We identify that the scaffold can improve functional ability evidenced by an increased sciatic functional index and nerve electrical conduction level. The antioxidant melatonin loaded in the scaffold reduces inflammation and oxidative stress in the reinnervated nerves, confirmed by increased HO-1 and decreased TNF-alpha levels in regenerating nerves. The relative expression of fast-type myosin was elevated in the target gastrocnemius muscle. An improvement in angiogenesis facilitates neurite extension and axonal sprouting. This scaffold can effectively restore the ECM-like microenvironment and improve the quality of nerve regeneration by controlled melatonin release, thus enlightening the design criteria on nerve scaffolds for peripheral nerve injury in the future.
C1 [Wang, Xu; Yao, Xiangyun; Sun, Ziyang; Yan, Zhiwen; Ouyang, Yuanming; Wang, Chunyang; Fan, Cunyi] Shanghai Jiao Tong Univ, Dept Orthoped, Shanghai Peoples Hosp 6, Sch Med, Shanghai, Peoples R China.
RP Wang, CY; Fan, CY (corresponding author), Shanghai Jiao Tong Univ, Dept Orthoped, Shanghai Peoples Hosp 6, Sch Med, Shanghai, Peoples R China.; Fan, CY (corresponding author), Shanghai Engn Res Ctr Orthopaed Mat Innovat & Tiss, Shanghai, Peoples R China.; Fan, CY (corresponding author), Shanghai Jiao Tong Univ, Sch Med, Youth Sci & Technol Innovat Studio, Shanghai, Peoples R China.; Yuan, WE (corresponding author), Shanghai Jiao Tong Univ, Engn Res Ctr Cell & Therapeut Antibody, Minist Educ, Shanghai, Peoples R China.; Yuan, WE (corresponding author), Shanghai Jiao Tong Univ, Sch Pharm, Shanghai, Peoples R China.
EM yuanweien@sjtu.edu.cn; wangchny@163.com; cyfan@sjtu.edu.cn
FU We acknowledge the support from Base for Interdisciplinary Innovative
CR Abbasi-Kangevari M, 2019, FRONT IMMUNOL, V10, P0, DOI 10.3389/fimmu.2019.00238
NR 1
TC 10
Z9 10
U1 5
U2 39
SN 
EI 
J9 
PD JUN 15
PY 2023
VL 11
IS 48
BP 11552
EP 11561
DI 10.1039/d3tb01727c
PG 10
WC Materials Science, Biomaterials
SC Materials Science
GA AV0Q0
UT WOS:001104244400001
ER

PT J
AU Yang, CY
AF Yang, Chun-Yi
TI External magnetic field non-invasively stimulates spinal cord
SO BIOFABRICATION
LA English
DT Article
DE spinal cord injury; aligned fibrin nanofibers; magnetic nanoparticles;
ID nerve regeneration; stem-cells; neurons; growth
AB Magnetic stimulation is becoming an attractive approach to promote neuroprotection, neurogenesis, axonal regeneration, and functional recovery in both the central nervous system and peripheral nervous system disorders owing to its painless, non-invasive, and deep penetration characteristics. Here, a magnetic-responsive aligned fibrin hydrogel (MAFG) was developed to import and amplify the extrinsic magnetic field (MF) locally to stimulate spinal cord regeneration in combination with the beneficial topographical and biochemical cues of aligned fibrin hydrogel (AFG). Magnetic nanoparticles (MNPs) were embedded uniformly in AFG during electrospinning to endow it magnetic-responsive feature, with saturation magnetization of 21.79 emu g(-1). It is found that the MNPs under the MF could enhance cell proliferation and neurotrophin secretion of PC12 cells in vitro. The MAFG that was implanted into a rat with 2 mm complete transected spinal cord injury (SCI) effectively enhanced neural regeneration and angiogenesis in the lesion area, thus leading to significant recovery of motor function under the MF (MAFG@MF). This study suggests a new multimodal tissue engineering strategy based on multifunctional biomaterials that deliver multimodal regulatory signals with the integration of aligned topography, biochemical cues, and extrinsic MF stimulation for spinal cord regeneration following severe SCI.
C1 [Yang, Chun-Yi; Meng, Zhe; Yang, Kaiyuan; He, Zhijun; Hou, Zhaohui; Yang, Jia; Lu, Jingsong; Cao, Zheng; Chai, Yi; Zhao, He; Zhao, Lingyun; Sun, Xiaodan; Wang, Xiumei] Tsinghua Univ, Sch Mat Sci & Engn, State Key Lab New Ceram & Fine Proc, Key Lab Adv Mat,Minist Educ, Beijing 100084, Peoples R China.
RP Wang, XM (corresponding author), Tsinghua Univ, Sch Mat Sci & Engn, State Key Lab New Ceram & Fine Proc, Key Lab Adv Mat,Minist Educ, Beijing 100084, Peoples R China.; Wang, GH (corresponding author), Tsinghua Univ, Beijing Tsinghua Changgung Hosp, Sch Clin Med, Dept Neurosurg, Beijing 102218, Peoples R China.
EM guihuai_wang@163.com; wxm@mail.tsinghua.edu.cn
FU National Natural Science Foundation of China [32271414, 82201521];
CR BARKER AT, 1991, J CLIN NEUROPHYSIOL, V8, P26, DOI 10.1097/00004691-199101000-00005
NR 1
TC 14
Z9 14
U1 17
U2 123
SN 
EI 
J9 
PD JUN 15
PY 2023
VL 15
IS 3
BP 
EP 
DI 10.1088/1758-5090/acdbec
PG 16
WC Engineering, Biomedical; Materials Science, Biomaterials
SC Engineering; Materials Science
GA J0ZL2
UT WOS:001006973700001
ER

PT J
AU Kouzehkonan, GS
AF Kouzehkonan, Gholamreza Savari
TI Regeneration of sciatic nerve injury through nanofiber neural guidance
SO JOURNAL OF BIOACTIVE AND COMPATIBLE POLYMERS
LA English
DT Article
DE Neural guidance channel; peripheral nerve repair; acetyl L carnitine;
ID tissue; scaffolds; delivery
AB Unlike the central nervous system (CNS), peripheral nervous system (PNS) injuries are partially repairable. Nerve guidance channels (NGCs) have been shown to improve the level of nerve repair after injury. In the present study, we developed a nanofiber NGC for the delivery of acetyl L carnitine (ALC) in a rat model of sciatic nerve injury. NGCs were produced by electrospinning a polymer blend of polycaprolacton and gelatin. The physicochemical and biological properties of developed scaffolds were investigated using Scanning electron microscopy, surface hydrophilicity measurement, porosity measurement, tensile strength studies, cell viability assay, and cell attachment assay. ALC was included in the collagen hydrogels at three weight ratios of 1%, 3%, and 5%. Cell viability assay showed that the hydrogels containing 5% ALC demonstrated a more favorable effect on PC-12 metabolic activity. Therefore, this concentration was chosen to treat PNS injury. The NGCs were implanted in rats and then their lumen was filled with collagen hydrogel + 5%ALC. The results of histopathological examinations and functional recovery studies showed that NGCs filled with ALC containing hydrogel have significant recovery potential compared to NGCs loaded with collagen hydrogels without ALC. Our results support the potential use of ALC-delivering NGCs in the treatment of peripheral nerve injury in the clinic.
C1 [Kouzehkonan, Gholamreza Savari; Kazemi, Negar Motakef; Sorkhabadi, Seyed Mahdi Rezayat] Islamic Azad Univ, Fac Adv Sci & Technol, Dept Med Nanotechnol, Tehran Med Sci, Tehran, Iran.
RP Kazemi, NM (corresponding author), Islamic Azad Univ, Fac Adv Sci & Technol, Dept Med Nanotechnol, Tehran Med Sci, Shariati St, Tehran 98, Iran.
EM motakef@iaups.ac.ir
CR Arun A, 2021, ENGINEERED SCIENCE, V16, P71, DOI 10.30919/ES8D527
NR 1
TC 1
Z9 2
U1 1
U2 18
SN 
EI 
J9 
PD JUN 15
PY 2023
VL 38
IS 1
BP 41
EP 57
DI 10.1177/08839115221137654
PG 17
WC Biotechnology & Applied Microbiology; Materials Science, Biomaterials;
SC Biotechnology & Applied Microbiology; Materials Science; Polymer Science
GA 7B0UP
UT WOS:000893980600001
ER

PT J
AU Qin, HJ
AF Qin, Han-Jun
TI Artificial nerve graft constructed by coculture of activated Schwann
SO NEURAL REGENERATION RESEARCH
LA English
DT Article
DE artificial nerve graft; bioactive; human hair keratin; interleukin-113;
ID neurotrophic factor; regeneration; growth; interleukin-1-beta
AB Studies have shown that human hair keratin (HHK) has no antigenicity and excellent mechanical properties. Schwann cells, as unique glial cells in the peripheral nervous system, can be induced by interleukin-1 beta to secrete nerve growth factor, which promotes neural regeneration. Therefore, HHK with Schwann cells may be a more effective approach to repair nerve defects than HHK without Schwann cells. In this study, we established an artificial nerve graft by loading an HHK skeleton with activated Schwann cells. We found that the longitudinal HHK microfilament structure provided adhesion medium, space and direction for Schwann cells, and promoted Schwann cell growth and nerve fiber regeneration. In addition, interleukin-1 beta not only activates Schwann cells, but also strengthens their activity and increases the expression of nerve growth factors. Activated Schwann cells activate macrophages, and activated macrophages secrete interleukin-1 beta, which maintains the activity of Schwann cells. Thus, a beneficial cycle forms and promotes nerve repair. Furthermore, our studies have found that the newly constructed artificial nerve graft promotes the improvements in nerve conduction function and motor function in rats with sciatic nerve injury, and increases the expression of nerve injury repair factors fibroblast growth factor 2 and human transforming growth factor B receptor 2. These findings suggest that this artificial nerve graft effectively repairs peripheral nerve injury.
C1 [Qin, Han-Jun; Zhang, Kai-Rui; Zhao, Xing-Qi; Yu, Bin; Yang, Jun] Southern Med Univ, Nanfang Hosp, Dept Orthoped, Guangzhou, Guangdong, Peoples R China.
RP Yu, B; Yang, J (corresponding author), Southern Med Univ, Nanfang Hosp, Dept Orthoped, Guangzhou, Guangdong, Peoples R China.; Yu, B; Yang, J (corresponding author), Southern Med Univ, Nanfang Hosp, Guangdong Prov Key Lab Bone & Cartilage Regenerat, Guangzhou, Guangdong, Peoples R China.; Yang, J (corresponding author), 74th Grp Mil Hosp PLA, Dept Orthoped, Guangzhou, Guangdong, Peoples R China.
EM yubin@smu.edu.cn; yangjun201911@sina.com
FU Military Medical Science & Technology Youth Training Program [19QNP005];
CR Benowitz LI, 2011, CURR OPIN NEUROL, V24, P577, DOI 10.1097/WCO.0b013e32834c208d
NR 1
TC 7
Z9 8
U1 3
U2 30
SN 
EI 
J9 
PD JUN 15
PY 2023
VL 18
IS 5
BP 1118
EP 1123
DI 10.4103/1673-5374.355817
PG 6
WC Cell Biology; Neurosciences
SC Cell Biology; Neurosciences & Neurology
GA 6G7FA
UT WOS:000884915500031
ER

PT J
AU Rizwana, N
AF Rizwana, Nasera
TI Dual Crosslinked Antioxidant Mixture of Poly(vinyl alcohol) and Cerium
SO ACS APPLIED NANO MATERIALS
LA English
DT Article
DE bioink; antioxidant; 3D bioprinting; nanoceria; dual crosslinking;
ID polyvinyl-alcohol; nanofibrous scaffolds; graphene oxide; citric-acid
AB Three-dimensional (3D) bioprinting has made it possible to fabricate structures with intricate morphologies and architectures, which is considered difficult to do when using other conventional techniques like electrospinning. Although the 3D printing of thermoplastics has seen a huge boom in the past few years, it has been challenging to translate this technology to cell-based printing. A major limitation in bioprinting is the lack of inks that allow for the printing of 3D structures that meet the biological requirements of a specific organ or tissue. A bioink is a viscous polymer solution that cells are incorporated into before printing. Therefore, a bioink must have specific characteristics to ensure both good printability and biocompatibility. Despite the progress that has been made in bioprinting, achieving a balance between these two properties has been difficult. In this work, we developed a multimodal bioink that serves as both a cell carrier and a free radical scavenger for treating peripheral nerve injury. This bioink comprises poly(vinyl alcohol) (PVA) and cerium oxide nanoparticles (also called nanoceria (NC)) and was developed with a dual crosslinking method that utilizes citric acid and sodium hydroxide. By employing this dual crosslinking method, good printability of the bioink and shape fidelity of the bioprinted structure were achieved. Additionally, a cell viability study demonstrated that the cells remained compatible and viable even after they underwent the printing process. The combination of this PVA/NC bioink and the dual crosslinking method proved to be effective in enhancing printability and cell biocompatibility for extrusion-based bioprinting applications.
C1 [Rizwana, Nasera; Nune, Manasa] Manipal Acad Higher Educ MAHE, Manipal Inst Regenerat Med MIRM, Manipal 576104, Karnataka, India.
RP Nune, M (corresponding author), Manipal Acad Higher Educ MAHE, Manipal Inst Regenerat Med MIRM, Manipal 576104, Karnataka, India.; Agarwal, V (corresponding author), Univ New South Wales, Sch Chem Engn, Cluster Adv Macromol Design CAMD, Sydney, NSW 2052, Australia.
EM agarwalvipul84@gmail.com; manasa.nune@manipal.edu
FU Manipal Academy of Higher Education-University of New South Wales
CR Abhilash V, 2016, SPECTROSCOPY OF POLYMER NANOCOMPOSITES, V0, PP410, DOI 10.1016/B978-0-323-40183-8.00014-8
NR 1
TC 12
Z9 12
U1 2
U2 22
SN 
EI 
J9 
PD JUN 15
PY 2023
VL 7
IS 16
BP 18177
EP 18188
DI 10.1021/acsanm.3c02962
PG 12
WC Nanoscience & Nanotechnology; Materials Science, Multidisciplinary
SC Science & Technology - Other Topics; Materials Science
GA D6N8G
UT WOS:001071971500001
ER

PT J
AU Chen, YF
AF Chen, Yingfan
TI Integration of genetically engineered virus nanofibers and fibrin to
SO JOURNAL OF MATERIALS CHEMISTRY B
LA English
DT Article
ID schwann-cells; nerve repair; stem-cells; tissue; growth; conduits
AB Peripheral nerve injury (PNI) results in persistent pain, a burning sensation, tingling, or complete loss of sensation. Treating large nerve defects is a major challenge, and the use of autologous nerve grafts (ANGs) cannot overcome this challenge. Hence, substitutes for ANGs that can serve as artificial nerve fibers are urgently needed in the clinical treatment of PNI. To develop such substitutes, we genetically engineered a virus nanofiber (M13 phage) that displays a high density of RGD peptide on its sidewall, producing an RGD-displaying phage (R-phage). In the presence of neural stem cells (NSCs), the resultant negatively charged R-phage nanofibers were electrostatically bound to a complex (with a net positive charge) of negatively charged fibrin and positively charged polyethyleneimine (PEI). The biocompatible injectable fibrin gel (FG) was integrated with R-phage and seeded with NSCs, forming a hydrogel termed R-phage/FG, which is further extruded through a syringe to form a fiber. The developed fiber-shaped hydrogel exhibited the desired excellent physical-chemical properties, and controllable and appropriate mechanical properties (170-240 kPa) similar to native nerve. The R-phage/FG not only promoted NSC adhesion, infiltration, and proliferation, but also induced efficient preferential differentiation of NSCs into neurons in the hydrogels in a non-differentiating medium within only 4 days. After the NSC-seeded R-phage/FG was injected into the long-gap (10 mm) defect of a rat's sciatic nerve, a solid neuron-rich hydrogel fiber was formed as an artificial nerve fiber graft that stimulated neurogenesis in the transplanted area within 60 days for nerve regeneration. These results suggest that the R-phage/FG fiber represents a potential substitute ANG for repairing large nerve injuries. This work demonstrates a new phage-based biomaterial that can be used as a graft for treating PNI through neurogenesis.
C1 [Chen, Yingfan; Liu, Xiangyu; Mao, Chuanbin] Zhejiang Univ, Sch Mat Sci & Engn, Zheda Rd 38, Hangzhou 310027, Zhejiang, Peoples R China.
RP Mao, CB (corresponding author), Zhejiang Univ, Sch Mat Sci & Engn, Zheda Rd 38, Hangzhou 310027, Zhejiang, Peoples R China.; Yang, MY (corresponding author), Zhejiang Univ, Inst Appl Bioresource Res, Coll Anim Sci, Yuhangtang Rd 866, Hangzhou 310058, Peoples R China.; Sun, WL (corresponding author), Zhejiang Univ, Affiliated Hosp 2, Coll Med, Dept Periodontol, Hangzhou 310009, Peoples R China.; Mao, CB (corresponding author), Univ Oklahoma, Dept Chem & Biochem, Stephenson Life Sci Res Ctr, Inst Biomed Engn Sci & Technol, 101 Stephenson Pkwy, Norman, OK 73019 USA.
EM yangm@zju.edu.cn; weiliansun@zju.edu.cn; maophage@gmail.com
FU Zhejiang Provincial Science and Technology Plan [2021C02072-6]; National
CR Ahmed TAE, 2008, TISSUE ENG PART B-RE, V14, P199, DOI 10.1089/ten.teb.2007.0435
NR 1
TC 10
Z9 10
U1 6
U2 66
SN 
EI 
J9 
PD JUN 15
PY 2023
VL 11
IS 4
BP 802
EP 815
DI 10.1039/d2tb01712a
PG 14
WC Materials Science, Biomaterials
SC Materials Science
GA 7Z4NB
UT WOS:000907270400001
ER

PT J
AU Zhao, YN
AF Zhao, Ya-Nan
TI Electrodeposition of chitosan/graphene oxide conduit to enhance
SO NEURAL REGENERATION RESEARCH
LA English
DT Article
DE chitosan; electrodeposition; free-standing; graphene oxide; nerve
ID chitosan scaffolds; schwann-cells; graphene; hydrogel; repair; graphite
AB Currently available commercial nerve guidance conduits have been applied in the repair of peripheral nerve defects. However, a conduit exhibiting good biocompatibility remains to be developed. In this work, a series of chitosan/graphene oxide (GO) films with concentrations of GO varying from 0-1 wt% (collectively referred to as CHGF-n) were prepared by an electrodeposition technique. The effects of CHGF-n on proliferation and adhesion abilities of Schwann cells were evaluated. The results showed that Schwann cells exhibited elongated spindle shapes and upregulated expression of nerve regeneration-related factors such as Krox20 (a key myelination factor), Zeb2 (essential for Schwann cell differentiation, myelination, and nerve repair), and transforming growth factor beta (a cytokine with regenerative functions). In addition, a nerve guidance conduit with a GO content of 0.25% (CHGFC-0.25) was implanted to repair a 10-mm sciatic nerve defect in rats. The results indicated improvements in sciatic functional index, electrophysiology, and sciatic nerve and gastrocnemius muscle histology compared with the CHGFC-0 group, and similar outcomes to the autograft group. In conclusion, we provide a candidate method for the repair of peripheral nerve defects using free-standing chitosan/GO nerve conduits produced by electrodeposition.
C1 [Zhao, Ya-Nan; Wu, Ping; Chen, Fei-Xiang; Xiao, Ao; Yue, Zhi-Yi; Zheng, Yong; Chen, Yun] Wuhan Univ, Sch Basic Med Sci, Dept Biomed Engn, Wuhan, Hubei, Peoples R China.
RP Zheng, Y; Chen, Y (corresponding author), Wuhan Univ, Sch Basic Med Sci, Dept Biomed Engn, Wuhan, Hubei, Peoples R China.; Zheng, Y; Chen, Y (corresponding author), Wuhan Univ, Sch Basic Med Sci, Hubei Prov Key Lab Allergy & Immune Related Dis, Wuhan, Hubei, Peoples R China.
EM zhengyong@whu.edu.cn; yunchen@whu.edu.cn
FU National Natural Science Foundation of China [81871493]; Medical Science
CR Cai M, 2022, NEURAL REGEN RES, V17, P845, DOI 10.4103/1673-5374.322474
NR 1
TC 18
Z9 20
U1 8
U2 94
SN 
EI 
J9 
PD JUN 15
PY 2023
VL 18
IS 1
BP 207
EP 212
DI 10.4103/1673-5374.344836
PG 6
WC Cell Biology; Neurosciences
SC Cell Biology; Neurosciences & Neurology
GA 5H5IK
UT WOS:000867712700043
ER

PT J
AU Wang, A.Y.L.
   Chen, K.-H.
   Lin, H.-C.
   Loh, C.Y.Y.
   Chang, Y.-C.
   Aviña, A.E.
   Lee, C.-M.
   Chu, I.-M.
   Wei, F.-C.
AF Wang, Aline Yen Ling (57190047498)
   Chen, Kuanhung (58636604300)
   Lin, Hsiuchao (57215037341)
   Loh, Charles Yuen Yung (57191567894)
   Chang, Yunching (7501843584)
   Aviña, Ana Elena (57295660100)
   Lee, Chinming (57201746972)
   Chu, I. Ming (7103327466)
   Wei, Fu-Chan Chain (8553122900)
TI Sustained Release of Tacrolimus Embedded in a Mixed Thermosensitive Hydrogel for Improving Functional Recovery of Injured Peripheral Nerves in Extremities
SO Pharmaceutics
LA English
DT Article
DE mixed thermosensitive hydrogel; nerve regeneration; sciatic nerve; sustained release; tacrolimus
AB Vascularized composite allotransplantation is an emerging strategy for the reconstruction of unique defects such as amputated limbs that cannot be repaired with autologous tissues. In order to ensure the function of transplanted limbs, the functional recovery of the anastomosed peripheral nerves must be confirmed. The immunosuppressive drug, tacrolimus, has been reported to promote nerve recovery in animal models. However, its repeated dosing comes with risks of systemic malignancies and opportunistic infections. Therefore, drug delivery approaches for locally sustained release can be designed to overcome this issue and reduce systemic complications. We developed a mixed thermosensitive hydrogel (poloxamer (PLX)-poly(l-alanine-lysine with Pluronic F-127) for the time-dependent sustained release of tacrolimus in our previous study. In this study, we demonstrated that the hydrogel drug degraded in a sustained manner and locally released tacrolimus in mice over one month without affecting the systemic immunity. The hydrogel drug significantly improved the functional recovery of injured sciatic nerves as assessed using five-toe spread and video gait analysis. Neuroregeneration was validated in hydrogel–drug-treated mice using axonal analysis. The hydrogel drug did not cause adverse effects in the mouse model during long-term follow-up. The local injection of encapsulated-tacrolimus mixed thermosensitive hydrogel accelerated peripheral nerve recovery without systemic adverse effects. © 2023 Elsevier B.V., All rights reserved.
C1 Center for Vascularized Composite Allotransplantation, Chang Gung Memorial Hospital, Taipei, Taiwan
   Department of Physical Medicine and Rehabilitation, Chang Gung Memorial Hospital, Taipei, Taiwan
   Chang Gung University College of Medicine, Taoyuan, Taiwan
   Department of Chemical Engineering, National Tsing Hua University, Hsinchu, Taiwan
   Department of Plastic Surgery, Addenbrooke's Hospital, Cambridge, United Kingdom
   Department of Health Industry Technology Management, Chung Shan Medical University, Taichung, Taiwan
   Chung Shan Medical University Hospital, Taichung, Taiwan
   International Ph.D. Program in Medicine, College of Medicine, Taipei, Taiwan
   Department of Plastic Surgery, Chang Gung Memorial Hospital, Taipei, Taiwan
NR 0
TC 0
SN 
EI 
J9 
PD JUN 15
PY 2023
VL 15.0
IS 2
BP nan
EP nan
DI 10.3390/pharmaceutics15020508
PG 0
UT 2-s2.0-85149152019
PM nan
ER

PT J
AU Mahand, SN
AF Mahand, Saba Nemati
TI Sciatic nerve injury regeneration in adult male rats using gelatin
SO JOURNAL OF BIOMEDICAL MATERIALS RESEARCH PART A
LA English
DT Article
DE 4-aminopyridine; gelatin methacrylate; GelMA; nerve regeneration; PEtOx;
ID peripheral-nerve; functional recovery; crush injury; stem-cells
AB One of the most important parts of the body is the peripheral nervous system, and any injuries in this system may result in potentially lethal consequences or severe side effects. The peripheral nervous system may not rehabilitate the harmed regions following disabling disorders, which reduce the quality of life of patients. Fortunately, in recent years, hydrogels have been proposed as exogenous alternatives to bridge damaged nerve stumps to create a useful microenvironment for advancing nerve recovery. However, hydrogel-based medicine in the therapy of peripheral nerve injury still needs a lot of improvement. In this study, GelMA/PEtOx hydrogel was used for the first time to deliver 4-Aminopyridine (4-AP) small molecules. 4-AP is a broad-spectrum potassium channel blocker, which has been demonstrated to increase neuromuscular function in patients with various demyelinating disorders. The prepared hydrogel showed a porosity of 92.2 +/- 2.6% after 20 min, swelling ratio of 456.01 +/- 2.0% after 180 min, weight loss of 81.7 +/- 3.1% after 2 weeks, and good blood compatibility as well as sustainable drug release. MTT analysis was performed to assess the cell viability of the hydrogel and proved that the hydrogel is an appropriate substrate for the survival of cells. In vivo studies were performed for functional analysis and the sciatic functional index (SFI) as well as hot plate latency results showed that the use of GelMA/PEtOx+4-AP hydrogel enhances the regeneration compared to the GelMA/PEtOx hydrogel and the control group.
C1 [Mahand, Saba Nemati; Jahanmardi, Reza] Islamic Azad Univ, Dept Polymer Engn, Sci & Res Branch, Tehran, Iran.
RP Jahanmardi, R (corresponding author), Islamic Azad Univ, Dept Polymer Engn, Sci & Res Branch, Tehran, Iran.; Kruppke, B (corresponding author), Tech Univ Dresden, Max Bergmann Ctr Biomat, D-01069 Dresden, Germany.; Kruppke, B (corresponding author), Tech Univ Dresden, Inst Mat Sci, D-01069 Dresden, Germany.
EM r_jahanmardi@yahoo.co.uk; benjamin.kruppke@tu-dresden.de
FU Bundesministerium fuer Bildung und Forschung
CR Abbaszadeh-Goudarzi G, 2021, INT J POLYM MATER PO, V70, P1248, DOI 10.1080/00914037.2020.1785462
NR 1
TC 9
Z9 9
U1 5
U2 27
SN 
EI 
J9 
PD JUN 15
PY 2023
VL 111
IS 8
BP 1243
EP 1252
DI 10.1002/jbm.a.37514
PG 10
WC Engineering, Biomedical; Materials Science, Biomaterials
SC Engineering; Materials Science
GA J3IG7
UT WOS:000936303700001
ER

PT J
AU Hlavac, N.
   Bousalis, D.
   Pallack, E.
   Li, Y.
   Manousiouthakis, E.
   Ahmad, R.N.
   Schmidt, C.E.
AF Hlavac, Nora (56893770000)
   Bousalis, Deanna (57208654083)
   Pallack, Emily (57316032200)
   Li, Yuan (57316293300)
   Manousiouthakis, Eleana (49663903500)
   Ahmad, Raffae N. (59869003800)
   Schmidt, Christine E. (7403163923)
TI Injectable Neural Hydrogel as in vivo Therapeutic Delivery Vehicle
SO Regenerative Engineering and Translational Medicine
LA English
DT Article
DE ASCs; Decellularized tissue; Hydrogel; Injectable; PLGA; Secretome; Spinal cord injury
AB Purpose: This study demonstrated the in vivo delivery of a decellularized, injectable peripheral nerve (iPN) hydrogel and explored options for using iPN in combination with regenerative biomolecular therapies like stem cell secretome. Methods: Rat-derived iPN hydrogel solutions were combined with a dextran-conjugated dye before subcutaneous injection into adult Sprague–Dawley rats. After injection, an in vivo imaging system (IVIS) was used to visualize hydrogels and quantify dextran-dye release over time. Poly(lactic-co-glycolic) acid (PLGA) was used to encapsulate the dextran-dye to prolong molecular release from the hydrogel scaffolds. Lastly, we investigated use of adipose-derived stem cell (ASC) secretome as a potential future combination strategy with iPN. ASC secretome was assessed for growth factor levels in response to media stimulation and was encapsulated in PLGA to determine loading efficiency. Results: Gelation of iPN hydrogels was successful upon subcutaneous injection. When combined with iPN, a 10 kDa dextran-conjugated dye was reduced to 54% its initial signal at 24 h, while PLGA-encapsulated dextran-dye in iPN was only reduced to 78% by 24 h. Modified media stimulation resulted in changes in ASC phenotype and dramatic upregulation of VEGF secretion. The PLGA encapsulation protocol was adapted for use with temperature-sensitive biomolecules; however, considerations must be made with loading efficiency for cell secretome as the maximum efficiency was 28%. Conclusion: The results of this study demonstrated successful injection and subsequent gelation of our iPN hydrogel formulation in vivo. Biomolecular payloads can be encapsulated in PLGA to help prolong their release from the soft iPN hydrogels in future combination therapies. Lay Summary: We developed an injectable decellularized tissue scaffold from rat peripheral nerve tissue (called iPN), a potential minimally invasive therapeutic meant to fill lesion spaces after injury. This study was the first demonstration of iPN delivery to a living animal. The iPN solution was injected subcutaneously in a rat and properly formed a gelled material upon entering the body. Our results showed that encapsulating biomolecules in an FDA-approved polymer (PLGA) slowed the release of biomolecules from the iPN, which could allow therapeutics more time around the scaffold to help repair native tissue. Lastly, we investigated one potential avenue for combining iPN with other regenerative cues obtained from adipose-derived stem cells. Description of Future Works: Future work must focus on optimal loading conditions and release profiles from the iPN hydrogels. Next steps will apply iPN in various combination therapies for spinal cord injury. We will focus efforts on developing a pro-regenerative secretome that directly promotes neurite extension and neural cell infiltration into iPN scaffolds upon transplantation in spinal cord. Graphical Abstract: [Figure not available: see fulltext.] © 2023 Elsevier B.V., All rights reserved.
C1 University of Florida, Gainesville, United States
NR 0
TC 0
SN 
EI 
J9 
PD JUN 15
PY 2023
VL 9.0
IS 3
BP 424
EP 430
DI 10.1007/s40883-022-00292-9
PG 0
UT 2-s2.0-85146856637
PM nan
ER

PT J
AU Alakpa, EV
AF Alakpa, Enateri V.
TI Bioprinted Schwann and Mesenchymal Stem Cell Co-Cultures for Enhanced
SO GELS
LA English
DT Article
DE 3D bioprinting; biosynthetic conduit; dorsal root ganglion; mesenchymal
ID peripheral-nerve regeneration; marrow stromal cells; spinal cord injury
AB Bioprinting nerve conduits supplemented with glial or stem cells is a promising approach to promote axonal regeneration in the injured nervous system. In this study, we examined the effects of different compositions of bioprinted fibrin hydrogels supplemented with Schwann cells and mesenchymal stem cells (MSCs) on cell viability, production of neurotrophic factors, and neurite outgrowth from adult sensory neurons. To reduce cell damage during bioprinting, we analyzed and optimized the shear stress magnitude and exposure time. The results demonstrated that fibrin hydrogel made from 9 mg/mL of fibrinogen and 50IE/mL of thrombin maintained the gel's highest stability and cell viability. Gene transcription levels for neurotrophic factors were significantly higher in cultures containing Schwann cells. However, the amount of the secreted neurotrophic factors was similar in all co-cultures with the different ratios of Schwann cells and MSCs. By testing various co-culture combinations, we found that the number of Schwann cells can feasibly be reduced by half and still stimulate guided neurite outgrowth in a 3D-printed fibrin matrix. This study demonstrates that bioprinting can be used to develop nerve conduits with optimized cell compositions to guide axonal regeneration.
C1 [Alakpa, Enateri V.; Novikov, Lev N.; Kelk, Peyman] Umea Univ, Dept Integrat Med Biol, SE-90187 Umea, Sweden.
RP Kelk, P (corresponding author), Umea Univ, Dept Integrat Med Biol, SE-90187 Umea, Sweden.; Ljungberg, C (corresponding author), Umea Univ, Dept Surg & Perioperat Sci, Sect Hand & Plast Surg, SE-90187 Umea, Sweden.
EM christina.ljungberg@umu.se; peyman.kelk@umu.se
FU Swedish Research Council [2014-2306]; Medicine and Health; Umea
CR Alakpa EV, 2016, CHEM-US, V1, P0, DOI 10.1016/j.chempr.2016.07.001
NR 1
TC 7
Z9 7
U1 4
U2 22
SN 
EI 
J9 
PD JUN 15
PY 2023
VL 9
IS 3
BP 
EP 
DI 10.3390/gels9030172
PG 16
WC Polymer Science
SC Polymer Science
GA A9EV2
UT WOS:000958086200001
ER

PT J
AU Zhang, FS
AF Zhang, Fengshi
TI Chitin Conduits with Different Inner Diameters at Both Ends Combined
SO JOURNAL OF FUNCTIONAL BIOMATERIALS
LA English
DT Article
DE peripheral nerve injury; nerve transposition; chitin; chitosan; nerve
ID regeneration; fibers; injury; amplification
AB Severe peripheral nerve injuries, such as deficits over long distances or proximal nerve trunk injuries, pose complex reconstruction challenges that often result in unfavorable outcomes. Innovative techniques, such as nerve transposition repair with conduit suturing, can be employed to successfully treat severe peripheral nerve damage. However, cylindrical nerve guides are typically unsuitable for nerve transposition repair. Furthermore, angiogenic and neurotrophic factors are necessary to stimulate the emergence of axonal lateral sprouts, proximal growth, and the rehabilitation of neuron structures and functions. In the current study, we used chitosan to make chitin conduits with different inner diameters at both ends, combined with gelatin methacrylate hydrogels that can continuously release dual growth factors, namely, the vascular endothelial growth factor (VEGF) and the nerve growth factor (NGF), and evaluated its impact on nerve transposition repair in rats. At 16 weeks after the operation, our findings showed that the conduit combined with the dual growth factor hydrogel significantly improved the restoration of both motor and conduction functions of the nerve. In addition, histological analysis showed significant recovery of nerve fibers, target muscles, and neurons. In conclusion, the combination of chitin conduits with different inner diameters and dual growth factor hydrogels can significantly improve the effect of nerve transposition repair, which has important potential clinical value.
C1 [Zhang, Fengshi; Ma, Bo; Li, Qicheng; Zhang, Meng; Kou, Yuhui] Peking Univ Peoples Hosp, Dept Orthoped & Trauma, Beijing 100044, Peoples R China.
RP Kou, YH (corresponding author), Peking Univ Peoples Hosp, Dept Orthoped & Trauma, Beijing 100044, Peoples R China.; Kou, YH (corresponding author), Peking Univ, Key Lab Trauma & Neural Regenerat, Beijing 100044, Peoples R China.; Kou, YH (corresponding author), Natl Ctr Trauma Med, Beijing 100044, Peoples R China.
EM xmx066@pku.edu.cn; mengzh2008@bjmu.edu.cn; yuhuikou@bjmu.edu.cn
FU We are grateful for the assistance of Figdraw (<uri>Figdraw.com</uri>,
CR An S, 2015, J TISSUE ENG REGEN M, V9, P415, DOI 10.1002/term.1833
NR 1
TC 3
Z9 4
U1 8
U2 31
SN 
EI 
J9 
PD JUN 15
PY 2023
VL 14
IS 9
BP 
EP 
DI 10.3390/jfb14090442
PG 23
WC Engineering, Biomedical; Materials Science, Biomaterials
SC Engineering; Materials Science
GA T4PY6
UT WOS:001077837100001
ER

PT J
AU Su, W.
   Xu, J.
   Pei, D.
   Li, X.
   Yang, J.
   Geng, Z.
   Liu, Q.
   Yang, L.
   Yu, S.
AF Su, Weijie (57218402643)
   Xu, Jiakun (57932332900)
   Pei, Dating (57217234867)
   Li, Xixi (58905860600)
   Yang, Jia (59636804800)
   Geng, Zhijie (57217227799)
   Liu, Qunfeng (8568099100)
   Yang, Lixuan (36639061500)
   Yu, Shan (59874479600)
TI Hybrid Electrically Conductive Hydrogels with Local Nerve Growth Factor Release Facilitate Peripheral Nerve Regeneration
SO ACS Applied Bio Materials
LA English
DT Article
DE conductive hydrogels; nerve growth factor; peripheral nerve injury; peripheral nerve regeneration; polysaccharides modification
AB It is challenging to treat peripheral nerve injury (PNI) clinically. As the gold standard for peripheral nerve repair, autologous nerve grafting remains a critical limitation, including tissue availability, donor-site morbidity, immune rejection, etc. Recently, conductive hydrogels (CHs) have shown potential applications in neural bioengineering due to their good conductivity, biocompatibility, and low immunogenicity. Herein, a hybrid electrically conductive hydrogel composed of acrylic acid derivatives, gelatin, and heparin with sustained nerve growth factor (NGF) release property was developed. The rat sciatic nerve injury (SNI) model (10 mm long segment defect) was used to investigate the efficacy of these hydrogel conduits in facilitating peripheral nerve repair. The results showed that the hydrogel conduits had excellent conductivity, mechanical properties, and biocompatibility. In addition, NGF immobilized in the hydrogel conduits had good sustained release characteristics. Finally, functional recovery and electrophysiological evaluations, together with histological analysis, indicated that the hydrogel conduits immobilizing NGF had superior effects on motor recovery, axon growth, and remyelination, thereby significantly accelerating the repairing of the sciatic nerve. This study demonstrated that hybrid electrically conductive hydrogels with local NGF release could be effectively used for PNI repair. © 2024 Elsevier B.V., All rights reserved.
C1 Institute of Biological & Medical Engineering, Guangdong Academy of Sciences, Guangzhou, China
   Neurosurgery Unit, Sun Yat-Sen University, Guangzhou, China
   Institute of Biological & Medical Engineering, Guangdong Academy of Sciences, Guangzhou, China
   Institute of Biological & Medical Engineering, Guangdong Academy of Sciences, Guangzhou, China
   Foshan Polytechnic, Foshan City, China
NR 0
TC 0
SN 
EI 
J9 
PD JUN 15
PY 2023
VL 6.0
IS 12
BP 5854
EP 5863
DI 10.1021/acsabm.3c00977
PG 0
UT 2-s2.0-85178087458
PM 37948755.0
ER

PT J
AU Li, GC
AF Li, Guicai
TI Photothermal responsive cell-laden PNIPAM self-rolling hydrogel
SO COMPOSITES PART B-ENGINEERING
LA English
DT Article
DE Poly-N-Isopropylacrylamide hydrogel; Photothermal responsiveness; Nerve
ID temperature
AB In vitro construction of cell-laden nerve grafts has huge promising for promoting nerve regeneration after pe-ripheral nerve injury (PNI). Herein, a photothermal responsive cell-laden self-rolling poly-N-isopropylacrylamide (PNIPAM) hydrogel containing dopamine hydrochloride (DOPA) modified multi-walled carbon nanotubes (MWCNTs) is fabricated by surface modification technology and in-situ free radical polymerization. The MWCNTs modified with 2 mg/mL dopamine (2 DM) has the most obvious photothermal responsiveness with good dispersibility and stability. The PNIPAM photothermal responsive hydrogel containing 2 DM displays a porous structure, good hydrophilicity, and reversible photothermal responsiveness. MTT detection shows that the hydrogel is non-toxic while near infrared radiation does not affect Schwann cell's viability. Compared with the Schwann cells grown on the 2D plane, the Schwann cells in the 3D hydrogel possess better growth behavior, release more nerve growth factors, and significantly upregulate the gene expression related to myelin sheath and cytoskeleton. Thus, the prepared hydrogel here possesses a promoting effect on nerve cells growth, and is ex-pected to further improve the capability of nerve grafts on repairing PNI. The study is expected to provide experimental and theoretical basis for the design and preparation of cell-laden tissue-engineered nerve grafts with excellent performance.
C1 [Li, Guicai; Zhang, Liling; Han, Qi; Zheng, Tiantian; Wu, Linliang; Guan, Wenchao; Sun, Shaolan; Yang, Yumin] Nantong Univ, Coinnovat Ctr Neuroregenerat, Key Lab Neuroregenerat Jiangsu, NMPA Key Lab Res & Evaluat Tissue Engn Technol Pro, Nantong 226001, Peoples R China.
RP Li, GC; Yang, YM (corresponding author), Nantong Univ, Coinnovat Ctr Neuroregenerat, Key Lab Neuroregenerat Jiangsu, NMPA Key Lab Res & Evaluat Tissue Engn Technol Pro, Nantong 226001, Peoples R China.
EM gcli1981@ntu.edu.cn; yangym@ntu.edu.cn
FU National Natural Science Foundation of China, China [32171352]; Open
CR Antman-Passig M, 2016, NANO LETT, V16, P2567, DOI 10.1021/acs.nanolett.6b00131
NR 1
TC 18
Z9 20
U1 19
U2 114
SN 
EI 
J9 
PD JUN 15
PY 2023
VL 254
IS 
BP 
EP 
DI 10.1016/j.compositesb.2023.110551
PG 14
WC Engineering, Multidisciplinary; Materials Science, Composites
SC Engineering; Materials Science
GA H2VV0
UT WOS:000994604300001
ER

PT J
AU Xu, HL
AF Xu, Hailiang
TI Electrospun PCL Nerve Conduit Filled with GelMA Gel for CNTF and IGF-1
SO ACS BIOMATERIALS SCIENCE & ENGINEERING
LA English
DT Article
DE Peripheral nerve injury; GelMA hydrogel; Ciliaryneurotrophic factor;
ID gelatin-methacryloyl hydrogel; extracellular vesicle; insulin; repair
AB Neural tissue engineering is an essential strategy to repair long-segment peripheral nerve defects. Modification of the nerve conduit is an effective way to improve the local microenvironment of the injury site and facilitate nerve regeneration. However, the concurrent release of multiple growth cues that regulate the activity of Schwann cells and neurons remains a challenge. The present study involved the fabrication of a composite hydrogel, specifically methacrylate-anhydride gelatin-ciliary neurotrophic factor/insulin-like growth factor-1 (GelMA-CNTF/IGF-1), with the aim of providing a sustained release of CNTF and IGF-1. The GelMA-CNTF/IGF-1 hydrogels exhibited a swelling rate of 10.2% following a 24 h incubation in vitro. In vitro, GelMA hydrogels demonstrated a high degree of efficiency in the sustained release of CNTF and IGF-1 proteins, with a release rate of 85.9% for CNTF and 90.9% for IGF-1 shown at day 28. In addition, the GelMA-CNTF/IGF-1 composite hydrogel promoted the proliferation of Schwann cells and the production of nerve growth factor (NGF), connective tissue growth factor (CTGF), fibronectin, and laminin and also considerably promoted the axonal growth of neurons. Furthermore, GelMA-CNTF/IGF-1 hydrogels were loaded into PCL electrospun nerve conduits to repair 15 mm sciatic nerve defects in rats. In vivo studies indicated that PCL-GelMA-CNTF/IGF-1 could efficiently accelerate the regeneration of the rat sciatic nerve, promote the formation of the myelin sheath of new axons, promote the electrophysiological function of regenerated nerves, and eventually improve the recovery of motor function in rats. Overall, the PCL-GelMA-CNTF/IGF-1 scaffold presents an attractive new approach for generating an optimal therapeutic alternative for peripheral nerve restoration.
C1 [Xu, Hailiang; Gao, Ziheng; Wang, Zhiyuan; Wu, Weidong; Li, Hui; Liu, Youjun; Jia, Shuaijun; Hao, Dingjun; Zhu, Lei] Xi An Jiao Tong Univ, Honghui Hosp, Dept Spine Surg, Xian 710054, Shaanxi, Peoples R China.
RP Zhu, L (corresponding author), Xi An Jiao Tong Univ, Honghui Hosp, Dept Spine Surg, Xian 710054, Shaanxi, Peoples R China.; Zhu, L (corresponding author), Shaanxi Key Lab Spine Bion Treatment, Xian 710054, Shaanxi, Peoples R China.
EM zhulei619@xjtu.edu.cn
FU National Natural Science Foundation of China [81830077, 82171379]; China
CR Apel PJ, 2010, MUSCLE NERVE, V41, P335, DOI 10.1002/mus.21485
NR 1
TC 12
Z9 12
U1 3
U2 35
SN 
EI 
J9 
PD JUN 15
PY 2023
VL 9
IS 11
BP 6309
EP 6321
DI 10.1021/acsbiomaterials.3c01048
PG 13
WC Materials Science, Biomaterials
SC Materials Science
GA Y4HX4
UT WOS:001104900500001
ER

PT J
AU Zhang, X.
   Ma, Y.
   Chen, Z.
   Jiang, H.
   Fan, Z.
AF Zhang, Xiangli (57579681600)
   Ma, Yuanya (57908197000)
   Chen, Ziyan (57415655300)
   Jiang, Hong (57809496600)
   Fan, Zengjie (55346232800)
TI Implantable Nerve Conduit Made of a Self-Powered Microneedle Patch for Sciatic Nerve Repair
SO Advanced Healthcare Materials
LA English
DT Article
DE enzyme biofuel cells; microneedle patches; sciatic nerve repairs
AB Peripheral nerve defects, particularly those of a larger size, pose a significant challenge in clinical practice due to their limited regenerative capacity. To tackle this challenge, an advanced self-powered enzyme-linked microneedle (MN) nerve conduit is designed and fabricated. This innovative conduit is composed of anodic and cathodic MN arrays, which contain glucose oxidase (GOx) and horseradish peroxidase (HRP) encapsulated in ZIF-8 nanoparticles, respectively. Through an enzymatic cascade reaction, this MN nerve conduit generates microcurrents that stimulate the regeneration of muscles, blood vessels, and nerve fibers innervated by the sciatic nerve, eventually accelerating the repair of sciatic nerve injury. It is clear that this self-powered MN nerve conduit will revolutionize traditional treatment methods for sciatic nerve injury and find widespread application in the field of nerve tissue repair. © 2023 Elsevier B.V., All rights reserved.
C1 Key Laboratory of Dental Maxillofacial Reconstruction and Biological Intelligence Manufacturing, Lanzhou University, Lanzhou, China
NR 0
TC 0
SN 
EI 
J9 
PD JUN 15
PY 2023
VL 12.0
IS 31
BP nan
EP nan
DI 10.1002/adhm.202301729
PG 0
UT 2-s2.0-85166431617
PM 37531233.0
ER

PT J
AU Liang, FG
AF Liang, Fangguo
TI Ropivacaine microsphere-loaded electroconductive nerve dressings for
SO MATERIALS TODAY BIO
LA English
DT Article
DE Electroconductive hydrogel; Ropivacaine microspheres; Diabetic
ID sustained-release; hydrogel; pain; dexmedetomidine; bupivacaine
AB In recent years, electroconductive hydrogels (ECHs) have shown great potential in promoting nerve regeneration and motor function recovery following diabetic peripheral nerve injury (PNI), attributed to their similar electrical and mechanical characteristics to innate nervous tissue. It is well-established that PNI causes motor deficits and pain, especially in diabetics. Current evidence suggests that ropivacaine (ROP) encapsulated in poly lactic-coglycolic acid (PLGA) microspheres (MSs) yield a sustained analgesic effect. In this study, an ECH electroconductive network loaded with MS/ROP (ECH-MS/ROP) was designed as a promising therapeutic approach for diabetic PNI to exert lasting analgesia and functional recovery. This dual delivery system allowed ROP's slow and sequential release, achieving sustained analgesia as demonstrated by our in vivo experiments. Meanwhile, this system was designed like a lamellar dressing, with desirable adhesive and self-curling properties, convenient for treating injured nerve tissues via automatically wrapping tube-like structures, facilitating the process of implantation. Our in vitro assays verified that ECH-MS/ROP was able to enhance the adhesion and motility of Schwann cells. Besides, both in vitro and in vivo studies substantiated that ECH-MS/ROP stimulated myelinated axon regeneration through the MEK/ERK signaling pathway, thereby improving muscular denervation atrophy and facilitating functional recovery. Therefore, this study suggests that the ECH-MS/ROP dressing provides a promising strategy for treating diabetic PNI to facilitate nerve regeneration, functional recovery and pain relief.
C1 [Liang, Fangguo] Southern Med Univ, Nanfang Hosp, Dept Plast & Cosmet Surg, Guangzhou 510515, Guangdong, Peoples R China.
RP Shi, ZJ; Yang, QF (corresponding author), Southern Med Univ, Nanfang Hosp, Dept Orthopaed, Div Orthopaed Surg, Guangzhou 510515, Guangdong, Peoples R China.; Xie, PG (corresponding author), Sun Yat sen Univ, Affiliated Hosp 3, Dept Spine Surg, Guangzhou 510600, Guangdong, Peoples R China.; Ding, H (corresponding author), Southern Med Univ, Nanfang Hosp, Dept Anesthesiol, Guangzhou 510515, Guangdong, Peoples R China.
EM 18719096889@163.com; xiepgen@mail.sysu.edu.cn; 107835301@qq.com;
FU President Foundation of Nanfang Hospital, Southern Medical University
CR Baron A, 2020, CURR REV MUSCULOSKE, V13, P708, DOI 10.1007/s12178-020-09676-2
NR 1
TC 9
Z9 9
U1 4
U2 35
SN 
EI 
J9 
PD JUN 15
PY 2023
VL 21
IS 
BP 
EP 
DI 10.1016/j.mtbio.2023.100712
PG 18
WC Engineering, Biomedical; Materials Science, Biomaterials
SC Engineering; Materials Science
GA L8DB8
UT WOS:001025500000001
ER

PT J
AU Xu, WL
AF Xu, Wanlin
TI Injectable hydrogel encapsulated with VEGF-mimetic peptide-loaded
SO ACTA BIOMATERIALIA
LA English
DT Article
DE Peripheral nerve regeneration; Hydrogel; Liposome; VEGF-mimetic peptide;
ID regeneration; activation; release; angiogenesis; macrophages; recovery
AB Repair of peripheral nerve crush injury remains a major clinical challenge. Currently, oral or intravenous neurotrophic drugs are the main treatment for peripheral nerve crush injury; however, this repair process is slow, and the final effect may be uncertain. The current study aimed at developing an injectable hy-drogel with vascular endothelial growth factor (VEGF)-mimetic peptide (QK)-encapsulated nanoliposomes (QK-NLs@Gel) for sustainable drug release that creates an appropriate microenvironment for nerve regen-eration. The QK-encapsulated nanoliposomes (QK-NLs) could facilitate the proliferation, migration, and tube formation capacities of human umbilical vein endothelial cells through the VEGF signaling pathway. The QK-NLs@Gel hydrogel encapsulated with QK-NLs showed enhanced physical properties and appropri-ate biocompatibility in vitro . Thereafter, the QK-NLs@Gel hydrogel was directly injected into the site of peripheral nerve crush injury in a rat model, where it enhanced revascularization and promoted the M2 -polarization of the macrophages, thus providing an optimized microenvironment for nerve regeneration. At four weeks post-surgery, the QK-NLs@Gel injected rats exhibited enhanced axon regeneration, remyeli-nation, and better functional recovery in comparison with other groups in vivo . Overall, these findings demonstrate that the composite hydrogel could promote a multicellular pro-regenerative microenviron-ment at the peripheral nerve injury site, thus revealing great potential for peripheral nerve restoration.Statement of significancePeripheral nerve injury (PNI) is a leading public health issue, and how to delivery beneficial drugs to injured sites efficiently is still a big challenge. In the current study, an injectable hydrogel with VEGF-mimetic peptide (QK)-encapsulated nanoliposomes (QK-NLs@Gel) was first developed and used to repair a rat crush injury model. Our results showed that QK-NLs promoted the proliferation, migration, and angiogenesis of HUVEC via VEGF signaling pathway in vitro . Furthermore, when injected to the crushed sites in vivo , the QK-NLs@Gel hydrogel could accelerate nerve repair through enhanced revascularization and M2-polarization of macrophages. These results collectively demonstrate that injection of QK-NLs@Gel hydrogel could create an appropriate microenvironment for peripheral nerve regeneration. This strategy is effective, economical, and convenient for clinical applications.(c) 2023 Acta Materialia Inc. Published by Elsevier Ltd. All rights reserved.
C1 [Xu, Wanlin; Wu, Yifan; Lu, Hao; Zhang, Xu; Zhu, Yun; Liu, Shengwen; Zhang, Zhen; Yang, Wenjun] Shanghai Jiao Tong Univ, Shanghai Peoples Hosp 9, Dept Oral & Maxillofacial Head & Neck Oncol, Sch Med, Shanghai 200011, Peoples R China.
RP Zhang, Z; Yang, WJ (corresponding author), Shanghai Jiao Tong Univ, Peoples Hosp 9, Sch Med, Dept Oral & Maxillofacial Head & Neck Oncol, 639 Zhizaoju Rd, Shanghai 200011, Peoples R China.; Ye, JH (corresponding author), Nanjing Med Univ, Dept Oral & Maxillofacial Surg, Affiliated Stomatol Hosp, 140, Hanzhong Rd, Nanjing 210029, Peoples R China.
FU Interdisciplinary Program of Shanghai Jiao Tong University [YG2021QN60];
CR Bi CL, 2020, CELL SIGNAL, V70, P0, DOI 10.1016/j.cellsig.2020.109569
NR 1
TC 32
Z9 32
U1 17
U2 113
SN 
EI 
J9 
PD JUN 15
PY 2023
VL 160
IS 
BP 225
EP 238
DI 10.1016/j.actbio.2023.02.004
PG 14
WC Engineering, Biomedical; Materials Science, Biomaterials
SC Engineering; Materials Science
GA A5KP1
UT WOS:000955511400001
ER

PT J
AU Li, Y
AF Li, Yan
TI Combining chitin biological conduits with injectable adipose
SO COLLOIDS AND SURFACES A-PHYSICOCHEMICAL AND ENGINEERING ASPECTS
LA English
DT Article
DE Adipose tissue; Decellularised matrix hydrogel; Stem cell therapy; Nerve
ID extracellular-matrix; schwann-cells; growth-factor; in-vivo
AB Mesenchymal stem cells (MSCs) have shown potential for the repair of defective tissues and peripheral nerve injuries. However, local treatment alone may lead to cell loss, low viability, and diminished paracrine action owing to the lack of effective biological scaffolds. To improve the therapeutic effects of MSCs, bioactive scaffolds that mimic the stem cell microenvironment in vivo should be constructed. We developed an injectable decellularised matrix hydrogel (DAM-gel) to simulate the stem cell microenvironment using combined physical, chemical, and enzymatic digestions of human adipose tissues. The DAM-gel was loaded with rat adipose-derived mesenchymal stem cells (ADSCs) to repair sciatic nerve defects. Compared with ADSCs alone, the ADSC-loaded DAM-gel promoted the proliferation of Schwann cells in vitro, which are important in sciatic nerve regeneration. Chitin biological conduits filled with ADSC-DAM-gel composites were designed to bridge the sciatic nerve defects. Axonal regeneration and the recovery of neurological function in the ADSC-DAM-gel group increased postsurgery compared with the control group (blank conduit, ADSCs, and DAM-gel group), as confirmed by a CatWalk gait analysis, electrophysiology, and nerve/muscle histology. The ADSC-loaded DAM-gel-treated rats retained the improved peripheral nerve regeneration. Therefore, DAM-gels have great potential for enhancing the repair capacity of ADSCs in peripheral nerve defects.
C1 [Li, Yan; Xing, Jiahua; Han, Yan] Chinese Peoples Liberat Army Gen Hosp, Med Ctr 1, Dept Plast & Reconstruct Surg, Beijing 100853, Peoples R China.
RP Han, Y (corresponding author), Chinese Peoples Liberat Army Gen Hosp, Med Ctr 1, Dept Plast & Reconstruct Surg, Beijing 100853, Peoples R China.; Yue, W (corresponding author), Beijing Inst Radiat Med, Stem Cell & Regenerat Med Lab, Beijing 100850, Peoples R China.
EM yuewen0206@126.com; 13720086335@163.com
FU National Key Ramp;D Program of China [2017YFA0104702-01]; First Medical
CR Adam Young D, 2014, J BIOMED MATER RES A, V102, P1641, DOI 10.1002/jbm.a.35109
NR 1
TC 7
Z9 7
U1 2
U2 16
SN 
EI 
J9 
PD JUN 15
PY 2023
VL 658
IS 
BP 
EP 
DI 10.1016/j.colsurfa.2022.130743
PG 16
WC Chemistry, Physical
SC Chemistry
GA K6XS5
UT WOS:001017858900001
ER

PT J
AU Hui, TK
AF Hui, Tiankun
TI Phosphorene hydrogel conduits as "neurotrophin reservoirs" for promoting
SO JOURNAL OF MATERIALS CHEMISTRY B
LA English
DT Article
ID proliferation; repair
AB Treatment of large gaps in peripheral nerves is a major clinical challenge. Artificial nerve guidance conduits (NGCs) have provided new opportunities for guiding nerve regeneration. In this study, multifunctional black phosphorus (BP) hydrogel NGCs loaded with neuregulin 1 (Nrg1) were fabricated to support peripheral-nerve regeneration: they exhibited good flexibility and nerve regeneration-related cell induction, promoted Schwann-cell proliferation and accelerated neuron-branch elongation. Nrg1 induced the proliferation and migration of Schwann cells, which had beneficial roles in promoting nerve regeneration. In vivo immunofluorescence studies revealed BP hydrogel NGCs loaded with Nrg1 promoted sciatic-nerve regeneration and axon remyelination. Our method has great potential for promoting treatment of peripheral-nerve injuries.
C1 [Hui, Tiankun; Wang, Chen; Yu, Liangmin; Qiu, Meng] Ocean Univ China, Minist Educ, Key Lab Marine Chem Theory & Technol, Qingdao 266100, Peoples R China.
RP Qiu, M (corresponding author), Ocean Univ China, Minist Educ, Key Lab Marine Chem Theory & Technol, Qingdao 266100, Peoples R China.; Zhou, CL (corresponding author), Qingdao Univ, Affiliated Hosp, Dept Spinal Surg, 59 Haier Rd, Qingdao 266000, Peoples R China.
EM zhoucl@qduhospital.cn
FU National Natural Science Foundation of China [U1803128]; Taishan Scholar
CR Allbright KO, 2018, MUSCLE NERVE, V58, P251, DOI 10.1002/mus.26094
NR 1
TC 8
Z9 8
U1 11
U2 54
SN 
EI 
J9 
PD JUN 15
PY 2023
VL 11
IS 17
BP 3808
EP 3815
DI 10.1039/d3tb00340j
PG 8
WC Materials Science, Biomaterials
SC Materials Science
GA E6IM2
UT WOS:000962322400001
ER

PT J
AU Yi, D
AF Yi, Dan
TI Ultrasound-Targeted Microbubble Destruction Assisted Delivery of
SO TISSUE ENGINEERING PART A
LA English
DT Article
DE platelet-rich plasma; exosomes; ultrasound-targeted microbubble
ID schwann-cells; efficacy; hydrogel; strategy; induction; migration
AB Peripheral nerve injury is prevalent and has a high disability rate in clinical settings. Current therapeutic methods have not achieved satisfactory efficacy, underscoring the need for novel approaches to nerve restoration that remains an active area of research in neuroscience and regenerative medicine. In this study, we isolated platelet-rich plasma-derived exosomes (PRP-exos) and found that they can significantly enhance the proliferation, migration, and secretion of trophic factors by Schwann cells (SCs). In addition, there were marked changes in transcriptional and expression profiles of SCs, particularly via the upregulation of genes related to biological functions involved in nerve regeneration and repair. In the rat model of sciatic nerve crush injury, ultrasound-targeted microbubble destruction (UTMD) enhanced the efficiency of PRP-exos delivery to the injury site. This approach ensured a high concentration of PRP-exos in the injured nerve and improved the therapeutic outcomes. In conclusion, PRP-exos may promote nerve regeneration and repair, and UTMD may increase the effectiveness of targeted PRP-exos delivery to the injured nerve and enhance the therapeutic effect.
C1 [Yi, Dan; Zhang, Yongyi; Li, Molin; Chen, Xianghui; Wang, Li; Xing, Guanghui] Med Sch Chinese PLA, Beijing, Peoples R China.
RP Zhu, YQ; Wang, YX (corresponding author), Chinese Peoples Liberat Army Gen Hosp, Dept Ultrasound, Med Ctr 1, Beijing 100853, Peoples R China.
EM zhuyaqiong28@163.com; wangyuexiang1999@sina.com
FU National Natural Science Foundation of China [82102079]
CR Belanger K, 2016, MACROMOL BIOSCI, V16, P472, DOI 10.1002/mabi.201500367
NR 1
TC 8
Z9 9
U1 7
U2 20
SN 
EI 
J9 
PD JUN 15
PY 2023
VL 29
IS 23-24
BP 645
EP 662
DI 10.1089/ten.tea.2023.0133
PG 18
WC Cell & Tissue Engineering; Cell Biology; Engineering, Biomedical;
SC Cell Biology; Engineering; Materials Science
GA A3X0X
UT WOS:001182229900001
ER

PT J
AU Wang, H.
   Wan, H.
   Wang, Q.
   Ma, Y.
   Su, G.
   Cao, X.
   Gao, H.
AF Wang, Hao (59293472900)
   Wan, Hongxia (57233176900)
   Wang, Qiqi (57912435900)
   Ma, Ying (56161072100)
   Su, Guorui (58136777400)
   Cao, Xiaodong (16318699600)
   Gao, Huichang (55661027000)
TI Engineered multifunctional silk fibroin/gelatin hydrogel conduit loaded with miR-29a@ZIF-8 nanoparticles for peripheral nerve regeneration
SO Smart Materials in Medicine
LA English
DT Article
DE miR-29a; Peripheral nerve repair; Schwann cells; SF/GT hydrogel; ZIF-8
AB Peripheral nerve injury (PNI) is a common surgical disease. In recent years, with the development of tissue engineering materials, nerve guidance conduit (NGC) is expected to replace autologous nerve transplantation and become a new method for the treatment of PNI. In this work, we developed a multifunctional silk fibroin (SF)/gelatin-tyramine (GT) composite hydrogel conduit with flexible adjustable size by using a diffusion-driven cross-linking method. Furthermore, the ZIF-8 nanoparticles loaded with miR-29a (miR-29a@ZIF-8) delivery system was constructed and compounded into SF/GT hydrogel conduit to enhance its bioactivity and neural repair effects through sustained miR-29a release. In vitro cell experiments showed that SF/GT hydrogel conduit could significantly promote the myelination of Schwann cells (SCs), neuronal differentiation and axon extension of PC12 ​cells. In addition, it was worth mentioning that SF/GT hydrogel conduit could also regulate the immune microenvironment of nerve regeneration by promoting the transformation of macrophages from M1 phenotype to M2 phenotype, indicating a potential application as nerve guidance conduit in peripheral nerve repair. © 2024 Elsevier B.V., All rights reserved.
C1 School of Medicine, South China University of Technology, Guangzhou, China
   School of Food Science and Health Preserving, Guangzhou City Polytechnic, Guangzhou, China
   School of Biology and Biological Engineering, South China University of Technology, Guangzhou, China
   School of Materials Science and Engineering, South China University of Technology, Guangzhou, China
   National Engineering Research Centre for Tissue Restoration and Reconstruction, Guangzhou, China
   Guangdong Key Laboratory of Biomedical Engineering, Guangzhou, China
NR 0
TC 0
SN 
EI 
J9 
PD JUN 15
PY 2023
VL 4.0
IS nan
BP 480
EP 492
DI 10.1016/j.smaim.2023.02.002
PG 0
UT 2-s2.0-85149783532
PM nan
ER

PT J
AU Yi, ZW
AF Yi, Zhenwei
TI An electroconductive hydrogel with injectable and self-healing
SO CHEMICAL ENGINEERING JOURNAL
LA English
DT Article
DE Electroconductive hydrogel; Injectability; Self -healing; Peripheral
ID antibacterial; matrix; repair
AB Peripheral nerve regeneration and functional recovery are slow due to disruption of bioelectrical signal trans-mission. As a new therapeutic strategy, conductive hydrogels have been shown to promote the regeneration of electroactive tissue, especially nerve tissue. However, conventional conductive hydrogels made of physically doped conductive particles suffer from fragility, agglomeration, poor durability, and discontinuous transmission of electrical signals, severely limiting the migration of Schwann cells (SCs) and the remyelination of axons. Herein, a novel water-soluble conductive material was synthesized by grafting polyaniline (PANI) onto carboxymethyl chitosan (CMCS). Dual cross-linked hydrogels with injectable, self-healing, and conductive properties were created by adding CMCS-PANI (CP) to the dynamic gel network generated by the Schiff base reaction between aldehyde-based hyaluronic acid (ALHA) and CMCS. The prepared self-healing ALHA/CMCS/CP (ACCP) hydrogel had good biocompatibility, elastic modulus, and electrical conductivity that matched the sciatic nerve. The in vitro experiments indicated that ACCP3 (3 wt% CP) promoted the proliferation and migration of the SCs. Injection of ACCP3 into the crush injury site of the sciatic nerve reduced tissue resistivity, increased nerve conduction velocity, decreased the sciatic nerve functional index, enhanced the expression of neuronal axon -specific proteins, induced axon extension and remyelination, and prevented muscle denervation atrophy. Overall, the injectable self-healing conductive ACCP3 hydrogel, as a safe and effective neural tissue substitute, opens up a new way for the treatment of peripheral nerve injury and has potential clinical application.
C1 [Yi, Zhenwei; Zhan, Fangke; Chen, Yijia; Zhang, Ran; Zhao, Liming] East China Univ Sci & Technol, Sch Biotechnol, State Key Lab Bioreactor Engn, Shanghai 200237, Peoples R China.
RP Zhao, LM (corresponding author), East China Univ Sci & Technol, Sch Biotechnol, State Key Lab Bioreactor Engn, Shanghai 200237, Peoples R China.; Lin, HD (corresponding author), Shanghai Jiao Tong Univ, Sch Med, Shanghai Gen Hosp, Dept Orthopaed, Shanghai 200080, Peoples R China.
EM 72400019193@shsmu.edu.cn; zhaoliming@ecust.edu.cn
FU Program of Shanghai Academic/Technology Research Leader [22XD1430500];
CR Blankenship AG, 2010, NAT REV NEUROSCI, V11, P18, DOI 10.1038/nrn2759
NR 1
TC 14
Z9 15
U1 12
U2 91
SN 
EI 
J9 
PD JUN 15
PY 2023
VL 478
IS 
BP 
EP 
DI 10.1016/j.cej.2023.147261
PG 16
WC Engineering, Environmental; Engineering, Chemical
SC Engineering
GA AD5S9
UT WOS:001116542700001
ER

PT J
AU Yang, QF
AF Yang, Qinfeng
TI Exosomes-loaded electroconductive nerve dressing for nerve regeneration
SO BIOACTIVE MATERIALS
LA English
DT Article
DE Diabetic peripheral nerve injury; Exosomes; Electroconductive hydrogel;
ID hydrogel; property; recovery; mice
AB Over the years, electroconductive hydrogels (ECHs) have been extensively applied for stimulating nerve regeneration and restoring locomotor function after peripheral nerve injury (PNI) with diabetes, given their favorable mechanical and electrical properties identical to endogenous nerve tissue. Nevertheless, PNI causes the loss of locomotor function and inflammatory pain, especially in diabetic patients. It has been established that bone marrow stem cells-derived exosomes (BMSCs-Exos) have analgesic, anti-inflammatory and tissue regen-eration properties. Herein, we designed an ECH loaded with BMSCs-Exos (ECH-Exos) electroconductive nerve dressing to treat diabetic PNI to achieve functional recovery and pain relief. Given its potent adhesive and self -healing properties, this laminar dressing is convenient for the treatment of damaged nerve fibers by automati-cally wrapping around them to form a size-matched tube-like structure, avoiding the cumbersome implantation process. Our in vitro studies showed that ECH-Exos could facilitate the attachment and migration of Schwann cells. Meanwhile, Exos in this system could modulate M2 macrophage polarization via the NF-kappa B pathway, thereby attenuating inflammatory pain in diabetic PNI. Additionally, ECH-Exos enhanced myelinated axonal regeneration via the MEK/ERK pathway in vitro and in vivo, consequently ameliorating muscle denervation atrophy and further promoting functional restoration. Our findings suggest that the ECH-Exos system has huge prospects for nerve regeneration, functional restoration and pain relief in patients with diabetic PNI.
C1 [Yang, Qinfeng; Liu, Shencai; Yang, Sheng; Wang, Jian; Shi, Zhanjun] Southern Med Univ, Nanfang Hosp, Div Orthopaed Surg, Dept Orthopaed, Guangzhou 510515, Guangdong, Peoples R China.
RP Shi, ZJ (corresponding author), Southern Med Univ, Nanfang Hosp, Div Orthopaed Surg, Dept Orthopaed, Guangzhou 510515, Guangdong, Peoples R China.; Yu, ZQ (corresponding author), Southern Med Univ, Integrated Hosp Tradit Chinese Med, Canc Ctr, Guangzhou 510515, Guangdong, Peoples R China.; Liang, FG (corresponding author), Southern Med Univ, Nanfang Hosp, Dept Plast & Cosmet Surg, Guangzhou 510515, Guangdong, Peoples R China.
EM yuzq@smu.edu.cn; 18719096889@163.com; 15322396396@163.com
FU President Foundation of Nanfang Hospital, Southern Medical University
CR Baron A, 2020, CURR REV MUSCULOSKE, V13, P708, DOI 10.1007/s12178-020-09676-2
NR 1
TC 59
Z9 59
U1 11
U2 109
SN 
EI 
J9 
PD JUN 15
PY 2023
VL 26
IS 
BP 194
EP 215
DI 10.1016/j.bioactmat.2023.02.024
PG 22
WC Engineering, Biomedical; Materials Science, Biomaterials
SC Engineering; Materials Science
GA D9XD4
UT WOS:000972177400001
ER

PT J
AU Shi, W.
   Wu, Y.
   Wu, J.
   Gao, Y.
   Zhao, P.
   Lu, X.
AF Shi, Wentao (57191901159)
   Wu, Yiqing (57413138100)
   Wu, Jiawei (57992001900)
   Gao, Yan (57578053800)
   Zhao, Peng (55273349200)
   Lu, Xiaojie (59115468100)
TI NPS-Crosslinked Fibrin Gels Load with EMSCs to Repair Peripheral Nerve Injury in Rats
SO Macromolecular Bioscience
LA English
DT Article
DE EMSCs; fibrin; neural regeneration; NPS
AB Neural tissue engineering has been introduced as a novel therapeutic strategy for trauma-induced sciatic nerve defects. Here, a neuropeptide S (NPS)-crosslinked fibrin scaffolds (NPS@Fg) loaded with an ectomesenchymal stem cell (EMSC) system to bridge an 8-mm sciatic nerve defect in rats are reported. The Schwann cell-like and neural differentiation of the EMSCs on the engineered fibrin scaffolds are also assessed in vitro. These results show that the NPS@Fg promotes the differentiation of EMSCs into neuronal lineage cells, which may also contribute to the therapeutic outcome of the NPS@Fg+EMSCs strategy. After transplantation NPS@Fg+EMSCs into sciatic nerve defects in rats, nerve recovery is assessed up to 12 weeks postinjury. In vivo experiments show that the combination of NPS crosslinked fibrin scaffolds with EMSCs can significantly accelerate nerve healing and improve morphological repair. In the study, NPS@Fg+EMSCs may represent a new potential strategy for peripheral nerve reconstruction. © 2023 Elsevier B.V., All rights reserved.
C1 Brain Institute, Jiangnan University, Wuxi, China
   Wuxi Second People's Hospital, Wuxi, China
   First People's Hospital of Nanjing City, Nanjing, China
NR 0
TC 0
SN 
EI 
J9 
PD JUN 15
PY 2023
VL 23.0
IS 3
BP nan
EP nan
DI 10.1002/mabi.202200381
PG 0
UT 2-s2.0-85146217181
PM 36583716.0
ER

PT J
AU Zhang, H
AF Zhang, Hui
TI Ultrasound-Responsive Composited Conductive Silk Conduits for Peripheral
SO SMALL STRUCTURES
LA English
DT Article
DE drug delivery; inverse opal; nerve regeneration; PEDOT:PSS; silk
AB Peripheral nerve injuries are challenging to repair clinically due to their limited regenerative capacity. Herein, a novel poly(3,4-ethylenedioxythiophene):poly(4-styrene sulfonate) (PEDOT:PSS) composited conductive silk conduit with ultrasound (US)-triggered active release for peripheral nerve regeneration is presented. The conduit is composed of silk fibroin inverse opal tubular scaffolds and the secondary hydrogel filler that contains thermosensitive material (poly( N- isopropylacrylamide), PNIPAM), PEDOT:PSS, and nerve growth factor (NGF). Benefiting from the integration of these functional materials and active factors, the silk fibroin conduits show excellent biocompatibility, flexibility, conductivity, and bioactivity. In particular, owing to the thermal effect of US and the temperature responsiveness of PNIPAM, the secondary filling hydrogel undergoes volume shrinkage upon US triggering, allowing the responsive NGF release. Besides, the electrical conductivity of PEDOT:PSS has been affirmed to promote neuron and axon outgrowth. Through in vivo experiments, the synergistic effect of PEDOT:PSS and US-triggered delivery of NGF on accelerating injured nerve repair are demonstrated. These results reveal the practical value of the proposed intelligent conductive silk conduits with US responsiveness for nerve regeneration in preclinical studies.
C1 [Zhang, Hui; Chai, Renjie] Southeast Univ, State Key Lab Bioelect, Dept Otolaryngol Head & Neck Surg,Jiangsu Prov Hi, Sch Life Sci & Technol,Zhongda Hosp,Adv Inst Life, Nanjing 210096, Peoples R China.
RP Chai, RJ (corresponding author), Southeast Univ, State Key Lab Bioelect, Dept Otolaryngol Head & Neck Surg,Jiangsu Prov Hi, Sch Life Sci & Technol,Zhongda Hosp,Adv Inst Life, Nanjing 210096, Peoples R China.; Chai, RJ (corresponding author), Nantong Univ, Coinnovat Ctr Neuroregenerat, Nantong 226001, Peoples R China.; Chai, RJ (corresponding author), Univ Elect Sci & Technol China, Dept Otolaryngol Head & Neck Surg, Sichuan Prov Peoples Hosp, Chengdu 610072, Peoples R China.; Chai, RJ (corresponding author), Chinese Acad Sci, Inst Stem Cell & Regenerat, Beijing 100101, Peoples R China.; Chai, RJ (corresponding author), Capital Med Univ, Beijing Key Lab Neural Regenerat & Repair, Beijing 100069, Peoples R China.
EM renjiec@seu.edu.cn
FU National Key Research and Development Program of China [2020YFA0908200,
CR Abidian MR, 2012, ADV HEALTHC MATER, V1, P762, DOI 10.1002/adhm.201200182
NR 1
TC 22
Z9 22
U1 25
U2 191
SN 
EI 
J9 
PD JUN 15
PY 2023
VL 4
IS 9
BP 
EP 
DI 10.1002/sstr.202300045
PG 10
WC Chemistry, Physical; Nanoscience & Nanotechnology; Materials Science,
SC Chemistry; Science & Technology - Other Topics; Materials Science
GA Z5V6B
UT WOS:000960255200001
ER
