# Supplementary material for: Hydrogel research in peripheral nerve injury repair: a comprehensive multi-database bibliometric analysis (2015–2025)
Source: Front Neurol. 2026 Apr 29;17:1763950. doi: 10.3389/fneur.2026.1763950 (PMC13167558; doi:10.3389/fneur.2026.1763950)
Supplement: Supplementary file 2 [file Supplementary_file_2.zip › Data/Merge-Article/download2024u55.txt]

PT J
AU Han, Y
AF Han, Ying
TI A 3D printable gelatin methacryloyl/chitosan hydrogel assembled with
SO COMPOSITES PART B-ENGINEERING
LA English
DT Article
DE Conductive hydrogel; Surface treatments; PEDOT; Digital light
ID stem-cells; myelination; polypyrrole; fabrication; nanofibers; guidance
AB In neural tissue engineering, biomaterial scaffolds that have high conductivity and customized structures are crucial in promoting nerve regeneration. Poly(3,4-ethylenedioxythiophene) (PEDOT) has emerged as a promising conductive polymer with excellent chemical stability and biocompatibility. However, traditional threedimensional (3D) printing of PEDOT-based conductive scaffolds faces challenges in limited printing resolution, poor solubility, and brittleness of conductive materials. Herein, digital light processing (DLP) printing was used to fabricate complex hydrogel structures using gelatin methacryloyl (GelMA) and chitosan (CS) while incorporating PEDOT nanoparticles through interfacial polymerization to create conducting pathways within a hydrogel structure. The integration of PEDOT significantly enhanced the electrical conductivity and mechanical properties of the GelMA/CS hydrogel while preserving printed details. The GelMA/CS-PEDOT hydrogel promoted cell proliferation and facilitated axon outgrowth of PC12 cells and Schwann cells during in vitro culture. Moreover, in vitro direct current electrical stimulation promoted axon elongation of PC12 cells cultured on a conductive substrate. In vivo studies used a conductive nerve conduit to repair a 10-mm rat sciatic nerve defect, validating the efficacy of GelMA/CS-PEDOT scaffold in peripheral nerve injury repair. These findings highlight the significant potential of conductive GelMA/CS-PEDOT hydrogel in the field of neural tissue engineering.
C1 [Han, Ying; Lu, Xingchen; Yang, Huayong; Yin, Jun] Zhejiang Univ, Sch Mech Engn, State Key Lab Fluid Power & Mechatron Syst, Hangzhou 310027, Peoples R China.
RP Yin, J (corresponding author), Zhejiang Univ, Sch Mech Engn, State Key Lab Fluid Power & Mechatron Syst, Hangzhou 310027, Peoples R China.; Yin, J (corresponding author), Zhejiang Univ, Sch Mech Engn, Key Lab Printing Proc & Equipment Zhejiang Prov 3D, Hangzhou 310027, Peoples R China.; Yu, MF (corresponding author), Zhejiang Univ, Canc Ctr, Stomatol Hosp, Sch Med,Zhejiang Prov Clin Res Ctr Oral Dis,Sch St, Hangzhou 310000, Peoples R China.
EM yumengfei@zju.edu.cn; junyin@zju.edu.cn
FU National Natural Science Foundation of China [52250006, 52075482,
CR Abidian MR, 2006, ADV MATER, V18, P405, DOI 10.1002/adma.200501726
NR 1
TC 42
Z9 44
U1 57
U2 234
SN 
EI 
J9 
PD JUN 15
PY 2024
VL 273
IS 
BP 
EP 
DI 10.1016/j.compositesb.2024.111241
PG 13
WC Engineering, Multidisciplinary; Materials Science, Composites
SC Engineering; Materials Science
GA JU2J4
UT WOS:001175607800001
ER

PT J
AU Hong, JC
AF Hong, Juncong
TI Magnetic fibrin nanofiber hydrogel delivering iron oxide magnetic
SO REGENERATIVE BIOMATERIALS
LA English
DT Article
DE peripheral nerve regeneration; fibrin; iron oxide magnetic
ID cell-proliferation; stem-cells; differentiation; orientation
AB Peripheral nerve injury is a debilitating condition that have a profound impact on the overall quality of an individual's life. The repair of peripheral nerve defects continues to present significant challenges in the field. Iron oxide magnetic nanoparticles (IONPs) have been recognized as potent nanotools for promoting the regeneration of peripheral nerves due to their capability as biological carriers and their ability to template the hydrogel structure under an external magnetic field. This research used a fibrin nanofiber hydrogel loaded with IONPs (IONPs/fibrin) to promote the regeneration of peripheral nerves in rats. In vitro examination of PC12 cells on various concentrations of IONPs/fibrin hydrogels revealed a remarkable increase in NGF and VEGF expression at 2% IONPs concentration. The biocompatibility and degradation of 2% IONPs/fibrin hydrogel were assessed using the in vivo imaging system, demonstrating subcutaneous degradation within a week without immediate inflammation. Bridging a 10-mm sciatic nerve gap in Sprague Dawley rats with 2% IONPs/fibrin hydrogel led to satisfactory morphological recovery of myelinated nerve fibers. And motor functional recovery in the 2% IONPs/fibrin group was comparable to autografts at 6, 9 and 12 weeks postoperatively. Hence, the composite fibrin hydrogel incorporating 2% IONPs exhibits potential for peripheral nerve regeneration.
C1 [Hong, Juncong; Wang, Haitao; Gong, Zhe; Fang, Xiangqian; Zhu, Jinjin] Zhejiang Univ, Sir Run Shaw Hosp, Sch Med, Dept Orthopaed Surg, Hangzhou 310016, Zhejiang, Peoples R China.
RP Fang, XQ; Zhu, JJ (corresponding author), Zhejiang Univ, Sir Run Shaw Hosp, Sch Med, Dept Orthopaed Surg, Hangzhou 310016, Zhejiang, Peoples R China.; Fang, XQ; Zhu, JJ (corresponding author), Key Lab Musculoskeletal Syst Degenerat & Regenerat, Hangzhou 310016, Zhejiang, Peoples R China.; Yang, SH (corresponding author), Zhejiang Sci Tech Univ, Zhejiang Mauritius Joint Res Ctr Biomat & Tissue E, Sch Mat Sci & Engn, Hangzhou 310018, Zhejiang, Peoples R China.
EM orthofxq@zju.edu.cn; yangsh@zstu.edu.cn; zjjspine003@zju.edu.cn
FU National Natural Science Foundation of China [82302712, 32301144]; China
CR Ahmed TAE, 2008, TISSUE ENG PART B-RE, V14, P199, DOI 10.1089/ten.teb.2007.0435
NR 1
TC 6
Z9 6
U1 20
U2 43
SN 
EI 
J9 
PD JUN 15
PY 2024
VL 11
IS 
BP 
EP 
DI 10.1093/rb/rbae075
PG 16
WC Materials Science, Biomaterials
SC Materials Science
GA ZM7H4
UT WOS:001275777600001
ER

PT J
AU Liu, H
AF Liu, Hao
TI Cartilage-on-a-chip with magneto-mechanical transformation for
SO BIOACTIVE MATERIALS
LA English
DT Article
DE Cartilage-on-a-chip; Neodymium magnet; GelMA-HAMA; Mechanical loading
ID peripheral-nerve injury; diagnosis; pain
AB Osteoarthritis (OA) is a prevalent joint disease primarily induced by overstrain, leading to disability and significantly impacting patients' quality of life. However, current OA studies lack an ideal in vitro model, which can recapitulate the high peripheral strain of the joint and precisely model the disease onset process. In this paper, we propose a novel cartilage-on-a-chip platform that incorporates a biohybrid hydrogel comprising Neodymium (NdFeB)/Poly-GelMA-HAMA remote magneto-control hydrogel film. This platform facilitates chondrocyte culture and stress loading, enabling the investigation of chondrocytes under various stress stimuli. The Neodymium (NdFeB)/Poly-GelMA-HAMA hydrogel film exhibits magneto-responsive shape-transition behavior, further dragging the chondrocytes cultured in hydrogels under magnetic stimulation. It was investi-gated that inflammation-related genes and proteins in chondrocytes are changed with mechanical stress stim-ulation in the cartilage-on-a-chip. Especially, MMP-13 and the proportion of collagen secretion are upregulated, showing a phenotype similar to that of real human osteoarthritis. Therefore, we believed that this cartilage-on-a-chip platform provides a desired in vitro model for osteoarthritis, which is of great significance in disease research and drug development.
C1 [Liu, Hao; Wang, Weijun; Zhang, Dagan; Jiang, Qing] Nanjing Drum Tower Hosp, Affiliated Hosp, Dept Sports Med & Adult Reconstruct Surg, State Key Lab Pharmaceut Biotechnol,Med Sch, 321 Zhongshan Rd, Nanjing 210008, Jiangsu, Peoples R China.
RP Wang, WJ; Zhang, DG; Jiang, Q (corresponding author), Nanjing Drum Tower Hosp, Affiliated Hosp, Dept Sports Med & Adult Reconstruct Surg, State Key Lab Pharmaceut Biotechnol,Med Sch, 321 Zhongshan Rd, Nanjing 210008, Jiangsu, Peoples R China.
EM zhang_dagan@126.com; qingj@nju.edu.cn
FU National Basic Research Program of China [M2021031]; Major Project of
CR Ahmed-Labib M, 2007, NEUROSURGERY, V61, P1016, DOI 10.1227/01.neu.0000303197.87672.31
NR 1
TC 15
Z9 15
U1 9
U2 73
SN 
EI 
J9 
PD JUN 15
PY 2024
VL 33
IS 
BP 61
EP 68
DI 10.1016/j.bioactmat.2023.10.030
PG 8
WC Engineering, Biomedical; Materials Science, Biomaterials
SC Engineering; Materials Science
GA Y8AA3
UT WOS:001107418900001
ER

PT J
AU Yang, GG
AF Yang, Ganguang
TI Tunable Hydrogel Electronics for Diagnosis of Peripheral Neuropathy
SO ADVANCED MATERIALS
LA English
DT Article
DE diagnosis; electromyography; on-skin electronics; peripheral neuropathy;
ID sympathetic skin-response
AB Peripheral neuropathy characterized by rapidly increasing numbers of patients is commonly diagnosed via analyzing electromyography signals obtained from stimulation-recording devices. However, existing commercial electrodes have difficulty in implementing conformal contact with skin and gentle detachment, dramatically impairing stimulation/recording performances. Here, this work develops on-skin patches with polyaspartic acid-modified dopamine/ethyl-based ionic liquid hydrogel (PDEH) as stimulation/recording devices to capture electromyography signals for the diagnosis of peripheral neuropathy. Triggered by a one-step electric field treatment, the hydrogel achieves rapid and wide-range regulation of adhesion and substantially strengthened mechanical performances. Moreover, hydrogel patches assembled with a silver-liquid metal (SLM) layer exhibit superior charge injection and low contact impedance, capable of capturing high-fidelity electromyography. This work further verifies the feasibility of hydrogel devices for accurate diagnoses of peripheral neuropathy in sensory, motor, and mixed nerves. For various body parts, such as fingers, the elderly's loose skin, hairy skin, and children's fragile skin, this work regulates the adhesion of PDEH-SLM devices to establish intimate device/skin interfaces or ensure benign removal. Noticeably, hydrogel patches achieve precise diagnoses of nerve injuries in these clinical cases while providing extra advantages of more effective stimulation/recording performances. These patches offer a promising alternative for the diagnosis and rehabilitation of neuropathy in future.
C1 [Yang, Ganguang; Hu, Yijia; Guo, Wei; Wu, Hao] Huazhong Univ Sci & Technol, Sch Mech Sci & Engn, Flexible Elect Res Ctr, State Key Lab Intelligent Mfg Equipment & Technol, Wuhan 430074, Hubei, Peoples R China.
RP Wu, H (corresponding author), Huazhong Univ Sci & Technol, Sch Mech Sci & Engn, Flexible Elect Res Ctr, State Key Lab Intelligent Mfg Equipment & Technol, Wuhan 430074, Hubei, Peoples R China.; Liu, YT (corresponding author), Huazhong Univ Sci & Technol, Union Hosp, Tongji Med Coll, Dept Hand Surg, Wuhan 430022, Hubei, Peoples R China.; Wu, H (corresponding author), Huazhong Univ Sci & Technol, Sch Integrated Circuits, Wuhan 430074, Hubei, Peoples R China.
EM 2016xh0053@hust.edu.cn; hwu16@hust.edu.cn
FU National Key R&D Program of China; Flexible Electronics Research Center;
CR Alleman CJM, 2015, DIABETES RES CLIN PR, V109, P215, DOI 10.1016/j.diabres.2015.04.031
NR 1
TC 25
Z9 26
U1 25
U2 146
SN 
EI 
J9 
PD JUN 15
PY 2024
VL 36
IS 18
BP 
EP 
DI 10.1002/adma.202308831
PG 19
WC Chemistry, Multidisciplinary; Chemistry, Physical; Nanoscience &
SC Chemistry; Science & Technology - Other Topics; Materials Science;
GA PL2A1
UT WOS:001125857200001
ER

PT J
AU Fang, JQ
AF Fang, Jiaqi
TI Nerve Guide Conduits Integrated with Fisetin-Loaded Chitosan Hydrogels
SO MACROMOLECULAR BIOSCIENCE
LA English
DT Article
DE chitosan; drug sustained release; electrospinning; fisetin; nerve
ID injury; cells; inhibition
AB Peripheral nerve injuries (PNI) represent a prevalent and severe category of damage resulting from traumatic incidents. Predominantly, the deficiency in nerve regeneration can be ascribed to enduring inflammatory reactions, hence imposing substantial clinical implications for patients. Fisetin, a flavonoid derived from plants, is naturally present in an array of vegetables and fruits, including strawberries, apples, onions, and cucumbers. It exhibits immunomodulatory properties through the reduction of inflammation and oxidative stress. In the present research, a nerve defect is addressed for the first time utilizing a scaffold primed for controlled fisetin release. In this regard, fisetin-loaded chitosan hydrogels are incorporated into the lumen of polycaprolactone (PCL) nerve guide conduits (NGCs). The hydrogel maintained a steady release of an appropriate fisetin dosage. The study outcomes indicated that the fisetin/chitosan/polycaprolactone (FIS/CS/PCL) NGCs amplified Schwann cell proliferation and neural expression, curtailed oxidative stress, alleviated inflammation, and improved functions, electrophysiological properties, and morphology. This pioneering scaffold has the potential to contribute significantly to the field of neuroengineering.
C1 [Fang, Jiaqi; Xu, Bo; Jin, Xuehan; Chen, Feng; Liu, Shuhao; Liu, Shengfu; Wang, Sen; Zhang, Fan; Song, Kaihang; Wang, Jianguang; Nan, Liping; Liu, Junjian] Tongji Univ, Shanghai Peoples Hosp 10, Sch Med, Dept Orthopaed, Shanghai 200000, Peoples R China.
RP Wang, JG; Nan, LP; Liu, JJ (corresponding author), Tongji Univ, Shanghai Peoples Hosp 10, Sch Med, Dept Orthopaed, Shanghai 200000, Peoples R China.; Wang, JG (corresponding author), Second Peoples Hosp Kashi, Dept Clin Lab, Kashi 844000, Xinjiang, Peoples R China.
EM wangjianguang@tongji.edu.cn; nlpgwkys@sina.com; jjliu@tongji.edu.cn
FU Science and Technology Commission of Shanghai Municipality; Fundamental
CR Brennan DA, 2018, ADV HEALTHC MATER, V7, P0, DOI 10.1002/adhm.201701277
NR 1
TC 6
Z9 6
U1 5
U2 71
SN 
EI 
J9 
PD JUN 15
PY 2024
VL 24
IS 5
BP 
EP 
DI 10.1002/mabi.202300476
PG 13
WC Biochemistry & Molecular Biology; Materials Science, Biomaterials;
SC Biochemistry & Molecular Biology; Materials Science; Polymer Science
GA QY3A6
UT WOS:001157735100001
ER

PT J
AU Das, S
AF Das, Soumitra
TI Advancing Peripheral Nerve Regeneration: 3D Bioprinting of GelMA-Based
SO ACS BIOMATERIALS SCIENCE & ENGINEERING
LA English
DT Article
DE GelMA; 3D extrusion printing; bioprinting; nerve guidance conduits
ID conductive gelatin methacrylate; carbon nanofiber composites; gellan
AB Peripheral nerve injuries often result in substantial impairment of the neurostimulatory organs. While the autograft is still largely used as the "gold standard" clinical treatment option, nerve guidance conduits (NGCs) are currently considered a promising approach for promoting peripheral nerve regeneration. While several attempts have been made to construct NGCs using various biomaterial combinations, a comprehensive exploration of the process science associated with three-dimensional (3D) extrusion printing of NGCs with clinically relevant sizes (length: 20 mm; diameter: 2-8 mm), while focusing on tunable buildability using electroactive biomaterial inks, remains unexplored. In addressing this gap, we present here the results of the viscoelastic properties of a range of a multifunctional gelatin methacrylate (GelMA)/poly(ethylene glycol) diacrylate (PEGDA)/carbon nanofiber (CNF)/gellan gum (GG) hydrogel bioink formulations and printability assessment using experiments and quantitative models. Our results clearly established the positive impact of the gellan gum on the enhancement of the rheological properties. Interestingly, the strategic incorporation of PEGDA as a secondary cross-linker led to a remarkable enhancement in the strength and modulus by 3 and 8-fold, respectively. Moreover, conductive CNF addition resulted in a 4-fold improvement in measured electrical conductivity. The use of four-component electroactive biomaterial ink allowed us to obtain high neural cell viability in 3D bioprinted constructs. While the conventionally cast scaffolds can support the differentiation of neuro-2a cells, the most important result has been the excellent cell viability of neural cells in 3D encapsulated structures. Taken together, our findings demonstrate the potential of 3D bioprinting and multimodal biophysical cues in developing functional yet critical-sized nerve conduits for peripheral nerve tissue regeneration.
C1 [Das, Soumitra; Basu, Bikramjit] Indian Inst Sci, Mat Res Ctr, Lab Biomat, Bangalore 560012, India.
RP Basu, B (corresponding author), Indian Inst Sci, Mat Res Ctr, Lab Biomat, Bangalore 560012, India.
EM bikram@iisc.ac.in
FU Science and Engineering Research Board; Science Engineering Research
CR Aldana AA, 2019, NANOMATERIALS-BASEL, V9, P0, DOI 10.3390/nano9010120
NR 1
TC 20
Z9 21
U1 8
U2 64
SN 
EI 
J9 
PD JUN 15
PY 2024
VL 10
IS 3
BP 1620
EP 1645
DI 10.1021/acsbiomaterials.3c01226
PG 26
WC Materials Science, Biomaterials
SC Materials Science
GA KK9A9
UT WOS:001164535500001
ER

PT J
AU Gao, YS
AF Gao, Yisheng
TI Advancing neural regeneration via adaptable hydrogels: Enriched with
SO BIOACTIVE MATERIALS
LA English
DT Article
DE Adaptable hydrogels; Magnesium; Cell infiltration; Regenerative
ID sciatic-nerve regeneration; reversible linkages; magnesium; injury
AB Peripheral nerve injury is a complex and challenging medical condition due to the limited ability of nerves to regenerate, resulting in the loss of both sensory and motor function. Hydrogels have emerged as a promising biomaterial for promoting peripheral nerve regeneration, while conventional hydrogels are generally unable to support endogenous cell infiltration due to limited network dynamics, thereby compromising the therapeutic outcomes. Herein, we present a cell adaptable hydrogel containing a tissue-mimetic silk fibroin network and a dynamically crosslinked bisphosphonated-alginate network. The dynamic network of this hydrogel can respond to cell-generated forces to undergo the cell-mediated reorganization, thereby effectively facilitating the rapid infiltration of Schwann cells and macrophages, as well as the ingrowth of axons. We further show that the magnesium ions released from the hydrogel not only promote neurite outgrowth but also regulate the polari-zation of macrophages in a sequential manner, contributing to the formation of a regenerative microenviron-ment. Therefore, this hydrogel effectively prevents muscle atrophy and promotes the regeneration and functional recovery of nerve defects of up to 10 mm within 8 weeks. The findings from this study demonstrate that adaptable hydrogels are promising inductive biomaterials for enhancing the therapeutic outcomes of peripheral nerve injury treatments.
C1 [Gao, Yisheng; Zhang, Jianye; Zhang, Miao; Zhang, Luzhong; Yang, Yumin; Zhao, Yahong] Nantong Univ, Coinnovat Ctr Neuroregenerat, Key Lab Neuroregenerat Jiangsu, NMPA Key Lab Res & Evaluat Tissue Engn Technol Pro, Nantong 226001, Peoples R China.
RP Yang, YM; Zhao, YH (corresponding author), Nantong Univ, Coinnovat Ctr Neuroregenerat, Key Lab Neuroregenerat Jiangsu, NMPA Key Lab Res & Evaluat Tissue Engn Technol Pro, Nantong 226001, Peoples R China.; Yang, YM; Zhao, YH (corresponding author), Nantong Univ, Coinnovat Ctr Neuroregenerat, NMPA Key Lab Res & Evaluat Tissue Engn Technol Pro, Minist Educ, Nantong 226001, Peoples R China.; Bian, LM; Zhang, KY (corresponding author), South China Univ Technol, Sch Biomed Sci & Engn, Guangzhou Int Campus, Guangzhou 511442, Peoples R China.
EM bianlm@scut.edu.cn; yangym@ntu.edu.cn; kyuzhang@scut.edu.cn;
FU National Natural Science Foundation of China [32230057, 32271385,
CR Bai SM, 2021, CHEM ENG J, V413, P0, DOI 10.1016/j.cej.2020.127512
NR 1
TC 29
Z9 32
U1 50
U2 282
SN 
EI 
J9 
PD JUN 15
PY 2024
VL 33
IS 
BP 100
EP 113
DI 10.1016/j.bioactmat.2023.10.026
PG 14
WC Engineering, Biomedical; Materials Science, Biomaterials
SC Engineering; Materials Science
GA Y8GW4
UT WOS:001107599300001
ER

PT J
AU Dong, Q
AF Dong, Qi
TI Rapid Forming, Robust Adhesive Fungal-Sourced Chitosan Hydrogels Loaded
SO ADVANCED HEALTHCARE MATERIALS
LA English
DT Article
DE adhesive; chitosan; peripheral nerve regeneration; photopolymerization;
ID regeneration; injury; strength; matrix
AB Clinically, conventional sutures for repair of short-distance nerve injuries (< 5 mm) may contribute to uncontrolled inflammation and scar formation, thus negatively impacting nerve regeneration. To repair transected peripheral nerves with short distances, a rapid-forming, robust adhesive chitosan hydrogel is prepared by synthesizing maleic and dopamine bi-functionalized fungal-sourced chitosan (DM) and subsequently photopolymerizing DM precursor solution. The hydrogel rapidly polymerized under UV light irradiation (approximate to 2 s) and possessed a strong adhesive strength (273.33 +/- 55.07 kPa), facilitating a fast bonding of nerve stump. Especially, its tailored degradation profile over 28 days supported both early gap bridging and subsequent nerve regeneration. Furthermore, deferoxamine (DFO), a pro-angiogenic drug, is loaded into the hydrogel to reach sustainable release, accelerating axonal growth synergistically. A 3 mm long sciatic nerve defects model in rats is used to investigate the efficacy of DM@DFO hydrogel for repairing peripheral nerve defects. After 60 days, the DM@DFO hydrogel significantly outperformed conventional sutures and fibrin glue, improving motor and sensory recovery by reducing inflammation, inhibiting scar formation, and accelerating vascular regeneration within 14 days post-repair. This work highlights the DM@DFO hydrogel as a promising tissue adhesive for effective short-distance peripheral nerve repair.
C1 [Dong, Qi; Yang, Junfeng; Yang, Kaidan; Chen, Ruina; Wang, Yachao; Zhou, Yingshan] Wuhan Textile Univ, State Key Lab New Textile Mat & Adv Proc Technol, Wuhan 430073, Peoples R China.
RP Zhou, YS (corresponding author), Wuhan Textile Univ, State Key Lab New Textile Mat & Adv Proc Technol, Wuhan 430073, Peoples R China.; Zhou, YS (corresponding author), Wuhan Textile Univ, Coll Mat Sci & Engn, Wuhan 430073, Peoples R China.
EM yszhou@wtu.edu.cn
FU Knowledge Innovation Program of Wuhan-Basic Research [2022020801010246];
CR Alimi BA, 2023, INT J BIOL MACROMOL, V237, P0, DOI 10.1016/j.ijbiomac.2023.124195
NR 1
TC 5
Z9 5
U1 14
U2 33
SN 
EI 
J9 
PD JUN 15
PY 2024
VL 13
IS 31
BP 
EP 
DI 10.1002/adhm.202401412
PG 14
WC Engineering, Biomedical; Nanoscience & Nanotechnology; Materials
SC Engineering; Science & Technology - Other Topics; Materials Science
GA S1F0S
UT WOS:001312746800001
ER

PT J
AU Hoveizi, E
AF Hoveizi, Elham
TI Enhancement of nerve regeneration through schwann cell-mediated healing
SO BIOMEDICAL MATERIALS
LA English
DT Article
DE peripheral nerve injuries; nerve regeneration; conduit; schwann cells;
ID differentiation; scaffold; repair
AB Despite recent technological advancements, effective healing from sciatic nerve damage remains inadequate. Cell-based therapies offer a promising alternative to autograft restoration for peripheral nerve injuries, and 3D printing techniques can be used to manufacture conduits with controlled diameter and size. In this study, we investigated the potential of Wharton's jelly-derived mesenchymal stem cells (WJMSCs) differentiated into schwann cells, using a polyacrylonitrile (PAN) conduit filled with fibrin hydrogel and graphene quantum dots (GQDs) to promote nerve regeneration in a rat sciatic nerve injury model. We investigated the potential of WJMSCs, extracted from the umbilical cord, to differentiate into schwann cells and promote nerve regeneration in a rat sciatic nerve injury model. WJMSCs were 3D cultured and differentiated into schwann cells within fibrin gel for two weeks. A 3 mm defect was created in the sciatic nerve of the rat model, which was then regenerated using a conduit/fibrin, conduit covered with schwann cells in fibrin/GQDs, GQDs in fibrin, and a control group without any treatment (n = 6/group). At 10 weeks after transplantation, motor and sensory functions and histological improvement were assessed. The WJMSCs were extracted, identified, and differentiated. The differentiated cells expressed typical schwann cell markers, S100 and P75. In vivo investigations established the durability and efficacy of the conduit to resist the pressures over two months of implantation. Histological measurements showed conduit efficiency, schwann cell infiltration, and association within the fibrin gel and lumen. Rats treated with the composite hydrogel-filled PAN conduit with GQDs showed significantly higher sensorial recovery than the other groups. Histological results showed that this group had significantly more axon numbers and remyelination than others. Our findings suggest that the conduit/schwann approach has the potential to improve nerve regeneration in peripheral nerve injuries, with future therapeutic implications.
C1 [Hoveizi, Elham] Shahid Chamran Univ Ahvaz, Fac Sci, Dept Biol, Ahvaz, Iran.
RP Hoveizi, E (corresponding author), Shahid Chamran Univ Ahvaz, Fac Sci, Dept Biol, Ahvaz, Iran.
EM e.hoveizi@scu.ac.ir
FU Shahid Chamran University of
CR Aleemardani M, 2022, BIOMEDICINES, V10, P0, DOI 10.3390/biomedicines10010073
NR 1
TC 8
Z9 8
U1 0
U2 17
SN 
EI 
J9 
PD JUN 15
PY 2024
VL 19
IS 1
BP 
EP 
DI 10.1088/1748-605X/ad1576
PG 17
WC Engineering, Biomedical; Materials Science, Biomaterials
SC Engineering; Materials Science
GA DB1A7
UT WOS:001129470000001
ER

PT J
AU Xu, DY
AF Xu, Dongyu
TI Ultrasound-Responsive Aligned Piezoelectric Nanofibers Derived Hydrogel
SO ADVANCED MATERIALS
LA English
DT Article
DE controllable release; electrospun nanofiber; nerve regeneration;
AB Nerve guidance conduits (NGCs) are considered as promising treatment strategy and frontier trend for peripheral nerve regeneration, while their therapeutic outcomes are limited by the lack of controllable drug delivery and available physicochemical cues. Herein, novel aligned piezoelectric nanofibers derived hydrogel NGCs with ultrasound (US)-triggered electrical stimulation (ES) and controllable drug release for repairing peripheral nerve injury are proposed. The inner layer of the NGCs is the barium titanate piezoelectric nanoparticles (BTNPs)-doped polyvinylidene fluoride-trifluoroethylene [BTNPs/P(VDF-TrFE)] electrospinning nanofibers with improved piezoelectricity and aligned orientation. The outer side of the NGCs is the thermoresponsive poly(N-isopropylacrylamide) hybrid hydrogel with bioactive drug encapsulation. Such NGCs can not only induce neuronal-oriented extension and promote neurite outgrowth with US-triggered wireless ES, but also realize the controllable nerve growth factor release with the hydrogel shrinkage under US-triggered heating. Thus, the NGC can positively accelerate the functional recovery and nerve axonal regeneration of rat models with long sciatic nerve defects. It is believed that the proposed US-responsive aligned piezoelectric nanofibers derived hydrogel NGCs will find important applications in clinic neural tissue engineering.
C1 [Xu, Dongyu; Zhang, Hui; Zhao, Yuanjin; Chai, Renjie] Southeast Univ, Zhongda Hosp, Adv Inst Life & Hlth, Jiangsu Prov HighTech Key Lab Biomed Res,Sch Life, Nanjing 210096, Peoples R China.
RP Zhao, YJ; Chai, RJ (corresponding author), Southeast Univ, Zhongda Hosp, Adv Inst Life & Hlth, Jiangsu Prov HighTech Key Lab Biomed Res,Sch Life, Nanjing 210096, Peoples R China.; Zhao, YJ (corresponding author), Southeast Univ, Nanjing Drum Tower Hosp, Sch Biol Sci & Med Engn, Dept Rheumatol & Immunol, Nanjing 210096, Peoples R China.; Chai, RJ (corresponding author), Nantong Univ, Coinnovat Ctr Neuroregenerat, Nantong 226001, Peoples R China.; Xie, JD (corresponding author), Sun Yat Sen Univ, Dept Anesthesiol, State Key Lab Oncol South China, Canc Ctr, Guangzhou 510060, Peoples R China.; Li, JL (corresponding author), Peking Univ, Aerosp Clin Coll, Aerosp Ctr Hosp, Dept Neurol, Beijing 100049, Peoples R China.; Wang, H (corresponding author), Sun Yat Sen Univ, Affiliated Hosp 8, Shenzhen 518033, Peoples R China.; Chai, RJ (corresponding author), Aerosp Ctr Hosp, Beijing Inst Technol, Sch Life Sci, Dept Neurol, Beijing 100081, Peoples R China.; Chai, RJ (corresponding author), Univ Elect Sci & Technol China, Sichuan Prov Peoples Hosp, Sch Med, Dept Otolaryngol Head & Neck Surg, Chengdu 610072, Peoples R China.; Chai, RJ (corresponding author), Southeast Univ, Shenzhen Res Inst, Shenzhen 518063, Peoples R China.
EM xiejd6@mail.sysu.edu.cn; lijilai@asch.net.cn; wangh679@mail.sysu.edu.cn;
FU National Natural Science Foundation of China; National Key R&D Program
CR Cao X, 2023, ADV SCI, V35, P0
NR 1
TC 39
Z9 39
U1 114
U2 395
SN 
EI 
J9 
PD JUN 15
PY 2024
VL 36
IS 28
BP 
EP 
DI 10.1002/adma.202307896
PG 11
WC Chemistry, Multidisciplinary; Chemistry, Physical; Nanoscience &
SC Chemistry; Science & Technology - Other Topics; Materials Science;
GA ZF2R2
UT WOS:001227424700001
ER

PT J
AU Chu, Y
AF Chu, Yun
TI Bioinspired fibrous scaffolds with hierarchical orientations for
SO CHEMICAL ENGINEERING JOURNAL
LA English
DT Article
DE Spinal cord injury; Fibrous bioscaffolds; Hierarchically oriented
ID neural stem-cells; collagen scaffold; peripheral-nerve; neurogenesis
AB Spinal cord injury (SCI) repair remains a major challenge in regenerative medicine. While biomaterials have shown promise in tissue engineering, they often lack the directional cues necessary to recapitulate the parallel alignment of ascending and descending nerve tracts in the spinal cord at the mesoscale, and to guide axon elongation at the nanoscale, thus limiting their effectiveness in SCI interventions. Within this context, we developed a hydrogel that retains the rapid ionic crosslinking properties of alginate while enhancing its biostability and mechanical strength to support the prolonged process of tissue engineering, achieved by introducing gelatin for covalent crosslinking and incorporating calcium crystallite deposition. The resulting hydrogel can gelatinize within a few seconds and maintain over 60% for 8 weeks in a complete cell medium. Leveraging this gelation strategy, we enabled to further fabricate the hydrogel into a continuous fibrous scaffold by a facile wetspinning technique. Intriguingly, the obtained micron-sized fibers feature parallel nanoscale grooves on their surface, providing hierarchical guidance cues to mimic spinal cord architecture. Thanks to this multiscale oriented structure, the wet-spun fibers can not only align neural cell distribution but also promote axonal outgrowth in the direction of the fiber axis. When implanted into rats with complete SCI for long-term treatment, the fibrous scaffolds significantly facilitated motor functional recovery, enhanced tissue integration, and markedly improved neural regeneration and neurite extension at the injured sites. Therefore, our study presents a promising strategy for fabricating hierarchically oriented fibers to achieve efficient SCI treatment.
C1 [Chu, Yun; Yang, Keni; Huang, Lei; Hao, Wangping; Zhao, Haitao; Xiong, Tiandi; Yang, Wen; Zhang, Baohui; Zheng, Kexin; Zhao, Tongtong; Qian, Lin; Gao, Xu; Zhuang, Yan; Chen, Yanyan; Dai, Jianwu] Chinese Acad Sci, Suzhou Inst Nanotech & Nanob, CAS Key Lab Nanobio Interface, Suzhou 215123, Peoples R China.
RP Chen, YY; Dai, JW (corresponding author), Chinese Acad Sci, Suzhou Inst Nanotech & Nanob, CAS Key Lab Nanobio Interface, Suzhou 215123, Peoples R China.; Dai, JW (corresponding author), Chinese Acad Sci, Inst Genet & Dev Biol, State Key Lab Mol Dev Biol, Beijing 100101, Peoples R China.
EM yychen2006@sinano.ac.cn; jwdai@genetics.ac.cn
FU National Key Research and Development Program of China [2021YFC2701403,
CR Ahuja CS, 2017, NAT REV DIS PRIMERS, V3, P0, DOI 10.1038/nrdp.2017.18
NR 1
TC 3
Z9 3
U1 15
U2 32
SN 
EI 
J9 
PD JUN 15
PY 2024
VL 502
IS 
BP 
EP 
DI 10.1016/j.cej.2024.157969
PG 14
WC Engineering, Environmental; Engineering, Chemical
SC Engineering
GA O4G7H
UT WOS:001370738300001
ER

PT J
AU Wang G
AF Unknown, -
TI Mitigating Critical Peripheral Nerve Deficit Therapy with Reactive Oxygen
SO ACS Nano
LA English
DT Article
DE nerve guide conduits
ID extracellular vesicles/chemistry/metabolism
AB Critical peripheral nerve deficiencies present as one of the most formidable
C1 Trauma Medical Center, Department of Orthopedics Surgery, West China Hospital,
NR 0
TC 0
SN 
EI 
J9 
PD JUN 15
PY 2024
VL 18
IS 26
BP 16556-16576
EP 
DI 
PG 0
UT 
ER

PT J
AU Yan, LZ
AF Yan, Lizhao
TI Constructing Nerve Guidance Conduit using dECM-Doped Conductive Hydrogel
SO ADVANCED FUNCTIONAL MATERIALS
LA English
DT Article
DE conductive hydrogels; decellularized extracellular matrix; nerve
ID collagen; matrix; rat; injury; repair; allografts; scaffolds
AB Peripheral nerve injury often leads to the loss of neurological functions due to the slow regeneration rate and inefficient functional reconstruction. Current clinical treatments using nerve guidance conduits (NGCs) still face challenges in providing a biomimetic microenvironment to promote nerve repair. Herein, decellularized extracellular matrix (dECM) is obtained from porcine Achilles tendon and crosslinked with 3-amino-4-methoxybenzoic acid grafted gelatin (PAMB-G) to obtain conductive hydrogels. Then, a novel nerve guidance conduit is developed by assembling poly(vinyl alcohol) (PVA) conduit and conductive ECM@PAMB-G hydrogel. This bioengineered ECM@PAMB-G/PVA conduit demonstrated excellent cytocompatibility, electrical conductivity, mechanical properties, and biodegradability. In vitro experiments confirmed that the ECM@PAMB-G hydrogel significantly promotes the proliferation and migration of PC12 cells and primary Schwann cells, as well as the growth of dorsal root ganglion (DRG) axons. Furthermore, in vivo studies in a rat sciatic nerve model exhibited improvements in axonal regeneration, Schwann cell migration, myelin sheath formation, and functional recovery mediated by the ECM@PAMB-G/PVA conduit. This work demonstrates the synergistic effects of extracellular matrix and electrical cues in enhancing peripheral nerve regeneration. The ECM@PAMB-G/PVA nerve guidance conduit shows potential as an alternative to autografts for supporting peripheral nerve reconstruction.
C1 [Yan, Lizhao; Wang, Jianwen; Gao, Nan; Xia, Zishen; Chen, Jianghai; Weng, Yuxiong] Huazhong Univ Sci & Technol, Union Hosp, Tongji Med Coll, Dept Hand Surg, Wuhan 430022, Peoples R China.
RP Chen, JH; Weng, YX (corresponding author), Huazhong Univ Sci & Technol, Union Hosp, Tongji Med Coll, Dept Hand Surg, Wuhan 430022, Peoples R China.; Fan, LH (corresponding author), Wuhan Univ Technol, Sch Chem Chem Engn & Life Sci, Wuhan 430070, Peoples R China.; Nie, L (corresponding author), Xinyang Normal Univ, Coll Life Sci, Xinyang 464000, Peoples R China.; Nie, L; Shavandi, A (corresponding author), Univ Libre Bruxelles ULB, Ecole Polytech Bruxelles, 3BIO BioMatter, Ave FD Roosevelt 50,CP 165-61, B-1050 Brussels, Belgium.; Nie, L (corresponding author), Dabie Mt Lab Henan Prov, Xinyang 464000, Peoples R China.; Jiang, GH (corresponding author), Zhejiang Sci Tech Univ, Sch Mat Sci & Engn, Hangzhou 310018, Peoples R China.; Jiang, GH (corresponding author), Zhejiang Sci Tech Univ, Int Sci & Technol Cooperat Base Intelligent Biomat, Hangzhou 310018, Peoples R China.
EM nielei@xynu.edu.cn; amin.shavandi@ulb.be; ghjiang_cn@zstu.edu.cn;
FU Open Fund Program of Sanya Science and Technology Park; Natural Science
CR Aldskogius H, 1998, PROG NEUROBIOL, V55, P1, DOI 10.1016/S0301-0082(97)00093-2
NR 1
TC 10
Z9 10
U1 70
U2 228
SN 
EI 
J9 
PD JUN 15
PY 2024
VL 34
IS 38
BP 
EP 
DI 10.1002/adfm.202402698
PG 24
WC Chemistry, Multidisciplinary; Chemistry, Physical; Nanoscience &
SC Chemistry; Science & Technology - Other Topics; Materials Science;
GA I0N4V
UT WOS:001200674500001
ER

PT J
AU Zhou, H.
   Li, Z.
   Jing, S.
   Wang, B.
   Ye, Z.
   Xiong, W.
   Liu, Y.
   Liu, Y.
   Xu, C.
   Kumeria, T.
   He, Y.
   Ye, Q.
AF Zhou, Heng (56456858300)
   Li, Ziwei (59141005600)
   Jing, Shuili (57911148000)
   Wang, Ben (58897991600)
   Ye, Zhifei (58521158700)
   Xiong, Wei (57208082087)
   Liu, Yonghao (58941160100)
   Liu, Ye (58748569700)
   Xu, Chun (55967204400)
   Kumeria, Tushar (35310987900)
   He, Yan (57191859559)
   Ye, Qingsong (57203971863)
TI Repair spinal cord injury with a versatile anti-oxidant and neural regenerative nanoplatform
SO Journal of Nanobiotechnology
LA English
DT Article
DE Neural regeneration; Reactive oxygen species; SeNPs; SeNPs@ZIF-8; Spinal cord injury
AB Spinal cord injury (SCI) often results in motor and sensory deficits, or even paralysis. Due to the role of the cascade reaction, the effect of excessive reactive oxygen species (ROS) in the early and middle stages of SCI severely damage neurons, and most antioxidants cannot consistently eliminate ROS at non-toxic doses, which leads to a huge compromise in antioxidant treatment of SCI. Selenium nanoparticles (SeNPs) have excellent ROS scavenging bioactivity, but the toxicity control problem limits the therapeutic window. Here, we propose a synergistic therapeutic strategy of SeNPs encapsulated by ZIF-8 (SeNPs@ZIF-8) to obtain synergistic ROS scavenging activity. Three different spatial structures of SeNPs@ZIF-8 were synthesized and coated with ferrostatin-1, a ferroptosis inhibitor (FSZ NPs), to achieve enhanced anti-oxidant and anti-ferroptosis activity without toxicity. FSZ NPs promoted the maintenance of mitochondrial homeostasis, thereby regulating the expression of inflammatory factors and promoting the polarization of macrophages into M2 phenotype. In addition, the FSZ NPs presented strong abilities to promote neuronal maturation and axon growth through activating the WNT4-dependent pathways, while prevented glial scar formation. The current study demonstrates the powerful and versatile bioactive functions of FSZ NPs for SCI treatment and offers inspiration for other neural injury diseases. © 2024 Elsevier B.V., All rights reserved.
C1 Department of Stomatology, Renmin Hospital of Wuhan University, Wuhan, China
   Linhai Second People's Hospital, Linhai, China
   The University of Sydney School of Dentistry, Sydney, Australia
   University of New South Wales, School of Materials Science and Engineering, Kensington, Australia
   Institute of Regenerative and Translational Medicine, Wuhan University of Science and Technology, Wuhan, China
   Department of Oral and Maxillofacial Surgery, Harvard Medical School, Boston, United States
NR 0
TC 0
SN 
EI 
J9 
PD JUN 15
PY 2024
VL 22.0
IS 1
BP nan
EP nan
DI 10.1186/s12951-024-02610-5
PG 0
UT 2-s2.0-85196383575
PM 38902789.0
ER

PT J
AU Han, S
AF Han, Shuai
TI Chiral Hydrogel Nerve Conduit Boosts Peripheral Nerve Regeneration via
SO ACS NANO
LA English
DT Article
DE chiral hydrogel; Schwann cell; nerve conduit; peripheral nerve injury;
ID c-jun; signaling pathway; growth-factor; proliferation; integrins
AB The Schwann cell (SC) is essential in peripheral nerve regeneration by reprogramming into a stem-like "repair Schwann cell" (rSC) phenotype; however, maintaining the rSC stemness remains an unmet challenge. Chirality is a fundamental factor controlling cell fate, and its potential role in regulation of SC reprogramming has long been ignored and remains poorly understood. Herein, inspired by natural chiral components in the SC microenvironment, chiral hydrogel nerve conduits are prepared by supramolecular assembly of l/d-phenylalanine derivatives (l/d-Phe) in polymeric chitosan-gelatin conduits. Right-handed l-Phe fibers within hydrogel conduits maintain the stemness of rSC through enhanced stereoselective interaction between collagen IV and l-Phe fibers triggered by collagen IV-Integrin alpha 1 beta 1, MAPK, and YAP/TAZ signaling pathways and finally activate the key regulator of SC reprogramming, the c-Jun pathway. In the rat model of a sciatic nerve defect, the l-Phe hydrogel nerve conduit significantly enhances nerve regeneration, exhibiting markedly improved histological, electrophysiological, and functional outcomes. The findings reveal the chirality-dependent regulation of SC reprogramming in a pioneering way, offering potential strategies for nerve regeneration therapies.
C1 [Han, Shuai; Wang, Zhengguang; Tian, Yun] Peking Univ Third Hosp, Dept Orthoped, Beijing 100191, Peoples R China.
RP Tian, Y (corresponding author), Peking Univ Third Hosp, Dept Orthoped, Beijing 100191, Peoples R China.; Zhang, PX (corresponding author), Peking Univ Peoples Hosp, Dept Trauma & Orthoped, Beijing 100044, Peoples R China.; Dou, XQ; Feng, CL (corresponding author), Shanghai Jiao Tong Univ, Sch Mat Sci & Engn, State Key Lab Met Matrix Composites, Shanghai 200230, Peoples R China.
EM douxiaoqiu@sjtu.edu.cn; tiany@bjmu.edu.cn; clfeng@sjtu.edu.cn;
FU National Natural Science Foundation of China [22278003, 52373147,
CR Abraham Mark James, 2015, SOFTWAREX, V1-2, P19, DOI 10.1016/j.softx.2015.06.001
NR 1
TC 9
Z9 9
U1 37
U2 70
SN 
EI 
J9 
PD JUN 15
PY 2024
VL 18
IS 41
BP 28358
EP 28370
DI 10.1021/acsnano.4c10653
PG 13
WC Chemistry, Multidisciplinary; Chemistry, Physical; Nanoscience &
SC Chemistry; Science & Technology - Other Topics; Materials Science
GA I7L4J
UT WOS:001330644900001
ER

PT J
AU Wang, ZC
AF Wang, Zichao
TI Pulsed electromagnetic field-assisted reduced graphene oxide composite
SO BIOFABRICATION
LA English
DT Article
DE reduced graphene oxide; peripheral nerve injury; nerve regeneration;
ID repetitive magnetic stimulation; neural stem-cells; axon guidance
AB Peripheral nerve injuries can lead to sensory or motor deficits that have a serious impact on a patient's mental health and quality of life. Nevertheless, it remains a major clinical challenge to develop functional nerve conduits as an alternative to autologous grafts. We applied reduced graphene oxide (rGO) as a bioactive conductive material to impart electrophysiological properties to a 3D printed scaffold and the application of a pulsed magnetic field to excite the formation of microcurrents and induce nerve regeneration. In vitro studies showed that the nerve scaffold and the pulsed magnetic field made no effect on cell survival, increased S-100 beta protein expression, enhanced cell adhesion, and increased the expression level of nerve regeneration-related mRNAs. In vivo experiments suggested that the protocol was effective in promoting nerve regeneration, resulting in functional recovery of sciatic nerves in rats, when they were damaged close to that of the autologous nerve graft, and increased expression of S-100 beta, NF200, and GAP43. These results indicate that rGO composite nerve scaffolds combined with pulsed magnetic field stimulation have great potential for peripheral nerve rehabilitation.
C1 [Wang, Zichao; Li, Shijun; Kang, Yifan; Xie, Shang; Cai, Zhigang; Shan, Xiaofeng] Peking Univ Sch & Hosp Stomatol, Dept Oral & Maxillofacial Surg, Beijing 100081, Peoples R China.
RP Cai, ZG; Shan, XF (corresponding author), Peking Univ Sch & Hosp Stomatol, Dept Oral & Maxillofacial Surg, Beijing 100081, Peoples R China.; Cai, ZG; Shan, XF; Li, Q (corresponding author), Natl Ctr Stomatol, Beijing 100081, Peoples R China.; Cai, ZG; Shan, XF; Li, Q (corresponding author), Natl Clin Res Ctr Oral Dis, Beijing 100081, Peoples R China.; Cai, ZG; Shan, XF; Li, Q (corresponding author), Natl Engn Res Ctr Oral Biomat & Digital Med Device, Beijing 100081, Peoples R China.; Li, Q (corresponding author), Peking Univ Sch & Hosp Stomatol, Ctr Digital Dent, Clin Div 2, Beijing 100081, Peoples R China.; Li, Q (corresponding author), Natl Ctr Stomatol, Beijing 100081, Peoples R China.; Cai, ZG; Shan, XF; Li, Q (corresponding author), Beijing Key Lab Digital Stomatol, Beijing 100081, Peoples R China.; Cai, ZG; Shan, XF; Li, Q (corresponding author), NHC Key Lab Digital Stomatol, Beijing 100081, Peoples R China.; Cai, ZG; Shan, XF; Li, Q (corresponding author), NMPA Key Lab Dent Mat, Beijing 100081, Peoples R China.
EM c2013xs@163.com; bdkqsxf@163.com; qingli@hsc.pku.edu.cn
FU The Capital Health Research and Development of Special [81870781];
CR AIGNER L, 1995, J CELL BIOL, V128, P647, DOI 10.1083/jcb.128.4.647
NR 1
TC 2
Z9 2
U1 21
U2 54
SN 
EI 
J9 
PD JUN 15
PY 2024
VL 16
IS 3
BP 
EP 
DI 10.1088/1758-5090/ad3d8a
PG 19
WC Engineering, Biomedical; Materials Science, Biomaterials
SC Engineering; Materials Science
GA PP2I6
UT WOS:001215212600001
ER

PT J
AU Guiotto, M
AF Guiotto, Martino
TI Biogelx-IKVAV Is An Innovative Human Platelet Lysate-Adipose-Derived
SO TISSUE ENGINEERING PART A
LA English
DT Article
DE human adipose-derived stem cells (ADSC); human platelet lysate (hPL);
ID extracellular-matrix; neurite outgrowth; regeneration; scaffolds
AB Adipose-derived stem cells (ADSC) are nowadays one of the most exploited cells in regenerative medicine. They are fast growing, capable of enhancing axonal elongation, support and locally stimulate Schwann cells (SCs), and protect de-innervated muscles from atrophy after a peripheral nerve injury. With the aim of developing a bio-safe, clinically translatable cell-therapy, we assessed the effect of ADSC pre-expanded with human platelet lysate in an in vivo rat model, delivering the cells into a 15 mm critical-size sciatic nerve defect embedded within a laminin-peptide-functionalized hydrogel (Biogelx-IKVAV) wrapped by a poly-e-caprolactone (PCL) nerve conduit. ADSC retained their stemness, their immunophenotype and proliferative activity when tested in vitro. At 6 weeks post-implantation, robust regeneration was observed across the critical-size gap as evaluated by both the axonal elongation (anti-NF 200) and SC proliferation (anti-S100) within the human ADSC-IKVAV filled PCL conduit. All the other experimental groups manifested significantly lower levels of growth cone elongation. The histological gastrocnemius muscle analysis was comparable with no quantitative significant differences among the experimental groups. Taken together, these results suggest that ADSC encapsulated in Biogelx-IKVAV are a potential path to improve the efficacy of nerve regeneration. New perspectives can be pursued for the development of a fully synthetic bioengineered nerve graft for the treatment of peripheral nerve injury.
C1 [Guiotto, Martino; Raffoul, Wassim; di Summa, Pietro] Ctr Hosp Univ Vaudois CHUV, Dept Plast Reconstruct & Hand Surg, Lausanne, Switzerland.
RP Guiotto, M (corresponding author), Ctr Hosp Univ Vaudois CHUV, Dept Plast Reconstruct & Hand Surg, Rue Bugnon 21, CH-1011 Lausanne, Switzerland.
EM martino.guiotto4@gmail.com
FU Leenaards Fondation
CR Alakpa EV, 2017, SCI REP-UK, V7, P0, DOI 10.1038/s41598-017-07255-z
NR 1
TC 3
Z9 3
U1 1
U2 9
SN 
EI 
J9 
PD JUN 15
PY 2024
VL 30
IS 21-22
BP 681
EP 692
DI 10.1089/ten.tea.2023.0307
PG 12
WC Cell & Tissue Engineering; Cell Biology; Engineering, Biomedical;
SC Cell Biology; Engineering; Materials Science
GA L3W9L
UT WOS:001206596600001
ER

PT J
AU Xie, YP
AF Xie, Yuping
TI Facial nerve regeneration via body-brain crosstalk: The role of stem
SO NEUROBIOLOGY OF DISEASE
LA English
DT Article
DE Facial nerve; Regeneration; Stem cells; Biomaterials
ID fibroblast-growth-factor; framework nucleic-acid; platelet-rich fibrin
AB The human body is a complex, integral whole, and disruptions in one organ can lead to dysfunctions in other parts of the organ network. The facial nerve, as the seventh cranial nerve, arises from the brainstem, controls facial expression muscles and plays a crucial role in brain-body communication. This vulnerable nerve can be damaged by trauma, inflammation, tumors, and congenital diseases, often impairing facial expression. Stem cells have gained significant attention for repairing peripheral nerve injuries due to their multidirectional differentiation potential. Additionally, various biomaterials have been used in tissue engineering for regeneration and repair. However, the therapeutic potential of stem cells and biomaterials in treating facial nerve injuries requires further exploration. In this review, we summarize the roles of stem cells and biomaterials in the regeneration and repair of damaged facial nerves, providing a theoretical basis for the recovery and reconstruction of body-brain crosstalk between the brain and facial expression muscles.
C1 [Xie, Yuping; Ma, Chuan; Fu, Ting; Bai, Long; Xiao, Jingang] Southwest Med Univ, Affiliated Stomatol Hosp, Dept Oral Implantol, Luzhou 646000, Peoples R China.
RP Xiao, JG (corresponding author), Southwest Med Univ, Affiliated Stomatol Hosp, Dept Oral Implantol, Luzhou 646000, Peoples R China.; Liu, L (corresponding author), Southwest Med Univ, Affiliated Stomatol Hosp, Dept Oral & Maxillofacial Surg, Luzhou Key Lab Oral & Maxillofacial Reconstruct &, Luzhou 646000, Peoples R China.
EM drliulin@163.com; xiaojingang@swmu.edu.cn
FU National Natural Science Foundation of China [82370938, 81870746];
CR Abatangelo G, 2020, CELLS-BASEL, V9, P0, DOI 10.3390/cells9071743
NR 1
TC 1
Z9 1
U1 2
U2 9
SN 
EI 
J9 
PD JUN 15
PY 2024
VL 200
IS 
BP 
EP 
DI 10.1016/j.nbd.2024.106650
PG 11
WC Neurosciences
SC Neurosciences & Neurology
GA G4Q0N
UT WOS:001316491200001
ER

PT J
AU Behun, MN
AF Behun, Marissa N.
TI Porcine Acellular Nerve-Derived Hydrogel Improves Outcomes of Direct
SO TISSUE ENGINEERING PART A
LA English
DT Article
DE direct muscle neurotization; nerve; decellularization; extracellular
ID growth-factor; recovery; reinnervation; transfers; injury; motor
AB Background: The ability to reinnervate a muscle in the absence of a viable nerve stump is a challenging clinical scenario. Direct muscle neurotization (DMN) is an approach to overcome this obstacle; however, success depends on the formation of new muscle endplates, a process, which is often limited due to lack of appropriate axonal pathfinding cues.Objective: This study explored the use of a porcine nerve extracellular matrix hydrogel as a neuroinductive interface between nerve and muscle in a rat DMN model. The goal of the study was to establish whether such hydrogel can be used to improve neuromuscular function in this model.Materials and Methods: A common peroneal nerve-to-gastrocnemius model of DMN was developed. Animals were survived for 2 or 8 weeks following DMN with or without the addition of the hydrogel at the site of neurotization. Longitudinal postural thrust, terminal electrophysiology, and muscle weight assessments were performed to qualify and quantify neuromuscular function. Histological assessments were made to qualify the host response at the DMN site, and to quantify neuromuscular junctions (NMJs) and muscle fiber diameter.Results: The hydrogel-treated group showed a 132% increase in postural thrust at 8 weeks compared with that of the DMN alone group. This was accompanied by an 80% increase in the number of NMJs at 2 weeks, and 26% increase in mean muscle fiber diameter at 8 weeks.Conclusions: These results suggest that a nerve-derived hydrogel may improve the neuromuscular outcome following DNM.
C1 [Behun, Marissa N.; Kulkarni, Mangesh; Nolfi, Alexis L.; France, Cambell T.; Skillen, Clint D.; Brown, Bryan N.] Univ Pittsburgh, McGowan Inst Regenerat Med, 450 Technol Dr,Suite 300, Pittsburgh, PA 15219 USA.
RP Brown, BN (corresponding author), Univ Pittsburgh, McGowan Inst Regenerat Med, 450 Technol Dr,Suite 300, Pittsburgh, PA 15219 USA.
EM brownb@upmc.edu
FU U.S. Army Medical Research and Development Command, Fort Detrick,
CR Badylak SE, 2008, SEMIN IMMUNOL, V20, P109, DOI 10.1016/j.smim.2007.11.003
NR 1
TC 0
Z9 0
U1 1
U2 6
SN 
EI 
J9 
PD JUN 15
PY 2024
VL 30
IS 1-2
BP 84
EP 93
DI 10.1089/ten.tea.2023.0191
PG 10
WC Cell & Tissue Engineering; Cell Biology; Engineering, Biomedical;
SC Cell Biology; Engineering; Materials Science
GA FS0B9
UT WOS:001147715700002
ER

PT J
AU Al Haideri, D.H.
   Al-Timmemi, H.A.
AF Al Haideri, Dhurgham Hameed (57211186723)
   Al-Timmemi, Hameed A.K. (35931898800)
TI Efficacy of chitosan nanoparticles and mesenchymal stem cells in rabbit models for sciatic nerve regeneration
SO Iraqi Journal of Veterinary Sciences
LA English
DT Article
DE ASCs; Conduit; CS NPs; PNI; Rabbit
AB Peripheral nerve injuries (PNI) are frequently caused by several circumstances, including trauma and iatrogenic operations, and there are limited therapy options to help with functional recovery. This study aimed to compare in vivo adipose-derived stem cells (ASCs) to chitosan nanoparticles (CS NPs) in rabbit sciatic nerve defect regeneration. Twenty healthy rabbits of local breed randomly enrolled in two equal groups split into two groups at random: The critical size defect was bridged with a 14 mm conduit from acellular bovine urinary bladder impacted with chitosan nanoparticles (CS NPs) semi-gel 1mg/ml as the first group, and the critical size defect was bridged with mesenchymal stem cells (MSCs) 5x106 in the second group. At the end of 56 and 112 days, assessment of the nerve regeneration, motor and sensory function, and histopathological assessment of the sciatic nerve were investigated. According to the findings, the motor and sensory capabilities of the sciatic nerve increased faster in the mesenchymal stem cells (MSCs) group. In the mesenchymal stem cells group repairing a 10mm sciatic nerve defect, histopathological examination revealed basophilic nuclei of proliferated Schwann cells with thick myelin sheath, suitable orientation nerve fibers, dense axon population, large axon diameter, nerve fiber myelination, and low fibrous tissue at the epineurium compared to chitosan nanoparticles (CS NPs). It is concluded that effect mesenchymal stem cells (MSCs) promote regeneration of the sciatic nerve defect compared to chitosan nanoparticles (CS NPs). © 2024 Elsevier B.V., All rights reserved.
C1 Department of Clinical Sciences, University of Kufa, Kufa, Iraq
   Department of Surgery and Obstetrics, University of Baghdad, Baghdad, Iraq
NR 0
TC 0
SN 
EI 
J9 
PD JUN 15
PY 2024
VL 38.0
IS 2
BP 369
EP 377
DI 10.33899/ijvs.2023.142572.3186
PG 0
UT 2-s2.0-85190375162
PM nan
ER

PT J
AU Gao, YS
AF Gao, Yisheng
TI Biomimetic Silk Fibroin Hydrogel for Enhanced Peripheral Nerve
SO ADVANCED FUNCTIONAL MATERIALS
LA English
DT Article
DE angiogenesis; fibroblastic exosomes; graphene oxide; peripheral nerve
ID differentiation; cells
AB Peripheral nerve injury represents a critical clinical challenge. Employing tissue engineering, biomimetic scaffolds mimicking the biophysical and biochemical cues of the native extracellular matrix have shown promise. Specifically, conductive matrices, mirroring neural tissue's electrical properties, hold potential for neural tissue repair. However, the synergistic impact of conductivity and biomolecules on injured peripheral nerves remains unexplored. In this study, conductive hydrogels via a three-step click chemical reaction method, incorporating silk fibroin, graphene oxide, and Polyethylene Glycol Diacrylate is crafted. The inclusion of fibroblast exosomes yielded a synergistic effect, enhancing recovery from peripheral nerve injuries. Graphene oxide heightened the electron transmission capacity of the hydrogels, while fibroblast exosomes endowed them with the ability to modulate cellular behaviors. This resulted in enhanced axon and myelin regeneration. Furthermore, the hydrogel facilitated vascular regeneration during peripheral nerve recovery through the VEGF/NOTCH signaling pathway. Transplanting conductive hydrogel conduits laden with fibroblast exosomes led to substantial functional recovery in a rat sciatic nerve transection model. Consequently, a novel strategy to expedite the intricate repair of peripheral nerve injuries is proposed.
C1 [Gao, Yisheng; Zhang, Miao; Zhang, Jianye; Yin, Long; Li, Wanhua; Yang, Yumin; Zhao, Yahong] Nantong Univ, Coinnovat Ctr Neuroregenerat, Key Lab Neuroregenerat Jiangsu & Minist Educ, NMPA Key Lab Res & Evaluat Tissue Engn Technol Pro, Nantong 226001, Peoples R China.
RP Yang, YM; Zhao, YH (corresponding author), Nantong Univ, Coinnovat Ctr Neuroregenerat, Key Lab Neuroregenerat Jiangsu & Minist Educ, NMPA Key Lab Res & Evaluat Tissue Engn Technol Pro, Nantong 226001, Peoples R China.
EM yangym@ntu.edu.cn; zhaoyh108@ntu.edu.cn
FU National Natural Science Foundation of China; Natural Science Foundation
CR Afsahi S, 2018, BIOSENS BIOELECTRON, V100, P85, DOI 10.1016/j.bios.2017.08.051
NR 1
TC 13
Z9 13
U1 57
U2 222
SN 
EI 
J9 
PD JUN 15
PY 2024
VL 34
IS 17
BP 
EP 
DI 10.1002/adfm.202314610
PG 21
WC Chemistry, Multidisciplinary; Chemistry, Physical; Nanoscience &
SC Chemistry; Science & Technology - Other Topics; Materials Science;
GA ZN3T4
UT WOS:001132260600001
ER

PT J
AU Zhang, QF
AF Zhang, Qunfei
TI Construction of bupivacaine-loaded gelatin-based hydrogel delivery
SO JOURNAL OF BIOMEDICAL MATERIALS RESEARCH PART A
LA English
DT Article
DE bupivacaine; gelatin; hydrogel; sciatic nerve block; sustained release
ID postoperative pain; in-vitro; local-anesthetics; polymeric hydrogel
AB Peripheral nerve blockade (PNB) is a common treatment to relieve postoperative pain. However, local anesthetics alone have a short duration of action and severe side effects during postoperative analgesia. In order to overcome these limitations, the present study reported an injectable hydrogel with a drug slow-release profile for regional nerve blockade. The injectable hydrogel was prepared by crosslinking with gelatin and NHS-PEG-NHS, which was degradable in the physiological environment and displayed sustainable release of anesthetics locally, thus improving the disadvantage of the high toxicity of local anesthetics. In this regard, we conducted a series of in vitro characterizations and proved that the hydrogel has a porous three-dimensional mesh structure with high drug loading capability, and sustainable drug release profile. And cytotoxicity experiments confirmed the good biocompatibility of the hydrogel. It was shown that using the animal sciatic nerve block model, the analgesic effect was greatly improved in vivo, and there was no obvious evidence of permanent inflammation or nerve damage in the block site's sections. This locally slow-release platform, combined with local anesthetics, is therefore a promising contender for long-acting analgesia.
C1 [Zhang, Qunfei; An, Zhenping] Wuhan Univ Sci & Technol, Jinzhou Med Univ, Postgrad Training Base, Xiaogan Hosp, Xiaogan 432000, Peoples R China.
RP An, ZP (corresponding author), Wuhan Univ Sci & Technol, Jinzhou Med Univ, Postgrad Training Base, Xiaogan Hosp, Xiaogan 432000, Peoples R China.; Feng, ZJ (corresponding author), Chinese Acad Med Sci & Peking Union Med Coll, Inst Biomed Engn, Tianjin Key Lab Biomat Res, Tianjin 300192, Peoples R China.
EM 3228388420@qq.com; fzujian@163.com
FU Program for Innovative Research Team in Peking Union Medical College,
CR Alejo T, 2021, ACS APPL MATER INTER, V13, P17220, DOI 10.1021/acsami.1c00894
NR 1
TC 6
Z9 6
U1 6
U2 15
SN 
EI 
J9 
PD JUN 15
PY 2024
VL 112
IS 11
BP 1975
EP 1984
DI 10.1002/jbm.a.37754
PG 10
WC Engineering, Biomedical; Materials Science, Biomaterials
SC Engineering; Materials Science
GA E5Y8Q
UT WOS:001232450000001
ER

PT J
AU Cheng, Q
AF Cheng, Qiang
TI An Adaptable Drug Delivery System Facilitates Peripheral Nerve Repair by
SO BIOMACROMOLECULES
LA English
DT Article
ID endothelial growth-factor; triggered cargo release; axonal regeneration
AB The multifaceted process of nerve regeneration following damage remains a significant clinical issue, due to the lack of a favorable regenerative microenvironment and insufficient endogenous biochemical signaling. However, the current nerve grafts have limitations in functionality, as they require a greater capacity to effectively regulate the intricate microenvironment associated with nerve regeneration. In this regard, we proposed the construction of a functional artificial scaffold based on a "two-pronged" approach. The whole system was developed by encapsulating Tazarotene within nanomicelles formed through self-assembly of reactive oxygen species (ROS)-responsive amphiphilic triblock copolymer, all of which were further loaded into a thermosensitive injectable hydrogel. Notably, the hydrogel exhibits obvious temperature sensitivity at a concentration of 6 wt %, and the nanoparticles possess concentration-dependent H2O2-response capability with a controlled release profile in 48 h. The combined strategy promoted the repair of injured peripheral nerves, attributed to the dual role of the materials, which mainly involved providing structural support, modulating the immune microenvironment, and enhancing angiogenesis. Overall, this study opens up intriguing prospects in tissue engineering.
C1 [Cheng, Qiang; Dong, Xianzhen; Chai, Yunhui; Goto, Takashi; Tu, Rong; Yan, Lesan; Dai, Honglian] Wuhan Univ Technol, Biomed Mat & Engn Res Ctr Hubei Prov, State Key Lab Adv Technol Mat Synth & Proc, Wuhan 430070, Peoples R China.
RP Yan, LS; Dai, HL (corresponding author), Wuhan Univ Technol, Biomed Mat & Engn Res Ctr Hubei Prov, State Key Lab Adv Technol Mat Synth & Proc, Wuhan 430070, Peoples R China.; Yu, AX (corresponding author), Wuhan Univ, Zhongnan Hosp, Dept Orthoped Trauma & Microsurg, Wuhan 430071, Peoples R China.; Dai, HL (corresponding author), Guangdong Lab, Foshan Xianhu Lab Adv Energy Sci & Technol, Foshan 528200, Peoples R China.
EM lsyan@whut.edu.cn; yuaixi@whu.edu.cn; daihonglian@whut.edu.cn
FU Basic and Applied Basic Research Foundation of Guangdong Province
CR BRADBURY JH, 1970, AUST J CHEM, V23, P1801, DOI 10.1071/CH9701801
NR 1
TC 4
Z9 5
U1 7
U2 29
SN 
EI 
J9 
PD JUN 15
PY 2024
VL 25
IS 3
BP 1509
EP 1526
DI 10.1021/acs.biomac.3c01094
PG 18
WC Biochemistry & Molecular Biology; Chemistry, Organic; Polymer Science
SC Biochemistry & Molecular Biology; Chemistry; Polymer Science
GA KK8L7
UT WOS:001173689600001
ER

PT J
AU Xiao, JM
AF Xiao, Jiamei
TI Boronic ester bonding integrated dextran-based hydrogel patch for
SO CHEMICAL ENGINEERING JOURNAL
LA English
DT Article
DE Dextran; Boronic ester; Hydrogel patch; Microenvironment remodeling;
AB Peripheral nerve injury (PNI) is a common clinical complication of diabetes, however, lacks effective clinical treatment due to complex pathological microenvironment. Considering both biomimetic remodeling and pathological reversal, we proposed a boronic ester bonding integrated strategy to develop dextran-based hydrogel patch with dopamine methacrylate-conjugated exosomes (mExo) immobilization. Aldehyde/phenylboronic acid difunctional dextran was synthesized to establish hydrogel skeleton and provide self-adhesion and ROS/glucose modulation capacities for neuroprotection. Meanwhile, mExo as therapeutic factors were immobilized into hydrogels via boronic ester bonding and released in pathologic response to target mitochondrial dysfunction and achieve neurotherapy. Through in vitro assays, the composite hydrogel patch was shown to reduce oxidative stress by ROS scavenging, thereby protecting the mitochondrial morphological and functional homeostasis of healthy RSC96 cells. Indeed, the sustained released exosome conjugates regulated bioenergy metabolism and alleviated mitochondrial dysfunction in hyperglycemia damaged RSC96 cells by the up-regulated expression of E-cadherin and AMPK proteins. In vivo experiments proved that through correcting diabetic pathology and targeted treatment of damaged mitochondria, the hydrogel patch inhibited neuronal apoptosis and finally promoted axon regeneration, remyelination and motor function recovery after PNI in diabetic rats. The synergistic "two-pronged" strategy of biomimetic remodeling and pathological reversal opens a promising opportunity for non-invasive treatment of diabetic PNI.
C1 [Xiao, Jiamei; Ding, Jie; Yu, Zhuoting; Gao, Jiaze; Zeng, Mingze; Wu, Xiaoyang; Su, Borui; Wu, Chengheng; Wei, Dan; Sun, Jing; Fan, Hongsong] Sichuan Univ, Coll Biomed Engn, Natl Engn Res Ctr Biomat, Chengdu 610064, Peoples R China.
RP Sun, J; Fan, HS (corresponding author), Sichuan Univ, Coll Biomed Engn, Natl Engn Res Ctr Biomat, Chengdu 610064, Peoples R China.
EM jingsun@scu.edu.cn; hsfan@scu.edu.cn
FU National Natural Science Foundation of China [52373150, 32361133548,
CR BIRNBOIM HC, 1985, P NATL ACAD SCI USA, V82, P6820, DOI 10.1073/pnas.82.20.6820
NR 1
TC 2
Z9 2
U1 27
U2 66
SN 
EI 
J9 
PD JUN 15
PY 2024
VL 498
IS 
BP 
EP 
DI 10.1016/j.cej.2024.155336
PG 15
WC Engineering, Environmental; Engineering, Chemical
SC Engineering
GA F3D0V
UT WOS:001308651000001
ER

PT J
AU Wang, L
AF Wang, Lu
TI AC magnetic field-driven wireless charging dual-oriented fibrous
SO COLLOIDS AND SURFACES A-PHYSICOCHEMICAL AND ENGINEERING ASPECTS
LA English
DT Article
DE Magnetoelectric (ME) materials; Electrostatic spinning;
ID cells
AB Efficient repair of peripheral nerve injuries (PNI) poses a significant challenge in neurosurgery. Wireless charging systems developed from piezoelectric materials, which can convert various forms of exogenous or endogenous mechanical signal into electrical stimulation, are highly regarded in the field of nerve regeneration. However, the potential mobility restrictions of patients with PNI and the attenuation of mechanical signal in deep tissues make it difficult to generate optimal electrical stimulation for inducing nerve regeneration, thereby limiting their clinical applications. Here, we developed a dual-oriented fibrous scaffold with excellent magneto-electric conversion performance to provide stable and controllable wireless electrical stimulation for PNI repair. The oriented arrangement of cobalt ferrite (CoFe2O4, 2 O 4 , CFO) fibrous fillers combined with the aligned orientation of polyvinylidene fluoride (PVDF) fibers improves the magneto-electric conversion performance of the scaffolds, resulting in the generation of approximately 150 mV under a low-frequency alternating magnetic field (150 Oe, 1000 Hz). Gait analysis demonstrated that stable electrical stimulation resulted in significant motor function recovery in rats when using the scaffold wrapped around Gelatin Methacryloyl (GelMA) hydrogel with neural stem cells (NSCs) under an AC magnetic field. Further, single-cell transcriptomics and histological studies confirmed that the scaffold modulates immune activity, promotes nerve growth factor expression, accelerates stem cell differentiation into neurons, and aids tissue regeneration. This study presents a novel wireless charging magnetoelectric (ME) scaffold, contributing to address critical gap in therapeutic strategies for PNI.
C1 [Wang, Lu; Zhang, Chenguang; Xia, Juan] Sun Yat Sen Univ, Hosp Stomatol, Guanghua Sch Stomatol, Guangzhou 510275, Guangdong, Peoples R China.
RP Xia, J (corresponding author), Sun Yat Sen Univ, Hosp Stomatol, Guanghua Sch Stomatol, Guangzhou 510275, Guangdong, Peoples R China.; Li, N (corresponding author), Southern Univ Sci & Technol, Jinan Univ, Clin Med Sch 2, Dept Stomatol,Shenzhen Peoples Hosp,Affiliated Hos, Shenzhen 518020, Guangdong, Peoples R China.
EM linanhrb@163.com; xiajuan@mail.sysu.edu.cn
FU China Postdoctoral Science Foundation [:2023M744007]; National Natural
CR Abdolmaleki H, 2023, ADV SCI, V10, P0, DOI 10.1002/advs.202205942
NR 1
TC 1
Z9 1
U1 21
U2 71
SN 
EI 
J9 
PD JUN 15
PY 2024
VL 701
IS 
BP 
EP 
DI 10.1016/j.colsurfa.2024.134822
PG 13
WC Chemistry, Physical
SC Chemistry
GA A7O4R
UT WOS:001284393000001
ER

PT J
AU Zhou, X
AF Zhou, Xu
TI Oriented Graphene Oxide Scaffold Promotes Nerve Regeneration in vitro
SO INTERNATIONAL JOURNAL OF NANOMEDICINE
LA English
DT Article
DE nanofibers; topographical guidance; electroactive; graphene oxide; nerve
ID nanofibrous scaffolds; cells; conduits; hydrogel
AB Background: Treating peripheral nerve injuries (PNI) with defects remains challenging in clinical practice. The commercial conduits have shown suboptimal nerve regeneration and functional recovery due to their basic tubular design without electroactive and oriented topographical cues. Purpose: To develop a new scaffold with oriented microstructure and electroactive Graphene oxide (GO) and investigate its' therapeutic effect on nerve regeneration in vitro and in vivo. Methods: This study employed a straightforward approach to co-spin PCL and GO, yielding an oriented hybrid nanofibrous scaffold known as the O-GO/PCL scaffold. The physical and chemical properties of nanofibrous scaffold were tested by scanning electron microscopy (SEM), transmission electron microscope (TEM), tensile test and so on. Primary Schwann cells (SCs) and dorsal root ganglia (DRG) were used to investigate the impact of the newly developed scaffolds on the biological behavior of neural cells in vitro. Transcriptome sequencing (mRNA-seq) was employed to probe the underlying mechanisms of the synergistic effect of electroactive GO and longitudinal topographic guidance on nerve regeneration. Furthermore, the developed O-GO/PCL scaffold was utilized to bridge a 10-mm sciatic nerve defect in rat, aiming to investigate its therapeutic potential for peripheral nerve regeneration in vivo. Results and discussion: The SEM and TEM revealed that the newly developed O-GO/PCL scaffold showed longitudinally oriented microstructure and GO particles were homogenously and uniformly distributed inside the nanofibers. Primary SCs were utilized to assess the biocompatibility of the GO-based scaffold, revealing that negligible cytotoxicity when GO concentration does not exceed 0.5%. In vitro analysis of nerve regeneration demonstrated that axons in the O-GO/PCL group exhibited an average length of 1054.88 +/- 161.32 mu m, significant longer than those in the other groups (P < 0.05). Moreover, mRNA sequencing results suggested that the O-GO/PCL scaffold could enhance nerve regeneration by upregulating genes associated with neural regeneration, encompassing ion transport, axon guidance and cell-cell interactions. Most importantly, we employed the O-GO/PCL scaffold to repair a 10-mm sciatic nerve defect in rat, resulting in augmented nerve regeneration, myelination, and functional recovery. Conclusion: The O-GO/PCL scaffold with oriented microstructure and electroactive GO represents a promising heral nerve reconstruction.
C1 [Zhou, Xu; Huang, Liangliang; Xu, Feng] Southern Med Univ, Sch Clin Med 1, Guangzhou 510515, Peoples R China.
RP Huang, LL; Xu, F (corresponding author), Gen Hosp Cent Theater Command, Dept Orthopaed, Wuhan 430070, Peoples R China.
EM hll666789@163.com; fengxu1969@163.com
FU National Natural Science Foundation of China [81902213]; Health
CR Al-Hadeethi Y, 2023, RSC ADV, V13, P1392, DOI 10.1039/d2ra05368c
NR 1
TC 6
Z9 6
U1 6
U2 26
SN 
EI 
J9 
PD JUN 15
PY 2024
VL 19
IS 
BP 2573
EP 2589
DI 10.2147/IJN.S439656
PG 17
WC Nanoscience & Nanotechnology; Pharmacology & Pharmacy
SC Science & Technology - Other Topics; Pharmacology & Pharmacy
GA LF6W9
UT WOS:001185416900001
ER

PT J
AU Agarwal, G
AF Agarwal, Gopal
TI Decellularized porcine peripheral nerve based injectable hydrogels as a
SO JOURNAL OF NEURAL ENGINEERING
LA English
DT Article
DE Schwann cells; injectable hydrogel; porcine peripheral nerves;
ID extracellular-matrix; stem-cells; viability; survival; design; graft
AB Objective. To develop a clinically relevant injectable hydrogel derived from decellularized porcine peripheral nerves and with mechanical properties comparable to native central nervous system (CNS) tissue to be used as a delivery vehicle for Schwann cell transplantation to treat spinal cord injury (SCI). Approach. Porcine peripheral nerves (sciatic and peroneal) were decellularized by chemical decellularization using a sodium deoxycholate and DNase (SDD) method previously developed by our group. The decellularized nerves were delipidated using dichloromethane and ethanol solvent and then digested using pepsin enzyme to form injectable hydrogel formulations. Genipin was used as a crosslinker to enhance mechanical properties. The injectability, mechanical properties, and gelation kinetics of the hydrogels were further analyzed using rheology. Schwann cells encapsulated within the injectable hydrogel formulations were passed through a 25-gauge needle and cell viability was assessed using live/dead staining. The ability of the hydrogel to maintain Schwann cell viability against an inflammatory milieu was assessed in vitro using inflamed astrocytes co-cultured with Schwann cells. Main results. The SDD method effectively removes cells and retains extracellular matrix in decellularized tissues. Using rheological studies, we found that delipidation of decellularized porcine peripheral nerves using dichloromethane and ethanol solvent improves gelation kinetics and mechanical strength of hydrogels. The delipidated and decellularized hydrogels crosslinked using genipin mimicked the mechanical strength of CNS tissue. The hydrogels were found to have shear thinning properties desirable for injectable formulations and they also maintained higher Schwann cell viability during injection compared to saline controls. Using in vitro co-culture experiments, we found that the genipin-crosslinked hydrogels also protected Schwann cells from astrocyte-mediated inflammation. Significance. Injectable hydrogels developed using delipidated and decellularized porcine peripheral nerves are a potential clinically relevant solution to deliver Schwann cells, and possibly other therapeutic cells, at the SCI site by maintaining higher cellular viability and increasing therapeutic efficacy for SCI treatment.
C1 [Agarwal, Gopal; Shumard, Samantha; McCrary, Michaela W.; Osborne, Olivia; Santiago, Jorge Mojica; Ausec, Breanna; Schmidt, Christine E.] Univ Florida, Herbert Wertheim Coll Engn, J Crayton Pruitt Family Dept Biomed Engn, Gainesville, FL 32610 USA.
RP Schmidt, CE (corresponding author), Univ Florida, Herbert Wertheim Coll Engn, J Crayton Pruitt Family Dept Biomed Engn, Gainesville, FL 32610 USA.
EM schmidt@bme.ufl.edu
FU NIH [P0225954]; Pruitt chair funding
CR Acaz-Fonseca E, 2019, CELL DEATH DISCOV, V5, P0, DOI 10.1038/s41420-019-0166-6
NR 1
TC 1
Z9 1
U1 2
U2 11
SN 
EI 
J9 
PD JUN 15
PY 2024
VL 21
IS 4
BP 
EP 
DI 10.1088/1741-2552/ad5939
PG 16
WC Engineering, Biomedical; Neurosciences
SC Engineering; Neurosciences & Neurology
GA XA9L3
UT WOS:001259076800001
ER

PT J
AU Xiao, JM
AF Xiao, Jiamei
TI Bi-layered hydrogel conduit integrating microneedles for enhanced neural
SO SENSORS AND ACTUATORS B-CHEMICAL
LA English
DT Article
DE Temperature responsive polymer; Electrical stimulation; Nerve conduit;
ID release
AB Nerve conduit is an alternative strategy in peripheral nerve injuries (PNI) treatment both for neural signals recording and therapeutic electrical stimulation (ES). Most conventional conduits suffer from surgical suturing and lacking real-time insights of nerve recovery, as well as failing in integrating therapy strategies. Herein, we introduce a bi-layered hydrogel conduit with microneedles (BHCM), in which poly (N-isopropylacrylamide) (PNIPAm)-incorporated polyethyleneimine (PEI) forms the outer layer for conductivity and electro-driven drug loading and release, whereas PNIPAm/alginate/tannic acid hydrogel (PNIPAm/SA/TA) forms the inner layer to ensure biocompatible mechanics and strong tissue adhesion. Meanwhile, the differences in doping manipulated different critical solution temperature (LCST) and swelling between the double layers determine the self-curling performance. Therefore, the BHCM responds to temperature and self-curls into conduit to wrap and bind to sciatic nerve, avoiding the complicated suturing and enhancing the interfacial electrical transmission. By puncturing the epineurium, the microneedles strongly enhance the electrochemical performance, and synergistically facilitate controllable drug delivery as well as electrical stimulation and recording efficiency. Further, BHCM is demonstrated to regulate macrophage polarization from M1 to M2 through electrically stimulated Rhein release, thereby reducing inflammation and facilitating diabetic PNI repair. The present design aims to improve biosafety, surgical simplicity to realize overall recovery of injured nerves, making it a promising candidate for advanced peripheral nerve repair strategies.
C1 [Xiao, Jiamei; Yu, Zhuoting; Tian, Yuan; Zeng, Mingze; Su, Borui; Ding, Jie; Wu, Chengheng; Wei, Dan; Sun, Jing; Fan, Hongsong] Sichuan Univ, Coll Biomed Engn, Natl Engn Res Ctr Biomat, Chengdu 610064, Peoples R China.
RP Sun, J; Fan, HS (corresponding author), Sichuan Univ, Coll Biomed Engn, Natl Engn Res Ctr Biomat, Chengdu 610064, Peoples R China.
EM jingsun@scu.edu.cn; hsfan@scu.edu.cn
FU National Natural Science Foundation of China [32361133548, 52273141,
CR Unknown -, 1900, DOI 10.1002/ADVS.202302519 DOI 10.1002/ADVS.202302519, V0, P0
NR 1
TC 5
Z9 5
U1 13
U2 52
SN 
EI 
J9 
PD JUN 15
PY 2024
VL 413
IS 
BP 
EP 
DI 10.1016/j.snb.2024.135917
PG 13
WC Chemistry, Analytical; Electrochemistry; Instruments & Instrumentation
SC Chemistry; Electrochemistry; Instruments & Instrumentation
GA TA4U9
UT WOS:001238531100001
ER

PT J
AU Li, SB
AF Li, Shubin
TI Preparation and characterization of polysaccharide-based conductive
SO INTERNATIONAL JOURNAL OF BIOLOGICAL MACROMOLECULES
LA English
DT Article
DE Hydrogel; Acetylcholine; Conductivity; Polysaccharide; Nerve repair
ID cross-linked hydrogel; in-vivo; cell; regeneration; release
AB Peripheral nerve injury is a serious medical condition, but the limited availability of autologous grafts often delays timely treatment for many patients. The implantation of functional hydrogels with good biocompatibility provides an effective solution to this challenge. In this study, a novel chitosan derivative, choline functionalized catechol carboxymethyl chitosan (CF-Catechol-CMCS), was synthesized by modifying carboxymethyl chitosan (CMCS) with choline functionalized (CF) molecule and catechol. CF-Catechol-CMCS, sodium alginate (SA), and pyrrole monomer (Py) were then combined, crosslinked with Fe3+ and Ca2+, and polymerized in situ to form polypyrrole (PPy), resulting in the CF-Catechol-CMCS/SA/PPy hydrogel. This hydrogel exhibits excellent thermal stability, with a maximum thermal degradation temperature of 580 degrees C. By adjusting the ratio of PPy to CFCatechol-CMCS/SA in the hydrogel, its degradation properties, swelling behavior, mechanical properties, and electrical conductivity can be fine-tuned. Specifically, when the mass ratio of PPy to CF-Catechol-CMCS/SA is 8:10, the hydrogel achieves optimal conductivity within a safe range (1.82 x 10-3 S & sdot;cm-1). By controlling the mass ratio of CF-Catechol-CMCS to SA in the hydrogel, the acetylcholine concentration can be regulated. When the CF-Catechol-CMCS:SA ratio is 2:1, the measured Sciatic Function Index (SFI) value is-34.54, indicating that the CF-Catechol-CMCS/SA/PPy hydrogel has excellent nerve repair potential.
C1 [Li, Shubin; Liu, Yanhao; Wang, Lu] Harbin Inst Technol, State Key Lab Urban Water Resource & Environm, Harbin 150090, Peoples R China.
RP Wang, L (corresponding author), Harbin Inst Technol, State Key Lab Urban Water Resource & Environm, Harbin 150090, Peoples R China.
EM huagongwanglu@163.com
FU NSFC [21371042, 21271056, 21571044]; Fourteen Five Na-tional Key
CR Ahamad Z, 2025, SEP PURIF TECHNOL, V354, P0, DOI 10.1016/j.seppur.2024.128688
NR 1
TC 2
Z9 2
U1 21
U2 36
SN 
EI 
J9 
PD JUN 15
PY 2024
VL 282
IS 
BP 
EP 
DI 10.1016/j.ijbiomac.2024.136910
PG 12
WC Biochemistry & Molecular Biology; Chemistry, Applied; Polymer Science
SC Biochemistry & Molecular Biology; Chemistry; Polymer Science
GA L4L4K
UT WOS:001350447900001
ER

PT J
AU Davachi, SM
AF Davachi, Seyed Mohammad
TI Effectiveness of the injectable hyaluronic acid-based microparticles
SO INTERNATIONAL JOURNAL OF BIOLOGICAL MACROMOLECULES
LA English
DT Article
DE Cannabidiol-loaded biomimetic microparticles; Sustain release; Drug
ID drug-delivery; hydrogel; insulin; regeneration; peroxidase; expression
AB We have developed an innovative peripheral nerve tissue repair approach by designing biomimetic microparticles loaded with cannabidiol (CBD) using horseradish peroxidase-mediated crosslinking within a microfluidic device. This method utilizes a water-in-oil emulsion system where a mixture of phenol-substituted hyaluronic acid (HAPh), CBD, and laccase is channeled into oil flow, forming hydrogel microparticles. The physical properties, such as their swelling rate, mechanical strength, and the sustained release of CBD, emphasize their potential in tissue engineering and drug delivery applications. Cellular proliferation studies within the microparticles demonstrate their cytocompatibility, making them suitable for developing microtissues. The microparticles also served as a controlled release mechanism for CBD-targeted delivery to the injured locations, showcasing the effectiveness and ability to aid in the regeneration of the sciatic nerve tissue. In vivo, histopathological analysis of treated sciatic nerve injuries showed enhanced axonal restoring and remyelination with HAPh microparticles containing CBD in contrast to control groups. Furthermore, microparticles enhanced various functional aspects of locomotor activities, such as functional sciatic index (SFI) values, response to heat stimulation, and muscle mass retention. In conclusion, results indicate that these composite biomimetic microparticles with CBD effectively promote nerve structural restoration and increase the reconstruction process in a sciatic nerve injury model.
C1 [Davachi, Seyed Mohammad; Vazquez, Marisol] Texas A&M Int Univ, Dept Biol & Chem, Laredo, TX 78041 USA.
RP Hassanzadeh, S (corresponding author), Iran Univ Med Sci, Senses Hlth Inst 5, Eye Res Ctr, Sch Med,Eye Dept, Tehran, Iran.
EM sajadhassanzade528@gmail.com
CR Abraham AD, 2020, NEUROPSYCHOPHARMACOL, V45, P1105, DOI 10.1038/s41386-019-0585-3
NR 1
TC 1
Z9 1
U1 2
U2 4
SN 
EI 
J9 
PD JUN 15
PY 2024
VL 283
IS 
BP 
EP 
DI 10.1016/j.ijbiomac.2024.137780
PG 16
WC Biochemistry & Molecular Biology; Chemistry, Applied; Polymer Science
SC Biochemistry & Molecular Biology; Chemistry; Polymer Science
GA N8C4G
UT WOS:001366547000001
ER

PT J
AU Wang, ST
AF Wang, Shuting
TI In Situ-Sprayed Bioinspired Adhesive Conductive Hydrogels for Cavernous
SO ADVANCED MATERIALS
LA English
DT Article
DE adhesive; conductive hydrogel; erectile dysfunction; nerve repair
ID schwann-cells; regeneration; macrophages; prevention; strategy
AB Cavernous nerve injury (CNI), resulting in erectile dysfunction (ED), poses a significant threat to the quality of life for men. Strategies utilizing conductive hydrogels have demonstrated promising results for the treatment of peripheral nerves with a large diameter (>2 mm). However, integrating convenient minimally invasive operation, antiswelling and immunomodulatory conductive hydrogels for treating small-diameter injured cavernous nerves remains a great challenge. Here, a sprayable adhesive conductive hydrogel (GACM) composed of gelatin, adenine, carbon nanotubes, and mesaconate designed for cavernous nerve repair is developed. Multiple hydrogen bonds provide GACM with excellent adhesive and antiswelling properties, enabling it to establish a conformal electrical bridge with the damaged nerve and aiding in the regeneration process. Additionally, mesaconate-loaded GACM suppresses the release of inflammatory factors by macrophages and promotes the migration and proliferation of Schwann cells. In vivo tests demonstrate that the GACM hydrogel repairs the cavernous nerve and restores erectile function and fertility. Furthermore, the feasibility of sprayable GACM in minimally invasive robotic surgery in beagles is validated. Given the benefits of therapeutic effectiveness and clinical convenience, the research suggests a promising future for sprayable GACM materials as advanced solutions for minimally invasive nerve repair.
C1 [Wang, Shuting; Yang, Wei; Dai, Hao; Shi, Xuetao] South China Univ Technol, Natl Engn Res Ctr Tissue Restorat & Reconstruct, Guangzhou 510006, Peoples R China.
RP Shi, XT (corresponding author), South China Univ Technol, Natl Engn Res Ctr Tissue Restorat & Reconstruct, Guangzhou 510006, Peoples R China.; Shi, XT (corresponding author), South China Univ Technol, Sch Mat Sci & Engn, Guangzhou 510640, Peoples R China.; He, FP (corresponding author), Guangdong Univ Technol, Sch Electromech Engn, Guangzhou 510006, Peoples R China.; Yan, ST (corresponding author), China Japan Friendship Hosp, Dept Emergency, Beijing 100029, Peoples R China.; Shi, XT (corresponding author), South China Univ Technol, Key Lab Biomed Engn Guangdong Prov, Guangzhou 510006, Peoples R China.
EM fphe@gdut.edu.cn; yanshengtao@zryhyy.com.cn; shxt@scut.edu.cn
FU Key Technologies Research and Development Program [T2288101, U22A20157];
CR Bao L, 2023, NANO TODAY, V49, P0, DOI 10.1016/j.nantod.2023.101784
NR 1
TC 21
Z9 22
U1 35
U2 176
SN 
EI 
J9 
PD JUN 15
PY 2024
VL 36
IS 19
BP 
EP 
DI 10.1002/adma.202311264
PG 15
WC Chemistry, Multidisciplinary; Chemistry, Physical; Nanoscience &
SC Chemistry; Science & Technology - Other Topics; Materials Science;
GA PW5J7
UT WOS:001163604300001
ER

PT J
AU Trueman, RP
AF Trueman, Ryan P.
TI Aligned Bioelectronic Polypyrrole/Collagen Constructs for Peripheral
SO ADVANCED ENGINEERING MATERIALS
LA English
DT Article
DE bioelectronics; nerve repair; neural engineering; polypyrrole; tissue
ID electrical-stimulation promotes; neural tissue; cell behavior
AB Electrical stimulation has shown promise in clinical studies to treat nerve injuries. This work is aimed to create an aligned bioelectronic construct that can be used to bridge a nerve gap, directly interfacing with the damaged nerve tissue to provide growth support. The conductive three-dimensional bioelectronic scaffolds described herein are composite materials, comprised of conductive polypyrrole (PPy) nanoparticles embedded in an aligned collagen hydrogel. The bioelectronic constructs are seeded with dorsal root ganglion derived primary rat neurons and electrically stimulated in vitro. The PPy loaded constructs support a 1.7-fold increase in neurite length in comparison to control collagen constructs. Furthermore, upon electrical stimulation of the PPy-collagen construct, a 1.8-fold increase in neurite length is shown. This work illustrates the potential of bioelectronic constructs in neural tissue engineering and lays the groundwork for the development of novel bioelectronic materials for neural interfacing applications.
C1 [Trueman, Ryan P.; Guillemot-Legris, Owein; Phillips, James B.] UCL, UCL Ctr Nerve Engn, London WC1N 1AX, England.
RP Phillips, JB (corresponding author), UCL, UCL Ctr Nerve Engn, London WC1N 1AX, England.; Phillips, JB (corresponding author), UCL, UCL Sch Pharm, Dept Pharmacol, London WC1N 1AX, England.; Schroeder, BC (corresponding author), UCL, Dept Chem, London WC1H 0AJ, England.
EM jb.phillips@ucl.ac.uk; b.c.schroeder@ucl.ac.uk
FU Engineering and Physical Sciences Research Council; UK Research and
CR Al-Majed AA, 2000, J NEUROSCI, V20, P2602
NR 1
TC 8
Z9 8
U1 5
U2 39
SN 
EI 
J9 
PD JUN 15
PY 2024
VL 26
IS 6
BP 
EP 
DI 10.1002/adem.202301488
PG 11
WC Materials Science, Multidisciplinary
SC Materials Science
GA LR4H7
UT WOS:001157663100001
ER

PT J
AU Lee, J
AF Lee, Jaebeom
TI Nerve-Mimetic Adhesive Hydrogel Electroceuticals: Tailoring In Situ
SO ACS NANO
LA English
DT Article
DE physical entanglement; hydrogel layers; adhesion; electrical
AB Implantable electrochemicals stand out as promising candidates for resolving peripheral nerve injuries. However, challenges persist in designing bioelectronic materials that mimic tissue due to modulus matching, conformal adhesion, and immune responses. Herein, we present a nerve-mimicking design rationale for biocompatible hydrogel-based electroceuticals with a tissue-like modulus, robust and conformal tissue adhesion, exceptional mechanical toughness, and efficient stress dissipation. Inspired by the hierarchical structure of the peripheral nerve, the hydrogel substrate features a structurally gradient bilayer transitioning from a dense to a loose polymeric network, utilizing alginate functionalized with either photo-cross-linkable methacrylate or tissue-adhesive phenylborate. Due to the varying water affinity of the tethering groups, a physically entangled interfacial domain is in situ formed during dehydration of the pre-gel film, resulting in enhanced mechanical toughness and strong adhesion. The hydrogel electroceuticals, when integrated with conducting polymeric electrodes, locally stimulate nerve tissue, improving tissue regeneration in a crushed nerve injury model.
C1 [Lee, Jaebeom; Jin, Subin; Ju, Jaewon; Shin, Mikyung] Sungkyunkwan Univ SKKU, Dept Intelligent Precis Healthcare Convergence, Suwon 16419, South Korea.
RP Shin, M (corresponding author), Sungkyunkwan Univ SKKU, Dept Intelligent Precis Healthcare Convergence, Suwon 16419, South Korea.; Son, D; Shin, M (corresponding author), Inst Basic Sci IBS, Ctr Neurosci Imaging Res, Suwon 16419, South Korea.; Shin, M (corresponding author), Sungkyunkwan Univ SKKU, Dept Biomed Engn, Suwon 16419, South Korea.; Son, D (corresponding author), Sungkyunkwan Univ SKKU, Dept Artificial Intelligence Syst Engn, Suwon 16419, South Korea.; Son, D (corresponding author), Sungkyunkwan Univ SKKU, Dept Elect & Comp Engn, Suwon 16419, South Korea.
EM daniel3600@g.skku.edu; mikyungshin@g.skku.edu
FU National Research Foundation of Korea (NRF) - Korean Government (MIST)
CR Boehler C, 2019, BIOELECTRON MED, V2, P89, DOI 10.2217/BEM-2019-0014
NR 1
TC 4
Z9 4
U1 19
U2 23
SN 
EI 
J9 
PD JUN 15
PY 2024
VL 18
IS 51
BP 34949
EP 34961
DI 10.1021/acsnano.4c13097
PG 13
WC Chemistry, Multidisciplinary; Chemistry, Physical; Nanoscience &
SC Chemistry; Science & Technology - Other Topics; Materials Science
GA Q1S6F
UT WOS:001378010100001
ER

PT J
AU Nawrotek, K.
   Chyb, M.
   Gatkowska, J.
   Rudnicka, K.
   Michlewska, S.
   Jóźwiak, P.
AF Nawrotek, Katarzyna (37114010500)
   Chyb, Maciej (57222317420)
   Gatkowska, Justyna M. (11339929000)
   Rudnicka, Karolina (35110656800)
   Michlewska, Sylwia (16417133300)
   Jóźwiak, Piotr (22835249400)
TI Effect of sodium L-lactate on bioactive properties of chitosan-hydroxyapatite/polycaprolactone conduits for peripheral nerve tissue engineering
SO International Journal of Biological Macromolecules
LA English
DT Article
DE Biomaterials; Chitosan; Hydrogel, electrodeposition; Sodium L-lactate; Tissue regeneration
AB Biomaterials and synthetic polymers have been widely used to replicate the regenerative microenvironment of the peripheral nervous system. Chitosan-based conduits have shown promise in the regeneration of nerve injuries. However, to mimic the regenerative microenvironment, the scaffold structure should possess bioactive properties. This can be achieved by the incorporation of biomolecules (e.g., proteins, peptides) or trophic factors that should preferably be aligned and/or released with controlled kinetics to activate the process of positive axon chemotaxis. In this study, sodium L-lactate has been used to enhance the bioactive properties of chitosan-hydroxyapatite/polycaprolactone electrodeposits. Next, two methods have been developed to incorporate NGF-loaded microspheres - Method 1 involves entrapment and co-deposition of NGF-loaded microspheres, while Method 2 is based on absorption of NGF-loaded microspheres. The study shows that modification of chitosan-hydroxyapatite/polycaprolactone conduits by sodium L-lactate significantly improves their bioactive, biological, and physicochemical properties. The obtained implants are cytocompatible, enhancing the neurite regeneration process by stimulating its elongation. The absorption of NGF-loaded microspheres into the conduit structure may be considered more favorable for the stimulation of axonal elongation compared to entrapment, as it allows for trophic factor dose-dependent controlled release. The developed conduits possess properties essential for the successful treatment of peripheral nerve discontinuities. © 2024 Elsevier B.V., All rights reserved.
C1 Department of Environmental Engineering, Lodz University of Technology, Lodz, Poland
   International Centre for Research on Innovative Biobased Materials (ICRI-BioM), Lodz University of Technology, Lodz, Poland
   Politechnika Warszawska, Warsaw, Poland
   Department of Molecular Microbiology, University of Lodz, Lodz, Poland
   Polish Academy of Sciences, Warsaw, Poland
   Department of Immunology and Infectious Biology, University of Lodz, Lodz, Poland
   Laboratory of Microscopic Imaging and Specialized Biological Techniques, University of Lodz, Lodz, Poland
   Department of Invertebrate Zoology and Hydrobiology, University of Lodz, Lodz, Poland
NR 0
TC 0
SN 
EI 
J9 
PD JUN 15
PY 2024
VL 281.0
IS nan
BP nan
EP nan
DI 10.1016/j.ijbiomac.2024.136254
PG 0
UT 2-s2.0-85205434682
PM 39366606.0
ER

PT J
AU Javanmardi, K
AF Javanmardi, Kazem
TI Dexamethasone release from hyaluronic acid microparticle and
SO JOURNAL OF MATERIALS SCIENCE-MATERIALS IN MEDICINE
LA English
DT Article
AB Biodegradable microparticles are useful vehicles for the controlled release of bioactive molecules in drug delivery, tissue engineering and biopharmaceutical applications. We developed dexamethasone (Dex) encapsulation into tyramine-substituted hyaluronic acid microparticles (Dex-HA-Tyr Mp) mediated by horseradish peroxidase (HRP) crosslinking using a microfluidic device and infollowing crosslinked gelatin (Gela) with proanthocyanidin (PA) as a semi-confined bed hydrogel for the repair of sciatic tissue injury. It was found that the simultaneous use of Dex-HA-Tyr Mp and cross-linked Gela-PA hydrogel improved the physical properties of the hydrogel, including mechanical strength and degradability. The designed composite also provided a sustained release system for Dex delivery to the surrounding sites, demonstrating the applicability of the fabricated hydrogel composite for sciatic nerve tissue engineering and regeneration. The encapsulated cells were viable and showed adequate growth ability and morphogenesis during prolonged incubation in Gela-PA/HA-Tyr Mp hydrogel compared to control conditions. Interestingly, histological analysis revealed a significant increase in the number of axons in the injured sciatic nerve following treatment with Dex-HA-Tyr Mp and injectable Gela-PA hydrogel compared to other control groups. In conclusion, the results demonstrated that fabricated Dex-loaded MPs and injectable hydrogel from biomimetic components are suitable systems for sustained delivery of Dex with adequate biocompatibility and the approach may have potential therapeutic applications in peripheral nerve regeneration.
C1 [Javanmardi, Kazem; Shahbazi, Hamideh; Hekmat, Ava Soltani] Fasa Univ Med Sci, Dept Physiol, Fasa, Iran.
RP Khanmohamadi, M (corresponding author), Iran Univ Med Sci, Five Senses Hlth Res Inst, Skull Based Res Ctr, Sch Med, Tehran, Iran.; Khanmohamadi, M (corresponding author), Warsaw Univ Technol, Fac Mat Sci & Engn, Warsaw, Poland.; Goodarzi, A (corresponding author), Fasa Univ Med Sci, Sch Med, Dept Tissue Engn, Fasa, Iran.
EM Mehdi.khanmohammadi84@gmail.com; dvm.goodarzi86@yahoo.com
CR Amini S, 2021, POLYM ADVAN TECHNOL, V32, P2267, DOI 10.1002/pat.5263
NR 1
TC 8
Z9 9
U1 3
U2 20
SN 
EI 
J9 
PD JUN 15
PY 2024
VL 35
IS 1
BP 
EP 
DI 10.1007/s10856-023-06768-6
PG 16
WC Engineering, Biomedical; Materials Science, Biomaterials
SC Engineering; Materials Science
GA EP3R4
UT WOS:001140094500003
ER

PT J
AU Xu SG
AF Unknown, -
TI [Progress on application of hydrogels in the field of peripheral nerve injury
SO Zhongguo Gu Shang
LA English
DT Article
DE Peripheral nerve injury
ID tissue engineering/methods
AB As one of the common traumatic diseases in clinical practice, peripheral nerve
C1 Shanghai Changhai Hospital Affiliated to Naval Medical University, Shanghai
NR 0
TC 0
SN 
EI 
J9 
PD JUN 15
PY 2024
VL 37
IS 6
BP 6295-34
EP 
DI 
PG 0
UT 
ER

PT J
AU Deng, WP
AF Deng, Weiping
TI Graphene oxide-doped chiral dextro-hydrogel promotes peripheral nerve
SO COLLOIDS AND SURFACES B-BIOINTERFACES
LA English
DT Article
DE Nerve repair; Chirality; Graphene; Macrophage polarization; Angiogenesis
ID schwann-cells; regeneration; grafts; injury
AB Dextro-chirality is reported to specifically promote the proliferation and survival of neural cells. However, applying this unique performance to nerve repair remains a great challenge. Graphite oxide (GO)-phenylalanine derivative hydrogel system was constructed through doping 5% GO into self-assembly dextro-or levo-hydrogels (named as dextro and levo group, respectively), which exhibited identical physical and chemical properties, cyto-compatibility, and mirror-symmetrical chirality. In vivo experiments using rat sciatic nerve repair models showed that the functional recovery and histological restoration of regenerating nerves in the dextro group were significantly improved, approaching that of autograft implantation. The doped GO promoted M2 polarization of macrophages, increasing the expression of platelet-derived growth factor BB chain and vascular endothelial growth factor, thereby improving angiogenesis in regenerating nerves. A mechanism is proposed for the facilitated nerve repair through the synergistic effect of GO and dextro-hydrogel, involving dextro-chirality selection of neural cells and GO-induced M2 polarization, which promotes microvascular regeneration and myelination. This study showcases the immense potential of chirality in addressing neurological issues by providing a compelling demonstration of the development of effective therapies that leverage the unique matrix chirality selection of nerve cells to promote peripheral nerve regeneration.
C1 [Deng, Weiping; Li, Xiaohui; Li, Ya; Huang, Zhongbing; Wang, Yulin; Mu, Ning; Wang, Juan; Pu, Ximing; Yin, Guangfu] Sichuan Univ, Coll Biomed Engn, South Sect 1 24,1st Ring Rd, Chengdu 610065, Sichuan, Peoples R China.
RP Huang, ZB (corresponding author), Sichuan Univ, Coll Biomed Engn, South Sect 1 24,1st Ring Rd, Chengdu 610065, Sichuan, Peoples R China.
EM zbhuang@scu.edu.cn
FU National Natural Science Founda- tion of China [52273139]; Sichuan
CR Aghajanian S, 2021, INFLAMM REGEN, V41, P0, DOI 10.1186/s41232-021-00162-x
NR 1
TC 7
Z9 7
U1 6
U2 34
SN 
EI 
J9 
PD JUN 15
PY 2024
VL 233
IS 
BP 
EP 
DI 10.1016/j.colsurfb.2023.113632
PG 11
WC Biophysics; Chemistry, Physical; Materials Science, Biomaterials
SC Biophysics; Chemistry; Materials Science
GA AF7K4
UT WOS:001117114100001
ER

PT J
AU Khaboushan, AS
AF Khaboushan, Alireza Soltani
TI Electrical stimulation enhances sciatic nerve regeneration using a
SO SCIENTIFIC REPORTS
LA English
DT Article
DE Nerve repair; Conductive conduit; Stem cells; Electrical stimulation
ID glycolic acid) conduits; marrow stromal cells; functional recovery; rat
AB Despite recent advancements in peripheral nerve regeneration, the creation of nerve conduits with chemical and physical cues to enhance glial cell function and support axonal growth remains challenging. This study aimed to assess the impact of electrical stimulation (ES) using a conductive nerve conduit on sciatic nerve regeneration in a rat model with transection injury. The study involved the fabrication of conductive nerve conduits using silk fibroin and Au nanoparticles (AuNPs). Collagen hydrogel loaded with green fluorescent protein (GFP)-positive adipose-derived mesenchymal stem cells (ADSCs) served as the filling for the conduit. Both conductive and non-conductive conduits were applied with and without ES in rat models. Locomotor recovery was assessed using walking track analysis. Histological evaluations were performed using H&E, luxol fast blue staining and immunohistochemistry. Moreover, TEM analysis was conducted to distinguish various ultrastructural aspects of sciatic tissue. In the ES + conductive conduit group, higher S100 (p < 0.0001) and neurofilament (p < 0.001) expression was seen after 6 weeks. Ultrastructural evaluations showed that conductive scaffolds with ES minimized Wallerian degeneration. Furthermore, the conductive conduit with ES group demonstrated significantly increased myelin sheet thickness and decreased G. ratio compared to the autograft. Immunofluorescent images confirmed the presence of GFP-positive ADSCs by the 6th week. Locomotor recovery assessments revealed improved function in the conductive conduit with ES group compared to the control group and groups without ES. These results show that a Silk/AuNPs conduit filled with ADSC-seeded collagen hydrogel can function as a nerve conduit, aiding in the restoration of substantial gaps in the sciatic nerve with ES. Histological and locomotor evaluations indicated that ES had a greater impact on functional recovery compared to using a conductive conduit alone, although the use of conductive conduits did enhance the effects of ES.
C1 [Khaboushan, Alireza Soltani; Azimzadeh, Ashkan; Tanourlouee, Saman Behboodi; Kajbafzadeh, Abdol-Mohammad; Hassannejad, Zahra] Univ Tehran Med Sci, Childrens Med Ctr, Gene Cell & Tissue Res Inst, Pediat Urol & Regenerat Med Res Ctr, 62 Dr Gharibs St,Keshavarz Blvd, Tehran 1419733151, Iran.
RP Hassannejad, Z (corresponding author), Univ Tehran Med Sci, Childrens Med Ctr, Gene Cell & Tissue Res Inst, Pediat Urol & Regenerat Med Res Ctr, 62 Dr Gharibs St,Keshavarz Blvd, Tehran 1419733151, Iran.; Rahimi-Movaghar, V (corresponding author), Univ Tehran Med Sci, Sina Hosp, Sina Trauma & Surg Res Ctr, Hassan Abad Sq,Imam Khomeini Ave, Tehran 113653876, Iran.
EM v_rahimi@tums.ac.ir; zhassannejad@tums.ac.ir
FU National Institute for Medical Research Development, NIMAD [977083];
CR Al-Majed AA, 2004, CELL MOL NEUROBIOL, V24, P379, DOI 10.1023/B:CEMN.0000022770.66463.f7
NR 1
TC 8
Z9 8
U1 17
U2 37
SN 
EI 
J9 
PD JUN 15
PY 2024
VL 14
IS 1
BP 
EP 
DI 10.1038/s41598-024-65286-9
PG 19
WC Multidisciplinary Sciences
SC Science & Technology - Other Topics
GA XM6R5
UT WOS:001262145700034
ER

PT J
AU Liu, B.
   Alimi, O.A.
   Wang, Y.
   Kong, Y.
   Kuss, M.
   Krishnan, M.A.
   Hu, G.
   Xiao, Y.
   Dong, J.
   DiMaio, D.J.
   Duan, B.
AF Liu, Bo (59668914200)
   Alimi, O. A. (57202999342)
   Wang, Yanfei (59119081300)
   Kong, Yunfan (57216888205)
   Kuss, Mitchell A. (57194176645)
   Krishnan, Mena Asha (58488091400)
   Hu, Guoku (15026503500)
   Xiao, Yi (58896673700)
   Dong, Jixin (21738988100)
   DiMaio, Dominick J.M. (7005547444)
   Duan, Bin (7005042335)
TI Differentiated mesenchymal stem cells-derived exosomes immobilized in decellularized sciatic nerve hydrogels for peripheral nerve repair
SO Journal of Controlled Release
LA English
DT Article
DE CSF-1R; Function recovery; PEI; Peripheral nerve injury; Remyelination
AB Peripheral nerve injury (PNI) and the limitations of current treatments often result in incomplete sensory and motor function recovery, which significantly impact the patient's quality of life. While exosomes (Exo) derived from stem cells and Schwann cells have shown promise on promoting PNI repair following systemic administration or intraneural injection, achieving effective local and sustained Exo delivery holds promise to treat local PNI and remains challenging. In this study, we developed Exo-loaded decellularized porcine nerve hydrogels (DNH) for PNI repair. We successfully isolated Exo from differentiated human adipose-derived mesenchymal stem cells (hADMSC) with a Schwann cell-like phenotype (denoted as dExo). These dExo were further combined with polyethylenimine (PEI), and DNH to create polyplex hydrogels (dExo-loaded pDNH). At a PEI content of 0.1%, pDNH showed cytocompatibility for hADMSCs and supported neurite outgrowth of dorsal root ganglions. The sustained release of dExos from dExo-loaded pDNH persisted for at least 21 days both in vitro and in vivo. When applied around injured nerves in a mouse sciatic nerve crush injury model, the dExo-loaded pDNH group significantly improved sensory and motor function recovery and enhanced remyelination compared to dExo and pDNH only groups, highlighting the synergistic regenerative effects. Interestingly, we observed a negative correlation between the number of colony-stimulating factor-1 receptor (CSF-1R) positive cells and the extent of PNI regeneration at the 21-day post-surgery stage. Subsequent in vitro experiments demonstrated the potential involvement of the CSF-1/CSF-1R axis in Schwann cells and macrophage interaction, with dExo effectively downregulating CSF-1/CSF-1R signaling. © 2024 Elsevier B.V., All rights reserved.
C1 Department of Surgery-Transplant and Mary & Dick Holland Regenerative Medicine Program, College of Medicine, Omaha, United States
   College of Medicine, Omaha, United States
   Lake Erie College of Osteopathic Medicine, Erie, United States
   College of Medicine, Omaha, United States
   University of Nebraska Medical Center, Omaha, United States
   College of Medicine, Omaha, United States
   UNL College of Engineering, Lincoln, United States
NR 0
TC 0
SN 
EI 
J9 
PD JUN 15
PY 2024
VL 368.0
IS nan
BP 24
EP 41
DI 10.1016/j.jconrel.2024.02.019
PG 0
UT 2-s2.0-85185533074
PM 38367864.0
ER

PT J
AU Huo, YF
AF Huo, Yuanfang
TI Pleiotropic effects of nitric oxide sustained-release system for
SO ACTA BIOMATERIALIA
LA English
DT Article
DE NO; Nanoparticles; Injectable hydrogel; Regeneration microenvironment;
ID conduits; cells
AB The regenerative microenvironment after peripheral nerve injury is imbalanced and difficult to rebalance, which is mainly affected by inflammation, oxidative stress, and inadequate blood supply. The difficulty in remodeling the nerve regeneration microenvironment is the main reason for slow nerve regeneration. Traditional drug treatments have certain limitations, such as difficulty in penetrating the blood -nerve barrier and lack of pleiotropic effects. Therefore, there is an urgent need to build multifunctional nerve grafts that can effectively regulate the regenerative microenvironment and promote nerve regeneration. Nitric oxide (NO), a highly effective gas transmitter with diatomic radicals, is an important regulator of axonal growth and migration, synaptic plasticity, proliferation of neural precursor cells, and neuronal survival. Moreover, NO provides potential anti -inflammation, anti -oxidation, and blood vessel promotion applications. However, excess NO may cause cell death and neuroinflammatory cell damage. The prerequisite for NO treatment of peripheral nerve injury is that it is gradually released over time. In this study, we constructed an injectable NO slow -release system with two main components, including macromolecular NO donor nanoparticles (mPEG-P(MSNO-EG) nanoparticles, NO -NPs) and a carrier for the nanoparticles, mPEG-PA-PP injectable temperature -sensitive hydrogel. Due to the multiple physiological regulation of NO and better physiological barrier penetration, the conduit effectively regulates the inflammatory response and oxidative stress of damaged peripheral nerves, promotes nerve vascularization, and nerve regeneration and docking, accelerating the nerve regeneration process. Statement of significance The slow regeneration speed of peripheral nerves is mainly due to the destruction of the regeneration microenvironment. Neural conduits with drug delivery capabilities have the potential to improve the microenvironment of nerve regeneration. However, traditional drugs are hindered by the blood nerve barrier and cannot effectively target the injured area. NO, an endogenous gas signaling molecule, can freely cross the blood nerve barrier and act on target cells. However, excessive NO can lead to cell apoptosis. In this study, a NO sustained -release system was constructed to regulate the microenvironment of nerve regeneration through various pathways and promote nerve regeneration. (c) 2024 Acta Materialia Inc. Published by Elsevier Ltd. All rights are reserved, including those for text and data mining, AI training, and similar technologies.
C1 [Huo, Yuanfang; Dong, Xianzhen; Cheng, Qiang; Liang, Xinyue; Yan, Lesan; Qiu, Tong; Dai, Honglian] Wuhan Univ Technol, Biomed Mat & Engn Res Ctr Hubei Prov, State Key Lab Adv Technol Mat Synth & Proc, Wuhan 430070, Peoples R China.
RP Dai, HL (corresponding author), Wuhan Univ Technol, Biomed Mat & Engn Res Ctr Hubei Prov, State Key Lab Adv Technol Mat Synth & Proc, Wuhan 430070, Peoples R China.; Pan, ZY (corresponding author), Wuhan Univ, Dept Orthoped Trauma & Microsurg, Zhongnan Hosp, Wuhan 430071, Peoples R China.
EM zn000382@whu.edu.cn; daihonglian@whut.edu.cn
FU National Natural Science Foundation of China [52372272, 32201109,
CR Bertleff MJOE, 2005, J HAND SURG-AM, V30A, P513, DOI 10.1016/j.jhsa.2004.12.009
NR 1
TC 9
Z9 9
U1 13
U2 36
SN 
EI 
J9 
PD JUN 15
PY 2024
VL 182
IS 
BP 28
EP 41
DI 10.1016/j.actbio.2024.05.012
PG 14
WC Engineering, Biomedical; Materials Science, Biomaterials
SC Engineering; Materials Science
GA WZ2P6
UT WOS:001258633600001
ER

PT J
AU Kim, J.
   Park, J.
   Choe, G.
   Jeong, S.-I.
   Kim, H.-S.
   Lee, J.Y.
AF Kim, Junghyun (57211615749)
   Park, Junggeon (57204671566)
   Choe, Goeun (57196019843)
   Jeong, Sung-in (7402425031)
   Kim, Hyung-seok (56739347400)
   Lee, Jae-young (55398581200)
TI A Gelatin/Alginate Double Network Hydrogel Nerve Guidance Conduit Fabricated by a Chemical-Free Gamma Radiation for Peripheral Nerve Regeneration
SO Advanced Healthcare Materials
LA English
DT Article
DE double network; gamma radiation; hydrogel; nerve guidance conduit; peripheral nerve regeneration
AB Nerve guidance conduits (NGCs) are widely developed using various materials for the functional repair of injured or diseased peripheral nerves. Especially, hydrogels are considered highly suitable for the fabrication of NGCs due to their beneficial tissue-mimicking characteristics (e.g., high water content, softness, and porosity). However, the practical applications of hydrogel-based NGCs are hindered due to their poor mechanical properties and complicated fabrication processes. To bridge this gap, a novel double-network (DN) hydrogel using alginate and gelatin by a two-step crosslinking process involving chemical-free gamma irradiation and ionic crosslinking, is developed. DN hydrogels (1% alginate and 15% gelatin), crosslinked with 30 kGy gamma irradiation and barium ions, exhibit substantially improved mechanical properties, including tensile strength, elastic modulus, and fracture stain, compared to single network (SN) gelatin hydrogels. Additionally, the DN hydrogel NGC exhibits excellent kink resistance, mechanical stability to successive compression, suture retention, and enzymatic degradability. In vivo studies with a sciatic defect rat model indicate substantially improved nerve function recovery with the DN hydrogel NGC compared to SN gelatin and commercial silicone NGCs, as confirm footprint analysis, electromyography, and muscle weight measurement. Histological examination reveals that, in the DN NGC group, the expression of Schwann cell and neuronal markers, myelin sheath, and exon diameter are superior to the other controls. Furthermore, the DN NGC group demonstrates increased muscle fiber formation and reduced fibrotic scarring. These findings suggest that the mechanically robust, degradable, and biocompatible DN hydrogel NGC can serve as a novel platform for peripheral nerve regeneration and other biomedical applications, such as implantable tissue constructs. © 2024 Elsevier B.V., All rights reserved.
C1 School of Materials Science and Engineering, Gwangju Institute of Science and Technology, Gwangju, South Korea
   Advanced Radiation Technology Institute, Korea Atomic Energy Research Institute, Daejeon, South Korea
   Department of Forensic Medicine, Chonnam National University Medical School, Gwangju, South Korea
NR 0
TC 0
SN 
EI 
J9 
PD JUN 15
PY 2024
VL 13.0
IS 20
BP nan
EP nan
DI 10.1002/adhm.202400142
PG 0
UT 2-s2.0-85189477683
PM 38566357.0
ER

PT J
AU Sun, JH
AF Sun, Jia-Hui
TI An injectable COL6-crosslinked HA-DTPH hydrogel promotes spinal
SO CHEMICAL ENGINEERING JOURNAL
LA English
DT Article
DE Spinal cord injury; Nerve regeneration; Self-organization; Tissue
ID peripheral-nerve regeneration; cell-matrix adhesion; scar formation
AB Serious spinal cord injury (SCI) often leads to disorganized axon regeneration, impeding the accurate projection of neural signals. This study aims to rebuild spinal tracts by targeting the collagen VI (COL6)-induced axonal fasciculation pathway, which is active during spinal cord development but diminishes in regenerating spinal cord. A thiol-modified hyaluronic acid hydrogel crosslinked with COL6 (HAPC) is proposed to reactivate spinal tract morphogenesis for regeneration. Neurites cultured on the HAPC substrate exhibited a straight-bundled pattern, contrasting with the straggly pattern observed in control groups that lacked COL6. The dynamics of axonal aggregation and proximal retraction are determined to drive the formation of straight axon bundles. Experiments on a rat spinal cord transection model demonstrates that treatment with HAPC significantly induces the organization of spinal tract-like structures and promotes the targeted projection of 5-Hydroxytryptamine (5HT) axons, along with improved functional recovery. These findings highlight the role of COL6 in spinal tract self-organization and the potential of HAPC for treating clinical SCI.
C1 [Sun, Jia-Hui; Xuan, Aiguo; Zou, Jian-Long] Guangzhou Med Univ, Affiliated Hosp 2, Inst Neurosci, Dept Neurol,Key Lab Neurogenet & Channelopathies G, Guangzhou, Peoples R China.
RP Xuan, AG; Zou, JL (corresponding author), Guangzhou Med Univ, Affiliated Hosp 2, Inst Neurosci, Dept Neurol,Key Lab Neurogenet & Channelopathies G, Guangzhou, Peoples R China.; Xuan, AG; Zou, JL (corresponding author), Guangzhou Med Univ, Affiliated Hosp 2, Minist Educ China, Guangzhou, Peoples R China.; Xuan, AG; Zou, JL (corresponding author), Guangzhou Med Univ, Sch Basic Med Sci, Key Lab Neurol Funct & Hlth, Guangzhou, Peoples R China.
EM xag2005@163.com; zou_jianlong@gzhmu.edu.cn
FU Scientific Research Center of Guangzhou Medical University
CR Anderson MA, 2016, NATURE, V532, P195, DOI 10.1038/nature17623
NR 1
TC 0
Z9 0
U1 14
U2 39
SN 
EI 
J9 
PD JUN 15
PY 2024
VL 495
IS 
BP 
EP 
DI 10.1016/j.cej.2024.153296
PG 15
WC Engineering, Environmental; Engineering, Chemical
SC Engineering
GA XI2P9
UT WOS:001260991100001
ER

PT J
AU Xu, C
AF Xu, Chao
TI Multifunctional Biodegradable Conductive Hydrogel Regulating
SO SMALL
LA English
DT Article
DE conductive hydrogel; microenvironment regulation; multifunctional
ID black phosphorus; angiogenesis; regeneration; secretion; conduits
AB The nerve guidance conduits incorporated with stem cells, which can differentiate into the Schwann cells (SCs) to facilitate myelination, shows great promise for repairing the severe peripheral nerve injury. The innovation of advanced hydrogel materials encapsulating stem cells, is highly demanded for generating supportive scaffolds and adaptive microenvironment for nerve regeneration. Herein, this work demonstrates a novel strategy in regulating regenerative microenvironment for peripheral nerve repair with a biodegradable conductive hydrogel scaffold, which can offer multifunctional capabilities in immune regulation, enhancing angiogenesis, driving SCs differentiation, and promoting axon regrowth. The biodegradable conductive hydrogel is constructed by incorporation of polydopamine-modified silicon phosphorus (SiP@PDA) nanosheets into a mixture of methacryloyl gelatin and decellularized extracellular matrix (GelMA/ECM). The biomimetic electrical microenvironment performs an efficacious strategy to facilitate macrophage polarization toward a pro-healing phenotype (M2), meanwhile the conductive hydrogel supports vascularization in regenerated tissue through sustained Si element release. Furthermore, the MSCs 3D-cultured in GelMA/ECM-SiP@PDA conductive hydrogel exhibits significantly increased expression of genes associated with SC-like cell differentiation, thus facilitating the myelination and axonal regeneration. Collectively, both the in vitro and in vivo studies demonstrates that the rationally designed biodegradable multifunctional hydrogel significantly enhances nerve tissues repair.
C1 [Xu, Chao; Wu, Ping; Yang, Kun; Luo, Zhiqiang] Huazhong Univ Sci & Technol, Coll Life Sci & Technol, Natl Engn Res Ctr Nanomed, Wuhan 430074, Peoples R China.
RP Luo, ZQ (corresponding author), Huazhong Univ Sci & Technol, Coll Life Sci & Technol, Natl Engn Res Ctr Nanomed, Wuhan 430074, Peoples R China.; Wang, XY (corresponding author), Wuhan Univ Technol, State Key Lab Adv Technol Mat Synth & Proc, Wuhan 430070, Peoples R China.
EM wangxinyu@whut.edu.cn; zhiqiangluo@hust.edu.cn
FU National Natural Science Foundation of China; China Postdoctoral Science
CR Barreteau C, 2016, J CRYST GROWTH, V443, P75, DOI 10.1016/j.jcrysgro.2016.03.019
NR 1
TC 24
Z9 24
U1 46
U2 178
SN 
EI 
J9 
PD JUN 15
PY 2024
VL 20
IS 23
BP 
EP 
DI 10.1002/smll.202309793
PG 19
WC Chemistry, Multidisciplinary; Chemistry, Physical; Nanoscience &
SC Chemistry; Science & Technology - Other Topics; Materials Science;
GA ZO8F5
UT WOS:001130276800001
ER

PT J
AU Yao, X.
   Kong, L.
   Qiao, Y.
   Brand, D.
   Li, J.
   Yan, Z.
   Zheng, S.G.
   Qian, Y.
   Fan, C.
AF Yao, Xiangyun (57262314800)
   Kong, Lingchi (57211898843)
   Qiao, Yi (57376480800)
   Brand, David Douglass (7102809815)
   Li, Juehong (57192007353)
   Yan, Zhiwen (57221775506)
   Zheng, Song Guo (7403146499)
   Qian, Yun (57199159597)
   Fan, Cunyi (14324749200)
TI Schwann cell-secreted frizzled-related protein 1 dictates neuroinflammation and peripheral nerve degeneration after neurotrauma
SO Cell Reports Medicine
LA English
DT Article
DE axon regeneration; heat shock protein 90; neuroinflammation; peripheral nerve injury; secreted frizzled-related protein 1
AB Neurotrauma in limbs can induce sustained neuroinflammation, resulting in persistent disruption of nerve tissue architecture and retardation of axon regrowth. Despite macrophage-mediated inflammation promoting the removal of necrotic neural components and stimulating neo-vessel ingrowth, detrimental shifts in macrophage phenotype exacerbate nerve degeneration. Herein, we find that peripheral nerve injuries (PNIs) result in abundant secreted frizzled-related protein 1 (sFRP1) expression, particularly by Schwann cells (SCs). Heat shock protein 90 (HSP90) in macrophages recognizes sFRP1 and triggers a dysregulated secretion of inflammatory mediators. Single-cell atlas of human injured peripheral nerves reveals the appearance of sFRP1-expressing SCs with mesenchymal traits and macrophages with a proinflammatory genetic profile. Deletion of either SC-specific sFRP1 or macrophage-specific HSP90 alleviates neuroinflammation and prevents the progression of nerve degeneration. Together, our findings implicate the response of macrophages to SC-derived sFRP1 in exacerbating nerve damage following PNIs. © 2025 Elsevier B.V., All rights reserved.
C1 Department of Orthopaedics, Shanghai Sixth People's Hospital, Shanghai, China
   Shanghai Engineering Research Center for Orthopaedic Material Innovation and Tissue Regeneration, Shanghai, China
   Department of Immunology, Shanghai Jiao Tong University School of Medicine, Shanghai, China
   Memphis VA Medical Center, Memphis, United States
   Department of Sports Medicine, Shanghai Sixth People's Hospital, Shanghai, China
NR 0
TC 0
SN 
EI 
J9 
PD JUN 15
PY 2024
VL 5.0
IS 11
BP nan
EP nan
DI 10.1016/j.xcrm.2024.101791
PG 0
UT 2-s2.0-85208058224
PM 39426375.0
ER

PT J
AU Katana, D.
   Jayasinghe, S.N.
   Trbojevic, S.
   Yin, C.M.
   Rodgers, V.R.
   Almarza, A.J.
   Marra, K.G.
AF Katana, Dzana (59331745400)
   Jayasinghe, Suwan N. (7005843306)
   Trbojevic, Sara (57224178294)
   Yin, Casey M. (59331484000)
   Rodgers, Vanessa R. (59485426700)
   Almarza, Alejandro J. (6507163758)
   Marra, K. Gribbin (7003550082)
TI Synthetic conduits efficacy in neural repair: a comparative study of dip-coated polycaprolactone and electrospun polycaprolactone/polyurethane conduits
SO Journal of Neural Engineering
LA English
DT Article
DE double-walled microspheres; electrospun polycaprolactone-polyurethane conduits; lysozyme release; mechanical analysis; morphometric assessment; nerve guides; polycaprolactone
AB Objectives. Peripheral nerve injuries (PNI) represent the most common type of nervous system injuries, resulting in 5 million injuries per year. Current gold standard, autografts, still carry several limitations, including the inappropriate type, size, and function matches in grafted nerves, lack of autologous donor sites, neuroma formation, and secondary surgery incisions. Polymeric nerve conduits, also known as nerve guides, can help overcome the aforementioned issues that limit nerve recovery and regeneration by reducing tissue fibrosis, misdirection of regenerating axons, and the inability to maintain long- distance axonal growth. Polymer-based double-walled microspheres (DWMSs) are designed to locally and in a sustainable fashion deliver bioactive agents. Lysozyme is a natural antimicrobial protein that shares similar physical and chemical properties to glial cell line-derived neurotrophic factor, making it an ideal surrogate molecule to evaluate the release kinetics of encapsulated bioagent from polymeric biodegradable microspheres embedded in polycaprolactone and polycaprolactone/polyurethane blend nerve conduits. Approach. Lysozyme was encapsulated in poly(lactic-co-glycolic acid)/poly(L-lactide) DWMSs fabricated through a modified water-oil-water emulsion solvent evaporation method. Lysozyme-loaded DWMS were further embedded in PCL and PCL-PU based nerve guides constructed via polymer dip-coating and electrospinning method respectively. Lysozyme DWMS and nerve guides were imaged using scanning electron microscopy (SEM). Released lysozyme concentration was determined by using a colorimetric micro-BCA protein assay and spectrophotometric quantitation. Tensile and suture pull-out tests were utilized to evaluate the mechanical properties of both dip-coated and electrospun nerve guides, embedded and free of lysozyme DWMS. Main results. The study revealed significant distinctions in the lysozyme release profiles, and mechanical properties of the manufactured polymer nerve guides. Both PCL dip-coated and PCL/PU electrospun DWMS-embedded nerve guides revealed biphasic protein release profiles. PCL/PU electrospun and PCL dip-coated nerve guides released 16% and 29% of the total protein concentration within 72 h, plateauing at week 16 and week 8, respectively. SEM analysis of the nerve guides confirmed the homogeneity and integrity of the polymer nerve guides structures. The electrospun guides were found to be more flexible with a higher extension under stress bending, while the dip-coated PCL nerve guides displayed more rigid behavior. Significance. This study provides useful insights on how to optimize nerve guide design and fabrication to enhance recovery progress of PNI. © 2024 Elsevier B.V., All rights reserved.
C1 University of Pittsburgh School of Medicine, Pittsburgh, United States
   Department of Mechanical Engineering, University College London, London, United Kingdom
   Institute of Biomedical Engineering, University College London, London, United Kingdom
   Stem Cells and Regenerative Medicine Section, University College London, London, United Kingdom
   BioPhysics Group, University College London, London, United Kingdom
   Department of Oral and Craniofacial Sciences, University of Pittsburgh, Pittsburgh, United States
   Center for Craniofacial Regeneration, University of Pittsburgh, Pittsburgh, United States
   Swanson School of Engineering, Pittsburgh, United States
NR 0
TC 0
SN 
EI 
J9 
PD JUN 15
PY 2024
VL 21.0
IS 6
BP nan
EP nan
DI 10.1088/1741-2552/ad995c
PG 0
UT 2-s2.0-85212983482
PM 39622174.0
ER

PT J
AU Sun, YM
AF Sun, Yuming
TI Oxidized sodium alginate hydrogel-mouse nerve growth factor sustained
SO JOURNAL OF BIOMATERIALS SCIENCE-POLYMER EDITION
LA English
DT Article
DE Oxidized sodium alginate hydrogel (OSA); mouse nerve growth factor
ID schwann-cells; sciatic-nerve; delivery; gelatin; rats
AB In recent years, mouse nerve growth factor (mNGF) has emerged as an important biological regulator to repair peripheral nerve injury, but its systemic application is restricted by low efficiency and large dosage requirement. These limitations prompted us to search for biomaterials that can be locally loaded. Oxidized sodium alginate hydrogel (OSA) exhibits good biocompatibility and physicochemical properties, and can be loaded with drugs to construct a sustained-release system that can act locally on nerve injury. Here, we constructed a sustained-release system of OSA-mouse nerve growth factor (mNGF), and investigated the loading and release of the drug through Fourier transform infrared spectroscopy and drug release curves. In vitro and in vivo experiments showed that OSA-mNGF significantly promoted the biological activities of RSC-96 cells and facilitated the recovery from sciatic nerve crush injury in rats. This observation may be attributed to the additive effect of OSA on promoting Schwann cell biological activities or its synergistic effect of cross-activating phosphoinositide 3-kinase (PI3K) through extracellular signal regulated kinase (ERK) signaling. Although the specific mechanism of OSA action needs to be explored in the future, the current results provide a valuable preliminary research basis for the clinical application of the OSA-mNGF sustained-release system for nerve repair.
C1 [Sun, Yuming; Sun, Xiangyu; Xing, Yuhang; Ma, Xiang; Yue, Jie; Zhang, Min; Wang, Yuezhu; Jing, Guangping] Harbin Med Univ, Med Coll, Affiliated Hosp 1, Harbin, Peoples R China.
RP Jing, GP (corresponding author), Harbin Med Univ, Med Coll, Affiliated Hosp 1, Harbin, Peoples R China.; Tian, WM (corresponding author), Harbin Inst Technol, Sch Life Sci & Technol, Harbin, Peoples R China.
EM tianweiming@hit.edu.cn; jinggp2003@163.com
FU Research Innovation of Fund Harbin Medical University [2021-KYYWF-0474];
CR Ahmed EM, 2015, J ADV RES, V6, P105, DOI 10.1016/j.jare.2013.07.006
NR 1
TC 2
Z9 3
U1 8
U2 22
SN 
EI 
J9 
PD JUN 15
PY 2024
VL 35
IS 10
BP 1550
EP 1570
DI 10.1080/09205063.2024.2339636
PG 21
WC Engineering, Biomedical; Materials Science, Biomaterials; Polymer
SC Engineering; Materials Science; Polymer Science
GA WG4Q5
UT WOS:001204617700001
ER

PT J
AU Yang, M
AF Yang, Ming
TI Highly-stable, injectable, conductive hydrogel for chronic
SO NATURE COMMUNICATIONS
LA English
DT Article
ID nerve-stimulation; peripheral-nerve
AB Electroceuticals, through the selective modulation of peripheral nerves near target organs, are promising for treating refractory diseases. However, the small sizes and the delicate nature of these nerves present challenges in simplifying the fixation and stabilizing the electrical-coupling interface for neural electrodes. Herein, we construct a robust neural interface for fine peripheral nerves using an injectable bio-adhesive hydrogel bioelectronics. By incorporating a multifunctional molecular regulator during network formation, we optimize the injectability and conductivity of the hydrogel through fine-tuning reaction kinetics and multi-scale interactions within the conductive network. Meanwhile, the mechanical and electrical stability of the hydrogel is achieved without compromising its injectability. Minimal tissue damage along with low and stable impedance of the injectable neural interface enables chronic vagus neuromodulation for myocardial infarction therapy in the male rat model. Our highly-stable, injectable, conductive hydrogel bioelectronics are readily available to target challenging anatomical locations, paving the way for future precision bioelectronic medicine.
C1 [Yang, Ming; Liu, Wenliang; Li, Wenlong; Luo, Zhiqiang] Huazhong Univ Sci & Technol, Coll Life Sci & Technol, Natl Engn Res Ctr Nanomed, Wuhan 430074, Peoples R China.
RP Luo, ZQ (corresponding author), Huazhong Univ Sci & Technol, Coll Life Sci & Technol, Natl Engn Res Ctr Nanomed, Wuhan 430074, Peoples R China.; Zhang, L (corresponding author), Huazhong Univ Sci & Technol, Union Hosp, Tongji Med Coll, Dept Ultrasound Med, Wuhan 430022, Peoples R China.; Jiang, YW (corresponding author), Univ Penn, Dept Mat Sci & Engn, Philadelphia, PA 19104 USA.
EM zli429@hust.edu.cn; ywjiang@seas.upenn.edu; zhiqiangluo@hust.edu.cn
FU National Natural Science Foundation of China [82151316, 81771974]
CR Beaumont E, 2015, AM J PHYSIOL-HEART C, V309, PH1198, DOI 10.1152/ajpheart.00393.2015
NR 1
TC 20
Z9 20
U1 47
U2 154
SN 
EI 
J9 
PD JUN 15
PY 2024
VL 15
IS 1
BP 
EP 
DI 10.1038/s41467-024-52418-y
PG 14
WC Multidisciplinary Sciences
SC Science & Technology - Other Topics
GA F9H6N
UT WOS:001312845900003
ER

PT J
AU Buckley, C
AF Buckley, Ciara
TI Hyaluronic acid hybrid formulations optimised for 3D printing of nerve
SO INTERNATIONAL JOURNAL OF PHARMACEUTICS
LA English
DT Article
DE Tyrosol; Schwann cell; Peripheral nerve regeneration; Hyaluronic acid
AB Peripheral nerve injuries, predominantly affecting individuals aged 20-40, pose significant healthcare challenges, with current surgical methods often failing to achieve complete functional recovery. This study focuses on the development of 3D printed hydrogel nerve conduits using modified hyaluronic acid (HA) for potentially enhancing peripheral nerve regeneration. Hyaluronic acid was chemically altered with cysteamine HCl and methacrylic anhydride to create thiolated HA (HA-SH) and methacrylated HA (HA-MA), achieving a modification degree of approximately 20 %. This modification was crucial to maintain the receptor interaction of HA. The modified HA was rigorously tested to ensure cytocompatibility in neuronal and glial cell lines. Subsequently, various 3D printed HA formulations were evaluated, focusing on improving HA's inherent mechanical weaknesses. These formulations were assessed for cytotoxicity through direct contact and elution extract testing, confirming their safety over a 24-h period. Among the neurotrophic compounds tested, Tyrosol emerged as the most effective in promoting Schwann cell proliferation in vitro. The 3D printed HA system demonstrated proficiency in loading and releasing Tyrosol at physiological pH. The findings from this research highlight the promising role of 3D printed HA and Tyrosol in the field of nerve tissue engineering, offering a novel approach to peripheral nerve regeneration.
C1 [Buckley, Ciara; Major, Ian] Technol Univ Shannon, PRISM Res Inst, Athlone N37 HD68, Ireland.
RP Major, I (corresponding author), Technol Univ Shannon, PRISM Res Inst, Athlone N37 HD68, Ireland.
EM ian.major@tus.ie
FU Irish Research Council [GOIPG/2020/797]
CR Abatangelo G, 2020, CELLS-BASEL, V9, P0, DOI 10.3390/cells9071743
NR 1
TC 5
Z9 5
U1 3
U2 8
SN 
EI 
J9 
PD JUN 15
PY 2024
VL 661
IS 
BP 
EP 
DI 10.1016/j.ijpharm.2024.124477
PG 10
WC Pharmacology & Pharmacy
SC Pharmacology & Pharmacy
GA ZI1R8
UT WOS:001274581000001
ER

PT J
AU Serna, C III
AF Serna, Carlos
TI Incorporation of decellularized-ECM in graphene-based scaffolds enhances
SO SCIENCE PROGRESS
LA English
DT Article
DE Graphene; extracellular matrix; co-culture; neuromuscular regeneration
ID extracellular-matrix; sholl analysis; cell; morphology; hydrogel
AB Peripheral nerve and large-scale muscle injuries result in significant disability, necessitating the development of biomaterials that can restore functional deficits by promoting tissue regrowth in an electroactive environment. Among these materials, graphene is favored for its high conductivity, but its low bioactivity requires enhancement through biomimetic components. In this study, we extrusion printed graphene-poly(lactide-co-glycolide) (graphene) lattice scaffolds, aiming to increase bioactivity by incorporating decellularized extracellular matrix (dECM) derived from mouse pup skeletal muscle. We first evaluated these scaffolds using human-induced pluripotent stem cell (hiPSC)-derived motor neurons co-cultured with supportive glia, observing significant improvements in axon outgrowth. Next, we tested the scaffolds with C2C12 mouse and human primary myoblasts, finding no significant differences in myotube formation between dECM-graphene and graphene scaffolds. Finally, using a more complex hiPSC-derived 3D motor neuron spheroid model co-cultured with human myoblasts, we demonstrated that dECM-graphene scaffolds significantly improved axonal expansion towards peripheral myoblasts and increased axonal network density compared to graphene-only scaffolds. Features of early neuromuscular junction formation were identified near neuromuscular interfaces in both scaffold types. These findings suggest that dECM-graphene scaffolds are promising candidates for enhancing neuromuscular regeneration, offering robust support for the growth and development of diverse neuromuscular tissues.
C1 [Serna, Carlos; Sandepudi, Kirtana; Zhang, Sophia L.; de la Isla, Alberto; Jordan, Sumanas W.] Northwestern Univ, Feinberg Sch Med, Div Plast Surg, 420 E Superior St, Chicago, IL 60611 USA.
RP Jordan, SW (corresponding author), Northwestern Univ, Feinberg Sch Med, Div Plast Surg, 420 E Superior St, Chicago, IL 60611 USA.; Jordan, SW (corresponding author), Northwestern Univ, Simpson Querrey Inst, Chicago, IL 60611 USA.; Jordan, SW (corresponding author), Biol Lab, Shirley Ryan AbilityLab, Chicago, IL 60611 USA.
EM Sumanas.Jordan@nm.org
FU National Institutes of Health Training Grant through Northwestern
CR Abaci A, 2020, ADV HEALTHC MATER, V9, P0, DOI 10.1002/adhm.202000734
NR 1
TC 0
Z9 0
U1 6
U2 15
SN 
EI 
J9 
PD JUN 15
PY 2024
VL 107
IS 3
BP 
EP 
DI 10.1177/00368504241281469
PG 20
WC Education, Scientific Disciplines; Multidisciplinary Sciences
SC Education & Educational Research; Science & Technology - Other Topics
GA G8S4G
UT WOS:001319267000001
ER

PT J
AU Lei, WL
AF Lei, Wan-Lou
TI All Biodisintegratable Hydrogel Biohybrid Neural Interfaces with
SO ADVANCED FUNCTIONAL MATERIALS
LA English
DT Article
DE cell therapy; hydrogel electronics; microelectrode arrays; neural
ID induced surface instability; nerve regeneration; graphene oxide
AB Biohybrid neural interfaces (BHNIs) are a new class of neuromodulating devices that integrate neural microelectrode arrays (MEAs) and cell transplantation to improve treatment of nerve injuries and disorders. However, current BHNI devices are made from abiotic materials that are usually bio-passive, non-biodisintegratable, or rigid, which restricts encapsulated cell activity and host nerve reconstruction and frequently leads to local tissue inflammation. Herein, the first MEA composed of all disintegratable hydrogel tissue scaffold materials with synergistic performances of tissue conformal adhesiveness, MEA technologies, tissue scaffolding and stem cell therapy on a time scale appropriate for nerve tissue repair is proposed. In particular, the MEA conductive tracks are made from extracellular matrix (ECM)-based double-cross-linked dual-electrically conductive hydrogel (ECH) systems with robust tissue-mimicking chemical/physical properties, electrical conductivity, and an affinity for neural progenitor stem cells. Meanwhile, the MEA hydrogel substrate prepared from transglutaminase-incorporated gelatin/silk precursors simultaneously promotes gelation and interfacial adhesion between all MEA stacks, leading to rapid and scalable device integration. When the full hydrogel MEA is subjected to various mechanical stimuli and moisture, it is structurally stable with a low impedance (4 +/- 3 k Omega) comparable to a recently reported benchmark. With seamless lamination around peripheral nerve fibers, the device permits successive neural signal monitoring for wound condition evaluation, while demonstrating synergistic effects of spatiotemporally controlled electrical stimulation and cell transplantation to accelerate restoration of motor function. This BHNI is completely degraded by 1 month thus eliminating the need for surgical retrieval to stably remain, interact, and further fuse with host tissues, successfully exhibiting compatible integration of biology and an implanted electrical system.
C1 [Lei, Wan-Lou; Cheng, Tzu-Ya; Huang, Wei-Chen] Natl Yang Ming Chiao Tung Univ, Inst Biomed Engn, 1001 Univ Rd, Hsinchu 30010, Taiwan.
RP Huang, WC (corresponding author), Natl Yang Ming Chiao Tung Univ, Inst Biomed Engn, 1001 Univ Rd, Hsinchu 30010, Taiwan.; Huang, WC (corresponding author), Natl Yang Ming Chiao Tung Univ, Dept Elect & Comp Engn, 1001 Univ Rd, Hsinchu 30010, Taiwan.
EM weichenh@nycu.edu.tw
FU NSTC [111-2636-E-A49-007]; National Science and Technology Council in
CR Adewole DO, 2019, FRONT NEUROSCI-SWITZ, V13, P0, DOI 10.3389/fnins.2019.00269
NR 1
TC 13
Z9 13
U1 17
U2 116
SN 
EI 
J9 
PD JUN 15
PY 2024
VL 34
IS 3
BP 
EP 
DI 10.1002/adfm.202307365
PG 16
WC Chemistry, Multidisciplinary; Chemistry, Physical; Nanoscience &
SC Chemistry; Science & Technology - Other Topics; Materials Science;
GA GC4F1
UT WOS:001087141200001
ER

PT J
AU Han, YH
AF Han, Yuhan
TI An injectable refrigerated hydrogel for inducing local hypothermia and
SO JOURNAL OF NANOBIOTECHNOLOGY
LA English
DT Article
DE Traumatic brain injury; Hydrogel; Local hypothermia; Neuroprotection
ID moderate hypothermia; 3-iodothyronamine; thyronamine; derivatives
AB Background Hypothermia is a promising therapy for traumatic brain injury (TBI) in the clinic. However, the neuroprotective outcomes of hypothermia-treated TBI patients in clinical studies are inconsistent due to several severe side effects. Here, an injectable refrigerated hydrogel was designed to deliver 3-iodothyronamine (T1AM) to achieve a longer period of local hypothermia for TBI treatment. Hydrogel has four advantages: (1) It can be injected into injured sites after TBI, where it forms a hydrogel and avoids the side effects of whole-body cooling. (2) Hydrogels can biodegrade and be used for controlled drug release. (3) Released T1AM can induce hypothermia. (4) This hydrogel has increased medical value given its simple operation and ability to achieve timely treatment.Methods Pol/T hydrogels were prepared by a low-temperature mixing method and characterized. The effect of the Pol/T hydrogel on traumatic brain injury in mice was studied. The degradation of the hydrogel at the body level was observed with a small animal imager. Brain temperature and body temperature were measured by brain thermometer and body thermometer, respectively. The apoptosis of peripheral nerve cells was detected by immunohistochemical staining. The protective effect of the hydrogels on the blood-brain barrier (BBB) after TBI was evaluated by the Evans blue penetration test. The protective effect of hydrogel on brain edema after injury in mice was detected by Magnetic resonance (MR) in small animals. The enzyme linked immunosorbent assay (ELISA) method was used to measure the levels of inflammatory factors. The effects of behavioral tests on the learning ability and exercise ability of mice after injury were evaluated.Results This hydrogel was able to cool the brain to hypothermia for 12 h while maintaining body temperature within the normal range after TBI in mice. More importantly, hypothermia induced by this hydrogel leads to the maintenance of BBB integrity, the prevention of cell death, the reduction of the inflammatory response and brain edema, and the promotion of functional recovery after TBI in mice. This cooling method could be developed as a new approach for hypothermia treatment in TBI patients.Conclusion Our study showed that injectable and biodegradable frozen Pol/T hydrogels to induce local hypothermia in TBI mice can be used for the treatment of traumatic brain injury.
C1 [Han, Yuhan; Wu, Decheng; Liu, Hongmei] Southern Univ Sci & Technol, Dept Biomed Engn, Shenzhen 518055, Guangdong, Peoples R China.
RP Wu, DC; Liu, HM (corresponding author), Southern Univ Sci & Technol, Dept Biomed Engn, Shenzhen 518055, Guangdong, Peoples R China.; Feng, JF (corresponding author), Shanghai Jiao Tong Univ, Ren Ji Hosp, Shanghai Inst Head Trauma, Brain Injury Ctr,Sch Med, Shanghai 200127, Peoples R China.
EM fengjfmail@163.com; wudc@sustech.edu.cn; liuhm@sustech.edu.cn
FU Basic Research Program of Xuzhou Department of Science and Technology
CR Adelson PD, 2005, NEUROSURGERY, V56, P740, DOI 10.1227/01.NEU.0000156471.50726.26
NR 1
TC 4
Z9 4
U1 20
U2 40
SN 
EI 
J9 
PD JUN 15
PY 2024
VL 22
IS 1
BP 
EP 
DI 10.1186/s12951-024-02454-z
PG 21
WC Biotechnology & Applied Microbiology; Nanoscience & Nanotechnology
SC Biotechnology & Applied Microbiology; Science & Technology - Other
GA QV6E5
UT WOS:001223676100002
ER

PT J
AU Liu, K.
   Tang, W.
   Jin, S.
   Hao, X.
   Hu, Y.
   Zhou, T.
   Zhou, C.
   Chen, G.
   Cui, Y.
   Liu, Q.
   Zhang, Z.
AF Liu, Kunyu (57209309954)
   Tang, Weilong (57210858122)
   Jin, Shixin (57759498000)
   Hao, Xin (59246163500)
   Hu, Yuhang (57210856388)
   Zhou, Tianyi (58536667600)
   Zhou, Chenliang (59245528300)
   Chen, Guanghua (57209590962)
   Cui, Yifeng (57199097054)
   Liu, Qianqi (57193011060)
   Zhang, Zhenyu (56406882400)
TI PLCL/SF/NGF nerve conduit loaded with RGD-TA-PPY hydrogel promotes regeneration of sciatic nerve defects in rats through PI3K/AKT signalling pathways
SO Journal of Cellular and Molecular Medicine
LA English
DT Article
DE conductive hydrogel; nerve conduit; PI3K/AKT; PLCL/SF/NGF@TA-PPy-RGD; sciatic nerve defects
AB Peripheral nerve defect are common clinical problem caused by trauma or other diseases, often leading to the loss of sensory and motor function in patients. Autologous nerve transplantation has been the gold standard for repairing peripheral nerve defects, but its clinical application is limited due to insufficient donor tissue. In recent years, the application of tissue engineering methods to synthesize nerve conduits for treating peripheral nerve defect has become a current research focus. This study introduces a novel approach for treating peripheral nerve defects using a tissue-engineered PLCL/SF/NGF@TA-PPy-RGD conduit. The conduit was fabricated by combining electrospun PLCL/SF with an NGF-loaded conductive TA-PPy-RGD gel. The gel, synthesized from RGD-modified tannic acid (TA) and polypyrrole (PPy), provides growth anchor points for nerve cells. In vitro results showed that this hybrid conduit could enhance PC12 cell proliferation, migration, and reduce apoptosis under oxidative stress. Furthermore, the conduit activated the PI3K/AKT signalling pathway in PC12 cells. In a rat model of sciatic nerve defect, the PLCL/SF/NGF@TA-PPy-RGD conduit significantly improved motor function, gastrocnemius muscle function, and myelin sheath axon thickness, comparable to autologous nerve transplantation. It also promoted angiogenesis around the nerve defect. This study suggests that PLCL/SF/NGF@TA-PPy-RGD conduits provide a conducive environment for nerve regeneration, offering a new strategy for peripheral nerve defect treatment, this study provided theoretical basis and new strategies for the research and treatment of peripheral nerve defect. © 2024 Elsevier B.V., All rights reserved.
C1 Department of Orthopaedics, First Affiliated Hospital of Harbin Medical University, Harbin, China
   Department of Orthopaedics, Second Affiliated Hospital of Harbin Medical University, Harbin, China
   Department of Hepatic Surgery, First Affiliated Hospital of Harbin Medical University, Harbin, China
   Department of Ultrasound, First Affiliated Hospital of Harbin Medical University, Harbin, China
NR 0
TC 0
SN 
EI 
J9 
PD JUN 15
PY 2024
VL 28.0
IS 15
BP nan
EP nan
DI 10.1111/jcmm.18544
PG 0
UT 2-s2.0-85200404390
PM 39098996.0
ER

PT J
AU Nemoz-Billet, L.
   Balland, M.
   Gilquin, L.
   Gillet, B.
   Stévant, I.
   Guillon, E.
   Hughes, S.
   Carpentier, G.
   Vaganay, E.
   Sohm, F.
   Misiak, V.
   Gonzalez-Melo, M.-J.
   Koch, M.
   Ghavi-Helm, Y.
   Bretaud, S.
   Ruggiero, F.
AF Nemoz-Billet, Laurie (57375477800)
   Balland, Martial (6506551793)
   Gilquin, Laurent (58450927900)
   Gillet, Benjamin (41561172600)
   Stévant, Isabelle (55578147400)
   Guillon, Emilie (37074485300)
   Hughes, Sandrine (7402137498)
   Carpentier, Gilles (6603035055)
   Vaganay, Elisabeth (6603197137)
   Sohm, Frédéric (6602987020)
   Misiak, Vladimir (57831622500)
   Gonzalez-Melo, Mary Julieth (58452323100)
   Koch, Manuel (7401817441)
   Ghavi-Helm, Yad (24471445700)
   Bretaud, Sandrine (6507639602)
   Ruggiero, Florence (7005397861)
TI Dual topologies of myotomal collagen XV and Tenascin C act in concert to guide and shape developing motor axons
SO Proceedings of the National Academy of Sciences of the United States of America
LA English
DT Article
DE extracellular matrix; motor axon pathfinding; muscle progenitors; scRNA seq; zebrafish
AB During development, motor axons are guided toward muscle target by various extrinsic cues including extracellular matrix (ECM) proteins whose identities and cellular source remain poorly characterized. Here, using single-cell RNAseq of sorted GFP+ cells from smyhc1:gfp-injected zebrafish embryos, we unravel the slow muscle progenitors (SMP) pseudotemporal trajectory at the single-cell level and show that differentiating SMPs are a major source of ECM proteins. The SMP core-matrisome was characterized and computationally predicted to form a basement membrane–like structure tailored for motor axon guidance, including basement membrane–associated ECM proteins, as collagen XV-B, one of the earliest core-matrisome gene transcribed in differentiating SMPs and the glycoprotein Tenascin C. To investigate how contact-mediated guidance cues are organized along the motor path to exert their function in vivo, we used microscopy-based methods to analyze and quantify motor axon navigation in tnc and col15a1b knock-out fish. We show that motor axon shape and growth rely on the timely expression of the attractive cue Collagen XV-B that locally provides axons with a permissive soft microenvironment and separately organizes the repulsive cue Tenascin C into a unique functional dual topology. Importantly, bioprinted micropatterns that mimic this in vivo ECM topology were sufficient to drive directional motor axon growth. Our study offers evidence that not only the composition of ECM cues but their topology critically influences motor axon navigation in vertebrates with potential applications in regenerative medicine for peripheral nerve injury as regenerating nerves follow their original path. © 2024 Elsevier B.V., All rights reserved.
C1 National Research Institute for Agriculture, École Normale Supérieure de Lyon, Lyon, France
   Laboratoire Interdisciplinaire de Physique, Grenoble, France
   Croissance Cellulaire, Réparation et Régénération Tissulaires (Gly-CRRET), Creteil, France
   Institute for Dental Research and Oral Musculoskeletal Biology, Medizinische Fakultät, Koln, Germany
NR 0
TC 0
SN 
EI 
J9 
PD JUN 15
PY 2024
VL 121.0
IS 13
BP nan
EP nan
DI 10.1073/pnas.2314588121
PG 0
UT 2-s2.0-85188761143
PM 38502691.0
ER

PT J
AU Zhao, RL
AF Zhao, Renliang
TI Mitigating Critical Peripheral Nerve Deficit Therapy with Reactive
SO ACS NANO
LA English
DT Article
DE Wallerian degeneration; mitochondrial homeostasis; nerve guide conduits;
AB Critical peripheral nerve deficiencies present as one of the most formidable conundrums in the realm of clinical medicine, frequently culminating in structural degradation and derangement of the neuromuscular apparatus. Engineered extracellular vesicles (EVs) exhibit the potential to ameliorate nerve impairments. However, the advent of Wallerian degeneration (WD), an inexorable phenomenon that ensues post peripheral nerve injury, serves as an insurmountable impediment to the direct therapeutic efficacy of EVs. In this investigation, we have fashioned a dynamic network for the conveyance of PTEN-induced kinase 1 (PINK1) mRNA (E-EV-P@HPCEP) using an adaptive hydrogel with reactive oxygen species (ROS)/Ca2+ responsive ability as the vehicle, bearing dual-targeted, engineered EVs. This intricate system is to precisely deliver PINK1 to senescent Schwann cells (SCs) while concurrently orchestrating a transformation in the inflammatory-senescent milieu following injury, thereby stymying the progression of WD in peripheral nerve fibers through the stimulation of autophagy within the mitochondria of the injured cells and the maintenance of mitochondrial mass equilibrium. WD, conventionally regarded as an inexorable process, E-EV-P@HPCEP achieved functionalized EV targeting, orchestrating a dual-response dynamic release mechanism via boronate ester bonds and calcium chelation, effectuating an enhancement in the inflammatory-senescent microenvironment, which expedites the therapeutic management of nerve deficiencies and augments the overall reparative outcome.
C1 [Zhao, Renliang; Deng, Xiangtian; Yang, Xiaozhong; Ge, Zilu; Wang, Dong; Wang, Guanglin] Sichuan Univ, West China Hosp, Orthoped Res Inst, Dept Orthoped, Chengdu 610041, Peoples R China.
RP Wang, GL (corresponding author), Sichuan Univ, West China Hosp, Orthoped Res Inst, Dept Orthoped, Chengdu 610041, Peoples R China.; Wang, GL (corresponding author), Sichuan Univ, West China Hosp, Trauma Med Ctr, Dept Orthoped Surg, Chengdu 610041, Peoples R China.; Lin, W (corresponding author), Sichuan Univ, West China Hosp 2, Dept Gynecol, Chengdu 610041, Peoples R China.; Zheng, C (corresponding author), Sichuan Univ, Natl Engn Res Ctr Biomat, Chengdu 610065, Peoples R China.
EM linwei@scu.edu.cn; zhengcheng@scu.edu.cn; wglfrank@163.com
FU China Postdoctoral Science Foundation [2024NSFSC1507, 2023NSFSC1835];
CR Bai YJ, 2023, SMALL, V19, P0, DOI 10.1002/smll.202303542
NR 1
TC 4
Z9 4
U1 24
U2 68
SN 
EI 
J9 
PD JUN 15
PY 2024
VL 18
IS 26
BP 16556
EP 16576
DI 10.1021/acsnano.3c13102
PG 21
WC Chemistry, Multidisciplinary; Chemistry, Physical; Nanoscience &
SC Chemistry; Science & Technology - Other Topics; Materials Science
GA XG8Z1
UT WOS:001250632800001
ER

PT J
AU Sun, XG
AF Sun, Xiguang
TI Curcumin-loaded keratin-chitosan hydrogels for enhanced peripheral nerve
SO INTERNATIONAL JOURNAL OF BIOLOGICAL MACROMOLECULES
LA English
DT Article
DE Keratin/chitosan hydrogel; Curcumin-loaded hydrogel; Peripheral nerve
ID schwann-cells; guidance conduit; injury; proliferation; biomaterials
AB Peripheral nerve injury often leads to symptoms of motor and sensory impairment, and slow recovery of nerves after injury and limited treatment methods will aggravate symptoms or even lead to lifelong disability. Curcumin can promote peripheral nerve regeneration, but how to accurately deliver the appropriate concentration of curcumin in the local peripheral nerve remains to be solved. In this study, we designed a human hair keratin/ chitosan (C/K) hydrogel with sodium tripolyphosphate ions crosslinked to deliver curcumin topically. Chitosan improves the mechanical properties of hydrogels and keratin improves the biocompatibility of hydrogels. C/K hydrogel showed good cytocompatibility, histocompatibility and degradability. In vitro experiments showed that hydrogels can continuously release curcumin for up to 10 days. In addition, a comprehensive analysis of behavioral, electrophysiological, histology, and target organ recovery results in animal experiments showed that locally delivered curcumin can enhance nerve regeneration in addition to hydrogels. In short, we provide a new method that combines the advantages of human hair keratin, chitosan, and curcumin for nerve damage repair.
C1 [Sun, Xiguang; Huang, Xinrui; Wang, Nan] First Hosp Jilin Univ, Jilin Univ, Orthoped Ctr, Dept Hand & Podiatr Surg, Changchun 130031, Peoples R China.
RP Yu, DH (corresponding author), First Hosp Jilin Univ, Core Facil, 519 Dongminzhu Str, Changchun 130061, Peoples R China.; Zhang, Q (corresponding author), Chinese Acad Sci, Changchun Inst Appl Chem, State Key Lab Electroanalyt Chem, Changchun 130022, Peoples R China.
EM qiang.zhang@ciac.ac.cn; yudehai@jlu.edu.cn
FU Science and Technology Development Program Project of Changchun
CR Boecker A, 2019, FRONT CELL NEUROSCI, V13, P0, DOI 10.3389/fncel.2019.00104
NR 1
TC 8
Z9 8
U1 11
U2 39
SN 
EI 
J9 
PD JUN 15
PY 2024
VL 272
IS 
BP 
EP 
DI 10.1016/j.ijbiomac.2024.132448
PG 12
WC Biochemistry & Molecular Biology; Chemistry, Applied; Polymer Science
SC Biochemistry & Molecular Biology; Chemistry; Polymer Science
GA WA2H1
UT WOS:001252077700001
ER
