# Supplementary material for: Hydrogel research in peripheral nerve injury repair: a comprehensive multi-database bibliometric analysis (2015–2025)
Source: Front Neurol. 2026 Apr 29;17:1763950. doi: 10.3389/fneur.2026.1763950 (PMC13167558; doi:10.3389/fneur.2026.1763950)
Supplement: Supplementary file 2 [file Supplementary_file_2.zip › Data/Merge-Article/download2025u71.txt]

PT J
AU Wang, X.
   Xu, T.
   Wang, F.
AF Wang, Xuanzhi (57201217249)
   Xu, Tao (56988298000)
   Wang, Fei (57551057600)
TI Coaxial Bioprinting of Schwann Cells and Neural Stem Cells in a Three-Dimensional Microenvironment for the Repair of Peripheral Nerve Defects
SO Journal of Biomedical Materials Research - Part A
LA English
DT Article
DE coaxial bioprinting; neural stem cells; peripheral nerve; Schwann cells
AB Currently, autologous nerve (AN) transplantation remains the gold standard for treating peripheral nerve injuries (PNIs). However, its inherent limitations, including donor site morbidity and immune rejection risks associated with allografts, have prompted the exploration of alternative therapeutic strategies. Among these, tissue engineering approaches have gained significant attention, with nerve conduit design emerging as a particularly promising research direction. Electrospinning technology has been widely adopted for its ability to fabricate nanofibrous scaffolds that closely mimic the native extracellular matrix. In this study, we engineered an aligned nanofiber conduit utilizing polylactic acid and gelatin through electrospinning, and integrated a sodium alginate hydrogel enriched with Schwann cells (SCs) and neural stem cells (NSCs) via coaxial bioprinting. The three-dimensional (3D) hydrogel microenvironment facilitated synergistic interactions between SCs and NSCs, augmenting the secretion of neurotrophic factors such as brain-derived neurotrophic factor (BDNF) and nerve growth factor (NGF). A dynamic perfusion culture system was further employed to optimize cell viability and functionality. In vivo studies revealed that the implantation of this conduit in a sciatic nerve defect model markedly enhanced motor function recovery, nerve regeneration, and muscle morphology. These improvements were substantiated by an increased sciatic functional index (SFI), heightened expression of S-100 and NF-200, and greater myelin thickness and axon diameter. Although the efficacy of the 3D-aligned nanofiber conduit cocultured with SCs and NSCs approximated that of AN transplantation, further research is imperative to identify more efficient seed cells and biocompatible 3D carriers to achieve optimal nerve regeneration. This study highlights the potential of tissue-engineered nerve conduits as a viable alternative for PNI repair, paving the way for future advancements in the field. © 2025 Elsevier B.V., All rights reserved.
C1 Department of Neurosurgery, University of Science and Technology of China, Hefei, China
   Department of Neurosurgery, University of Electronic Science and Technology of China, Chengdu, China
   Center for Bio-intelligent Manufacturing and Living Matter Bioprinting, Research Institute of Tsinghua University in Shenzhen, Shenzhen, China
NR 0
TC 0
SN 
EI 
J9 
PD JUN 15
PY 2025
VL 113.0
IS 7
BP nan
EP nan
DI 10.1002/jbm.a.37943
PG 0
UT 2-s2.0-105009303025
PM 40552480.0
ER

PT J
AU Han, HY
AF Han, Hongyang
TI Strong, antioxidant, and biodegradable gelatin methacryloyl composite
SO FRONTIERS IN BIOENGINEERING AND BIOTECHNOLOGY
LA English
DT Article
DE gelatin methacryloyl; peripheral nerve injury; tannic acid; Schwann
ID nerve regeneration; delivery; extract; injury
AB Gelatin methacryloyl (GelMA), a biomaterial widely used in tissue engineering, exhibits excellent biocompatibility and cell adhesion properties. However, its poor mechanical strength and functional monotony restrict broader clinical applications of this material. In this study, we introduced sodium acrylate (SA) and tannic acid (TA) into the GelMA system via a two-step crosslinking strategy, successfully fabricating a GelMA/SA-TA (GST) composite hydrogel that achieved dual enhancement of mechanical and antioxidant properties. The incorporation of SA and TA significantly improved the mechanical performance of the hydrogel, which exhibited a maximum tensile modulus of 31.83 +/- 2.84 kPa. At the same time, TA endowed the hydrogel with exceptional antioxidant ability, resulting in a free radical scavenging rate of 89.93% +/- 0.9% in vitro. Biological tests revealed that the GST hydrogel effectively alleviated oxidative stress damage in rat Schwann cells (RSC96) by suppressing the generation of reactive oxygen species (ROS) and promoting the secretion of brain-derived neurotrophic factor (BDNF). This work presents the first report of an antioxidant hydrogel capable of protecting Schwann cells without compromising their mechanical integrity, highlighting its transformative potential for peripheral nerve injury repair. The synergistic SA-TA modification strategy provides new insights into the design of multifunctional biomaterials for neural regeneration applications.
C1 [Han, Hongyang; Yang, Shu; Pang, Bo; Chen, Xi; Song, Tao] Harbin Med Univ, Affiliated Hosp 1, Sch Stomatol, NHC Key Lab Cell Transplantat, Harbin, Peoples R China.
RP Song, T (corresponding author), Harbin Med Univ, Affiliated Hosp 1, Sch Stomatol, NHC Key Lab Cell Transplantat, Harbin, Peoples R China.; Zhu, JQ; Cao, WX (corresponding author), Harbin Inst Technol, Ctr Composite Mat & Struct, Harbin, Peoples R China.; Zhu, JQ; Cao, WX (corresponding author), Harbin Inst Technol, Zhengzhou Res Inst, Zhengzhou 450003, Peoples R China.
EM zhuqj@hit.edu.cn; caowenxin@hit.edu.cn; stomfs@163.com
FU National Youth Science Funds of China [52102039]; China Postdoctoral
CR Baldwin A, 2022, J BIOMATER APPL, V36, P1503, DOI 10.1177/08853282211058099
NR 1
TC 0
Z9 0
U1 3
U2 3
SN 
EI 
J9 
PD JUN 15
PY 2025
VL 13
IS 
BP 
EP 
DI 10.3389/fbioe.2025.1586380
PG 14
WC Biotechnology & Applied Microbiology; Engineering, Biomedical
SC Biotechnology & Applied Microbiology; Engineering
GA 3VD1H
UT WOS:001509744600001
ER

PT J
AU Liu, YP
AF Liu, Yupu
TI Reduce electrical overload via threaded Chinese acupuncture in nerve
SO BIOACTIVE MATERIALS
LA English
DT Article
DE Bioelectrical stimulation; Electrical overload; Threaded microneedle
ID electroacupuncture; microenvironment; electrodes
AB Bioelectrical stimulation is a powerful technique used to promote tissue regeneration, but it can be hindered by an "electrical overload" phenomenon in the core region of stimulation. We develop a threaded microneedle electrode system that protects against "electrical overload" by delivering medicinal hydrogel microspheres into the core regions. The threaded needle body is coated with polydopamine and chitosan to enhance the adhesion of microspheres, which are loaded into the threaded grooves, allowing for their stereoscopic release in the core regions. After the electrode is inserted, the microspheres can be delivered three-dimensionally through physical swelling and the shear-thinning effect of chitosan, mitigating the electrical damage. Microspheres are designed to release alkylated vitamin B12 and vitamin E, providing antioxidant and cell protection effects upon in-situ activation, reducing reactive oxygen species (ROS) by 72.8 % and cell death by 59.5 %. In the model of peripheral nerve injury, the electrode system improves the overall antioxidant capacity by 78.5 % and protects the surrounding cells. Additionally, it leads to an improved nerve conduction velocity ratio of 41.9 % and sciatic nerve function index of 12.1 %, indicating enhanced neuroregeneration. The threaded microneedle electrode system offers a promising approach for nerve repair by inhibiting "electrical overload", potentially improving outcomes for tissue regeneration.
C1 [Liu, Yupu; Du, Yawei; Wang, Juan; Wu, Longxi; Lin, Feng; Cui, Wenguo] Shanghai Jiao Tong Univ, Sch Med, Shanghai Key Lab Prevent & Treatment Bone & Joint, Shanghai Inst Traumatol & Orthopaed,Ruijin Hosp, 197 Ruijin 2nd Rd, Shanghai 200025, Peoples R China.
RP Cui, WG (corresponding author), Shanghai Jiao Tong Univ, Sch Med, Shanghai Key Lab Prevent & Treatment Bone & Joint, Shanghai Inst Traumatol & Orthopaed,Ruijin Hosp, 197 Ruijin 2nd Rd, Shanghai 200025, Peoples R China.
EM wgcui@sjtu.edu.cn
FU National Key Research and Development Program of China [2020YFA0908200];
CR Aryan NP, 2015, STIMULATION AND RECORDING ELECTRODES FOR NEURAL PROSTHESES, V78, P25, DOI 10.1007/978-3-319-10052-4_4
NR 1
TC 3
Z9 3
U1 43
U2 44
SN 
EI 
J9 
PD JUN 15
PY 2025
VL 46
IS 
BP 476
EP 493
DI 10.1016/j.bioactmat.2024.12.025
PG 18
WC Engineering, Biomedical; Materials Science, Biomaterials
SC Engineering; Materials Science
GA R5Y4X
UT WOS:001392200800001
ER

PT J
AU Yang, XD
AF Yang, Xindi
TI Engineered nerve guide conduit enhances peripheral nerve regeneration by
SO BIOACTIVE MATERIALS
LA English
DT Article
DE Peripheral nerve defect; Nerve conduit; Microenvironment reconstruction;
ID schwann-cells; myelination; hydrogel; repair; defect; pmp22
AB Nerve regeneration after peripheral nerve injury (PNI) depends on exogenous and endogenous pro-healing signals in the microenvironment. Maintaining immune system homeostasis and remodeling the regenerative microenvironment are crucial prerequisites for promoting nerve regeneration. Here, a double-layer PSM/Gel-SC (IL-4) nerve guide conduit was fabricated by photocrosslinking poly (ethylene glycol) diacrylate (PEGDA) and methacrylic acid-sodium alginate (SAMA) hydrogel as the outer layer, with GelMA encapsulating IL-4 overexpressing Schwann cells as the inner layer. PSM/Gel-SC(IL-4) conduit enabled the sustained release of IL-4, inducing pro-healing macrophages polarization through JAK1/STAT6 pathway in vitro. The polarized macrophages further triggered the cellular cascade reactions, enhancing the pro-healing characteristics of endothelial cells and Schwann cells. In addition, PSM/Gel-SC(IL-4) conduit significantly promoted functional recovery and nerve regeneration in 12-mm rat sciatic nerve defect model, induced pro-healing macrophage polarization at the early stage and accelerated angiogenesis and myelination at the nerve regeneration stage. This study developed a novel immunomodulatory strategy to remodel the regenerative microenvironment, and explored the underlying cellular and molecular mechanism, demonstrating considerable therapeutic potential for long-distance nerve defect.
C1 [Yang, Xindi; Liang, Xiao; Gao, Xing; Yang, Wenqiang; Li, Jiajun; Tong, Zan; Chen, Yun] Wuhan Univ, TaiKang Med Sch, Sch Basic Med Sci, Dept Biomed Engn, Wuhan 430071, Peoples R China.
RP Tong, Z; Chen, Y (corresponding author), Wuhan Univ, TaiKang Med Sch, Sch Basic Med Sci, Dept Biomed Engn, Wuhan 430071, Peoples R China.; Tong, Z; Chen, Y (corresponding author), Wuhan Univ, TaiKang Med Sch, Sch Basic Med Sci, Hubei Prov Key Lab Allergy & Immune Related Dis, Wuhan 430071, Peoples R China.
EM ztong@whu.edu.cn; yunchen@whu.edu.cn
FU National Natural Science Foundation of China [81871493]; Translational
CR Ali M, 2019, ADV HEALTHC MATER, V8, P0, DOI 10.1002/adhm.201800992
NR 1
TC 0
Z9 0
U1 17
U2 17
SN 
EI 
J9 
PD JUN 15
PY 2025
VL 51
IS 
BP 46
EP 69
DI 10.1016/j.bioactmat.2025.04.033
PG 24
WC Engineering, Biomedical; Materials Science, Biomaterials
SC Engineering; Materials Science
GA 2UI4C
UT WOS:001491506800001
ER

PT J
AU Fan, N
AF Fan, Na
TI E-jet 3D printed aligned nerve guidance conduits incorporated with
SO ACTA BIOMATERIALIA
LA English
DT Article
DE 3D printing; Alignment scaffold; Extracellular vesicles; Umbilical cord
ID schwann-cell migration; growth-factor delivery; in-vivo; stem-cells
AB Peripheral nerve injury (PNI) as a common clinical issue that presents significant challenges for repair. Factors such as donor site morbidity from autologous transplantation, slow recovery of long-distance nerve damage, and deficiencies in local cytokines and extracellular matrix contribute to the complexity of effective PNI treatment. It is extremely urgent to develop functional nerve guidance conduits (NGCs) as substitutes for nerve autografts. We fabricate an aligned topological scaffold by combining the E-jet 3D printing and electrospinning to exert synergistic topographical cue for peripheral nerve regeneration. To address the limitation of NGCs with hollow lumens in repairing long-distance nerve defects, we modified the internal microenvironment by filling the lumen with umbilical cord-derived decellularized extracellular matrix (dECM) hydrogels and extracellular vesicles (EVs). This approach led to the development of a functional HE-NGC. Herein, the HE-NGCs provided obvious guidance and proliferation to SCs and PC12 in vitro due to the sustained-release effect of dECM hydrogels and the outstanding proliferation-promoting role of EVs. The HE-NGCs was surgically implanted in vivo to bridge 12-mm gap sciatic nerve defect in rats and it had a satisfactory effect in reestablishment of the sciatic nerve, including the recovery of motor functions and the myelination. Further studies revealed that HE-NGCs might promoted axon growth by activating the PI3K/Akt/mTOR and inhibiting the MAPK signaling pathways. These findings indicate that HE-NGCs effectively promote nerve regeneration, offering a promising strategy for applications in peripheral nerve repair. Statement of Significance: This study introduces an approach using an E-jet 3D printing system to fabricate threedimensional aligned scaffolds with varying gap sizes, optimizing the structure for Schwann cells migration. We present, for the first time, a comprehensive investigation into the effects of EVs derived from umbilical cord mesenchymal stem cells on Schwann cells behavior. By leveraging the natural extracellular matrix (ECM), we significantly enhanced the efficacy and longevity of EVs encapsulated within a dECM hydrogel. Our provided strategy involves utilizing EVs to support nerve cell migration and proliferation along aligned NGCs. As the dECM hydrogel degrades, EVs are gradually released, facilitating the deposition of new ECM and enabling the repair of nerve defects up to 12-mm in length.
C1 [Fan, Na] Liaocheng Peoples Hosp, Zhong Yuan Acad Biol Med, Liaocheng 252000, Shandong, Peoples R China.
RP Yang, YK (corresponding author), Liaocheng Peoples Hosp, Cent Lab, Liaocheng 252000, Shandong, Peoples R China.
EM hnu_yangyikun@163.com
FU Science and Technology Develop-ment Project of the Affiliated Hospital
CR Acharya AP, 2010, BIOMATERIALS, V31, P7444, DOI 10.1016/j.biomaterials.2010.06.025
NR 1
TC 2
Z9 2
U1 19
U2 19
SN 
EI 
J9 
PD JUN 15
PY 2025
VL 194
IS 
BP 122
EP 139
DI 10.1016/j.actbio.2025.01.025
PG 18
WC Engineering, Biomedical; Materials Science, Biomaterials
SC Engineering; Materials Science
GA Z0P3P
UT WOS:001436029600001
ER

PT J
AU Park, J
AF Park, Junggeon
TI Conductive hydrogel luminal filler for peripheral nerve regeneration
SO BIOMATERIALS
LA English
DT Article
DE Peripheral nerve regeneration; Luminal filler; Conductive hydrogel;
ID electrical-stimulation; graphene oxide; tissue; biomaterials; growth
AB Peripheral nerve injuries impair quality of life due to pain and loss of sensory and motor functions. Current treatments like autografts and nerve guidance conduits (NGCs) have limitations in functional restoration. Luminal fillers can enhance the effectiveness of NGCs by providing beneficial intraneural environments. In this study, we devised a novel injectable conductive luminal filler that allows for electrically active environments and efficient electrical stimulation of nerves. We developed injectable conductive hydrogel as a luminal filler for NGCs, composed of pluronic-coated reduced graphene oxide (rGO) and gelatin-based polymers, that gels spontaneously under physiological conditions. This filler combines nerve-like softness (0.31 +/- 0.02 kPa), appropriate conductivity (2.7 +/- 0.3 mS/cm), quick gelation (<5 min), and in vivo degradability. In a rat peripheral nerve defect model, the conductive hydrogel filler with electrical stimulation showed promising results in nerve regrowth, myelination, and functional recovery, performing comparably to autografts. This study underscores the potential of conductive fillers in enhancing nerve regeneration therapies.
C1 [Park, Junggeon; Kim, Junghyun; Lee, Jae Young] Gwangju Inst Sci & Technol, Sch Mat Sci & Engn, Gwangju 61005, South Korea.
RP Lee, JY (corresponding author), Gwangju Inst Sci & Technol, Sch Mat Sci & Engn, Gwangju 61005, South Korea.
EM jaeyounglee@gist.ac.kr
FU National Research Foundation of Korea (NRF) - Korea government Ministry
CR An Y, 2022, J INTEGR NEUROSCI, V21, P0, DOI 10.31083/j.jin2103091
NR 1
TC 2
Z9 2
U1 63
U2 63
SN 
EI 
J9 
PD JUN 15
PY 2025
VL 317
IS 
BP 
EP 
DI 10.1016/j.biomaterials.2025.123103
PG 14
WC Engineering, Biomedical; Materials Science, Biomaterials
SC Engineering; Materials Science
GA T4U8R
UT WOS:001404984200001
ER

PT J
AU Dolatabadi, ZR
AF Dolatabadi, Zahra Rabiei
TI Amniotic membrane hydrogel as novel injectable platform in combination
SO JOURNAL OF APPLIED BIOMATERIALS & FUNCTIONAL MATERIALS
LA English
DT Article
DE Decellularized amniotic membrane; amniotic membrane hydrogel; metformin;
ID rat model; regeneration; repair; neurorrhaphy; adhesions
AB Peripheral nerve tissue engineering is a field that uses cells, growth factors and biological scaffold material to provide a nutritional and physical support in the repair of nerve injuries. The specific properties of injectable human amniotic membrane-derived hydrogel including growth factors as well as anti-inflammatory and neuroprotective agents make it an ideal tool for nerve tissue repair, and metformin may also aid in nerve regeneration. The aim of this study was to investigate the effects of hydrogel derived from amniotic membrane (AM) along with metformin (MET) administration in the repair of sciatic nerve injury in male rats. We randomly divided 60 male rats into five groups. A control and four sciatic nerve compression groups including model; hydrogel; metformin and mix which received hydrogel and metformin. The recovery rate was assessed by Sciatic Functional Index (SFI), Static Sciatic Index (SSI) and von-frey test. Conduction velocity of the sciatic nerve was measured by Electrophysiological studies, and histological evaluations were performed 14 days after injury. SFI, SSI, latency time, remyelination rate and the expression of NF-200 and S-100 beta improved in hydrogel group. Response to mechanical stimulus, myelin density, axonal regeneration, and myelin sheath reconstruction improved in the mix group. The gastrocnemius muscle index was significantly reduced in the experimental groups while collagen fibers increased in these groups. These findings suggest that injection of hydrogel derived from decellularized amniotic membrane into the epineurium can be promoted reconstruction of peripheral nerve injury and improved functional nerve recovery. Also, metformin administration can reinforce the therapeutic effect of the hydrogel.
C1 [Dolatabadi, Zahra Rabiei; Saheli, Mona; Solhjoo, Somayeh; Hosseini, Mehran; Mousanejad, Elahe] Kerman Univ Med Sci, Afzalipour Fac Med, Dept Anat Sci, Kerman, Iran.
RP Nematollahi-Mahani, SN (corresponding author), Kerman Univ Med Sci, Inst Neuropharmacol, Kerman Neurosci Res Ctr, Haft Bagh High Way, Kerman 7616914115, Iran.
EM nnematollahi@kmu.ac.ir
FU Neuroscience Research Center, Kerman University of Medical Sciences,
CR Amniattalab Amir, 2017, BULL EMERG TRAUMA, V5, P152
NR 1
TC 0
Z9 0
U1 1
U2 1
SN 
EI 
J9 
PD JUN 15
PY 2025
VL 23
IS 
BP 
EP 
DI 10.1177/22808000251322865
PG 14
WC Biophysics; Engineering, Biomedical; Materials Science, Biomaterials
SC Biophysics; Engineering; Materials Science
GA 0JO7D
UT WOS:001448908600001
ER

PT J
AU Wu, YF
AF Wu, Yifan
TI Bioactive Peptide-MOF based nanogel for peripheral nerve repair through
SO CHEMICAL ENGINEERING JOURNAL
LA English
DT Article
DE Peripheral nerve injury; Hydrogel; Zeolitic imidazolate framework-8;
ID schwann-cells; macrophages; delivery; angiogenesis; hydrogel; cxcr4
AB Peripheral nerve injury (PNI) frequently results in severe sensory and motor dysfunctions, placing considerable socioeconomic strain on affected individuals. Despite this, effective curative therapies for PNI repair remain lacking in clinical practice. In this investigation, an innovative nanoparticle system was constructed by encapsulating stromal cell-derived factor 1 alpha (SDF-1 alpha) mimetic peptide (SDFP) within a zeolitic imidazolate framework8 (ZIF-8). The SDFP@ZIF-8 nanoparticles demonstrated optimal mechanical properties and enhanced biological activity against macrophages, endothelial and Schwann cells. Mechanistically, RNA sequencing and experimental analyses revealed that the nanoparticles promoted the reprogramming of M1 macrophages into M2 macrophages by inhibiting the HIF-1 pathway and glycolytic processes. Additionally, the nanoparticles were incorporated into a porous methacrylated gelatin hydrogel, resulting in the formation of the SDFP@ZIF-8@Gel (S@Z@G) composite hydrogel. This nanogel exhibited excellent mechanical properties and favorable biocompatibility in vitro. When administered around the injured nerve sites, the S@Z@G hydrogel facilitated nerve repair in vivo, as demonstrated in rat models of sciatic and facial nerve crush injuries. The repair process was enhanced through anti-inflammatory effects, immune modulation, pro-angiogenic activity, and remyelination. In conclusion, the SDFP@ZIF-8-modified nanogel markedly accelerated peripheral nerve repair by remodeling the neural microenvironment, providing new perspectives for its potential clinical application in nerve regeneration.
C1 [Wu, Yifan; Hu, Longwei; Zhang, Xu; Liu, Shengwen; Yang, Wenjun; Lu, Hao; Xu, Wanlin] Shanghai Jiao Tong Univ, Shanghai Key Lab Stomatol, Shanghai Peoples Hosp 9, Coll Stomatol,Dept Oral & Maxillofacial Head & Nec, Shanghai 200011, Peoples R China.
RP Yang, WJ; Lu, H; Xu, WL (corresponding author), Shanghai Jiao Tong Univ, Peoples Hosp 9, Sch Med, Dept Oral & Maxillofacial Head & Neck Oncol, 639 Zhizaoju Rd, Shanghai 200011, Peoples R China.
EM wyf1217@sjtu.edu.cn; yangwenjun100445@163.com; xiaoluhao6@163.com;
FU Shanghai Sailing Program [21YF1423500, 20YF1423300]; Interdisciplinary
CR Abdelhamid HN, 2021, CURR MED CHEM, V28, P7023, DOI 10.2174/0929867328666210608143703
NR 1
TC 0
Z9 0
U1 28
U2 28
SN 
EI 
J9 
PD JUN 15
PY 2025
VL 511
IS 
BP 
EP 
DI 10.1016/j.cej.2025.161831
PG 18
WC Engineering, Environmental; Engineering, Chemical
SC Engineering
GA 0XM8M
UT WOS:001458365800001
ER

PT J
AU Bi, SW
AF Bi, Siwei
TI Versatile conductive hydrogel orchestrating neuro-immune
SO BIOMATERIALS
LA English
DT Article
DE Diabetic wounds; Nerve repair; Neuro-immune microenvironmental;
ID antibacterial; antioxidant; dressings; dextran
AB Diabetic wound (DW), notorious for prolonged healing processes due to the unregulated immune response, neuropathy, and persistent infection, poses a significant challenge to clinical management. Current strategies for treating DW primarily focus on alleviating the inflammatory milieu or promoting angiogenesis, while limited attention has been given to modulating the neuro-immune microenvironment. Thus, we present an electrically conductive hydrogel dressing and identify its neurogenesis influence in a nerve injury animal model initially by encouraging the proliferation and migration of Schwann cells. Further, endowed with the synergizing effect of near-infrared responsive release of curcumin and nature-inspired artificial heterogeneous melanin nanoparticles, it can harmonize the immune microenvironment by restoring the macrophage phenotype and scavenging excessive reactive oxygen species. This in-situ formed hydrogel also exhibits mild photothermal therapy antibacterial efficacy. In the infected DW model, this hydrogel effectively supports nerve regeneration and mitigates the immune microenvironment, thereby expediting the healing progress. The versatile hydrogel exhibits significant therapeutic potential for application in DW healing through fine-tuning the neuro-immune microenvironment.
C1 [Bi, Siwei; Zhou, Yannan; Liu, Ruiqi; Cen, Ying] Sichuan Univ, West China Hosp, Dept Burn & Plast Surg, Chengdu 610000, Peoples R China.
RP Cen, Y (corresponding author), Sichuan Univ, West China Hosp, Dept Burn & Plast Surg, Chengdu 610000, Peoples R China.; Yan, B (corresponding author), Sichuan Univ, Coll Biomass Sci & Engn, Natl Engn Lab Clean Technol Leather Manufacture, Chengdu 610000, Peoples R China.; Gu, J (corresponding author), Sichuan Univ, West China Hosp, Dept Cardiovasc Surg, Chengdu 610000, Peoples R China.
EM cenyinghx@163.com; gujun@wchscu.cn; yanbinscu@126.com
FU Natural Science Foundation of Sichuan Province [2022NSFSC1489,
CR AbdulSalam SF, 2016, BIOCHEMISTRY-US, V55, P5341, DOI 10.1021/acs.biochem.6b00703
NR 1
TC 18
Z9 18
U1 66
U2 166
SN 
EI 
J9 
PD JUN 15
PY 2025
VL 314
IS 
BP 
EP 
DI 10.1016/j.biomaterials.2024.122841
PG 18
WC Engineering, Biomedical; Materials Science, Biomaterials
SC Engineering; Materials Science
GA G6X7C
UT WOS:001318048700001
ER

PT J
AU Yue, HX
AF Yue, Hexin
TI Bioprinting of GelMA/PEGDA Hybrid Bioinks for SH-SY5Y Cell
SO MACROMOLECULAR BIOSCIENCE
LA English
DT Article
DE bioprinting; GelMA; PEGDA; peripheral nerve regeneration; SH-SY5Y cells
ID gelatin methacrylate; cross-linking; regeneration; hydrogel; injury
AB Current clinical interventions for large peripheral nerve gap injuries are limited. Bioprinting provides opportunities to develop tissue engineered constructs that provide a biomimetic environment to guide nerve regeneration. However, hydrogels that are cell-instructive, mechanically compliant, and have an appropriate biodegradation profile for nerve guidance conduit applications are limited. In this study, a photocrosslinkable gelatin methacryloyl (GelMA) and polyethylene glycol diacrylate (PEGDA) hybrid bioink is developed. The role of PEGDA molecular weight and concentration in tuning the hydrogel physicochemical and biological properties is evaluated. PEGDA modulated the hydrogel network structure and properties in a molecular weight and concentration dependent manner. A lower molecular weight and high concentration induced high crosslinking density thus improving compressive modulus, lower swelling, and a slower degradation profile. The bioinks showed good printability and are able to fabricate multi-layer constructs with high shape fidelity and flexibility. The SH-SY5Y cells maintained high cell viability after bioprinting in all bioinks. However, cells showed limited metabolic activity and spreading in the GelMA/PEGDA hydrogels with both high concentration and molecular weight. This preliminary study provides guidance on the use of specific molecular weights and concentrations in GelMA/PEGDA bioinks for the bioprinting of SH-SY5Y cells.
C1 [Yue, Hexin; Wang, Yaxin; Fernandes, Samantha] Univ Manchester, Dept Mech Aerosp & Civil Engn, Manchester M13 9PL, England.
RP Yue, HX (corresponding author), Univ Manchester, Dept Mech Aerosp & Civil Engn, Manchester M13 9PL, England.; Vyas, C; Bartolo, P (corresponding author), Nanyang Technol Univ, Singapore Ctr 3D Printing, Sch Mech & Aerosp Engn, Singapore 639798, Singapore.
EM hexin.yue@manchester.ac.uk; cian.vyas@ntu.edu.sg; pbartolo@ntu.edu.sg
FU United Kingdom Engineering and Physical Sciences Research Council
CR Akcay G, 2021, MICROMACHINES-BASEL, V12, P0, DOI 10.3390/mi12020165
NR 1
TC 0
Z9 0
U1 4
U2 4
SN 
EI 
J9 
PD JUN 15
PY 2025
VL 25
IS 6
BP 
EP 
DI 10.1002/mabi.202400587
PG 13
WC Biochemistry & Molecular Biology; Materials Science, Biomaterials;
SC Biochemistry & Molecular Biology; Materials Science; Polymer Science
GA 3VM6P
UT WOS:001451029900001
ER

PT J
AU Liu, JZ
AF Liu, Jinzhi
TI Dual-regulation biomimetic composite nerve scaffold with oriented
SO COLLOIDS AND SURFACES B-BIOINTERFACES
LA English
DT Article
DE Biomimetic composite nerve scaffold; Skin peripheral nerve injury;
ID nanofibrous scaffolds; mechanisms; design
AB Skin peripheral nerve injury repair still faces significant clinical challenges. Although nerve tissue engineering scaffolds show potential, issues such as limited functionality and low repair efficiency persist. This study developed a dual-regulation biomimetic composite nerve scaffold with oriented structure and conductive function to promote nerve injury repair. The structural layer was a chitosan (CS)/polycaprolactone (PCL) oriented nanofiber membrane, which could promote cell adhesion and induce directional growth of cells. The functional layer was a CS/sodium alginate (SA) ionic conductive hydrogel, which could enhance endogenous electric fields to promote cell proliferation and differentiation. The two layers were combined through physical crosslinking, avoiding the use of chemical adhesives and preserving the surface morphology of the nanofibrous membrane and the porous structure of the hydrogel. The biomimetic composite nerve scaffold exhibited layered degradability, excellent orientation, conductivity, and biocompatibility. Cell experiments indicated that the scaffold effectively induced directional migration, growth, and differentiation of cells and enhanced cell activity, thereby providing a favorable microenvironment for nerve regeneration. This study not only overcomes the limitation of functional singularity in traditional nerve scaffolds but also aligns with the forefront trend in tissue engineering toward multifunctional and biomimetic materials. It demonstrates great potential for treating complex conditions such as traumatic nerve defects and post-surgical nerve regeneration and has broad application prospects in the field of neural tissue engineering.
C1 [Liu, Jinzhi; Wang, Fujun; Wang, Lu; Gao, Jing] Donghua Univ, Coll Text, Shanghai Frontiers Sci Ctr Adv Text, Shanghai 201620, Peoples R China.
RP Gao, J (corresponding author), Donghua Univ, Coll Text, Shanghai Frontiers Sci Ctr Adv Text, Shanghai 201620, Peoples R China.
EM gao2001jing@dhu.edu.cn
FU The 2023 Ningbo 'Chuangxin Yongjiang 2035' Science and Technology
CR Andrzejewska A, 2021, ADV SCI, V8, P0, DOI 10.1002/advs.202002944
NR 1
TC 0
Z9 0
U1 8
U2 8
SN 
EI 
J9 
PD JUN 15
PY 2025
VL 253
IS 
BP 
EP 
DI 10.1016/j.colsurfb.2025.114768
PG 11
WC Biophysics; Chemistry, Physical; Materials Science, Biomaterials
SC Biophysics; Chemistry; Materials Science
GA 2TB9C
UT WOS:001490654900001
ER

PT J
AU Li, X.
   Yi, M.
   Song, Z.
   Ni, T.
   Tu, L.
   Yu, M.
   Zhang, L.
   Shi, J.
   Gao, W.
   Zhang, Q.
   Yan, W.
AF Li, Xiangyu (59884562500)
   Yi, Min (59307580900)
   Song, Ziyan (59665300200)
   Ni, Tianyi (58770754500)
   Tu, Liying (58943163300)
   Yu, Miao (59664508900)
   Zhang, Lantian (58922374500)
   Shi, Jingping (57756853100)
   Gao, Weicheng (57213992182)
   Zhang, Qian (56470997900)
   Yan, Wei (56441946000)
TI A calcitonin gene-related peptide co-crosslinked hydrogel promotes diabetic wound healing by regulating M2 macrophage polarization and angiogenesis
SO Acta Biomaterialia
LA English
DT Article
DE Angiogenesis; Calcitonin gene-related peptide; Diabetic Wound; GelMA Hydrogel; Macrophage; Polarization
AB Delayed diabetic wound (DBW) healing is a severe complication of diabetes, characterized notably by peripheral sensory neuropathy. The underlying mechanism of sensory nerves and DBW remain unclear. Here, we demonstrate the role of calcitonin gene-related peptide (CGRP) in regulating epithelialization and angiogenesis in DBW. Subsequently, we design and synthesis a gelatin methacryloyl (GelMA-CGRP) hydrogel that slowly releases CGRP, and evaluated its effect on promoting DBW healing. The results show that CGRP is abnormally downregulated in DBW, and CGRP ablation further delays DBW healing. This is due to the reduced M2 polarization and decreased angiogenesis in the absence of CGRP, whereas local application of GelMA-CGRP accelerates DBW healing. Mechanistic studies indicate that CGRP promotes M2 macrophage polarization by inhibiting the p53 signaling pathway and enhances endothelial cell function, thereby accelerating DBW healing. These findings suggest that CGRP could provide a novel therapeutic approach for diabetic wound treatment. Statement of significance: Current methods for treating diabetic wounds have many limitations. Compared to conventional dressings, hydrogels combined with drugs or biological factors to promote diabetic wound healing have become an important research direction in recent years. This study reveals the key role of CGRP in the pathogenesis of diabetic wounds. The research found that CGRP promotes M2 macrophage polarization and angiogenesis by inhibiting the p53 signaling pathway, thereby promoting diabetic wound healing. We further utilized the carrier properties of GelMA hydrogel to develop a GelMA-CGRP hydrogel material that slowly delivers CGRP and effectively treats diabetic wounds. This material demonstrates strong biocompatibility and antimicrobial properties, offering a novel approach for the treatment of diabetic wounds. © 2025 Elsevier B.V., All rights reserved.
C1 Department of Burn and Plastic Surgery, Jiangsu Province Hospital, Nanjing, China
   Department of General Surgery, Jiangsu Province Hospital, Nanjing, China
   Department of Plastic Surgery, Nanjing Medical University, Nanjing, China
   Department of Oncology, Jiangsu Province Hospital, Nanjing, China
NR 0
TC 0
SN 
EI 
J9 
PD JUN 15
PY 2025
VL 196.0
IS nan
BP 109
EP 122
DI 10.1016/j.actbio.2025.02.046
PG 0
UT 2-s2.0-85219574066
PM 40020959.0
ER

PT J
AU Feng, YH
AF Feng, Yinghui
TI Conductive Hydrogels with Topographical Geometry and Mechanical
SO ACS NANO
LA English
DT Article
DE conductive hydrogels; fatigue resistance; topographicalgeometry; nerve
AB Nerve guidance conduits (NGCs) emerge as a promising solution for nerve regeneration; however, conventional NGCs fail to fulfill the requirements for peripheral nerve regeneration, which are subjected to periodical yet vigorous stretching, bending, and compression. Here, we developed a fatigue-resistant conductive hydrogel-based NGC by integrating topographical geometry, enhanced electroactivity, and superior fatigue resistance within one unit. The hydrogel, consisting of a PVA matrix with PEDOT:PSS as a conductive filler, features a topographical alignment that promotes axonal growth and achieves a fatigue threshold over 500 J/m(2), making it well-suited for sciatic nerve repairing. Phase segregation of PEDOT chains enhances its electrical conductivity (>500 S/m) and mitigates the interfacial impedance mismatch, allowing for high-efficiency bioelectrical signal transmission. In vivo studies on a rat sciatic nerve injury model corroborate the accelerated peripheral nerve regeneration through improved motor function recovery and efficient electrophysiological signal transmission. These findings establish our hydrogel-based NGCs as a promising solution for high-efficiency nerve regeneration through the synergy of topographical, mechanical, and electrical engineering.
C1 [Feng, Yinghui; Shan, Liangjie; Wang, Yafei; Chen, Xingmei; Wang, Chang; Liu, Ji] Southern Univ Sci & Technol, Dept Mech & Energy Engn, Shenzhen 518055, Peoples R China.
RP Liu, J (corresponding author), Southern Univ Sci & Technol, Dept Mech & Energy Engn, Shenzhen 518055, Peoples R China.
EM liuj9@sustech.edu.cn
FU National Natural Science Foundation of China [2022ZD0209500]; STI
CR Bedard C, 2022, BIOPHYS J, V121, P869, DOI 10.1016/j.bpj.2022.02.022
NR 1
TC 0
Z9 0
U1 32
U2 32
SN 
EI 
J9 
PD JUN 15
PY 2025
VL 19
IS 17
BP 16675
EP 16684
DI 10.1021/acsnano.5c00845
PG 10
WC Chemistry, Multidisciplinary; Chemistry, Physical; Nanoscience &
SC Chemistry; Science & Technology - Other Topics; Materials Science
GA 2JE7O
UT WOS:001475210900001
ER

PT J
AU Li, Z.
   Tang, X.
   Yang, H.
   Lu, L.
   Zhang, J.
   Liu, Y.
AF Li, Zhenghang (58076897000)
   Tang, Xiaoduo (57191895593)
   Yang, Hongmeng (59913072200)
   Lu, Laijin (59913262700)
   Zhang, Junhu (9637314000)
   Liu, Yang (57201930674)
TI Hydrogel system with growth cone-targeted hydroxyapatite nanorods: Regulating calcium signals for peripheral nerve injury repair
SO Acta Biomaterialia
LA English
DT Article
DE Calcium ion; Hydroxyapatite nanorods; Peripheral nerve injury; Vascular endothelial growth factor
AB Calcium (Ca²⁺) regulation assumes a critical role in the repair course of peripheral nerve injury (PNI). However, effective calcium sources capable of providing sustained Ca²⁺ signals to promote growth cone extension remain limited. Herein, the coupling of biotinylated dextran amine (BDA) to amine-functionalized hydroxyapatite nanorods (nHAP-NH<inf>2</inf>) remarkably promoted and maintained the extension of growth cones throughout nerve regeneration. Therefore, a newly developed therapeutic system for PNI was constructed based on a hydrogel (Gel) loaded with BDA-nHAP (nHAP-NH<inf>2</inf> with surface modification of BDA) and vascular endothelial growth factor (VEGF). The sustained-release BDA-nHAP has the potential to continuously and targetedly increase the Ca2+ levels within the growth cone, and further boost neurite outgrowth by modulating the PI3K-PAK and MAPK signalling pathways. Moreover, VEGF can significantly promote angiogenesis in the early stage of nerve repair, which is critical for optimizing the functional efficacy of BDA-nHAP in enhancing neurogenesis. Thus, this innovative integrated therapeutic system with neurogenesis and angiogenesis capabilities may offer a new solution for achieving high-quality functional recovery from PNI. Statement of significance: For PNI, there remains a scarcity of effective calcium sources capable of providing sustained Ca²⁺ signals within the growth cone to enhance its extension. Herein, a newly developed therapeutic system for PNI was constructed based on a Gel loaded with BDA-nHAP and VEGF. The sustained-release BDA-nHAP has the potential to continuously and targetedly increase the Ca2+ levels within the growth cone, and further boost neurite outgrowth throughout the whole process of nerve regeneration. Moreover, VEGF can significantly promote angiogenesis in the early stage of nerve repair, which is critical for optimizing the functional efficacy of BDA-nHAP in enhancing neurogenesis. Thus, this innovative therapeutic system may offer a new solution for achieving high-quality functional recovery from PNI. © 2025 Elsevier B.V., All rights reserved.
C1 Department of Hand and Podiatric Surgery, The First Bethune Hospital of Jilin University, Changchun, China
   Joint Laboratory of Opto-Functional Theranostics in Medicine and Chemistry, The First Bethune Hospital of Jilin University, Changchun, China
   College of Chemistry, State Key Laboratory of Supramolecular Structure and Materials, Changchun, China
   Hospital of Stomatology, Jilin University, Changchun, China
NR 0
TC 0
SN 
EI 
J9 
PD JUN 15
PY 2025
VL 201.0
IS nan
BP 171
EP 186
DI 10.1016/j.actbio.2025.05.060
PG 0
UT 2-s2.0-105006763530
PM 40419070.0
ER

PT J
AU Ai, J.
   Salehi, M.
   Shojaie, S.
   Jazdani, T.
   Ehterami, A.
   Zamani, S.
   Namini, M.S.
   Mehr, F.T.
   Farzin, A.
   Sharifianjazi, F.
   Mansouri, K.
   Kargar Jahromi, H.
AF Ai, Jafar (15519302400)
   Salehi, Majid Baseri (56597545000)
   Shojaie, Shima (58684364300)
   Jazdani, Tahmineh (60068696900)
   Ehterami, Arian (57200006405)
   Zamani, Sepehr (58932855300)
   Namini, Mojdeh Salehi (57201393610)
   Mehr, Farzaneh Torabi (60068798900)
   Farzin, Ali (55585820400)
   Sharifianjazi, Fariborz S. (55248287600)
   Mansouri, Korosh (16417152600)
   Kargar Jahromi, Hossein (57350892800)
TI Sciatic Nerve Regeneration in Rat Model With PLGA-MWCNT Conduit Loaded by Fibrin Hydrogel Containing Nanolycopene and Schwann Cells
SO Journal of Biomedical Materials Research - Part B Applied Biomaterials
LA English
DT Article
DE lycopene; neural guidance conduit; peripheral nerve; poly (lactic-co-glycolic acid)fibrin
AB This study developed a biodegradable neural guidance conduit using electrospun poly(lactic-co-glycolic acid) (PLGA) and multiwall carbon nanotubes (MWCNT) to deliver allogeneic Schwann cells (SCs) for enhanced peripheral nerve regeneration. The conduit incorporated fibrin and lycopene-chitosan nanoparticles (Lyco-CNPs) optimized for enhanced stability and drug delivery (diameter: 163 ± 6 nm; zeta potential: −9.3 mV), addressing limitations of prior formulations. Key structural and mechanical properties included a fiber diameter of 251 ± 22 nm, tensile strength of 5.86 ± 0.98 MPa, Young's modulus of 1.68 ± 0.25 MPa, and pore diameter of 21.8 nm, ensuring robustness and nutrient diffusion. In vitro studies confirmed a dose-dependent increase in Schwann cell proliferation via MTT assay with the addition of lycopene nanoparticles (NL). In a 10-mm sciatic nerve defect model in rats, the PLGA-CNT-nanoLyco conduit seeded with SCs demonstrated superior regeneration, evidenced by 35.31% higher myelinated nerve density compared to controls. Histopathological (hematoxylin–eosin/Luxol fast blue) and walking-footprint analysis confirmed enhanced axonal alignment and remyelination. These results highlight the conduit's dual functionality as a structural scaffold and bioactive delivery system for nerve repair. © 2025 Elsevier B.V., All rights reserved.
C1 Department of Tissue Engineering and Applied Cell Sciences, School of Advanced Technologies in Medicine, Tehran, Iran
   Regenerative Medicine Research Center, Shahroud University of Medical Sciences, Shahrood, Iran
   Department of Tissue Engineering, School of Medicine, Shahrood, Iran
   Health Technology Incubator Center, Shahroud University of Medical Sciences, Shahrood, Iran
   Tehran University of Medical Sciences, Tehran, Iran
   Institute for Regenerative Medicine, Universität Zürich, Zurich, Switzerland
   Student Research Committee, School of Medicine, Shahrood, Iran
   Nanotechnology, University of Tehran, Tehran, Iran
   Department of Applied Cell Sciences, School of Advanced Technologies in Medicine, Tehran, Iran
   Center for Advanced Materials and Structures, The University of Georgia, Tbilisi, Tbilisi, Georgia
   IUMS Neuromusculoskeletal Research Center, Tehran, Iran
   Research Center for Noncommunicable Diseases, Jahrom University of Medical Sciences, Jahrom, Iran
NR 0
TC 0
SN 
EI 
J9 
PD JUN 15
PY 2025
VL 113.0
IS 9
BP nan
EP nan
DI 10.1002/jbm.b.35643
PG 0
UT 2-s2.0-105014156869
PM 40853029.0
ER

PT J
AU Zhang, B
AF Zhang, Bin
TI Injectable nanocomposite hydrogel for localized precision delivery of
SO JOURNAL OF TRANSLATIONAL MEDICINE
LA English
DT Article
DE Traumatic brain injury; Nanocomposite hydrogel; Glucocorticoids; Blood
ID controlled-trial; head-injury; edema
AB BackgroundGlucocorticoids (GCs) have been widely used in the treatment of severe traumatic brain injury (TBI) to inhibit neuroinflammation and alleviating brain edema and cannot be replaced by other drugs. However, their systemic application still faces many obstacles, such as the poor blood-brain-barrier (BBB) penetration and severe side effects. Therefore, new treatment strategy or compounds are urgently needed in clinic.MethodsHerein, an injectable nanocomposite hydrogel is developed as a biofunctionalized delivery platform for intraoperative administration of dexamethasone (DEX) after TBI. By using a mice TBI model, the safety and efficacy of the nanohydrogels in treating BBB disruption, brain edema and nerve injury were evaluated after TBI.ResultsThe hydrogel is composed of polysaccharide matrix (carboxymethyl chitosan and oxidized dextran) and mesoporous polydopamine (MPDA) nanoparticles loaded with DEX (MPDA@DEX@gel) that could realize in situ injection, self-assembly, a high DEX loading rate and sustained release around the lesion. The MPDA@DEX@gel exhibits excellent antibacterial and hemostatic properties, good biocompatibility and antioxidation, and self-healing capability in vitro. These in vitro and in vivo results show that local application of MPDA@DEX@gel not only alleviates brain edema, promotes neuronal survival, and improves neurological function by restoring the integrity of BBB and inhibiting neuroinflammation after TBI, but also effectively avoids the peripheral and central side effects.ConclusionOur study provides a promising treatment strategy for the rational use of GCs in patients with severe TBI.
C1 [Zhang, Bin; Yang, Mengshi; Wang, Yumei; Chen, Xiyu; Shi, Guangzhi] Capital Med Univ, Beijing Tiantan Hosp, Dept Crit Care Med, Beijing, Peoples R China.
RP Shi, GZ (corresponding author), Capital Med Univ, Beijing Tiantan Hosp, Dept Crit Care Med, Beijing, Peoples R China.; Liu, BY (corresponding author), Capital Med Univ, Beijing Tiantan Hosp, Dept Neurosurg, Beijing, Peoples R China.
EM liubaiyun1212@163.com; shiguangzhi@bjtth.org
FU Beijing Science and Technology Planning Project
CR Arvejeh PM, 2025, J TRANSL MED, V23, P0, DOI 10.1186/s12967-025-06396-4
NR 1
TC 0
Z9 0
U1 1
U2 1
SN 
EI 
J9 
PD JUN 15
PY 2025
VL 23
IS 1
BP 
EP 
DI 10.1186/s12967-025-06528-w
PG 20
WC Medicine, Research & Experimental
SC Research & Experimental Medicine
GA 2XI3B
UT WOS:001493547600007
ER

PT J
AU Lee JY
AF Unknown, -
TI Mesenchymal stem cell-laden double-network hydrogel nerve guidance conduits for
SO Bioact Mater
LA English
DT Article
DE Peripheral nerve regeneration
AB To enhance the repair of peripheral nerve injuries (PNIs), various nerve guidance
C1 School of Materials Science and Engineering, Gwangju Institute of Science and
NR 0
TC 0
SN 
EI 
J9 
PD JUN 15
PY 2025
VL 54
IS 
BP 901-915
EP 
DI 
PG 0
UT 
ER

PT J
AU Heo, K.
   Ho, T.S.-Y.
   Zeng, X.
   Turnes, B.L.
   Arab, M.
   Jayakar, S.
   Chen, K.
   Kimourtzis, G.
   Condro, M.C.
   Fazzari, E.
   Song, X.
   Tabitha Hees, J.
   Xu, Z.
   Chen, X.
   Barrett, L.B.
   Perrault, L.
   Pandey, R.
   Zhang, K.
   Bhaduri, A.
   He, Z.
   Kornblum, H.I.
   Hubbs, J.
   Woolf, C.J.
AF Heo, Keungjung (57460149900)
   Ho, Tammy Szu Yu (55224162500)
   Zeng, Xiangsunze (58994407400)
   Turnes, Bruna Lenfers (56306058100)
   Arab, Maryam (59338426500)
   Jayakar, Selwyn S. (12768030400)
   Chen, Kuchuan (55452397600)
   Kimourtzis, Georgios (57640504100)
   Condro, Michael C. (22949882000)
   Fazzari, Elisa (57201690356)
   Song, Xuan (58763094200)
   Tabitha Hees, J. (57220852261)
   Xu, Zhuqiu (59612665500)
   Chen, Xirui (57376725000)
   Barrett, Lee B. (56428603000)
   Perrault, Laura (58315563600)
   Pandey, Roshan (57273641800)
   Zhang, Kathleen (59338312800)
   Bhaduri, Aparna (55185098800)
   He, Zhigang (57191535756)
   Kornblum, Harley Ian (7006055849)
   Hubbs, Jed Lee (6603613965)
   Woolf, Clifford J. (7102854712)
TI Non-muscle myosin II inhibition at the site of axon injury increases axon regeneration
SO Nature Communications
LA English
DT Article
DE nan
AB Motor axon regeneration following peripheral nerve injury is critical for motor recovery but therapeutic interventions enhancing this are not available. We conduct a phenotypic screen on human motor neurons and identified blebbistatin, a non-muscle myosin II inhibitor, as the most effective neurite outgrowth promotor. Despite its efficacy in vitro, its poor bioavailability limits in vivo application. We, therefore, utilize a blebbistatin analog, NMIIi2, to explore its therapeutic potential for promoting axon regeneration. Local NMIIi2 application directly to injured axons enhances regeneration in human motor neurons. Furthermore, following a sciatic nerve crush injury in male mice, local NMIIi2 administration to the axonal injury site facilitates motor neuron regeneration, muscle reinnervation, and functional recovery. NMIIi2 also promotes axon regeneration in sensory, cortical, and retinal ganglion neurons. These findings highlight the therapeutic potential of topical NMII inhibition for treating axon damage. © 2025 Elsevier B.V., All rights reserved.
C1 F.M. Kirby Neurobiology Center, Boston Children's Hospital, Boston, United States
   Department of Neurobiology, Harvard Medical School, Boston, United States
   Pharmacology and Pediatrics, University of California, Los Angeles, Los Angeles, United States
   David Geffen School of Medicine at UCLA, Los Angeles, United States
   Harvard Medical School, Boston, United States
   Harvard Medical School, Boston, United States
NR 0
TC 0
SN 
EI 
J9 
PD JUN 15
PY 2025
VL 16.0
IS 1
BP nan
EP nan
DI 10.1038/s41467-025-58303-6
PG 0
UT 2-s2.0-105001347965
PM 40140393.0
ER

PT J
AU Liu Y
AF Unknown, -
TI Hydrogel system with growth cone-targeted hydroxyapatite nanorods: Regulating
SO Acta Biomater
LA English
DT Article
DE Vascular endothelial growth factor
ID neovascularization, physiologic/drug effects
AB Calcium (Ca²⁺) regulation assumes a critical role in the repair course of
C1 Department of Hand and Podiatric Surgery, Orthopedics Center, The First Hospital
NR 0
TC 0
SN 
EI 
J9 
PD JUN 15
PY 2025
VL 201
IS 
BP 171-186
EP 
DI 
PG 0
UT 
ER

PT J
AU Zheng, M.
   Du, L.-Z.
   Zheng, J.
   Tao, J.
   Wu, Y.
   Qiu, L.
   Bai, S.
   Yang, H.
AF Zheng, Min (58019149900)
   Du, Li Zhiwei (59974005900)
   Zheng, Jie (59122665200)
   Tao, Jingjing (59974006000)
   Wu, Yujun (59974006100)
   Qiu, Lingyu (59138053900)
   Bai, Shumeng (57220940412)
   Yang, Huanghao (35254722300)
TI Highly tough and conformal silk-based adhesive patches for sutureless repair of gastrointestinal and peripheral nerve defects
SO Bioactive Materials
LA English
DT Article
DE High mechanical toughness; Soft tissue injuries; Sutureless sealing; Tissue adhesive patches; Wet interfacial adhesion
AB The use of tissue adhesive patches provides a promising therapeutic approach for sutureless repair of soft tissue injuries. However, existing tissue adhesive patches are confronted with serious challenges for clinical applications in the soft tissue environments with biological fluids and dynamic movements. Either their mechanical toughness does not match that of soft tissues, or they fail to establish effective interfacial bonding with tissues in wet conditions. The imbalance between the mechanical cohesion and interfacial adhesion of existing tissue adhesive patches severely restricts their conformal integration with wet surfaces of soft tissues in dynamic biological environments, leading to adhesion failure in clinical applications. Here, this study reports the design, fabrication, and preclinical therapeutic performance of a dual-layer silk-based adhesive patch (named SF patch) that quickly and conformally adheres to various soft tissues regardless of surrounding biological environments. The intimate microscopic structural connection between the highly tough hydrogel matrix layer and thin bioadhesive layer contributes to high mechanical cohesion and robust interfacial adhesion properties of the SF patch, thereby enabling sufficient integration with wet surfaces of soft tissues to withstand the interference of dynamic tissue movements. Ex vivo porcine and in vivo rat models validate its therapeutic efficacy for sutureless sealing and repair of gastrointestinal defects and peripheral nerve injuries. This SF patch is potentially valuable for clinical applications towards internal soft-tissue repair and functional reconstruction. © 2025 Elsevier B.V., All rights reserved.
C1 College of Biological Science and Engineering, Fuzhou University, Fuzhou, China
   MOE Key Laboratory for Analytical Science of Food Safety and Biology, Fuzhou University, Fuzhou, China
NR 0
TC 0
SN 
EI 
J9 
PD JUN 15
PY 2025
VL 53.0
IS nan
BP 1
EP 19
DI 10.1016/j.bioactmat.2025.06.057
PG 0
UT 2-s2.0-105009753792
PM nan
ER

PT J
AU Liang, QH
AF Liang, Qinghui
TI Biomimetic Versatile Anisotropic, Electroactive Cellulose Hydrogel
SO ADVANCED SCIENCE
LA English
DT Article
DE anisotropic; cellulose; Dicranopteris linearis;
ID composites; maturation; alignment; matrix; repair
AB Peripheral nerve injury (PNI) and myocardial infarction (MI) are the two most clinically common soft excitable tissue injuries. Both nerve and cardiac tissues exhibit structural anisotropy and electrophysiological activity, providing a wide range of biophysical cues for cell and tissue repair. However, balancing microstructural anisotropy, electroactivity, and biocompatibility is challenging. To address this issue, Dicranopteris linearis (D. linearis) is proposed as a low-perceived value fern plant. Moreover, to enhance its usefulness, it can be designed into a tubular structure and a lamellar structure to bridge the damaged tissue. Therefore, a robust yet simple top-down approach is proposed to designing and fabricating the desired biomimetic versatile hydrogels orienting from the D. linearis to customize for different soft excitable tissue repair applications. These anisotropic electroactive hydrogels performed well as nerve guidance conduits (NGC) and engineered cardiac patches (ECP) in the repair of PNI and MI, respectively. Two birds, one stone. Accordingly, the biomimetic strategy of D. linearis to NGC and D. linearis to ECP is first proposed, opening a new horizon for constructing tissue engineering using natural sources.
C1 [Liang, Qinghui; Chen, Shuhui; Hua, Shaofeng; Jiang, Weihong; Zhan, Jiamian; Pu, Chunyi; Lin, Rurong; He, Yutong; Hou, Honghao; Qiu, Xiaozhong] Southern Med Univ, Sch Basic Med Sci, Dept Anat, Guangdong Prov Key Lab Construction & Detect Tissu, Guangzhou 510515, Guangdong, Peoples R China.
RP Hou, HH; Qiu, XZ (corresponding author), Southern Med Univ, Sch Basic Med Sci, Dept Anat, Guangdong Prov Key Lab Construction & Detect Tissu, Guangzhou 510515, Guangdong, Peoples R China.
EM hhou2019@smu.edu.cn; qiuxzh@smu.edu.cn
FU National Natural Science Foundation of China; National Key R&D Program
CR Ahrens JH, 2022, ADV MATER, V34, P0, DOI 10.1002/adma.202200217
NR 1
TC 2
Z9 2
U1 41
U2 61
SN 
EI 
J9 
PD JUN 15
PY 2025
VL 12
IS 4
BP 
EP 
DI 10.1002/advs.202400002
PG 18
WC Chemistry, Multidisciplinary; Nanoscience & Nanotechnology; Materials
SC Chemistry; Science & Technology - Other Topics; Materials Science
GA U7I6E
UT WOS:001369578200001
ER

PT J
AU Chang, J.
   Yin, X.-M.
   Zhang, M.
   Liu, J.-W.
   Zhao, L.
AF Chang, Jun (58448064500)
   Yin, Xiumei (58945115900)
   Zhang, Man (58581156700)
   Liu, Jianwei (55659748200)
   Zhao, Lan (57195037915)
TI Bridging bioengineering and nanotechnology: Bone marrow derived mesenchymal stem cell-exosome solutions for peripheral nerve injury
SO World Journal of Stem Cells
LA English
DT Article
DE Bioengineering; Exosome; Key Words: Mesenchymal stem cells; MicroRNA; Nanotechnology; Peripheral nerve injury
AB Peripheral nerve injury (PNI) is a common disease that is difficult to nerve regeneration with current therapies. Fortunately, Zou et al demonstrated the role and mechanism of bone marrow derived mesenchymal stem cells (BMSCs) in promoting nerve regeneration, revealing broad prospects for BMSCs trans- plantation in alleviating PNI. We confirmed the fact that BMSCs significantly alleviate PNI, but there are shortcomings such as low cell survival rate and immune rejection, which limit the wide application of BMSCs. BMSCs-derived exosomes (Exos) are considered as a promising cell-free nanomedicine for PNI, avoiding the ethical issues of BMSCs. Exos in combination with bioengineering therapeutics (including extracellular matrix, hydrogel) brings new hope for PNI, provides a favorable microenvironment for neurological restoration and a therapeutic strategy with a favorable safety profile, significantly increases ex- pression of neurotrophic factors, promotes axonal and myelin regeneration, and demonstrates a strong potential to enhance neurogenesis. Therefore, engineered Exos exhibit better properties, such as stronger targeting and more beneficial components. This article briefly describes the role of nanotechnology and bioe- ngineering therapies for BMSCs in PNI, proposes clinical application prospects and challenges of nanotechnology and bioengineering BMSCs-derived Exos in PNI to improve the efficacy of BMSCs in the treatment of PNI. © 2025 Elsevier B.V., All rights reserved.
C1 First Teaching Hospital of Tianjin University of Traditional Chinese Medicine, Tianjin, China
   National Clinical Research Center for Chinese Medicine Acupuncture and Moxibustion, Tianjin, China
   School of Acupuncture & Moxibustion and Tuina, Tianjin University of Traditional Chinese Medicine, Tianjin, China
   School of Integrative Medicine, Tianjin University of Traditional Chinese Medicine, Tianjin, China
NR 0
TC 0
SN 
EI 
J9 
PD JUN 15
PY 2025
VL 17.0
IS 1
BP nan
EP nan
DI 10.4252/wjsc.v17.i1.101161
PG 0
UT 2-s2.0-85216979200
PM nan
ER

PT J
AU Agarwal, G
AF Agarwal, Gopal
TI Development and in vitro evaluation of biomimetic injectable hydrogels
SO MATERIALS TODAY BIO
LA English
DT Article
DE Injectable hydrogel; Natural biomaterials; Human peripheral nerves;
ID extracellular-matrix; macrophage; astrocytes; differentiation
AB Injuries to the central nervous system (CNS) often lead to persistent inflammation and limited regeneration. This study developed a clinically relevant injectable hydrogel derived from decellularized human peripheral nerves, with mechanical properties biomimicking native CNS tissue. Using a modified Hudson method, human sciatic nerves were decellularized, effectively removing immunogenic cellular debris while retaining the extracellular matrix. Two delipidation solvents, dichloromethane: ethanol (2:1 v/v) and n-hexane: isopropanol (3:1 v/v), were evaluated, with the former achieving optimal lipid removal and better digestion. The resulting solution was crosslinked with genipin, forming an injectable hydrogel (iHPN) that gelled within 12 min at 37 degrees C and exhibited mechanical stiffness of approximately 400 Pa. Human astrocytes, human microglial cell clone 3 (HMC3), and mouse RAW 264.7 macrophages were cultured individually within iHPN, with lipopolysaccharide (LPS) added to mimic CNS inflammation following injury. Compared to LPS-activated cells on tissue culture plates (TCP), astrocytes within iHPN maintained a quiescent state, as evidenced by reduced GFAP expression and IL-1(3 secretion. RAW 264.7 and HMC3 cells in iHPN displayed an anti-inflammatory phenotype, as shown by increased CD206 and decreased CD86/CD68 expression, along with higher IL-4 and lower TNF-alpha/IL-1(3 secretion. Human SH-SY5Y neuroblastoma cells exhibited higher viability and improved neuronal differentiation in iHPN compared to TCP. Human brain neurons had higher neuronal differentiation within iHPN compared to TCP or collagen hydrogels. Overall, iHPN is a novel injectable hydrogel that has potential for minimally invasive CNS applications, such as a carrier for cell or drug delivery and/or a biomaterial to support axonal growth.
C1 [Agarwal, Gopal; Moes, Kennedy; Schmidt, Christine E.] Univ Florida, Herbert Wertheim Coll Engn, J Crayton Pruitt Family Dept Biomed Engn, Gainesville, FL 32611 USA.
RP Schmidt, CE (corresponding author), Univ Florida, J Crayton Pruitt Family Dept Biomed Engn, Gainesville, FL 32611 USA.
EM schmidt@bme.ufl.edu
FU NIH [P0225954]
CR Abrego CJG, 2022, MACROMOL CHEM PHYS, V223, P0, DOI 10.1002/macp.202100366
NR 1
TC 0
Z9 0
U1 11
U2 11
SN 
EI 
J9 
PD JUN 15
PY 2025
VL 31
IS 
BP 
EP 
DI 10.1016/j.mtbio.2025.101483
PG 21
WC Engineering, Biomedical; Materials Science, Biomaterials
SC Engineering; Materials Science
GA T1U5K
UT WOS:001402943800001
ER

PT J
AU Iwata, S
AF Iwata, Shinji
TI Basic fibroblast growth factor helps protect facial nerve cells in a
SO PLOS ONE
LA English
DT Article
ID canal dehiscence; bells-palsy; motoneurons; neurons; death
AB Severe axonal damage in the peripheral nerves results in retrograde degeneration towards the central side, leading to neuronal cell death, eventually resulting in incomplete axonal regeneration and functional recovery. Therefore, it is necessary to evaluate the facial nerve nucleus in models of facial paralysis, and investigate the efficacy of treatments, to identify treatment options for severe paralysis. Consequently, we aimed to examine the percentage of facial nerve cell reduction and the extent to which intratympanic administration of a basic fibroblast growth factor (bFGF) inhibits neuronal cell death in a model of severe facial paralysis. A severe facial paralysis model was induced in Hartley guinea pigs by freezing the facial canal. Animals were divided into two groups: one group was treated with gelatin hydrogel impregnated with bFGF (bFGF group) and the other was treated with gelatin hydrogel impregnated with saline (control group). Facial movement scoring, electrophysiological testing, and histological assessment of facial neurons were performed. The freezing-induced facial paralysis model showed a facial neuronal cell death rate of 29.0%; however, bFGF administration reduced neuronal cell death to 15.8%. Facial movement scores improved in the bFGF group compared with those in the control group. Intratympanic bFGF administration has a protective effect on facial neurons in a model of severe facial paralysis. These findings suggest a potential therapeutic approach for treating patients with refractory facial paralysis. Further studies are required to explore the clinical applicability of this treatment.
C1 [Iwata, Shinji; Yamada, Hiroyuki; Teraoka, Masato; Tanaka, Takemichi; Kimura, Takuya; Joko, Tomonori; Hato, Naohito] Ehime Univ, Dept Otolaryngol Head & Neck Surg, Grad Sch Med, Toon, Japan.
RP Yamada, H (corresponding author), Ehime Univ, Dept Otolaryngol Head & Neck Surg, Grad Sch Med, Toon, Japan.
EM yamada.hiroyuki.mk@ehime-u.ac.jp
CR Blackley B, 1967, ACTA OTOLARYNGOL, V63, P533, DOI 10.3109/00016486709128786
NR 1
TC 0
Z9 0
U1 0
U2 0
SN 
EI 
J9 
PD JUN 15
PY 2025
VL 20
IS 2
BP 
EP 
DI 10.1371/journal.pone.0312357
PG 11
WC Multidisciplinary Sciences
SC Science & Technology - Other Topics
GA Y9M4Y
UT WOS:001435274300017
ER

PT J
AU Liu, K
AF Liu, Kai
TI Conductive MeCbl/PEDOT:PSS/HA hydrogels with electrical stimulation for
SO MATERIALS TODAY BIO
LA English
DT Article
DE Peripheral nerve regeneration; Hydrogel; Conductive coating;
ID fiber-type; growth; antioxidant; maturation; resistance; pedotpss
AB Peripheral nerve regeneration (PNR) represents a substantial challenge in the medical field, primarily due to the limited regenerative capacity of the peripheral nerve system (PNS). Current research efforts are focused on developing advanced medical polymer materials to enhance nerve recovery. Despite significant progress, several critical issues remain unresolved, including biocompatibility, stability, mechanical strength, controlled degradation rates, and sustained release of therapeutic agents. This study examines the utilization of hyaluronic acid hydrogels, doped with mecobalamin (MeCbl) and conductive poly(3,4-ethylenedioxythiophene):polystyrene sulfonate (PEDOT:PSS), in combination with exogenous electrical stimulation (ES) for PNR of rats. The strategy utilizes the MeCbl hydrogel to create a regenerative microenvironment and provide nutritional support for nerve cells, while PEDOT:PSS facilitates enhanced electrical signal conduction. ES has been shown to promote PNR and functional recovery, thereby demonstrating considerable potential. This study aims to comprehensively analyze the synergistic effects and potential value of this combined therapeutic approach, providing novel insights and pathways for the effective PNR.
C1 [Liu, Kai; Han, Beibei; Liu, Jianfeng; Liu, Bin] First Hosp Jilin Univ, Orthoped Ctr, Dept Hand & Foot Surg, Changchun 130021, Peoples R China.
RP Liu, B (corresponding author), First Hosp Jilin Univ, Orthoped Ctr, Dept Hand & Foot Surg, Changchun 130021, Peoples R China.; Liu, Y (corresponding author), First Hosp Jilin Univ, Orthoped Ctr, Dept Sport Med, Changchun 130021, Peoples R China.
EM l_bin@jlu.edu.cn; liuyao@jlu.edu.cn
FU National Natural Science Foundation of China (NSFC); Laboratory
CR Abidian MR, 2012, ADV HEALTHC MATER, V1, P762, DOI 10.1002/adhm.201200182
NR 1
TC 0
Z9 0
U1 10
U2 10
SN 
EI 
J9 
PD JUN 15
PY 2025
VL 32
IS 
BP 
EP 
DI 10.1016/j.mtbio.2025.101755
PG 21
WC Engineering, Biomedical; Materials Science, Biomaterials
SC Engineering; Materials Science
GA 1QV9T
UT WOS:001471490100001
ER

PT J
AU Liu, YQ
AF Liu, Yaqiong
TI From microsphere synthesis to neural tissue regeneration: Unraveling the
SO COMPOSITES PART B-ENGINEERING
LA English
DT Article
DE Microspheres; Fabrication strategy; Function optimization; Tissue
ID traumatic brain-injury; loaded alginate microspheres; drug-delivery
AB Microspheres have been extensively employed as drug delivery systems within the realm of tissue engineering, owing to their remarkable controlled release capabilities. The inherent properties of microspheres, with respect to size and structure, endow them with the ability to form tiny porous network architectures. These architectures can serve as platforms for the delivery of growth factors, drugs, or nanoscale materials, thereby progressively emerging as fundamental constituents in the fabrication of tissue regeneration scaffolds. In the domain of neural tissue engineering, microspheres represent ideal carriers, as they are capable of furnishing multifactorial cues during nerve tissue repair. Such cues encompass the delivery of chemical signals essential for neuronal communication, the conveyance of biological factors conducive to axon outgrowth, and the responsiveness to physical stimulations. Nevertheless, a comprehensive and systematic work summary regarding the application of microspheres in neural tissue engineering remains scarce. Consequently, in this review, we initially conduct a systematic overview of the preparation methodologies, optimization strategies in terms of smart responsiveness, and characterization techniques of diverse microspheres. Additionally, we further consolidate the application of microsphere-based scaffolds in the remediation of nerve injuries, including traumatic brain injury, spinal cord injury, and peripheral nerve injury. Finally, the challenges and prospective directions pertaining to microspheres in tissue engineering are deliberated. The current work is anticipated to offer valuable references for the advancement of microspheres in the domain of various tissue engineering applications.
C1 [Liu, Yaqiong; Shang, Yuqing; Gao, Hongxia; Shen, Huoyun; Sun, Shaolan; Gu, Xiaosong; Yang, Yumin; Li, Guicai] Nantong Univ, Coinnovat Ctr Neuroregenerat, Key Lab Neuroregenerat, Nantong 226001, Peoples R China.
RP Gu, XS; Yang, YM; Li, GC (corresponding author), Nantong Univ, Coinnovat Ctr Neuroregenerat, Key Lab Neuroregenerat, Nantong 226001, Peoples R China.; Wang, DZ; Wang, ZW (corresponding author), Nantong Univ, Affiliated Hosp, Dept Hepatobiliary & Pancreat Surg, Nantong 226006, Peoples R China.
EM w_dongzhi@163.com; wzw3639@163.com; nervegu@ntu.edu.cn;
FU National Natural Science Foundation of China; Special Funds for
CR Aamodt JM, 2016, BIOMATERIALS, V86, P68, DOI 10.1016/j.biomaterials.2016.02.003
NR 1
TC 0
Z9 0
U1 24
U2 24
SN 
EI 
J9 
PD JUN 15
PY 2025
VL 298
IS 
BP 
EP 
DI 10.1016/j.compositesb.2025.112363
PG 32
WC Engineering, Multidisciplinary; Materials Science, Composites
SC Engineering; Materials Science
GA 0BB7F
UT WOS:001443135700001
ER

PT J
AU Kang, LY
AF Kang, Liyuan
TI An injectable thermosensitive pluronic F127 loaded-nanohydroxyapatite /
SO COLLOIDS AND SURFACES B-BIOINTERFACES
LA English
DT Article
DE Hydroxyapatite; Polydopamine; Pluronic F-127; Thermosensitive hydrogel;
ID functional-evaluation; hydrogel; regeneration; rat
AB Peripheral nerve injury (PNI) remains an urgent issue due to its huge financial burden and high rate of disability. Here, an injectable HAP/PDA thermosensitive pluronic F-127 (PF-127) hydrogel is proposed for peripheral nerve repair. We investigated the surface characteristics of HAP/PDA and evaluated biocompatibility, cellular proliferation, differentiation, and apoptosis in vitro. After injecting the hydrogel into the injured site of rats, we recorded the recovery of motor function and judged the degree of nerves through electrophysiological and morphological changes. The hydrogel was found to accelerate the nerve regeneration. Collectively, the HAP/PDA thermosensitive PF-127 hydrogel has potential in promoting sciatic nerve repair.
C1 [Kang, Liyuan; Gu, Muge; Guan, Yuanye; Zhang, Xiangqi; Yu, Wei; Wang, Jiayu; Zeng, Zhen; Xu, Shengjing; He, Yanjie; Yuan, Wei-En] Shanghai Jiao Tong Univ, Shanghai Frontiers Sci Ctr Drug Target Identificat, Sch Pharmaceut Sci, Shanghai 200240, Peoples R China.
RP Yuan, WE (corresponding author), Shanghai Jiao Tong Univ, Shanghai Frontiers Sci Ctr Drug Target Identificat, Sch Pharmaceut Sci, Shanghai 200240, Peoples R China.
EM yuanweien@sjtu.edu.cn
FU Fundamental Shanghai Frontiers Science Center of Drug Target
CR BAIN JR, 1989, PLAST RECONSTR SURG, V83, P129, DOI 10.1097/00006534-198901000-00024
NR 1
TC 1
Z9 1
U1 17
U2 33
SN 
EI 
J9 
PD JUN 15
PY 2025
VL 245
IS 
BP 
EP 
DI 10.1016/j.colsurfb.2024.114324
PG 14
WC Biophysics; Chemistry, Physical; Materials Science, Biomaterials
SC Biophysics; Chemistry; Materials Science
GA K5F5Q
UT WOS:001344130000001
ER

PT J
AU Schmitz, K.M.
   Larson, T.L.
   M.W.
   Wu, X.
   Ao, G.
   Jack, M.
   Ning, L.
AF Schmitz, Kylie Marie (59963862200)
   Larson, Tanner L. (57385403900)
   Wu, Xianfang (56129412900)
   Ao, Geyou (56294719200)
   Jack, Megan M. (54398520900)
   Ning, Liqun (57218093760)
TI Development of GelMA-Based Hydrogel Scaffolds with Tunable Mechanical Properties for Applications in Peripheral Nerve Regeneration
SO ACS Biomaterials Science and Engineering
LA English
DT Article
DE 3D embedded bioprinting; electrical conductivity; human umbilical vein endothelial cells (HUVECs); hydrogel scaffold; Schwann cells (SCs); single-walled carbon nanotubes (SWCNTs); viscoelasticity
AB Peripheral nerve injuries (PNIs) have a significant impact on the quality of life for patients suffering from trauma or disease. In injuries with critical nerve gaps, PN regeneration requires tissue scaffolds with appropriate physiological properties that promote cell growth and functions. Hydrogel scaffolds represent a promising platform for engineering soft tissue constructs that meet key physiological requirements. Nonetheless, ongoing innovation remains essential, as current designs continue to fall short of replicating the functional performance of autografts in bridging critical-sized nerve defects. In this study, gelatin methacrylate (gelMA)-based hydrogels are evaluated to fully characterize their pore structure, compressive stiffness, viscoelasticity, and 3D bioprintability. Hyaluronic acid (HA) and single-walled carbon nanotubes (SWCNTs) are explored as gelMA additives to modify viscoelastic and electrically conductive properties, respectively. Finally, Schwann cell (SC) and human umbilical vein endothelial cell (HUVEC) growth and functions are quantified to assess the biocompatibility of the hydrogel composites as materials for nerve scaffold fabrication. It was found that the microstructure and mechanical properties of gelMA-based hydrogels can be precisely controlled by modifying the concentrations of each component. The addition of HA led to altered viscoelastic properties of the cured structures and SWCNTs increased electrical conductivity, with both additives maintaining cytocompatibility while influencing the protein expression of both SCs and HUVECs. These composite hydrogels have potential in PNI regeneration applications. This record is sourced from MEDLINE/PubMed, a database of the U.S. National Library of Medicine
C1 Applied Biomedical Engineering Program, Cleveland State University, Cleveland, United States
   Washkewicz College of Engineering, Cleveland, United States
   Washkewicz College of Engineering, Cleveland, United States
   Infection Biology Program, Cleveland Clinic Foundation, Cleveland, United States
   Department of Neurosurgery, Cleveland Clinic Foundation, Cleveland, United States
   Department of Neuroscience, Cleveland Clinic Foundation, Cleveland, United States
NR 0
TC 0
SN 
EI 
J9 
PD JUN 15
PY 2025
VL 11.0
IS 9
BP 5467
EP 5481
DI 10.1021/acsbiomaterials.5c00023
PG 0
UT 2-s2.0-105015722158
PM 40857655.0
ER

PT J
AU Shen, JJ
AF Shen, Junjie
TI Black phosphorus nanosheets fortified with catalase to enhance Schwann
SO JOURNAL OF CONTROLLED RELEASE
LA English
DT Article
DE Black phosphorus; Nanosheet; Catalase; Peripheral nerve injuries;
ID oxidative stress; tissue; microenvironment; nanomaterials; neurogenesis
AB Peripheral nerve injuries (PNI) present a significant clinical challenge due to the complex cellular and molecular activities that hinder functional recovery. Schwann cells (SCs), the principal glial cells in the peripheral nervous system, play a vital role in neural repair by transitioning into a repairing phenotype capable of supporting axonal regrowth. However, these regenerative properties fade over time, leading to poor clinical outcomes. To address this issue, we engineered a black phosphorus nanosheet (BPNS) functionalized with catalase (BPNS@CAT) to modulate SC activity and enhance nerve regeneration. In vitro experiments demonstrated that BPNS@CAT reduced ROS levels, regulated the angiogenic and immunomodulatory functions of SCs. Mechanistically, we identified that BPNS@CAT activated the JAK/STAT pathway, which is crucial for SC-mediated repair processes. To validate its therapeutic potential, a BPNS@CAT-GelMA/PCL hydrogel scaffold was fabricated and applied in a rat sciatic nerve-crush model. The scaffold enhanced axonal regeneration, restored nerve function, and improved sensory, motor, and emotional behaviors. Our study broadens the range of BPNS applications in SC-based nerve repair and pave the way for future applications of BPNS in translational medicine.
C1 [Shen, Junjie; Chai, Yimin; Xu, Jia] Shanghai Jiao Tong Univ, Shanghai Peoples Hosp 6, Sch Med, Dept Orthoped Surg, Shanghai 200233, Peoples R China.
RP Xu, J (corresponding author), Shanghai Jiao Tong Univ, Shanghai Peoples Hosp 6, Sch Med, Dept Orthoped Surg, Shanghai 200233, Peoples R China.; Zhang, CF (corresponding author), Shanghai Jiao Tong Univ, Sch Biomed Engn, Shanghai 200030, Peoples R China.
EM cfzhang@sjtu.edu.cn; xujia0117@sjtu.edu.cn
FU Basic Scientific Research Cultivation Project of Shanghai Sixth People's
CR Akhavan O, 2012, BIOMATERIALS, V33, P8017, DOI 10.1016/j.biomaterials.2012.07.040
NR 1
TC 0
Z9 0
U1 18
U2 18
SN 
EI 
J9 
PD JUN 15
PY 2025
VL 380
IS 
BP 579
EP 598
DI 10.1016/j.jconrel.2025.02.017
PG 20
WC Chemistry, Multidisciplinary; Pharmacology & Pharmacy
SC Chemistry; Pharmacology & Pharmacy
GA X8Z4Y
UT WOS:001428158700001
ER

PT J
AU Du, LB
AF Du, Longbo
TI Hyaluronic Acid-Based Therapy for Alleviating Early Lipid Peroxidation
SO WORLD NEUROSURGERY
LA English
DT Article
DE CD44; Extracellular matrix; Hyaluronic acid; Lipid peroxidation;
ID ferroptosis; microenvironment; regeneration; hydrogel; iron
AB BACKGROUND: Peripheral nerve injuries compromise sensory and motor functions, severely affecting patients' quality of life. Early lipid peroxidation drives oxidative stress, disrupting the regenerative microenvironment. Hyaluronic acid (HA), an essential extracellular matrix component, shows promise in mitigating oxidative damage and fostering repair.  METHODS: In a rat sciatic nerve crush model, HA hydrogel was applied to enhance retention at the injury site. Transcriptomic analysis at 24 hours postinjury identified key pathways. In vitro assays examined HA's protective effects on Schwann cells against lipid peroxidation and oxidative stress. In vivo, HA hydrogel was administered immediately (0 hour) postcrush, followed by 4-methylumbelliferonee induced inhibition of endogenous HA synthesis and exogenous HA supplementation to clarify HA's role.  RESULTS: HA treatment reduced early lipid peroxidation, upregulated glutathione metabolism, and stimulated extracellular matrix receptor interactions, notably elevating CD44 expression. In vitro, HA lowered oxidative stress and maintained Schwann cell viability. In vivo, early HA intervention mitigated muscle atrophy, preserved myelin sheaths, and improved Sciatic Functional Index scores compared to delayed or untreated controls. Inhibiting endogenous HA synthesis impaired recovery, which was partially reversed by exogenous HA.  CONCLUSIONS: Early HA intervention modulates lipid peroxidation and oxidative stress via the HA/CD44 axis, establishing a supportive microenvironment for peripheral nerve regeneration and functional recovery. These findings underscore the potential of HA-based strategies to curb early lipid peroxidation, thereby expediting nerve repair and accelerating regeneration.
C1 [Du, Longbo; Ma, Rui; Gao, Yi] Peoples Liberat Army Gen Hosp, Dept Orthoped, Med Sch, Beijing, Peoples R China.
RP Zhang, W (corresponding author), Natl Clin Res Ctr Orthoped Sports Med & Rehabil, Beijing, Peoples R China.; Zhang, W (corresponding author), Peoples Liberat Army Gen Hosp, Sr Dept Orthoped, Med Ctr 4, Beijing, Peoples R China.
EM bszw@hotmail.com
FU Natural Science Foundation of China [82172451]; Natural Science
CR Amorim S, 2021, TRENDS BIOTECHNOL, V39, P90, DOI 10.1016/j.tibtech.2020.06.003
NR 1
TC 0
Z9 0
U1 7
U2 7
SN 
EI 
J9 
PD JUN 15
PY 2025
VL 197
IS 
BP 
EP 
DI 10.1016/j.wneu.2025.123818
PG 13
WC Clinical Neurology; Surgery
SC Neurosciences & Neurology; Surgery
GA 0VB0N
UT WOS:001456697700001
ER

PT J
AU Zhang, B.
   Zhang, H.
   Hu, Y.
   Tian, L.
   Cheng, H.
   Wang, Y.
   Gao, X.
   Cui, Q.
   Zheng, S.
   Feng, P.
   Bian, F.
   Wang, Y.
   Liu, T.
   Zhang, C.
   Chai, R.
AF Zhang, Bin (57212139274)
   Zhang, Hui (57208603053)
   Hu, Yangnan (57206728479)
   Tian, Lei (57210390023)
   Cheng, Hong (57647824800)
   Wang, Yusong (59196081600)
   Gao, Xin (59240781300)
   Cui, Qingyue (58503849200)
   Zheng, Shasha (58504660000)
   Feng, Pan (56047235800)
   Bian, Feika (57191830593)
   Wang, Yu (57204711407)
   Liu, Tingting (59196291800)
   Zhang, Chen (57216226956)
   Chai, Renjie (37065753300)
TI Decellularized umbilical cord wrapped with conductive hydrogel for peripheral nerve regeneration
SO Aggregate
LA English
DT Article
DE conductive hydrogel; decellularized umbilical cord; MXene; nerve regeneration; tissue engineering
AB Nerve guidance conduits have demonstrated great promise for the restoration of injured peripheral nerves in recent decades. Associated research has focused on improving the structure and function of these conduits as well as simplifying the manufacturing processes. Herein, a novel decellularized umbilical cord (DUC) wrapped with conductive hydrogel is presented for peripheral nerve regeneration, which is prepared by integrating the DUC matrix into a methacrylate gelatin (GelMA)/Ti<inf>3</inf>C<inf>2</inf>T<inf>x</inf> MXene (MXene) composite hollow conduit (named DUC–MXene–GelMA conduit). The obtained DUC–MXene–GelMA conduit displays superior mechanical properties, electrical conductivity, and biocompatibility. Particularly, ascribed to the introduction of DUC and MXene, the DUC–MXene–GelMA conduit exhibits satisfactory biological effects in promoting neuron growth and Schwann cell proliferation and migration. Through in vivo experiments using a rat sciatic nerve injury model, the beneficial effects of the DUC–MXene–GelMA conduit on axonal regeneration and motor function recovery are demonstrated. These findings indicate that the DUC–MXene–GelMA conduit may be a promising candidate for peripheral nerve injury repair. © 2025 Elsevier B.V., All rights reserved.
C1 Department of Otolaryngology-Head and Neck Surgery, Southeast University, Nanjing, China
   Co-innovation Center of Neuroregeneration, Nantong University, Nantong, China
   Wenzhou Medical University, Wenzhou, China
   Institute of Translational Medicine, Medical School of Nanjing University, Nanjing, China
   State Key Laboratory of Neurology and Oncology Drug Development, Nanjing, China
   School of Basic Medical Sciences, Capital Medical University, Beijing, China
   Chinese Institute for Brain Research, Beijing, China
   Department of Neurology, Beijing Institute of Technology, Beijing, China
   Department of Otolaryngology-Head and Neck Surgery, University of Electronic Science and Technology of China, Chengdu, China
   Southeast University Shenzhen Research Institute, Shenzhen, China
NR 0
TC 0
SN 
EI 
J9 
PD JUN 15
PY 2025
VL 6.0
IS 2
BP nan
EP nan
DI 10.1002/agt2.674
PG 0
UT 2-s2.0-85205784511
PM nan
ER

PT J
AU Wei, YQ
AF Wei, Yingqi
TI A Multifunctional Hydrogel Conduit Loaded with
SO ACS APPLIED POLYMER MATERIALS
LA English
DT Article
DE mesoporous bioactive glass; peripheral nerve repair; miR-29a; hydrogel;
ID bioactive glass scaffolds; sciatic-nerve; angiogenesis; regeneration
AB Peripheral nerve injury frequently occurs alongside vascular injury due to the incorporation of vascular tissue within the nerve bundle. During the repair process of peripheral nerve injuries, the concurrent regeneration of capillaries within the nerve bundles is crucial for facilitating nerve regeneration. However, current studies often overlook the regeneration of blood vessels in nerve bundles when designing nerve repair scaffolds, leading to suboptimal nerve regeneration outcomes. To address this limitation, amino-modified Cu-doped mesoporous bioactive glass (Cu-MBG) was developed as a nanodelivery carrier for miR-29a to construct miR-29a@Cu-MBG nanoparticles, which exhibit dual functionality in promoting nerve regeneration and inducing vascular regeneration. Subsequently, miR-29a@Cu-MBG was incorporated into a CS/GelMA hydrogel to create an engineered multifunctional nerve conduit through the ionic cross-linking of chitosan and the optical cross-linking of GelMA, which demonstrated excellent mechanical properties and biocompatibility. In vitro cell experiments indicated that the sustained release of miR-29a@Cu-MBG from the conduit effectively delivered miR-29a into PC12 cells, leading to the upregulation of nerve regeneration-associated genes (GAP-43 and NF-200) and the outgrowth of neurite. Additionally, Cu-MBG was found to enhance the migration of HUVECs and upregulate genes related to angiogenesis (HIF-alpha, ANG, eNOS, and KDR), promoting the tube formation of HUVECs. These findings offer a perspective for the design of nerve conduits capable of promoting both nerve and vascular regeneration.
C1 [Wei, Yingqi; Zhang, Lihuan] Zhengzhou Univ, Affiliated Hosp 1, Translat Med Ctr, Zhengzhou 450052, Peoples R China.
RP Gao, HC (corresponding author), South China Univ Technol, Sch Med, Guangzhou 510006, Peoples R China.; Jin, LY (corresponding author), Sun Yat Sen Univ, Affiliated Hosp 6, Dept Gastrointestinal Surg, Guangzhou 510655, Peoples R China.; Feng, RB (corresponding author), Zhengzhou Univ, Affiliated Hosp 1, Dept Anorectal Surg, Zhengzhou 450052, Peoples R China.
EM mchcgao@scut.edu.cn; jinly5@mail.sysu.edu.cn; 1032709273@qq.com
FU National Natural Science Foundation of China [82103244, 31971261];
CR Anderson Matthew, 2015, CRITICAL REVIEWS IN BIOMEDICAL ENGINEERING, V43, P131, DOI 10.1615/CritRevBiomedEng.2015014015
NR 1
TC 0
Z9 0
U1 1
U2 1
SN 
EI 
J9 
PD JUN 15
PY 2025
VL 7
IS 12
BP 8101
EP 8114
DI 10.1021/acsapm.5c01172
PG 14
WC Materials Science, Multidisciplinary; Polymer Science
SC Materials Science; Polymer Science
GA 4JM4M
UT WOS:001509264300001
ER

PT J
AU Choonara YE
AF Unknown, -
TI A Thermo-Photo-Ionic Crosslinked Gellan Gum Hydrogel with Gradient Biomechanic
SO Gels
LA English
DT Article
DE thermal gelation
AB Gellan gum (GG) is a promising biomaterial due to its biocompatibility, tunable
C1 Wits Advanced Drug Delivery Platform Research Unit, Department of Pharmacy and
NR 0
TC 0
SN 
EI 
J9 
PD JUN 15
PY 2025
VL 11
IS 9
BP 
EP 
DI 
PG 0
UT 
ER

PT J
AU Song, S.
   Zhang, Y.
   Xu, D.
   Zhang, H.
   Wang, Y.
   Wang, H.
   Wu, H.
   Chai, R.
AF Song, Sizhe (59451827300)
   Zhang, Ying (60123776300)
   Xu, Dongyu (58596501500)
   Zhang, Hui (57208603053)
   Wang, Yu (57204711407)
   Wang, Huan (56647944900)
   Wu, Hao (56256558100)
   Chai, Renjie (37065753300)
TI Aligned nanofiber-based responsive sponge scaffolds for peripheral nerve regeneration
SO Journal of Nanobiotechnology
LA English
DT Article
DE Black phosphorus; Conductivity; Nanofiber scaffolds; Nerve regeneration; Photothermal responsiveness
AB Nerve conduits have demonstrated tremendous value in advancing nerve regeneration. The current research focuses on improving their neuro regenerative effects through structural optimization and functional enhancement. Here, an original responsive sponge nerve conduit (RSNC) comprising a three-dimensional (3D) foamed nanofiber scaffold integrated with polydopamine-coated black phosphorus (PDA@BP) hydrogel is developed to promote sciatic nerve regeneration. The aligned nanofibrous mats are prepared by electrospinning and then foamed by gas foaming technology to obtain 3D sponge nanofiber scaffolds, which are subsequently filled with conductive PDA@BP doped gelatin methacryloyl hydrogels. Leveraging the superior photothermal conversion efficiency of PDA@BP nanosheets, loaded nerve growth factors are released under near-infrared light exposure, thereby promoting cell differentiation. In vivo experiments notably prove that RSNCs excel in facilitating nerve regeneration and motor function recovery, highlighting their potential for clinical peripheral nerve repair and related biomedical applications. © 2025 Elsevier B.V., All rights reserved.
C1 Department of Otolaryngology-Head and Neck Surgery, Southeast University, Nanjing, China
   Department of Neurology, School of Life Science, Beijing Institute of Technology, Beijing, China
   University of Chinese Academy of Sciences, Beijing, China
   Sun Yat-Sen University, Guangzhou, China
   Department of Neurosurgery, Xuanwu Hospital, Capital Medical University, Beijing, China
   Co-innovation Center of Neuroregeneration, Nantong University, Nantong, China
   Department of Otolaryngology-Head and Neck Surgery, University of Electronic Science and Technology of China, Chengdu, China
   Southeast University Shenzhen Research Institute, Shenzhen, China
NR 0
TC 0
SN 
EI 
J9 
PD JUN 15
PY 2025
VL 23.0
IS 1
BP nan
EP nan
DI 10.1186/s12951-025-03683-6
PG 0
UT 2-s2.0-105017647589
PM 41024076.0
ER

PT J
AU Lotfi, R
AF Lotfi, Roya
TI Electrically conductive and photocurable MXene-modulated hydrogel
SO BIOMATERIALS ADVANCES
LA English
DT Article
DE Conductive biocomposite; Photocrosslinking; 2D nanomaterial; Ti3C2
ID guidance conduits; neural tissue; injury; light; polyaniline; repair
AB Electroconductive biomaterials, as advanced nerve guidance conduits (NGCs), have shown great promise to accelerate the rate of peripheral nerve repair and regeneration (PNR) but remain among the greatest challenges in regenerative medicine because of frail recovery. Herein, we introduce injectable nanocomposite nerve conduits based on gelatin methacrylate (GelMa) and MXene nanosheets (MX) for PNR. Microstructural studies determine that the addition of MX increases the mean pore size of GelMa NH from 5.8 +/- 1.2 mu m to 8.4 +/- 1.6 mu m for the hydrogel containing 0.25 mg/mL MX, for example, leading to higher swelling and degradation rates. The highest electrical conductivity (similar to 910 mu S/cm) is attained for the GelMa-based nanocomposite composed MX with the concentration of 0.125 mg/mL, for the reason that at higher concentrations, agglomeration of the MXs happens. In vitro investigations, including metabolic activity and live-dead assessments by PC12 cells, reveal the biocompatibility of developed nanocomposite hydrogels (NHs) containing different concentrations of MX nanosheets in the range of 0.025-0.25 mg/mL. Implantation of GelMa-MX conduits in a rat model of peripheral nerve injury (PNI) leads to the impressive recovery of the injured sciatic nerve's sensory, motor, and sensory- motor function. Electrophysiological analysis also indicates a significant increase in compound muscle action potential and nerve conduction velocity with a decrease in terminal latency in animals implanted with GelMaMX conduits compared to control groups (animals implanted with GelMa and animals without implantation). Moreover, histological analysis exhibits a notable absence of fibrous connective tissue in the regenerated nerve fibers with a substantial increase in more organized myelinated axons. Our results demonstrate that GelMa-MX conduits promote regeneration of the injured sciatic nerve and could be promising for peripheral nerve tissue engineering.
C1 [Lotfi, Roya; Zandi, Nooshin; Simchi, Abdolreza] Sharif Univ Technol, Inst Convergence Sci & Technol, Tehran 1458889694, Iran.
RP Simchi, A (corresponding author), Sharif Univ Technol, Inst Convergence Sci & Technol, Tehran 1458889694, Iran.; Simchi, A (corresponding author), Sharif Univ Technol, Dept Mat Sci & Engn, Tehran 1458889694, Iran.; Pourjavadi, A (corresponding author), Sharif Univ Technol, Dept Chem, POB 11365-9516, Tehran, Iran.
EM r.lotfi69@gmail.com; banafshdolatyar@ut.ac.ir;
FU Research and Technology office of Sharif University of Technology
CR Alsaid Y, 2021, ADV MATER, V33, P0, DOI 10.1002/adma.202008235
NR 1
TC 0
Z9 0
U1 22
U2 22
SN 
EI 
J9 
PD JUN 15
PY 2025
VL 170
IS 
BP 
EP 
DI 10.1016/j.bioadv.2025.214197
PG 14
WC Materials Science, Biomaterials
SC Materials Science
GA X0Y6R
UT WOS:001422715200001
ER

PT J
AU Zhang, LJ
AF Zhang, Linjie
TI Polydopamine-modified hydrogel nanofibers for sustained SFRP2 release:
SO NPG ASIA MATERIALS
LA English
DT Article
AB Hydrogel nanofibers provide a regeneration-permissive environment conducive to the regrowth of numerous nerve fibers, thereby enhancing regenerative capacity in cases of peripheral nerve injury and spinal cord injury. However, developing hydrogel nanofiber-based nerve guidance conduits (NGCs) with tailored drug release profiles to synergistically promote angiogenesis and axonal regeneration remains a significant challenge. In this study, novel polydopamine (PDA)-modified gelatin methacryloyl (GelMA) hydrogel nanofibers are developed as an efficient drug delivery platform for sustained release of Secreted Frizzled-Related Protein-2 (SFRP2). This platform aims to promote neurite outgrowth, facilitate nerve function recovery, and enhance angiogenesis through Wnt signaling pathways. Results indicate that PDA coating significantly improves the hydrophilicity and mechanical properties of GelMA hydrogel nanofibers, which were fabricated using a combination of electrospinning and photo-crosslinking technology. This modification enables SFRP2 loading for sustained release through pi-pi stacking interactions and hydrogen bonding. In vitro experiments demonstrate that SFRP2-loaded hydrogel nanofibers effectively enhance the adhesion, proliferation, viability, and migration of Mouse Schwann Cells (MSCs), while also promoting tube formation and ameliorating the inflammatory microenvironment of Human Umbilical Vein Endothelial Cells (HUVECs). Furthermore, the SFRP2-loaded hydrogel nanofibers are confirmed to exert their functions for angiogenesis and peripheral nerve regeneration via the calcium-dependent calcineurin/NFATc3 signaling pathway. Finally, the hydrogel nanofiber-based NGCs are applied in a mouse model of peripheral nerve injury, and results demonstrate that the SFRP2 similar to PDA@GelMA conduit significantly enhances angiogenesis, promotes peripheral nerve repair, and facilitates target muscle restoration and functional recovery, thus presents a promising therapeutic strategy for patients with peripheral nerve injuries.
C1 [Zhang, Linjie; Qiu, Peng; Qin, Jinbao; Xu, Zhijue; Yixi, Zhuoma; Lv, Jiajie; Pu, Hongji; Lei, Jiahao; Lu, Xinwu; Huang, Qun; Yin, Minyi] Shanghai Jiao Tong Univ, Shanghai Peoples Hosp 9, Dept Vasc Surg, Sch Med, Shanghai 200011, Peoples R China.
RP Huang, Q; Yin, MY (corresponding author), Shanghai Jiao Tong Univ, Shanghai Peoples Hosp 9, Dept Vasc Surg, Sch Med, Shanghai 200011, Peoples R China.; Yi, BC (corresponding author), Univ Hlth & Rehabil Sci, Qingdao Cent Hosp, Dept Tradit Chinese Med, Qingdao 266042, Peoples R China.; Yi, BC (corresponding author), Univ Hlth & Rehabil Sci, Sch Rehabil Sci & Engn, Qingdao Key Lab Mat Tissue Repair & Rehabil, Qingdao 266071, Peoples R China.
EM huangqunsjtu@shsmu.edu.cn; yibingcheng@uor.edu.cn;
FU National Natural Science Foundation of China (National Science
CR Buncke G, 2022, PLAST AESTHET RES, V9, P0, DOI 10.20517/2347-9264.2022.08
NR 1
TC 0
Z9 0
U1 0
U2 0
SN 
EI 
J9 
PD JUN 15
PY 2025
VL 17
IS 1
BP 
EP 
DI 10.1038/s41427-025-00610-x
PG 19
WC Materials Science, Multidisciplinary
SC Materials Science
GA 4OM7J
UT WOS:001522897600001
ER

PT J
AU Yang H
AF Unknown, -
TI Bamboo-Inspired Composite Conduit Accelerates Peripheral Nerve Regeneration
SO Adv Mater
LA English
DT Article
DE piezoelectricity
AB Slow axon growth is a critical factor that limits regeneration after long-segment
C1 MOE Key Laboratory for Analytical Science of Food Safety and Biology, College of
NR 0
TC 0
SN 
EI 
J9 
PD JUN 15
PY 2025
VL 0
IS 
BP e09425
EP 
DI 
PG 0
UT 
ER

PT J
AU Zhao L
AF Unknown, -
TI Bridging bioengineering and nanotechnology: Bone marrow derived mesenchymal stem
SO World J Stem Cells
LA English
DT Article
DE Peripheral nerve injury
AB Peripheral nerve injury (PNI) is a common disease that is difficult to nerve
C1 National Clinical Research Center for Chinese Medicine Acupuncture and
NR 0
TC 0
SN 
EI 
J9 
PD JUN 15
PY 2025
VL 17
IS 1
BP 101161
EP 
DI 
PG 0
UT 
ER

PT J
AU Xiang, RZ
AF Xiang, Runzhi
TI Electrospun silk fibroin/polylactic acid conduit filled with
SO INTERNATIONAL JOURNAL OF POLYMERIC MATERIALS AND POLYMERIC BIOMATERIALS
LA English
DT Article
DE Hydrogel; nerve conduit; peripheral nerve regeneration; proangiogenic;
ID endothelial growth-factor; scaffold
AB Angiogenesis plays a crucial role in peripheral nerve regeneration after injury. We introduce a proangiogenic hydrogel-filled nerve conduit, designed to promote peripheral nerve regeneration. The hydrogel was synthesized by chemically crosslinking carboxylated silk fibroin (cSF) and chitosan (CS), enriched with vascular endothelial growth factor (VEGF) to initiate angiogenesis. Complementarily, a nerve conduit was fabricated using coaxial electrospinning of poly-lactic acid (PLA), silk fibroin (SF), and ibuprofen (IBU) was incorporated to further support nerve regeneration. The hydrogel exhibited optimal properties including rapid gelation, uniform porosity and full biodegradation within four weeks. The nerve conduit, on the other hand, displayed enhanced mechanical strength, elasticity, and controlled biodegradability. In vitro assays demonstrated a sustained release of VEGF and IBU, which significantly enhanced cell adhesion, proliferation, migration and angiogenesis in Human umbilical vein endothelial cells (HUVEC), as well as promoted adhesion and proliferation in rat Schwann cells (RSC96). This proangiogenic hydrogel-filled nerve conduit thus emerged as a potent candidate for advancing peripheral nerve regeneration.
C1 [Xiang, Runzhi; Chen, Jialu; Dang, Jiarui; Zhu, Hong; Ran, Zhihui; Dong, Yuehan; Wu, Xiangjie; Yang, Yuran; Deng, Huan; Huang, Zhijun; Xu, Peihu; Xu, Wenjin; Xu, Haixing] Wuhan Univ Technol, Sch Chem Chem Engn & Life Sci, Dept Pharmaceut Engn, Wuhan 430070, Peoples R China.
RP Xu, PH; Xu, HX (corresponding author), Wuhan Univ Technol, Sch Chem Chem Engn & Life Sci, Dept Pharmaceut Engn, Wuhan 430070, Peoples R China.; Xiong, CJ (corresponding author), Gen Hosp Cent Theater Command PLA, Orthoped Dept, 627 Wuluo Rd, Wuhan 430070, Peoples R China.
EM cjxiong1110@gmail.com; whutxph68@126.com; xhx040328@whut.edu.cn
FU Knowledge Innovation Program of Wuhan Basic Research [20221j0034];
CR Alshehri S, 2021, BIOMACROMOLECULES, V22, P2094, DOI 10.1021/acs.biomac.1c00205
NR 1
TC 0
Z9 0
U1 15
U2 52
SN 
EI 
J9 
PD JUN 15
PY 2025
VL 74
IS 5
BP 377
EP 390
DI 10.1080/00914037.2024.2338138
PG 14
WC Materials Science, Biomaterials; Polymer Science
SC Materials Science; Polymer Science
GA S2H1G
UT WOS:001204005300001
ER

PT J
AU Su, HT
AF Su, Haitao
TI A self-assembling peptide-based hydrogel containing NF-κB
SO BIOFABRICATION
LA English
DT Article
DE peripheral nerve injury; supramolecular hydrogel; sustained release;
ID cerebral ischemic-injury; picroside ii; axonal regeneration; cell
AB An inflammatory response may be initiated after peripheral nerve injury (PNI), potentially hindering the repair and regeneration of damaged nerves. Administering anti-inflammatory agents to modulate macrophage phenotypes may reduce post-injury inflammation and show potential for treating PNI. Regrettably, the limited half-lives of these compounds within the human body constrain their efficacy as anti-inflammatory agents. In this study, we co-assembled picroside II (PII) and nerve growth factor (NGF) with the hydrogelator compound Nap-Phe-Phe-Tyr-OH (NapFFY) to form a supramolecular hydrogel, PII/NGF/NapFFY@Gel, which could be accurately delivered to the nerve injury site via in situ injection to improve its bioavailability. Our results demonstrated that the PII/NGF/NapFFY@Gel exhibits favorable drug slow-release performance in both in vivo and in vitro experiments. Furthermore, cell and animal studies revealed that the PII/NGF/NapFFY@Gel effectively enhanced nerve recovery and regeneration by modulating the inflammatory microenvironment. This mechanism involves inhibiting the NF-kappa B inflammatory signaling pathway, suppressing macrophage polarization to the M1 phenotype, and upregulating the expression of proteins associated with nerve regeneration. Taken together, the results of this study suggest that improving the inflammatory microenvironment and promoting nerve repair through the in situ injection of PII/NGF/NapFFY@Gel with sustained drug release may be a novel treatment for PNI.
C1 [Su, Haitao; Ye, Qiuping; Wang, Di; Liu, Anqi; Wang, Yaguang; Zhang, Ye; Weng, Lijun] Anhui Med Univ, Affiliated Hosp 2, Dept Pain, 678 Furong Rd, Hefei 230601, Peoples R China.
RP Wang, YG; Zhang, Y; Weng, LJ (corresponding author), Anhui Med Univ, Affiliated Hosp 2, Dept Pain, 678 Furong Rd, Hefei 230601, Peoples R China.; Wang, YG; Zhang, Y; Weng, LJ (corresponding author), Anhui Med Univ, Affiliated Hosp 2, Dept Anesthesiol, 678 Furong Rd, Hefei 230601, Peoples R China.; Wang, YG; Zhang, Y; Weng, LJ (corresponding author), Anhui Med Univ, Anhui Higher Educ Inst, Key Lab Anesthesiol & Perioperat Med, 678 Furong Rd, Hefei 230601, Peoples R China.
EM wangyaguang@ahmu.edu.cn; zhangy@ahmu.edu.cn; wlj512wlj@126.com
FU Anhui Province University natural sciences fund subsidization project;
CR Allard DE, 2018, J CLIN INVEST, V128, P4727, DOI 10.1172/JCI99308
NR 1
TC 0
Z9 0
U1 8
U2 8
SN 
EI 
J9 
PD JUN 15
PY 2025
VL 17
IS 2
BP 
EP 
DI 10.1088/1758-5090/adc340
PG 18
WC Engineering, Biomedical; Materials Science, Biomaterials
SC Engineering; Materials Science
GA 0RZ0N
UT WOS:001454607600001
ER

PT J
AU Cheng, R
AF Cheng, Rong
TI Peripheral nerve regeneration with 3D printed bionic double-network
SO INTERNATIONAL JOURNAL OF BIOLOGICAL MACROMOLECULES
LA English
DT Article
DE 3D printing; Chitosan; Polypyrrole; Nerve tissue engineering; Electrical
ID neural stem-cells; topography; hydrogel
AB Peripheral nerve injury (PNI) is a serious condition with limited surgical treatment options available. Conductive hydrogels have emerged as a promising alternative due to their ability to facilitate electrical signal exchange between cells and replicate the physiological microenvironment of electroactive tissues. Three-dimensional (3D) printing offers an innovative approach for fabricating neural scaffolds with precise structures and complex spatial architectures. In this study, we introduce a novel dual-bioink 3D printing strategy that integrates synthetic and natural materials to construct stable biomimetic neural tissue structures. The base bioink, comprising gelatin methacrylate (GelMA), chitosan (CS), and the conductive polymer polypyrrole (PPy), serves as a physical support network. It offers conductive pathways, promote cell growth, and ensures long-term structural integrity. The secondary bioink is a cell-loaded biodegradable gel-gelatin, which enables for precise cell deposition within the base network through a hybrid printing technique. The composite scaffold was evaluated for its mechanical properties, cytotoxicity, and ability to support neural differentiation. The results demonstrated that the 3Dprinted neural network scaffold effectively promoted the neural differentiation and axon regeneration of PC12 cells and HT-22 cells. These findings highlight its strong potential for facilitating neural functional recovery, positioning it as a promising candidate material for the treatment of PNI patients.
C1 [Cheng, Rong; Liu, Zixian; Li, Meng; Shen, Zhizhong; Wang, Xiaoyuan; Sang, Shengbo] Taiyuan Univ Technol, Coll Elect Informat & Opt Engn, Shanxi Key Lab Micro Nano Sensors & Artificial Int, Taiyuan 030024, Peoples R China.
RP Sang, SB (corresponding author), Taiyuan Univ Technol, Coll Elect Informat & Opt Engn, Shanxi Key Lab Micro Nano Sensors & Artificial Int, Taiyuan 030024, Peoples R China.; Sang, SB (corresponding author), Taiyuan Univ Technol, Key Lab Adv Transducers & Intelligent Control Syst, Minist Educ, Taiyuan 030024, Peoples R China.
EM sunboa-sang@tyut.edu.cn
FU National Natural Science Foundation of China [51975400, 62031022];
CR Antill-OBrien N, 2019, MATERIALS, V12, P0, DOI 10.3390/ma12193218
NR 1
TC 1
Z9 1
U1 32
U2 32
SN 
EI 
J9 
PD JUN 15
PY 2025
VL 304
IS 
BP 
EP 
DI 10.1016/j.ijbiomac.2025.140746
PG 15
WC Biochemistry & Molecular Biology; Chemistry, Applied; Polymer Science
SC Biochemistry & Molecular Biology; Chemistry; Polymer Science
GA X6I3E
UT WOS:001426356200001
ER

PT J
AU Liu B
AF Unknown, -
TI Microenvironment-modulating hyaluronic acid-tannic acid hydrogel for peripheral
SO Acta Biomater
LA English
DT Article
DE Tannic acid
AB Peripheral nerve injury typically results in the loss of nervous tissues and
C1 Orthopedic center, Hand and Foot Surgery Department, First Hospital of Jilin
NR 0
TC 0
SN 
EI 
J9 
PD JUN 15
PY 2025
VL 0
IS 
BP 
EP 
DI 
PG 0
UT 
ER

PT J
AU Maeng, WY
AF Maeng, Woo-Youl
TI 3D printed biodegradable hydrogel-based multichannel nerve conduits
SO MATERIALS TODAY BIO
LA English
DT Article
DE Nerve guidance conduits; Peripheral nerve injury; Mimicking real nerve
ID regeneration; repair; cells
AB Treating peripheral nerve injury (PNI) is a prevalent clinical challenge. The improper dispersion of regenerating axons makes it difficult to develop nerve guidance conduits (NGCs) for treating PNI. The multichannel NGCs, designed to mimic the fascicular structure of nerves, are proposed as an alternative to single hollow lumen NGCs. Hydrogel-based NGCs with microscale multichannels resembling actual nerve fascicles are fabricated using digital light processing as 3D printing. Gelatin methacryloyl (GelMA) and polyethylene glycol diacrylate (PEGDA), which are biodegradable and photocurable, are used as the printing solution. The addition of a foodgrade dye to the printing solution can prevent overcuring by adjusting the optical path length of light and regulating the polymerization rate. This work further demonstrates that the addition of dyes can enable highresolution printing, resulting in the achievement of fine multichannels with a diameter of 200 mu m. In vivo animal studies using a rat sciatic nerve gap model show that GelMA/PEGDA-based multichannel NGCs can significantly improve peripheral nerve regeneration, as indicated by improved paw sensory recoveries, increased hindlimb gait function, and muscle fiber regeneration. Furthermore, the mechanical properties, pore size, and biodegradation rate of the hydrogel constituting the NGCs successfully demonstrate the feasibility of hydrogelbased multichannel NGCs for accelerating neurologic recoveries.
C1 [Maeng, Woo-Youl; Lee, Yerim; Kim, Kyung Su; Sung, Daeun; Kim, Gyu-Nam; Koh, Young-Hag; Koo, Jahyun] Korea Univ, Sch Biomed Engn, Seoul 02841, South Korea.
RP Koo, J (corresponding author), Korea Univ, Sch Biomed Engn, Seoul 02841, South Korea.; Hsueh, YY (corresponding author), Natl Cheng Kung Univ, Coll Med, Div Plast & Reconstruct Surg, Dept Surg,Natl Cheng Kung Univ Hosp, Tainan 70456, Taiwan.
EM yyhsueh@mail.ncku.edu.tw; jahyunkoo@korea.ac.kr
FU National Research Foundation of Korea (NRF) [RS-2024-00345402]; Korea
CR Ahn D, 2020, ACS CENTRAL SCI, V6, P1555, DOI 10.1021/acscentsci.0c00929
NR 1
TC 2
Z9 2
U1 17
U2 17
SN 
EI 
J9 
PD JUN 15
PY 2025
VL 31
IS 
BP 
EP 
DI 10.1016/j.mtbio.2025.101514
PG 15
WC Engineering, Biomedical; Materials Science, Biomaterials
SC Engineering; Materials Science
GA W2U4I
UT WOS:001417188300001
ER

PT J
AU Sun D
AF Unknown, -
TI Interface modifiable bacterial cellulose hydrogel based nerve guidance conduit
SO Biomacromolecules
LA English
DT Article
AB Peripheral nerve injury accounts for 2-5% of all trauma admissions worldwide and
C1 Institute of Chemicobiology and Functional Materials, School of Chemistry and
NR 0
TC 0
SN 
EI 
J9 
PD JUN 15
PY 2025
VL 0
IS 
BP 
EP 
DI 
PG 0
UT 
ER

PT J
AU Wei, ZY
AF Wei, Zhenyuan
TI Programmable DNA-Peptide Conjugated Hydrogel via Click Chemistry for
SO ADVANCED FUNCTIONAL MATERIALS
LA English
DT Article
DE click chemistry; DNA hydrogel; peripheral nerve regeneration;
ID schwann-cells; extracellular vesicles; stem-cells; injury; repair
AB During peripheral nerve regeneration, current deoxyribonucleic acid (DNA)-based therapeutic platforms face the challenge of precisely regulating Schwann cells (SCs) fate to sustain their repair phenotype due to their inability to stably and precisely integrate multiple bioactive components. Herein, the strain-promoted azide-alkyne cycloaddition reaction is utilized to integrate the neurotrophic factor mimetic peptide RGI and the laminin-derived peptide IKVAV into DNA monomers. Through DNA sequence self-assembly, a programmable DNA-peptide conjugated hydrogel is constructed for loading bone marrow mesenchymal stem cell-derived exosomes. This programmable hydrogel can rapidly, stably, and precisely integrate various bioactive components into the hydrogel network, thereby enabling sequential modulation of peripheral nerve repair. In vitro, studies show that this hydrogel, through sequential modulation mechanisms, can activate the neuregulin-1 (Nrg1)/ErbB pathway to induce the reprogramming of SCs and promote the recruitment and proliferation of repair SCs. The induced repair SCs promote neuronal axon outgrowth and enhance tube formation in endothelial cells. In vivo, this programmable hydrogel can gelate in situ through intraneural injection in a rat sciatic nerve crush injury model, promoting nerve regeneration and functional recovery. In summary, this work provides an effective and practical strategy for peripheral nerve regeneration.
C1 [Wei, Zhenyuan; Li, Xiaoxiao; Chen, Yicheng; Han, Zhaopu; Chen, Yujie; Ye, Xiaojian] Shanghai Jiao Tong Univ, Tongren Hosp, Hongqiao Int Inst Med, Ctr Spinal Minimally Invas Res,Lab Key Technol & M, Shanghai 200336, Peoples R China.
RP Ye, XJ (corresponding author), Shanghai Jiao Tong Univ, Tongren Hosp, Hongqiao Int Inst Med, Ctr Spinal Minimally Invas Res,Lab Key Technol & M, Shanghai 200336, Peoples R China.; Zhang, F (corresponding author), Fudan Univ, Eye & ENT Hosp, Eye Inst, Shanghai 200031, Peoples R China.; Zhang, F (corresponding author), Fudan Univ, Eye & ENT Hosp, Dept Ophthalmol, Shanghai 200031, Peoples R China.; Zhang, F (corresponding author), Fudan Univ, Chinese Acad Med Sci, NHC Key Lab Myopia, Key Lab Myopia, Shanghai 200031, Peoples R China.; Cui, WG (corresponding author), Shanghai Jiao Tong Univ, Ruijin Hosp, Shanghai Inst Traumatol & Orthopaed, Dept Orthopaed,Shanghai Key Lab Prevent & Treatme, 197 Ruijin 2nd Rd, Shanghai 200025, Peoples R China.
EM zhangfeng_hels@163.com; 732004380@shsmu.edu.cn; wgcui@sjtu.edu.cn
FU Laboratory Open Fund of Key Technology and Materials in Minimally
CR An Y, 2022, J INTEGR NEUROSCI, V21, P0, DOI 10.31083/j.jin2103091
NR 1
TC 0
Z9 0
U1 66
U2 66
SN 
EI 
J9 
PD JUN 15
PY 2025
VL 35
IS 23
BP 
EP 
DI 10.1002/adfm.202419915
PG 22
WC Chemistry, Multidisciplinary; Chemistry, Physical; Nanoscience &
SC Chemistry; Science & Technology - Other Topics; Materials Science;
GA 3JZ1P
UT WOS:001402420400001
ER

PT J
AU Bartesaghi, L
AF Bartesaghi, Luca
TI Tight Spaces, Tighter Signals: Spatial Constraints as Drivers of
SO CELLS
LA English
DT Article
DE peripheral nervous system (PNS); Schwann cells; myelin; neuregulin-1
ID schwann-cells; nerve regeneration; neuregulin-1; differentiation
AB Peripheral myelination is driven by the intricate interplay between Schwann cells and axons, coordinated through molecular signaling and the structural organization of their shared environment. While the biochemical regulation of this process has been extensively studied, the influence of spatial architecture and mechanical cues remains poorly understood. Here, we use in vitro co-culture models-featuring microfluidic devices and hydrogel-based scaffolds-to explore how extracellular organization, cellular density, and spatial constraints shape Schwann cell behavior. Our results show that (i) pro-myelinating effects triggered by ascorbic acid administration is distally propagated along axons in Schwann cell-DRG co-cultures, (ii) ascorbic acid modulates Neuregulin-1 expression, (iii) a critical threshold of cellular density is required to support proper Schwann cell differentiation and myelin formation, and (iv) spatial confinement promotes myelination in the absence of ascorbic acid. Together, these findings highlight how spatial and structural parameters regulate the cellular and molecular events underlying peripheral myelination, offering new physiologically relevant models of myelination and opening new avenues for peripheral nerve repair strategies.
C1 [Bartesaghi, Luca; Chiappini, Vanessa; Veloz Castillo, Maria Fernanda; Cali, Corrado] Univ Turin, Dept Neurosci Rita Levi Montalcini, I-10126 Turin, Italy.
RP Bartesaghi, L; Cali, C (corresponding author), Univ Turin, Dept Neurosci Rita Levi Montalcini, I-10126 Turin, Italy.; Bartesaghi, L; Cali, C (corresponding author), Neurosci Inst Cavalieri Ottolenghi, Reg Gonzole 10, I-10043 Orbassano, Italy.
EM barteluk@msn.com; basilio.giangreco@chuv.ch; vanessa.chiappini@unito.it;
FU University of Lausanne, the Swiss National Science Foundation;
CR Acheta J, 2022, GLIA, V70, P2276, DOI 10.1002/glia.24251
NR 1
TC 0
Z9 0
U1 0
U2 0
SN 
EI 
J9 
PD JUN 15
PY 2025
VL 14
IS 12
BP 
EP 
DI 10.3390/cells14120926
PG 21
WC Cell Biology
SC Cell Biology
GA 4CK4V
UT WOS:001514692200001
ER

PT J
AU Liu, H
AF Liu, Hao
TI Filamented hydrogels as tunable conduits for guiding neurite outgrowth
SO MATERIALS TODAY BIO
LA English
DT Article
DE Filamented light; Dorsal root ganglion; Neurite alignment; Nerve growth
ID peripheral-nerve injury; axon regeneration; growth; strategy
AB Anisotropic scaffolds with unidirectionally aligned fibers present an optimal solution for nerve tissue engineering and graft repair. This study investigates the application of filamented light (FLight) biofabrication to create hydrogel matrices featuring highly aligned microfilaments, facilitating neurite guidance and outgrowth from encapsulated chicken dorsal root ganglion (DRG) cells. FLight employs optical modulation instability (OMI) to rapidly and safely (<5 s) fabricate hydrogel constructs with precise microfilament alignment. The tunability of FLight matrices was demonstrated by adjusting four key parameters: stiffness, porosity, growth factor release, and incorporation of biological cues. Matrix stiffness was fine-tuned by varying the projection light dose, yielding matrices with stiffness ranging from 0.6 to 5.7 kPa. Optimal neurite outgrowth occurred at a stiffness of 0.6 kPa, achieving an outgrowth of 2.5 mm over 4 days. Matrix porosity was modified using diffraction gratings in the optical setup. While significant differences in neurite outgrowth and alignment were observed between bulk and FLight gels, further increases in porosity from 40 % to 70 % enhanced cell migration and axon bundling without significantly affecting maximal outgrowth. The incorporation of protein microcrystals containing nerve growth factor (NGF) into the photoresin enabled sustained neurite outgrowth without the need for additional NGF in the media. Finally, laminin was added to the resin to enhance the bioactivity of the biomaterial, resulting in a further increase in maximum neurite outgrowth to 3.5 mm after 4 days of culture in softer matrices. Overall, the varied matrix properties achieved through FLight significantly enhance neurite outgrowth, highlighting the importance of adaptable scaffold characteristics for guiding neurite development. This demonstrates the potential of FLight as a versatile platform for creating ideal matrices for clinical applications in nerve repair and tissue engineering.
C1 [Liu, Hao; Puiggali-Jou, Anna; Chansoria, Parth; Janiak, Jakub; Zenobi-Wong, Marcy] Swiss Fed Inst Technol, Dept Hlth Sci & Technol, Tissue Engn Biofabricat Lab, Otto Stern Weg 7, CH-8093 Zurich, Switzerland.
RP Zenobi-Wong, M (corresponding author), Swiss Fed Inst Technol, Dept Hlth Sci & Technol, Tissue Engn Biofabricat Lab, Otto Stern Weg 7, CH-8093 Zurich, Switzerland.
EM marcy.zenobi@hest.ethz.ch
FU ALIVE initiative (Advanced Engineering with Living Materials) in the
CR Abe S, 2015, ADV MATER, V27, P7951, DOI 10.1002/adma.201503827
NR 1
TC 4
Z9 4
U1 7
U2 7
SN 
EI 
J9 
PD JUN 15
PY 2025
VL 31
IS 
BP 
EP 
DI 10.1016/j.mtbio.2025.101471
PG 16
WC Engineering, Biomedical; Materials Science, Biomaterials
SC Engineering; Materials Science
GA U8X1L
UT WOS:001414544600001
ER

PT J
AU Chaker, S.C.
   Yan, L.
   Sahoo, J.K.
   Acikel, C.H.
   Manzanera Esteve, I.V.
   Kaplan, D.L.
   Levin, M.
   Gorantla, V.S.
   Thayer, W.P.
   Karagöz, H.
AF Chaker, Sara C. (57224313307)
   Yan, Ling (56390995000)
   Sahoo, Jugal Kishore (36537731100)
   Acikel, Cengiz H. (60060072200)
   Manzanera Esteve, Isaac V. (57191598992)
   Kaplan, David L. (34975067900)
   Levin, Michael S. (8880226800)
   Gorantla, Vijay Saradhi (6602274253)
   Thayer, Wesley P. (36085739200)
   Karagöz, Hüseyin (8892137800)
TI Sustained Serotonergic Stimulation Platform for Peripheral Axonal Regeneration
SO Journal of Hand Surgery Global Online
LA English
DT Article
DE Axonal regrowth; Peripheral nerve regeneration; Serotonergic signaling; Zolmitriptan
AB Purpose: Limitations remain in peripheral nerve injury treatments. Previous studies suggest that serotonergic signaling promotes nerve regeneration by facilitating reinnervation and modulating neuronal guidance. This study aimed to evaluate the potential of serotonergic peripheral neuroregeneration using Zolmitriptan, a serotonin receptor agonist. Methods: A total of 24 female Sprague-Dawley rats were divided into four nerve injury cohorts. Sciatic nerve transection and primary repair were performed in two groups, whereas a 1-cm nerve defect was created and repaired with the same nerve segment as an autograft in the other two groups. One primary repair group and one nerve graft group received 1 mL of Zolmitriptan directly to the nerve via sonicated silk protein gels. Control groups received gels without Zolmitriptan. At postoperative 8 weeks, the sciatic nerves were collected for histological analysis. Ex vivo diffusion tensor magnetic resonance imaging was also used to assess axonal regeneration. Results: The primary repair cohort treated with Zolmitriptan demonstrated robust regeneration, whereas the control cohort showed poorer regeneration. There was no statistical difference in regeneration between the treated and control autograft groups. When evaluating the regeneration rates of the primary repair groups, 80% of the axons successfully extended to the distal end in the Zolmitriptan group, compared with 57% in the control group. In the autograft groups, these rates were 65% for Zolmitriptan and 42% for the control. Electron microscopy supported the axonal counting results. Conclusions: This pilot study suggests that Zolmitriptan may enhance peripheral nerve regeneration following transection injuries, warranting further investigation for clinical translation. Clinical relevance: This study presents promising results regarding the potential of serotonin agonists to aid in peripheral nerve recovery. Additional investigation into these findings could inform new treatment strategies for peripheral nerve injuries. © 2025 Elsevier B.V., All rights reserved.
C1 Department of Plastic Surgery, Vanderbilt University Medical Center, Nashville, United States
   Tufts School of Engineering, Medford, United States
   Department of Biostatistics, ClinCompetence Cologne GmbH, Koln, Germany
   Department of Biology, Tufts University, Medford, United States
   Wake Forest University School of Medicine, Winston Salem, United States
NR 0
TC 0
SN 
EI 
J9 
PD JUN 15
PY 2025
VL 7.0
IS 6
BP nan
EP nan
DI 10.1016/j.jhsg.2025.100811
PG 0
UT 2-s2.0-105014011331
PM nan
ER

PT J
AU Cai, Y.
   Wang, P.
   Li, Y.
   Tang, T.W.
   Zhang, L.
   Shu, H.
   Wong, H.
   Li, Y.
   Li, J.
   Arias, A.C.
   Zhang, C.
   Jin, G.
   Huang, Q.
   Luo, Z.
AF Cai, Yuting (57205692972)
   Wang, Penghui (57224453673)
   Li, Yaxuan (59292315400)
   Tang, Tsz Wing (57719933200)
   Zhang, Linjie (57788009200)
   Shu, Hongxin (59902636900)
   Wong, Hoilun (57202599463)
   Li, Yuyin (57220202438)
   Li, Jingwei (57221945497)
   Arias, Ana Claudia (7101851691)
   Zhang, Chenguang (57188971527)
   Jin, Guorui (37124147900)
   Huang, Qun (57221634448)
   Luo, Zhengtang (8205811200)
TI Triple-Cue-Guided Multichannel Hydrogel Conduit to Synergistically Enhance Peripheral Nerve Repair
SO ACS Nano
LA English
DT Article
DE all in one design; conductive hydrogel; guidance cues; nerve guidance conduit; peripheral nerve regeneration
AB Multichannel nerve guidance conduits (NGCs) have demonstrated superior efficacy in the regeneration of large nerve defects. Here, we present the incorporation of three synergistic guiding cues into a single multichannel hydrogel conduit: topographical guidance, a conductivity gradient, and a nerve growth factor (NGF) gradient. The aligned hydrogel conduit is fabricated through directional lyophilization of a graphene oxide (GO)/poly(vinyl alcohol) (PVA) solution. The conductivity gradient is achieved via the dopamine-induced reduction of GO, during which amino groups with a concentration gradient are simultaneously generated, facilitating the eventual formation of an NGF gradient. In vitro experiments validate the excellent guidance effect and promotion of neuritogenesis by the NGF-gradient/aligned PVA/reduced graphene oxide (rGO)/polydopamine (PDA)/heparin hydrogel conduit (denoted as NGF-AGHC) on PC12 neuronal cells. Furthermore, in vivo testing reveals that NGF-AGHC exhibits a stronger longitudinal attraction to axons and promotes remyelination. Additionally, functional recovery assessments, histological analyses, and morphological evaluations all indicate that NGF-AGHC significantly enhances peripheral nerve regeneration, with performance comparable to that of the autograft group. Altogether, through a straightforward preparation method integrating topographical guidance, conductivity gradients, and NGF gradients, our NGCs offer a promising approach to peripheral nerve repair. © 2025 Elsevier B.V., All rights reserved.
C1 Department of Chemical and Biological Engineering, HKUST, William Mong Institute of Nano Science & Technology, Hong Kong, Hong Kong
   Department of Vascular Surgery, Fudan University, Shanghai, China
   Department of Vascular Surgery, Shanghai Ninth People's Hospital, Shanghai JiaoTong University School of Medicine, Shanghai, China
   Department of Neurosurgery, Nanchang University, Nanchang, China
   Department of Electrical Engineering and Computer Sciences, Berkeley, United States
   Department of Oral Implantology, Sun Yat-Sen University, Guangzhou, China
   Xi'an Jiaotong University, Xi'an, China
NR 0
TC 0
SN 
EI 
J9 
PD JUN 15
PY 2025
VL 19.0
IS 24
BP 22163
EP 22178
DI 10.1021/acsnano.5c03215
PG 0
UT 2-s2.0-105008276447
PM 40506830.0
ER

PT J
AU Liu, F.
   Xu, M.
   Cao, Y.
   Wu, W.
   Jiang, C.
   Li, F.
   Li, Y.
   Yang, Y.
   He, J.
AF Liu, Fang (60014028900)
   Xu, Mengjie (60013358700)
   Cao, Yi (60013584300)
   Wu, Weiyan (60013137800)
   Jiang, Chunzhen (60013358800)
   Li, Feng (60014238800)
   Li, Yifan (60013806300)
   Yang, Yumin (59672049800)
   He, Jianghong (55511778000)
TI Unveiling the Role of Hydrogel Stiffness Threshold in Schwann Cell Context: Regulating Adhesion Through TRIP6 Gene Expression
SO Coatings
LA English
DT Article
DE cellular adhesion; hydrogel stiffness; peripheral nerve injury; RSC96; TRIP6
AB Adhesion between Schwann cells (SCs, a type of glial cell in the peripheral nervous system) and their underlying substrates is a fundamental process that holds critical importance for the proper functioning of the peripheral nervous system. Conducting further in-depth research into the adhesion mechanisms of nerve cells is of paramount significance, as it can pave the way for the development of highly effective biomaterials and facilitate the repair of nerve injuries. Thyroid Receptor Interaction Protein 6 (TRIP6), a member of the ZYXIN family of LIM domain-containing proteins, serves as a key component of focal adhesions. It plays a pivotal role in regulating a diverse array of cellular responses, including the reorganization of the actin cytoskeleton and cell adhesion. Accumulated data indicate that RSC96 cells (rat Schwann cells), which are rat Schwann cells, exhibit integrin-based mechanosensitivity during the initial phase of adhesion, specifically within the first 24 h. This enables the cells to sense and respond to alterations in matrix stiffness. The results of immunofluorescence staining experiments revealed intriguing findings. An increase in matrix stiffness not only led to significant changes in the morphological parameters of RSC96 ells, such as circularity, aspect ratio, and cell spreading area, but also enhanced the expression levels of TRIP6, focal adhesion kinase (FAK), and vinculin within these cells. These changes collectively promoted the adhesion of RSC96 cells to the matrix. Furthermore, when TRIP6 expression was silenced in RSC96 cells cultured on hydrogels, a notable decrease in the expression of both FAK and vinculin was observed. This, in turn, had a detrimental impact on cell adhesion. In summary, the present study strongly suggests that TRIP6 may play a crucial role in promoting the adhesion of RSC96 cells to polyacrylamide hydrogels with varying stiffness. This research not only offers a fresh perspective on the study of the integrin-mediated force regulation of cell adhesion but also lays a solid foundation for potential applications in tissue engineering, regenerative medicine, and other related fields. © 2025 Elsevier B.V., All rights reserved.
C1 Nantong University, Nantong, China
   Coinnovation Center of Neuroregeneration, Nantong University, Nantong, China
   Laboratory Medicine Center, Affiliated Nantong Hospital of Shanghai University (The Sixth People's Hospital of Nantong), Nantong, China
   Fuyang People's Hospital, Fuyang, China
NR 0
TC 0
SN 
EI 
J9 
PD JUN 15
PY 2025
VL 15.0
IS 7
BP nan
EP nan
DI 10.3390/coatings15070753
PG 0
UT 2-s2.0-105011644419
PM nan
ER

PT J
AU Lu, J.
   Li, Y.
   Cai, J.
   Jin, X.
   Chu, G.
   Jin, H.
   Zhu, L.
   Chen, A.
AF Lu, Jiajia (57204261242)
   Li, Yongchuan (55183763600)
   Cai, Jiao (59672462100)
   Jin, Xingwei (57190981467)
   Chu, Guangxin (57942859600)
   Jin, Hai (56879634700)
   Zhu, Lei (55774251400)
   Chen, Aimin (9275566700)
TI Biocompatibility and therapeutic efficacy of crosslinked hydrogel filled 3D-printed nerve conduit for sacral nerve injury repair
SO Biomaterials
LA English
DT Article
DE Hydrogel; Neural repair; Neural stem cells; PCL nerve conduit; Sacral nerve injury
AB Neurological system injuries are debilitating conditions that significantly impact patients' quality of life. This study investigated using a polycaprolactone (PCL) nerve conduit loaded with anti-epidermal growth factor receptor (EGFR) hydrogel and neural stem cells (NSCs) for treating sacral nerve injury (SNI) in rats to explore its neural repair effects. The results demonstrate that the combined transplantation therapy using a 3D printed scaffold filled with crosslinked hydrogel and NSCs effectively improves SNI, with the PCL Nerve conduit showing potential promotion of neuronal differentiation. This research outcome provides a novel approach to the treatment of nerve injuries. © 2025 Elsevier B.V., All rights reserved.
C1 Department of Orthopaedics and Traumatology, Tongji University School of Medicine, Shanghai, China
   Department of Orthopaedics and Traumatology, Changzheng Hospital, Shanghai, China
   Department of Medical Administration, Changzheng Hospital, Shanghai, China
   Department of Urology, Ruijin Hospital, Shanghai, China
   Department of Neurosurgery, Shenyang General Hospital of PLA, Shenyang, China
NR 0
TC 0
SN 
EI 
J9 
PD JUN 15
PY 2025
VL 320.0
IS nan
BP nan
EP nan
DI 10.1016/j.biomaterials.2025.123230
PG 0
UT 2-s2.0-86000188236
PM 40054374.0
ER

PT J
AU Barberat, S.
   Nagarajan, S.
   Habib, M.
   Lebrun, A.
   Nieswic, N.
   Lauzon, M.-A.
   Aubert-Pouëssel, A.
   Blanquer, S.
   Labour, M.-N.
AF Barberat, Sacha (58167658100)
   Nagarajan, Sakthivel (57219704449)
   Habib, Michel (57370808900)
   Lebrun, Aurélien (55660454200)
   Nieswic, Naomi (59549083900)
   Lauzon, Marc Antoine (56608970800)
   Aubert-Pouëssel, Anne (6507884852)
   Blanquer, Sébastien B.G. (35100065800)
   Labour, Marie Noëlle (57213897789)
TI Highly Flexible 3D Printed Gelatin-Pluronic F127 Scaffolds Seeded with Schwann Cells toward Nerve Regeneration
SO ACS Biomaterials Science and Engineering
LA English
DT Article
DE Digital light processing 3D Printing; Gelatin-methacryloyl; Nerve Guide; Pluronic F127; Schwann cells
AB Peripheral nerve injury increasingly affects people around the world, leading to very incapacitating conditions with the loss of motor and sensory functions. Combining biomaterials with glial cells is particularly promising to reconnect injured axons to their original target, as they represent a supportive environment facilitating cell and axonal growth. Neural tissue engineering using biomimetic soft scaffolds often faces challenges related to handling, suturability, and integration into the host tissue. This study aimed to develop a soft and flexible biomimetic scaffold that supports colonization with a high density of glial Schwann cells (SCs). The strategy consists of printing tubular multichannel (500 to 1000 μm channels) nerve guides (NG) (5 × 5 mm) presenting an anisotropic architecture using a high-resolution stereolithography printing process. To this aim, the synthesis of photosensitive methacrylated gelatin (GelMA) inks was optimized and combined with various ratios of dimethacrylated F127 Pluronic. We showed that the physicochemical and mechanical properties of the printed hydrogels can be controlled by polymer concentrations and ratios. Specifically, in a 12:3 GelMA:F127DMA ratio, Pluronic provides enhanced flexibility while maintaining softness similar to nerve tissues. Importantly, gelatin-Pluronic scaffolds better withstand handling than gelatin scaffolds, as demonstrated by a higher strain at break in compression assays. Moreover, strain at break in suturing experiments was more than doubled with GelMA:F127DMA (35%) hydrogels in contrast to fragile and brittle gelatin-only scaffolds (15%). Schwann cells adhere, proliferate, and remain viable over 7 days within the channels demonstrating that these cellularized gelatin-Pluronic nerve guides hold significant promise for nerve regeneration. © 2025 Elsevier B.V., All rights reserved.
C1 Institut Charles Gerhardt Montpellier, Montpellier, France
   École Nationale Supérieure de Chimie de Montpellier, Montpellier, France
   Department of Chemical and Biotechnological Engineering, Université de Sherbrooke, Sherbrooke, Canada
   École Pratique des Hautes Études, Paris, France
NR 0
TC 0
SN 
EI 
J9 
PD JUN 15
PY 2025
VL 11.0
IS 9
BP 5498
EP 5511
DI 10.1021/acsbiomaterials.5c00479
PG 0
UT 2-s2.0-105015142792
PM 40824745.0
ER

PT J
AU Zhou, JR
AF Zhou, Jiarui
TI Biofabrication of tri-layered nerve guide conduits for peripheral nerve
SO INTERNATIONAL JOURNAL OF BIOPRINTING
LA English
DT Article
DE 3D bioprinting; GelMA hydrogel; Nerve guide conduit; Neural stem cells;
ID gelatin methacryloyl gelma; hydrogels; injury; marine
AB Nerve guide conduits (NGCs) are promising alternatives to autografts for the treatment of peripheral nerve injuries. These conduits are designed to replace the nerve tissue that has been damaged or removed from the injured nerve region. An ideal nerve conduit should effectively bridge the nerve gap and induce nerve cell growth and regeneration. Current FDA-approved NGCs predominantly address gaps smaller than 2 cm and are fabricated from rigid synthetic polymers. Nevertheless, cells prefer softer substrates that more closely mimic the extracellular matrix (ECM). While hydrogels emerge as an ideal ECM-mimicking material, their application is limited by challenges in suturing, maintaining structural integrity, and susceptibility to rapid biodegradation. In this study, we propose a tri-layered NGC biofabricated by combining melt-electrowriting (MEW) and extrusion-based bioprinting, thereby facilitating three functionalities-the outer layer of MEW-polycaprolactone (PCL) fiber monophasic structure for mechanical integrity, the middle layer of MEW-PCL aligned fibers providing topographical cues for axonal directionality, and the inner bioprinted gelatin methacryloyl layer for encapsulating cells in an ECM-mimicking matrix (similar to 7 kPa stiffness matching nerve tissues). In addition to having tunable mechanical properties (by changing the outer layer design), these biocompatible materials are cost-effective, easily biofabricated, highly tunable for drug-loading, and can support the growth, proliferation, and differentiation of human neural stem cells to peripheral neurons, making the proposed tri-layered NGCs promising candidates for treating long nerve gap injuries.
C1 [Zhou, Jiarui; Elkhoury, Kamil; Soman, Soja Saghar; Vijayavenkataraman, Sanjairaj] New York Univ Abu Dhabi, Div Engn, Vijay Lab, Abu Dhabi, U Arab Emirates.
RP Vijayavenkataraman, S (corresponding author), New York Univ Abu Dhabi, Div Engn, Vijay Lab, Abu Dhabi, U Arab Emirates.; Vijayavenkataraman, S (corresponding author), NYU, Tandon Sch Engn, Dept Mech & Aerosp Engn, Brooklyn, NY 11201 USA.
EM vs89@nyu.edu
FU Early-Stage Research Award from the NYU Discovery Research Fund for
CR Akhtar R, 2011, MATER TODAY, V14, P96, DOI 10.1016/S1369-7021(11)70059-1
NR 1
TC 0
Z9 0
U1 2
U2 2
SN 
EI 
J9 
PD JUN 15
PY 2025
VL 11
IS 2
BP 530
EP 544
DI 10.36922/IJB025040032
PG 15
WC Engineering, Biomedical; Materials Science, Biomaterials
SC Engineering; Materials Science
GA 2KS5P
UT WOS:001484969000004
ER

PT J
AU Wang, P.
   You, J.
   Liu, G.
   Wang, Q.
   Zhang, L.
   Lu, X.
   Qin, J.
   Dong, Z.
   Yi, B.
   Huang, Q.
AF Wang, Penghui (57224453673)
   You, Jiongming (57202422900)
   Liu, Guang (55979971700)
   Wang, Qiming (59484202400)
   Zhang, Linjie (57788009200)
   Lu, Xinwu (8839201800)
   Qin, Jinbao (55276472800)
   Dong, Zhihui (56665498200)
   Yi, Bingcheng (57189441249)
   Huang, Qun (57221634448)
TI The Combination of Aligned PDA-Fe@PLCL Conduit with Aligned GelMA Hydrogel Promotes Peripheral Nerve Regeneration
SO Advanced Healthcare Materials
LA English
DT Article
DE electrospinning; hydrogel; nanofibers; nerve guidance conduits; peripheral nerve regeneration
AB Biomaterial-assisted therapeutic strategies enable precise modulation to direct endogenous cellular responses and harness regenerative capabilities for nerve repair. However, achieving effective cellular engagement during nerve remodeling remains challenging. Herein, a novel composite nerve guidance conduit (NGC), the GelMA/PLys@PDA-Fe@PLCL conduit is developed by combining aligned poly(l-lactide-co-caprolactone) (PLCL) nanofibers modified with polydopamine (PDA), ferrous iron (Fe3⁺), and polylysine (PLys) with aligned methacrylate-anhydride gelatin (GelMA) hydrogel nanofibers. PDA films exhibit strong adhesion and metal coordination properties, allowing Fe3⁺ irons to chelate with phenolic hydroxyl groups of dopamine derivatives, forming a metal-phenolic network on PLCL. PLys molecules are then grafted onto PDA-Fe3⁺ coating via Schiff base and Michael addition reactions. This multifunctional coating enhances surface roughness and zeta potential of PLCL nanofibers, imparts superhydrophilicity with anisotropic wetting behavior, and maintains wet tensile properties of substrates. In vitro studies show that the PLys@PDA-Fe coating significantly promotes aligned distribution of Schwann cells, improves cell adhesion and differentiation, and demonstrates notable antioxidant and anti-inflammatory properties. When implanted into nerve defects in rats, the multifunctional coating conduit combined with aligned GelMA hydrogel effectively accelerates axonal regeneration, remyelination, and angiogenesis, leading to enhanced motor function recovery. Overall, the GelMA/PLys@PDA-Fe@PLCL conduit presents a promising strategy for advancing peripheral nerve repair. © 2025 Elsevier B.V., All rights reserved.
C1 Department of Vascular Surgery, Fudan University, Shanghai, China
   Department of Orthopaedics, Wenzhou Hospital of Integrated Traditional Chinese and Western Medicine, Wenzhou, China
   Department of Vascular Surgery, Shanghai Ninth People's Hospital, Shanghai JiaoTong University School of Medicine, Shanghai, China
   School of Rehabilitation Sciences and Engineering, University of Health and Rehabilitation Sciences, Qingdao, China
   Department of Traditional Chinese Medicine, University of Health and Rehabilitation Sciences, Qingdao, China
NR 0
TC 0
SN 
EI 
J9 
PD JUN 15
PY 2025
VL 14.0
IS 4
BP nan
EP nan
DI 10.1002/adhm.202403370
PG 0
UT 2-s2.0-85212877638
PM 39718234.0
ER

PT J
AU Park, J
AF Park, Jaehyun
TI A nerve-adhesive stretchable electrode for stable neural signal
SO MRS BULLETIN
LA English
DT Article
DE Self-healing polymer; Nerve-adhesive; Peripheral neural interface;
ID printable elastic conductors; transistors
AB Achieving long-term stable monitoring of neural signals and on-demand feedback electrical stimulation in a closed-loop manner is essential for personalized diagnosis and treatment of neurological disorders. In addition, stiffness of tissue-interfacing electrodes utilized during bidirectional signaling operations should be mechanically adaptive to the peripheral nerves for preventing undesired tissue compression. However, challenges remain associated with absence of tissue adhesion and cyclic stretching durability of the conventional soft electrodes, leading to unstable device-tissue interactions. Here, we developed a nerve-adhesive stretchable electrode (NSE) that is capable of stably monitoring sensory neural signals and electrical modulation. The NSE consists of a tough self-healing polymer substrate, an ultrathin stretchable polyimide-Au-polyimide electrode, and a mussel-inspired wet tissue-adhesive hydrogel layer (alginate conjugated with boronic acid, Alg-BA). The Alg-BA enabled the NSE to be reliably attached to the sciatic nerve of a rat, while significantly improving its signal-to-noise ratios. In addition, the dynamic stress relaxation of the NSE was highly beneficial for mechanical adaptation to the nerve, featuring the long-term tissue safety even after implantation for eight weeks. The synergistic use of tissue-adhesive materials coupled with the stretchable electronic devices would provide a great opportunity to develop the advanced neural prostheses.
C1 [Park, Jaehyun; Seong, Duhwan; Choi, Heewon; Son, Donghee] Sungkyunkwan Univ, Dept Elect & Comp Engn, Suwon, South Korea.
RP Son, D (corresponding author), Sungkyunkwan Univ, Dept Elect & Comp Engn, Suwon, South Korea.; Son, D (corresponding author), Inst Basic Sci, Ctr Neurosci Imaging Res, Suwon, South Korea.; Son, D (corresponding author), Sungkyunkwan Univ, Dept Artificial Intelligence Syst Engn, Suwon, South Korea.
EM daniel3600@g.skku.edu
FU National Research Foundation of Korea (NRF) grant by the Korea
CR Araki T, 2019, ADV HEALTHC MATER, V8, P0, DOI 10.1002/adhm.201900130
NR 1
TC 2
Z9 2
U1 8
U2 15
SN 
EI 
J9 
PD JUN 15
PY 2025
VL 50
IS 1
BP 9
EP 19
DI 10.1557/s43577-024-00809-3
PG 11
WC Materials Science, Multidisciplinary; Physics, Applied
SC Materials Science; Physics
GA S9S9I
UT WOS:001357777000001
ER

PT J
AU Chen S
AF Unknown, -
TI 3D Printed Nerve Guidance Conduit for Biologics-Free Nerve Regeneration and
SO bioRxiv
LA English
DT Article
DE vascularization
AB There is a clinical need for an effective nerve guidance conduit to treat
C1 Shu Chien-Gene Lay Department of Bioengineering, University of California San
NR 0
TC 0
SN 
EI 
J9 
PD JUN 15
PY 2025
VL 0
IS 
BP 
EP 
DI 
PG 0
UT 
ER

PT J
AU Gao, J
AF Gao, Jie
TI Hybrid hydrogels containing gradients in gold nanoparticles for
SO MATERIALS TODAY BIO
LA English
DT Article
DE Hydrogel; Gold nanoparticles; Mesenchymal stem cells; Peripheral nerve
ID poly(vinyl alcohol); chitosan; injury
AB Currently, most peripheral nerve injuries are incurable mainly due to excessive reactive oxygen species (ROS) generation in inflammatory tissues, which can further exacerbate localized tissue injury and cause chronic diseases. Although promising for promoting nerve regeneration, stem cell therapy still suffers from abundant intrinsic limitations, mainly including excessive ROS in lesions and inefficient production of growth factors (GFs). Biomaterials that scavenge endogenous ROS and promote GFs secretion might overcome such limitations and thus are being increasingly investigated. Herein, firstly reported as specific ROS scavenging agents and paracrine stimulators, gold nanoparticles (GNPs) were incorporated in the chitosan/polyvinyl alcohol hydrogel networks. The GNPs/hydrogel composite can support the survival of mesenchymal stem cells (MSCs) with excellent expansion efficiency and protect MSCs in a simulated ROS microenvironment, decreasing the intracellular ROS levels and simultaneously enhancing cell viability. Moreover, biodegradable scaffolds, along with MSCs, were implanted into sciatic nerve defects in a rat model to show good application value in vivo. Our work demonstrated that the GNPs/hydrogel shows great promise in MSCs therapy for peripheral nerve injury with convincing biological evidence.
C1 [Gao, Jie; Huang, Yi] Jiangnan Univ, Affiliated Hosp, Dept Cardiothorac Surg, Wuxi 214125, Peoples R China.
RP Huang, Y (corresponding author), Jiangnan Univ, Affiliated Hosp, Dept Cardiothorac Surg, Wuxi 214125, Peoples R China.; Ding, LC (corresponding author), Nanjing Med Univ, Dept Urol, Affiliated Hosp 2, Nanjing 210003, Peoples R China.; Zhang, W (corresponding author), Southeast Univ, Sch Mat Sci & Engn, Jiangsu Key Lab Adv Met Mat, Nanjing 211189, Peoples R China.
EM lancet110@126.com; w69zhang@seu.edu.cn; 9862022070@jiangnan.edu.cn
FU National Natural Science Foundation of China [81300572, 51903047,
CR Afjeh-Dana E, 2019, INT J BIOL MACROMOL, V129, P1034, DOI 10.1016/j.ijbiomac.2019.02.050
NR 1
TC 1
Z9 1
U1 14
U2 14
SN 
EI 
J9 
PD JUN 15
PY 2025
VL 30
IS 
BP 
EP 
DI 10.1016/j.mtbio.2024.101411
PG 17
WC Engineering, Biomedical; Materials Science, Biomaterials
SC Engineering; Materials Science
GA R6O0O
UT WOS:001392606000001
ER

PT J
AU Bu, ZH
AF Bu, Ziheng
TI Treatment of Denervated Muscle Atrophy by Injectable Dual-Responsive
SO ADVANCED SCIENCE
LA English
DT Article
DE denervated muscle atrophy; extracellular vesicles; hydrogel; ultrasound
ID peripheral-nerve injury; mesenchymal stem-cells; regeneration; therapy
AB Denervated muscle atrophy, a common outcome of nerve injury, often results in irreversible fibrosis due to the limited effectiveness of current therapeutic interventions. While extracellular vesicles (EVs) offer promise for treating muscle atrophy, their therapeutic potential is hindered by challenges in delivery and bioactivity within the complex microenvironment of the injury site. To address this issue, an injectable hydrogel is developed that is responsive to both ultrasound and pH, with inherent anti-inflammatory and antioxidant properties, designed to improve the targeted delivery of stem cell-derived EVs. This hydrogel system allows for controlled release of EVs from human umbilical cord mesenchymal stem cells (HUC-MSCs), adapting to the specific conditions of the injury environment. In vivo studies using a rat model of nerve injury demonstrated that the EV-loaded hydrogel (EVs@UR-gel) significantly preserved muscle function. Six weeks post-nerve reconstruction, treated rats exhibited muscle strength, circumference, and wet weight reaching 89.53 +/- 0.96%, 76.02 +/- 7.49%, and 88.0 +/- 2.65% of healthy controls, respectively, alongside an improvement in the sciatic nerve index (-0.11 +/- 0.09). This platform presents a novel therapeutic approach by maintaining EV bioactivity, enabling tunable release based on the disease state, and facilitating the restoration of muscle structure and function.
C1 [Bu, Ziheng; Liu, Wei; Huang, Junchao; Zhou, Zheng; Hu, Jianhai; Hong, Jiachang; Sun, Min; Du, Jianzhong; Wu, Peng] Tongji Univ, Shanghai Peoples Hosp 10, Dept Orthoped, Sch Med, Shanghai 200072, Peoples R China.
RP Sun, M (corresponding author), Tongji Univ, Shanghai Peoples Hosp 10, Dept Orthoped, Sch Med, Shanghai 200072, Peoples R China.; Sun, M (corresponding author), East China Univ Sci & Technol, Sch Mat Sci & Engn, Key Lab Ultrafine Mat, Minist Educ, Shanghai 200237, Peoples R China.
EM minsun@tongji.edu.cn
FU the International Scientific Collaboration fund of Science and
CR Cai QC, 2020, LIFE SCI, V248, P0, DOI 10.1016/j.lfs.2020.117465
NR 1
TC 0
Z9 0
U1 25
U2 25
SN 
EI 
J9 
PD JUN 15
PY 2025
VL 12
IS 10
BP 
EP 
DI 10.1002/advs.202412248
PG 17
WC Chemistry, Multidisciplinary; Nanoscience & Nanotechnology; Materials
SC Chemistry; Science & Technology - Other Topics; Materials Science
GA 0CG4Y
UT WOS:001400921000001
ER

PT J
AU Jin, S
AF Jin, Subin
TI Adhesive and Conductive Fibrous Hydrogel Bandages for Effective
SO ADVANCED HEALTHCARE MATERIALS
LA English
DT Article
DE adhesives; conductive polymers; hydrogel microfibers; peripheral nerve
ID electrical-conductivity; functional recovery; cell-culture; conduits
AB Peripheral nerve injury is a common disease resulting in reversible and irreversible impairments of motor and sensory functions. In addition to conventional surgical interventions such as nerve grafting and neurorrhaphy, nerve guidance conduits are used to effectively support axonal growth without unexpected neuroma formation. However, there are still challenges to secure tissue-mimetic mechanical and electrophysiological properties of the conduit materials. Herein, the phenylborate-tethered hydrogel-assisted doping effect is elucidated on conductive polymers, enhancing peripheral nerve regeneration when used as a sutureless bandage on the injured nerve. The adhesive and conductive nerve bandage consists of biocompatible hyaluronic acid hydrogel microfibers produced by electrospinning, followed by in situ conductive polypyrrole polymerization on the fibrous mat. Particularly, phenylborate groups enable high adsorption of pyrrole without mechanical crack on the hydrogel network and allow tissue-like stretchability and on-nerve adhesiveness. In a rat crushed nerve injury model, the nerve bandage can effectively promote nerve regeneration through stable sutureless wrapping followed by great electrical transmission on the defect region, showing anatomical and functional recovery of the nerve tissues and preventing muscular atrophy. Such hydrogel fibrous bandages will be a promising surgical dressing to be combined with versatile biomedical devices/materials for peripheral nerve repair.
C1 [Jin, Subin; Kim, Sumin; Kim, Jung Hyun; Lee, Jung Seung; Shin, Mikyung] Sungkyunkwan Univ SKKU, Dept Intelligent Precis Healthcare Convergence, Suwon 16419, South Korea.
RP Shin, M (corresponding author), Sungkyunkwan Univ SKKU, Dept Intelligent Precis Healthcare Convergence, Suwon 16419, South Korea.; Son, D; Shin, M (corresponding author), Inst Basic Sci IBS, Ctr Neurosci Imaging Res, Suwon 16419, South Korea.; Son, D (corresponding author), Sungkyunkwan Univ, Dept Elect & Comp Engn, Suwon 16419, South Korea.; Son, D (corresponding author), Sungkyunkwan Univ, Dept Artificial Intelligence Syst Engn, Suwon 16419, South Korea.; Shin, M (corresponding author), Sungkyunkwan Univ SKKU, Dept Biomed Engn, Suwon 16419, South Korea.
EM daniel3600@g.skku.edu; mikyungshin@g.skku.edu
FU Korean Fund for Regenerative Medicine (KFRM) [RS-2023-00208262,
CR Abidian MR, 2012, ADV HEALTHC MATER, V1, P762, DOI 10.1002/adhm.201200182
NR 1
TC 2
Z9 2
U1 39
U2 39
SN 
EI 
J9 
PD JUN 15
PY 2025
VL 14
IS 7
BP 
EP 
DI 10.1002/adhm.202403722
PG 15
WC Engineering, Biomedical; Nanoscience & Nanotechnology; Materials
SC Engineering; Science & Technology - Other Topics; Materials Science
GA 0EZ0E
UT WOS:001402386900001
ER

PT J
AU Bonato, M.
   Galletta, V.
   Chiaramello, E.
   Fiocchi, S.
   Parazzini, M.
AF Bonato, Marta (57203878601)
   Galletta, Valentina (58683613900)
   Chiaramello, Emma (38861121400)
   Fiocchi, Serena (6602377338)
   Parazzini, Marta (35619831300)
TI Dual-modeling computational framework of magnetoelectric core-shell nanoparticles and nanochain for wireless peripheral nerve regeneration
SO Computer Methods and Programs in Biomedicine
LA English
DT Article
DE Computational methods; Magnetoelectric nanoparticles; Wireless nerve regeneration
AB Objective: This study introduces a novel dual-modeling computational framework to comprehensively analyze magnetoelectric CFO-BTO core-shell nanoparticles and nanochains for wireless peripheral nerve regeneration. Our approach covers both single-particle physics and tissue-level effects for wireless peripheral nerve regeneration applications, evaluating the capability to generate therapeutic electric fields (5–140 V/m). Methods: We developed a two-step computational strategy: first, a detailed multi-physics model characterizing individual nanostructure magnetoelectric coupling, incorporating experimental parameters from literature; second, a tissue-level model analyzing electric field distributions in both 2D in-vitro and 3D in-vivo configurations, with varying magnetic stimulations and nanochain concentrations (0.5–5 % w/v). Results: The magnetoelectric analysis revealed better performance in nanochains compared to single nanoparticles, with optimal results achieved using cylindrical shell geometry. The 3D in-vivo configurations demonstrated higher field values compared to 2D in-vitro configuration, with therapeutic levels achieved across significant tissue volumes at higher nanochain concentrations. Conclusion: This computational analysis validates that magnetoelectric nanochains can generate therapeutically relevant electric fields for nerve regeneration through wireless magnetic stimulation. Significance: This study provides the first computational framework that quantitatively predicts electric field distributions from magnetoelectric nanostructures in neural tissue, providing essential design guidelines for optimizing wireless nerve regeneration therapies and accelerating their translation to clinical applications. © 2025 Elsevier B.V., All rights reserved.
C1 Institute of Electronics, Consiglio Nazionale delle Ricerche, Rome, Italy
   Politecnico di Milano, Milan, Italy
NR 0
TC 0
SN 
EI 
J9 
PD JUN 15
PY 2025
VL 268.0
IS nan
BP nan
EP nan
DI 10.1016/j.cmpb.2025.108862
PG 0
UT 2-s2.0-105005254198
PM 40403534.0
ER

PT J
AU Qin, YR
AF Qin, Yanrong
TI Biophysically Optimized Nanofiber-Hydrogel Scaffold Composite Acts as
SO ADVANCED HEALTHCARE MATERIALS
LA English
DT Article
DE aligned nanofiber; ECM-simulated hydrogel; peripheral nerve;
ID carboxymethylated chitosan; proliferation; activation; conduit; injury
AB Efficient repairment of peripheral nerve injury (PNI) remains a severe clinical challenge worldwide, and recovering the regenerative capability of neurons in peripheral nervous system is hindered by the slow rate and inaccurate direction of axonal elongation. Schwann cells (SCs) loaded nerve guidance conduit has been proven to improve PNI repair, but the low cell survival rate and incomplete differentiation of SCs limited its practical application. To address these hurdles, a biophysically optimized nanofiber-hydrogel scaffold composite (APML@PC) is prepared in this study, the "bio"bonsai""inspired strategy integrates topological and biological cues to promote adipose-derived mesenchymal stem cells (ADSCs) adhesion, proliferation, and Schwann-like cell differentiation. In vitro and in vivo experiments confirmed the favorable biocompatibility and reasonable biodegradation behavior of this inducible platform, and the robust capability to promote axonal growth, remyelination regeneration, as well as nerve function recovery. This novel composite can serve as a promising candidate for the development of advanced stem cell-based peripheral nerve regeneration, thereby paving a new avenue for clinically effective PNI therapy.
C1 [Qin, Yanrong; Chen, Bo; Wang, Zihan; Ma, Chengjie; Yang, Ruishan; Wang, Bang; Li, Fan; Niu, Shiwei; Han, Yi; Lu, Di] Kunming Med Univ, Yunnan Key Lab Stem Cell & Regenerat Med, Collage Rehabil, Kunming 650500, Peoples R China.
RP Niu, SW; Han, Y; Lu, D (corresponding author), Kunming Med Univ, Yunnan Key Lab Stem Cell & Regenerat Med, Collage Rehabil, Kunming 650500, Peoples R China.
EM niushiwei@kmmu.edu.cn; kmhanyi@kmmu.edu.cn; ludi@kmmu.edu.cn
FU National Natural Science Foundation of China; Yunnan Science and
CR Baad-Hansen L, 2017, CEPHALALGIA, V37, P670, DOI 10.1177/0333102417706310
NR 1
TC 0
Z9 0
U1 12
U2 12
SN 
EI 
J9 
PD JUN 15
PY 2025
VL 14
IS 13
BP 
EP 
DI 10.1002/adhm.202404178
PG 16
WC Engineering, Biomedical; Nanoscience & Nanotechnology; Materials
SC Engineering; Science & Technology - Other Topics; Materials Science
GA 2RP8M
UT WOS:001461618700001
ER

PT J
AU Pourfaraj, A.
   Najmoddin, N.
   Behzadnasab, M.
   Pedram, M.S.
   Pezeshki-Modaress, M.
AF Pourfaraj, Alireza (60038657400)
   Najmoddin, Najmeh (55866722700)
   Behzadnasab, Morteza (36645547500)
   Pedram, Mir Sephehr (60024539700)
   Pezeshki-Modaress, Mohamad (55975064500)
TI Rapid continuous 3D printed multi-channel poly(ethylene glycol) diacrylate/chitosan nerve guidance conduit: In vivo study
SO International Journal of Biological Macromolecules
LA English
DT Article
DE Chitosan; Digital light processing (DLP); Multi- channel conduit; Nerve tissue engineering; Polyethylene glycol diacrylate
AB Digital light processing (DLP) 3D printing is a rapidly expanding technique in nerve tissue engineering, advancing towards fabricating nerve guidance conduits (NGCs). However, lack of bioink with printability and admirable biological features is the challenging engineering issue in this method. In this study, DLP based printing of multi-channel NGCs for peripheral nerve rehabilitation using polyethylene glycol diacrylate (PEGDA) hydrogel containing chitosan (0, 12.5, 25 and 50 wt%) biological cue is presented. Multi-channel NGCs with desired patterns are successfully printed and characterized. Incorporation of 12.5 wt% chitosan assists to fabricate PEGDA-based scaffold with better printed accuracy in terms of channel diameter (477 ± 20 μm) and pore size (377 ± 9 μm), higher porosity (80 ± 5 %) and acceptable mechanical features than pristine PEGDA scaffold. In vivo results in a rat model show reconstruction of axons through the multi-channel 3D printed PEGDA/chitosan NGCs into the distal stump after 8 weeks due to the effective directional guidance of regenerating sciatic nerves. Moreover, incorporation of 12.5 wt% chitosan to the PEGDA, drastically diminishes the inflammatory cells in the in vivo assay. Such intriguing method has a high potency to fabricate intricate multi-channel NGCs in a rapid and precise manner which can promote nerve reconstruction. © 2025 Elsevier B.V., All rights reserved.
C1 Department of Biomedical Engineering, Islamic Azad University, Tehran, Iran
   Faculty of Processing, Iran Polymer and Petrochemical Institute, Tehran, Iran
   Department of Surgery and Radiology, University of Tehran, Tehran, Iran
   Institute for Biomedical Research, University of Tehran, Tehran, Iran
   IUMS Burn Research Center, Tehran, Iran
   Department of Plastic and Reconstructive Surgery, Fatima Plastic And Reconstructive Surgery Hospital, Tehran, Iran
   Stem Cell and Regenerative Medicine Research Center, Iran University of Medical Sciences, Tehran, Iran
NR 0
TC 0
SN 
EI 
J9 
PD JUN 15
PY 2025
VL 321.0
IS nan
BP nan
EP nan
DI 10.1016/j.ijbiomac.2025.146491
PG 0
UT 2-s2.0-105012296948
PM 40752691.0
ER

PT J
AU Kim, J.
   Park, J.
   Lee, S.
   Ryu, C.
   Yi, J.
   Choe, G.
   Jo, C.
   Lee, J.Y.
AF Kim, Junghyun (57211615749)
   Park, Junggeon (57204671566)
   Lee, Seungjun (59249865900)
   Ryu, Chiseon (57210791264)
   Yi, Jongdarm (57216707348)
   Choe, Goeun (57196019843)
   Jo, Changhan (59451515800)
   Lee, Jae-young (55398581200)
TI Mesenchymal stem cell-laden double-network hydrogel nerve guidance conduits for peripheral nerve injury repair
SO Bioactive Materials
LA English
DT Article
DE Double network; Human umbilical cord mesenchymal stem cells; Hydrogel; Nerve guidance conduit; Peripheral nerve regeneration
AB To enhance the repair of peripheral nerve injuries (PNIs), various nerve guidance conduits (NGCs) have been developed by integrating topological, biochemical, and cellular cues. Hydrogel-based NGCs are particularly promising owing to their unique tissue-mimicking characteristics, such as high water content, softness, and porosity. However, their weak mechanical strength and insufficient biological activity limits their application. Therefore, in this study, we aimed to develop NGCs by encapsulating human umbilical cord-derived mesenchymal stem cells (ucMSCs) in double-network (DN) hydrogel conduits for improved peripheral nerve regeneration. A DN hydrogel, fabricated via sequential photo- and ionic-crosslinking of 15 % gelatin methacrylate and 1 % alginate, exhibited excellent rheological and mechanical properties, including fatigue resistance, suture retention, and kink resistance. In a rat sciatic defect model, ucMSC-encapsulated DN NGCs demonstrated significantly improved functional and structural recovery compared to medical silicone and non-cellular hydrogel NGCs. Quantitative assessments revealed that the MSC-laden NGC group exhibited superior functional recovery, as indicated by footprint analysis, electromyography, thermal withdrawal latency, and muscle weight restoration. Moreover, histological analysis and transmission electron microscopy confirmed significantly enhanced axonal regeneration and myelination in the MSC-laden NGC group (axon diameter and myelin thickness). Overall, our results indicate that the MSC-laden hydrogel NGCs can serve as a novel platform to treat PNIs and function as effective stem cell delivery scaffolds for the regeneration of various tissues, such as the skin, tendons, and muscles. © 2025 Elsevier B.V., All rights reserved.
C1 School of Materials Science and Engineering, Gwangju Institute of Science and Technology, Gwangju, South Korea
NR 0
TC 0
SN 
EI 
J9 
PD JUN 15
PY 2025
VL 54.0
IS nan
BP 901
EP 915
DI 10.1016/j.bioactmat.2025.08.018
PG 0
UT 2-s2.0-105016177453
PM nan
ER

PT J
AU Ma, B.
   Ma, H.
   Gu, B.
   Xu, K.
   Cao, P.
   Wu, X.
   Qi, T.
   Wen, R.
   Sun, T.
   Su, J.
   Cheng, H.
   Wang, Y.
   Liu, S.
   Liu, Y.
   Xiang, Q.
   Xu, Z.
   Zhu, Y.
   Weng, J.
   Yu, F.
AF Ma, Bo (60056355300)
   Ma, Hailin (60056512200)
   Gu, Baixin (60056677600)
   Xu, Kangling (60055727200)
   Cao, Pei (60055884000)
   Wu, Xiaotong (60056355400)
   Qi, Tiantian (57216924325)
   Wen, Rou (60056355500)
   Sun, Tianze (60055884100)
   Su, Junyu (60001010100)
   Cheng, Hanwen (60056047700)
   Wang, Yujie (60055884200)
   Liu, Shiyan (59235317200)
   Liu, Yiyang (60056677700)
   Xiang, Qiuan (60056199600)
   Xu, Zhongyu (60056512300)
   Zhu, Yuanchao (57822495900)
   Weng, Jian (57211618551)
   Yu, Fei (57211721251)
TI Injectable GelMA microsphere-integrated hyaluronic acid-polyphenol hydrogel system with multifunctional injury microenvironment modulation promotes peripheral nerve regeneration
SO Carbohydrate Polymers
LA English
DT Article
DE Angiogenesis; Inflammation; Neurotrophic; Peripheral nerve; Tannic acid
AB Persistent reactive oxygen species (ROS) stress, excessive inflammation, insufficient angiogenesis, and inadequate neurogenesis severely hinder peripheral nerve repair and remain inadequately addressed by current biomaterials. To overcome these challenges, we developed a multifunctional conduit system with a facile and efficient assembly process. Specifically, 4-amino-3-fluorophenylboronic acid (AFBA) functionalized hyaluronic acid (HP) was crosslinked with tannic acid (TA) through boronate ester bonds to obtain a dynamic hydrogel (HT), during which VEGF was encapsulated. Subsequently, HT was physically blended with NGF-encapsulated Gelatin Methacryloyl (GelMA) microspheres (MS). In the early stage of nerve injury, the ROS-rich inflammatory microenvironment triggered the oxidative cleavage of boronate ester bonds, resulting in rapid degradation of the HT hydrogel and the corresponding release of TA and VEGF. Subsequently, the released TA, enriched with phenolic hydroxyl groups, effectively continued to scavenge excessive ROS and promoted macrophage polarization toward the M2 phenotype, while VEGF facilitated early neovascularization at the injury site. Additionally, the UV-crosslinked MS ensured the sustained release of encapsulated NGF, thereby providing long-term neurotrophic support that enhanced Schwann cell activity and promoted axonal elongation. The in vivo application of the HT/MS hydrogel with chitin conduits demonstrated effective nerve regeneration across a 10-mm defect in rats. © 2025 Elsevier B.V., All rights reserved.
C1 Peking University Health Science Center, Beijing, China
   Department of Spine Surgery, Shenzhen Second People's Hospital, Shenzhen, China
   Shenzhen University, Shenzhen, China
   Nankai University School of Medicine, Tianjin, China
   Department of Bone & Joint Surgery, Peking University Shenzhen Hospital, Shenzhen, China
NR 0
TC 0
SN 
EI 
J9 
PD JUN 15
PY 2025
VL 368.0
IS nan
BP nan
EP nan
DI 10.1016/j.carbpol.2025.124214
PG 0
UT 2-s2.0-105013803571
PM 40947271.0
ER

PT J
AU Smith, PO
AF Smith, Poppy O.
TI Automated production of nerve repair constructs containing endothelial
SO BIOFABRICATION
LA English
DT Article
DE engineered neural tissue; endothelial cells; collagen hydrogel;
ID engineered neural tissue; stem-cells; collagen hydrogels; schwann-cells
AB Engineered neural tissue (EngNT) is a stabilised aligned cellular hydrogel that offers a potential alternative to the nerve autograft for the treatment of severe peripheral nerve injury. This work aimed to automate the production of EngNT, to improve the feasibility of scalable manufacture for clinical translation. Endothelial cells were used as the cellular component of the EngNT, with the formation of endothelial cell tube-like structures mimicking the polarised vascular structures formed early on in the natural regenerative process. Gel aspiration-ejection for the production of EngNT was automated by integrating a syringe pump with a robotic positioning system, using software coded in Python to control both devices. Having established the production method and tested mechanical properties, the EngNT containing human umbilical vein endothelial cells (EngNT-HUVEC) was characterised in terms of viability and alignment, compatibility with neurite outgrowth from rat dorsal root ganglion neurons and formation of endothelial cell networks in vitro. EngNT-HUVEC manufactured using the automated system contained viable and aligned endothelial cells, which developed into a network of multinucleated endothelial cell tube-like structures inside the constructs and an outer layer of endothelialisation. The EngNT-HUVEC constructs were made in various sizes within minutes. Constructs provided support and guidance to regenerating neurites in vitro. This work automated the formation of EngNT, facilitating high throughput manufacture at scale. The formation of endothelial cell tube-like structures within stabilised hydrogels provides an engineered tissue with potential for use in nerve repair.
C1 [Smith, Poppy O.; Phillips, James B.] UCL, UCL Ctr Nerve Engn, UCL Sch Pharm, Dept Pharmacol, London, England.
RP Phillips, JB (corresponding author), UCL, UCL Ctr Nerve Engn, UCL Sch Pharm, Dept Pharmacol, London, England.; Nazhat, SN (corresponding author), McGill Univ, Dept Min & Mat Engn, Montreal, PQ, Canada.
EM showan.nazhat@mcgill.ca; jb.phillips@ucl.ac.uk
FU Biotechnology and Biological Sciences Research
CR Abhinand CS, 2016, J CELL COMMUN SIGNAL, V10, P347, DOI 10.1007/s12079-016-0352-8
NR 1
TC 0
Z9 0
U1 4
U2 8
SN 
EI 
J9 
PD JUN 15
PY 2025
VL 17
IS 1
BP 
EP 
DI 10.1088/1758-5090/ad8efd
PG 16
WC Engineering, Biomedical; Materials Science, Biomaterials
SC Engineering; Materials Science
GA M9Z0A
UT WOS:001361023400001
ER

PT J
AU Ghosh S
AF Unknown, -
TI Engineered Neuro-Regenerative Peptide Hydrogel for Directed Neural Lineage
SO Adv Healthc Mater
LA English
DT Article
DE sciatic nerve injury
AB Living systems are distinguished by their ability to self-organization, a
C1 Organic and Medicinal Chemistry and Structural Biology and Bioinformatics
NR 0
TC 0
SN 
EI 
J9 
PD JUN 15
PY 2025
VL 0
IS 
BP e03429
EP 
DI 
PG 0
UT 
ER

PT J
AU Wen, ZF
AF Wen, Zhengfa
TI A laminin-mimicking hydrogel as regenerative microenvironment for the
SO COLLOIDS AND SURFACES A-PHYSICOCHEMICAL AND ENGINEERING ASPECTS
LA English
DT Article
DE Peripheral nerve regeneration; RADA16; Laminin-mimicking hydrogel;
ID guidance
AB Extracellular matrix (ECM) components incorporated into biomaterials play a critical role in establishing a conducive microenvironment for tissue regeneration. When addressing peripheral injuries, an effective bioscaffold not only necessitates ample ECM components but also offers a stable substrate throughout the regeneration process. Here, we present a UV gelation hydrogel characterized by excellent biocompatibility and a slow degradation rate. Through the copolymerization of self-assembling peptide RADA16 and laminin signal IKVAV, we enhance the extension of nerve fibers. Furthermore, the hydrogel network, formed by cross-linking RADA16IKVAV with gelatin methacrylate (Gel-Ma), prolongs the mechanical property and degradation of the hydrogel, thereby fostering an environment conducive to nerve regeneration. In vivo studies corroborate the implanted hydrogel significantly facilitates axonal extension in 5 mm rat sciatic nerve defects. Notably, the hydrogel implantation repairs the injury site and achieves complete reconnection of the transected nerve, thereby substantially enhancing hindlimb locomotion function. These findings underscore the efficacy of laminin-mimicking hydrogel in promoting both morphological and functional recovery of injured sciatic nerves, holding promise for treating peripheral nerve defects.
C1 [Wen, Zhengfa; Song, Linran; Chin, Amoz Thomas Zhao-En; Hu, Qingfeng] Zhejiang Univ, Affiliated Hosp 4, Int Inst Med, Dept Orthoped,Int Sch Med, Yiwu, Zhejiang, Peoples R China.
RP Hu, QF (corresponding author), Zhejiang Univ, Affiliated Hosp 4, Int Inst Med, Dept Orthoped,Int Sch Med, Yiwu, Zhejiang, Peoples R China.; Zhou, WY (corresponding author), Taizhou Univ, Sch Med, Taizhou 318000, Zhejiang, Peoples R China.
EM zhouwenyan@tzc.edu.cn; huqingfeng@zju.edu.cn
FU Zhejiang Provincial Natural Science Foundation of China [LQ24H090009];
CR Akram R, 2022, BIOMEDICINES, V10, P0, DOI 10.3390/biomedicines10123186
NR 1
TC 0
Z9 0
U1 2
U2 2
SN 
EI 
J9 
PD JUN 15
PY 2025
VL 723
IS 
BP 
EP 
DI 10.1016/j.colsurfa.2025.137369
PG 11
WC Chemistry, Physical
SC Chemistry
GA 3SM8K
UT WOS:001507955600014
ER

PT J
AU Song, WM
AF Song, Weimin
TI Unidirectional and sustainable release of NGF and BDNF from a chitosan
SO INTERNATIONAL JOURNAL OF BIOLOGICAL MACROMOLECULES
LA English
DT Article
DE Composite membrane; SCI; SNI; NGF; BDNF
ID peripheral-nerve; stem-cells; scaffolds; hydrogel
AB To develop a scaffold suitable for simultaneous repair of both spinal cord injury (SCI) and sciatic nerve injury (SNI), we designed a multilayer composite membrane capable of unidirectional and sustained release of two factors: nerve growth factor (NGF) and brain-derived neurotrophic factor (BDNF). The membrane's morphology, mechanical properties, cytocompatibility, drug release kinetics, swelling, and degradation behavior were thoroughly characterized. Additionally, its ability to promote the differentiation of PC-12 cells was assessed. The findings indicated that the composite membrane featured a tri-layered structure and exhibited robust mechanical strength, enabling it to protect and regulate the release of NGF and BDNF. This regulation ensured the appropriate timing and concentration of the factors necessary for cell differentiation and growth. Moreover, the membrane demonstrated excellent cell compatibility and significantly fostered the differentiation of PC-12 cells into axons. In rat models of SCI and SNI, the composite membrane markedly enhanced axon and neuron regeneration, myelination, neural stem cell proliferation, and nerve fiber clustering, while reducing astrocyte formation. It also improved the integrity of spinal cord tissue and motor function recovery, suggesting that this scaffold holds promise for the repair of both SCI and SNI.
C1 [Song, Weimin; Dai, Ruowei; Li, Mengran; Song, Xiaoli] Yangzhou Univ, Coll Chem & Chem Engn, Yangzhou 225002, Peoples R China.
RP Song, XL (corresponding author), Yangzhou Univ, Coll Chem & Chem Engn, Yangzhou 225002, Peoples R China.; Gu, J (corresponding author), Xishan Peoples Hosp, Wuxi 214011, Peoples R China.
EM wxgujun@njmu.edu.cn; xlsong@yzu.edu.cn
FU General Foundation of Jiangsu Provincial Health Commission [M2022026];
CR Alizadeh A, 2019, FRONT NEUROL, V10, P0, DOI 10.3389/fneur.2019.00282
NR 1
TC 2
Z9 2
U1 9
U2 9
SN 
EI 
J9 
PD JUN 15
PY 2025
VL 290
IS 
BP 
EP 
DI 10.1016/j.ijbiomac.2024.138927
PG 15
WC Biochemistry & Molecular Biology; Chemistry, Applied; Polymer Science
SC Biochemistry & Molecular Biology; Chemistry; Polymer Science
GA R7M9U
UT WOS:001393257000001
ER

PT J
AU Liu, KP
AF Liu, Kuangpin
TI Benzeneboronic acid-modified hyaluronic acid hydrogel enhances the
SO INTERNATIONAL JOURNAL OF BIOLOGICAL MACROMOLECULES
LA English
DT Article
DE Dorsal root ganglia; Peripheral nervous system; Stem cells; Synapse;
ID tissue; matrices; inks
AB Peripheral nerve injuries (PNI) remain challenging to treat due to limited regeneration capacity and the lack of effective therapeutic scaffolds to support nerve repair. This study aims to develop and evaluate a 3-aminophenylboronic acid-modified hyaluronic acid (HAB) hydrogel as a 3D scaffold to enhance Dorsal root ganglion-derived stem cells (DRGSCs) attachment, migration, and neuronal differentiation for peripheral nerve regeneration. The HAB hydrogel was synthesized through an amidation reaction and characterized using Fourier transform infrared spectroscopy (FTIR) and 1H nuclear magnetic resonance (1H NMR). DRGSCs were cultured in HAB hydrogel, and neuronal differentiation was assessed through immunofluorescence staining, PCR, and multi-electrode array (MEA) recordings. Cytotoxicity, proliferation, and in vivo biocompatibility were evaluated through live/dead staining, CCK-8 assays, and subcutaneous implantation in rats. Transcriptomic analysis was performed to explore gene expression profiles. Our results shown that DRGSCs cultured in HAB hydrogel exhibited significantly improved attachment (78.5 % f 3.2 % vs. 45.3 % f 2.8 %, p <0.05) and migration speeds (21.4 mu m/h vs. 12.9 mu m/h, p < 0.05) compared to 2D cultures. Neuronal differentiation efficiency, as indicated by Tuj1-positive cells, was also higher (72.6 % f 4.1 % vs. 42.8 % f 3.9 %, p < 0.01). RNA sequencing identified 990 differentially expressed genes (627 upregulated, 363 downregulated), with pathways involved in synaptic vesicle cycling, glutamatergic and GABAergic synapses significantly enriched (p < 0.05). Validation revealed that the expression trends of Gnao1 and Grm7 in the plastic petri dish and HAB hydrogel groups were consistent with the RNA sequencing results. In vivo, the hydrogel showed excellent biocompatibility, with reduced TNF-alpha and IL-1 beta expression over a 28-day degradation cycle (p < 0.01). The HAB hydrogel provides a supportive 3D microenvironment that enhances DRGSCs differentiation and electrophysiological activity, highlighting its potential as a promising scaffold for peripheral nerve regeneration and neuroregenerative medicine.
C1 [Liu, Kuangpin; Liu, Jinhua; Bao, Wenli] Kunming Med Univ, Coll Rehabil, Kunming 650500, Peoples R China.
RP Du, Y (corresponding author), Kunming Univ Sci & Technol, Coll Informat Engn & Automat, Kunming 650032, Peoples R China.; Gao, HQ (corresponding author), Kunming Med Univ, Affiliated Calmette Hosp, Hepat Surg, Kunming 650500, Peoples R China.; Li, LY (corresponding author), Kunming Med Univ, Inst Neurosci, Kunming 650500, Peoples R China.
EM kmliyanl@163.com; 1027555959@qq.com; 13708466595@163.com
FU Scientific Research Fund of Education Department of Yunnan Province
CR Unknown -, 2023, MATERIALS TODAY BIO, V0, P22
NR 1
TC 0
Z9 0
U1 8
U2 8
SN 
EI 
J9 
PD JUN 15
PY 2025
VL 309
IS 
BP 
EP 
DI 10.1016/j.ijbiomac.2025.142786
PG 13
WC Biochemistry & Molecular Biology; Chemistry, Applied; Polymer Science
SC Biochemistry & Molecular Biology; Chemistry; Polymer Science
GA 1IQ2A
UT WOS:001465917500001
ER

PT J
AU Feng, Y
AF Feng, Yuan
TI Adoptive Treg therapy using chitosan conduits/self-assembled peptide
SO CHEMICAL ENGINEERING JOURNAL
LA English
DT Article
DE Tregs; Chitosan conduits; Peptide hydrogel scaffolds; Immune
ID regulatory t-cells; angiogenesis; inflammation; macrophages; activation
AB Tissue healing is regulated by the immune system, and harnessing the endogenous regenerative capacity has recently become an active area of research. Regulatory T cells (Tregs) are a subset of adaptive immune cells known for their potent immunosuppressive abilities and crucial role in maintaining tissue homeostasis. The use of Tregs shows great potential as a clinical approach for promoting tissue repair and regeneration. However, systemic immune suppression induced by Tregs presents significant risks to patients, including increased susceptibility to infections, nephrotoxicity, and the development of lymphoproliferative disorders. In the case of peripheral nerves, especially those with long-gap defects, the efficiency of spontaneous regeneration diminishes or may even cease entirely due to the complex and precisely regulated microenvironments within the body. While the local application of Tregs has shown effective immune regulatory effects, much remains unknown about their impact and underlying mechanisms in nerve regeneration. We synthesized a nano artificial growth factor hydrogel scaffold incorporating a cyclic BDNF mimetic sequence, designed to specifically bind to its receptor and activate Schwann cells and nerve cells. The hydrogel scaffold encapsulating Tregs preserves their proliferative potential and key Foxp3 phenotype, mitigating functional impairments caused by their inherent instability and susceptibility to polarization. Importantly, we report that chitosan conduits filled with Tregs, supported by a BDNF self-assembled peptide hydrogel, promote peripheral nerve regeneration in a 6-mm sciatic nerve defect model in mice. In addition to effectively regulating angiogenesis and macrophage polarization, they directly accelerate nerve regeneration, myelination, and functional recovery. We have developed a biologic approach for neural applications that ensures preservation, stability, and the creation of biomimetic neural microenvironments. This paves the way for new, viable strategies to leverage biomaterial-mediated Tregs regeneration mechanisms in treating peripheral nerve injuries and advancing clinical translation.
C1 [Feng, Yuan; Yao, Xiaomin; Ma, Yuyang; Jiang, Yuhui; Zhao, Xueying; Deng, Hui; Dai, Xiu; Yang, Yumin; Yang, Pengxiang] Nantong Univ, Key Lab Neuroregenerat Jiangsu Prov, Nantong 226001, Peoples R China.
RP Yang, YM; Yang, PX (corresponding author), Nantong Univ, Key Lab Neuroregenerat Jiangsu Prov, Nantong 226001, Peoples R China.; Yang, YM; Yang, PX (corresponding author), Nantong Univ, Coinnovat Ctr Neuroregenerat, NMPA Key Lab Res & Evaluat Tissue Engn Technol Pro, Minist Educ, Nantong 226001, Peoples R China.; Jie, J (corresponding author), Nantong Univ, Affiliated Hosp 2, Dept Clin Lab, Nantong 226001, Peoples R China.; Wang, WW (corresponding author), Chinese Acad Med Sci & Peking Union Med Coll, Nankai Univ, Key Lab Biomat & Nanotechnol Canc Immunotherapy, State Key Lab Adv Med Mat & Devices,Tianjin Key La, Tianjin 300192, Peoples R China.
EM jiejing1103@126.com; wwwangtj@163.com; yangym@ntu.edu.cn;
FU National Natural Science Foundation of China [32271389, 32230057,
CR Adusei KM, 2021, ACTA BIOMATER, V133, P17, DOI 10.1016/j.actbio.2021.04.023
NR 1
TC 0
Z9 0
U1 25
U2 25
SN 
EI 
J9 
PD JUN 15
PY 2025
VL 506
IS 
BP 
EP 
DI 10.1016/j.cej.2025.159812
PG 15
WC Engineering, Environmental; Engineering, Chemical
SC Engineering
GA W7J9E
UT WOS:001420302100001
ER

PT J
AU Chen T
AF Unknown, -
TI A nerve conduit optimizing the microenvironment for neurorepair in long-segment
SO Biomaterials
LA English
DT Article
DE Silk fibroin
AB Long-segment peripheral nerve injury (PNI) represents a significant global health
C1 Department of Neurosurgery and Glioma Medical Research Center, The First
NR 0
TC 0
SN 
EI 
J9 
PD JUN 15
PY 2025
VL 326
IS 
BP 123682
EP 
DI 
PG 0
UT 
ER
