# Supplementary material for: Hydrogel research in peripheral nerve injury repair: a comprehensive multi-database bibliometric analysis (2015–2025)
Source: Front Neurol. 2026 Apr 29;17:1763950. doi: 10.3389/fneur.2026.1763950 (PMC13167558; doi:10.3389/fneur.2026.1763950)
Supplement: Supplementary file 2 [file Supplementary_file_2.zip › Data/Preliminary data/PubMed-download1-135.txt]

PMID- 38744452
OWN - NLM
STAT- MEDLINE
DCOM- 20240712
LR  - 20240712
IS  - 1521-4095 (Electronic)
IS  - 0935-9648 (Linking)
VI  - 36
IP  - 28
DP  - 2024 Jul
TI  - Ultrasound-Responsive Aligned Piezoelectric Nanofibers Derived Hydrogel Conduits 
      for Peripheral Nerve Regeneration.
PG  - e2307896
LID - 10.1002/adma.202307896 [doi]
AB  - Nerve guidance conduits (NGCs) are considered as promising treatment strategy and 
      frontier trend for peripheral nerve regeneration, while their therapeutic 
      outcomes are limited by the lack of controllable drug delivery and available 
      physicochemical cues. Herein, novel aligned piezoelectric nanofibers derived 
      hydrogel NGCs with ultrasound (US)-triggered electrical stimulation (ES) and 
      controllable drug release for repairing peripheral nerve injury are proposed. The 
      inner layer of the NGCs is the barium titanate piezoelectric nanoparticles 
      (BTNPs)-doped polyvinylidene fluoride-trifluoroethylene [BTNPs/P(VDF-TrFE)] 
      electrospinning nanofibers with improved piezoelectricity and aligned 
      orientation. The outer side of the NGCs is the thermoresponsive 
      poly(N-isopropylacrylamide) hybrid hydrogel with bioactive drug encapsulation. 
      Such NGCs can not only induce neuronal-oriented extension and promote neurite 
      outgrowth with US-triggered wireless ES, but also realize the controllable nerve 
      growth factor release with the hydrogel shrinkage under US-triggered heating. 
      Thus, the NGC can positively accelerate the functional recovery and nerve axonal 
      regeneration of rat models with long sciatic nerve defects. It is believed that 
      the proposed US-responsive aligned piezoelectric nanofibers derived hydrogel NGCs 
      will find important applications in clinic neural tissue engineering.
CI  - © 2024 Wiley‐VCH GmbH.
FAU - Xu, Dongyu
AU  - Xu D
AUID- ORCID: 0000-0003-1740-4784
AD  - State Key Laboratory of Digital Medical Engineering, Department of Otolaryngology 
      Head and Neck Surgery, Zhongda Hospital, School of Life Sciences and Technology, 
      School of Medicine, Advanced Institute for Life and Health, Jiangsu Province 
      High-Tech Key Laboratory for Bio-Medical Research, Southeast University, Nanjing, 
      210096, China.
AD  - Department of Rheumatology and Immunology, Nanjing Drum Tower Hospital, School of 
      Biological Science and Medical Engineering, Southeast University, Nanjing, 
      210096, China.
AD  - Co-Innovation Center of Neuroregeneration, Nantong University, Nantong, 226001, 
      China.
FAU - Fu, Siqi
AU  - Fu S
AD  - Japan Friendship School of Clinical Medicine, Peking University, Beijing, 100029, 
      China.
FAU - Zhang, Hui
AU  - Zhang H
AD  - State Key Laboratory of Digital Medical Engineering, Department of Otolaryngology 
      Head and Neck Surgery, Zhongda Hospital, School of Life Sciences and Technology, 
      School of Medicine, Advanced Institute for Life and Health, Jiangsu Province 
      High-Tech Key Laboratory for Bio-Medical Research, Southeast University, Nanjing, 
      210096, China.
AD  - Department of Rheumatology and Immunology, Nanjing Drum Tower Hospital, School of 
      Biological Science and Medical Engineering, Southeast University, Nanjing, 
      210096, China.
FAU - Lu, Weicheng
AU  - Lu W
AD  - Department of Anesthesiology, State Key Laboratory of Oncology in South China, 
      Sun Yat-sen University Cancer Center, Guangzhou, 510060, P. R. China.
FAU - Xie, Jingdun
AU  - Xie J
AD  - Department of Anesthesiology, State Key Laboratory of Oncology in South China, 
      Sun Yat-sen University Cancer Center, Guangzhou, 510060, P. R. China.
FAU - Li, Jilai
AU  - Li J
AD  - Department of Neurology, Aerospace Center Hospital, Peking University Aerospace 
      Clinical College, Beijing, 100049, China.
FAU - Wang, Huan
AU  - Wang H
AD  - The Eighth Affiliated Hospital, Sun Yat-sen University, Shenzhen, 518033, China.
FAU - Zhao, Yuanjin
AU  - Zhao Y
AUID- ORCID: 0000-0001-9242-4000
AD  - State Key Laboratory of Digital Medical Engineering, Department of Otolaryngology 
      Head and Neck Surgery, Zhongda Hospital, School of Life Sciences and Technology, 
      School of Medicine, Advanced Institute for Life and Health, Jiangsu Province 
      High-Tech Key Laboratory for Bio-Medical Research, Southeast University, Nanjing, 
      210096, China.
AD  - Department of Rheumatology and Immunology, Nanjing Drum Tower Hospital, School of 
      Biological Science and Medical Engineering, Southeast University, Nanjing, 
      210096, China.
FAU - Chai, Renjie
AU  - Chai R
AUID- ORCID: 0000-0002-3885-543X
AD  - State Key Laboratory of Digital Medical Engineering, Department of Otolaryngology 
      Head and Neck Surgery, Zhongda Hospital, School of Life Sciences and Technology, 
      School of Medicine, Advanced Institute for Life and Health, Jiangsu Province 
      High-Tech Key Laboratory for Bio-Medical Research, Southeast University, Nanjing, 
      210096, China.
AD  - Co-Innovation Center of Neuroregeneration, Nantong University, Nantong, 226001, 
      China.
AD  - Department of Neurology, Aerospace Center Hospital, School of Life Science, 
      Beijing Institute of Technology, Beijing, 100081, China.
AD  - Department of Otolaryngology Head and Neck Surgery, Sichuan Provincial People's 
      Hospital, School of Medicine, University of Electronic Science and Technology of 
      China, Chengdu, 610072, China.
AD  - Southeast University Shenzhen Research Institute, Shenzhen, 518063, China.
LA  - eng
GR  - 22002018/National Natural Science Foundation of China/
GR  - 52073060/National Natural Science Foundation of China/
GR  - 82330033/National Natural Science Foundation of China/
GR  - 82030029/National Natural Science Foundation of China/
GR  - 92149304/National Natural Science Foundation of China/
GR  - 22302231/National Natural Science Foundation of China/
GR  - BK20232007/Natural Science Foundation of Jiangsu Province/
GR  - 2021YFS0371/Science and Technology Department of Sichuan Province/
GR  - 2020YFB1313100/National Key R&D Program of China/
GR  - 2021YFA1101300/National Key R&D Program of China/
GR  - 2021YFA1101800/National Key R&D Program of China/
GR  - 2020YFA0112503/National Key R&D Program of China/
GR  - 2021B1515120054/Guangdong Basic and Applied Basic Research Foundation/
GR  - 2022B1515120026/Guangdong Basic and Applied Basic Research Foundation/
GR  - 2023A1515011986/Guangdong Basic and Applied Basic Research Foundation/
GR  - JCYJ20190813152616459/Shenzhen Science and Technology Program/
GR  - JCYJ20210324133214038/Shenzhen Science and Technology Program/
GR  - JCYJ20190814093401920/Shenzhen Science and Technology Program/
GR  - JCYJ20210324125608022/Shenzhen Science and Technology Program/
GR  - YKY-KF202201/Open Project Fund of Guangdong Academy of Medical Sciences/
GR  - FTWS2022013/Futian Healthcare Research Project/
GR  - FTWS2023080/Futian Healthcare Research Project/
PT  - Journal Article
DEP - 20240520
PL  - Germany
TA  - Adv Mater
JT  - Advanced materials (Deerfield Beach, Fla.)
JID - 9885358
RN  - 0 (Hydrogels)
RN  - 25189-55-3 (poly-N-isopropylacrylamide)
RN  - 12047-27-7 (barium titanate(IV))
RN  - 0 (Barium Compounds)
RN  - D1JT611TNE (Titanium)
RN  - 0 (Polyvinyls)
RN  - 0 (Acrylic Resins)
RN  - 9061-61-4 (Nerve Growth Factor)
SB  - IM
MH  - Animals
MH  - *Nerve Regeneration/drug effects
MH  - *Hydrogels/chemistry
MH  - *Nanofibers/chemistry
MH  - Rats
MH  - Ultrasonic Waves
MH  - Barium Compounds/chemistry
MH  - Sciatic Nerve/physiology/drug effects
MH  - Titanium/chemistry
MH  - Polyvinyls/chemistry
MH  - Tissue Scaffolds/chemistry
MH  - Acrylic Resins/chemistry
MH  - Peripheral Nerve Injuries/therapy
MH  - Rats, Sprague-Dawley
MH  - Nerve Growth Factor/chemistry/pharmacology
MH  - Drug Liberation
MH  - Electric Stimulation
MH  - Nanoparticles/chemistry
MH  - Tissue Engineering/methods
OTO - NOTNLM
OT  - controllable release
OT  - electrospun nanofiber
OT  - nerve regeneration
OT  - piezoelectricity
OT  - ultrasound
EDAT- 2024/05/15 05:43
MHDA- 2024/07/12 06:42
CRDT- 2024/05/14 20:33
PHST- 2024/05/11 00:00 [revised]
PHST- 2023/08/06 00:00 [received]
PHST- 2024/07/12 06:42 [medline]
PHST- 2024/05/15 05:43 [pubmed]
PHST- 2024/05/14 20:33 [entrez]
AID - 10.1002/adma.202307896 [doi]
PST - ppublish
SO  - Adv Mater. 2024 Jul;36(28):e2307896. doi: 10.1002/adma.202307896. Epub 2024 May 
      20.

PMID- 39403973
OWN - NLM
STAT- MEDLINE
DCOM- 20241015
LR  - 20250429
IS  - 1936-086X (Electronic)
IS  - 1936-0851 (Linking)
VI  - 18
IP  - 41
DP  - 2024 Oct 15
TI  - Chiral Hydrogel Nerve Conduit Boosts Peripheral Nerve Regeneration via Regulation 
      of Schwann Cell Reprogramming.
PG  - 28358-28370
LID - 10.1021/acsnano.4c10653 [doi]
AB  - The Schwann cell (SC) is essential in peripheral nerve regeneration by 
      reprogramming into a stem-like "repair Schwann cell" (rSC) phenotype; however, 
      maintaining the rSC stemness remains an unmet challenge. Chirality is a 
      fundamental factor controlling cell fate, and its potential role in regulation of 
      SC reprogramming has long been ignored and remains poorly understood. Herein, 
      inspired by natural chiral components in the SC microenvironment, chiral hydrogel 
      nerve conduits are prepared by supramolecular assembly of l/d-phenylalanine 
      derivatives (l/d-Phe) in polymeric chitosan-gelatin conduits. Right-handed l-Phe 
      fibers within hydrogel conduits maintain the stemness of rSC through enhanced 
      stereoselective interaction between collagen IV and l-Phe fibers triggered by 
      collagen IV-Integrin α1β1, MAPK, and YAP/TAZ signaling pathways and finally 
      activate the key regulator of SC reprogramming, the c-Jun pathway. In the rat 
      model of a sciatic nerve defect, the l-Phe hydrogel nerve conduit significantly 
      enhances nerve regeneration, exhibiting markedly improved histological, 
      electrophysiological, and functional outcomes. The findings reveal the 
      chirality-dependent regulation of SC reprogramming in a pioneering way, offering 
      potential strategies for nerve regeneration therapies.
FAU - Han, Shuai
AU  - Han S
AD  - Department of Orthopedics, Peking University Third Hospital, 49 North Garden Rd., 
      Haidian District, Beijing 100191, People's Republic of China.
AD  - Department of Trauma and Orthopedics, Peking University People's Hospital, No. 11 
      Xizhimen South Street, Xicheng District, Beijing 100044, People's Republic of 
      China.
FAU - Gao, Laiben
AU  - Gao L
AUID- ORCID: 0000-0003-0335-4675
AD  - State Key Lab of Metal Matrix Composites, School of Materials Science and 
      Engineering, Shanghai Jiao Tong University, 800 Dongchuan Rd., Minhang District, 
      Shanghai 200230, People's Republic of China.
FAU - Dou, Xiaoqiu
AU  - Dou X
AD  - State Key Lab of Metal Matrix Composites, School of Materials Science and 
      Engineering, Shanghai Jiao Tong University, 800 Dongchuan Rd., Minhang District, 
      Shanghai 200230, People's Republic of China.
FAU - Wang, Zhengguang
AU  - Wang Z
AD  - Department of Orthopedics, Peking University Third Hospital, 49 North Garden Rd., 
      Haidian District, Beijing 100191, People's Republic of China.
FAU - Yang, Kaikai
AU  - Yang K
AD  - State Key Lab of Metal Matrix Composites, School of Materials Science and 
      Engineering, Shanghai Jiao Tong University, 800 Dongchuan Rd., Minhang District, 
      Shanghai 200230, People's Republic of China.
FAU - Li, Dongdong
AU  - Li D
AD  - Department of Trauma and Orthopedics, Peking University People's Hospital, No. 11 
      Xizhimen South Street, Xicheng District, Beijing 100044, People's Republic of 
      China.
FAU - Yuan, Yusong
AU  - Yuan Y
AD  - Department of Trauma and Orthopedics, Peking University People's Hospital, No. 11 
      Xizhimen South Street, Xicheng District, Beijing 100044, People's Republic of 
      China.
FAU - Xing, Chao
AU  - Xing C
AD  - State Key Lab of Metal Matrix Composites, School of Materials Science and 
      Engineering, Shanghai Jiao Tong University, 800 Dongchuan Rd., Minhang District, 
      Shanghai 200230, People's Republic of China.
FAU - Jiang, Baoguo
AU  - Jiang B
AD  - Department of Trauma and Orthopedics, Peking University People's Hospital, No. 11 
      Xizhimen South Street, Xicheng District, Beijing 100044, People's Republic of 
      China.
FAU - Tian, Yun
AU  - Tian Y
AUID- ORCID: 0000-0003-2310-6054
AD  - Department of Orthopedics, Peking University Third Hospital, 49 North Garden Rd., 
      Haidian District, Beijing 100191, People's Republic of China.
FAU - Feng, Chuan-Liang
AU  - Feng CL
AUID- ORCID: 0000-0001-6137-5568
AD  - State Key Lab of Metal Matrix Composites, School of Materials Science and 
      Engineering, Shanghai Jiao Tong University, 800 Dongchuan Rd., Minhang District, 
      Shanghai 200230, People's Republic of China.
FAU - Zhang, Peixun
AU  - Zhang P
AUID- ORCID: 0000-0001-7200-2281
AD  - Department of Trauma and Orthopedics, Peking University People's Hospital, No. 11 
      Xizhimen South Street, Xicheng District, Beijing 100044, People's Republic of 
      China.
LA  - eng
PT  - Journal Article
PT  - Research Support, Non-U.S. Gov't
DEP - 20241007
PL  - United States
TA  - ACS Nano
JT  - ACS nano
JID - 101313589
RN  - 0 (Hydrogels)
RN  - 9012-76-4 (Chitosan)
SB  - IM
MH  - *Schwann Cells/metabolism/drug effects
MH  - *Nerve Regeneration/drug effects
MH  - Animals
MH  - *Hydrogels/chemistry/pharmacology
MH  - Rats
MH  - Rats, Sprague-Dawley
MH  - Sciatic Nerve/drug effects
MH  - Cellular Reprogramming/drug effects
MH  - Stereoisomerism
MH  - Chitosan/chemistry
OTO - NOTNLM
OT  - Schwann cell
OT  - chiral hydrogel
OT  - nerve conduit
OT  - nerve repair
OT  - peripheral nerve injury
EDAT- 2024/10/15 12:24
MHDA- 2024/10/15 12:25
CRDT- 2024/10/15 06:32
PHST- 2024/10/15 12:25 [medline]
PHST- 2024/10/15 12:24 [pubmed]
PHST- 2024/10/15 06:32 [entrez]
AID - 10.1021/acsnano.4c10653 [doi]
PST - ppublish
SO  - ACS Nano. 2024 Oct 15;18(41):28358-28370. doi: 10.1021/acsnano.4c10653. Epub 2024 
      Oct 7.

PMID- 36923267
OWN - NLM
STAT- PubMed-not-MEDLINE
LR  - 20230316
IS  - 2452-199X (Electronic)
IS  - 2452-199X (Linking)
VI  - 26
DP  - 2023 Aug
TI  - Exosomes-loaded electroconductive nerve dressing for nerve regeneration and pain 
      relief against diabetic peripheral nerve injury.
PG  - 194-215
LID - 10.1016/j.bioactmat.2023.02.024 [doi]
AB  - Over the years, electroconductive hydrogels (ECHs) have been extensively applied 
      for stimulating nerve regeneration and restoring locomotor function after 
      peripheral nerve injury (PNI) with diabetes, given their favorable mechanical and 
      electrical properties identical to endogenous nerve tissue. Nevertheless, PNI 
      causes the loss of locomotor function and inflammatory pain, especially in 
      diabetic patients. It has been established that bone marrow stem cells-derived 
      exosomes (BMSCs-Exos) have analgesic, anti-inflammatory and tissue regeneration 
      properties. Herein, we designed an ECH loaded with BMSCs-Exos (ECH-Exos) 
      electroconductive nerve dressing to treat diabetic PNI to achieve functional 
      recovery and pain relief. Given its potent adhesive and self-healing properties, 
      this laminar dressing is convenient for the treatment of damaged nerve fibers by 
      automatically wrapping around them to form a size-matched tube-like structure, 
      avoiding the cumbersome implantation process. Our in vitro studies showed that 
      ECH-Exos could facilitate the attachment and migration of Schwann cells. 
      Meanwhile, Exos in this system could modulate M2 macrophage polarization via the 
      NF-κB pathway, thereby attenuating inflammatory pain in diabetic PNI. 
      Additionally, ECH-Exos enhanced myelinated axonal regeneration via the MEK/ERK 
      pathway in vitro and in vivo, consequently ameliorating muscle denervation 
      atrophy and further promoting functional restoration. Our findings suggest that 
      the ECH-Exos system has huge prospects for nerve regeneration, functional 
      restoration and pain relief in patients with diabetic PNI.
CI  - © 2023 The Authors.
FAU - Yang, Qinfeng
AU  - Yang Q
AD  - Division of Orthopaedic Surgery, Department of Orthopaedics, Nanfang Hospital, 
      Southern Medical University, Guangzhou, Guangdong, 510515, China.
FAU - Su, Shenghui
AU  - Su S
AD  - Department of Orthopaedics, Ningde Municipal Hospital of Ningde Normal 
      University, Ningde, Fujian, 352100, China.
FAU - Liu, Shencai
AU  - Liu S
AD  - Division of Orthopaedic Surgery, Department of Orthopaedics, Nanfang Hospital, 
      Southern Medical University, Guangzhou, Guangdong, 510515, China.
FAU - Yang, Sheng
AU  - Yang S
AD  - Division of Orthopaedic Surgery, Department of Orthopaedics, Nanfang Hospital, 
      Southern Medical University, Guangzhou, Guangdong, 510515, China.
FAU - Xu, Jing
AU  - Xu J
AD  - Department of Ophthalmology, Nanfang Hospital, Southern Medical University, 
      Guangzhou, Guangdong, 510515, China.
FAU - Zhong, Yixiu
AU  - Zhong Y
AD  - Department of Dermatology, Shenzhen People's Hospital (The Second Clinical 
      Medical College, Jinan University, The First Affiliated Hospital, Southern 
      University of Science and Technology), Shenzhen, Guangdong, 518020, China.
FAU - Yang, Yusheng
AU  - Yang Y
AD  - Division of Orthopaedics and Traumatology, Department of Orthopaedics, Nanfang 
      Hospital, Southern Medical University, Guangzhou, Guangdong, 510515, China.
FAU - Tian, Liangjie
AU  - Tian L
AD  - Division of Orthopaedics and Traumatology, Department of Orthopaedics, Nanfang 
      Hospital, Southern Medical University, Guangzhou, Guangdong, 510515, China.
FAU - Tan, Zilin
AU  - Tan Z
AD  - Department of General Surgery, Nanfang Hospital, Southern Medical University, 
      Guangzhou, Guangdong, 510515, China.
FAU - Wang, Jian
AU  - Wang J
AD  - Division of Orthopaedic Surgery, Department of Orthopaedics, Nanfang Hospital, 
      Southern Medical University, Guangzhou, Guangdong, 510515, China.
FAU - Yu, Zhiqiang
AU  - Yu Z
AD  - Cancer Center, Integrated Hospital of Traditional Chinese Medicine, Southern 
      Medical University, Guangzhou, Guangdong, 510515, China.
AD  - Guangdong Provincial Key Laboratory of New Drug Screening, School of 
      Pharmaceutical Sciences, Southern Medical University, Guangzhou, Guangdong, 
      510515, China.
FAU - Shi, Zhanjun
AU  - Shi Z
AD  - Division of Orthopaedic Surgery, Department of Orthopaedics, Nanfang Hospital, 
      Southern Medical University, Guangzhou, Guangdong, 510515, China.
FAU - Liang, Fangguo
AU  - Liang F
AD  - Department of Plastic and Cosmetic Surgery, Nanfang Hospital, Southern Medical 
      University, Guangzhou, Guangdong, 510515, China.
LA  - eng
PT  - Journal Article
DEP - 20230304
PL  - China
TA  - Bioact Mater
JT  - Bioactive materials
JID - 101685294
PMC - PMC10008840
OTO - NOTNLM
OT  - Diabetic peripheral nerve injury
OT  - Electroconductive hydrogel
OT  - Exosomes
OT  - Nerve regeneration
OT  - Pain relief
COIS- The authors declare that they have no known competing financial interests or 
      personal relationships that could have appeared to influence the work reported in 
      this paper.
EDAT- 2023/03/17 06:00
MHDA- 2023/03/17 06:01
PMCR- 2023/03/04
CRDT- 2023/03/16 02:19
PHST- 2022/12/07 00:00 [received]
PHST- 2023/02/10 00:00 [revised]
PHST- 2023/02/21 00:00 [accepted]
PHST- 2023/03/16 02:19 [entrez]
PHST- 2023/03/17 06:00 [pubmed]
PHST- 2023/03/17 06:01 [medline]
PHST- 2023/03/04 00:00 [pmc-release]
AID - S2452-199X(23)00069-5 [pii]
AID - 10.1016/j.bioactmat.2023.02.024 [doi]
PST - epublish
SO  - Bioact Mater. 2023 Mar 4;26:194-215. doi: 10.1016/j.bioactmat.2023.02.024. 
      eCollection 2023 Aug.

PMID- 39589179
OWN - NLM
STAT- PubMed-not-MEDLINE
LR  - 20250729
IS  - 1673-5374 (Print)
IS  - 1876-7958 (Electronic)
IS  - 1673-5374 (Linking)
VI  - 21
IP  - 3
DP  - 2026 Mar 1
TI  - Porcine decellularized nerve matrix hydrogel attenuates neuroinflammation after 
      peripheral nerve injury by inhibiting the TLR4/MyD88/NF-κB axis.
PG  - 1222-1235
LID - 10.4103/NRR.NRR-D-24-00302 [doi]
AB  - JOURNAL/nrgr/04.03/01300535-202603000-00045/figure1/v/2025-06-16T082406Z/r/image-tiff 
      Peripheral nerve injury causes severe neuroinflammation and has become a global 
      medical challenge. Previous research has demonstrated that porcine decellularized 
      nerve matrix hydrogel exhibits excellent biological properties and tissue 
      specificity, highlighting its potential as a biomedical material for the repair 
      of severe peripheral nerve injury; however, its role in modulating 
      neuroinflammation post-peripheral nerve injury remains unknown. Here, we aimed to 
      characterize the anti-inflammatory properties of porcine decellularized nerve 
      matrix hydrogel and their underlying molecular mechanisms. Using peripheral nerve 
      injury model rats treated with porcine decellularized nerve matrix hydrogel, we 
      evaluated structural and functional recovery, macrophage phenotype alteration, 
      specific cytokine expression, and changes in related signaling molecules in vivo 
      . Similar parameters were evaluated in vitro using monocyte/macrophage cell lines 
      stimulated with lipopolysaccharide and cultured on porcine decellularized nerve 
      matrix hydrogel-coated plates in complete medium. These comprehensive analyses 
      revealed that porcine decellularized nerve matrix hydrogel attenuated the 
      activation of excessive inflammation at the early stage of peripheral nerve 
      injury and increased the proportion of the M2 subtype in monocytes/macrophages. 
      Additionally, porcine decellularized nerve matrix hydrogel negatively regulated 
      the Toll-like receptor 4/myeloid differentiation factor 88/nuclear factor-κB axis 
      both in vivo and in vitro . Our findings suggest that the efficacious 
      anti-inflammatory properties of porcine decellularized nerve matrix hydrogel 
      induce M2 macrophage polarization via suppression of the Toll-like receptor 
      4/myeloid differentiation factor 88/nuclear factor-κB pathway, providing new 
      insights into the therapeutic mechanism of porcine decellularized nerve matrix 
      hydrogel in peripheral nerve injury.
CI  - Copyright © 2024 Neural Regeneration Research.
FAU - Li, Rui
AU  - Li R
AD  - Orthopaedics/Department of Spine Surgery, Department of Pharmacy, Shenzhen Second 
      People's Hospital (the First Affiliated Hospital, Shenzhen University), Medical 
      Innovation Technology Transformation Center of Shenzhen Second People's Hospital, 
      Guangdong Key Laboratory for Biomedical Measurements and Ultrasound Imaging, 
      National-Regional Key Technology Engineering Laboratory for Medical Ultrasound, 
      School of Biomedical Engineering, Shenzhen University Medical School, Shenzhen, 
      Guangdong Province, China.
AD  - State Key Laboratory of Chemical Oncogenomics, School of Chemical Biology and 
      Biotechnology, Peking University Shenzhen Graduate School, Shenzhen, Guangdong 
      Province, China.
FAU - Liu, Jianquan
AU  - Liu J
AD  - Orthopaedics/Department of Spine Surgery, Department of Pharmacy, Shenzhen Second 
      People's Hospital (the First Affiliated Hospital, Shenzhen University), Medical 
      Innovation Technology Transformation Center of Shenzhen Second People's Hospital, 
      Guangdong Key Laboratory for Biomedical Measurements and Ultrasound Imaging, 
      National-Regional Key Technology Engineering Laboratory for Medical Ultrasound, 
      School of Biomedical Engineering, Shenzhen University Medical School, Shenzhen, 
      Guangdong Province, China.
FAU - Li, Liuxun
AU  - Li L
AD  - Orthopaedics/Department of Spine Surgery, Department of Pharmacy, Shenzhen Second 
      People's Hospital (the First Affiliated Hospital, Shenzhen University), Medical 
      Innovation Technology Transformation Center of Shenzhen Second People's Hospital, 
      Guangdong Key Laboratory for Biomedical Measurements and Ultrasound Imaging, 
      National-Regional Key Technology Engineering Laboratory for Medical Ultrasound, 
      School of Biomedical Engineering, Shenzhen University Medical School, Shenzhen, 
      Guangdong Province, China.
FAU - Luo, Guotian
AU  - Luo G
AD  - Orthopaedics/Department of Spine Surgery, Department of Pharmacy, Shenzhen Second 
      People's Hospital (the First Affiliated Hospital, Shenzhen University), Medical 
      Innovation Technology Transformation Center of Shenzhen Second People's Hospital, 
      Guangdong Key Laboratory for Biomedical Measurements and Ultrasound Imaging, 
      National-Regional Key Technology Engineering Laboratory for Medical Ultrasound, 
      School of Biomedical Engineering, Shenzhen University Medical School, Shenzhen, 
      Guangdong Province, China.
FAU - Yuan, Xinrong
AU  - Yuan X
AD  - Orthopaedics/Department of Spine Surgery, Department of Pharmacy, Shenzhen Second 
      People's Hospital (the First Affiliated Hospital, Shenzhen University), Medical 
      Innovation Technology Transformation Center of Shenzhen Second People's Hospital, 
      Guangdong Key Laboratory for Biomedical Measurements and Ultrasound Imaging, 
      National-Regional Key Technology Engineering Laboratory for Medical Ultrasound, 
      School of Biomedical Engineering, Shenzhen University Medical School, Shenzhen, 
      Guangdong Province, China.
FAU - Shen, Shichao
AU  - Shen S
AD  - Orthopaedics/Department of Spine Surgery, Department of Pharmacy, Shenzhen Second 
      People's Hospital (the First Affiliated Hospital, Shenzhen University), Medical 
      Innovation Technology Transformation Center of Shenzhen Second People's Hospital, 
      Guangdong Key Laboratory for Biomedical Measurements and Ultrasound Imaging, 
      National-Regional Key Technology Engineering Laboratory for Medical Ultrasound, 
      School of Biomedical Engineering, Shenzhen University Medical School, Shenzhen, 
      Guangdong Province, China.
FAU - Shi, Yongpeng
AU  - Shi Y
AD  - Orthopaedics/Department of Spine Surgery, Department of Pharmacy, Shenzhen Second 
      People's Hospital (the First Affiliated Hospital, Shenzhen University), Medical 
      Innovation Technology Transformation Center of Shenzhen Second People's Hospital, 
      Guangdong Key Laboratory for Biomedical Measurements and Ultrasound Imaging, 
      National-Regional Key Technology Engineering Laboratory for Medical Ultrasound, 
      School of Biomedical Engineering, Shenzhen University Medical School, Shenzhen, 
      Guangdong Province, China.
FAU - Wu, Jianlong
AU  - Wu J
AD  - Orthopaedics/Department of Spine Surgery, Department of Pharmacy, Shenzhen Second 
      People's Hospital (the First Affiliated Hospital, Shenzhen University), Medical 
      Innovation Technology Transformation Center of Shenzhen Second People's Hospital, 
      Guangdong Key Laboratory for Biomedical Measurements and Ultrasound Imaging, 
      National-Regional Key Technology Engineering Laboratory for Medical Ultrasound, 
      School of Biomedical Engineering, Shenzhen University Medical School, Shenzhen, 
      Guangdong Province, China.
FAU - Yan, Bin
AU  - Yan B
AUID- ORCID: 0009-0007-9416-1583
AD  - Orthopaedics/Department of Spine Surgery, Department of Pharmacy, Shenzhen Second 
      People's Hospital (the First Affiliated Hospital, Shenzhen University), Medical 
      Innovation Technology Transformation Center of Shenzhen Second People's Hospital, 
      Guangdong Key Laboratory for Biomedical Measurements and Ultrasound Imaging, 
      National-Regional Key Technology Engineering Laboratory for Medical Ultrasound, 
      School of Biomedical Engineering, Shenzhen University Medical School, Shenzhen, 
      Guangdong Province, China.
FAU - Yang, Lei
AU  - Yang L
AUID- ORCID: 0000-0002-8811-607
AD  - Orthopaedics/Department of Spine Surgery, Department of Pharmacy, Shenzhen Second 
      People's Hospital (the First Affiliated Hospital, Shenzhen University), Medical 
      Innovation Technology Transformation Center of Shenzhen Second People's Hospital, 
      Guangdong Key Laboratory for Biomedical Measurements and Ultrasound Imaging, 
      National-Regional Key Technology Engineering Laboratory for Medical Ultrasound, 
      School of Biomedical Engineering, Shenzhen University Medical School, Shenzhen, 
      Guangdong Province, China.
LA  - eng
PT  - Journal Article
DEP - 20241113
PL  - India
TA  - Neural Regen Res
JT  - Neural regeneration research
JID - 101316351
PMC - PMC12296486
OTO - NOTNLM
OT  - anti-inflammatory reaction
OT  - macrophage polarization
OT  - neuroinflammation
OT  - peripheral nerve injury
OT  - porcine decellularized nerve matrix hydrogel
COIS- Conflicts of interest: We have no competing interests to disclose.
EDAT- 2024/11/26 12:30
MHDA- 2024/11/26 12:31
PMCR- 2024/11/13
CRDT- 2024/11/26 09:23
PHST- 2024/03/16 00:00 [received]
PHST- 2024/10/19 00:00 [accepted]
PHST- 2024/11/26 12:31 [medline]
PHST- 2024/11/26 12:30 [pubmed]
PHST- 2024/11/26 09:23 [entrez]
PHST- 2024/11/13 00:00 [pmc-release]
AID - 01300535-990000000-00579 [pii]
AID - NRR-21-1222 [pii]
AID - 10.4103/NRR.NRR-D-24-00302 [doi]
PST - ppublish
SO  - Neural Regen Res. 2026 Mar 1;21(3):1222-1235. doi: 10.4103/NRR.NRR-D-24-00302. 
      Epub 2024 Nov 13.

PMID- 33456580
OWN - NLM
STAT- MEDLINE
DCOM- 20210727
LR  - 20210727
IS  - 1838-7640 (Electronic)
IS  - 1838-7640 (Linking)
VI  - 11
IP  - 6
DP  - 2021
TI  - Nanofibrous nerve guidance conduits decorated with decellularized matrix hydrogel 
      facilitate peripheral nerve injury repair.
PG  - 2917-2931
LID - 10.7150/thno.50825 [doi]
AB  - Rationale: Peripheral nerve injury (PNI) is a great challenge for regenerative 
      medicine. Nerve autograft is the gold standard for clinical PNI repair. Due to 
      its significant drawbacks, artificial nerve guidance conduits (NGCs) have drawn 
      much attention as replacement therapies. We developed a combinatorial NGC 
      consisting of longitudinally aligned electrospun nanofibers and porcine 
      decellularized nerve matrix hydrogel (pDNM gel). The in vivo capacity for 
      facilitating nerve tissue regeneration and functional recovery was evaluated in a 
      rat sciatic nerve defect model. Methods: Poly (L-lactic acid) (PLLA) was 
      electrospun into randomly oriented (PLLA-random) and longitudinally aligned 
      (PLLA-aligned) nanofibers. PLLA-aligned were further coated with pDNM gel at 
      concentrations of 0.25% (PLLA-aligned/0.25% pDNM gel) and 1% (PLLA-aligned/1% 
      pDNM gel). Axonal extension and Schwann cells migration were evaluated by 
      immunofluorescence staining of dorsal root ganglia cultured on the scaffolds. To 
      fabricate implantable NGCs, the nanofibrous scaffolds were rolled and covered 
      with an electrospun protection tube. The fabricated NGCs were then implanted into 
      a 5 mm sciatic nerve defect model in adult male Sprague-Dawley rats. Nerves 
      treated with NGCs were compared to contralateral uninjured nerves (control 
      group), injured but untreated nerves (unstitched group), and autografted nerves. 
      Nerve regeneration was monitored by an established set of assays, including T2 
      values and diffusion tensor imaging (DTI) derived from multiparametric magnetic 
      resonance imaging (MRI), histological assessments, and immunostaining. Nerve 
      functional recovery was evaluated by walking track analysis. Results: 
      PLLA-aligned/0.25% pDNM gel scaffold exhibited the best performance in 
      facilitating directed axonal extension and Schwann cells migration in vitro due 
      to the combined effects of the topological cues provided by the aligned 
      nanofibers and the biochemical cues retained in the pDNM gel. Consistent results 
      were obtained in animal experiments with the fabricated NGCs. Both the T2 and 
      fractional anisotropy values of the PLLA-aligned/0.25% pDNM gel group were the 
      closest to those of the autografted group, and returned to normal much faster 
      than those of the other NGCs groups. Histological assessment indicated that the 
      implanted PLLA-aligned/0.25% pDNM gel NGC resulted in the largest number of axons 
      and the most extensive myelination among all fabricated NGCs. Further, the 
      PLLA-aligned/0.25% pDNM gel group exhibited the highest sciatic nerve function 
      index, which was comparable to that of the autografted group, at 8 weeks 
      post-surgery. Conclusions: NGCs composed of aligned PLLA nanofibers decorated 
      with 0.25% pDNM gel provided both topological and biochemical guidance for 
      directing and promoting axonal extension, nerve fiber myelination, and functional 
      recovery. Moreover, T2-mapping and DTI metrics were found to be useful 
      non-invasive monitoring techniques for PNI treatment.
CI  - © The author(s).
FAU - Zheng, Chushan
AU  - Zheng C
AD  - Department of Radiology, Sun Yat-sen Memorial Hospital, Sun Yat-sen University, 
      Guangzhou, Guangdong 510120, China.
AD  - Guangdong Provincial Key Laboratory of Malignant Tumor Epigenetics and Gene 
      Regulation, Medical Research Center, Sun Yat-sen Memorial Hospital, Sun Yat-sen 
      University, Guangzhou, Guangdong 510120, China.
FAU - Yang, Zehong
AU  - Yang Z
AD  - Department of Radiology, Sun Yat-sen Memorial Hospital, Sun Yat-sen University, 
      Guangzhou, Guangdong 510120, China.
AD  - Guangdong Provincial Key Laboratory of Malignant Tumor Epigenetics and Gene 
      Regulation, Medical Research Center, Sun Yat-sen Memorial Hospital, Sun Yat-sen 
      University, Guangzhou, Guangdong 510120, China.
FAU - Chen, Shihao
AU  - Chen S
AD  - PCFM Lab, GD HPPC Lab, School of Chemistry, Sun Yat-sen University, Guangzhou, 
      Guangdong 510275, China.
FAU - Zhang, Fang
AU  - Zhang F
AD  - Department of Radiology, Sun Yat-sen Memorial Hospital, Sun Yat-sen University, 
      Guangzhou, Guangdong 510120, China.
AD  - Guangdong Provincial Key Laboratory of Malignant Tumor Epigenetics and Gene 
      Regulation, Medical Research Center, Sun Yat-sen Memorial Hospital, Sun Yat-sen 
      University, Guangzhou, Guangdong 510120, China.
FAU - Rao, Zilong
AU  - Rao Z
AD  - PCFM Lab, GD HPPC Lab, School of Chemistry, Sun Yat-sen University, Guangzhou, 
      Guangdong 510275, China.
FAU - Zhao, Cailing
AU  - Zhao C
AD  - Guangdong Functional Biomaterials Engineering Technology Research Center, School 
      of Materials Science and Engineering, Sun Yat-sen University, Guangzhou, 
      Guangdong 510275, China.
FAU - Quan, Daping
AU  - Quan D
AD  - PCFM Lab, GD HPPC Lab, School of Chemistry, Sun Yat-sen University, Guangzhou, 
      Guangdong 510275, China.
AD  - Guangdong Functional Biomaterials Engineering Technology Research Center, School 
      of Materials Science and Engineering, Sun Yat-sen University, Guangzhou, 
      Guangdong 510275, China.
FAU - Bai, Ying
AU  - Bai Y
AD  - Guangdong Functional Biomaterials Engineering Technology Research Center, School 
      of Materials Science and Engineering, Sun Yat-sen University, Guangzhou, 
      Guangdong 510275, China.
FAU - Shen, Jun
AU  - Shen J
AD  - Department of Radiology, Sun Yat-sen Memorial Hospital, Sun Yat-sen University, 
      Guangzhou, Guangdong 510120, China.
AD  - Guangdong Provincial Key Laboratory of Malignant Tumor Epigenetics and Gene 
      Regulation, Medical Research Center, Sun Yat-sen Memorial Hospital, Sun Yat-sen 
      University, Guangzhou, Guangdong 510120, China.
LA  - eng
PT  - Journal Article
PT  - Research Support, Non-U.S. Gov't
DEP - 20210101
PL  - Australia
TA  - Theranostics
JT  - Theranostics
JID - 101552395
RN  - 0 (Hydrogels)
RN  - 0 (Polyesters)
RN  - 459TN2L5F5 (poly(lactide))
SB  - IM
MH  - Animals
MH  - Axons/drug effects
MH  - Diffusion Tensor Imaging/methods
MH  - Ganglia, Spinal/drug effects
MH  - Guided Tissue Regeneration/methods
MH  - Hydrogels/*pharmacology
MH  - Male
MH  - Nanofibers/*administration & dosage
MH  - Nerve Regeneration/drug effects
MH  - Neurogenesis/drug effects
MH  - Peripheral Nerve Injuries/*drug therapy
MH  - Polyesters/administration & dosage
MH  - Rats
MH  - Rats, Sprague-Dawley
MH  - Regenerative Medicine/methods
MH  - Schwann Cells/drug effects
MH  - Sciatic Nerve/*drug effects
MH  - Swine
MH  - Tissue Engineering/methods
MH  - Tissue Scaffolds/chemistry
PMC - PMC7806490
OTO - NOTNLM
OT  - decellularized nerve matrix hydrogel
OT  - electrospinning
OT  - magnetic resonance imaging
OT  - nerve guidance conduit
OT  - peripheral nerve injury
COIS- Competing Interests: The authors have declared that no competing interest exists.
EDAT- 2021/01/19 06:00
MHDA- 2021/07/28 06:00
PMCR- 2021/01/01
CRDT- 2021/01/18 05:29
PHST- 2020/07/18 00:00 [received]
PHST- 2020/12/21 00:00 [accepted]
PHST- 2021/01/18 05:29 [entrez]
PHST- 2021/01/19 06:00 [pubmed]
PHST- 2021/07/28 06:00 [medline]
PHST- 2021/01/01 00:00 [pmc-release]
AID - thnov11p2917 [pii]
AID - 10.7150/thno.50825 [doi]
PST - epublish
SO  - Theranostics. 2021 Jan 1;11(6):2917-2931. doi: 10.7150/thno.50825. eCollection 
      2021.

PMID- 39846266
OWN - NLM
STAT- MEDLINE
DCOM- 20250502
LR  - 20250523
IS  - 2192-2659 (Electronic)
IS  - 2192-2640 (Linking)
VI  - 14
IP  - 7
DP  - 2025 Mar
TI  - Adhesive and Conductive Fibrous Hydrogel Bandages for Effective Peripheral Nerve 
      Regeneration.
PG  - e2403722
LID - 10.1002/adhm.202403722 [doi]
AB  - Peripheral nerve injury is a common disease resulting in reversible and 
      irreversible impairments of motor and sensory functions. In addition to 
      conventional surgical interventions such as nerve grafting and neurorrhaphy, 
      nerve guidance conduits are used to effectively support axonal growth without 
      unexpected neuroma formation. However, there are still challenges to secure 
      tissue-mimetic mechanical and electrophysiological properties of the conduit 
      materials. Herein, the phenylborate-tethered hydrogel-assisted doping effect is 
      elucidated on conductive polymers, enhancing peripheral nerve regeneration when 
      used as a sutureless bandage on the injured nerve. The adhesive and conductive 
      nerve bandage consists of biocompatible hyaluronic acid hydrogel microfibers 
      produced by electrospinning, followed by in situ conductive polypyrrole 
      polymerization on the fibrous mat. Particularly, phenylborate groups enable high 
      adsorption of pyrrole without mechanical crack on the hydrogel network and allow 
      tissue-like stretchability and on-nerve adhesiveness. In a rat crushed nerve 
      injury model, the nerve bandage can effectively promote nerve regeneration 
      through stable sutureless wrapping followed by great electrical transmission on 
      the defect region, showing anatomical and functional recovery of the nerve 
      tissues and preventing muscular atrophy. Such hydrogel fibrous bandages will be a 
      promising surgical dressing to be combined with versatile biomedical 
      devices/materials for peripheral nerve repair.
CI  - © 2025 Wiley‐VCH GmbH.
FAU - Jin, Subin
AU  - Jin S
AD  - Department of Intelligent Precision Healthcare Convergence, Sungkyunkwan 
      University (SKKU), Suwon, 16419, Republic of Korea.
AD  - Center for Neuroscience Imaging Research, Institute for Basic Science (IBS), 
      Suwon, 16419, Republic of Korea.
FAU - Jung, Hyunjin
AU  - Jung H
AD  - Department of Electrical and Computer Engineering, Sungkyunkwan University, 
      Suwon, 16419, Republic of Korea.
FAU - Song, Jihyang
AU  - Song J
AD  - Department of Artificial Intelligence System Engineering, Sungkyunkwan 
      University, Suwon, 16419, Republic of Korea.
FAU - Kim, Sumin
AU  - Kim S
AD  - Department of Intelligent Precision Healthcare Convergence, Sungkyunkwan 
      University (SKKU), Suwon, 16419, Republic of Korea.
FAU - Yoon, Subeen
AU  - Yoon S
AUID- ORCID: 0009-0007-3510-7683
AD  - Department of Biomedical science, Graduate School, Kyung Hee University, Seoul, 
      02447, Republic of Korea.
FAU - Kim, Jung Hyun
AU  - Kim JH
AD  - Department of Intelligent Precision Healthcare Convergence, Sungkyunkwan 
      University (SKKU), Suwon, 16419, Republic of Korea.
FAU - Lee, Jung Seung
AU  - Lee JS
AD  - Department of Intelligent Precision Healthcare Convergence, Sungkyunkwan 
      University (SKKU), Suwon, 16419, Republic of Korea.
AD  - Department of Biomedical Engineering, Sungkyunkwan University (SKKU), Suwon, 
      16419, Republic of Korea.
FAU - Kim, Yong Jun
AU  - Kim YJ
AD  - Department of Pathology, College of Medicine, Kyung Hee University, Seoul, 02447, 
      Republic of Korea.
FAU - Son, Donghee
AU  - Son D
AD  - Center for Neuroscience Imaging Research, Institute for Basic Science (IBS), 
      Suwon, 16419, Republic of Korea.
AD  - Department of Electrical and Computer Engineering, Sungkyunkwan University, 
      Suwon, 16419, Republic of Korea.
AD  - Department of Artificial Intelligence System Engineering, Sungkyunkwan 
      University, Suwon, 16419, Republic of Korea.
FAU - Shin, Mikyung
AU  - Shin M
AUID- ORCID: 0000-0002-7990-5210
AD  - Department of Intelligent Precision Healthcare Convergence, Sungkyunkwan 
      University (SKKU), Suwon, 16419, Republic of Korea.
AD  - Center for Neuroscience Imaging Research, Institute for Basic Science (IBS), 
      Suwon, 16419, Republic of Korea.
AD  - Department of Biomedical Engineering, Sungkyunkwan University (SKKU), Suwon, 
      16419, Republic of Korea.
LA  - eng
GR  - 23B0102L1/Korean Fund for Regenerative Medicine (KFRM)/
GR  - RS-2023-00208262/National Research Foundation of Korea (NRF)/
GR  - RS-2023-NR077177/National Research Foundation of Korea (NRF)/
GR  - RS-2024-00467213/The Korea-US Collaborative Research Fund (KUCRF), funded by the 
      Ministry of Science and ICT and Ministry of Health & Welfare, Republic of Korea/
PT  - Journal Article
DEP - 20250123
PL  - Germany
TA  - Adv Healthc Mater
JT  - Advanced healthcare materials
JID - 101581613
RN  - 0 (Hydrogels)
RN  - 0 (Polymers)
RN  - 0 (Biocompatible Materials)
RN  - 0 (Pyrroles)
RN  - 9004-61-9 (Hyaluronic Acid)
RN  - 30604-81-0 (polypyrrole)
SB  - IM
MH  - Animals
MH  - *Nerve Regeneration/drug effects
MH  - *Hydrogels/chemistry/pharmacology
MH  - Rats
MH  - *Peripheral Nerve Injuries/therapy
MH  - Rats, Sprague-Dawley
MH  - *Bandages
MH  - Electric Conductivity
MH  - Polymers/chemistry
MH  - Biocompatible Materials/chemistry/pharmacology
MH  - Male
MH  - *Peripheral Nerves/physiology
MH  - Pyrroles/chemistry
MH  - Hyaluronic Acid/chemistry
OTO - NOTNLM
OT  - adhesives
OT  - conductive polymers
OT  - hydrogel microfibers
OT  - peripheral nerve regeneration
EDAT- 2025/01/23 12:36
MHDA- 2025/03/17 15:20
CRDT- 2025/01/23 06:12
PHST- 2025/01/15 00:00 [revised]
PHST- 2024/09/28 00:00 [received]
PHST- 2025/03/17 15:20 [medline]
PHST- 2025/01/23 12:36 [pubmed]
PHST- 2025/01/23 06:12 [entrez]
AID - 10.1002/adhm.202403722 [doi]
PST - ppublish
SO  - Adv Healthc Mater. 2025 Mar;14(7):e2403722. doi: 10.1002/adhm.202403722. Epub 
      2025 Jan 23.

PMID- 33002786
OWN - NLM
STAT- MEDLINE
DCOM- 20210514
LR  - 20240330
IS  - 1878-5905 (Electronic)
IS  - 0142-9612 (Print)
IS  - 0142-9612 (Linking)
VI  - 265
DP  - 2021 Jan
TI  - Self-assembling multidomain peptide hydrogels accelerate peripheral nerve 
      regeneration after crush injury.
PG  - 120401
LID - S0142-9612(20)30647-5 [pii]
LID - 10.1016/j.biomaterials.2020.120401 [doi]
AB  - Multidomain peptide (MDP) hydrogels are a class of self-assembling materials that 
      have been shown to elicit beneficial responses for soft tissue regeneration. 
      However, their capacity to promote nervous system regeneration remains unknown. 
      The peripheral nervous system (PNS) substantially recovers after injury, partly 
      due to the abundance of extracellular matrix (ECM) components in its basal 
      lamina. However, severe peripheral nerve injuries that significantly damage the 
      ECM continue to be a major clinical challenge as they occur at a high rate and 
      can be extremely detrimental to patients' quality of life. In this study, a panel 
      of eight MDPs were designed to contain various motifs mimicking extracellular 
      matrix components and growth factors and successfully self-assembled into 
      injectable, nanofibrous hydrogels. Using an in vitro screening system, various 
      lysine based MDPs were found to enhance neurite outgrowth. To test their capacity 
      to promote nerve regeneration in vivo, rat sciatic nerve crush injury was 
      performed with MDP hydrogels injected directly into the injury sites. MDP 
      hydrogels were found to enhance macrophage recruitment to the injury site and 
      degrade efficiently over time. Rats that were injected with the MDP hydrogel K(2) 
      and laminin motif-containing MDPs K(2)-IIKDI and K(2)-IKVAV were found to have 
      significantly accelerated functional recovery and remyelination compared to those 
      injected with HBSS or other MDPs. These results demonstrate that MDPs enhance 
      neurite outgrowth and promote a multicellular pro-regenerative response in 
      peripheral nerve injury. This study provides important insights into the 
      potential of MDPs as biomaterials for nerve regeneration and other clinical 
      applications.
CI  - Copyright © 2020 Elsevier Ltd. All rights reserved.
FAU - Lopez-Silva, Tania L
AU  - Lopez-Silva TL
AD  - Department of Chemistry and Bioengineering, Rice University, Houston, TX, 77005, 
      USA.
FAU - Cristobal, Carlo D
AU  - Cristobal CD
AD  - Integrative Program in Molecular and Biomedical Sciences, Baylor College of 
      Medicine, Houston, TX, 77030, USA; Jan and Dan Duncan Neurological Research 
      Institute, Texas Children's Hospital, Houston, TX, 77030, USA.
FAU - Edwin Lai, Cheuk Sun
AU  - Edwin Lai CS
AD  - Department of Chemistry and Bioengineering, Rice University, Houston, TX, 77005, 
      USA.
FAU - Leyva-Aranda, Viridiana
AU  - Leyva-Aranda V
AD  - Department of Chemistry and Bioengineering, Rice University, Houston, TX, 77005, 
      USA.
FAU - Lee, Hyun Kyoung
AU  - Lee HK
AD  - Integrative Program in Molecular and Biomedical Sciences, Baylor College of 
      Medicine, Houston, TX, 77030, USA; Department of Pediatrics-Neurology, Baylor 
      College of Medicine, Houston, TX, 77030, USA; Jan and Dan Duncan Neurological 
      Research Institute, Texas Children's Hospital, Houston, TX, 77030, USA. 
      Electronic address: hyunkyol@bcm.edu.
FAU - Hartgerink, Jeffrey D
AU  - Hartgerink JD
AD  - Department of Chemistry and Bioengineering, Rice University, Houston, TX, 77005, 
      USA. Electronic address: jdh@rice.edu.
LA  - eng
GR  - P50 HD103555/HD/NICHD NIH HHS/United States
GR  - R01 DE021798/DE/NIDCR NIH HHS/United States
GR  - R01 NS110859/NS/NINDS NIH HHS/United States
PT  - Journal Article
PT  - Research Support, N.I.H., Extramural
PT  - Research Support, Non-U.S. Gov't
PT  - Research Support, U.S. Gov't, Non-P.H.S.
DEP - 20200919
PL  - Netherlands
TA  - Biomaterials
JT  - Biomaterials
JID - 8100316
RN  - 0 (Hydrogels)
RN  - 0 (Peptides)
SB  - IM
MH  - Animals
MH  - *Crush Injuries
MH  - Humans
MH  - Hydrogels
MH  - Nerve Regeneration
MH  - Peptides
MH  - *Peripheral Nerve Injuries/drug therapy
MH  - Quality of Life
MH  - Rats
MH  - Sciatic Nerve
PMC - PMC7669633
MID - NIHMS1632904
OTO - NOTNLM
OT  - Bioactive materials
OT  - Peptide hydrogel
OT  - Peptide mimics
OT  - Peripheral nerve regeneration
OT  - Sciatic nerve crush injury
EDAT- 2020/10/02 06:00
MHDA- 2021/05/15 06:00
PMCR- 2022/01/01
CRDT- 2020/10/01 20:17
PHST- 2020/04/29 00:00 [received]
PHST- 2020/09/12 00:00 [revised]
PHST- 2020/09/17 00:00 [accepted]
PHST- 2020/10/02 06:00 [pubmed]
PHST- 2021/05/15 06:00 [medline]
PHST- 2020/10/01 20:17 [entrez]
PHST- 2022/01/01 00:00 [pmc-release]
AID - S0142-9612(20)30647-5 [pii]
AID - 10.1016/j.biomaterials.2020.120401 [doi]
PST - ppublish
SO  - Biomaterials. 2021 Jan;265:120401. doi: 10.1016/j.biomaterials.2020.120401. Epub 
      2020 Sep 19.

PMID- 35670309
OWN - NLM
STAT- MEDLINE
DCOM- 20220818
LR  - 20250728
IS  - 2192-2659 (Electronic)
IS  - 2192-2640 (Linking)
VI  - 11
IP  - 16
DP  - 2022 Aug
TI  - Conductive Hydrogel Conduits with Growth Factor Gradients for Peripheral Nerve 
      Repair in Diabetics with Non-Suture Tape.
PG  - e2200755
LID - 10.1002/adhm.202200755 [doi]
AB  - Diabetic patients suffer from peripheral nerve injury with slow and incomplete 
      regeneration owing to hyperglycemia and microvascular complications. This study 
      develops a graphene-based nerve guidance conduit by incorporating natural double 
      network hydrogel and a neurotrophic concentration gradient with non-invasive 
      treatment for diabetics. GelMA/silk fibroin double network hydrogel plays 
      quadruple roles for rapid setting/curing, suitable mechanical supporting, good 
      biocompatibility, and sustainable growth factor delivery. Meanwhile, graphene 
      mesh can improve the toughness of conduit and enhance conductivity of conduit for 
      regeneration. Here, novel silk tapes show quick and tough adhesion of wet tissue 
      by dual mechanism to replace suture step. The in vivo results demonstrate that 
      gradient concentration of netrin-1 in conduit have better performance than 
      uniform concentration caused by chemotaxis phenomenon for axon extension, 
      remyelination, and angiogenesis. Altogether, GelMA/silk graphene conduit with 
      gradient netrin-1 and dry double-sided adhesive tape can significantly promote 
      repairing of peripheral nerve injury and inhibit the atrophy of muscles for 
      diabetics.
CI  - © 2022 Wiley-VCH GmbH.
FAU - Cai, Yuting
AU  - Cai Y
AD  - Guangdong Provincial Key Laboratory of Functional Oxide Materials and Devices, 
      Southern University of Science and Technology, Shenzhen, Guangdong, 518055, 
      China.
AD  - Department of Chemical and Biological Engineering, Guangdong-Hong Kong-Macao 
      Joint Laboratory for Intelligent Micro-Nano Optoelectronic Technology, William 
      Mong Institute of Nano Science and Technology, and Hong Kong Branch of Chinese 
      National Engineering Research Center for Tissue Restoration and Reconstruction, 
      The Hong Kong University of Science and Technology, Clear Water Bay, Kowloon, 
      Hong Kong, 999077, P. R. China.
FAU - Huang, Qun
AU  - Huang Q
AD  - Department of Vascular Surgery, Shanghai Ninth People's Hospital, Shanghai 
      JiaoTong University School of Medicine, Shanghai, 200011, China.
AD  - Vascular Center of Shanghai JiaoTong University, Shanghai, 200011, China.
FAU - Wang, Penghui
AU  - Wang P
AD  - Department of Vascular Surgery, Shanghai Ninth People's Hospital, Shanghai 
      JiaoTong University School of Medicine, Shanghai, 200011, China.
FAU - Ye, Kaichuang
AU  - Ye K
AD  - Department of Vascular Surgery, Shanghai Ninth People's Hospital, Shanghai 
      JiaoTong University School of Medicine, Shanghai, 200011, China.
AD  - Vascular Center of Shanghai JiaoTong University, Shanghai, 200011, China.
FAU - Zhao, Zhen
AU  - Zhao Z
AD  - Department of Vascular Surgery, Shanghai Ninth People's Hospital, Shanghai 
      JiaoTong University School of Medicine, Shanghai, 200011, China.
AD  - Vascular Center of Shanghai JiaoTong University, Shanghai, 200011, China.
FAU - Chen, Haomin
AU  - Chen H
AD  - Department of Materials Science and Engineering, KAIST Institute for the 
      Nanocentury, Korea Advanced Institute of Science and Technology (KAIST), Daejeon, 
      34141, Republic of Korea.
FAU - Liu, Zhenjing
AU  - Liu Z
AD  - Department of Chemical and Biological Engineering, Guangdong-Hong Kong-Macao 
      Joint Laboratory for Intelligent Micro-Nano Optoelectronic Technology, William 
      Mong Institute of Nano Science and Technology, and Hong Kong Branch of Chinese 
      National Engineering Research Center for Tissue Restoration and Reconstruction, 
      The Hong Kong University of Science and Technology, Clear Water Bay, Kowloon, 
      Hong Kong, 999077, P. R. China.
FAU - Liu, Hongwei
AU  - Liu H
AD  - Department of Chemical and Biological Engineering, Guangdong-Hong Kong-Macao 
      Joint Laboratory for Intelligent Micro-Nano Optoelectronic Technology, William 
      Mong Institute of Nano Science and Technology, and Hong Kong Branch of Chinese 
      National Engineering Research Center for Tissue Restoration and Reconstruction, 
      The Hong Kong University of Science and Technology, Clear Water Bay, Kowloon, 
      Hong Kong, 999077, P. R. China.
FAU - Wong, Hoilun
AU  - Wong H
AD  - Department of Chemical and Biological Engineering, Guangdong-Hong Kong-Macao 
      Joint Laboratory for Intelligent Micro-Nano Optoelectronic Technology, William 
      Mong Institute of Nano Science and Technology, and Hong Kong Branch of Chinese 
      National Engineering Research Center for Tissue Restoration and Reconstruction, 
      The Hong Kong University of Science and Technology, Clear Water Bay, Kowloon, 
      Hong Kong, 999077, P. R. China.
FAU - Tamtaji, Mohsen
AU  - Tamtaji M
AD  - Department of Chemical and Biological Engineering, Guangdong-Hong Kong-Macao 
      Joint Laboratory for Intelligent Micro-Nano Optoelectronic Technology, William 
      Mong Institute of Nano Science and Technology, and Hong Kong Branch of Chinese 
      National Engineering Research Center for Tissue Restoration and Reconstruction, 
      The Hong Kong University of Science and Technology, Clear Water Bay, Kowloon, 
      Hong Kong, 999077, P. R. China.
FAU - Zhang, Kenan
AU  - Zhang K
AD  - Department of Chemical and Biological Engineering, Guangdong-Hong Kong-Macao 
      Joint Laboratory for Intelligent Micro-Nano Optoelectronic Technology, William 
      Mong Institute of Nano Science and Technology, and Hong Kong Branch of Chinese 
      National Engineering Research Center for Tissue Restoration and Reconstruction, 
      The Hong Kong University of Science and Technology, Clear Water Bay, Kowloon, 
      Hong Kong, 999077, P. R. China.
FAU - Xu, Feng
AU  - Xu F
AD  - Bioinspired Engineering and Biomechanics Center (BEBC), Xi'an Jiaotong 
      University, Xi'an, 710049, China.
FAU - Jin, Guorui
AU  - Jin G
AD  - Bioinspired Engineering and Biomechanics Center (BEBC), Xi'an Jiaotong 
      University, Xi'an, 710049, China.
FAU - Zeng, Lun
AU  - Zeng L
AD  - Guangzhou Baiyun Medical Adhesive Co. Ltd, Guangzhou, Guangdong, 510405, P. R. 
      China.
FAU - Xie, Jianbo
AU  - Xie J
AD  - Guangzhou Baiyun Medical Adhesive Co. Ltd, Guangzhou, Guangdong, 510405, P. R. 
      China.
FAU - Du, Yucong
AU  - Du Y
AD  - Guangzhou Baiyun Medical Adhesive Co. Ltd, Guangzhou, Guangdong, 510405, P. R. 
      China.
FAU - Hu, Zhigang
AU  - Hu Z
AD  - Silver Age Engineering Plastics (Dongguan) Co. Ltd, Dongguan, Guangdong, 523187, 
      P. R. China.
FAU - Sun, Dazhi
AU  - Sun D
AD  - Guangdong Provincial Key Laboratory of Functional Oxide Materials and Devices, 
      Southern University of Science and Technology, Shenzhen, Guangdong, 518055, 
      China.
FAU - Qin, Jinbao
AU  - Qin J
AD  - Department of Vascular Surgery, Shanghai Ninth People's Hospital, Shanghai 
      JiaoTong University School of Medicine, Shanghai, 200011, China.
AD  - Vascular Center of Shanghai JiaoTong University, Shanghai, 200011, China.
FAU - Lu, Xinwu
AU  - Lu X
AD  - Department of Vascular Surgery, Shanghai Ninth People's Hospital, Shanghai 
      JiaoTong University School of Medicine, Shanghai, 200011, China.
AD  - Vascular Center of Shanghai JiaoTong University, Shanghai, 200011, China.
FAU - Luo, Zhengtang
AU  - Luo Z
AUID- ORCID: 0000-0002-5134-9240
AD  - Department of Chemical and Biological Engineering, Guangdong-Hong Kong-Macao 
      Joint Laboratory for Intelligent Micro-Nano Optoelectronic Technology, William 
      Mong Institute of Nano Science and Technology, and Hong Kong Branch of Chinese 
      National Engineering Research Center for Tissue Restoration and Reconstruction, 
      The Hong Kong University of Science and Technology, Clear Water Bay, Kowloon, 
      Hong Kong, 999077, P. R. China.
LA  - eng
PT  - Journal Article
PT  - Research Support, Non-U.S. Gov't
DEP - 20220621
PL  - Germany
TA  - Adv Healthc Mater
JT  - Advanced healthcare materials
JID - 101581613
RN  - 0 (Hydrogels)
RN  - 158651-98-0 (Netrin-1)
RN  - 7782-42-5 (Graphite)
RN  - 9007-76-5 (Fibroins)
SB  - IM
MH  - Animals
MH  - *Diabetes Mellitus
MH  - *Fibroins
MH  - *Graphite/pharmacology
MH  - Humans
MH  - Hydrogels/pharmacology
MH  - Nerve Regeneration
MH  - Netrin-1
MH  - *Peripheral Nerve Injuries/therapy
MH  - Rats
MH  - Rats, Sprague-Dawley
MH  - Sciatic Nerve/physiology
MH  - Tissue Scaffolds
OTO - NOTNLM
OT  - diabetes
OT  - growth factor gradients
OT  - nerve guidance conduits
OT  - non-suture
OT  - peripheral nerve regeneration
EDAT- 2022/06/08 06:00
MHDA- 2022/08/19 06:00
CRDT- 2022/06/07 06:13
PHST- 2022/05/11 00:00 [revised]
PHST- 2022/04/05 00:00 [received]
PHST- 2022/06/08 06:00 [pubmed]
PHST- 2022/08/19 06:00 [medline]
PHST- 2022/06/07 06:13 [entrez]
AID - 10.1002/adhm.202200755 [doi]
PST - ppublish
SO  - Adv Healthc Mater. 2022 Aug;11(16):e2200755. doi: 10.1002/adhm.202200755. Epub 
      2022 Jun 21.

PMID- 33545917
OWN - NLM
STAT- MEDLINE
DCOM- 20210519
LR  - 20210519
IS  - 1873-0191 (Electronic)
IS  - 0928-4931 (Linking)
VI  - 120
DP  - 2021 Jan
TI  - Decellularized nerve matrix hydrogel scaffolds with longitudinally oriented and 
      size-tunable microchannels for peripheral nerve regeneration.
PG  - 111791
LID - S0928-4931(20)33710-3 [pii]
LID - 10.1016/j.msec.2020.111791 [doi]
AB  - The scaffolding biomaterials and their internal structures are crucial in 
      constructing growth-permissive microenvironment for tissue regeneration. A 
      functional bioscaffold not only requires sufficient extracellular matrix 
      components, but also provides topological guidance by mimicry of the 
      ultrastructure of the native tissue. In our laboratory, a decellularized nerve 
      matrix hydrogel derived from porcine sciatic nerve (pDNM-G) is successfully 
      prepared, which shows great promise for peripheral nerve regeneration. Herein, 
      longitudinally oriented microchannel structures were introduced into pDNM-G 
      bioscaffolds (A-pDNM-G) through controlled unidirectional freeze-drying. The 
      axially aligned microchannels effectively directed and significantly promoted 
      neurite extension and Schwann cell migration, assessed by culturing dorsal root 
      ganglion explants on the longitudinal sections of A-pDNM-G scaffolds. Such 
      regenerative cellular responses can be further optimized by tuning the channel 
      sizes. In vivo studies confirmed that the implanted nerve guidance conduits 
      containing A-pDNM-G scaffolds significantly facilitated axonal extension, 
      myelination, and reached considerable functional recovery in 15-mm rat sciatic 
      nerve defects. The incorporation of nerve growth factor further improved the 
      overall performance in the grafted nerve. The bioactive pDNM-G enables controlled 
      release of neurotrophic factor and easy integration of topological cue provided 
      by the axially aligned microchannels into implantable bioscaffolds, which may 
      serve in future clinical treatments of peripheral nerve injury.
CI  - Copyright © 2020 Elsevier B.V. All rights reserved.
FAU - Rao, Zilong
AU  - Rao Z
AD  - PCFM Lab, GD HPPC Lab, School of Chemistry, Sun Yat-sen University, Guangzhou 
      510275, China; Guangdong Functional Biomaterials Engineering Technology Research 
      Center, School of Materials Science and Engineering, Sun Yat-sen University, 
      Guangzhou 510275, China.
FAU - Lin, Tao
AU  - Lin T
AD  - Guangdong Peripheral Nerve Tissue Engineering and Technology Research Center, 
      Department of Orthopedic and Microsurgery, The First Affiliated Hospital of Sun 
      Yat-sen University, Guangzhou 510080, China; Department of Orthopedics and 
      Traumatology, Zhujiang Hospital of Southern Medical University, Guangzhou 510280, 
      China.
FAU - Qiu, Shuai
AU  - Qiu S
AD  - Guangdong Peripheral Nerve Tissue Engineering and Technology Research Center, 
      Department of Orthopedic and Microsurgery, The First Affiliated Hospital of Sun 
      Yat-sen University, Guangzhou 510080, China.
FAU - Zhou, Jing
AU  - Zhou J
AD  - Guangdong Functional Biomaterials Engineering Technology Research Center, School 
      of Materials Science and Engineering, Sun Yat-sen University, Guangzhou 510275, 
      China.
FAU - Liu, Sheng
AU  - Liu S
AD  - PCFM Lab, GD HPPC Lab, School of Chemistry, Sun Yat-sen University, Guangzhou 
      510275, China.
FAU - Chen, Shihao
AU  - Chen S
AD  - PCFM Lab, GD HPPC Lab, School of Chemistry, Sun Yat-sen University, Guangzhou 
      510275, China.
FAU - Wang, Tao
AU  - Wang T
AD  - Guangdong Peripheral Nerve Tissue Engineering and Technology Research Center, 
      Department of Orthopedic and Microsurgery, The First Affiliated Hospital of Sun 
      Yat-sen University, Guangzhou 510080, China; Guangdong Provincial Soft Tissue 
      Biofabrication Engineering Laboratory, Guangzhou 510080, China.
FAU - Liu, Xiaolin
AU  - Liu X
AD  - Guangdong Peripheral Nerve Tissue Engineering and Technology Research Center, 
      Department of Orthopedic and Microsurgery, The First Affiliated Hospital of Sun 
      Yat-sen University, Guangzhou 510080, China.
FAU - Zhu, Qingtang
AU  - Zhu Q
AD  - Guangdong Peripheral Nerve Tissue Engineering and Technology Research Center, 
      Department of Orthopedic and Microsurgery, The First Affiliated Hospital of Sun 
      Yat-sen University, Guangzhou 510080, China; Guangdong Provincial Soft Tissue 
      Biofabrication Engineering Laboratory, Guangzhou 510080, China. Electronic 
      address: zhuqingt@mail.sysu.edu.cn.
FAU - Bai, Ying
AU  - Bai Y
AD  - Guangdong Functional Biomaterials Engineering Technology Research Center, School 
      of Materials Science and Engineering, Sun Yat-sen University, Guangzhou 510275, 
      China; Guangdong Provincial Soft Tissue Biofabrication Engineering Laboratory, 
      Guangzhou 510080, China. Electronic address: baiy28@mail.sysu.edu.cn.
FAU - Quan, Daping
AU  - Quan D
AD  - PCFM Lab, GD HPPC Lab, School of Chemistry, Sun Yat-sen University, Guangzhou 
      510275, China; Guangdong Functional Biomaterials Engineering Technology Research 
      Center, School of Materials Science and Engineering, Sun Yat-sen University, 
      Guangzhou 510275, China. Electronic address: cesqdp@mail.sysu.edu.cn.
LA  - eng
PT  - Journal Article
DEP - 20201210
PL  - Netherlands
TA  - Mater Sci Eng C Mater Biol Appl
JT  - Materials science & engineering. C, Materials for biological applications
JID - 101484109
RN  - 0 (Hydrogels)
SB  - IM
MH  - Animals
MH  - Hydrogels
MH  - Nerve Regeneration
MH  - *Nerve Tissue
MH  - *Peripheral Nerve Injuries/therapy
MH  - Rats
MH  - Sciatic Nerve
MH  - Swine
MH  - Tissue Scaffolds
OTO - NOTNLM
OT  - Decellularized matrix
OT  - Microchannel
OT  - Nerve guidance conduit
OT  - Nerve regeneration
OT  - Peripheral nerve injury
EDAT- 2021/02/07 06:00
MHDA- 2021/05/20 06:00
CRDT- 2021/02/06 01:01
PHST- 2020/07/23 00:00 [received]
PHST- 2020/11/20 00:00 [revised]
PHST- 2020/12/03 00:00 [accepted]
PHST- 2021/02/06 01:01 [entrez]
PHST- 2021/02/07 06:00 [pubmed]
PHST- 2021/05/20 06:00 [medline]
AID - S0928-4931(20)33710-3 [pii]
AID - 10.1016/j.msec.2020.111791 [doi]
PST - ppublish
SO  - Mater Sci Eng C Mater Biol Appl. 2021 Jan;120:111791. doi: 
      10.1016/j.msec.2020.111791. Epub 2020 Dec 10.

PMID- 37448664
OWN - NLM
STAT- PubMed-not-MEDLINE
LR  - 20230718
IS  - 2590-0064 (Electronic)
IS  - 2590-0064 (Linking)
VI  - 21
DP  - 2023 Aug
TI  - Ropivacaine microsphere-loaded electroconductive nerve dressings for long-acting 
      analgesia and functional recovery following diabetic peripheral nerve injury.
PG  - 100712
LID - 10.1016/j.mtbio.2023.100712 [doi]
LID - 100712
AB  - In recent years, electroconductive hydrogels (ECHs) have shown great potential in 
      promoting nerve regeneration and motor function recovery following diabetic 
      peripheral nerve injury (PNI), attributed to their similar electrical and 
      mechanical characteristics to innate nervous tissue. It is well-established that 
      PNI causes motor deficits and pain, especially in diabetics. Current evidence 
      suggests that ropivacaine (ROP) encapsulated in poly lactic-co-glycolic acid 
      (PLGA) microspheres (MSs) yield a sustained analgesic effect. In this study, an 
      ECH electroconductive network loaded with MS/ROP (ECH-MS/ROP) was designed as a 
      promising therapeutic approach for diabetic PNI to exert lasting analgesia and 
      functional recovery. This dual delivery system allowed ROP's slow and sequential 
      release, achieving sustained analgesia as demonstrated by our in vivo 
      experiments. Meanwhile, this system was designed like a lamellar dressing, with 
      desirable adhesive and self-curling properties, convenient for treating injured 
      nerve tissues via automatically wrapping tube-like structures, facilitating the 
      process of implantation. Our in vitro assays verified that ECH-MS/ROP was able to 
      enhance the adhesion and motility of Schwann cells. Besides, both in vitro and in 
      vivo studies substantiated that ECH-MS/ROP stimulated myelinated axon 
      regeneration through the MEK/ERK signaling pathway, thereby improving muscular 
      denervation atrophy and facilitating functional recovery. Therefore, this study 
      suggests that the ECH-MS/ROP dressing provides a promising strategy for treating 
      diabetic PNI to facilitate nerve regeneration, functional recovery and pain 
      relief.
CI  - © 2023 The Authors.
FAU - Liang, Fangguo
AU  - Liang F
AD  - Department of Plastic and Cosmetic Surgery, Nanfang Hospital, Southern Medical 
      University, Guangzhou, Guangdong Province, 510515, China.
FAU - Yang, Yusheng
AU  - Yang Y
AD  - Division of Orthopaedics and Traumatology, Department of Orthopaedics, Nanfang 
      Hospital, Southern Medical University, Guangzhou, Guangdong Province, 510515, 
      China.
FAU - Chen, Yuyong
AU  - Chen Y
AD  - Department of Orthopedics, Southern University of Science and Technology 
      Hospital, Shenzhen, Guangdong Province, 510800, China.
FAU - Xie, Jiajun
AU  - Xie J
AD  - Division of Orthopaedic Surgery, Department of Orthopaedics, Nanfang Hospital, 
      Southern Medical University, Guangzhou, Guangdong Province, 510515, China.
FAU - Liu, Shencai
AU  - Liu S
AD  - Division of Orthopaedic Surgery, Department of Orthopaedics, Nanfang Hospital, 
      Southern Medical University, Guangzhou, Guangdong Province, 510515, China.
FAU - Tan, Zilin
AU  - Tan Z
AD  - Department of General Surgery, Nanfang Hospital, Southern Medical University, 
      Guangzhou, Guangdong Province, 510515, China.
FAU - Tian, Liangjie
AU  - Tian L
AD  - Division of Orthopaedics and Traumatology, Department of Orthopaedics, Nanfang 
      Hospital, Southern Medical University, Guangzhou, Guangdong Province, 510515, 
      China.
FAU - Yu, Zhiqiang
AU  - Yu Z
AD  - Guangdong Provincial Key Laboratory of New Drug Screening, School of 
      Pharmaceutical Sciences, Southern Medical University, Guangzhou, Guangdong, 
      510515, China.
FAU - Shi, Zhanjun
AU  - Shi Z
AD  - Division of Orthopaedic Surgery, Department of Orthopaedics, Nanfang Hospital, 
      Southern Medical University, Guangzhou, Guangdong Province, 510515, China.
FAU - Xie, Peigen
AU  - Xie P
AD  - Department of Spine Surgery, The Third Affiliated Hospital of Sun Yat-sen, 
      University, Guangzhou, Guangdong Province, 510600, China.
FAU - Ding, Hong
AU  - Ding H
AD  - Department of Anesthesiology, Nanfang Hospital, Southern Medical University, 
      Guangzhou, Guangdong Province, 510515, China.
FAU - Yang, Qinfeng
AU  - Yang Q
AD  - Division of Orthopaedic Surgery, Department of Orthopaedics, Nanfang Hospital, 
      Southern Medical University, Guangzhou, Guangdong Province, 510515, China.
LA  - eng
PT  - Journal Article
DEP - 20230623
PL  - England
TA  - Mater Today Bio
JT  - Materials today. Bio
JID - 101757228
PMC - PMC10336588
OTO - NOTNLM
OT  - Analgesia
OT  - Diabetic peripheral nerve injury
OT  - Electroconductive hydrogel
OT  - Nerve regeneration
OT  - Ropivacaine microspheres
COIS- The authors declare that they have no known competing financial interests or 
      personal relationships that could have appeared to influence the work reported in 
      this paper.
EDAT- 2023/07/14 13:06
MHDA- 2023/07/14 13:07
PMCR- 2023/06/23
CRDT- 2023/07/14 03:49
PHST- 2023/04/06 00:00 [received]
PHST- 2023/06/15 00:00 [revised]
PHST- 2023/06/19 00:00 [accepted]
PHST- 2023/07/14 13:07 [medline]
PHST- 2023/07/14 13:06 [pubmed]
PHST- 2023/07/14 03:49 [entrez]
PHST- 2023/06/23 00:00 [pmc-release]
AID - S2590-0064(23)00172-2 [pii]
AID - 100712 [pii]
AID - 10.1016/j.mtbio.2023.100712 [doi]
PST - epublish
SO  - Mater Today Bio. 2023 Jun 23;21:100712. doi: 10.1016/j.mtbio.2023.100712. 
      eCollection 2023 Aug.

PMID- 38117891
OWN - NLM
STAT- MEDLINE
DCOM- 20231222
LR  - 20250613
IS  - 2375-2548 (Electronic)
IS  - 2375-2548 (Linking)
VI  - 9
IP  - 51
DP  - 2023 Dec 22
TI  - An injectable and adaptable hydrogen sulfide delivery system for modulating 
      neuroregenerative microenvironment.
PG  - eadi1078
LID - 10.1126/sciadv.adi1078 [doi]
LID - eadi1078
AB  - Peripheral nerve regeneration is a complex physiological process. Single-function 
      nerve scaffolds often struggle to quickly adapt to the imbalanced regenerative 
      microenvironment, leading to slow nerve regeneration and limited functional 
      recovery. In this study, we demonstrate a "pleiotropic gas transmitter" strategy 
      based on endogenous reactive oxygen species (ROS), which trigger the on-demand 
      H(2)S release at the defect area for transected peripheral nerve injury (PNI) 
      repair through concurrent neuroregeneration and neuroprotection processing. This 
      H(2)S delivery system consists of an H(2)S donor (peroxyTCM) encapsulated in a 
      ROS-responsive polymer (mPEG-PMet) and loaded into a temperature-sensitive poly 
      (amino acid) hydrogel (mPEG-PA-PP). This multi-effect combination strategy 
      greatly promotes the regeneration of PNI, attributed to the physiological effects 
      of H(2)S. These effects include the inhibition of inflammation and oxidative 
      stress, protection of nerve cells, promotion of angiogenesis, and the restoration 
      of normal mitochondrial function. The adaptive release of pleiotropic messengers 
      to modulate the tissue regeneration microenvironment offers promising peripheral 
      nerve repair and tissue engineering opportunities.
FAU - Dong, Xianzhen
AU  - Dong X
AUID- ORCID: 0000-0002-1272-0895
AD  - State Key Laboratory of Advanced Technology for Materials Synthesis and 
      Processing, Wuhan University of Technology, Biomedical Materials and Engineering 
      Research Center of Hubei Province, Wuhan 430070, China.
FAU - Zhang, Hao
AU  - Zhang H
AUID- ORCID: 0000-0003-2472-1534
AD  - Department of Orthopedics Trauma and Microsurgery, Zhongnan Hospital of Wuhan 
      University, Wuhan 430071, China.
FAU - Duan, Ping
AU  - Duan P
AUID- ORCID: 0000-0001-7833-9651
AD  - Department of Orthopedics Trauma and Microsurgery, Zhongnan Hospital of Wuhan 
      University, Wuhan 430071, China.
FAU - Liu, Kun
AU  - Liu K
AD  - State Key Laboratory of Advanced Technology for Materials Synthesis and 
      Processing, Wuhan University of Technology, Biomedical Materials and Engineering 
      Research Center of Hubei Province, Wuhan 430070, China.
FAU - Yu, Yifeng
AU  - Yu Y
AD  - Department of Orthopedics Trauma and Microsurgery, Zhongnan Hospital of Wuhan 
      University, Wuhan 430071, China.
FAU - Wei, Wenying
AU  - Wei W
AUID- ORCID: 0000-0002-6434-2865
AD  - State Key Laboratory of Advanced Technology for Materials Synthesis and 
      Processing, Wuhan University of Technology, Biomedical Materials and Engineering 
      Research Center of Hubei Province, Wuhan 430070, China.
FAU - Wang, Weixing
AU  - Wang W
AD  - Department of Orthopedics Trauma and Microsurgery, Zhongnan Hospital of Wuhan 
      University, Wuhan 430071, China.
FAU - Liu, Yuhang
AU  - Liu Y
AUID- ORCID: 0000-0003-2921-905X
AD  - Department of Orthopedics Trauma and Microsurgery, Zhongnan Hospital of Wuhan 
      University, Wuhan 430071, China.
FAU - Cheng, Qiang
AU  - Cheng Q
AUID- ORCID: 0009-0003-2354-3569
AD  - State Key Laboratory of Advanced Technology for Materials Synthesis and 
      Processing, Wuhan University of Technology, Biomedical Materials and Engineering 
      Research Center of Hubei Province, Wuhan 430070, China.
FAU - Liang, Xinyue
AU  - Liang X
AD  - State Key Laboratory of Advanced Technology for Materials Synthesis and 
      Processing, Wuhan University of Technology, Biomedical Materials and Engineering 
      Research Center of Hubei Province, Wuhan 430070, China.
FAU - Huo, Yuanfang
AU  - Huo Y
AD  - State Key Laboratory of Advanced Technology for Materials Synthesis and 
      Processing, Wuhan University of Technology, Biomedical Materials and Engineering 
      Research Center of Hubei Province, Wuhan 430070, China.
FAU - Yan, Lesan
AU  - Yan L
AUID- ORCID: 0000-0003-3616-9628
AD  - State Key Laboratory of Advanced Technology for Materials Synthesis and 
      Processing, Wuhan University of Technology, Biomedical Materials and Engineering 
      Research Center of Hubei Province, Wuhan 430070, China.
FAU - Yu, Aixi
AU  - Yu A
AUID- ORCID: 0000-0002-5723-6140
AD  - Department of Orthopedics Trauma and Microsurgery, Zhongnan Hospital of Wuhan 
      University, Wuhan 430071, China.
FAU - Dai, Honglian
AU  - Dai H
AUID- ORCID: 0000-0003-3842-6843
AD  - State Key Laboratory of Advanced Technology for Materials Synthesis and 
      Processing, Wuhan University of Technology, Biomedical Materials and Engineering 
      Research Center of Hubei Province, Wuhan 430070, China.
AD  - Shenzhen Research Institute of Wuhan University of Technology, Shenzhen 518000, 
      China.
LA  - eng
PT  - Journal Article
PT  - Research Support, Non-U.S. Gov't
DEP - 20231220
PL  - United States
TA  - Sci Adv
JT  - Science advances
JID - 101653440
RN  - YY9FVM7NSN (Hydrogen Sulfide)
RN  - 9004-74-4 (monomethoxypolyethylene glycol)
RN  - 0 (Reactive Oxygen Species)
RN  - 3WJQ0SDW1A (Polyethylene Glycols)
SB  - IM
MH  - Humans
MH  - *Hydrogen Sulfide/pharmacology
MH  - Reactive Oxygen Species
MH  - Polyethylene Glycols
MH  - *Peripheral Nerve Injuries/drug therapy
MH  - Nerve Regeneration
PMC - PMC10732521
EDAT- 2023/12/20 18:41
MHDA- 2023/12/22 06:42
PMCR- 2023/12/20
CRDT- 2023/12/20 14:06
PHST- 2023/12/22 06:42 [medline]
PHST- 2023/12/20 18:41 [pubmed]
PHST- 2023/12/20 14:06 [entrez]
PHST- 2023/12/20 00:00 [pmc-release]
AID - adi1078 [pii]
AID - 10.1126/sciadv.adi1078 [doi]
PST - ppublish
SO  - Sci Adv. 2023 Dec 22;9(51):eadi1078. doi: 10.1126/sciadv.adi1078. Epub 2023 Dec 
      20.

PMID- 35148064
OWN - NLM
STAT- MEDLINE
DCOM- 20220407
LR  - 20220407
IS  - 1944-8252 (Electronic)
IS  - 1944-8244 (Linking)
VI  - 14
IP  - 7
DP  - 2022 Feb 23
TI  - Regulation of Schwann Cell and DRG Neurite Behaviors within Decellularized 
      Peripheral Nerve Matrix.
PG  - 8693-8704
LID - 10.1021/acsami.1c20320 [doi]
AB  - Decellularized nerve hydrogels (dNHs) containing bioactive molecules are 
      promising biomaterials for peripheral nerve injury (PNI) treatment and have been 
      extensively applied in clinical and preclinical practice. However, most previous 
      research projects studied their influences on nerve-related cellular behaviors in 
      two dimensions (2D) without taking hydrogel biomechanics into consideration. The 
      molecular mechanisms underlying the beneficial microenvironment provided by dNHs 
      also remain unclear. In this study, dNHs from rat sciatic nerves were prepared, 
      and their effects on Schwann cell (SC) and dorsal root ganglion (DRG) neurite 
      behaviors were evaluated and compared to commercial rat tail type I collagen 
      (Col) hydrogels in three-dimensional (3D) environments. We found that dNHs could 
      promote SC proliferation and neurite outgrowth, and both the hydrogel mechanics 
      and components contributed to the dNH functionalization. Through proteomics 
      analysis, we found that laminin (LAM) and type V collagen (COLV) exclusively and 
      abundantly existed in dNHs. By adding exogenous LAM and COLV into Col hydrogels, 
      we demonstrated that they regulated SC gene expression and that LAM could promote 
      SC spreading and neurite outgrowth, while COLV improved SC proliferation. Lastly, 
      dNHs were fabricated into paper-like, aligned nerve scaffolds through 
      unidirectional freezing to expand the dNH applications in PNI treatment.
FAU - Xue, Wen
AU  - Xue W
AD  - Mary & Dick Holland Regenerative Medicine Program, University of Nebraska Medical 
      Center, Omaha, Nebraska 68198, United States.
AD  - Division of Cardiology, Department of Internal Medicine, University of Nebraska 
      Medical Center, Omaha, Nebraska 68198, United States.
FAU - Kong, Yunfan
AU  - Kong Y
AD  - Mary & Dick Holland Regenerative Medicine Program, University of Nebraska Medical 
      Center, Omaha, Nebraska 68198, United States.
AD  - Division of Cardiology, Department of Internal Medicine, University of Nebraska 
      Medical Center, Omaha, Nebraska 68198, United States.
FAU - Abu, Rafay
AU  - Abu R
AD  - Mass Spectrometry & Proteomics Core, University of Nebraska Medical Center, 
      Omaha, Nebraska 68198, United States.
FAU - Roy, Pooja
AU  - Roy P
AD  - Mary & Dick Holland Regenerative Medicine Program, University of Nebraska Medical 
      Center, Omaha, Nebraska 68198, United States.
AD  - Department of Neurological Sciences, University of Nebraska Medical Center, 
      Omaha, Nebraska 68198, United States.
FAU - Huh, Sung-Ho
AU  - Huh SH
AD  - Mary & Dick Holland Regenerative Medicine Program, University of Nebraska Medical 
      Center, Omaha, Nebraska 68198, United States.
AD  - Department of Neurological Sciences, University of Nebraska Medical Center, 
      Omaha, Nebraska 68198, United States.
FAU - Kuss, Mitchell
AU  - Kuss M
AD  - Mary & Dick Holland Regenerative Medicine Program, University of Nebraska Medical 
      Center, Omaha, Nebraska 68198, United States.
AD  - Division of Cardiology, Department of Internal Medicine, University of Nebraska 
      Medical Center, Omaha, Nebraska 68198, United States.
FAU - Kumar, Vikas
AU  - Kumar V
AD  - Mass Spectrometry & Proteomics Core, University of Nebraska Medical Center, 
      Omaha, Nebraska 68198, United States.
AD  - Department of Genetics, Cell Biology and Anatomy, University of Nebraska Medical 
      Center, Omaha, Nebraska 68198, United States.
FAU - Duan, Bin
AU  - Duan B
AUID- ORCID: 0000-0002-5647-3793
AD  - Mary & Dick Holland Regenerative Medicine Program, University of Nebraska Medical 
      Center, Omaha, Nebraska 68198, United States.
AD  - Division of Cardiology, Department of Internal Medicine, University of Nebraska 
      Medical Center, Omaha, Nebraska 68198, United States.
AD  - Department of Mechanical and Materials Engineering, University of 
      Nebraska─Lincoln, Lincoln, Nebraska 68588, United States.
AD  - Department of Surgery, University of Nebraska Medical Center, Omaha, Nebraska 
      68198, United States.
LA  - eng
PT  - Journal Article
DEP - 20220211
PL  - United States
TA  - ACS Appl Mater Interfaces
JT  - ACS applied materials & interfaces
JID - 101504991
SB  - IM
MH  - Animals
MH  - *Ganglia, Spinal/physiology
MH  - Nerve Regeneration/physiology
MH  - *Neurites
MH  - Rats
MH  - Schwann Cells/physiology
MH  - Sciatic Nerve
OTO - NOTNLM
OT  - decellularized nerve hydrogels
OT  - laminin
OT  - peripheral nerve regeneration
OT  - proteomics
OT  - type V collagen
EDAT- 2022/02/12 06:00
MHDA- 2022/04/08 06:00
CRDT- 2022/02/11 17:10
PHST- 2022/02/12 06:00 [pubmed]
PHST- 2022/04/08 06:00 [medline]
PHST- 2022/02/11 17:10 [entrez]
AID - 10.1021/acsami.1c20320 [doi]
PST - ppublish
SO  - ACS Appl Mater Interfaces. 2022 Feb 23;14(7):8693-8704. doi: 
      10.1021/acsami.1c20320. Epub 2022 Feb 11.

PMID- 29406624
OWN - NLM
STAT- MEDLINE
DCOM- 20190422
LR  - 20190422
IS  - 1097-4598 (Electronic)
IS  - 0148-639X (Linking)
VI  - 58
IP  - 2
DP  - 2018 Aug
TI  - Delivery of adipose-derived stem cells in poloxamer hydrogel improves peripheral 
      nerve regeneration.
PG  - 251-260
LID - 10.1002/mus.26094 [doi]
AB  - INTRODUCTION: Peripheral nerve damage is associated with high long-term 
      morbidity. Because of beneficial secretome, immunomodulatory effects, and ease of 
      clinical translation, transplantation with adipose-derived stem cells (ASC) 
      represents a promising therapeutic modality. METHODS: Effect of ASC delivery in 
      poloxamer hydrogel was assessed in a rat sciatic nerve model of critical-sized 
      (1.5 cm) peripheral nerve injury. Nerve/muscle unit regeneration was assessed via 
      immunostaining explanted nerve, quantitative polymerase chain reaction (qPCR), 
      and histological analysis of reinnervating gastrocnemius muscle. RESULTS: On the 
      basis of viability data, 10% poloxamer hydrogel was selected for in vivo study. 
      Six weeks after transection and repair, the group treated with poloxamer 
      delivered ASCs demonstrated longest axonal regrowth. The qPCR results indicated 
      that the inclusion of ASCs appeared to result in expression of factors that aid 
      in reinnervating muscle tissue. DISCUSSION: Delivery of ASCs in poloxamer 
      addresses multiple facets of the complexity of nerve/muscle unit regeneration, 
      representing a promising avenue for further study. Muscle Nerve 58: 251-260, 
      2018.
CI  - © 2018 Wiley Periodicals, Inc.
FAU - Allbright, Kassandra O
AU  - Allbright KO
AD  - Department of Plastic Surgery, School of Medicine, University of Pittsburgh, 3550 
      Terrace Street 6B, Scaife Hall Pittsburgh, Pennsylvania, 15261, USA.
FAU - Bliley, Jacqueline M
AU  - Bliley JM
AD  - Department of Plastic Surgery, School of Medicine, University of Pittsburgh, 3550 
      Terrace Street 6B, Scaife Hall Pittsburgh, Pennsylvania, 15261, USA.
FAU - Havis, Emmanuelle
AU  - Havis E
AD  - Department of Plastic Surgery, School of Medicine, University of Pittsburgh, 3550 
      Terrace Street 6B, Scaife Hall Pittsburgh, Pennsylvania, 15261, USA.
FAU - Kim, Deok-Yeol
AU  - Kim DY
AD  - Department of Plastic Surgery, School of Medicine, University of Pittsburgh, 3550 
      Terrace Street 6B, Scaife Hall Pittsburgh, Pennsylvania, 15261, USA.
FAU - Dibernardo, Gabriella A
AU  - Dibernardo GA
AD  - Department of Plastic Surgery, School of Medicine, University of Pittsburgh, 3550 
      Terrace Street 6B, Scaife Hall Pittsburgh, Pennsylvania, 15261, USA.
FAU - Grybowski, Damian
AU  - Grybowski D
AD  - Department of Plastic Surgery, School of Medicine, University of Pittsburgh, 3550 
      Terrace Street 6B, Scaife Hall Pittsburgh, Pennsylvania, 15261, USA.
FAU - Waldner, Matthias
AU  - Waldner M
AD  - Department of Plastic Surgery, School of Medicine, University of Pittsburgh, 3550 
      Terrace Street 6B, Scaife Hall Pittsburgh, Pennsylvania, 15261, USA.
FAU - James, Isaac B
AU  - James IB
AD  - Department of Plastic Surgery, School of Medicine, University of Pittsburgh, 3550 
      Terrace Street 6B, Scaife Hall Pittsburgh, Pennsylvania, 15261, USA.
FAU - Sivak, Wesley N
AU  - Sivak WN
AUID- ORCID: 0000-0002-8774-1690
AD  - Department of Plastic Surgery, School of Medicine, University of Pittsburgh, 3550 
      Terrace Street 6B, Scaife Hall Pittsburgh, Pennsylvania, 15261, USA.
FAU - Rubin, J Peter
AU  - Rubin JP
AD  - Department of Plastic Surgery, School of Medicine, University of Pittsburgh, 3550 
      Terrace Street 6B, Scaife Hall Pittsburgh, Pennsylvania, 15261, USA.
FAU - Marra, Kacey G
AU  - Marra KG
AUID- ORCID: 0000-0002-8437-4864
AD  - Department of Plastic Surgery, School of Medicine, University of Pittsburgh, 3550 
      Terrace Street 6B, Scaife Hall Pittsburgh, Pennsylvania, 15261, USA.
LA  - eng
PT  - Journal Article
PT  - Research Support, Non-U.S. Gov't
DEP - 20180222
PL  - United States
TA  - Muscle Nerve
JT  - Muscle & nerve
JID - 7803146
RN  - 0 (Hydrogels)
RN  - 106392-12-5 (Poloxamer)
SB  - IM
CIN - Muscle Nerve. 2018 Aug;58(2):186-188. doi: 10.1002/mus.26154. PMID: 29742793
MH  - Adipocytes/*transplantation
MH  - Adult
MH  - Animals
MH  - Axons/ultrastructure
MH  - Female
MH  - Humans
MH  - *Hydrogels
MH  - Immunohistochemistry
MH  - Motor Neurons
MH  - Muscle Fibers, Skeletal
MH  - Muscle, Skeletal/growth & development/innervation
MH  - Nerve Regeneration/*physiology
MH  - Peripheral Nerves/*growth & development
MH  - *Poloxamer
MH  - Rats
MH  - Sciatic Nerve/injuries
MH  - Sciatic Neuropathy/therapy
MH  - Stem Cell Transplantation/*methods
OTO - NOTNLM
OT  - *stem cell transplantation
OT  - *adipose-derived stem cells
OT  - *axonal regrowth
OT  - *critical-sized gap defect
OT  - *nerve conduit
OT  - *peripheral nerve regeneration
EDAT- 2018/02/07 06:00
MHDA- 2019/04/23 06:00
CRDT- 2018/02/07 06:00
PHST- 2018/02/05 00:00 [accepted]
PHST- 2018/02/07 06:00 [pubmed]
PHST- 2019/04/23 06:00 [medline]
PHST- 2018/02/07 06:00 [entrez]
AID - 10.1002/mus.26094 [doi]
PST - ppublish
SO  - Muscle Nerve. 2018 Aug;58(2):251-260. doi: 10.1002/mus.26094. Epub 2018 Feb 22.

PMID- 36571366
OWN - NLM
STAT- PubMed-not-MEDLINE
LR  - 20230411
IS  - 1673-5374 (Print)
IS  - 1876-7958 (Electronic)
IS  - 1673-5374 (Linking)
VI  - 18
IP  - 7
DP  - 2023 Jul
TI  - Potential application of let-7a antagomir in injured peripheral nerve 
      regeneration.
PG  - 1584-1590
LID - 10.4103/1673-5374.357914 [doi]
AB  - Neurotrophic factors, particularly nerve growth factor, enhance neuronal 
      regeneration. However, the in vivo applications of nerve growth factor are 
      largely limited by its intrinsic disadvantages, such as its short biological 
      half-life, its contribution to pain response, and its inability to cross the 
      blood-brain barrier. Considering that let-7 (human miRNA) targets and regulates 
      nerve growth factor, and that let-7 is a core regulator in peripheral nerve 
      regeneration, we evaluated the possibilities of let-7 application in nerve 
      repair. In this study, anti-let-7a was identified as the most suitable let-7 
      family molecule by analyses of endogenous expression and regulatory relationship, 
      and functional screening. Let-7a antagomir demonstrated biosafety based on the 
      results of in vivo safety assessments and it entered into the main cell types of 
      the sciatic nerve, including Schwann cells, fibroblasts and macrophages. Use of 
      hydrogel effectively achieved controlled, localized, and sustained delivery of 
      let-7a antagomir. Finally, let-7a antagomir was integrated into chitosan conduit 
      to construct a chitosan-hydrogel scaffold tissue-engineered nerve graft, which 
      promoted nerve regeneration and functional recovery in a rat model of sciatic 
      nerve transection. Our study provides an experimental basis for potential in vivo 
      application of let-7a.
FAU - Chen, Qian-Qian
AU  - Chen QQ
AD  - State Key Laboratory of Pharmaceutical Biotechnology and Ministry of Education 
      Key Laboratory of Model Animal for Disease Study, Model Animal Research Center, 
      Medical School, Nanjing University, Nanjing; NMPA Key Laboratory for Research and 
      Evaluation of Tissue Engineering Technology Products, Key Laboratory of 
      Neuroregeneration of Jiangsu and Ministry of Education, Co-innovation Center of 
      Neuroregeneration, Nantong University, Nantong, Jiangsu Province, China.
FAU - Liu, Qian-Yan
AU  - Liu QY
AD  - NMPA Key Laboratory for Research and Evaluation of Tissue Engineering Technology 
      Products, Key Laboratory of Neuroregeneration of Jiangsu and Ministry of 
      Education, Co-innovation Center of Neuroregeneration, Nantong University, 
      Nantong, Jiangsu Province, China.
FAU - Wang, Pan
AU  - Wang P
AD  - NMPA Key Laboratory for Research and Evaluation of Tissue Engineering Technology 
      Products, Key Laboratory of Neuroregeneration of Jiangsu and Ministry of 
      Education, Co-innovation Center of Neuroregeneration, Nantong University, 
      Nantong, Jiangsu Province, China.
FAU - Qian, Tian-Mei
AU  - Qian TM
AD  - NMPA Key Laboratory for Research and Evaluation of Tissue Engineering Technology 
      Products, Key Laboratory of Neuroregeneration of Jiangsu and Ministry of 
      Education, Co-innovation Center of Neuroregeneration, Nantong University, 
      Nantong, Jiangsu Province, China.
FAU - Wang, Xing-Hui
AU  - Wang XH
AD  - NMPA Key Laboratory for Research and Evaluation of Tissue Engineering Technology 
      Products, Key Laboratory of Neuroregeneration of Jiangsu and Ministry of 
      Education, Co-innovation Center of Neuroregeneration, Nantong University, 
      Nantong, Jiangsu Province, China.
FAU - Yi, Sheng
AU  - Yi S
AD  - NMPA Key Laboratory for Research and Evaluation of Tissue Engineering Technology 
      Products, Key Laboratory of Neuroregeneration of Jiangsu and Ministry of 
      Education, Co-innovation Center of Neuroregeneration, Nantong University, 
      Nantong, Jiangsu Province, China.
FAU - Li, Shi-Ying
AU  - Li SY
AD  - NMPA Key Laboratory for Research and Evaluation of Tissue Engineering Technology 
      Products, Key Laboratory of Neuroregeneration of Jiangsu and Ministry of 
      Education, Co-innovation Center of Neuroregeneration, Nantong University, 
      Nantong, Jiangsu Province, China.
LA  - eng
PT  - Journal Article
PL  - India
TA  - Neural Regen Res
JT  - Neural regeneration research
JID - 101316351
PMC - PMC10075095
OTO - NOTNLM
OT  - Schwann cells
OT  - chitosan
OT  - chitosan-hydrogel scaffold
OT  - let-7
OT  - let-7a antagomir
OT  - miRNA
OT  - nerve graft
OT  - peripheral nerve injury
OT  - peripheral nerve regeneration
COIS- None
EDAT- 2022/12/27 06:00
MHDA- 2022/12/27 06:01
PMCR- 2022/10/13
CRDT- 2022/12/26 07:35
PHST- 2022/12/26 07:35 [entrez]
PHST- 2022/12/27 06:00 [pubmed]
PHST- 2022/12/27 06:01 [medline]
PHST- 2022/10/13 00:00 [pmc-release]
AID - NeuralRegenRes_2023_18_7_1584_357914 [pii]
AID - NRR-18-1584 [pii]
AID - 10.4103/1673-5374.357914 [doi]
PST - ppublish
SO  - Neural Regen Res. 2023 Jul;18(7):1584-1590. doi: 10.4103/1673-5374.357914.

PMID- 34510904
OWN - NLM
STAT- MEDLINE
DCOM- 20210920
LR  - 20210920
IS  - 2373-9878 (Electronic)
IS  - 2373-9878 (Linking)
VI  - 7
IP  - 9
DP  - 2021 Sep 13
TI  - Elastin-like Proteins to Support Peripheral Nerve Regeneration in Guidance 
      Conduits.
PG  - 4209-4220
LID - 10.1021/acsbiomaterials.0c01053 [doi]
AB  - Synthetic nerve guidance conduits (NGCs) offer an alternative to harvested nerve 
      grafts for treating peripheral nerve injury (PNI). NGCs have been made from both 
      naturally derived and synthesized materials. While naturally derived materials 
      typically have an increased capacity for bioactivity, synthesized materials have 
      better material control, including tunability and reproducibility. Protein 
      engineering is an alternative strategy that can bridge the benefits of these two 
      classes of materials by designing cell-responsive materials that are also 
      systematically tunable and consistent. Here, we tested a recombinantly derived 
      elastin-like protein (ELP) hydrogel as an intraluminal filler in a rat sciatic 
      nerve injury model. We demonstrated that ELPs enhance the probability of forming 
      a tissue bridge between the proximal and distal nerve stumps compared to an empty 
      silicone conduit across the length of a 10 mm nerve gap. These tissue bridges 
      have evidence of myelinated axons, and electrophysiology demonstrated that 
      regenerated axons innervated distal muscle groups. Animals implanted with an 
      ELP-filled conduit had statistically higher functional control at 6 weeks than 
      those that had received an empty silicone conduit, as evaluated by the sciatic 
      functional index. Taken together, our data support the conclusion that ELPs 
      support peripheral nerve regeneration in acute complete transection injuries when 
      used as an intraluminal filler. These results support the further study of 
      protein engineered recombinant ELP hydrogels as a reproducible, off-the-shelf 
      alternative for regeneration of peripheral nerves.
FAU - Suhar, Riley A
AU  - Suhar RA
AD  - Department of Materials Science and Engineering, Stanford University, Stanford, 
      California 94305, United States.
FAU - Marquardt, Laura M
AU  - Marquardt LM
AD  - Department of Materials Science and Engineering, Stanford University, Stanford, 
      California 94305, United States.
AD  - Department of Neurosurgery, Stanford University School of Medicine, Stanford, 
      California 94305, United States.
FAU - Song, Shang
AU  - Song S
AD  - Department of Neurology and Neurological Sciences, Stanford University School of 
      Medicine, Stanford, California 94305, United States.
FAU - Buabbas, Hana
AU  - Buabbas H
AD  - Department of Biology, Stanford University, Stanford, California 94305, United 
      States.
FAU - Doulames, Vanessa M
AU  - Doulames VM
AD  - Department of Neurosurgery, Stanford University School of Medicine, Stanford, 
      California 94305, United States.
FAU - Johansson, Patrik K
AU  - Johansson PK
AD  - Department of Materials Science and Engineering, Stanford University, Stanford, 
      California 94305, United States.
FAU - Klett, Katarina C
AU  - Klett KC
AD  - Program in Stem Cell Biology and Regenerative Medicine, Stanford University 
      School of Medicine, Stanford, California 94305, United States.
FAU - Dewi, Ruby E
AU  - Dewi RE
AD  - Department of Materials Science and Engineering, Stanford University, Stanford, 
      California 94305, United States.
FAU - Enejder, Annika M K
AU  - Enejder AMK
AUID- ORCID: 0000-0003-2000-1353
AD  - Department of Materials Science and Engineering, Stanford University, Stanford, 
      California 94305, United States.
FAU - Plant, Giles W
AU  - Plant GW
AD  - Department of Neurosurgery, Stanford University School of Medicine, Stanford, 
      California 94305, United States.
FAU - George, Paul M
AU  - George PM
AD  - Department of Neurology and Neurological Sciences, Stanford University School of 
      Medicine, Stanford, California 94305, United States.
AD  - Stanford Stroke Center, Stanford University School of Medicine, Stanford, 
      California 94305, United States.
FAU - Heilshorn, Sarah C
AU  - Heilshorn SC
AUID- ORCID: 0000-0002-9801-6304
AD  - Department of Materials Science and Engineering, Stanford University, Stanford, 
      California 94305, United States.
LA  - eng
GR  - F32 HD098808/HD/NICHD NIH HHS/United States
GR  - R01 EB027666/EB/NIBIB NIH HHS/United States
GR  - R01 EB027171/EB/NIBIB NIH HHS/United States
GR  - P2C HD086843/HD/NICHD NIH HHS/United States
GR  - R21 NS114549/NS/NINDS NIH HHS/United States
GR  - T32 GM119995/GM/NIGMS NIH HHS/United States
GR  - T32 GM008412/GM/NIGMS NIH HHS/United States
GR  - K08 NS089976/NS/NINDS NIH HHS/United States
PT  - Journal Article
PT  - Research Support, N.I.H., Extramural
PT  - Research Support, Non-U.S. Gov't
PT  - Research Support, U.S. Gov't, Non-P.H.S.
DEP - 20201104
PL  - United States
TA  - ACS Biomater Sci Eng
JT  - ACS biomaterials science & engineering
JID - 101654670
RN  - 9007-58-3 (Elastin)
SB  - IM
MH  - Animals
MH  - *Elastin
MH  - *Guided Tissue Regeneration
MH  - Nerve Regeneration
MH  - Rats
MH  - Rats, Sprague-Dawley
MH  - Reproducibility of Results
MH  - Sciatic Nerve/surgery
MH  - Tissue Scaffolds
PMC - PMC8438224
MID - NIHMS1661110
OTO - NOTNLM
OT  - Nerve guidance conduit
OT  - elastin-like protein
OT  - peripheral nerve
OT  - protein engineering
COIS- The authors declare no competing financial interest.
EDAT- 2021/09/14 06:00
MHDA- 2021/09/21 06:00
PMCR- 2021/09/14
CRDT- 2021/09/13 05:32
PHST- 2021/09/13 05:32 [entrez]
PHST- 2021/09/14 06:00 [pubmed]
PHST- 2021/09/21 06:00 [medline]
PHST- 2021/09/14 00:00 [pmc-release]
AID - 10.1021/acsbiomaterials.0c01053 [doi]
PST - ppublish
SO  - ACS Biomater Sci Eng. 2021 Sep 13;7(9):4209-4220. doi: 
      10.1021/acsbiomaterials.0c01053. Epub 2020 Nov 4.

PMID- 35142695
OWN - NLM
STAT- PubMed-not-MEDLINE
LR  - 20220309
IS  - 1673-5374 (Print)
IS  - 1876-7958 (Electronic)
IS  - 1673-5374 (Linking)
VI  - 17
IP  - 9
DP  - 2022 Sep
TI  - Delivery of nitric oxide-releasing silica nanoparticles for in vivo 
      revascularization and functional recovery after acute peripheral nerve crush 
      injury.
PG  - 2043-2049
LID - 10.4103/1673-5374.335160 [doi]
AB  - Nitric oxide (NO) has been shown to promote revascularization and nerve 
      regeneration after peripheral nerve injury. However, in vivo application of NO 
      remains challenging due to the lack of stable carrier materials capable of 
      storing large amounts of NO molecules and releasing them on a clinically 
      meaningful time scale. Recently, a silica nanoparticle system capable of 
      reversible NO storage and release at a controlled and sustained rate was 
      introduced. In this study, NO-releasing silica nanoparticles (NO-SNs) were 
      delivered to the peripheral nerves in rats after acute crush injury, mixed with 
      natural hydrogel, to ensure the effective application of NO to the lesion. 
      Microangiography using a polymer dye and immunohistochemical staining for the 
      detection of CD34 (a marker for revascularization) results showed that 
      NO-releasing silica nanoparticles increased revascularization at the crush site 
      of the sciatic nerve. The sciatic functional index revealed that there was a 
      significant improvement in sciatic nerve function in NO-treated animals. 
      Histological and anatomical analyses showed that the number of myelinated axons 
      in the crushed sciatic nerve and wet muscle weight excised from NO-treated rats 
      were increased. Moreover, muscle function recovery was improved in rats treated 
      with NO-SNs. Taken together, our results suggest that NO delivered to the injured 
      sciatic nerve triggers enhanced revascularization at the lesion in the early 
      phase after crushing injury, thereby promoting axonal regeneration and improving 
      functional recovery.
FAU - Lee, Jung Il
AU  - Lee JI
AD  - Department of Orthopedic Surgery, College of Medicine, Korea University, Seoul, 
      Republic of Korea.
FAU - Park, Ji Hun
AU  - Park JH
AD  - Department of Orthopedic Surgery, College of Medicine, Korea University, Seoul, 
      Republic of Korea.
FAU - Kim, Yeong-Rim
AU  - Kim YR
AD  - Medical Sensor Biomaterial Research Institute, Kwangwoon University, Seoul, 
      Republic of Korea.
FAU - Gwon, Kihak
AU  - Gwon K
AD  - Medical Sensor Biomaterial Research Institute, Kwangwoon University, Seoul, 
      Republic of Korea.
FAU - Hwang, Hae Won
AU  - Hwang HW
AD  - Center for Biomaterials, Korea Institute of Science & Technology; Department of 
      Materials Science and Engineering, Seoul National University, Seoul, Republic of 
      Korea.
FAU - Jung, Gayoung
AU  - Jung G
AD  - Center for Biomaterials, Korea Institute of Science & Technology, Seoul, Republic 
      of Korea.
FAU - Lee, Joo-Yup
AU  - Lee JY
AD  - Department of Orthopedic Surgery, College of Medicine, Catholic University, 
      Seoul, Republic of Korea.
FAU - Sun, Jeong-Yun
AU  - Sun JY
AD  - Department of Materials Science and Engineering, Seoul National University, 
      Seoul, Republic of Korea.
FAU - Park, Jong Woong
AU  - Park JW
AD  - Department of Orthopedic Surgery, College of Medicine, Korea University, Seoul, 
      Republic of Korea.
FAU - Shin, Jae Ho
AU  - Shin JH
AD  - Medical Sensor Biomaterial Research Institute; Department of Chemistry, Kwangwoon 
      University, Seoul, Republic of Korea.
FAU - Ok, Myoung-Ryul
AU  - Ok MR
AD  - Center for Biomaterials, Korea Institute of Science & Technology, Seoul, Republic 
      of Korea.
LA  - eng
PT  - Journal Article
PL  - India
TA  - Neural Regen Res
JT  - Neural regeneration research
JID - 101316351
PMC - PMC8848604
OTO - NOTNLM
OT  - crush injury; nerve injury
OT  - nerve regeneration; nitric oxide; peripheral nerve; revascularization; silica 
      nanoparticles
COIS- None
EDAT- 2022/02/11 06:00
MHDA- 2022/02/11 06:01
PMCR- 2022/02/08
CRDT- 2022/02/10 12:14
PHST- 2022/02/10 12:14 [entrez]
PHST- 2022/02/11 06:00 [pubmed]
PHST- 2022/02/11 06:01 [medline]
PHST- 2022/02/08 00:00 [pmc-release]
AID - NeuralRegenRes_2022_17_9_2043_335160 [pii]
AID - NRR-17-2043 [pii]
AID - 10.4103/1673-5374.335160 [doi]
PST - ppublish
SO  - Neural Regen Res. 2022 Sep;17(9):2043-2049. doi: 10.4103/1673-5374.335160.

PMID- 38889128
OWN - NLM
STAT- MEDLINE
DCOM- 20240702
LR  - 20250424
IS  - 1936-086X (Electronic)
IS  - 1936-0851 (Linking)
VI  - 18
IP  - 26
DP  - 2024 Jul 2
TI  - Mitigating Critical Peripheral Nerve Deficit Therapy with Reactive Oxygen 
      Species/Ca(2+)-Responsive Dynamic Hydrogel-Mediated mRNA Delivery.
PG  - 16556-16576
LID - 10.1021/acsnano.3c13102 [doi]
AB  - Critical peripheral nerve deficiencies present as one of the most formidable 
      conundrums in the realm of clinical medicine, frequently culminating in 
      structural degradation and derangement of the neuromuscular apparatus. Engineered 
      extracellular vesicles (EVs) exhibit the potential to ameliorate nerve 
      impairments. However, the advent of Wallerian degeneration (WD), an inexorable 
      phenomenon that ensues post peripheral nerve injury, serves as an insurmountable 
      impediment to the direct therapeutic efficacy of EVs. In this investigation, we 
      have fashioned a dynamic network for the conveyance of PTEN-induced kinase 1 
      (PINK1) mRNA (E-EV-P@HPCEP) using an adaptive hydrogel with reactive oxygen 
      species (ROS)/Ca(2+) responsive ability as the vehicle, bearing dual-targeted, 
      engineered EVs. This intricate system is to precisely deliver PINK1 to senescent 
      Schwann cells (SCs) while concurrently orchestrating a transformation in the 
      inflammatory-senescent milieu following injury, thereby stymying the progression 
      of WD in peripheral nerve fibers through the stimulation of autophagy within the 
      mitochondria of the injured cells and the maintenance of mitochondrial mass 
      equilibrium. WD, conventionally regarded as an inexorable process, E-EV-P@HPCEP 
      achieved functionalized EV targeting, orchestrating a dual-response dynamic 
      release mechanism via boronate ester bonds and calcium chelation, effectuating an 
      enhancement in the inflammatory-senescent microenvironment, which expedites the 
      therapeutic management of nerve deficiencies and augments the overall reparative 
      outcome.
FAU - Zhao, Renliang
AU  - Zhao R
AD  - Orthopedics Research Institute, Department of Orthopedics, West China Hospital, 
      Sichuan University, Chengdu 610041, P. R. China.
AD  - Trauma Medical Center, Department of Orthopedics Surgery, West China Hospital, 
      Sichuan University, Chengdu 610041, P. R. China.
FAU - Deng, Xiangtian
AU  - Deng X
AD  - Orthopedics Research Institute, Department of Orthopedics, West China Hospital, 
      Sichuan University, Chengdu 610041, P. R. China.
AD  - Trauma Medical Center, Department of Orthopedics Surgery, West China Hospital, 
      Sichuan University, Chengdu 610041, P. R. China.
FAU - Tang, Yunfeng
AU  - Tang Y
AUID- ORCID: 0000-0002-9848-0019
AD  - Head & Neck Oncology Ward, Cancer Center, West China Hospital, Cancer Center, 
      Sichuan University, Chengdu 610041, P. R. China.
FAU - Yang, Xiaozhong
AU  - Yang X
AD  - Orthopedics Research Institute, Department of Orthopedics, West China Hospital, 
      Sichuan University, Chengdu 610041, P. R. China.
AD  - Trauma Medical Center, Department of Orthopedics Surgery, West China Hospital, 
      Sichuan University, Chengdu 610041, P. R. China.
FAU - Ge, Zilu
AU  - Ge Z
AD  - Orthopedics Research Institute, Department of Orthopedics, West China Hospital, 
      Sichuan University, Chengdu 610041, P. R. China.
AD  - Trauma Medical Center, Department of Orthopedics Surgery, West China Hospital, 
      Sichuan University, Chengdu 610041, P. R. China.
FAU - Wang, Dong
AU  - Wang D
AD  - Orthopedics Research Institute, Department of Orthopedics, West China Hospital, 
      Sichuan University, Chengdu 610041, P. R. China.
AD  - Trauma Medical Center, Department of Orthopedics Surgery, West China Hospital, 
      Sichuan University, Chengdu 610041, P. R. China.
FAU - Shen, Yifan
AU  - Shen Y
AD  - Spine lab, Department of Orthopedic Surgery, The First Affiliated Hospital, 
      Zhejiang University School of Medicine, Hangzhou 310003, China.
FAU - Jiang, Lianghua
AU  - Jiang L
AD  - Department of Orthopedic Trauma, The First People's Hospital of Kunshan 
      affiliated with Jiangsu University, Suzhou, Jiangsu 215300, P. R. China.
FAU - Lin, Wei
AU  - Lin W
AD  - Department of Gynecology, West China Second Hospital, Sichuan University, Chengdu 
      610041, P. R. China.
FAU - Zheng, Cheng
AU  - Zheng C
AD  - National Engineering Research Center for Biomaterials, Sichuan University, 
      Chengdu, 610065, P. R. China.
FAU - Wang, Guanglin
AU  - Wang G
AUID- ORCID: 0009-0008-0921-3316
AD  - Orthopedics Research Institute, Department of Orthopedics, West China Hospital, 
      Sichuan University, Chengdu 610041, P. R. China.
AD  - Trauma Medical Center, Department of Orthopedics Surgery, West China Hospital, 
      Sichuan University, Chengdu 610041, P. R. China.
LA  - eng
PT  - Journal Article
PT  - Research Support, Non-U.S. Gov't
DEP - 20240618
PL  - United States
TA  - ACS Nano
JT  - ACS nano
JID - 101313589
RN  - 0 (Hydrogels)
RN  - 0 (Reactive Oxygen Species)
RN  - SY7Q814VUP (Calcium)
RN  - 0 (RNA, Messenger)
RN  - EC 2.7.11.1 (PTEN-induced putative kinase)
RN  - EC 2.7.- (Protein Kinases)
SB  - IM
MH  - *Hydrogels/chemistry/pharmacology
MH  - *Reactive Oxygen Species/metabolism
MH  - *Calcium/metabolism/chemistry
MH  - Animals
MH  - *RNA, Messenger/metabolism/genetics
MH  - *Schwann Cells/metabolism
MH  - Protein Kinases/metabolism
MH  - Humans
MH  - Peripheral Nerve Injuries/metabolism/therapy/pathology
MH  - Rats
MH  - Extracellular Vesicles/chemistry/metabolism
OTO - NOTNLM
OT  - Wallerian degeneration
OT  - engineering extracellular vesicles
OT  - genetic therapy
OT  - mitochondrial homeostasis
OT  - nerve guide conduits
EDAT- 2024/06/18 18:42
MHDA- 2024/07/02 06:42
CRDT- 2024/06/18 13:33
PHST- 2024/07/02 06:42 [medline]
PHST- 2024/06/18 18:42 [pubmed]
PHST- 2024/06/18 13:33 [entrez]
AID - 10.1021/acsnano.3c13102 [doi]
PST - ppublish
SO  - ACS Nano. 2024 Jul 2;18(26):16556-16576. doi: 10.1021/acsnano.3c13102. Epub 2024 
      Jun 18.

PMID- 33997498
OWN - NLM
STAT- PubMed-not-MEDLINE
LR  - 20250819
IS  - 2452-199X (Electronic)
IS  - 2452-199X (Linking)
VI  - 6
IP  - 11
DP  - 2021 Nov
TI  - Anisotropic scaffolds for peripheral nerve and spinal cord regeneration.
PG  - 4141-4160
LID - 10.1016/j.bioactmat.2021.04.019 [doi]
AB  - The treatment of long-gap (>10 mm) peripheral nerve injury (PNI) and spinal cord 
      injury (SCI) remains a continuous challenge due to limited native tissue 
      regeneration capabilities. The current clinical strategy of using autografts for 
      PNI suffers from a source shortage, while the pharmacological treatment for SCI 
      presents dissatisfactory results. Tissue engineering, as an alternative, is a 
      promising approach for regenerating peripheral nerves and spinal cords. Through 
      providing a beneficial environment, a scaffold is the primary element in tissue 
      engineering. In particular, scaffolds with anisotropic structures resembling the 
      native extracellular matrix (ECM) can effectively guide neural outgrowth and 
      reconnection. In this review, the anatomy of peripheral nerves and spinal cords, 
      as well as current clinical treatments for PNI and SCI, is first summarized. An 
      overview of the critical components in peripheral nerve and spinal cord tissue 
      engineering and the current status of regeneration approaches are also discussed. 
      Recent advances in the fabrication of anisotropic surface patterns, aligned 
      fibrous substrates, and 3D hydrogel scaffolds, as well as their in vitro and in 
      vivo effects are highlighted. Finally, we summarize potential mechanisms 
      underlying the anisotropic architectures in orienting axonal and glial cell 
      growth, along with their challenges and prospects.
CI  - © 2021 The Authors.
FAU - Xue, Wen
AU  - Xue W
AD  - Mary & Dick Holland Regenerative Medicine Program, University of Nebraska Medical 
      Center, Omaha, NE, USA.
AD  - Division of Cardiology, Department of Internal Medicine, University of Nebraska 
      Medical Center, Omaha, NE, USA.
FAU - Shi, Wen
AU  - Shi W
AD  - Mary & Dick Holland Regenerative Medicine Program, University of Nebraska Medical 
      Center, Omaha, NE, USA.
AD  - Division of Cardiology, Department of Internal Medicine, University of Nebraska 
      Medical Center, Omaha, NE, USA.
FAU - Kong, Yunfan
AU  - Kong Y
AD  - Mary & Dick Holland Regenerative Medicine Program, University of Nebraska Medical 
      Center, Omaha, NE, USA.
AD  - Division of Cardiology, Department of Internal Medicine, University of Nebraska 
      Medical Center, Omaha, NE, USA.
FAU - Kuss, Mitchell
AU  - Kuss M
AD  - Mary & Dick Holland Regenerative Medicine Program, University of Nebraska Medical 
      Center, Omaha, NE, USA.
AD  - Division of Cardiology, Department of Internal Medicine, University of Nebraska 
      Medical Center, Omaha, NE, USA.
FAU - Duan, Bin
AU  - Duan B
AD  - Mary & Dick Holland Regenerative Medicine Program, University of Nebraska Medical 
      Center, Omaha, NE, USA.
AD  - Division of Cardiology, Department of Internal Medicine, University of Nebraska 
      Medical Center, Omaha, NE, USA.
AD  - Department of Surgery, University of Nebraska Medical Center, Omaha, NE, USA.
AD  - Department of Mechanical Engineering, University of Nebraska-Lincoln, Lincoln, 
      NE, USA.
LA  - eng
GR  - U54 GM115458/GM/NIGMS NIH HHS/United States
PT  - Journal Article
PT  - Review
DEP - 20210423
PL  - China
TA  - Bioact Mater
JT  - Bioactive materials
JID - 101685294
PMC - PMC8099454
OTO - NOTNLM
OT  - Alignment
OT  - Hydrogel
OT  - Surface pattern
OT  - Tissue engineering
OT  - Topography
COIS- The authors declare no conflict of interest.
EDAT- 2021/05/18 06:00
MHDA- 2021/05/18 06:01
PMCR- 2021/04/23
CRDT- 2021/05/17 06:23
PHST- 2021/03/02 00:00 [received]
PHST- 2021/04/05 00:00 [revised]
PHST- 2021/04/13 00:00 [accepted]
PHST- 2021/05/17 06:23 [entrez]
PHST- 2021/05/18 06:00 [pubmed]
PHST- 2021/05/18 06:01 [medline]
PHST- 2021/04/23 00:00 [pmc-release]
AID - S2452-199X(21)00188-2 [pii]
AID - 10.1016/j.bioactmat.2021.04.019 [doi]
PST - epublish
SO  - Bioact Mater. 2021 Apr 23;6(11):4141-4160. doi: 10.1016/j.bioactmat.2021.04.019. 
      eCollection 2021 Nov.

PMID- 36946873
OWN - NLM
STAT- MEDLINE
DCOM- 20230901
LR  - 20250501
IS  - 1529-4242 (Electronic)
IS  - 0032-1052 (Print)
IS  - 0032-1052 (Linking)
VI  - 152
IP  - 3
DP  - 2023 Sep 1
TI  - Peripheral Nerve Matrix Hydrogel Promotes Recovery after Nerve Transection and 
      Repair.
PG  - 458e-467e
LID - 10.1097/PRS.0000000000010261 [doi]
AB  - BACKGROUND: Nerve transection is the most common form of peripheral nerve injury. 
      Treatment of peripheral nerve injury has primarily focused on stabilization and 
      mechanical cues to guide extension of the regenerating growth cone across the 
      site of transection. The authors investigated the effects of a peripheral nerve 
      matrix (PNM) hydrogel on recovery after nerve transection. METHODS: The authors 
      used rodent models to determine the effect of PNM on axon extension, 
      electrophysiologic nerve conduction, force generation, and neuromuscular junction 
      formation after nerve transection and repair. The authors complemented this work 
      with in vivo and in vitro fluorescence-activated cell sorting and 
      immunohistochemistry approaches to determine the effects of PNM on critical cell 
      populations early after repair. RESULTS: Extension of axons from the proximal 
      stump and overall green fluorescent protein-positive axon volume within the 
      regenerative bridge were increased in the presence of PNM compared with an empty 
      conduit ( P < 0.005) 21 days after repair. PNM increased electrophysiologic 
      conduction (compound muscle action potential amplitude) across the repair site ( 
      P < 0.05) and neuromuscular junction formation ( P = 0.04) 56 days after repair. 
      PNM produced a shift in macrophage phenotype in vitro and in vivo ( P < 0.05) and 
      promoted regeneration in a murine model used to characterize the early immune 
      response to PNM ( P < 0.05). CONCLUSION: PNM, delivered by subepineural 
      injection, promoted recovery after nerve transection with immediate repair, 
      supporting a beneficial macrophage response, axon extension, and downstream 
      remodeling using a range of clinically relevant outcome measures. CLINICAL 
      RELEVANCE STATEMENT: This article describes an approach for subepineural 
      injection at the site of nerve coaptation to modulate the response to injury and 
      improve outcomes.
CI  - Copyright © 2023 The Authors. Published by Wolters Kluwer Health, Inc. on behalf 
      of the American Society of Plastic Surgeons.
FAU - Bernard, Megan
AU  - Bernard M
AD  - From the Department of Clinical Sciences, Cornell University College of 
      Veterinary Medicine.
FAU - McOnie, Rebecca
AU  - McOnie R
AD  - From the Department of Clinical Sciences, Cornell University College of 
      Veterinary Medicine.
FAU - Tomlinson, Joy E
AU  - Tomlinson JE
AD  - From the Department of Clinical Sciences, Cornell University College of 
      Veterinary Medicine.
FAU - Blum, Ethan
AU  - Blum E
AD  - From the Department of Clinical Sciences, Cornell University College of 
      Veterinary Medicine.
FAU - Prest, Travis A
AU  - Prest TA
AD  - Pitt Bioengineering, McGowan Institute.
FAU - Sledziona, Mike
AU  - Sledziona M
AD  - From the Department of Clinical Sciences, Cornell University College of 
      Veterinary Medicine.
FAU - Willand, Mike
AU  - Willand M
AD  - Epineuron Technologies Inc.
FAU - Gordon, Tessa
AU  - Gordon T
AD  - The Hospital for Sick Children, University of Toronto.
FAU - Borschel, Gregory H
AU  - Borschel GH
AD  - The Hospital for Sick Children, University of Toronto.
FAU - Soletti, Lorenzo
AU  - Soletti L
AD  - Renerva, LLC.
FAU - Brown, Bryan N
AU  - Brown BN
AD  - Pitt Bioengineering, McGowan Institute.
AD  - Renerva, LLC.
FAU - Cheetham, Jonathan
AU  - Cheetham J
AD  - From the Department of Clinical Sciences, Cornell University College of 
      Veterinary Medicine.
AD  - Renerva, LLC.
LA  - eng
GR  - R01 DC017171/DC/NIDCD NIH HHS/United States
PT  - Journal Article
PT  - Research Support, N.I.H., Extramural
DEP - 20230228
PL  - United States
TA  - Plast Reconstr Surg
JT  - Plastic and reconstructive surgery
JID - 1306050
RN  - 0 (Hydrogels)
SB  - IM
MH  - Mice
MH  - Animals
MH  - *Peripheral Nerve Injuries/surgery
MH  - Hydrogels
MH  - Peripheral Nerves/physiology
MH  - Axons
MH  - Neural Conduction
MH  - Nerve Regeneration/physiology
PMC - PMC10461719
COIS- Drs. Cheetham, Brown, and Soletti are cofounders of a company (Renerva LLC) that 
      manufactures a peripheral nerve matrix hydrogel. The remaining authors have 
      nothing to disclose.
EDAT- 2023/03/23 06:00
MHDA- 2023/09/01 06:43
PMCR- 2023/08/28
CRDT- 2023/03/22 10:33
PHST- 2023/09/01 06:43 [medline]
PHST- 2023/03/23 06:00 [pubmed]
PHST- 2023/03/22 10:33 [entrez]
PHST- 2023/08/28 00:00 [pmc-release]
AID - 00006534-202309000-00023 [pii]
AID - 10.1097/PRS.0000000000010261 [doi]
PST - ppublish
SO  - Plast Reconstr Surg. 2023 Sep 1;152(3):458e-467e. doi: 
      10.1097/PRS.0000000000010261. Epub 2023 Feb 28.

PMID- 28371231
OWN - NLM
STAT- MEDLINE
DCOM- 20190205
LR  - 20200930
IS  - 1552-4981 (Electronic)
IS  - 1552-4973 (Linking)
VI  - 106
IP  - 2
DP  - 2018 Feb
TI  - Chitosan conduits filled with simvastatin/Pluronic F-127 hydrogel promote 
      peripheral nerve regeneration in rats.
PG  - 787-799
LID - 10.1002/jbm.b.33890 [doi]
AB  - Treating peripheral nerve defects represents a clinical challenge, and nerve 
      conduits lacking an internal scaffold lead to limited large nerve gap 
      regeneration. Here, we bridged 10-mm sciatic nerve defects in rats with a 
      chitosan conduit filled with 0, 0.5, or 1.0 mg of simvastatin in Pluronic F-127 
      hydrogel. We assessed subsequent nerve regeneration using the sciatic functional 
      index (SFI), electrophysiological assessments, Fluoro-Gold (FG) retrograde 
      tracing, gastrocnemius muscle mass measurements, and histological and 
      immunohistochemical assessments of nerve regeneration. Ten weeks after 
      implantation, the chitosan conduit filled with simvastatin/Pluronic F-127 
      hydrogel promoted nerve regeneration; there were significant increases in the 
      SFI, compound muscle action potential peak amplitude, motor nerve conduction 
      velocity, FG-labeled neuron number in the dorsal root ganglia, myelin sheath 
      thickness, axon diameter, gastrocnemius wet weight, and muscle fiber area 
      percentage in the gastrocnemius muscle (all p < 0.05). The expression levels of 
      neurotrophic factors, such as pleiotrophin, hepatocyte growth factor, vascular 
      endothelial growth factor, and glial cell line-derived neurotrophic factor, were 
      also found to be increased. The results suggest that chitosan conduits filled 
      with simvastatin/Pluronic F-127 hydrogel improved peripheral nerve regeneration 
      and functional recovery in rats, which may have been related to the increased 
      expression of several endogenous neurotrophic factors. © 2017 Wiley Periodicals, 
      Inc. J Biomed Mater Res Part B: Appl Biomater, 106B: 787-799, 2018.
CI  - © 2017 Wiley Periodicals, Inc.
FAU - Guo, Qi
AU  - Guo Q
AD  - Department of Neurology, Peking University Third Hospital, Beijing, 100191, 
      China.
FAU - Liu, Can
AU  - Liu C
AD  - Department of Orthopedics, Peking University Third Hospital, Beijing, 100191, 
      China.
FAU - Hai, Bao
AU  - Hai B
AD  - Department of Orthopedics, Peking University Third Hospital, Beijing, 100191, 
      China.
FAU - Ma, Teng
AU  - Ma T
AD  - Department of Orthopedics, Peking University Third Hospital, Beijing, 100191, 
      China.
FAU - Zhang, Wen
AU  - Zhang W
AD  - Department of Orthopedics, Peking University Third Hospital, Beijing, 100191, 
      China.
FAU - Tan, Jie
AU  - Tan J
AD  - Department of Orthopedics, Peking University Third Hospital, Beijing, 100191, 
      China.
FAU - Fu, Xin
AU  - Fu X
AD  - Department of Orthopedics, Peking University Third Hospital, Beijing, 100191, 
      China.
FAU - Wang, Hong
AU  - Wang H
AD  - Beijing Key Laboratory of Spinal Diseases, Beijing, 100191, China.
FAU - Xu, Yingsheng
AU  - Xu Y
AD  - Department of Neurology, Peking University Third Hospital, Beijing, 100191, 
      China.
FAU - Song, Chunli
AU  - Song C
AD  - Department of Orthopedics, Peking University Third Hospital, Beijing, 100191, 
      China.
AD  - Beijing Key Laboratory of Spinal Diseases, Beijing, 100191, China.
LA  - eng
PT  - Journal Article
PT  - Research Support, Non-U.S. Gov't
DEP - 20170403
PL  - United States
TA  - J Biomed Mater Res B Appl Biomater
JT  - Journal of biomedical materials research. Part B, Applied biomaterials
JID - 101234238
RN  - 0 (Hydrogels)
RN  - 106392-12-5 (Poloxamer)
RN  - 9012-76-4 (Chitosan)
RN  - AGG2FN16EV (Simvastatin)
SB  - IM
MH  - Animals
MH  - *Chitosan/chemistry/pharmacokinetics/pharmacology
MH  - *Hydrogels/chemistry/pharmacokinetics/pharmacology
MH  - Male
MH  - Nerve Regeneration/*drug effects
MH  - *Poloxamer/chemistry/pharmacokinetics/pharmacology
MH  - Rats
MH  - Rats, Sprague-Dawley
MH  - Sciatic Nerve/*injuries/*physiology
MH  - *Simvastatin/chemistry/pharmacokinetics/pharmacology
OTO - NOTNLM
OT  - Pluronic F-127 hydrogel
OT  - chitosan conduit
OT  - endogenous neurotrophic factors
OT  - peripheral nerve injury
OT  - simvastatin
EDAT- 2017/04/04 06:00
MHDA- 2019/02/06 06:00
CRDT- 2017/04/04 06:00
PHST- 2016/12/08 00:00 [received]
PHST- 2017/02/23 00:00 [revised]
PHST- 2017/03/18 00:00 [accepted]
PHST- 2017/04/04 06:00 [pubmed]
PHST- 2019/02/06 06:00 [medline]
PHST- 2017/04/04 06:00 [entrez]
AID - 10.1002/jbm.b.33890 [doi]
PST - ppublish
SO  - J Biomed Mater Res B Appl Biomater. 2018 Feb;106(2):787-799. doi: 
      10.1002/jbm.b.33890. Epub 2017 Apr 3.

PMID- 41036454
OWN - NLM
STAT- PubMed-not-MEDLINE
DCOM- 20251002
LR  - 20251004
IS  - 2452-199X (Electronic)
IS  - 2452-199X (Linking)
VI  - 54
DP  - 2025 Dec
TI  - Mesenchymal stem cell-laden double-network hydrogel nerve guidance conduits for 
      peripheral nerve injury repair.
PG  - 901-915
LID - 10.1016/j.bioactmat.2025.08.018 [doi]
AB  - To enhance the repair of peripheral nerve injuries (PNIs), various nerve guidance 
      conduits (NGCs) have been developed by integrating topological, biochemical, and 
      cellular cues. Hydrogel-based NGCs are particularly promising owing to their 
      unique tissue-mimicking characteristics, such as high water content, softness, 
      and porosity. However, their weak mechanical strength and insufficient biological 
      activity limits their application. Therefore, in this study, we aimed to develop 
      NGCs by encapsulating human umbilical cord-derived mesenchymal stem cells 
      (ucMSCs) in double-network (DN) hydrogel conduits for improved peripheral nerve 
      regeneration. A DN hydrogel, fabricated via sequential photo- and 
      ionic-crosslinking of 15 % gelatin methacrylate and 1 % alginate, exhibited 
      excellent rheological and mechanical properties, including fatigue resistance, 
      suture retention, and kink resistance. In a rat sciatic defect model, 
      ucMSC-encapsulated DN NGCs demonstrated significantly improved functional and 
      structural recovery compared to medical silicone and non-cellular hydrogel NGCs. 
      Quantitative assessments revealed that the MSC-laden NGC group exhibited superior 
      functional recovery, as indicated by footprint analysis, electromyography, 
      thermal withdrawal latency, and muscle weight restoration. Moreover, histological 
      analysis and transmission electron microscopy confirmed significantly enhanced 
      axonal regeneration and myelination in the MSC-laden NGC group (axon diameter and 
      myelin thickness). Overall, our results indicate that the MSC-laden hydrogel NGCs 
      can serve as a novel platform to treat PNIs and function as effective stem cell 
      delivery scaffolds for the regeneration of various tissues, such as the skin, 
      tendons, and muscles.
CI  - © 2025 The Authors.
FAU - Kim, Junghyun
AU  - Kim J
AD  - School of Materials Science and Engineering, Gwangju Institute of Science and 
      Technology (GIST), Gwangju, 61005, Republic of Korea.
FAU - Park, Junggeon
AU  - Park J
AD  - School of Materials Science and Engineering, Gwangju Institute of Science and 
      Technology (GIST), Gwangju, 61005, Republic of Korea.
FAU - Lee, Seungjun
AU  - Lee S
AD  - School of Materials Science and Engineering, Gwangju Institute of Science and 
      Technology (GIST), Gwangju, 61005, Republic of Korea.
FAU - Ryu, Chiseon
AU  - Ryu C
AD  - School of Materials Science and Engineering, Gwangju Institute of Science and 
      Technology (GIST), Gwangju, 61005, Republic of Korea.
FAU - Yi, Jongdarm
AU  - Yi J
AD  - School of Materials Science and Engineering, Gwangju Institute of Science and 
      Technology (GIST), Gwangju, 61005, Republic of Korea.
FAU - Choe, Goeun
AU  - Choe G
AD  - School of Materials Science and Engineering, Gwangju Institute of Science and 
      Technology (GIST), Gwangju, 61005, Republic of Korea.
FAU - Jo, Changhan
AU  - Jo C
AD  - School of Materials Science and Engineering, Gwangju Institute of Science and 
      Technology (GIST), Gwangju, 61005, Republic of Korea.
FAU - Lee, Jae Young
AU  - Lee JY
AD  - School of Materials Science and Engineering, Gwangju Institute of Science and 
      Technology (GIST), Gwangju, 61005, Republic of Korea.
LA  - eng
PT  - Journal Article
DEP - 20250919
PL  - China
TA  - Bioact Mater
JT  - Bioactive materials
JID - 101685294
PMC - PMC12481091
OTO - NOTNLM
OT  - Double network
OT  - Human umbilical cord mesenchymal stem cells
OT  - Hydrogel
OT  - Nerve guidance conduit
OT  - Peripheral nerve regeneration
COIS- The authors declare that they have no known competing financial interests or 
      personal relationships that could have appeared to influence the work reported in 
      this paper.
EDAT- 2025/10/02 06:28
MHDA- 2025/10/02 06:29
PMCR- 2025/09/19
CRDT- 2025/10/02 04:59
PHST- 2024/10/08 00:00 [received]
PHST- 2025/06/11 00:00 [revised]
PHST- 2025/08/16 00:00 [accepted]
PHST- 2025/10/02 06:29 [medline]
PHST- 2025/10/02 06:28 [pubmed]
PHST- 2025/10/02 04:59 [entrez]
PHST- 2025/09/19 00:00 [pmc-release]
AID - S2452-199X(25)00371-8 [pii]
AID - 10.1016/j.bioactmat.2025.08.018 [doi]
PST - epublish
SO  - Bioact Mater. 2025 Sep 19;54:901-915. doi: 10.1016/j.bioactmat.2025.08.018. 
      eCollection 2025 Dec.

PMID- 38821302
OWN - NLM
STAT- MEDLINE
DCOM- 20240617
LR  - 20240702
IS  - 1879-0003 (Electronic)
IS  - 0141-8130 (Linking)
VI  - 272
IP  - Pt 2
DP  - 2024 Jun
TI  - Curcumin-loaded keratin-chitosan hydrogels for enhanced peripheral nerve 
      regeneration.
PG  - 132448
LID - S0141-8130(24)03253-7 [pii]
LID - 10.1016/j.ijbiomac.2024.132448 [doi]
AB  - Peripheral nerve injury often leads to symptoms of motor and sensory impairment, 
      and slow recovery of nerves after injury and limited treatment methods will 
      aggravate symptoms or even lead to lifelong disability. Curcumin can promote 
      peripheral nerve regeneration, but how to accurately deliver the appropriate 
      concentration of curcumin in the local peripheral nerve remains to be solved. In 
      this study, we designed a human hair keratin/chitosan (C/K) hydrogel with sodium 
      tripolyphosphate ions crosslinked to deliver curcumin topically. Chitosan 
      improves the mechanical properties of hydrogels and keratin improves the 
      biocompatibility of hydrogels. C/K hydrogel showed good cytocompatibility, 
      histocompatibility and degradability. In vitro experiments showed that hydrogels 
      can continuously release curcumin for up to 10 days. In addition, a comprehensive 
      analysis of behavioral, electrophysiological, histology, and target organ 
      recovery results in animal experiments showed that locally delivered curcumin can 
      enhance nerve regeneration in addition to hydrogels. In short, we provide a new 
      method that combines the advantages of human hair keratin, chitosan, and curcumin 
      for nerve damage repair.
CI  - Copyright © 2024. Published by Elsevier B.V.
FAU - Sun, Xiguang
AU  - Sun X
AD  - Department of Hand and Podiatric Surgery, Orthopedics Center, The First Hospital 
      of Jilin University, Jilin University, Changchun 130031, PR China.
FAU - Huang, Xinrui
AU  - Huang X
AD  - Department of Hand and Podiatric Surgery, Orthopedics Center, The First Hospital 
      of Jilin University, Jilin University, Changchun 130031, PR China; Plastic and 
      Burn Surgery, Children's Hospital Affiliated to Shandong University, Jinan 
      Children's Hospital, Jinan, Shandong Province, China.
FAU - Liang, Quanduo
AU  - Liang Q
AD  - State Key Laboratory of Electroanalytical Chemistry, Changchun Institute of 
      Applied Chemistry, Chinese Academy of Sciences, Changchun 130022, PR China.
FAU - Wang, Nan
AU  - Wang N
AD  - Department of Hand and Podiatric Surgery, Orthopedics Center, The First Hospital 
      of Jilin University, Jilin University, Changchun 130031, PR China.
FAU - Zheng, Xiaotian
AU  - Zheng X
AD  - Core facility of the First Hospital of Jilin University, #519 Dongminzhu Str., 
      Changchun, Jilin 130061, PR China.
FAU - Zhang, Qiang
AU  - Zhang Q
AD  - State Key Laboratory of Electroanalytical Chemistry, Changchun Institute of 
      Applied Chemistry, Chinese Academy of Sciences, Changchun 130022, PR China. 
      Electronic address: qiang.zhang@ciac.ac.cn.
FAU - Yu, Dehai
AU  - Yu D
AD  - Core facility of the First Hospital of Jilin University, #519 Dongminzhu Str., 
      Changchun, Jilin 130061, PR China. Electronic address: yudehai@jlu.edu.cn.
LA  - eng
PT  - Journal Article
DEP - 20240529
PL  - Netherlands
TA  - Int J Biol Macromol
JT  - International journal of biological macromolecules
JID - 7909578
RN  - IT942ZTH98 (Curcumin)
RN  - 9012-76-4 (Chitosan)
RN  - 0 (Hydrogels)
RN  - 68238-35-7 (Keratins)
SB  - IM
MH  - *Curcumin/pharmacology/chemistry/administration & dosage
MH  - *Chitosan/chemistry
MH  - *Hydrogels/chemistry/pharmacology
MH  - *Nerve Regeneration/drug effects
MH  - Animals
MH  - Humans
MH  - *Keratins/chemistry/pharmacology
MH  - Rats
MH  - Peripheral Nerve Injuries/drug therapy
MH  - Mice
OTO - NOTNLM
OT  - Curcumin-loaded hydrogel
OT  - Keratin/chitosan hydrogel
OT  - Peripheral nerve repair
COIS- Declaration of competing interest The authors declare the following financial 
      interests/personal relationships which may be considered as potential competing 
      interests: Xiguang Sun reports financial support was provided by Science and 
      Technology Development Program Project of Changchun (21ZGY04). Xiguang Sun 
      reports financial support was provided by Transformation Program of Scientific 
      and Technological Achievement of the First Hospital of Jilin University and 
      Changchun Institute of Applied Chemistry (CGZHYD202012-010). Xiguang Sun reports 
      financial support was provided by the Natural Science Foundation of Jilin 
      Province (20210101306JC). Dehai Yu reports financial support was provided by 
      Jilin International Collaboration Grant (20220402066GH). Dehai Yu reports 
      financial support was provided by Jilin Province Healthcare Personnel Project 
      (JLSWSRCZX2023-44). If there are other authors, they declare that they have no 
      known competing financial interests or personal relationships that could have 
      appeared to influence the work reported in this paper.
EDAT- 2024/06/01 10:51
MHDA- 2024/06/18 04:22
CRDT- 2024/05/31 19:20
PHST- 2023/11/27 00:00 [received]
PHST- 2024/05/03 00:00 [revised]
PHST- 2024/05/15 00:00 [accepted]
PHST- 2024/06/18 04:22 [medline]
PHST- 2024/06/01 10:51 [pubmed]
PHST- 2024/05/31 19:20 [entrez]
AID - S0141-8130(24)03253-7 [pii]
AID - 10.1016/j.ijbiomac.2024.132448 [doi]
PST - ppublish
SO  - Int J Biol Macromol. 2024 Jun;272(Pt 2):132448. doi: 
      10.1016/j.ijbiomac.2024.132448. Epub 2024 May 29.

PMID- 29649641
OWN - NLM
STAT- MEDLINE
DCOM- 20190617
LR  - 20190617
IS  - 1878-7568 (Electronic)
IS  - 1742-7061 (Linking)
VI  - 73
DP  - 2018 Jun
TI  - Hydrogel derived from porcine decellularized nerve tissue as a promising 
      biomaterial for repairing peripheral nerve defects.
PG  - 326-338
LID - S1742-7061(18)30191-0 [pii]
LID - 10.1016/j.actbio.2018.04.001 [doi]
AB  - Decellularized matrix hydrogels derived from tissues or organs have been used for 
      tissue repair due to their biocompatibility, tunability, and tissue-specific 
      extracellular matrix (ECM) components. However, the preparation of decellularized 
      peripheral nerve matrix hydrogels and their use to repair nerve defects have not 
      been reported. Here, we developed a hydrogel from porcine decellularized nerve 
      matrix (pDNM-G), which was confirmed to have minimal DNA content and retain 
      collagen and glycosaminoglycans content, thereby allowing gelatinization. The 
      pDNM-G exhibited a nanofibrous structure similar to that of natural ECM, and a 
      ∼280-Pa storage modulus at 10 mg/mL similar to that of native neural tissues. 
      Western blot and liquid chromatography tandem mass spectrometry analysis revealed 
      that the pDNM-G consisted mostly of ECM proteins and contained primary 
      ECM-related proteins, including fibronectin and collagen I and IV). In vitro 
      experiments showed that pDNM-G supported Schwann cell proliferation and preserved 
      cell morphology. Additionally, in a 15-mm rat sciatic nerve defect model, pDNM-G 
      was combined with electrospun 
      poly(lactic-acid)-co-poly(trimethylene-carbonate)conduits to bridge the defect, 
      which did not elicit an adverse immune response and promoted the activation of M2 
      macrophages associated with a constructive remodeling response. Morphological 
      analyses and electrophysiological and functional examinations revealed that the 
      regenerative outcomes achieved by pDNM-G were superior to those by empty conduits 
      and closed to those using rat decellularized nerve matrix allograft scaffolds. 
      These findings indicated that pDNM-G, with its preserved ECM composition and 
      nanofibrous structure, represents a promising biomaterial for peripheral nerve 
      regeneration. STATEMENT OF SIGNIFICANCE: Decellularized nerve allografts have 
      been widely used to treat peripheral nerve injury. However, given their limited 
      availability and lack of bioactive factors, efforts have been made to improve the 
      efficacy of decellularized nerve allograft for nerve regeneration, with limited 
      success. Xenogeneic decellularized tissue matrices or hydrogels have been widely 
      used for surgical applications owing to their ease of harvesting and low 
      immunogenicity. Moreover, decellularized tissue matrix hydrogels show good 
      biocompatibility and are highly tunable. In this study, we prepared a porcine 
      decellularized nerve matrix (pDNM-G) and evaluated its potential for promoting 
      nerve regeneration. Our results demonstrate that pDNM-G can support Schwann cell 
      proliferation and peripheral nerve regeneration by means of residual primary 
      extracellular matrix components and nano-fibrous structure features.
CI  - Copyright © 2018 Acta Materialia Inc. Published by Elsevier Ltd. All rights 
      reserved.
FAU - Lin, Tao
AU  - Lin T
AD  - Department of Orthopedic and Microsurgery, The First Affiliated Hospital of Sun 
      Yat-sen University, Guangzhou, China; Guangdong Provincial Peripheral Nerve 
      Tissue-engineering and Technology Research Center, Guangdong Provincial 
      Functional Biomaterials Engineering Technology Research Center, Guangzhou, China.
FAU - Liu, Sheng
AU  - Liu S
AD  - PCFM Lab, GD HPPC Lab, School of Chemistry, Sun Yat-sen University, Guangzhou, 
      China; Guangdong Provincial Peripheral Nerve Tissue-engineering and Technology 
      Research Center, Guangdong Provincial Functional Biomaterials Engineering 
      Technology Research Center, Guangzhou, China.
FAU - Chen, Shihao
AU  - Chen S
AD  - PCFM Lab, GD HPPC Lab, School of Chemistry, Sun Yat-sen University, Guangzhou, 
      China; Guangdong Provincial Peripheral Nerve Tissue-engineering and Technology 
      Research Center, Guangdong Provincial Functional Biomaterials Engineering 
      Technology Research Center, Guangzhou, China.
FAU - Qiu, Shuai
AU  - Qiu S
AD  - Department of Orthopedic and Microsurgery, The First Affiliated Hospital of Sun 
      Yat-sen University, Guangzhou, China; Guangdong Provincial Peripheral Nerve 
      Tissue-engineering and Technology Research Center, Guangdong Provincial 
      Functional Biomaterials Engineering Technology Research Center, Guangzhou, China.
FAU - Rao, Zilong
AU  - Rao Z
AD  - PCFM Lab, GD HPPC Lab, School of Chemistry, Sun Yat-sen University, Guangzhou, 
      China; Guangdong Provincial Peripheral Nerve Tissue-engineering and Technology 
      Research Center, Guangdong Provincial Functional Biomaterials Engineering 
      Technology Research Center, Guangzhou, China.
FAU - Liu, Jianghui
AU  - Liu J
AD  - Department of Orthopedic and Microsurgery, The First Affiliated Hospital of Sun 
      Yat-sen University, Guangzhou, China; Guangdong Provincial Peripheral Nerve 
      Tissue-engineering and Technology Research Center, Guangdong Provincial 
      Functional Biomaterials Engineering Technology Research Center, Guangzhou, China.
FAU - Zhu, Shuang
AU  - Zhu S
AD  - Department of Orthopedic and Microsurgery, The First Affiliated Hospital of Sun 
      Yat-sen University, Guangzhou, China; Guangdong Provincial Peripheral Nerve 
      Tissue-engineering and Technology Research Center, Guangdong Provincial 
      Functional Biomaterials Engineering Technology Research Center, Guangzhou, China.
FAU - Yan, Liwei
AU  - Yan L
AD  - Department of Orthopedic and Microsurgery, The First Affiliated Hospital of Sun 
      Yat-sen University, Guangzhou, China; Guangdong Provincial Peripheral Nerve 
      Tissue-engineering and Technology Research Center, Guangdong Provincial 
      Functional Biomaterials Engineering Technology Research Center, Guangzhou, China.
FAU - Mao, Haiquan
AU  - Mao H
AD  - Institute for NanoBioTechnology, and Department of Materials Science and 
      Engineering, Johns Hopkins University, Baltimore, USA.
FAU - Zhu, Qingtang
AU  - Zhu Q
AD  - Department of Orthopedic and Microsurgery, The First Affiliated Hospital of Sun 
      Yat-sen University, Guangzhou, China; Guangdong Provincial Peripheral Nerve 
      Tissue-engineering and Technology Research Center, Guangdong Provincial 
      Functional Biomaterials Engineering Technology Research Center, Guangzhou, China. 
      Electronic address: zhuqingt@mail.sysu.edu.cn.
FAU - Quan, Daping
AU  - Quan D
AD  - PCFM Lab, GD HPPC Lab, School of Chemistry, Sun Yat-sen University, Guangzhou, 
      China; Guangdong Provincial Peripheral Nerve Tissue-engineering and Technology 
      Research Center, Guangdong Provincial Functional Biomaterials Engineering 
      Technology Research Center, Guangzhou, China. Electronic address: 
      cesqdp@mail.sysu.edu.cn.
FAU - Liu, Xiaolin
AU  - Liu X
AD  - Department of Orthopedic and Microsurgery, The First Affiliated Hospital of Sun 
      Yat-sen University, Guangzhou, China; Guangdong Provincial Peripheral Nerve 
      Tissue-engineering and Technology Research Center, Guangdong Provincial 
      Functional Biomaterials Engineering Technology Research Center, Guangzhou, China. 
      Electronic address: gzxiaolinliu@hotmail.com.
LA  - eng
PT  - Journal Article
PT  - Research Support, Non-U.S. Gov't
DEP - 20180409
PL  - England
TA  - Acta Biomater
JT  - Acta biomaterialia
JID - 101233144
RN  - 0 (Biocompatible Materials)
RN  - 0 (Fibronectins)
RN  - 0 (Glycosaminoglycans)
RN  - 0 (Hydrogels)
RN  - 9000-70-8 (Gelatin)
RN  - 9007-34-5 (Collagen)
SB  - IM
MH  - Animals
MH  - Biocompatible Materials/*chemistry
MH  - Cell Proliferation
MH  - Collagen/chemistry
MH  - Extracellular Matrix/chemistry
MH  - Fibronectins/chemistry
MH  - Gelatin/chemistry
MH  - Glycosaminoglycans/chemistry
MH  - Hydrogels/*chemistry
MH  - Immune System
MH  - Macrophages/metabolism
MH  - Male
MH  - Nanofibers
MH  - *Nerve Regeneration
MH  - Peripheral Nerve Injuries/*therapy
MH  - Peripheral Nerves/*pathology
MH  - Peripheral Nervous System
MH  - Rats
MH  - Rats, Sprague-Dawley
MH  - Sciatic Nerve/pathology
MH  - Swine
MH  - Swine, Miniature
MH  - Tissue Engineering/methods
MH  - Tissue Scaffolds/chemistry
OTO - NOTNLM
OT  - Decellularized nerve matrix
OT  - ECM component
OT  - Hydrogel
OT  - Nanofibrous structure
OT  - Peripheral nerve regeneration
EDAT- 2018/04/13 06:00
MHDA- 2019/06/18 06:00
CRDT- 2018/04/13 06:00
PHST- 2017/10/14 00:00 [received]
PHST- 2018/03/29 00:00 [revised]
PHST- 2018/04/02 00:00 [accepted]
PHST- 2018/04/13 06:00 [pubmed]
PHST- 2019/06/18 06:00 [medline]
PHST- 2018/04/13 06:00 [entrez]
AID - S1742-7061(18)30191-0 [pii]
AID - 10.1016/j.actbio.2018.04.001 [doi]
PST - ppublish
SO  - Acta Biomater. 2018 Jun;73:326-338. doi: 10.1016/j.actbio.2018.04.001. Epub 2018 
      Apr 9.

PMID- 39944532
OWN - NLM
STAT- PubMed-not-MEDLINE
LR  - 20250214
IS  - 2590-0064 (Electronic)
IS  - 2590-0064 (Linking)
VI  - 31
DP  - 2025 Apr
TI  - 3D printed biodegradable hydrogel-based multichannel nerve conduits mimicking 
      peripheral nerve fascicules.
PG  - 101514
LID - 10.1016/j.mtbio.2025.101514 [doi]
LID - 101514
AB  - Treating peripheral nerve injury (PNI) is a prevalent clinical challenge. The 
      improper dispersion of regenerating axons makes it difficult to develop nerve 
      guidance conduits (NGCs) for treating PNI. The multichannel NGCs, designed to 
      mimic the fascicular structure of nerves, are proposed as an alternative to 
      single hollow lumen NGCs. Hydrogel-based NGCs with microscale multichannels 
      resembling actual nerve fascicles are fabricated using digital light processing 
      as 3D printing. Gelatin methacryloyl (GelMA) and polyethylene glycol diacrylate 
      (PEGDA), which are biodegradable and photocurable, are used as the printing 
      solution. The addition of a food-grade dye to the printing solution can prevent 
      overcuring by adjusting the optical path length of light and regulating the 
      polymerization rate. This work further demonstrates that the addition of dyes can 
      enable high-resolution printing, resulting in the achievement of fine 
      multichannels with a diameter of 200 μm. In vivo animal studies using a rat 
      sciatic nerve gap model show that GelMA/PEGDA-based multichannel NGCs can 
      significantly improve peripheral nerve regeneration, as indicated by improved paw 
      sensory recoveries, increased hindlimb gait function, and muscle fiber 
      regeneration. Furthermore, the mechanical properties, pore size, and 
      biodegradation rate of the hydrogel constituting the NGCs successfully 
      demonstrate the feasibility of hydrogel-based multichannel NGCs for accelerating 
      neurologic recoveries.
CI  - © 2025 The Authors.
FAU - Maeng, Woo-Youl
AU  - Maeng WY
AD  - School of Biomedical Engineering, Korea University, Seoul, 02841, Republic of 
      Korea.
AD  - Querrey Simpson Institute for Bioelectronics, Northwestern University, Evanston, 
      IL, 60208, USA.
AD  - Center for Bio-Integrated Electronics, Northwestern University, Evanston, IL, 
      60208, USA.
FAU - Lee, Yerim
AU  - Lee Y
AD  - School of Biomedical Engineering, Korea University, Seoul, 02841, Republic of 
      Korea.
AD  - Interdisciplinary Program in Precision Public Health, Korea University, Seoul, 
      02841, Republic of Korea.
FAU - Chen, Szu-Han
AU  - Chen SH
AD  - Division of Plastic and Reconstructive Surgery, Department of Surgery, National 
      Cheng Kung University Hospital, College of Medicine, National Cheng Kung 
      University, Tainan, 70456, Taiwan.
FAU - Kim, Kyung Su
AU  - Kim KS
AD  - School of Biomedical Engineering, Korea University, Seoul, 02841, Republic of 
      Korea.
AD  - Interdisciplinary Program in Precision Public Health, Korea University, Seoul, 
      02841, Republic of Korea.
FAU - Sung, Daeun
AU  - Sung D
AD  - School of Biomedical Engineering, Korea University, Seoul, 02841, Republic of 
      Korea.
FAU - Tseng, Wan-Ling
AU  - Tseng WL
AD  - Division of Plastic and Reconstructive Surgery, Department of Surgery, National 
      Cheng Kung University Hospital, College of Medicine, National Cheng Kung 
      University, Tainan, 70456, Taiwan.
FAU - Kim, Gyu-Nam
AU  - Kim GN
AD  - School of Biomedical Engineering, Korea University, Seoul, 02841, Republic of 
      Korea.
AD  - Interdisciplinary Program in Precision Public Health, Korea University, Seoul, 
      02841, Republic of Korea.
FAU - Koh, Young-Hag
AU  - Koh YH
AD  - School of Biomedical Engineering, Korea University, Seoul, 02841, Republic of 
      Korea.
AD  - Interdisciplinary Program in Precision Public Health, Korea University, Seoul, 
      02841, Republic of Korea.
FAU - Hsueh, Yuan-Yu
AU  - Hsueh YY
AD  - Division of Plastic and Reconstructive Surgery, Department of Surgery, National 
      Cheng Kung University Hospital, College of Medicine, National Cheng Kung 
      University, Tainan, 70456, Taiwan.
AD  - Department of Physiology, College of Medicine, National Cheng Kung University, 
      Tainan, 701, Taiwan.
FAU - Koo, Jahyun
AU  - Koo J
AD  - School of Biomedical Engineering, Korea University, Seoul, 02841, Republic of 
      Korea.
AD  - Interdisciplinary Program in Precision Public Health, Korea University, Seoul, 
      02841, Republic of Korea.
LA  - eng
PT  - Journal Article
DEP - 20250123
PL  - England
TA  - Mater Today Bio
JT  - Materials today. Bio
JID - 101757228
PMC - PMC11815286
OTO - NOTNLM
OT  - Food-grade dye
OT  - In vivo animal studies
OT  - Mimicking real nerve fascicles
OT  - Nerve guidance conduits
OT  - Peripheral nerve injury
OT  - Peripheral nerve regeneration
OT  - VAT-Free DLP
COIS- The authors declare that they have no known competing financial interests or 
      personal relationships that could have appeared to influence the work reported in 
      this paper.
EDAT- 2025/02/13 11:01
MHDA- 2025/02/13 11:02
PMCR- 2025/01/23
CRDT- 2025/02/13 04:32
PHST- 2024/11/25 00:00 [received]
PHST- 2025/01/11 00:00 [revised]
PHST- 2025/01/20 00:00 [accepted]
PHST- 2025/02/13 11:02 [medline]
PHST- 2025/02/13 11:01 [pubmed]
PHST- 2025/02/13 04:32 [entrez]
PHST- 2025/01/23 00:00 [pmc-release]
AID - S2590-0064(25)00072-9 [pii]
AID - 101514 [pii]
AID - 10.1016/j.mtbio.2025.101514 [doi]
PST - epublish
SO  - Mater Today Bio. 2025 Jan 23;31:101514. doi: 10.1016/j.mtbio.2025.101514. 
      eCollection 2025 Apr.

PMID- 34698159
OWN - NLM
STAT- PubMed-not-MEDLINE
LR  - 20240403
IS  - 2310-2861 (Electronic)
IS  - 2310-2861 (Linking)
VI  - 7
IP  - 4
DP  - 2021 Sep 27
TI  - Repair of Peripheral Nerve Injury Using Hydrogels Based on Self-Assembled 
      Peptides.
LID - 10.3390/gels7040152 [doi]
LID - 152
AB  - Peripheral nerve injury often occurs in young adults and is characterized by 
      complex regeneration mechanisms, poor prognosis, and slow recovery, which not 
      only creates psychological obstacles for the patients but also causes a 
      significant burden on society, making it a fundamental problem in clinical 
      medicine. Various steps are needed to promote regeneration of the peripheral 
      nerve. As a bioremediation material, self-assembled peptide (SAP) hydrogels have 
      attracted international attention. They can not only be designed with different 
      characteristics but also be applied in the repair of peripheral nerve injury by 
      promoting cell proliferation or drug-loaded sustained release. SAP hydrogels are 
      widely used in tissue engineering and have become the focus of research. They 
      have extensive application prospects and are of great potential biological value. 
      In this paper, the application of SAP hydrogel in peripheral nerve injury repair 
      is reviewed, and the latest progress in peptide composites and fabrication 
      techniques are discussed.
FAU - Zhang, Meng
AU  - Zhang M
AD  - Department of Orthopedics and Trauma, Peking University People's Hospital, 
      Beijing 100044, China.
AD  - Key Laboratory of Trauma and Neural Regeneration, Peking University, Beijing 
      100044, China.
AD  - National Center for Trauma Medicine, Beijing 100044, China.
FAU - Li, Lei
AU  - Li L
AD  - Department of Orthopaedics, Qilu Hospital of Shandong University, Jinan 250012, 
      China.
FAU - An, Heng
AU  - An H
AD  - Beijing Key Laboratory for Bioengineering and Sensing Technology, Daxing Research 
      Institute, School of Chemistry & Biological Engineering, University of Science & 
      Technology Beijing, Beijing 100044, China.
FAU - Zhang, Peixun
AU  - Zhang P
AD  - Department of Orthopedics and Trauma, Peking University People's Hospital, 
      Beijing 100044, China.
AD  - Key Laboratory of Trauma and Neural Regeneration, Peking University, Beijing 
      100044, China.
AD  - National Center for Trauma Medicine, Beijing 100044, China.
FAU - Liu, Peilai
AU  - Liu P
AD  - Department of Orthopaedics, Qilu Hospital of Shandong University, Jinan 250012, 
      China.
LA  - eng
GR  - 7212121/Beijing Natural Science Foundation/
GR  - 31771322/National Natural Science Foundation of China/
GR  - JCYJ20190806162205278/Shenzhen Science and Technology Plan Project/
GR  - SZSM202011001/Funds of Severe Trauma Standardized Treatment/
PT  - Journal Article
PT  - Review
DEP - 20210927
PL  - Switzerland
TA  - Gels
JT  - Gels (Basel, Switzerland)
JID - 101696925
PMC - PMC8544532
OTO - NOTNLM
OT  - design and production process
OT  - natural polymers
OT  - nerve regeneration
OT  - peripheral nerve injury
OT  - self-assembled peptides
COIS- The authors declare no conflict of interest.
EDAT- 2021/10/27 06:00
MHDA- 2021/10/27 06:01
PMCR- 2021/09/27
CRDT- 2021/10/26 09:25
PHST- 2021/08/07 00:00 [received]
PHST- 2021/09/20 00:00 [revised]
PHST- 2021/09/23 00:00 [accepted]
PHST- 2021/10/26 09:25 [entrez]
PHST- 2021/10/27 06:00 [pubmed]
PHST- 2021/10/27 06:01 [medline]
PHST- 2021/09/27 00:00 [pmc-release]
AID - gels7040152 [pii]
AID - gels-07-00152 [pii]
AID - 10.3390/gels7040152 [doi]
PST - epublish
SO  - Gels. 2021 Sep 27;7(4):152. doi: 10.3390/gels7040152.

PMID- 35269991
OWN - NLM
STAT- MEDLINE
DCOM- 20220408
LR  - 20220408
IS  - 1422-0067 (Electronic)
IS  - 1422-0067 (Linking)
VI  - 23
IP  - 5
DP  - 2022 Mar 5
TI  - Controlling the Spatiotemporal Release of Nerve Growth Factor by 
      Chitosan/Polycaprolactone Conduits for Use in Peripheral Nerve Regeneration.
LID - 10.3390/ijms23052852 [doi]
LID - 2852
AB  - Tubular polymeric structures have been recognized in the treatment of peripheral 
      nerves as comparable to autologous grafting. The best therapeutic outcomes are 
      obtained with conduits releasing therapeutic molecules. In this study, a new 
      approach for the incorporation of biologically active agent-loaded microspheres 
      into the structure of chitosan/polycaprolactone conduits was developed. The 
      support of a polycaprolactone helix formed by 3D melt extrusion was coated with 
      dopamine in order to adsorb nerve growth factor-loaded microspheres. The complex 
      analysis of the influence of process factors on the coverage efficiency of 
      polycaprolactone helix by nerve grow factor-loaded microspheres was analyzed. 
      Thus, the PCL helix characterized with the highest adsorption of microspheres was 
      subjected to nerve growth factor release studies, and finally incorporated into 
      chitosan hydrogel deposit through the process of electrophoretic deposition. It 
      was demonstrated by chemical and physical tests that the 
      chitosan/polycaprolactone conduit meets the requirements imposed on peripheral 
      nerve implants, particularly mimicking mechanical properties of surrounding soft 
      tissue. Moreover, the conduit may support regrowing nerves for a prolonged 
      period, as its structure and integrity persist upon incubation in 
      lysozyme-contained PBS solution up to 28 days at body temperature. In vitro 
      cytocompatibility toward mHippoE-18 embryonic hippocampal cells of the 
      chitosan/polycaprolactone conduit was proven. Most importantly, the developed 
      conduits stimulate axonal growth and support monocyte activation, the latter is 
      advantageous especially at early stages of nerve regeneration. It was 
      demonstrated that, through the described approach for controlling spatiotemporal 
      release of nerve growth factors, these biocompatible structures adjusted to the 
      specific peripheral nerve injury case can be manufactured.
FAU - Nawrotek, Katarzyna
AU  - Nawrotek K
AUID- ORCID: 0000-0001-6371-2257
AD  - Department of Environmental Engineering, Faculty of Process and Environmental 
      Engineering, Lodz University of Technology, 213 Wolczanska Street, 90-924 Lodz, 
      Poland.
FAU - Kubicka, Monika
AU  - Kubicka M
AD  - Department of Environmental Engineering, Faculty of Process and Environmental 
      Engineering, Lodz University of Technology, 213 Wolczanska Street, 90-924 Lodz, 
      Poland.
FAU - Gatkowska, Justyna
AU  - Gatkowska J
AUID- ORCID: 0000-0002-0559-1706
AD  - Department of Molecular Microbiology, Faculty of Biology and Environmental 
      Protection, University of Lodz, 12/16 Banacha Street, 90-237 Lodz, Poland.
FAU - Wieczorek, Marek
AU  - Wieczorek M
AD  - Department of Neurobiology, Faculty of Biology and Environmental Protection, 
      University of Lodz, 141/143 Pomorska Street, 90-236 Lodz, Poland.
FAU - Michlewska, Sylwia
AU  - Michlewska S
AUID- ORCID: 0000-0002-8952-469X
AD  - Laboratory of Microscopic Imaging and Specialized Biological Techniques, Faculty 
      of Biology and Environmental Protection, University of Lodz, 12/16 Banacha 
      Street, 90-237 Lodz, Poland.
FAU - Bekier, Adrian
AU  - Bekier A
AUID- ORCID: 0000-0002-4980-1074
AD  - Department of Molecular Microbiology, Faculty of Biology and Environmental 
      Protection, University of Lodz, 12/16 Banacha Street, 90-237 Lodz, Poland.
FAU - Wach, Radosław
AU  - Wach R
AD  - Faculty of Chemistry, Institute of Applied Radiation Chemistry, Lodz University 
      of Technology, 15 Wroblewskiego Street, 93-590 Lodz, Poland.
FAU - Rudnicka, Karolina
AU  - Rudnicka K
AUID- ORCID: 0000-0002-3412-9000
AD  - Department of Immunology and Infectious Biology, Faculty of Biology and 
      Environmental Protection, University of Lodz, 12/16 Banacha Street, 90-237 Lodz, 
      Poland.
LA  - eng
GR  - LIDER/18/0116/L-10/18/NCBR/2019/National Centre for Research and Development/
PT  - Journal Article
DEP - 20220305
PL  - Switzerland
TA  - Int J Mol Sci
JT  - International journal of molecular sciences
JID - 101092791
RN  - 0 (Polyesters)
RN  - 24980-41-4 (polycaprolactone)
RN  - 9012-76-4 (Chitosan)
RN  - 9061-61-4 (Nerve Growth Factor)
SB  - IM
MH  - *Chitosan/chemistry/pharmacology
MH  - Nerve Growth Factor/pharmacology
MH  - Nerve Regeneration/physiology
MH  - Peripheral Nerves/physiology
MH  - Polyesters
MH  - Sciatic Nerve/physiology
PMC - PMC8911064
OTO - NOTNLM
OT  - 3D printing
OT  - chitosan
OT  - conduit
OT  - electrodeposition
OT  - peripheral nerve regeneration
COIS- The authors declare no conflict of interest.
EDAT- 2022/03/11 06:00
MHDA- 2022/04/09 06:00
PMCR- 2022/03/05
CRDT- 2022/03/10 15:37
PHST- 2022/02/03 00:00 [received]
PHST- 2022/03/01 00:00 [revised]
PHST- 2022/03/03 00:00 [accepted]
PHST- 2022/03/10 15:37 [entrez]
PHST- 2022/03/11 06:00 [pubmed]
PHST- 2022/04/09 06:00 [medline]
PHST- 2022/03/05 00:00 [pmc-release]
AID - ijms23052852 [pii]
AID - ijms-23-02852 [pii]
AID - 10.3390/ijms23052852 [doi]
PST - epublish
SO  - Int J Mol Sci. 2022 Mar 5;23(5):2852. doi: 10.3390/ijms23052852.

PMID- 39996669
OWN - NLM
STAT- PubMed-not-MEDLINE
LR  - 20250227
IS  - 2310-2861 (Electronic)
IS  - 2310-2861 (Linking)
VI  - 11
IP  - 2
DP  - 2025 Feb 9
TI  - Hydrogels for Peripheral Nerve Repair: Emerging Materials and Therapeutic 
      Applications.
LID - 10.3390/gels11020126 [doi]
LID - 126
AB  - Peripheral nerve injuries pose a significant clinical challenge due to the 
      complex biological processes involved in nerve repair and their limited 
      regenerative capacity. Despite advances in surgical techniques, conventional 
      treatments, such as nerve autografts, are faced with limitations like donor site 
      morbidity and inconsistent functional outcomes. As such, there is a growing 
      interest in new, novel, and innovative strategies to enhance nerve regeneration. 
      Tissue engineering/regenerative medicine and its use of biomaterials is an 
      emerging example of an innovative strategy. Within the realm of tissue 
      engineering, functionalized hydrogels have gained considerable attention due to 
      their ability to mimic the extracellular matrix, support cell growth and 
      differentiation, and even deliver bioactive molecules that can promote nerve 
      repair. These hydrogels can be engineered to incorporate growth factors, 
      bioactive peptides, and stem cells, creating a conducive microenvironment for 
      cellular growth and axonal regeneration. Recent advancements in materials as well 
      as cell biology have led to the development of sophisticated hydrogel systems, 
      that not only provide structural support, but also actively modulate 
      inflammation, promote cell recruitment, and stimulate neurogenesis. This review 
      explores the potential of functionalized hydrogels for peripheral nerve repair, 
      highlighting their composition, biofunctionalization, and mechanisms of action. A 
      comprehensive analysis of preclinical studies provides insights into the efficacy 
      of these hydrogels in promoting axonal growth, neuronal survival, nerve 
      regeneration, and, ultimately, functional recovery. Thus, this review aims to 
      illuminate the promise of functionalized hydrogels as a transformative tool in 
      the field of peripheral nerve regeneration, bridging the gap between biological 
      complexity and clinical feasibility.
FAU - Taisescu, Oana
AU  - Taisescu O
AD  - Department of Human Anatomy, University of Medicine and Pharmacy of Craiova, 2-4 
      Petru Rares Str., 200349 Craiova, Romania.
FAU - Dinescu, Venera Cristina
AU  - Dinescu VC
AD  - Department of Health Promotion and Occupational Medicine, University of Medicine 
      and Pharmacy of Craiova, 2-4 Petru Rares Str., 200349 Craiova, Romania.
FAU - Rotaru-Zavaleanu, Alexandra Daniela
AU  - Rotaru-Zavaleanu AD
AD  - Department of Epidemiology, University of Medicine and Pharmacy of Craiova, 2-4 
      Petru Rares Str., 200349 Craiova, Romania.
AD  - Experimental Research Centre for Normal and Pathological Aging, University of 
      Medicine and Pharmacy of Craiova, 200349 Craiova, Romania.
FAU - Gresita, Andrei
AU  - Gresita A
AD  - Experimental Research Centre for Normal and Pathological Aging, University of 
      Medicine and Pharmacy of Craiova, 200349 Craiova, Romania.
AD  - Department of Physiology, University of Medicine and Pharmacy of Craiova, 2-4 
      Petru Rares Str., 200349 Craiova, Romania.
FAU - Hadjiargyrou, Michael
AU  - Hadjiargyrou M
AUID- ORCID: 0000-0001-8927-2333
AD  - Department of Biological & Chemical Sciences, New York Institute of Technology, 
      Old Westbury, NY 11568, USA.
LA  - eng
PT  - Journal Article
PT  - Review
DEP - 20250209
PL  - Switzerland
TA  - Gels
JT  - Gels (Basel, Switzerland)
JID - 101696925
PMC - PMC11855328
OTO - NOTNLM
OT  - axonal growth
OT  - bioactive molecules
OT  - functionalized hydrogels
OT  - inflammation modulation
OT  - nerve regeneration
OT  - neuronal survival
OT  - peripheral nerve injury
OT  - tissue engineering
COIS- The authors declare no conflicts of interest.
EDAT- 2025/02/25 12:27
MHDA- 2025/02/25 12:28
PMCR- 2025/02/09
CRDT- 2025/02/25 08:13
PHST- 2024/12/30 00:00 [received]
PHST- 2025/01/22 00:00 [revised]
PHST- 2025/02/07 00:00 [accepted]
PHST- 2025/02/25 12:28 [medline]
PHST- 2025/02/25 12:27 [pubmed]
PHST- 2025/02/25 08:13 [entrez]
PHST- 2025/02/09 00:00 [pmc-release]
AID - gels11020126 [pii]
AID - gels-11-00126 [pii]
AID - 10.3390/gels11020126 [doi]
PST - epublish
SO  - Gels. 2025 Feb 9;11(2):126. doi: 10.3390/gels11020126.

PMID- 39866899
OWN - NLM
STAT- PubMed-not-MEDLINE
LR  - 20250128
IS  - 1948-0210 (Print)
IS  - 1948-0210 (Electronic)
IS  - 1948-0210 (Linking)
VI  - 17
IP  - 1
DP  - 2025 Jan 26
TI  - Bridging bioengineering and nanotechnology: Bone marrow derived mesenchymal stem 
      cell-exosome solutions for peripheral nerve injury.
PG  - 101161
LID - 10.4252/wjsc.v17.i1.101161 [doi]
LID - 101161
AB  - Peripheral nerve injury (PNI) is a common disease that is difficult to nerve 
      regeneration with current therapies. Fortunately, Zou et al demonstrated the role 
      and mechanism of bone marrow derived mesenchymal stem cells (BMSCs) in promoting 
      nerve regeneration, revealing broad prospects for BMSCs transplantation in 
      alleviating PNI. We confirmed the fact that BMSCs significantly alleviate PNI, 
      but there are shortcomings such as low cell survival rate and immune rejection, 
      which limit the wide application of BMSCs. BMSCs-derived exosomes (Exos) are 
      considered as a promising cell-free nanomedicine for PNI, avoiding the ethical 
      issues of BMSCs. Exos in combination with bioengineering therapeutics (including 
      extracellular matrix, hydrogel) brings new hope for PNI, provides a favorable 
      microenvironment for neurological restoration and a therapeutic strategy with a 
      favorable safety profile, significantly increases expression of neurotrophic 
      factors, promotes axonal and myelin regeneration, and demonstrates a strong 
      potential to enhance neurogenesis. Therefore, engineered Exos exhibit better 
      properties, such as stronger targeting and more beneficial components. This 
      article briefly describes the role of nanotechnology and bioengineering therapies 
      for BMSCs in PNI, proposes clinical application prospects and challenges of 
      nanotechnology and bioengineering BMSCs-derived Exos in PNI to improve the 
      efficacy of BMSCs in the treatment of PNI.
CI  - ©The Author(s) 2025. Published by Baishideng Publishing Group Inc. All rights 
      reserved.
FAU - Chang, Jun
AU  - Chang J
AD  - First Teaching Hospital of Tianjin University of Traditional Chinese Medicine, 
      Tianjin 300381, China.
AD  - National Clinical Research Center for Chinese Medicine Acupuncture and 
      Moxibustion, Tianjin 300381, China.
FAU - Yin, Xiu-Mei
AU  - Yin XM
AD  - First Teaching Hospital of Tianjin University of Traditional Chinese Medicine, 
      Tianjin 300381, China.
AD  - National Clinical Research Center for Chinese Medicine Acupuncture and 
      Moxibustion, Tianjin 300381, China.
FAU - Zhang, Man
AU  - Zhang M
AD  - School of Acupuncture & Moxibustion and Tuina, Tianjin University of Traditional 
      Chinese Medicine, Tianjin 301617, China.
FAU - Liu, Jian-Wei
AU  - Liu JW
AD  - School of Integrative Medicine, Tianjin University of Traditional Chinese 
      Medicine, Tianjin 301617, China.
FAU - Zhao, Lan
AU  - Zhao L
AD  - First Teaching Hospital of Tianjin University of Traditional Chinese Medicine, 
      Tianjin 300381, China.
AD  - National Clinical Research Center for Chinese Medicine Acupuncture and 
      Moxibustion, Tianjin 300381, China. lanzhao69@163.com.
LA  - eng
PT  - Journal Article
PL  - United States
TA  - World J Stem Cells
JT  - World journal of stem cells
JID - 101535826
PMC - PMC11752453
OTO - NOTNLM
OT  - Bioengineering
OT  - Exosome
OT  - Mesenchymal stem cells
OT  - MicroRNA
OT  - Nanotechnology
OT  - Peripheral nerve injury
COIS- Conflict-of-interest statement: All the authors report no relevant conflicts of 
      interest for this article.
EDAT- 2025/01/27 06:20
MHDA- 2025/01/27 06:21
PMCR- 2025/01/26
CRDT- 2025/01/27 05:44
PHST- 2024/09/05 00:00 [received]
PHST- 2024/10/22 00:00 [revised]
PHST- 2024/12/13 00:00 [accepted]
PHST- 2025/01/27 06:21 [medline]
PHST- 2025/01/27 06:20 [pubmed]
PHST- 2025/01/27 05:44 [entrez]
PHST- 2025/01/26 00:00 [pmc-release]
AID - 10.4252/wjsc.v17.i1.101161 [doi]
PST - ppublish
SO  - World J Stem Cells. 2025 Jan 26;17(1):101161. doi: 10.4252/wjsc.v17.i1.101161.

PMID- 38011305
OWN - NLM
STAT- MEDLINE
DCOM- 20231216
LR  - 20240612
IS  - 2373-9878 (Electronic)
IS  - 2373-9878 (Linking)
VI  - 9
IP  - 12
DP  - 2023 Dec 11
TI  - Zwitterionic Conductive Hydrogel-Based Nerve Guidance Conduit Promotes Peripheral 
      Nerve Regeneration in Rats.
PG  - 6821-6834
LID - 10.1021/acsbiomaterials.3c00761 [doi]
AB  - In recent years, conductive biomaterials have been widely used to enhance 
      peripheral nerve regeneration. However, most biomaterials use electronic 
      conductors to increase the conductivity of materials. As information carriers, 
      electronic conductors always transmit discontinuous electrical signals, while 
      biological systems essentially transmit continuous signals through ions. Herein, 
      an ion-based conductive hydrogel was fabricated by simple copolymerization of the 
      zwitterionic monomer sulfobetin methacrylate and hydroxyethyl methacrylate. 
      Benefiting from the excellent mechanical stability, suitable electrical 
      conductivity, and good cytocompatibility of the zwitterionic hydrogel, the 
      Schwann cells cultured on the hydrogel could grow and proliferate better, and 
      dorsal root ganglian had an increased neurite length. The zwitterionic 
      hydrogel-based nerve guidance conduits were then implanted into a 10 mm sciatic 
      nerve defect model in rats. Morphological analysis and electrophysiological data 
      showed that the grafts achieved a regeneration effect close to that of the 
      autologous nerve. Overall, our developed zwitterionic hydrogel facilitates 
      efficient and efficacious peripheral nerve regeneration by mimicking the 
      electrical and mechanical properties of the extracellular matrix and creating a 
      suitable regeneration microenvironment, providing a new material reserve for the 
      repair of peripheral nerve injury.
FAU - Xu, Yizhou
AU  - Xu Y
AD  - Department of Histology and Embryology, School of Basic Medicine, Southern 
      Medical University, Guangzhou 510515, China.
AD  - Department of Spinal Surgery, Orthopedic Medical Center, Zhujiang Hospital, 
      Southern Medical University, Guangzhou 510280, China.
FAU - Liu, Jianing
AU  - Liu J
AD  - Biomaterials Research Center, School of Biomedical Engineering, Guangdong 
      Provincial Key Laboratory of Construction and Detection in Tissue Engineering, 
      Southern Medical University, Guangzhou 510515, China.
FAU - Zhang, Peng
AU  - Zhang P
AD  - Biomaterials Research Center, School of Biomedical Engineering, Guangdong 
      Provincial Key Laboratory of Construction and Detection in Tissue Engineering, 
      Southern Medical University, Guangzhou 510515, China.
FAU - Ao, Xiang
AU  - Ao X
AD  - Department of Human Anatomy, Histology and Embryology, Zhuhai Campus of Zunyi 
      Medical University, Zhuhai 519041, China.
FAU - Li, Yunlun
AU  - Li Y
AD  - Department of Histology and Embryology, School of Basic Medicine, Southern 
      Medical University, Guangzhou 510515, China.
FAU - Tian, Ye
AU  - Tian Y
AUID- ORCID: 0000-0002-1833-1807
AD  - Biomaterials Research Center, School of Biomedical Engineering, Guangdong 
      Provincial Key Laboratory of Construction and Detection in Tissue Engineering, 
      Southern Medical University, Guangzhou 510515, China.
FAU - Qiu, Xiaozhong
AU  - Qiu X
AUID- ORCID: 0000-0001-5944-9812
AD  - Biomaterials Research Center, School of Biomedical Engineering, Guangdong 
      Provincial Key Laboratory of Construction and Detection in Tissue Engineering, 
      Southern Medical University, Guangzhou 510515, China.
AD  - Central Laboratory, The Fifth Affiliated Hospital, Southern Medical University, 
      Guangzhou 510999, China.
FAU - Guo, Jiasong
AU  - Guo J
AUID- ORCID: 0000-0002-7885-2903
AD  - Department of Histology and Embryology, School of Basic Medicine, Southern 
      Medical University, Guangzhou 510515, China.
AD  - Department of Spinal Surgery, Orthopedic Medical Center, Zhujiang Hospital, 
      Southern Medical University, Guangzhou 510280, China.
AD  - National Experimental Education Demonstration Center for Basic Medical Sciences, 
      National Virtual & Reality Experimental Education Center for Medical Morphology, 
      School of Basic Medical Sciences, Southern Medical University, Guangzhou 510515, 
      China.
FAU - Hu, Xiaofang
AU  - Hu X
AUID- ORCID: 0000-0003-1037-7453
AD  - Department of Human Anatomy, Histology and Embryology, Zhuhai Campus of Zunyi 
      Medical University, Zhuhai 519041, China.
AD  - Department of Histology and Embryology, School of Basic Medicine, Southern 
      Medical University, Guangzhou 510515, China.
AD  - Biomaterials Research Center, School of Biomedical Engineering, Guangdong 
      Provincial Key Laboratory of Construction and Detection in Tissue Engineering, 
      Southern Medical University, Guangzhou 510515, China.
LA  - eng
PT  - Journal Article
PT  - Research Support, Non-U.S. Gov't
DEP - 20231127
PL  - United States
TA  - ACS Biomater Sci Eng
JT  - ACS biomaterials science & engineering
JID - 101654670
RN  - 0 (Hydrogels)
RN  - 0 (Biocompatible Materials)
SB  - IM
MH  - Rats
MH  - Animals
MH  - *Hydrogels/pharmacology
MH  - *Biocompatible Materials/pharmacology
MH  - Sciatic Nerve/physiology
MH  - Tissue Scaffolds
MH  - Nerve Regeneration/physiology
OTO - NOTNLM
OT  - conductive hydrogel
OT  - nerve guidance conduit
OT  - peripheral nerve injury
OT  - zwitterion
EDAT- 2023/11/27 18:43
MHDA- 2023/12/17 09:42
CRDT- 2023/11/27 14:24
PHST- 2023/12/17 09:42 [medline]
PHST- 2023/11/27 18:43 [pubmed]
PHST- 2023/11/27 14:24 [entrez]
AID - 10.1021/acsbiomaterials.3c00761 [doi]
PST - ppublish
SO  - ACS Biomater Sci Eng. 2023 Dec 11;9(12):6821-6834. doi: 
      10.1021/acsbiomaterials.3c00761. Epub 2023 Nov 27.

PMID- 40145273
OWN - NLM
STAT- MEDLINE
DCOM- 20250515
LR  - 20250515
IS  - 1758-5090 (Electronic)
IS  - 1758-5082 (Linking)
VI  - 17
IP  - 2
DP  - 2025 Mar 27
TI  - A self-assembling peptide-based hydrogel containing NF-κB inhibitors and NGF for 
      peripheral nerve injury repair.
LID - 10.1088/1758-5090/adc340 [doi]
AB  - An inflammatory response may be initiated after peripheral nerve injury (PNI), 
      potentially hindering the repair and regeneration of damaged nerves. 
      Administering anti-inflammatory agents to modulate macrophage phenotypes may 
      reduce post-injury inflammation and show potential for treating PNI. Regrettably, 
      the limited half-lives of these compounds within the human body constrain their 
      efficacy as anti-inflammatory agents. In this study, we co-assembled picroside II 
      (PII) and nerve growth factor (NGF) with the hydrogelator compound 
      Nap-Phe-Phe-Tyr-OH (NapFFY) to form a supramolecular hydrogel, 
      PII/NGF/NapFFY@Gel, which could be accurately delivered to the nerve injury site 
      viain situinjection to improve its bioavailability. Our results demonstrated that 
      the PII/NGF/NapFFY@Gel exhibits favorable drug slow-release performance in bothin 
      vivoandin vitroexperiments. Furthermore, cell and animal studies revealed that 
      the PII/NGF/NapFFY@Gel effectively enhanced nerve recovery and regeneration by 
      modulating the inflammatory microenvironment. This mechanism involves inhibiting 
      the NF-κB inflammatory signaling pathway, suppressing macrophage polarization to 
      the M1 phenotype, and upregulating the expression of proteins associated with 
      nerve regeneration. Taken together, the results of this study suggest that 
      improving the inflammatory microenvironment and promoting nerve repair through 
      thein situinjection of PII/NGF/NapFFY@Gel with sustained drug release may be a 
      novel treatment for PNI.
CI  - © 2025 IOP Publishing Ltd. All rights, including for text and data mining, AI 
      training, and similar technologies, are reserved.
FAU - Su, HaiTao
AU  - Su H
AD  - Department of Pain, The Second Affiliated Hospital of Anhui Medical University, 
      678 Furong Road, Hefei 230601, People's Republic of China.
AD  - Department of Anesthesiology, The Second Affiliated Hospital of Anhui Medical 
      University, 678 Furong Road, Hefei 230601, People's Republic of China.
AD  - Key Laboratory of Anesthesiology and Perioperative Medicine of Anhui Higher 
      Education Institutes, Anhui Medical University, 678 Furong Road, Hefei 230601, 
      People's Republic of China.
FAU - Ye, QiuPing
AU  - Ye Q
AD  - Department of Pain, The Second Affiliated Hospital of Anhui Medical University, 
      678 Furong Road, Hefei 230601, People's Republic of China.
AD  - Department of Anesthesiology, The Second Affiliated Hospital of Anhui Medical 
      University, 678 Furong Road, Hefei 230601, People's Republic of China.
AD  - Key Laboratory of Anesthesiology and Perioperative Medicine of Anhui Higher 
      Education Institutes, Anhui Medical University, 678 Furong Road, Hefei 230601, 
      People's Republic of China.
FAU - Wang, Di
AU  - Wang D
AD  - Department of Pain, The Second Affiliated Hospital of Anhui Medical University, 
      678 Furong Road, Hefei 230601, People's Republic of China.
AD  - Department of Anesthesiology, The Second Affiliated Hospital of Anhui Medical 
      University, 678 Furong Road, Hefei 230601, People's Republic of China.
AD  - Key Laboratory of Anesthesiology and Perioperative Medicine of Anhui Higher 
      Education Institutes, Anhui Medical University, 678 Furong Road, Hefei 230601, 
      People's Republic of China.
FAU - Liu, AnQi
AU  - Liu A
AD  - Department of Pain, The Second Affiliated Hospital of Anhui Medical University, 
      678 Furong Road, Hefei 230601, People's Republic of China.
AD  - Department of Anesthesiology, The Second Affiliated Hospital of Anhui Medical 
      University, 678 Furong Road, Hefei 230601, People's Republic of China.
AD  - Key Laboratory of Anesthesiology and Perioperative Medicine of Anhui Higher 
      Education Institutes, Anhui Medical University, 678 Furong Road, Hefei 230601, 
      People's Republic of China.
FAU - Wang, YaGuang
AU  - Wang Y
AUID- ORCID: 0000-0001-9671-2392
AD  - Department of Pain, The Second Affiliated Hospital of Anhui Medical University, 
      678 Furong Road, Hefei 230601, People's Republic of China.
AD  - Department of Anesthesiology, The Second Affiliated Hospital of Anhui Medical 
      University, 678 Furong Road, Hefei 230601, People's Republic of China.
AD  - Key Laboratory of Anesthesiology and Perioperative Medicine of Anhui Higher 
      Education Institutes, Anhui Medical University, 678 Furong Road, Hefei 230601, 
      People's Republic of China.
FAU - Zhang, Ye
AU  - Zhang Y
AD  - Department of Pain, The Second Affiliated Hospital of Anhui Medical University, 
      678 Furong Road, Hefei 230601, People's Republic of China.
AD  - Department of Anesthesiology, The Second Affiliated Hospital of Anhui Medical 
      University, 678 Furong Road, Hefei 230601, People's Republic of China.
AD  - Key Laboratory of Anesthesiology and Perioperative Medicine of Anhui Higher 
      Education Institutes, Anhui Medical University, 678 Furong Road, Hefei 230601, 
      People's Republic of China.
FAU - Weng, LiJun
AU  - Weng L
AD  - Department of Pain, The Second Affiliated Hospital of Anhui Medical University, 
      678 Furong Road, Hefei 230601, People's Republic of China.
AD  - Department of Anesthesiology, The Second Affiliated Hospital of Anhui Medical 
      University, 678 Furong Road, Hefei 230601, People's Republic of China.
AD  - Key Laboratory of Anesthesiology and Perioperative Medicine of Anhui Higher 
      Education Institutes, Anhui Medical University, 678 Furong Road, Hefei 230601, 
      People's Republic of China.
LA  - eng
PT  - Journal Article
DEP - 20250327
PL  - England
TA  - Biofabrication
JT  - Biofabrication
JID - 101521964
RN  - 0 (Hydrogels)
RN  - 0 (NF-kappa B)
RN  - 9061-61-4 (Nerve Growth Factor)
RN  - 0 (Peptides)
RN  - 0 (Cinnamates)
RN  - 0 (Anti-Inflammatory Agents)
SB  - IM
MH  - Animals
MH  - *Hydrogels/chemistry/pharmacology
MH  - *NF-kappa B/antagonists & inhibitors/metabolism
MH  - *Nerve Growth Factor/chemistry/pharmacology
MH  - *Peripheral Nerve Injuries/drug therapy/pathology/metabolism
MH  - Mice
MH  - *Nerve Regeneration/drug effects
MH  - *Peptides/chemistry/pharmacology
MH  - Cinnamates/chemistry/pharmacology
MH  - Macrophages/drug effects
MH  - RAW 264.7 Cells
MH  - Rats
MH  - Rats, Sprague-Dawley
MH  - Male
MH  - Humans
MH  - Anti-Inflammatory Agents/pharmacology/chemistry
OTO - NOTNLM
OT  - anti-inflammatory
OT  - peripheral nerve injury
OT  - supramolecular hydrogel
OT  - sustained release
EDAT- 2025/03/27 13:16
MHDA- 2025/03/27 13:17
CRDT- 2025/03/27 06:03
PHST- 2024/10/26 00:00 [received]
PHST- 2025/03/20 00:00 [accepted]
PHST- 2025/03/27 13:17 [medline]
PHST- 2025/03/27 13:16 [pubmed]
PHST- 2025/03/27 06:03 [entrez]
AID - 10.1088/1758-5090/adc340 [doi]
PST - epublish
SO  - Biofabrication. 2025 Mar 27;17(2). doi: 10.1088/1758-5090/adc340.

PMID- 33016275
OWN - NLM
STAT- MEDLINE
DCOM- 20210514
LR  - 20210514
IS  - 2047-4849 (Electronic)
IS  - 2047-4830 (Linking)
VI  - 8
IP  - 22
DP  - 2020 Nov 21
TI  - Augmented peripheral nerve regeneration through elastic nerve guidance conduits 
      prepared using a porous PLCL membrane with a 3D printed collagen hydrogel.
PG  - 6261-6271
LID - 10.1039/d0bm00847h [doi]
AB  - Peripheral nerve injury results in significant sensory and motor functional 
      deficits. Although direct neurorrhaphy in the early phase may reduce its 
      devastating effects, direct end-to-end neurorrhaphy is sometimes impossible owing 
      to a defect at the injured site of the nerve. Autogenous nerve graft is a primary 
      consideration for peripheral nerve defects; however, significant morbidity of the 
      donor site is inevitable. Recently, the treatment using engineered synthetic 
      nerve conduits has been regarded as a promising strategy to promote the 
      regeneration of peripheral nerve defects. In this study, we developed 
      longitudinally oriented collagen hydrogel-grafted elastic nerve guidance conduits 
      (NGC) to reconstruct sciatic nerve defects. An elastic NGC was prepared by using 
      poly(lactide-co-caprolactone) (PLCL), and electrospun PLCL was adopted to 
      fabricate nanoporous structures with appropriate permeability for nerve 
      regeneration. Oriented collagen hydrogels were prepared by the 3D printing method 
      to achieve a microscale hydrogel pattern. Based on sciatic nerve injury models in 
      rats, we confirmed the beneficial effects of the NGC with 3D printed collagen 
      hydrogel on axonal regeneration and remyelination along with superior functional 
      recovery in comparison with the NGC filled with the bulk collagen hydrogel. It is 
      believed that the aligned collagen hydrogels provide a preferable environment for 
      nerve regeneration, functioning as an oriented guidance path. In conclusion, the 
      PLCL nerve guide conduit containing a 3D printed aligned collagen hydrogel can be 
      useful for peripheral nerve regeneration.
FAU - Yoo, Jin
AU  - Yoo J
AD  - Center for Biomaterials, Biomedical Research Institute, Korea Institute of 
      Science and Technology (KIST), Seoul, Republic of Korea. winnie97@kist.re.kr.
FAU - Park, Ji Hun
AU  - Park JH
FAU - Kwon, Young Woo
AU  - Kwon YW
FAU - Chung, Justin J
AU  - Chung JJ
FAU - Choi, In Cheul
AU  - Choi IC
FAU - Nam, Jae Joon
AU  - Nam JJ
FAU - Lee, Hyun Su
AU  - Lee HS
FAU - Jeon, Eun Young
AU  - Jeon EY
FAU - Lee, Kangwon
AU  - Lee K
FAU - Kim, Soo Hyun
AU  - Kim SH
FAU - Jung, Youngmee
AU  - Jung Y
FAU - Park, Jong Woong
AU  - Park JW
LA  - eng
PT  - Journal Article
DEP - 20201005
PL  - England
TA  - Biomater Sci
JT  - Biomaterials science
JID - 101593571
RN  - 0 (Hydrogels)
RN  - 9007-34-5 (Collagen)
SB  - IM
MH  - Animals
MH  - Collagen
MH  - *Hydrogels
MH  - *Nerve Regeneration
MH  - Porosity
MH  - Printing, Three-Dimensional
MH  - Rats
MH  - Rats, Sprague-Dawley
EDAT- 2020/10/06 06:00
MHDA- 2021/05/15 06:00
CRDT- 2020/10/05 08:41
PHST- 2020/10/06 06:00 [pubmed]
PHST- 2021/05/15 06:00 [medline]
PHST- 2020/10/05 08:41 [entrez]
AID - 10.1039/d0bm00847h [doi]
PST - ppublish
SO  - Biomater Sci. 2020 Nov 21;8(22):6261-6271. doi: 10.1039/d0bm00847h. Epub 2020 Oct 
      5.

PMID- 39476905
OWN - NLM
STAT- MEDLINE
DCOM- 20241203
LR  - 20241203
IS  - 1879-0003 (Electronic)
IS  - 0141-8130 (Linking)
VI  - 282
IP  - Pt 4
DP  - 2024 Dec
TI  - Preparation and characterization of polysaccharide-based conductive hydrogels for 
      nerve repair.
PG  - 136910
LID - S0141-8130(24)07719-5 [pii]
LID - 10.1016/j.ijbiomac.2024.136910 [doi]
AB  - Peripheral nerve injury is a serious medical condition, but the limited 
      availability of autologous grafts often delays timely treatment for many 
      patients. The implantation of functional hydrogels with good biocompatibility 
      provides an effective solution to this challenge. In this study, a novel chitosan 
      derivative, choline functionalized catechol carboxymethyl chitosan 
      (CF-Catechol-CMCS), was synthesized by modifying carboxymethyl chitosan (CMCS) 
      with choline functionalized (CF) molecule and catechol. CF-Catechol-CMCS, sodium 
      alginate (SA), and pyrrole monomer (Py) were then combined, crosslinked with 
      Fe(3+) and Ca(2+), and polymerized in situ to form polypyrrole (PPy), resulting 
      in the CF-Catechol-CMCS/SA/PPy hydrogel. This hydrogel exhibits excellent thermal 
      stability, with a maximum thermal degradation temperature of 580 °C. By adjusting 
      the ratio of PPy to CF-Catechol-CMCS/SA in the hydrogel, its degradation 
      properties, swelling behavior, mechanical properties, and electrical conductivity 
      can be fine-tuned. Specifically, when the mass ratio of PPy to 
      CF-Catechol-CMCS/SA is 8:10, the hydrogel achieves optimal conductivity within a 
      safe range (1.82 × 10(-3) S·cm(-1)). By controlling the mass ratio of 
      CF-Catechol-CMCS to SA in the hydrogel, the acetylcholine concentration can be 
      regulated. When the CF-Catechol-CMCS:SA ratio is 2:1, the measured Sciatic 
      Function Index (SFI) value is -34.54, indicating that the CF-Catechol-CMCS/SA/PPy 
      hydrogel has excellent nerve repair potential.
CI  - Copyright © 2024. Published by Elsevier B.V.
FAU - Li, Shubin
AU  - Li S
AD  - State Key Laboratory of Urban Water Resource and Environment, Harbin Institute of 
      Technology, Harbin 150090, China.
FAU - Liu, Yanhao
AU  - Liu Y
AD  - State Key Laboratory of Urban Water Resource and Environment, Harbin Institute of 
      Technology, Harbin 150090, China.
FAU - Fan, Lili
AU  - Fan L
AD  - State Key Laboratory of Black Soils Conservation and Utilization, Northeast 
      Institute of Geography and Agroecology, Chinese Academy of Sciences, Changchun 
      130102, China.
FAU - Zhu, Jiang
AU  - Zhu J
AD  - Department of Orthopedics, The First Affifiliated Hospital of Harbin Medical 
      University, Harbin Medical University, Harbin 150001, China.
FAU - Wang, Lu
AU  - Wang L
AD  - State Key Laboratory of Urban Water Resource and Environment, Harbin Institute of 
      Technology, Harbin 150090, China. Electronic address: huagongwanglu@163.com.
LA  - eng
PT  - Journal Article
DEP - 20241028
PL  - Netherlands
TA  - Int J Biol Macromol
JT  - International journal of biological macromolecules
JID - 7909578
RN  - 0 (Hydrogels)
RN  - 9012-76-4 (Chitosan)
RN  - 0 (Catechols)
RN  - 0 (Alginates)
RN  - LF3AJ089DQ (catechol)
RN  - 0 (carboxymethyl-chitosan)
RN  - 0 (Biocompatible Materials)
RN  - 0 (Polysaccharides)
RN  - 0 (Polymers)
RN  - 0 (Pyrroles)
RN  - 30604-81-0 (polypyrrole)
SB  - IM
MH  - *Hydrogels/chemistry/chemical synthesis
MH  - *Chitosan/chemistry/analogs & derivatives
MH  - *Electric Conductivity
MH  - Animals
MH  - Catechols/chemistry
MH  - Alginates/chemistry
MH  - Nerve Regeneration/drug effects
MH  - Biocompatible Materials/chemistry
MH  - Polysaccharides/chemistry
MH  - Polymers/chemistry
MH  - Pyrroles/chemistry
MH  - Rats
MH  - Sciatic Nerve/drug effects/physiology
OTO - NOTNLM
OT  - Acetylcholine
OT  - Conductivity
OT  - Hydrogel
OT  - Nerve repair
OT  - Polysaccharide
COIS- Declaration of competing interest The authors declare that they have no known 
      competing financial interests or personal relationships that could have appeared 
      to influence the work reported in this paper.
EDAT- 2024/10/31 00:27
MHDA- 2024/12/03 06:24
CRDT- 2024/10/30 20:21
PHST- 2024/05/31 00:00 [received]
PHST- 2024/10/05 00:00 [revised]
PHST- 2024/10/23 00:00 [accepted]
PHST- 2024/12/03 06:24 [medline]
PHST- 2024/10/31 00:27 [pubmed]
PHST- 2024/10/30 20:21 [entrez]
AID - S0141-8130(24)07719-5 [pii]
AID - 10.1016/j.ijbiomac.2024.136910 [doi]
PST - ppublish
SO  - Int J Biol Macromol. 2024 Dec;282(Pt 4):136910. doi: 
      10.1016/j.ijbiomac.2024.136910. Epub 2024 Oct 28.

PMID- 36654776
OWN - NLM
STAT- PubMed-not-MEDLINE
LR  - 20230120
IS  - 2096-112X (Electronic)
IS  - 2096-112X (Linking)
VI  - 3
IP  - 3
DP  - 2022
TI  - Advances and perspective on animal models and hydrogel biomaterials for diabetic 
      wound healing.
PG  - 188-200
LID - 10.12336/biomatertransl.2022.03.003 [doi]
AB  - Diabetic wounds are a common complication in diabetes patients. Due to peripheral 
      nerve damage and vascular dysfunction, diabetic wounds are prone to progress to 
      local ulcers, wound gangrene and even to require amputation, bringing huge 
      psychological and economic burdens to patients. However, the current treatment 
      methods for diabetic wounds mainly include wound accessories, negative pressure 
      drainage, skin grafting and surgery; there is still no ideal treatment to promote 
      diabetic wound healing at present. Appropriate animal models can simulate the 
      physiological mechanism of diabetic wounds, providing a basis for translational 
      research in treating diabetic wound healing. Although there are no animal models 
      that can fully mimic the pathophysiological mechanisms of diabetic wounds in 
      humans, it is vital to explore animal simulation models used in basic research 
      and preclinical studies of diabetic wounds. In addition, hydrogel materials are 
      regarded as a promising treatment for diabetic wounds because of their good 
      antimicrobial activity, biocompatibility, biodegradation and appropriate 
      mechanical properties. Herein, we review and discuss the different animal models 
      used to investigate the pathological mechanisms of diabetic wounds. We further 
      discuss the promising future application of hydrogel biomaterials in diabetic 
      wound healing.
FAU - Hu, Yiqiang
AU  - Hu Y
AD  - Department of Orthopedics, Union Hospital, Tongji Medical College, Huazhong 
      University of Science and Technology, Wuhan, Hubei Province, China.
AD  - Hubei Province Key Laboratory of Oral and Maxillofacial Development and 
      Regeneration, Wuhan, Hubei Province, China.
FAU - Xiong, Yuan
AU  - Xiong Y
AD  - Department of Orthopedics, Union Hospital, Tongji Medical College, Huazhong 
      University of Science and Technology, Wuhan, Hubei Province, China.
AD  - Hubei Province Key Laboratory of Oral and Maxillofacial Development and 
      Regeneration, Wuhan, Hubei Province, China.
FAU - Tao, Ranyang
AU  - Tao R
AD  - Department of Orthopedics, Union Hospital, Tongji Medical College, Huazhong 
      University of Science and Technology, Wuhan, Hubei Province, China.
AD  - Hubei Province Key Laboratory of Oral and Maxillofacial Development and 
      Regeneration, Wuhan, Hubei Province, China.
FAU - Xue, Hang
AU  - Xue H
AD  - Department of Orthopedics, Union Hospital, Tongji Medical College, Huazhong 
      University of Science and Technology, Wuhan, Hubei Province, China.
AD  - Hubei Province Key Laboratory of Oral and Maxillofacial Development and 
      Regeneration, Wuhan, Hubei Province, China.
FAU - Chen, Lang
AU  - Chen L
AD  - Department of Orthopedics, Union Hospital, Tongji Medical College, Huazhong 
      University of Science and Technology, Wuhan, Hubei Province, China.
AD  - Hubei Province Key Laboratory of Oral and Maxillofacial Development and 
      Regeneration, Wuhan, Hubei Province, China.
FAU - Lin, Ze
AU  - Lin Z
AD  - Department of Orthopedics, Union Hospital, Tongji Medical College, Huazhong 
      University of Science and Technology, Wuhan, Hubei Province, China.
AD  - Hubei Province Key Laboratory of Oral and Maxillofacial Development and 
      Regeneration, Wuhan, Hubei Province, China.
FAU - Panayi, Adriana C
AU  - Panayi AC
AD  - Department of Plastic Surgery, Brigham and Women's Hospital, Harvard Medical 
      School, Boston, MA, USA.
FAU - Mi, Bobin
AU  - Mi B
AD  - Department of Orthopedics, Union Hospital, Tongji Medical College, Huazhong 
      University of Science and Technology, Wuhan, Hubei Province, China.
AD  - Hubei Province Key Laboratory of Oral and Maxillofacial Development and 
      Regeneration, Wuhan, Hubei Province, China.
FAU - Liu, Guohui
AU  - Liu G
AD  - Department of Orthopedics, Union Hospital, Tongji Medical College, Huazhong 
      University of Science and Technology, Wuhan, Hubei Province, China.
AD  - Hubei Province Key Laboratory of Oral and Maxillofacial Development and 
      Regeneration, Wuhan, Hubei Province, China.
LA  - eng
PT  - Journal Article
PT  - Review
DEP - 20220928
PL  - China
TA  - Biomater Transl
JT  - Biomaterials translational
JID - 9918351163606676
PMC - PMC9840091
OTO - NOTNLM
OT  - animal models
OT  - diabetic wound
OT  - hydrogel biomaterials
OT  - pathomechanism
EDAT- 2023/01/20 06:00
MHDA- 2023/01/20 06:01
PMCR- 2022/09/28
CRDT- 2023/01/19 01:56
PHST- 2022/05/01 00:00 [received]
PHST- 2022/05/27 00:00 [revised]
PHST- 2022/08/26 00:00 [accepted]
PHST- 2023/01/19 01:56 [entrez]
PHST- 2023/01/20 06:00 [pubmed]
PHST- 2023/01/20 06:01 [medline]
PHST- 2022/09/28 00:00 [pmc-release]
AID - 10.12336/biomatertransl.2022.03.003 [doi]
PST - epublish
SO  - Biomater Transl. 2022 Sep 28;3(3):188-200. doi: 
      10.12336/biomatertransl.2022.03.003. eCollection 2022.

PMID- 35652188
OWN - NLM
STAT- MEDLINE
DCOM- 20220727
LR  - 20240901
IS  - 2198-3844 (Electronic)
IS  - 2198-3844 (Linking)
VI  - 9
IP  - 21
DP  - 2022 Jul
TI  - Magnesium-Encapsulated Injectable Hydrogel and 3D-Engineered Polycaprolactone 
      Conduit Facilitate Peripheral Nerve Regeneration.
PG  - e2202102
LID - 10.1002/advs.202202102 [doi]
LID - 2202102
AB  - Peripheral nerve injury is a challenging orthopedic condition that can be treated 
      by autograft transplantation, a gold standard treatment in the current clinical 
      setting. Nevertheless, limited availability of autografts and potential 
      morbidities in donors hampers its widespread application. Bioactive 
      scaffold-based tissue engineering is a promising strategy to promote nerve 
      regeneration. Additionally, magnesium (Mg) ions enhance nerve regeneration; 
      however, an effectively controlled delivery vehicle is necessary to optimize 
      their in vivo therapeutic effects. Herein, a bisphosphonate-based injectable 
      hydrogel exhibiting sustained Mg(2+) delivery for peripheral nerve regeneration 
      is developed. It is observed that Mg(2+) promoted neurite outgrowth in a 
      concentration-dependent manner by activating the PI3K/Akt signaling pathway and 
      Sema5b. Moreover, implantation of polycaprolactone (PCL) conduits filled with 
      Mg(2+) -releasing hydrogel in 10 mm nerve defects in rats significantly enhanced 
      axon regeneration and remyelination at 12 weeks post-operation compared to the 
      controls (blank conduits or conduits filled with Mg(2+) -absent hydrogel). 
      Functional recovery analysis reveals enhanced reinnervation in the animals 
      treated with the Mg(2+) -releasing hydrogel compared to that in the control 
      groups. In summary, the Mg(2+) -releasing hydrogel combined with the 
      3D-engineered PCL conduit promotes peripheral nerve regeneration and functional 
      recovery. Thus, a new strategy to facilitate the repair of challenging peripheral 
      nerve injuries is proposed.
CI  - © 2022 The Authors. Advanced Science published by Wiley-VCH GmbH.
FAU - Yao, Zhi
AU  - Yao Z
AD  - Musculoskeletal Research Laboratory of Department of Orthopedics & Traumatology, 
      Innovative Orthopaedic Biomaterial & Drug Translational Research Laboratory, Li 
      Ka Shing Institute of Health Sciences, The Chinese University of Hong Kong, Hong 
      Kong, 999077, China.
FAU - Yuan, Weihao
AU  - Yuan W
AD  - Musculoskeletal Research Laboratory of Department of Orthopedics & Traumatology, 
      Innovative Orthopaedic Biomaterial & Drug Translational Research Laboratory, Li 
      Ka Shing Institute of Health Sciences, The Chinese University of Hong Kong, Hong 
      Kong, 999077, China.
FAU - Xu, Jiankun
AU  - Xu J
AD  - Musculoskeletal Research Laboratory of Department of Orthopedics & Traumatology, 
      Innovative Orthopaedic Biomaterial & Drug Translational Research Laboratory, Li 
      Ka Shing Institute of Health Sciences, The Chinese University of Hong Kong, Hong 
      Kong, 999077, China.
FAU - Tong, Wenxue
AU  - Tong W
AD  - Musculoskeletal Research Laboratory of Department of Orthopedics & Traumatology, 
      Innovative Orthopaedic Biomaterial & Drug Translational Research Laboratory, Li 
      Ka Shing Institute of Health Sciences, The Chinese University of Hong Kong, Hong 
      Kong, 999077, China.
FAU - Mi, Jie
AU  - Mi J
AD  - Musculoskeletal Research Laboratory of Department of Orthopedics & Traumatology, 
      Innovative Orthopaedic Biomaterial & Drug Translational Research Laboratory, Li 
      Ka Shing Institute of Health Sciences, The Chinese University of Hong Kong, Hong 
      Kong, 999077, China.
FAU - Ho, Pak-Cheong
AU  - Ho PC
AD  - Department of Orthopaedics & Traumatology, Prince of Wales Hospital, Chinese 
      University of Hong Kong, Hong Kong, SAR, 999077, China.
FAU - Chow, Dick Ho Kiu
AU  - Chow DHK
AD  - Musculoskeletal Research Laboratory of Department of Orthopedics & Traumatology, 
      Innovative Orthopaedic Biomaterial & Drug Translational Research Laboratory, Li 
      Ka Shing Institute of Health Sciences, The Chinese University of Hong Kong, Hong 
      Kong, 999077, China.
FAU - Li, Ye
AU  - Li Y
AD  - Musculoskeletal Research Laboratory of Department of Orthopedics & Traumatology, 
      Innovative Orthopaedic Biomaterial & Drug Translational Research Laboratory, Li 
      Ka Shing Institute of Health Sciences, The Chinese University of Hong Kong, Hong 
      Kong, 999077, China.
FAU - Yao, Hao
AU  - Yao H
AD  - Musculoskeletal Research Laboratory of Department of Orthopedics & Traumatology, 
      Innovative Orthopaedic Biomaterial & Drug Translational Research Laboratory, Li 
      Ka Shing Institute of Health Sciences, The Chinese University of Hong Kong, Hong 
      Kong, 999077, China.
FAU - Li, Xu
AU  - Li X
AD  - Musculoskeletal Research Laboratory of Department of Orthopedics & Traumatology, 
      Innovative Orthopaedic Biomaterial & Drug Translational Research Laboratory, Li 
      Ka Shing Institute of Health Sciences, The Chinese University of Hong Kong, Hong 
      Kong, 999077, China.
FAU - Xu, Shunxiang
AU  - Xu S
AD  - Musculoskeletal Research Laboratory of Department of Orthopedics & Traumatology, 
      Innovative Orthopaedic Biomaterial & Drug Translational Research Laboratory, Li 
      Ka Shing Institute of Health Sciences, The Chinese University of Hong Kong, Hong 
      Kong, 999077, China.
FAU - Guo, Jiaxin
AU  - Guo J
AD  - Musculoskeletal Research Laboratory of Department of Orthopedics & Traumatology, 
      Innovative Orthopaedic Biomaterial & Drug Translational Research Laboratory, Li 
      Ka Shing Institute of Health Sciences, The Chinese University of Hong Kong, Hong 
      Kong, 999077, China.
FAU - Zhu, Qingtang
AU  - Zhu Q
AD  - Department of Microsurgery and Orthopedic Trauma, First Affiliated Hospital of 
      Sun Yat-sen University, Guangzhou, Guangdong Province, 510080, China.
FAU - Bian, Liming
AU  - Bian L
AD  - School of Biomedical Sciences and Engineering, National Engineering Research 
      Center for Tissue Restoration and Reconstruction, Key Laboratory of Biomedical 
      Materials and Engineering of the Ministry of Education, South China University of 
      Technology, Guangzhou, Guangdong Province, 510006, China.
FAU - Qin, Ling
AU  - Qin L
AUID- ORCID: 0000-0001-6173-6167
AD  - Musculoskeletal Research Laboratory of Department of Orthopedics & Traumatology, 
      Innovative Orthopaedic Biomaterial & Drug Translational Research Laboratory, Li 
      Ka Shing Institute of Health Sciences, The Chinese University of Hong Kong, Hong 
      Kong, 999077, China.
LA  - eng
GR  - AoE/M-402/20/RGC Areas of Excellence/
GR  - T13-402/17-N/RGC Theme-based Research Scheme/
GR  - 2019B010941001/Key-Area Research and Development Program of Guangdong Province/
GR  - N_CUHK405/21/NSFC/RGC Joint Research Scheme/
PT  - Journal Article
DEP - 20220602
PL  - Germany
TA  - Adv Sci (Weinh)
JT  - Advanced science (Weinheim, Baden-Wurttemberg, Germany)
JID - 101664569
RN  - 0 (Hydrogels)
RN  - 0 (Polyesters)
RN  - 24980-41-4 (polycaprolactone)
RN  - I38ZP9992A (Magnesium)
SB  - IM
MH  - Animals
MH  - Axons
MH  - *Hydrogels/pharmacology
MH  - *Magnesium/pharmacology
MH  - *Nerve Regeneration/physiology
MH  - *Peripheral Nerve Injuries/therapy
MH  - Phosphatidylinositol 3-Kinases/pharmacology
MH  - Polyesters
MH  - Rats
MH  - Tissue Engineering/methods
MH  - Tissue Scaffolds
PMC - PMC9313484
OTO - NOTNLM
OT  - hydrogel
OT  - magnesium
OT  - peripheral nerve regeneration
COIS- The authors declare no conflict of interest.
EDAT- 2022/06/03 06:00
MHDA- 2022/07/28 06:00
PMCR- 2022/06/02
CRDT- 2022/06/02 03:12
PHST- 2022/04/30 00:00 [revised]
PHST- 2022/04/11 00:00 [received]
PHST- 2022/06/03 06:00 [pubmed]
PHST- 2022/07/28 06:00 [medline]
PHST- 2022/06/02 03:12 [entrez]
PHST- 2022/06/02 00:00 [pmc-release]
AID - ADVS4135 [pii]
AID - 10.1002/advs.202202102 [doi]
PST - ppublish
SO  - Adv Sci (Weinh). 2022 Jul;9(21):e2202102. doi: 10.1002/advs.202202102. Epub 2022 
      Jun 2.

PMID- 39889368
OWN - NLM
STAT- MEDLINE
DCOM- 20250504
LR  - 20250525
IS  - 2772-9508 (Electronic)
IS  - 2772-9508 (Linking)
VI  - 170
DP  - 2025 May
TI  - Electrically conductive and photocurable MXene-modulated hydrogel conduits for 
      peripheral nerve regeneration: In vitro and in vivo studies.
PG  - 214197
LID - S2772-9508(25)00024-X [pii]
LID - 10.1016/j.bioadv.2025.214197 [doi]
AB  - Electroconductive biomaterials, as advanced nerve guidance conduits (NGCs), have 
      shown great promise to accelerate the rate of peripheral nerve repair and 
      regeneration (PNR) but remain among the greatest challenges in regenerative 
      medicine because of frail recovery. Herein, we introduce injectable nanocomposite 
      nerve conduits based on gelatin methacrylate (GelMa) and MXene nanosheets (MX) 
      for PNR. Microstructural studies determine that the addition of MX increases the 
      mean pore size of GelMa NH from 5.8 ± 1.2 μm to 8.4 ± 1.6 μm for the hydrogel 
      containing 0.25 mg/mL MX, for example, leading to higher swelling and degradation 
      rates. The highest electrical conductivity (∼910 μS/cm) is attained for the 
      GelMa-based nanocomposite composed MX with the concentration of 0.125 mg/mL, for 
      the reason that at higher concentrations, agglomeration of the MXs happens. In 
      vitro investigations, including metabolic activity and live-dead assessments by 
      PC12 cells, reveal the biocompatibility of developed nanocomposite hydrogels 
      (NHs) containing different concentrations of MX nanosheets in the range of 
      0.025-0.25 mg/mL. Implantation of GelMa-MX conduits in a rat model of peripheral 
      nerve injury (PNI) leads to the impressive recovery of the injured sciatic 
      nerve's sensory, motor, and sensory-motor function. Electrophysiological analysis 
      also indicates a significant increase in compound muscle action potential and 
      nerve conduction velocity with a decrease in terminal latency in animals 
      implanted with GelMa-MX conduits compared to control groups (animals implanted 
      with GelMa and animals without implantation). Moreover, histological analysis 
      exhibits a notable absence of fibrous connective tissue in the regenerated nerve 
      fibers with a substantial increase in more organized myelinated axons. Our 
      results demonstrate that GelMa-MX conduits promote regeneration of the injured 
      sciatic nerve and could be promising for peripheral nerve tissue engineering.
CI  - Copyright © 2025. Published by Elsevier B.V.
FAU - Lotfi, Roya
AU  - Lotfi R
AD  - Institute for Convergence Science & Technology and Department of Materials 
      Science and Engineering, Sharif University of Technology, Tehran 14588-89694, 
      Iran. Electronic address: r.lotfi69@gmail.com.
FAU - Dolatyar, Banafsheh
AU  - Dolatyar B
AD  - Developmental Biology Lab., School of Biology, College of Science, University of 
      Tehran, Tehran, Iran. Electronic address: banafshdolatyar@ut.ac.ir.
FAU - Zandi, Nooshin
AU  - Zandi N
AD  - Institute for Convergence Science & Technology and Department of Materials 
      Science and Engineering, Sharif University of Technology, Tehran 14588-89694, 
      Iran. Electronic address: zandi.nooshin66@gmail.com.
FAU - Tamjid, Elnaz
AU  - Tamjid E
AD  - Department of Nanobiotechnology, Faculty of Biological Sciences, Tarbiat Modares 
      University, P.O. Box 14115-175, Tehran, Iran; Advanced Ceramics, University of 
      Bremen, 28352 Bremen, Germany. Electronic address: e.tamjid@gmail.com.
FAU - Pourjavadi, Ali
AU  - Pourjavadi A
AD  - Department of Chemistry, Sharif University of Technology, P.O. Box 11365-9516, 
      Tehran, Iran. Electronic address: purjavad@sharif.edu.
FAU - Simchi, Abdolreza
AU  - Simchi A
AD  - Institute for Convergence Science & Technology and Department of Materials 
      Science and Engineering, Sharif University of Technology, Tehran 14588-89694, 
      Iran; Fraunhofer Institute for Manufacturing Technology and Advanced Materials, 
      28359 Bremen, Germany. Electronic address: simchi@sharif.edu.
LA  - eng
PT  - Journal Article
DEP - 20250120
PL  - Netherlands
TA  - Biomater Adv
JT  - Biomaterials advances
JID - 9918383886206676
RN  - 0 (Hydrogels)
RN  - 0 (Biocompatible Materials)
RN  - 9000-70-8 (Gelatin)
RN  - 0 (Methacrylates)
RN  - 0 (MXene)
RN  - 0 (Nitrites)
RN  - 0 (Transition Elements)
SB  - IM
MH  - Animals
MH  - *Nerve Regeneration/drug effects
MH  - *Hydrogels/chemistry
MH  - Rats
MH  - Electric Conductivity
MH  - PC12 Cells
MH  - *Peripheral Nerve Injuries/therapy
MH  - *Nanocomposites/chemistry
MH  - Sciatic Nerve/physiology/injuries
MH  - Biocompatible Materials/chemistry
MH  - Gelatin/chemistry
MH  - Rats, Sprague-Dawley
MH  - Male
MH  - Peripheral Nerves/physiology
MH  - Tissue Scaffolds/chemistry
MH  - Guided Tissue Regeneration
MH  - Methacrylates/chemistry
MH  - Nitrites
MH  - Transition Elements
OTO - NOTNLM
OT  - 2D nanomaterial
OT  - Conductive biocomposite
OT  - Photocrosslinking
OT  - Ti(3)C(2) nanosheet, nerve tissue engineering
COIS- Declaration of competing interest The authors declare that they have no known 
      competing financial interests or personal relationships that could have appeared 
      to influence the work reported in this paper.
EDAT- 2025/02/01 20:42
MHDA- 2025/03/04 00:22
CRDT- 2025/01/31 18:05
PHST- 2024/08/20 00:00 [received]
PHST- 2025/01/15 00:00 [revised]
PHST- 2025/01/19 00:00 [accepted]
PHST- 2025/03/04 00:22 [medline]
PHST- 2025/02/01 20:42 [pubmed]
PHST- 2025/01/31 18:05 [entrez]
AID - S2772-9508(25)00024-X [pii]
AID - 10.1016/j.bioadv.2025.214197 [doi]
PST - ppublish
SO  - Biomater Adv. 2025 May;170:214197. doi: 10.1016/j.bioadv.2025.214197. Epub 2025 
      Jan 20.

PMID- 37017130
OWN - NLM
STAT- MEDLINE
DCOM- 20230926
LR  - 20230930
IS  - 2192-2659 (Electronic)
IS  - 2192-2640 (Linking)
VI  - 12
IP  - 24
DP  - 2023 Sep
TI  - 4D Printed Programmable Shape-Morphing Hydrogels as Intraoperative Self-Folding 
      Nerve Conduits for Sutureless Neurorrhaphy.
PG  - e2300701
LID - 10.1002/adhm.202300701 [doi]
AB  - There are only a few reports of implantable 4D printed biomaterials, most of 
      which exhibit slow deformations rendering them unsuitable for in situ surgical 
      deployment. In this study, a hydrogel system is engineered with defined swelling 
      behaviors, which demonstrated excellent printability in extrusion-based 3D 
      printing and programmed shape deformations post-printing. Shape deformations of 
      the spatially patterned hydrogels with defined infill angles are computationally 
      predicted for a variety of 3D printed structures, which are subsequently 
      validated experimentally. The gels are coated with gelatin-rich nanofibers to 
      augment cell growth. 3D-printed hydrogel sheets with pre-programmed infill 
      patterns rapidly self-rolled into tubes in vivo to serve as nerve-guiding 
      conduits for repairing sciatic nerve defects in a rat model. These 4D-printed 
      hydrogels minimized the complexity of surgeries by tightly clamping the resected 
      ends of the nerves to assist in the healing of peripheral nerve damage, as 
      revealed by histological evaluation and functional assessments for up to 45 days. 
      This work demonstrates that 3D-printed hydrogels can be designed for programmed 
      shape changes by swelling in vivo to yield 4D-printed tissue constructs for the 
      repair of peripheral nerve damage with the potential to be extended in other 
      areas of regenerative medicine.
CI  - © 2023 Wiley-VCH GmbH.
FAU - Joshi, Akshat
AU  - Joshi A
AD  - Centre for Biosystems Science and Engineering, Indian Institute of Science, 
      Bangalore, 560012, India.
FAU - Choudhury, Saswat
AU  - Choudhury S
AD  - Centre for Biosystems Science and Engineering, Indian Institute of Science, 
      Bangalore, 560012, India.
FAU - Baghel, Vageesh Singh
AU  - Baghel VS
AD  - Department of Mechanical Engineering, Indian Institute of Science, Bangalore, 
      560012, India.
FAU - Ghosh, Souvik
AU  - Ghosh S
AD  - Biomaterials and Multiscale Mechanics Lab, Department of Metallurgical and 
      Materials Engineering, Indian Institute of Technology Roorkee, Roorkee, 247667, 
      India.
AD  - Molecular Endocrinology Lab, Department of Biotechnology, Indian Institute of 
      Technology Roorkee, Roorkee, 247667, India.
FAU - Gupta, Sumeet
AU  - Gupta S
AD  - Department of Pharmacy, Maharshi Markandeshwar University, Mullana, 133207, 
      India.
FAU - Lahiri, Debrupa
AU  - Lahiri D
AD  - Biomaterials and Multiscale Mechanics Lab, Department of Metallurgical and 
      Materials Engineering, Indian Institute of Technology Roorkee, Roorkee, 247667, 
      India.
FAU - Ananthasuresh, G K
AU  - Ananthasuresh GK
AD  - Department of Mechanical Engineering, Indian Institute of Science, Bangalore, 
      560012, India.
FAU - Chatterjee, Kaushik
AU  - Chatterjee K
AUID- ORCID: 0000-0002-7204-2926
AD  - Centre for Biosystems Science and Engineering, Indian Institute of Science, 
      Bangalore, 560012, India.
AD  - Department of Materials Engineering, Indian Institute of Science, Bangalore, 
      560012, India.
LA  - eng
PT  - Journal Article
PT  - Research Support, Non-U.S. Gov't
DEP - 20230425
PL  - Germany
TA  - Adv Healthc Mater
JT  - Advanced healthcare materials
JID - 101581613
RN  - 0 (Hydrogels)
RN  - 0 (Biocompatible Materials)
RN  - 9000-70-8 (Gelatin)
SB  - IM
MH  - Rats
MH  - Animals
MH  - *Tissue Scaffolds/chemistry
MH  - Hydrogels/pharmacology/chemistry
MH  - Biocompatible Materials/pharmacology/chemistry
MH  - Sciatic Nerve/surgery/physiology
MH  - Gelatin/pharmacology/chemistry
MH  - *Peripheral Nerve Injuries
MH  - Printing, Three-Dimensional
MH  - Tissue Engineering
OTO - NOTNLM
OT  - 4D printing
OT  - hydrogels
OT  - nerve-guiding conduits
OT  - peripheral nerve injury
OT  - tissue engineering
EDAT- 2023/04/06 06:00
MHDA- 2023/09/26 13:43
CRDT- 2023/04/05 05:42
PHST- 2023/03/24 00:00 [revised]
PHST- 2023/03/04 00:00 [received]
PHST- 2023/09/26 13:43 [medline]
PHST- 2023/04/06 06:00 [pubmed]
PHST- 2023/04/05 05:42 [entrez]
AID - 10.1002/adhm.202300701 [doi]
PST - ppublish
SO  - Adv Healthc Mater. 2023 Sep;12(24):e2300701. doi: 10.1002/adhm.202300701. Epub 
      2023 Apr 25.

PMID- 39610708
OWN - NLM
STAT- PubMed-not-MEDLINE
LR  - 20241130
IS  - 2296-634X (Print)
IS  - 2296-634X (Electronic)
IS  - 2296-634X (Linking)
VI  - 12
DP  - 2024
TI  - Adhesive chitosan-based hybrid biohydrogels for peripheral nerve injury repair.
PG  - 1499766
LID - 10.3389/fcell.2024.1499766 [doi]
LID - 1499766
AB  - With the rapid progress of industrialization, the incidence of peripheral nerve 
      injuries caused by trauma has been continuously increasing. These injuries result 
      in a significant number of disabilities and irreversible functional impairments, 
      not only severely impacting the health and quality of life of patients but also 
      placing a heavy economic burden on families and society. Effectively promoting 
      peripheral nerve regeneration has thus become a key focus and challenge in 
      current research. In recent years, hybrid biohydrogels with adhesive properties 
      have gained widespread attention due to their excellent biocompatibility, 
      mechanical stability, conductivity, and biodegradability. These materials can 
      provide an optimal microenvironment to promote neuron adhesion and axonal 
      extension while offering outstanding mechanical strength to meet the fixation 
      requirements in clinical surgeries. This paper systematically reviews the 
      application of adhesive hybrid biohydrogels in peripheral nerve injury repair, 
      highlighting the latest research progress in promoting nerve regeneration and 
      improving functional recovery, and discusses the challenges and future prospects 
      for their clinical application.
CI  - Copyright © 2024 Qiu, Wang, Wang, Wang, Xu, An, Han, Dong, Zhang, Shi and Niu.
FAU - Qiu, Pengjia
AU  - Qiu P
AD  - Department of Orthopedics, Gaoyang County Hospital, Baoding, Hebei Province, 
      China.
FAU - Wang, Lei
AU  - Wang L
AD  - Department of Orthopedics, Gaoyang County Hospital, Baoding, Hebei Province, 
      China.
FAU - Wang, Jing
AU  - Wang J
AD  - Department of Orthopedics, Gaoyang County Hospital, Baoding, Hebei Province, 
      China.
FAU - Wang, Xingdong
AU  - Wang X
AD  - Department of Orthopedics, Sichuan Gemflower Hospital, North Sichuan Medical 
      College, Sichuan, China.
FAU - Xu, Jianchao
AU  - Xu J
AD  - Department of Orthopedics, Gaoyang County Hospital, Baoding, Hebei Province, 
      China.
FAU - An, Xiaokai
AU  - An X
AD  - Department of Orthopedics, Gaoyang County Hospital, Baoding, Hebei Province, 
      China.
FAU - Han, Fengwang
AU  - Han F
AD  - Department of Orthopedics, Gaoyang County Hospital, Baoding, Hebei Province, 
      China.
FAU - Dong, Zhao
AU  - Dong Z
AD  - Department of Orthopedics, Gaoyang County Hospital, Baoding, Hebei Province, 
      China.
FAU - Zhang, Jiangtao
AU  - Zhang J
AD  - Department of Orthopedics, Gaoyang County Hospital, Baoding, Hebei Province, 
      China.
FAU - Shi, Peiwen
AU  - Shi P
AD  - Department of Orthopedics, Gaoyang County Hospital, Baoding, Hebei Province, 
      China.
FAU - Niu, Qiang
AU  - Niu Q
AD  - Department of Orthopedics, Gaoyang County Hospital, Baoding, Hebei Province, 
      China.
LA  - eng
PT  - Journal Article
PT  - Review
DEP - 20241114
PL  - Switzerland
TA  - Front Cell Dev Biol
JT  - Frontiers in cell and developmental biology
JID - 101630250
PMC - PMC11602492
OTO - NOTNLM
OT  - adhesion materials
OT  - chitosan-based hydrogel
OT  - hybrid biohydrogel
OT  - peripheral nerve injury
OT  - traumatic injury
COIS- The authors declare that the research was conducted in the absence of any 
      commercial or financial relationships that could be construed as a potential 
      conflict of interest.
EDAT- 2024/11/29 06:22
MHDA- 2024/11/29 06:23
PMCR- 2024/01/01
CRDT- 2024/11/29 04:19
PHST- 2024/09/21 00:00 [received]
PHST- 2024/10/29 00:00 [accepted]
PHST- 2024/11/29 06:23 [medline]
PHST- 2024/11/29 06:22 [pubmed]
PHST- 2024/11/29 04:19 [entrez]
PHST- 2024/01/01 00:00 [pmc-release]
AID - 1499766 [pii]
AID - 10.3389/fcell.2024.1499766 [doi]
PST - epublish
SO  - Front Cell Dev Biol. 2024 Nov 14;12:1499766. doi: 10.3389/fcell.2024.1499766. 
      eCollection 2024.

PMID- 27892726
OWN - NLM
STAT- MEDLINE
DCOM- 20170428
LR  - 20181202
IS  - 1744-7593 (Electronic)
IS  - 1742-5247 (Linking)
VI  - 14
IP  - 3
DP  - 2017 Mar
TI  - Design and characterization of neurodurable gellan-xanthan pH-responsive 
      hydrogels for controlled drug delivery.
PG  - 291-306
LID - 10.1080/17425247.2017.1266331 [doi]
AB  - OBJECTIVES: The purpose of this study was to develop novel, porous neurodurable 
      interpenetrating networks of gellan-xanthan hydrogel conduits intercalated with 
      pristine polymethyl methacrylate (PMMA) particles for the sustained and 
      concurrent release of two model compounds: bovine serum albumin (BSA) and 
      diclofenac sodium. METHODS: Hydrogel conduits were synthesized using a 
      thermal-ionic crosslinking mechanism with direct incorporation of PMMA. The 15 
      formulations, generated using a Box-Behnken experimental design, were analyzed 
      for drug release, swelling, erosion and textural properties. RESULTS: The 15 
      formulations provided a near zero-order release of BSA (37-75% fractional 
      release) and diclofenac sodium (14-22% fractional release) over 20 and 30 days, 
      respectively, modulated via a combination of pH-responsive (pH 7.4) dissolution 
      of the intercalated pristine polymer particles and the unique gelling and erosion 
      properties imparted by the graded addition of xanthan gum to the hydrogel blend. 
      The concentration-dependent intercalation of PMMA extended drug release rates and 
      enhanced matrix resilience from 31% to 56%. CONCLUSIONS: The gellan-xanthan ratio 
      variability and the pore-inducing effects of intercalated PMMA yielded a means 
      for fine tuning the mechanical attributes of the hydrogel matrices, particularly 
      matrix rigidity and flexibility, offering an appealing strategy for the design 
      and development of synthetic bioactive-releasing peripheral nerve repair 
      conduits.
FAU - Ramburrun, Poornima
AU  - Ramburrun P
AD  - a Wits Advanced Drug Delivery Platform Research Unit, Department of Pharmacy and 
      Pharmacology, School of Therapeutic Sciences, Faculty of Health Sciences , 
      University of the Witwatersrand , Johannesburg , South Africa.
FAU - Kumar, Pradeep
AU  - Kumar P
AD  - a Wits Advanced Drug Delivery Platform Research Unit, Department of Pharmacy and 
      Pharmacology, School of Therapeutic Sciences, Faculty of Health Sciences , 
      University of the Witwatersrand , Johannesburg , South Africa.
FAU - Choonara, Yahya E
AU  - Choonara YE
AD  - a Wits Advanced Drug Delivery Platform Research Unit, Department of Pharmacy and 
      Pharmacology, School of Therapeutic Sciences, Faculty of Health Sciences , 
      University of the Witwatersrand , Johannesburg , South Africa.
FAU - du Toit, Lisa C
AU  - du Toit LC
AD  - a Wits Advanced Drug Delivery Platform Research Unit, Department of Pharmacy and 
      Pharmacology, School of Therapeutic Sciences, Faculty of Health Sciences , 
      University of the Witwatersrand , Johannesburg , South Africa.
FAU - Pillay, Viness
AU  - Pillay V
AD  - a Wits Advanced Drug Delivery Platform Research Unit, Department of Pharmacy and 
      Pharmacology, School of Therapeutic Sciences, Faculty of Health Sciences , 
      University of the Witwatersrand , Johannesburg , South Africa.
LA  - eng
PT  - Journal Article
DEP - 20161221
PL  - England
TA  - Expert Opin Drug Deliv
JT  - Expert opinion on drug delivery
JID - 101228421
RN  - 0 (Hydrogels)
RN  - 0 (Polymers)
RN  - 0 (Polysaccharides, Bacterial)
RN  - 144O8QL0L1 (Diclofenac)
RN  - 27432CM55Q (Serum Albumin, Bovine)
RN  - 7593U09I4D (gellan gum)
RN  - TTV12P4NEE (xanthan gum)
SB  - IM
MH  - Chemistry, Pharmaceutical/methods
MH  - Diclofenac/administration & dosage
MH  - *Drug Delivery Systems
MH  - Drug Liberation
MH  - Hydrogels
MH  - Hydrogen-Ion Concentration
MH  - Polymers/chemistry
MH  - Polysaccharides, Bacterial/*chemistry
MH  - Serum Albumin, Bovine/administration & dosage
OTO - NOTNLM
OT  - Polysaccharide gums
OT  - gellan gum
OT  - hydrogel
OT  - int erpenetrating network
OT  - nerve conduits
OT  - peripheral nerve injury
OT  - xanthan gum
EDAT- 2016/11/29 06:00
MHDA- 2017/04/30 06:00
CRDT- 2016/11/29 06:00
PHST- 2016/11/29 06:00 [pubmed]
PHST- 2017/04/30 06:00 [medline]
PHST- 2016/11/29 06:00 [entrez]
AID - 10.1080/17425247.2017.1266331 [doi]
PST - ppublish
SO  - Expert Opin Drug Deliv. 2017 Mar;14(3):291-306. doi: 
      10.1080/17425247.2017.1266331. Epub 2016 Dec 21.

PMID- 34739533
OWN - NLM
STAT- MEDLINE
DCOM- 20211209
LR  - 20211214
IS  - 2047-4849 (Electronic)
IS  - 2047-4830 (Linking)
VI  - 9
IP  - 24
DP  - 2021 Dec 7
TI  - XT-type DNA hydrogels loaded with VEGF and NGF promote peripheral nerve 
      regeneration via a biphasic release profile.
PG  - 8221-8234
LID - 10.1039/d1bm01377g [doi]
AB  - Peripheral nerve injury (PNI) remains an unresolved challenge in the medicine 
      area. With the development of biomaterial science and tissue engineering, a 
      variety of nerve conduits were widely applied for repairing long defect PNI. DNA 
      materials are developing rapidly due to their multiple advantages. In the present 
      study, we aim to combine a DNA hydrogel, vascular endothelial growth factor 
      (VEGF) and nerve growth factor (NGF) to construct a new type of delivery system, 
      which could achieve a biphasic release profile of VEGF and NGF by taking 
      advantage of the different degradation rates between X- and T-type DNA. In vitro 
      results showed that the DNA gel + VEGF/NGF system could promote proliferation, 
      migration and myelination of Rat Schwann cells (RSC) while maintaining cell 
      viability. In vivo results indicated a better effect of DNA gel + VEGF/NGF on 
      promoting repair of long defect PNI than the hollow chitin conduits (CT), DNA gel 
      or VEGF/NGF group. The new technology invention holds promising clinical 
      application prospects for repairing PNI and may be used broadly after 
      step-by-step improvement.
FAU - Liu, Songyang
AU  - Liu S
AUID- ORCID: 0000-0002-4396-9159
AD  - Department of Orthopedics and Trauma, Peking University People's Hospital, 
      Beijing, China. zhangpeixun@bjmu.edu.cn.
AD  - Key Laboratory of Trauma and Neural Regeneration, Peking University, Beijing, 
      China.
AD  - National Center for Trauma Medicine, Beijing, China.
FAU - Liu, Yijun
AU  - Liu Y
AD  - Department of Orthopedics and Trauma, Peking University People's Hospital, 
      Beijing, China. zhangpeixun@bjmu.edu.cn.
AD  - Key Laboratory of Trauma and Neural Regeneration, Peking University, Beijing, 
      China.
AD  - Department of Foot and Ankle Surgery, Center for Orthopaedic Surgery, the Third 
      Affiliated Hospital of Southern Medical University, Guangzhou, China.
FAU - Zhou, Liping
AU  - Zhou L
AUID- ORCID: 0000-0003-1059-225X
AD  - Beijing Key Laboratory for Bioengineering and Sensing Technology, School of 
      Chemistry and Biological Engineering, University of Science and Technology 
      Beijing, Beijing, China. wyq_wen@iccas.ac.cn.
FAU - Li, Ci
AU  - Li C
AD  - Department of Orthopedics and Trauma, Peking University People's Hospital, 
      Beijing, China. zhangpeixun@bjmu.edu.cn.
AD  - Key Laboratory of Trauma and Neural Regeneration, Peking University, Beijing, 
      China.
FAU - Zhang, Meng
AU  - Zhang M
AD  - Department of Orthopedics and Trauma, Peking University People's Hospital, 
      Beijing, China. zhangpeixun@bjmu.edu.cn.
AD  - Key Laboratory of Trauma and Neural Regeneration, Peking University, Beijing, 
      China.
FAU - Zhang, Fengshi
AU  - Zhang F
AD  - Department of Orthopedics and Trauma, Peking University People's Hospital, 
      Beijing, China. zhangpeixun@bjmu.edu.cn.
AD  - Key Laboratory of Trauma and Neural Regeneration, Peking University, Beijing, 
      China.
FAU - Ding, Zhentao
AU  - Ding Z
AD  - Department of Orthopedics and Trauma, Peking University People's Hospital, 
      Beijing, China. zhangpeixun@bjmu.edu.cn.
AD  - Key Laboratory of Trauma and Neural Regeneration, Peking University, Beijing, 
      China.
FAU - Wen, Yongqiang
AU  - Wen Y
AUID- ORCID: 0000-0002-9687-8517
AD  - Beijing Key Laboratory for Bioengineering and Sensing Technology, School of 
      Chemistry and Biological Engineering, University of Science and Technology 
      Beijing, Beijing, China. wyq_wen@iccas.ac.cn.
FAU - Zhang, Peixun
AU  - Zhang P
AUID- ORCID: 0000-0001-7200-2281
AD  - Department of Orthopedics and Trauma, Peking University People's Hospital, 
      Beijing, China. zhangpeixun@bjmu.edu.cn.
AD  - Key Laboratory of Trauma and Neural Regeneration, Peking University, Beijing, 
      China.
LA  - eng
PT  - Journal Article
DEP - 20211207
PL  - England
TA  - Biomater Sci
JT  - Biomaterials science
JID - 101593571
RN  - 0 (Hydrogels)
RN  - 0 (Vascular Endothelial Growth Factor A)
RN  - 9061-61-4 (Nerve Growth Factor)
SB  - IM
MH  - Animals
MH  - *Hydrogels
MH  - *Nerve Growth Factor
MH  - Nerve Regeneration
MH  - Rats
MH  - Sciatic Nerve
MH  - Vascular Endothelial Growth Factor A
EDAT- 2021/11/06 06:00
MHDA- 2021/12/15 06:00
CRDT- 2021/11/05 17:21
PHST- 2021/11/06 06:00 [pubmed]
PHST- 2021/12/15 06:00 [medline]
PHST- 2021/11/05 17:21 [entrez]
AID - 10.1039/d1bm01377g [doi]
PST - epublish
SO  - Biomater Sci. 2021 Dec 7;9(24):8221-8234. doi: 10.1039/d1bm01377g.

PMID- 32596545
OWN - NLM
STAT- PubMed-not-MEDLINE
LR  - 20240329
IS  - 2424-8002 (Electronic)
IS  - 2424-7723 (Print)
IS  - 2424-8002 (Linking)
VI  - 5
IP  - 2.1
DP  - 2019
TI  - Conductive collagen/polypyrrole-b-polycaprolactone hydrogel for bioprinting of 
      neural tissue constructs.
PG  - 229
LID - 10.18063/ijb.v5i2.1.229 [doi]
LID - 229
AB  - Bioprinting is increasingly being used for fabrication of engineered tissues for 
      regenerative medicine, drug testing, and other biomedical applications. The 
      success of this technology lies with the development of suitable bioinks and 
      hydrogels that are specific to the intended tissue application. For applications 
      such as neural tissue engineering, conductivity plays an important role in 
      determining the neural differentiation and neural tissue regeneration. Although 
      several conductive hydrogels based on metal nanoparticles (NPs) such as gold and 
      silver, carbon-based materials such as graphene and carbon nanotubes and 
      conducting polymers such as polypyrrole (PPy) and polyaniline were used, they 
      possess several disadvantages. The long-term cytotoxicity of metal nanoparticles 
      (NPs) and carbon-based materials restricts their use in regenerative medicine. 
      The conductive polymers, on the other hand, are non-biodegradable and possess 
      weak mechanical properties limiting their printability into three-dimensional 
      constructs. The aim of this study is to develop a biodegradable, conductive, and 
      printable hydrogel based on collagen and a block copolymer of PPy and 
      polycaprolactone (PCL) (PPy-block-poly(caprolactone) [PPy-b-PCL]) for bioprinting 
      of neural tissue constructs. The printability, including the influence of the 
      printing speed and material flow rate on the printed fiber width; rheological 
      properties; and cytotoxicity of these hydrogels were studied. The results prove 
      that the collagen/PPy-b-PCL hydrogels possessed better printability and 
      biocompatibility. Thus, the collagen/PPy-b-PCL hydrogels reported this study has 
      the potential to be used in the bioprinting of neural tissue constructs for the 
      repair of damaged neural tissues and drug testing or precision medicine 
      applications.
CI  - Copyright: © 2019 Vijayavenkataraman S, et al.
FAU - Vijayavenkataraman, Sanjairaj
AU  - Vijayavenkataraman S
AD  - Department of Mechanical Engineering, National University of Singapore, 
      Singapore.
FAU - Vialli, Novelia
AU  - Vialli N
AD  - Department of Mechanical Engineering, National University of Singapore, 
      Singapore.
FAU - Fuh, Jerry Y H
AU  - Fuh JYH
AD  - Department of Mechanical Engineering, National University of Singapore, 
      Singapore.
FAU - Lu, Wen Feng
AU  - Lu WF
AD  - Department of Mechanical Engineering, National University of Singapore, 
      Singapore.
LA  - eng
PT  - Journal Article
DEP - 20190711
PL  - Singapore
TA  - Int J Bioprint
JT  - International journal of bioprinting
JID - 101709763
EIN - Int J Bioprint. 2020 Sep 17;6(4):309. doi: 10.18063/ijb.v6i4.309. PMID: 33102924
PMC - PMC7310269
OTO - NOTNLM
OT  - Conductive scaffolds
OT  - Nerve guide conduit
OT  - Peripheral nerve injury
OT  - Stem cells
OT  - Three-dimensional printing
OT  - Tissue engineering scaffolds
EDAT- 2020/07/01 06:00
MHDA- 2020/07/01 06:01
PMCR- 2019/07/11
CRDT- 2020/06/30 06:00
PHST- 2019/05/23 00:00 [received]
PHST- 2019/06/26 00:00 [accepted]
PHST- 2020/06/30 06:00 [entrez]
PHST- 2020/07/01 06:00 [pubmed]
PHST- 2020/07/01 06:01 [medline]
PHST- 2019/07/11 00:00 [pmc-release]
AID - IJB-5-229 [pii]
AID - 10.18063/ijb.v5i2.1.229 [doi]
PST - epublish
SO  - Int J Bioprint. 2019 Jul 11;5(2.1):229. doi: 10.18063/ijb.v5i2.1.229. eCollection 
      2019.

PMID- 41002494
OWN - NLM
STAT- PubMed-not-MEDLINE
DCOM- 20250926
LR  - 20250928
IS  - 2310-2861 (Electronic)
IS  - 2310-2861 (Linking)
VI  - 11
IP  - 9
DP  - 2025 Sep 10
TI  - A Thermo-Photo-Ionic Crosslinked Gellan Gum Hydrogel with Gradient Biomechanic 
      Modulation as a Neuromaterial for Peripheral Nerve Injury.
LID - 10.3390/gels11090720 [doi]
LID - 720
AB  - Gellan gum (GG) is a promising biomaterial due to its biocompatibility, tunable 
      gelation, and modifiability. This study investigates the influence of triple 
      crosslinking mechanisms-thermal gelation, UV-induced covalent crosslinking, and 
      ionic crosslinking-on the mechanical and physicochemical properties of GG-based 
      hydrogels, designed to function as a neuromaterial with hierarchical 
      neuro-architecture as a potential nerve substitute for peripheral nerve injury. 
      Initial thermal gelation forms a physical network via double-helix junctions. 
      Methacrylation introduces vinyl groups enabling UV crosslinking, while 
      post-treatment with Mg(2+) ions strengthens the network through ionic bridging 
      with carboxylate groups. Plasticizers-glycerol and triethyl citrate-were 
      incorporated to modulate chain mobility, network hydration, swelling behavior, 
      and mechanical flexibility. Seven-day erosion studies showed that 
      glycerol-containing hydrogels eroded 50-60% faster than those with triethyl 
      citrate and up to 70% more than hydrogels without plasticizers, indicating 
      increased hydrophilicity and matrix loosening. In contrast, triethyl citrate 
      reduced erosion, likely due to tighter polymer chain interactions and reduced 
      network porosity. Mechanical testing of 1% v/v methacrylated GG hydrogels 
      revealed that 1.5% v/v triethyl citrate combined with UV curing (30-45 min) 
      produced tensile strengths of 8.76-10.84 MPa. These findings underscore the 
      synergistic effect of sequential crosslinking and plasticizer choice in tuning 
      hydrogel mechanical properties for neuro application. The resulting hydrogels 
      offer potential as a neuromaterial in peripheral nerve injury where gradient 
      mechanical properties with hydration-responsive behavior are required.
FAU - Khatib, Sameera
AU  - Khatib S
AD  - Wits Advanced Drug Delivery Platform Research Unit, Department of Pharmacy and 
      Pharmacology, School of Therapeutic Sciences, Faculty of Health Sciences, 
      University of the Witwatersrand, Johannesburg 2193, South Africa.
FAU - Ramburrun, Poornima
AU  - Ramburrun P
AUID- ORCID: 0000-0003-3385-155X
AD  - Wits Advanced Drug Delivery Platform Research Unit, Department of Pharmacy and 
      Pharmacology, School of Therapeutic Sciences, Faculty of Health Sciences, 
      University of the Witwatersrand, Johannesburg 2193, South Africa.
FAU - Choonara, Yahya E
AU  - Choonara YE
AUID- ORCID: 0000-0002-3889-1529
AD  - Wits Advanced Drug Delivery Platform Research Unit, Department of Pharmacy and 
      Pharmacology, School of Therapeutic Sciences, Faculty of Health Sciences, 
      University of the Witwatersrand, Johannesburg 2193, South Africa.
LA  - eng
GR  - PPNT230823145247/National Research Foundation of South Africa/
PT  - Journal Article
DEP - 20250910
PL  - Switzerland
TA  - Gels
JT  - Gels (Basel, Switzerland)
JID - 101696925
PMC - PMC12469701
OTO - NOTNLM
OT  - gellan gum
OT  - hydrogel characterization
OT  - hydrogels
OT  - ionic crosslinking
OT  - peripheral nerve regeneration
OT  - photo-crosslinking
OT  - plasticizer-modified hydrogels
OT  - thermal gelation
COIS- The authors declare no conflicts of interest.
EDAT- 2025/09/26 12:33
MHDA- 2025/09/26 12:34
PMCR- 2025/09/10
CRDT- 2025/09/26 10:14
PHST- 2025/06/30 00:00 [received]
PHST- 2025/08/12 00:00 [revised]
PHST- 2025/08/14 00:00 [accepted]
PHST- 2025/09/26 12:34 [medline]
PHST- 2025/09/26 12:33 [pubmed]
PHST- 2025/09/26 10:14 [entrez]
PHST- 2025/09/10 00:00 [pmc-release]
AID - gels11090720 [pii]
AID - gels-11-00720 [pii]
AID - 10.3390/gels11090720 [doi]
PST - epublish
SO  - Gels. 2025 Sep 10;11(9):720. doi: 10.3390/gels11090720.

PMID- 31761469
OWN - NLM
STAT- PubMed-not-MEDLINE
DCOM- 20191230
LR  - 20210302
IS  - 1095-7103 (Electronic)
IS  - 0021-9797 (Print)
IS  - 0021-9797 (Linking)
VI  - 561
DP  - 2020 Mar 1
TI  - Preparation and evaluation of microfluidic magnetic alginate microparticles for 
      magnetically templated hydrogels.
PG  - 647-658
LID - S0021-9797(19)31359-1 [pii]
LID - 10.1016/j.jcis.2019.11.040 [doi]
AB  - Our aim is to develop a hydrogel-based scaffold containing porous microchannels 
      that mimic complex tissue microarchitecture and provide physical cues to guide 
      cell growth for scalable, cost-effective tissue repair. These hydrogels are 
      patterned through the novel process of magnetic templating where magnetic 
      alginate microparticles (MAMs) are dispersed in a hydrogel precursor and aligned 
      in a magnetic field before hydrogel crosslinking and subsequent MAM degradation, 
      leaving behind an aligned, porous architecture. Here, a protocol for fabricating 
      uniform MAMs using microfluidics was developed for improved reproducibility and 
      tunability of templated microarchitecture. Through iron quantification, we find 
      that this approach allows control over magnetic iron oxide loading of the MAMs. 
      Using Brownian dynamics simulations and nano-computed tomography of templated 
      hydrogels to examine MAM chain length and alignment, we find agreement between 
      simulated and measured areal densities of MAM chains. Oscillatory rheology and 
      stress relaxation experiments demonstrate that magnetically templated 
      microchannels alter bulk hydrogel mechanical properties. Finally, in vitro 
      studies where rat Schwann cells were cultured on templated hydrogels to model 
      peripheral nerve injury repair demonstrate their propensity for providing cell 
      guidance along the length of the channels. Our results show promise for a 
      micro-structured biomaterial that could aid in tissue repair applications.
CI  - Copyright © 2019 Elsevier Inc. All rights reserved.
FAU - Singh, Ishita
AU  - Singh I
AD  - Department of Chemical Engineering, University of Florida, Gainesville, FL 32611, 
      USA. Electronic address: singhi@ufl.edu.
FAU - Lacko, Christopher S
AU  - Lacko CS
AD  - J. Crayton Pruitt Family Department of Biomedical Engineering, University of 
      Florida, Gainesville, FL 32611, USA. Electronic address: 
      christopherlacko@ufl.edu.
FAU - Zhao, Zhiyuan
AU  - Zhao Z
AD  - Department of Chemical Engineering, University of Florida, Gainesville, FL 32611, 
      USA. Electronic address: zhao1989@ufl.edu.
FAU - Schmidt, Christine E
AU  - Schmidt CE
AD  - J. Crayton Pruitt Family Department of Biomedical Engineering, University of 
      Florida, Gainesville, FL 32611, USA. Electronic address: schmidt@bme.ufl.edu.
FAU - Rinaldi, Carlos
AU  - Rinaldi C
AD  - Department of Chemical Engineering, University of Florida, Gainesville, FL 32611, 
      USA; J. Crayton Pruitt Family Department of Biomedical Engineering, University of 
      Florida, Gainesville, FL 32611, USA. Electronic address: carlos.rinaldi@ufl.edu.
LA  - eng
GR  - R21 NS093239/NS/NINDS NIH HHS/United States
PT  - Journal Article
DEP - 20191113
PL  - United States
TA  - J Colloid Interface Sci
JT  - Journal of colloid and interface science
JID - 0043125
SB  - IM
PMC - PMC6955151
MID - NIHMS1545366
OTO - NOTNLM
OT  - Alginate microparticles
OT  - Hyaluronic acid
OT  - Hydrogel
OT  - Magnetic microparticles
OT  - Peripheral nerve repair
OT  - Tissue engineering
COIS- Conflicting Interests: Provisional patent on the technology has been filed under 
      PCT patent application WO2016/183162. Declaration of interests The authors 
      declare that they have no known competing financial interests or personal 
      relationships that could have appeared to influence the work reported in this 
      paper.
EDAT- 2019/11/26 06:00
MHDA- 2019/11/26 06:01
PMCR- 2021/03/01
CRDT- 2019/11/26 06:00
PHST- 2019/08/27 00:00 [received]
PHST- 2019/11/09 00:00 [revised]
PHST- 2019/11/11 00:00 [accepted]
PHST- 2019/11/26 06:00 [pubmed]
PHST- 2019/11/26 06:01 [medline]
PHST- 2019/11/26 06:00 [entrez]
PHST- 2021/03/01 00:00 [pmc-release]
AID - S0021-9797(19)31359-1 [pii]
AID - 10.1016/j.jcis.2019.11.040 [doi]
PST - ppublish
SO  - J Colloid Interface Sci. 2020 Mar 1;561:647-658. doi: 10.1016/j.jcis.2019.11.040. 
      Epub 2019 Nov 13.

PMID- 37670570
OWN - NLM
STAT- MEDLINE
DCOM- 20231115
LR  - 20240610
IS  - 1530-8022 (Electronic)
IS  - 0885-3282 (Linking)
VI  - 38
IP  - 4
DP  - 2023 Oct
TI  - Preparation and performance of electrically conductive decellularized nerve 
      matrix hydrogel conduits.
PG  - 471-483
LID - 10.1177/08853282231200963 [doi]
AB  - Peripheral nerve injury (PNI) is one of the major clinical treatment challenges 
      following an impact on the body. When PNI manifests as nerve gaps, surgical 
      connections and exogenous grafts are required. Recently, electrically conductive 
      polymers (CPs) based nerve guidance conduits have yielded promising results for 
      treating PNI. Polypyrrole (PPy) has become one of the most commonly used CPs in 
      PNI repair due to its advantages of high conductivity and excellent 
      biocompatibility. In this study, we combined different PPy concentrations with a 
      chitosan (CS) temperature-sensitive hydrogel system containing decellularized 
      nerve matrix (DNM) to construct the electrically conductive nerve conduits. We 
      evaluated the physical and biological properties of four groups of nerve 
      conduits. It was found that the PPy concentrations were proportional to the 
      electrical conductivity of the nerve conduits. The mechanical properties of the 
      nerve conduits increased with higher PPy concentrations but decreased when the 
      PPy concentration was as high as 8%. Meanwhile, the co-blending of PPy and DNM 
      gave the nerve conduit suitable degradation properties. Furthermore, in vitro 
      cytotoxicity assay and live/dead assay demonstrated these conduits could support 
      the adhesion and growth of cells. In summary, the electrically conductive nerve 
      conduits with high conductivity, mechanical properties, biodegradation 
      characteristics, and cytocompatibility had potential applications in the field of 
      peripheral nerve regeneration.
FAU - Yin, Shiyun
AU  - Yin S
AD  - School of Pharmacy and Bioengineering, Chongqing University of Technology, 
      Chongqing, China.
FAU - Zhou, Jiangyi
AU  - Zhou J
AD  - School of Pharmacy and Bioengineering, Chongqing University of Technology, 
      Chongqing, China.
FAU - Wang, Jinsong
AU  - Wang J
AD  - School of Pharmacy and Bioengineering, Chongqing University of Technology, 
      Chongqing, China.
FAU - Xia, Bin
AU  - Xia B
AD  - Engineering Research Center for Waste Oil Recovery Technology and Equipment, 
      Ministry of Education, Chongqing Technology and Business University, Chongqing, 
      China.
FAU - Chen, Guobao
AU  - Chen G
AUID- ORCID: 0000-0003-4970-0326
AD  - School of Pharmacy and Bioengineering, Chongqing University of Technology, 
      Chongqing, China.
LA  - eng
PT  - Journal Article
PT  - Research Support, Non-U.S. Gov't
DEP - 20230905
PL  - England
TA  - J Biomater Appl
JT  - Journal of biomaterials applications
JID - 8813912
RN  - 0 (Polymers)
RN  - 0 (Hydrogels)
RN  - 0 (Pyrroles)
RN  - 9012-76-4 (Chitosan)
SB  - IM
MH  - Humans
MH  - Polymers
MH  - Hydrogels
MH  - Pyrroles
MH  - Nerve Regeneration
MH  - *Chitosan
MH  - *Peripheral Nerve Injuries/therapy
OTO - NOTNLM
OT  - Conductive materials
OT  - decellularized matrix
OT  - nerve conduit
OT  - nerve repair
OT  - temperature-sensitive hydrogel
COIS- Declaration of conflicting interestsThe author(s) declared no potential conflicts 
      of interest with respect to the research, authorship, and/or publication of this 
      article.
EDAT- 2023/09/06 06:42
MHDA- 2023/11/15 06:43
CRDT- 2023/09/06 02:53
PHST- 2023/11/15 06:43 [medline]
PHST- 2023/09/06 06:42 [pubmed]
PHST- 2023/09/06 02:53 [entrez]
AID - 10.1177/08853282231200963 [doi]
PST - ppublish
SO  - J Biomater Appl. 2023 Oct;38(4):471-483. doi: 10.1177/08853282231200963. Epub 
      2023 Sep 5.

PMID- 33176651
OWN - NLM
STAT- MEDLINE
DCOM- 20211217
LR  - 20240904
IS  - 1875-6190 (Electronic)
IS  - 1570-159X (Print)
IS  - 1570-159X (Linking)
VI  - 19
IP  - 12
DP  - 2021
TI  - Xenogeneic Decellularized Extracellular Matrix-based Biomaterials For Peripheral 
      Nerve Repair and Regeneration.
PG  - 2152-2163
LID - 10.2174/1570159X18666201111103815 [doi]
AB  - Peripheral nerve injury could lead to either impairment or a complete loss of 
      function for affected patients, and a variety of nerve repair materials have been 
      developed for surgical approaches to repair it. Although autologous or autologous 
      tissue-derived biomaterials remain preferred treatment for peripheral nerve 
      injury, the lack of donor sources has led biomedical researchers to explore more 
      other biomaterials. As a reliable alternative, xenogeneic decellularized 
      extracellular matrix (dECM)-based biomaterials have been widely employed for 
      surgical nerve repair. The dECM derived from animal donors is an attractive and 
      unlimited source for xenotransplantation. Meanwhile, as an increasingly popular 
      technique, decellularization could retain a variety of bioactive components in 
      native ECM, such as polysaccharides, proteins, and growth factors. The resulting 
      dECM-based biomaterials preserve a tissue's native microenvironment, promote 
      Schwann cells proliferation and differentiation, and provide cues for nerve 
      regeneration. Although the potential of dECM-based biomaterials as a therapeutic 
      agent is rising, there are many limitations of this material restricting its use. 
      Herein, this review discusses the decellularization techniques that have been 
      applied to create dECM-based biomaterials, the main components of nerve ECM, and 
      the recent progress in the utilization of xenogeneic dECM-based biomaterials 
      through applications as a hydrogel, wrap, and guidance conduit in nerve tissue 
      engineering. In the end, the existing bottlenecks of xenogeneic dECM-based 
      biomaterials and developing technologies that could be eliminated to be helpful 
      for utilization in the future have been elaborated.
CI  - Copyright© Bentham Science Publishers; For any queries, please email at 
      epub@benthamscience.net.
FAU - Li, Ting
AU  - Li T
AD  - Department of Developmental Cell Biology, China Medical University, Shenyang, 
      China.
FAU - Javed, Rabia
AU  - Javed R
AD  - Department of Developmental Cell Biology, China Medical University, Shenyang, 
      China.
FAU - Ao, Qiang
AU  - Ao Q
AD  - Department of Developmental Cell Biology, China Medical University, Shenyang, 
      China.
LA  - eng
GR  - SQ2020YFF0426289, 2017YFA0105802/National Key R&amp;D Program of China/
GR  - 81771351/National Science Foundation of China/
GR  - 2020YFH0008/Sichuan Science and Technology Program/
PT  - Journal Article
PT  - Review
PL  - United Arab Emirates
TA  - Curr Neuropharmacol
JT  - Current neuropharmacology
JID - 101157239
RN  - 0 (Biocompatible Materials)
RN  - 0 (Decellularized Extracellular Matrix)
SB  - IM
MH  - Animals
MH  - *Biocompatible Materials
MH  - Decellularized Extracellular Matrix
MH  - Extracellular Matrix
MH  - Humans
MH  - Peripheral Nerves
MH  - *Tissue Scaffolds
PMC - PMC9185777
OTO - NOTNLM
OT  - Decellularization
OT  - dECM-based biomaterials
OT  - nerve repair and regeneration
OT  - peripheral nerve injury
OT  - tissue engineering.
OT  - xenogeneic extracellular matrix
EDAT- 2020/11/13 06:00
MHDA- 2021/12/18 06:00
PMCR- 2022/06/13
CRDT- 2020/11/12 05:29
PHST- 2021/02/02 00:00 [received]
PHST- 2021/03/18 00:00 [revised]
PHST- 2021/04/03 00:00 [accepted]
PHST- 2020/11/13 06:00 [pubmed]
PHST- 2021/12/18 06:00 [medline]
PHST- 2020/11/12 05:29 [entrez]
PHST- 2022/06/13 00:00 [pmc-release]
AID - CN-EPUB-111382 [pii]
AID - CN-19-2152 [pii]
AID - 10.2174/1570159X18666201111103815 [doi]
PST - ppublish
SO  - Curr Neuropharmacol. 2021;19(12):2152-2163. doi: 
      10.2174/1570159X18666201111103815.

PMID- 34219034
OWN - NLM
STAT- MEDLINE
DCOM- 20220620
LR  - 20250728
IS  - 1096-3634 (Electronic)
IS  - 1084-9521 (Linking)
VI  - 128
DP  - 2022 Aug
TI  - Keratose hydrogel for tissue regeneration and drug delivery.
PG  - 145-153
LID - S1084-9521(21)00168-3 [pii]
LID - 10.1016/j.semcdb.2021.06.017 [doi]
AB  - Keratin (KRT), a natural fibrous structural protein, can be classified into two 
      categories: "soft" cytosolic KRT that is primarily found in the epithelia tissues 
      (e.g., skin, the inner lining of digestive tract) and "hard" KRT that is mainly 
      found in the protective tissues (e.g., hair, horn). The latter is the predominant 
      form of KRT widely used in biomedical research. The oxidized form of extracted 
      KRT is exclusively denoted as keratose (KOS) while the reduced form of KRT is 
      termed as kerateine (KRTN). KOS can be processed into various forms (e.g., 
      hydrogel, films, fibers, and coatings) for different biomedical applications. 
      KRT/KOS offers numerous advantages over other types of biomaterials, such as 
      bioactivity, biocompatibility, degradability, immune/inflammatory privileges, 
      mechanical resilience, chemical manipulability, and easy accessibility. As a 
      result, KRT/KOS has attracted considerable attention and led to a large number of 
      publications associated with this biomaterial over the past few decades; however, 
      most (if not all) of the published review articles focus on KRT regarding its 
      molecular structure, biochemical/biophysical properties, bioactivity, 
      biocompatibility, drug/cell delivery, and in vivo transplantation, as well as its 
      applications in biotechnical products and medical devices. Current progress that 
      is directly associated with KOS applications in tissue regeneration and drug 
      delivery appears an important topic that merits a commentary. To this end, the 
      present review aims to summarize the current progress of KOS-associated 
      biomedical applications, especially focusing on the in vitro and in vivo effects 
      of KOS hydrogel on cultured cells and tissue regeneration following skin injury, 
      skeletal muscle loss, peripheral nerve injury, and cardiac infarction.
CI  - Copyright © 2021 Elsevier Ltd. All rights reserved.
FAU - Ledford, Benjamin
AU  - Ledford B
AD  - Department of Biomedical Sciences and Pathobiology, College of Veterinary 
      Medicine, Virginia Tech, Blacksburg, VA 24061, USA.
FAU - Barron, Catherine
AU  - Barron C
AD  - Department of Biomedical Sciences and Pathobiology, College of Veterinary 
      Medicine, Virginia Tech, Blacksburg, VA 24061, USA.
FAU - Van Dyke, Mark
AU  - Van Dyke M
AD  - Department of Biomedical Engineering, College of Engineering, University of 
      Arizona, 1209 E. 2nd Street, Tucson, AZ 85721, USA.
FAU - He, Jia-Qiang
AU  - He JQ
AD  - Department of Biomedical Sciences and Pathobiology, College of Veterinary 
      Medicine, Virginia Tech, Blacksburg, VA 24061, USA. Electronic address: 
      jiahe@vt.edu.
LA  - eng
PT  - Journal Article
PT  - Research Support, Non-U.S. Gov't
PT  - Review
DEP - 20210702
PL  - England
TA  - Semin Cell Dev Biol
JT  - Seminars in cell & developmental biology
JID - 9607332
RN  - 0 (Biocompatible Materials)
RN  - 0 (Hydrogels)
RN  - 68238-35-7 (Keratins)
SB  - IM
MH  - Biocompatible Materials/analysis
MH  - Hair/chemistry
MH  - Humans
MH  - *Hydrogels/analysis/chemistry
MH  - Keratins/analysis/chemistry/pharmacology
MH  - *Keratosis
OTO - NOTNLM
OT  - Biomedical applications
OT  - Drug delivery
OT  - In vitro and in vivo studies
OT  - Kerateine
OT  - Keratin
OT  - Keratose
OT  - Tissue regeneration
EDAT- 2021/07/06 06:00
MHDA- 2022/06/22 06:00
CRDT- 2021/07/05 05:30
PHST- 2021/01/18 00:00 [received]
PHST- 2021/05/16 00:00 [revised]
PHST- 2021/06/23 00:00 [accepted]
PHST- 2021/07/06 06:00 [pubmed]
PHST- 2022/06/22 06:00 [medline]
PHST- 2021/07/05 05:30 [entrez]
AID - S1084-9521(21)00168-3 [pii]
AID - 10.1016/j.semcdb.2021.06.017 [doi]
PST - ppublish
SO  - Semin Cell Dev Biol. 2022 Aug;128:145-153. doi: 10.1016/j.semcdb.2021.06.017. 
      Epub 2021 Jul 2.

PMID- 32042324
OWN - NLM
STAT- MEDLINE
DCOM- 20210413
LR  - 20210413
IS  - 1838-7640 (Electronic)
IS  - 1838-7640 (Linking)
VI  - 10
IP  - 4
DP  - 2020
TI  - Aligned chitosan nanofiber hydrogel grafted with peptides mimicking bioactive 
      brain-derived neurotrophic factor and vascular endothelial growth factor repair 
      long-distance sciatic nerve defects in rats.
PG  - 1590-1603
LID - 10.7150/thno.36272 [doi]
AB  - Autologous nerve transplantation, which is the gold standard for clinical 
      treatment of peripheral nerve injury, still has many limitations. In this study, 
      aligned chitosan fiber hydrogel (ACG) grafted with a bioactive peptide mixture 
      consisting of RGI (Ac-RGIDKRHWNSQGG) and KLT (Ac-KLTWQELYQLKYKGIGG), designated 
      as ACG-RGI/KLT, was used as nerve conduit filler to repair sciatic nerve defects 
      in rats. Methods: Chitosan nanofiber hydrogel was prepared by a combination of 
      electrospinning and mechanical stretching methods, and was then grafted with RGI 
      and KLT, which are peptides mimicking brain-derived neurotrophic factor (BDNF) 
      and vascular endothelial growth factor (VEGF), respectively. The physicochemical 
      properties of ACG-RGI/KLT were fully characterized. In vitro, the distribution, 
      proliferation, and secretory activity of Schwann cells were analyzed. Next, the 
      in vivo repair potential for 15-mm rat sciatic nerve defects was examined. The 
      recovery of regenerated nerve, muscle, and motor function was evaluated by 
      neuromuscular histology, electrophysiology, and catwalk gait analysis. Results: 
      We first constructed directionally aligned chitosan nanofiber hydrogel grafted 
      with RGI/KLT peptide mixture (ACG-RGI/KLT). ACG-RGI/KLT oriented the Schwann 
      cells, and promoted the proliferation and secretion of neurotrophic factors by 
      Schwann cells. At an early injury stage, ACG-RGI/KLT not only enhanced nerve 
      regeneration, but also promoted vascular penetration. At 12 weeks, ACG-RGI/KLT 
      facilitated nerve regeneration and functional recovery in rats. Conclusions: 
      Aligned chitosan nanofiber hydrogel grafted with RGI/KLT peptide provides an 
      effective means of repairing sciatic nerve defects and shows great potential for 
      clinical application.
CI  - © The author(s).
FAU - Rao, Feng
AU  - Rao F
AD  - Department of Orthopedics and Trauma, Peking University People's Hospital, 
      Beijing100044, China.
FAU - Wang, Yanhua
AU  - Wang Y
AD  - Department of Orthopedics and Trauma, Peking University People's Hospital, 
      Beijing100044, China.
FAU - Zhang, Dianying
AU  - Zhang D
AD  - Department of Orthopedics and Trauma, Peking University People's Hospital, 
      Beijing100044, China.
FAU - Lu, Changfeng
AU  - Lu C
AD  - Department of Orthopedics and Trauma, Peking University People's Hospital, 
      Beijing100044, China.
FAU - Cao, Zheng
AU  - Cao Z
AD  - State Key Laboratory of New Ceramics and Fine Processing, School of Materials 
      Science and Engineering, Tsinghua University, Beijing 100084, China.
FAU - Sui, Jiajie
AU  - Sui J
AD  - State Key Laboratory of New Ceramics and Fine Processing, School of Materials 
      Science and Engineering, Tsinghua University, Beijing 100084, China.
FAU - Wu, Mengjiao
AU  - Wu M
AD  - Key laboratory of Carcinogenesis and Translational Research (Ministry of 
      Education/Beijing), Laboratory of Molecular Oncology, Peking University Cancer 
      Hospital & Institute, Beijing 100142, China.
FAU - Zhang, Yawen
AU  - Zhang Y
AD  - Department of Orthopedics, Peking University Third Hospital, Beijing100191, 
      China.
FAU - Pi, Wei
AU  - Pi W
AD  - Department of Orthopedics and Trauma, Peking University People's Hospital, 
      Beijing100044, China.
FAU - Wang, Bo
AU  - Wang B
AD  - Department of Orthopedics and Trauma, Peking University People's Hospital, 
      Beijing100044, China.
FAU - Kou, Yuhui
AU  - Kou Y
AD  - Department of Orthopedics and Trauma, Peking University People's Hospital, 
      Beijing100044, China.
FAU - Wang, Xiumei
AU  - Wang X
AD  - State Key Laboratory of New Ceramics and Fine Processing, School of Materials 
      Science and Engineering, Tsinghua University, Beijing 100084, China.
FAU - Zhang, Peixun
AU  - Zhang P
AD  - Department of Orthopedics and Trauma, Peking University People's Hospital, 
      Beijing100044, China.
FAU - Jiang, Baoguo
AU  - Jiang B
AD  - Department of Orthopedics and Trauma, Peking University People's Hospital, 
      Beijing100044, China.
LA  - eng
PT  - Journal Article
PT  - Research Support, Non-U.S. Gov't
DEP - 20200101
PL  - Australia
TA  - Theranostics
JT  - Theranostics
JID - 101552395
RN  - 0 (Brain-Derived Neurotrophic Factor)
RN  - 0 (Hydrogels)
RN  - 0 (Peptides)
RN  - 0 (Vascular Endothelial Growth Factor A)
RN  - 7171WSG8A2 (BDNF protein, human)
RN  - 9012-76-4 (Chitosan)
SB  - IM
MH  - Animals
MH  - Brain-Derived Neurotrophic Factor/metabolism
MH  - Chitosan/chemistry/*pharmacology
MH  - Hydrogels/chemistry/*pharmacology
MH  - Nanofibers/chemistry/*therapeutic use
MH  - Nerve Regeneration/drug effects
MH  - Nerve Tissue/*transplantation
MH  - Peptides/metabolism
MH  - Peripheral Nerve Injuries
MH  - Rats
MH  - Recovery of Function/drug effects
MH  - Schwann Cells/drug effects/metabolism/pathology
MH  - Sciatic Nerve/drug effects/*pathology
MH  - Stress, Mechanical
MH  - Vascular Endothelial Growth Factor A/metabolism
PMC - PMC6993237
OTO - NOTNLM
OT  - Peripheral nerve injury
OT  - chitosan nanofibers
OT  - electrospinning
OT  - mechanical stretching
OT  - peptides.
COIS- Competing Interests: The authors have declared that no competing interest exists.
EDAT- 2020/02/12 06:00
MHDA- 2021/04/14 06:00
PMCR- 2020/01/01
CRDT- 2020/02/12 06:00
PHST- 2019/05/03 00:00 [received]
PHST- 2019/08/12 00:00 [accepted]
PHST- 2020/02/12 06:00 [entrez]
PHST- 2020/02/12 06:00 [pubmed]
PHST- 2021/04/14 06:00 [medline]
PHST- 2020/01/01 00:00 [pmc-release]
AID - thnov10p1590 [pii]
AID - 10.7150/thno.36272 [doi]
PST - epublish
SO  - Theranostics. 2020 Jan 1;10(4):1590-1603. doi: 10.7150/thno.36272. eCollection 
      2020.

PMID- 35635451
OWN - NLM
STAT- MEDLINE
DCOM- 20220602
LR  - 20220620
IS  - 1940-087X (Electronic)
IS  - 1940-087X (Linking)
IP  - 183
DP  - 2022 May 16
TI  - Preparation and Characterization of Graphene-Based 3D Biohybrid Hydrogel Bioink 
      for Peripheral Neuroengineering.
LID - 10.3791/63622 [doi]
AB  - Peripheral neuropathies can occur as a result of axonal damage, and occasionally 
      due to demyelinating diseases. Peripheral nerve damage is a global problem that 
      occurs in 1.5%-5% of emergency patients and may lead to significant job losses. 
      Today, tissue engineering-based approaches, consisting of scaffolds, appropriate 
      cell lines, and biosignals, have become more applicable with the development of 
      three-dimensional (3D) bioprinting technologies. The combination of various 
      hydrogel biomaterials with stem cells, exosomes, or bio-signaling molecules is 
      frequently studied to overcome the existing problems in peripheral nerve 
      regeneration. Accordingly, the production of injectable systems, such as 
      hydrogels, or implantable conduit structures formed by various bioprinting 
      methods has gained importance in peripheral neuro-engineering. Under normal 
      conditions, stem cells are the regenerative cells of the body, and their number 
      and functions do not decrease with time to protect their populations; these are 
      not specialized cells but can differentiate upon appropriate stimulation in 
      response to injury. The stem cell system is under the influence of its 
      microenvironment, called the stem cell niche. In peripheral nerve injuries, 
      especially in neurotmesis, this microenvironment cannot be fully rescued even 
      after surgically binding severed nerve endings together. The composite 
      biomaterials and combined cellular therapies approach increases the functionality 
      and applicability of materials in terms of various properties such as 
      biodegradability, biocompatibility, and processability. Accordingly, this study 
      aims to demonstrate the preparation and use of graphene-based biohybrid hydrogel 
      patterning and to examine the differentiation efficiency of stem cells into nerve 
      cells, which can be an effective solution in nerve regeneration.
FAU - Zorba Yildiz, Asli Pinar
AU  - Zorba Yildiz AP
AD  - Vocational School of Health Services, Istinye University; Chemical Metallurgy 
      Faculty, Yildiz Technical University; 3D Bioprinting Design & Prototyping R&D 
      Center, Istinye University; aslipinarzorba@gmail.com.
FAU - Darici, Hakan
AU  - Darici H
AD  - Faculty of Medicine, Department of Histology & Embryology, Istinye University; 3D 
      Bioprinting Design & Prototyping R&D Center, Istinye University; Stem Cell, and 
      Tissue Engineering R&D Center, Istinye University.
FAU - Yavuz, Burcak
AU  - Yavuz B
AD  - Chemical Metallurgy Faculty, Yildiz Technical University; 3D Bioprinting Design & 
      Prototyping R&D Center, Istinye University; Vocational School of Health Services, 
      Altinbas University.
FAU - Abamor, Emrah Sefik
AU  - Abamor ES
AD  - Chemical Metallurgy Faculty, Yildiz Technical University.
FAU - Ozdemir, Ceren
AU  - Ozdemir C
AD  - Chemical Metallurgy Faculty, Yildiz Technical University; Stem Cell, and Tissue 
      Engineering R&D Center, Istinye University.
FAU - Yasin, Muge Elif
AU  - Yasin ME
AD  - 3D Bioprinting Design & Prototyping R&D Center, Istinye University.
FAU - Bagirova, Melahat
AU  - Bagirova M
AD  - Chemical Metallurgy Faculty, Yildiz Technical University; The V. Akhundov 
      National Scientific Research Medical Prophylactic Institute.
FAU - Allahverdiyev, Adil
AU  - Allahverdiyev A
AD  - Chemical Metallurgy Faculty, Yildiz Technical University; The V. Akhundov 
      National Scientific Research Medical Prophylactic Institute.
FAU - Karaoz, Erdal
AU  - Karaoz E
AD  - Faculty of Medicine, Department of Histology & Embryology, Istinye University; 3D 
      Bioprinting Design & Prototyping R&D Center, Istinye University; Stem Cell, and 
      Tissue Engineering R&D Center, Istinye University; Center for Stem Cells and 
      Regenerative Medicine (LivMedCell), Liv Hospital.
LA  - eng
PT  - Journal Article
PT  - Research Support, Non-U.S. Gov't
PT  - Video-Audio Media
DEP - 20220516
PL  - United States
TA  - J Vis Exp
JT  - Journal of visualized experiments : JoVE
JID - 101313252
RN  - 0 (Biocompatible Materials)
RN  - 0 (Hydrogels)
RN  - 7782-42-5 (Graphite)
SB  - IM
MH  - Biocompatible Materials/chemistry
MH  - *Graphite
MH  - Humans
MH  - Hydrogels/chemistry
MH  - *Peripheral Nerve Injuries
MH  - Tissue Scaffolds/chemistry
EDAT- 2022/06/01 06:00
MHDA- 2022/06/03 06:00
CRDT- 2022/05/31 12:31
PHST- 2022/05/31 12:31 [entrez]
PHST- 2022/06/01 06:00 [pubmed]
PHST- 2022/06/03 06:00 [medline]
AID - 10.3791/63622 [doi]
PST - epublish
SO  - J Vis Exp. 2022 May 16;(183). doi: 10.3791/63622.

PMID- 28891122
OWN - NLM
STAT- MEDLINE
DCOM- 20181126
LR  - 20240606
IS  - 1552-4965 (Electronic)
IS  - 1549-3296 (Print)
IS  - 1549-3296 (Linking)
VI  - 106
IP  - 2
DP  - 2018 Feb
TI  - Nerve-specific, xenogeneic extracellular matrix hydrogel promotes recovery 
      following peripheral nerve injury.
PG  - 450-459
LID - 10.1002/jbm.a.36235 [doi]
AB  - Peripheral nerve possesses the inherent ability to regrow and recover following 
      injury. However, nerve regeneration is often slow and incomplete due to 
      limitations associated with the local microenvironment during the repair process. 
      Manipulation of the local microenvironment at the site of nerve repair, 
      therefore, represents a significant opportunity for improvement in downstream 
      outcomes. Macrophages and Schwann cells play a key role in the orchestration of 
      early events after peripheral nerve injury. We describe the production, 
      characterization, and use of an injectable, peripheral nerve-specific 
      extracellular matrix-based hydrogel (PNSECM) for promoting modulation of the 
      local macrophage and Schwann cell responses at the site of nerve repair in a 
      rodent model of sciatic nerve injury. We show that PNSECM hydrogels largely 
      maintain the matrix structure associated with normal native peripheral nerve 
      tissue. PNSECM hydrogels were also found to promote increased macrophage 
      invasion, higher percentages of M2 macrophages and enhanced Schwann cell 
      migration when used as a lumen filler in a rodent model of nerve gap repair using 
      an inert nerve guidance conduit. These results suggest that an injectable PNSECM 
      hydrogel can provide a supportive, bioactive scaffold which promotes repair of 
      peripheral nerve in vivo. © 2017 Wiley Periodicals, Inc. J Biomed Mater Res Part 
      A: 106A: 450-459, 2018.
CI  - © 2017 Wiley Periodicals, Inc.
FAU - Prest, Travis A
AU  - Prest TA
AD  - McGowan Institute for Regenerative Medicine, University of Pittsburgh, 
      Pittsburgh, Pennsylvania.
AD  - Department of Bioengineering, University of Pittsburgh, Pittsburgh, Pennsylvania.
FAU - Yeager, Eric
AU  - Yeager E
AD  - Department of Clinical Sciences, Cornell University, Ithaca, New York.
FAU - LoPresti, Samuel T
AU  - LoPresti ST
AD  - McGowan Institute for Regenerative Medicine, University of Pittsburgh, 
      Pittsburgh, Pennsylvania.
AD  - Department of Bioengineering, University of Pittsburgh, Pittsburgh, Pennsylvania.
FAU - Zygelyte, Emilija
AU  - Zygelyte E
AD  - Department of Clinical Sciences, Cornell University, Ithaca, New York.
FAU - Martin, Matthew J
AU  - Martin MJ
AD  - Department of Clinical Sciences, Cornell University, Ithaca, New York.
FAU - Dong, Longying
AU  - Dong L
AD  - Department of Clinical Sciences, Cornell University, Ithaca, New York.
FAU - Gibson, Alexis
AU  - Gibson A
AD  - Department of Clinical Sciences, Cornell University, Ithaca, New York.
FAU - Olutoye, Oluyinka O
AU  - Olutoye OO
AD  - McGowan Institute for Regenerative Medicine, University of Pittsburgh, 
      Pittsburgh, Pennsylvania.
AD  - Department of Bioengineering, University of Pittsburgh, Pittsburgh, Pennsylvania.
FAU - Brown, Bryan N
AU  - Brown BN
AD  - McGowan Institute for Regenerative Medicine, University of Pittsburgh, 
      Pittsburgh, Pennsylvania.
AD  - Department of Bioengineering, University of Pittsburgh, Pittsburgh, Pennsylvania.
AD  - Department of Clinical Sciences, Cornell University, Ithaca, New York.
FAU - Cheetham, Jonathan
AU  - Cheetham J
AD  - McGowan Institute for Regenerative Medicine, University of Pittsburgh, 
      Pittsburgh, Pennsylvania.
AD  - Department of Clinical Sciences, Cornell University, Ithaca, New York.
LA  - eng
GR  - R01 DC017171/DC/NIDCD NIH HHS/United States
GR  - R03 DC013376/DC/NIDCD NIH HHS/United States
GR  - T32 EB001026/EB/NIBIB NIH HHS/United States
PT  - Journal Article
PT  - Research Support, N.I.H., Extramural
PT  - Research Support, Non-U.S. Gov't
DEP - 20171023
PL  - United States
TA  - J Biomed Mater Res A
JT  - Journal of biomedical materials research. Part A
JID - 101234237
RN  - 0 (Hydrogels)
SB  - IM
MH  - Animals
MH  - Cell Movement/drug effects
MH  - Dogs
MH  - Extracellular Matrix/*metabolism/ultrastructure
MH  - Female
MH  - Hindlimb/physiopathology
MH  - Hydrogels/*pharmacology
MH  - Macrophages/drug effects/metabolism
MH  - Nerve Regeneration/*drug effects
MH  - Organ Specificity
MH  - Peripheral Nerve Injuries/pathology/*physiopathology
MH  - Rats, Sprague-Dawley
MH  - *Recovery of Function/drug effects
MH  - Schwann Cells/drug effects/pathology
MH  - Sciatic Nerve/drug effects/*metabolism
PMC - PMC5745279
MID - NIHMS907930
OTO - NOTNLM
OT  - extracellular matrix
OT  - hydrogel
OT  - macrophage
OT  - nerve
OT  - regenerative medicine
EDAT- 2017/09/12 06:00
MHDA- 2018/11/27 06:00
PMCR- 2018/02/01
CRDT- 2017/09/12 06:00
PHST- 2016/09/29 00:00 [received]
PHST- 2017/08/16 00:00 [revised]
PHST- 2017/09/08 00:00 [accepted]
PHST- 2017/09/12 06:00 [pubmed]
PHST- 2018/11/27 06:00 [medline]
PHST- 2017/09/12 06:00 [entrez]
PHST- 2018/02/01 00:00 [pmc-release]
AID - 10.1002/jbm.a.36235 [doi]
PST - ppublish
SO  - J Biomed Mater Res A. 2018 Feb;106(2):450-459. doi: 10.1002/jbm.a.36235. Epub 
      2017 Oct 23.

PMID- 35049576
OWN - NLM
STAT- PubMed-not-MEDLINE
LR  - 20240405
IS  - 2310-2861 (Electronic)
IS  - 2310-2861 (Linking)
VI  - 8
IP  - 1
DP  - 2022 Jan 6
TI  - Application of Hybrid Electrically Conductive Hydrogels Promotes Peripheral Nerve 
      Regeneration.
LID - 10.3390/gels8010041 [doi]
LID - 41
AB  - Peripheral nerve injury (PNI) occurs frequently, and the prognosis is 
      unsatisfactory. As the gold standard of treatment, autologous nerve grafting has 
      several disadvantages, such as lack of donors and complications. The use of 
      functional biomaterials to simulate the natural microenvironment of the nervous 
      system and the combination of different biomaterials are considered to be 
      encouraging alternative methods for effective tissue regeneration and functional 
      restoration of injured nerves. Considering the inherent presence of an electric 
      field in the nervous system, electrically conductive biomaterials have been used 
      to promote nerve regeneration. Due to their singular physical properties, 
      hydrogels can provide a three-dimensional hydrated network that can be integrated 
      into diverse sizes and shapes and stimulate the natural functions of nerve 
      tissue. Therefore, conductive hydrogels have become the most effective biological 
      material to simulate human nervous tissue's biological and electrical 
      characteristics. The principal merits of conductive hydrogels include their 
      physical properties and their electrical peculiarities sufficient to effectively 
      transmit electrical signals to cells. This review summarizes the recent 
      applications of conductive hydrogels to enhance peripheral nerve regeneration.
FAU - Zhang, Fengshi
AU  - Zhang F
AUID- ORCID: 0000-0003-2766-3974
AD  - Department of Orthopedics and Trauma, Peking University People's Hospital, 
      Beijing 100044, China.
AD  - Key Laboratory of Trauma and Neural Regeneration, Ministry of Education, Beijing 
      100044, China.
AD  - National Center for Trauma Medicine, Beijing 100044, China.
FAU - Zhang, Meng
AU  - Zhang M
AD  - Department of Orthopedics and Trauma, Peking University People's Hospital, 
      Beijing 100044, China.
AD  - Key Laboratory of Trauma and Neural Regeneration, Ministry of Education, Beijing 
      100044, China.
AD  - National Center for Trauma Medicine, Beijing 100044, China.
FAU - Liu, Songyang
AU  - Liu S
AD  - Department of Orthopedics and Trauma, Peking University People's Hospital, 
      Beijing 100044, China.
AD  - Key Laboratory of Trauma and Neural Regeneration, Ministry of Education, Beijing 
      100044, China.
AD  - National Center for Trauma Medicine, Beijing 100044, China.
FAU - Li, Ci
AU  - Li C
AD  - Department of Orthopedics and Trauma, Peking University People's Hospital, 
      Beijing 100044, China.
AD  - Key Laboratory of Trauma and Neural Regeneration, Ministry of Education, Beijing 
      100044, China.
AD  - National Center for Trauma Medicine, Beijing 100044, China.
FAU - Ding, Zhentao
AU  - Ding Z
AD  - Department of Orthopedics and Trauma, Peking University People's Hospital, 
      Beijing 100044, China.
AD  - Key Laboratory of Trauma and Neural Regeneration, Ministry of Education, Beijing 
      100044, China.
AD  - National Center for Trauma Medicine, Beijing 100044, China.
FAU - Wan, Teng
AU  - Wan T
AD  - Department of Orthopedics and Trauma, Peking University People's Hospital, 
      Beijing 100044, China.
AD  - Key Laboratory of Trauma and Neural Regeneration, Ministry of Education, Beijing 
      100044, China.
AD  - National Center for Trauma Medicine, Beijing 100044, China.
FAU - Zhang, Peixun
AU  - Zhang P
AD  - Department of Orthopedics and Trauma, Peking University People's Hospital, 
      Beijing 100044, China.
AD  - Key Laboratory of Trauma and Neural Regeneration, Ministry of Education, Beijing 
      100044, China.
AD  - National Center for Trauma Medicine, Beijing 100044, China.
LA  - eng
PT  - Journal Article
PT  - Review
DEP - 20220106
PL  - Switzerland
TA  - Gels
JT  - Gels (Basel, Switzerland)
JID - 101696925
PMC - PMC8775167
OTO - NOTNLM
OT  - cell proliferation
OT  - conductive hydrogel
OT  - peripheral nerve regeneration
OT  - tissue engineering
COIS- The authors declare no conflict of interest.
EDAT- 2022/01/21 06:00
MHDA- 2022/01/21 06:01
PMCR- 2022/01/06
CRDT- 2022/01/20 12:25
PHST- 2021/11/24 00:00 [received]
PHST- 2021/12/18 00:00 [revised]
PHST- 2022/01/01 00:00 [accepted]
PHST- 2022/01/20 12:25 [entrez]
PHST- 2022/01/21 06:00 [pubmed]
PHST- 2022/01/21 06:01 [medline]
PHST- 2022/01/06 00:00 [pmc-release]
AID - gels8010041 [pii]
AID - gels-08-00041 [pii]
AID - 10.3390/gels8010041 [doi]
PST - epublish
SO  - Gels. 2022 Jan 6;8(1):41. doi: 10.3390/gels8010041.

PMID- 40974748
OWN - NLM
STAT- Publisher
LR  - 20250920
IS  - 1878-5905 (Electronic)
IS  - 0142-9612 (Linking)
VI  - 326
DP  - 2025 Sep 12
TI  - A nerve conduit optimizing the microenvironment for neurorepair in long-segment 
      nerve injury using silk fibroin-MXene conductive nerve guide and IGF-1/GelMA 
      hydrogel.
PG  - 123682
LID - S0142-9612(25)00601-5 [pii]
LID - 10.1016/j.biomaterials.2025.123682 [doi]
AB  - Long-segment peripheral nerve injury (PNI) represents a significant global health 
      challenge, often leading to sensory and motor deficits, neuropathic pain, and 
      secondary complications. Early reconnection of injured nerves is essential for 
      preserving function and minimizing sequelae. In this study, we present a novel 
      Silk Fibroin-MXene (SF-MXene) pIGF1 GelMA Hydrogel Nerve Conduit as an effective 
      solution to optimize the bio-electrical and cellular microenvironment, thereby 
      accelerating nerve regeneration. Unlike standalone plasmid Insulin-like Growth 
      Factor-1 (pIGF1) releasing conduits, which disrupt growth direction and attract 
      non-neuronal repair cells that obstruct nerve elongation, this advanced conduit 
      enhances directional nerve growth and myelination while facilitating efficient 
      electrical signal transmission in PNI rats. In this multifunctional NGC, pIGF1 
      optimizes the cellular microenvironment by promoting Schwann cell proliferation 
      and migration, while the conductive SF-MXene NGC supports spatially ordered 
      distribution and accelerates nerve elongation. Additionally, the conduit sustains 
      long-term RANKL upregulation, activating NF-κB signaling to drive Schwann cell 
      differentiation into myelinating subtypes, thereby promoting efficient and 
      durable myelination of regenerated nerves and facilitating effective electrical 
      signal transmission. These findings underscore the potential of the 
      Silk-MXene + pIGF1 Nerve Conduit as a promising strategy for long-segment nerve 
      injury repair, with strong implications for future clinical applications.
CI  - Copyright © 2025 Elsevier Ltd. All rights reserved.
FAU - Zeng, Lan
AU  - Zeng L
AD  - Department of Neurology, Affiliated Hospital of North Sichuan Medical College, 
      Sichuan, China; Department of Geriatric Medicine, Panzhihua Central Hospital, 
      Sichuan, China.
FAU - Ma, Kang
AU  - Ma K
AD  - Department of Neurosurgery and Glioma Medical Research Center, The First 
      Affiliated Hospital, Southwest Hospital, Third Military Medical University (Army 
      Medical University), Chongqing, China. Electronic address: makang@tmmu.edu.cn.
FAU - Huang, Ying
AU  - Huang Y
AD  - State Key Laboratory for Hubei New Textile Materials and Advanced Processing 
      Technologies, School of Textile Science and Engineering, Wuhan Textile 
      University, Wuhan, China.
FAU - Liao, Bingqing
AU  - Liao B
AD  - Department of Gastroenterology, The First Affiliated Hospital (Southwest 
      Hospital) to Third Military Medical University (Army Medical University), 
      Chongqing, China.
FAU - Zhong, Luyao
AU  - Zhong L
AD  - State Key Laboratory for Hubei New Textile Materials and Advanced Processing 
      Technologies, School of Textile Science and Engineering, Wuhan Textile 
      University, Wuhan, China.
FAU - Zhao, Yue
AU  - Zhao Y
AD  - Department of Neurosurgery and Glioma Medical Research Center, The First 
      Affiliated Hospital, Southwest Hospital, Third Military Medical University (Army 
      Medical University), Chongqing, China.
FAU - Lu, Yongling
AU  - Lu Y
AD  - Medical Research Center, Southwest Hospital, Army Military Medical University, 
      Chongqing, China.
FAU - Xu, Kai
AU  - Xu K
AD  - Department of Neurosurgery and Glioma Medical Research Center, The First 
      Affiliated Hospital, Southwest Hospital, Third Military Medical University (Army 
      Medical University), Chongqing, China.
FAU - Wang, Shi
AU  - Wang S
AD  - Department of Neurosurgery and Glioma Medical Research Center, The First 
      Affiliated Hospital, Southwest Hospital, Third Military Medical University (Army 
      Medical University), Chongqing, China.
FAU - Mu, Ning
AU  - Mu N
AD  - Department of Neurosurgery and Glioma Medical Research Center, The First 
      Affiliated Hospital, Southwest Hospital, Third Military Medical University (Army 
      Medical University), Chongqing, China.
FAU - Shi, Yaning
AU  - Shi Y
AD  - Department of Neurosurgery and Glioma Medical Research Center, The First 
      Affiliated Hospital, Southwest Hospital, Third Military Medical University (Army 
      Medical University), Chongqing, China.
FAU - Yang, Chuanyan
AU  - Yang C
AD  - Department of Neurosurgery and Glioma Medical Research Center, The First 
      Affiliated Hospital, Southwest Hospital, Third Military Medical University (Army 
      Medical University), Chongqing, China.
FAU - Fu, Xianyong
AU  - Fu X
AD  - Department of Neurosurgery of Jiangbei Campus, The First Affiliated Hospital, 
      Third Military Medical University (Army Medical University), Chongqing, China.
FAU - Hu, Rong
AU  - Hu R
AD  - Department of Neurosurgery and Glioma Medical Research Center, The First 
      Affiliated Hospital, Southwest Hospital, Third Military Medical University (Army 
      Medical University), Chongqing, China.
FAU - Feng, Hua
AU  - Feng H
AD  - Department of Neurosurgery and Glioma Medical Research Center, The First 
      Affiliated Hospital, Southwest Hospital, Third Military Medical University (Army 
      Medical University), Chongqing, China. Electronic address: fenghua@tmmu.edu.cn.
FAU - Zhang, Qiang
AU  - Zhang Q
AD  - State Key Laboratory for Hubei New Textile Materials and Advanced Processing 
      Technologies, School of Textile Science and Engineering, Wuhan Textile 
      University, Wuhan, China. Electronic address: zhangq12041008@163.com.
FAU - Wang, Xiaoming
AU  - Wang X
AD  - Department of Neurology, Affiliated Hospital of North Sichuan Medical College, 
      Sichuan, China. Electronic address: wangnsmc@163.com.
FAU - Chen, Tunan
AU  - Chen T
AD  - Department of Neurosurgery and Glioma Medical Research Center, The First 
      Affiliated Hospital, Southwest Hospital, Third Military Medical University (Army 
      Medical University), Chongqing, China. Electronic address: ctn@tmmu.edu.cn.
LA  - eng
PT  - Journal Article
DEP - 20250912
PL  - Netherlands
TA  - Biomaterials
JT  - Biomaterials
JID - 8100316
SB  - IM
OTO - NOTNLM
OT  - Bio-microenvironment
OT  - Long-segment peripheral nerve injury
OT  - Nerve guidance conduit (NGC)
OT  - Schwann cells
OT  - Silk fibroin
COIS- Declaration of competing interest The authors declare that they have no known 
      competing financial interests or personal relationships that could have appeared 
      to influence the work reported in this paper.
EDAT- 2025/09/21 00:29
MHDA- 2025/09/21 00:29
CRDT- 2025/09/20 18:04
PHST- 2025/02/15 00:00 [received]
PHST- 2025/07/30 00:00 [revised]
PHST- 2025/09/04 00:00 [accepted]
PHST- 2025/09/21 00:29 [medline]
PHST- 2025/09/21 00:29 [pubmed]
PHST- 2025/09/20 18:04 [entrez]
AID - S0142-9612(25)00601-5 [pii]
AID - 10.1016/j.biomaterials.2025.123682 [doi]
PST - aheadofprint
SO  - Biomaterials. 2025 Sep 12;326:123682. doi: 10.1016/j.biomaterials.2025.123682.

PMID- 34729936
OWN - NLM
STAT- MEDLINE
DCOM- 20220324
LR  - 20220324
IS  - 1755-5949 (Electronic)
IS  - 1755-5930 (Print)
IS  - 1755-5930 (Linking)
VI  - 28
IP  - 1
DP  - 2022 Jan
TI  - A nerve conduit filled with Wnt5a-loaded fibrin hydrogels promotes peripheral 
      nerve regeneration.
PG  - 145-157
LID - 10.1111/cns.13752 [doi]
AB  - AIMS: Peripheral nerve injury is a significant clinical problem with a 
      substantial impact on quality of life, for which no optimal treatment has been 
      found. This study aimed to analyze the effect and mechanism of Wnt5a-loaded 
      fibrin hydrogel on a 10-mm rat sciatic nerve defect. METHODS: The Wnt5a-loaded 
      fibrin hydrogel was synthesized by mixing a Wnt5a solution with thrombin and 
      fibrinogen solutions. The loading capacity and release profile of Wnt5a-loaded 
      fibrin hydrogel and the effect of Wnt5a on Schwann cells were evaluated in vitro. 
      We also assessed the in vivo repair status via histological analysis of the 
      regenerative nerve and gastrocnemius muscle, electrophysiological examination, 
      gait analysis, and muscle wet weight. RESULTS: We developed a nerve conduit 
      filled with Wnt5a-loaded fibrin hydrogel (Fn) as a sustained-release system to 
      repair a 10-mm rat sciatic nerve defect. In vitro, Wnt5a could promote SC 
      proliferation and the gene expression of vascular endothelial growth factor 
      (VEGF), nerve growth factor (NGF), and cholinergic neurotrophic factor (CNTF), as 
      well as the protein secretion of VEGF and NGF. In vivo, the Wnt5a/Fn group was 
      superior to the hollow, fibrin hydrogel, and Wnt5a groups in terms of axonal 
      growth, myelination, electrophysiological recovery, target organ innervation, and 
      motor function recovery 12 weeks after the operation. CONCLUSION: The Wnt5a/Fn 
      nerve conduit can promote peripheral nerve defect regeneration, with potential 
      clinical applications. The mechanism for this may be the facilitation of multiple 
      neurotrophin secretion, combining vascularization and neurotrophic growth cues.
CI  - © 2021 The Authors. CNS Neuroscience & Therapeutics Published by John Wiley & 
      Sons Ltd.
FAU - Liu, Yi-Jun
AU  - Liu YJ
AUID- ORCID: 0000-0002-2011-0229
AD  - Department of Orthopedics and Trauma, Peking University People's Hospital, 
      Beijing, China.
AD  - Department of Foot and Ankle Surgery, Center for Orthopaedic Surgery, the Third 
      Affiliated Hospital of Southern Medical University, Guangzhou, China.
FAU - Chen, Xiao-Feng
AU  - Chen XF
AUID- ORCID: 0000-0001-5438-8133
AD  - Department of Orthopedics and Trauma, Peking University People's Hospital, 
      Beijing, China.
AD  - Department of Orthopedics and Trauma, Key Laboratory of Trauma and Neural 
      Regeneration (Ministry of Education/ Peking University), Beijing, China.
FAU - Zhou, Li-Ping
AU  - Zhou LP
AUID- ORCID: 0000-0003-1059-225X
AD  - Beijing Key Laboratory for Bioengineering and Sensing Technology, Daxing Research 
      Institute, School of Chemistry & Biological Engineering, University of Science & 
      Technology Beijing, Beijing, China.
FAU - Rao, Feng
AU  - Rao F
AUID- ORCID: 0000-0001-8638-409X
AD  - Trauma Medicine Center, Peking University People's Hospital, Beijing, China.
FAU - Zhang, Dian-Ying
AU  - Zhang DY
AD  - Department of Orthopedics and Trauma, Peking University People's Hospital, 
      Beijing, China.
AD  - Department of Orthopedics and Trauma, Key Laboratory of Trauma and Neural 
      Regeneration (Ministry of Education/ Peking University), Beijing, China.
FAU - Wang, Yan-Hua
AU  - Wang YH
AUID- ORCID: 0000-0003-1201-7216
AD  - Department of Orthopedics and Trauma, Peking University People's Hospital, 
      Beijing, China.
AD  - Department of Orthopedics and Trauma, Key Laboratory of Trauma and Neural 
      Regeneration (Ministry of Education/ Peking University), Beijing, China.
LA  - eng
PT  - Journal Article
PT  - Research Support, Non-U.S. Gov't
DEP - 20211102
PL  - England
TA  - CNS Neurosci Ther
JT  - CNS neuroscience & therapeutics
JID - 101473265
RN  - 0 (Hydrogels)
RN  - 0 (NGF protein, human)
RN  - 0 (Vascular Endothelial Growth Factor A)
RN  - 0 (Wnt-5a Protein)
RN  - 0 (Wnt5a protein, rat)
RN  - 9001-31-4 (Fibrin)
RN  - 9061-61-4 (Nerve Growth Factor)
SB  - IM
MH  - Animals
MH  - *Fibrin/chemistry/pharmacology
MH  - *Hydrogels/pharmacology
MH  - Nerve Growth Factor
MH  - Nerve Regeneration/*drug effects
MH  - Peripheral Nerve Injuries/*physiopathology
MH  - Rats
MH  - Rats, Sprague-Dawley
MH  - Recovery of Function/drug effects
MH  - Schwann Cells/drug effects/*metabolism
MH  - Sciatic Nerve/*injuries
MH  - Vascular Endothelial Growth Factor A/metabolism
MH  - *Wnt-5a Protein/metabolism/pharmacokinetics
PMC - PMC8673702
OTO - NOTNLM
OT  - Wnt5a
OT  - nerve conduit
OT  - nerve growth factor
OT  - peripheral nerve injury
OT  - vascular endothelial growth factor
COIS- The authors declare no conflict of interest.
EDAT- 2021/11/04 06:00
MHDA- 2022/03/25 06:00
PMCR- 2021/11/02
CRDT- 2021/11/03 07:24
PHST- 2021/10/09 00:00 [revised]
PHST- 2021/06/11 00:00 [received]
PHST- 2021/10/18 00:00 [accepted]
PHST- 2021/11/04 06:00 [pubmed]
PHST- 2022/03/25 06:00 [medline]
PHST- 2021/11/03 07:24 [entrez]
PHST- 2021/11/02 00:00 [pmc-release]
AID - CNS13752 [pii]
AID - 10.1111/cns.13752 [doi]
PST - ppublish
SO  - CNS Neurosci Ther. 2022 Jan;28(1):145-157. doi: 10.1111/cns.13752. Epub 2021 Nov 
      2.

PMID- 34569008
OWN - NLM
STAT- MEDLINE
DCOM- 20220404
LR  - 20220405
IS  - 1559-1166 (Electronic)
IS  - 0895-8696 (Print)
IS  - 0895-8696 (Linking)
VI  - 72
IP  - 1
DP  - 2022 Jan
TI  - MiR-615 Agomir Encapsulated in Pluronic F-127 Alleviates Neuron Damage and 
      Facilitates Function Recovery After Brachial Plexus Avulsion.
PG  - 136-148
LID - 10.1007/s12031-021-01916-5 [doi]
AB  - Brachial plexus avulsion (BPA) is a devastating traumatic peripheral nerve injury 
      complicated with paralysis of the upper extremity. We previously reported that 
      leucine-rich repeat and immunoglobulin-like domain-containing NOGO 
      receptor-interacting protein 1 (LINGO-1) has a potent role in inhibiting neuron 
      survival and axonal regeneration after the central nervous system (CNS) damage 
      and miR-615 is a potential microRNA (miRNA) negatively regulated LINGO-1. 
      However, the effect of miR-615 in BPA remains to be elucidated. Accumulating 
      evidence indicates that pluronic F-127 (PF-127) hydrogel could serve as a 
      promising vehicle for miRNA encapsulation. Thus, to further explore the potential 
      role of hydrogel-miR-615 in BPA-reimplantation, the present study established the 
      BPA rat model and injected miR-615 agomir encapsulated by PF-127 hydrogel into 
      the reimplantation site using a microsyringe. In this study, results indicated 
      that hydrogel-miR-615 agomir effectively alleviated motoneuron loss by LINGO-1 
      inhibition, promoted musculocutaneous nerve regeneration and myelination, reduced 
      astrocytes activation, promoted angiogenesis and attenuated peripheral 
      amyotrophy, leading to improved motor functional rehabilitation of the upper 
      extremity. In conclusion, our findings demonstrate that miR-615-loaded PF-127 
      hydrogel may represent a novel therapeutic strategy for BPA treatment.
CI  - © 2021. The Author(s).
FAU - Chen, Kangzhen
AU  - Chen K
AD  - Department of Anesthesiology, Guangzhou Huadu Affiliated Hospital of Guangdong 
      Medical University (Guangzhou Huadu District Maternal and Child Health Care 
      Hospital), Guangzhou, 510800, China.
AD  - Key Laboratory of Stem Cell and Regenerative Tissue Engineering, Guangdong 
      Medical University, Dongguan, 523808, China.
FAU - Ding, Lu
AU  - Ding L
AD  - Key Laboratory of Stem Cell and Regenerative Tissue Engineering, Guangdong 
      Medical University, Dongguan, 523808, China.
AD  - Scientific Research Center, the Seventh Affiliated Hospital, Sun Yat-sen 
      University, Shenzhen, 518107, China.
FAU - Shui, Hua
AU  - Shui H
AD  - Department of Anesthesiology, Guangzhou Huadu Affiliated Hospital of Guangdong 
      Medical University (Guangzhou Huadu District Maternal and Child Health Care 
      Hospital), Guangzhou, 510800, China.
FAU - Liang, Yinru
AU  - Liang Y
AD  - Key Laboratory of Stem Cell and Regenerative Tissue Engineering, Guangdong 
      Medical University, Dongguan, 523808, China.
FAU - Zhang, Xiaomin
AU  - Zhang X
AD  - Key Laboratory of Stem Cell and Regenerative Tissue Engineering, Guangdong 
      Medical University, Dongguan, 523808, China.
FAU - Wang, Tao
AU  - Wang T
AD  - Department of Surgery, The Third Hospital of Guangdong Medical University 
      (Longjiang Hospital of Shunde District), Foshan, 528318, China.
FAU - Li, Linke
AU  - Li L
AD  - Key Laboratory of Stem Cell and Regenerative Tissue Engineering, Guangdong 
      Medical University, Dongguan, 523808, China.
FAU - Liu, Shuxian
AU  - Liu S
AD  - Department of Anesthesiology, Guangzhou Huadu Affiliated Hospital of Guangdong 
      Medical University (Guangzhou Huadu District Maternal and Child Health Care 
      Hospital), Guangzhou, 510800, China. 361616861@qq.com.
FAU - Wu, Hongfu
AU  - Wu H
AUID- ORCID: 0000-0002-1115-3681
AD  - Key Laboratory of Stem Cell and Regenerative Tissue Engineering, Guangdong 
      Medical University, Dongguan, 523808, China. hongfuw@126.com.
LA  - eng
PT  - Journal Article
DEP - 20210926
PL  - United States
TA  - J Mol Neurosci
JT  - Journal of molecular neuroscience : MN
JID - 9002991
RN  - 0 (MicroRNAs)
RN  - 106392-12-5 (Poloxamer)
SB  - IM
MH  - Animals
MH  - *Brachial Plexus/injuries
MH  - *MicroRNAs/genetics/metabolism
MH  - Motor Neurons/metabolism
MH  - Poloxamer/metabolism/pharmacology/therapeutic use
MH  - Rats
MH  - Recovery of Function
PMC - PMC8755699
OTO - NOTNLM
OT  - Brachial plexus avulsion (BPA)
OT  - MiR-615
OT  - Motoneuron
OT  - Pluronic F-127(PF-127)
COIS- No conflict of interest exists in the submission of this manuscript, and this 
      manuscript is approved by all authors listed for publication. The authors declare 
      no competing interests.
EDAT- 2021/09/28 06:00
MHDA- 2022/04/05 06:00
PMCR- 2021/09/26
CRDT- 2021/09/27 06:30
PHST- 2021/08/26 00:00 [received]
PHST- 2021/09/09 00:00 [accepted]
PHST- 2021/09/28 06:00 [pubmed]
PHST- 2022/04/05 06:00 [medline]
PHST- 2021/09/27 06:30 [entrez]
PHST- 2021/09/26 00:00 [pmc-release]
AID - 10.1007/s12031-021-01916-5 [pii]
AID - 1916 [pii]
AID - 10.1007/s12031-021-01916-5 [doi]
PST - ppublish
SO  - J Mol Neurosci. 2022 Jan;72(1):136-148. doi: 10.1007/s12031-021-01916-5. Epub 
      2021 Sep 26.

PMID- 34297065
OWN - NLM
STAT- MEDLINE
DCOM- 20220314
LR  - 20220314
IS  - 2397-8554 (Print)
IS  - 2397-8562 (Electronic)
IS  - 2397-8554 (Linking)
VI  - 5
IP  - 5
DP  - 2021 Nov 12
TI  - 'EngNT' - Engineering live neural tissue for nerve replacement.
PG  - 699-703
LID - 10.1042/ETLS20210085 [doi]
AB  - Peripheral nerve injury can result in severe long-term disability and current 
      clinical approaches for repairing large gaps rely on the nerve autograft. 
      Engineered Neural Tissue (EngNT) has been developed to provide living aligned 
      therapeutic cells in a stabilised collagen hydrogel, mimicking the key features 
      of the autograft. This Perspective article will introduce the field and discuss 
      the current stage of translation, highlighting the key opportunities for 
      commercial and clinical development.
CI  - © 2021 The Author(s).
FAU - Phillips, James B
AU  - Phillips JB
AUID- ORCID: 0000-0001-8117-3074
AD  - Chief Scientific Officer, Glialign Ltd, UCL Business, 97 Tottenham Court Rd, 
      London W1T 4TP, U.K.
AD  - Professor of Regenerative Medicine, UCL Centre for Nerve Engineering, Department 
      of Pharmacology, UCL School of Pharmacy, 29-39 Brunswick Square, London WC1N 1AX, 
      U.K.
LA  - eng
PT  - Journal Article
PT  - Research Support, Non-U.S. Gov't
PL  - England
TA  - Emerg Top Life Sci
JT  - Emerging topics in life sciences
JID - 101706399
SB  - IM
MH  - Humans
MH  - Nerve Regeneration/physiology
MH  - *Nerve Tissue
MH  - *Peripheral Nerve Injuries
MH  - Tissue Engineering
PMC - PMC8726050
OTO - NOTNLM
OT  - advanced therapy
OT  - neuroregeneration
OT  - regenerative medicine
OT  - tissue engineering
COIS- Professor James Phillips is co-Founder and Chief Scientific Officer of Glialign 
      Ltd.
EDAT- 2021/07/24 06:00
MHDA- 2022/03/15 06:00
PMCR- 2021/07/23
CRDT- 2021/07/23 12:22
PHST- 2021/06/03 00:00 [received]
PHST- 2021/07/06 00:00 [revised]
PHST- 2021/07/13 00:00 [accepted]
PHST- 2021/07/24 06:00 [pubmed]
PHST- 2022/03/15 06:00 [medline]
PHST- 2021/07/23 12:22 [entrez]
PHST- 2021/07/23 00:00 [pmc-release]
AID - 229311 [pii]
AID - ETLS-5-699 [pii]
AID - 10.1042/ETLS20210085 [doi]
PST - ppublish
SO  - Emerg Top Life Sci. 2021 Nov 12;5(5):699-703. doi: 10.1042/ETLS20210085.

PMID- 36774975
OWN - NLM
STAT- MEDLINE
DCOM- 20230320
LR  - 20230326
IS  - 1878-7568 (Electronic)
IS  - 1742-7061 (Linking)
VI  - 160
DP  - 2023 Apr 1
TI  - Injectable hydrogel encapsulated with VEGF-mimetic peptide-loaded nanoliposomes 
      promotes peripheral nerve repair in vivo.
PG  - 225-238
LID - S1742-7061(23)00073-9 [pii]
LID - 10.1016/j.actbio.2023.02.004 [doi]
AB  - Repair of peripheral nerve crush injury remains a major clinical challenge. 
      Currently, oral or intravenous neurotrophic drugs are the main treatment for 
      peripheral nerve crush injury; however, this repair process is slow, and the 
      final effect may be uncertain. The current study aimed at developing an 
      injectable hydrogel with vascular endothelial growth factor (VEGF)-mimetic 
      peptide (QK)-encapsulated nanoliposomes (QK-NLs@Gel) for sustainable drug release 
      that creates an appropriate microenvironment for nerve regeneration. The 
      QK-encapsulated nanoliposomes (QK-NLs) could facilitate the proliferation, 
      migration, and tube formation capacities of human umbilical vein endothelial 
      cells through the VEGF signaling pathway. The QK-NLs@Gel hydrogel encapsulated 
      with QK-NLs showed enhanced physical properties and appropriate biocompatibility 
      in vitro. Thereafter, the QK-NLs@Gel hydrogel was directly injected into the site 
      of peripheral nerve crush injury in a rat model, where it enhanced 
      revascularization and promoted the M2-polarization of the macrophages, thus 
      providing an optimized microenvironment for nerve regeneration. At four weeks 
      post-surgery, the QK-NLs@Gel injected rats exhibited enhanced axon regeneration, 
      remyelination, and better functional recovery in comparison with other groups in 
      vivo. Overall, these findings demonstrate that the composite hydrogel could 
      promote a multicellular pro-regenerative microenvironment at the peripheral nerve 
      injury site, thus revealing great potential for peripheral nerve restoration. 
      STATEMENT OF SIGNIFICANCE: Peripheral nerve injury (PNI) is a leading public 
      health issue, and how to delivery beneficial drugs to injured sites efficiently 
      is still a big challenge. In the current study, an injectable hydrogel with 
      VEGF-mimetic peptide (QK)-encapsulated nanoliposomes (QK-NLs@Gel) was first 
      developed and used to repair a rat crush injury model. Our results showed that 
      QK-NLs promoted the proliferation, migration, and angiogenesis of HUVEC via VEGF 
      signaling pathway in vitro. Furthermore, when injected to the crushed sites in 
      vivo, the QK-NLs@Gel hydrogel could accelerate nerve repair through enhanced 
      revascularization and M2-polarization of macrophages. These results collectively 
      demonstrate that injection of QK-NLs@Gel hydrogel could create an appropriate 
      microenvironment for peripheral nerve regeneration. This strategy is effective, 
      economical, and convenient for clinical applications.
CI  - Copyright © 2023 Acta Materialia Inc. Published by Elsevier Ltd. All rights 
      reserved.
FAU - Xu, Wanlin
AU  - Xu W
AD  - Department of Oral and Maxillofacial-Head and Neck Oncology, Shanghai Ninth 
      People's Hospital, Shanghai Jiao Tong University School of Medicine; College of 
      Stomatology, Shanghai Jiao Tong University; National Center for Stomatology, 
      National Clinical Research Center for Oral Diseases; Shanghai Key Laboratory of 
      Stomatology, Shanghai 200011, China.
FAU - Wu, Yifan
AU  - Wu Y
AD  - Department of Oral and Maxillofacial-Head and Neck Oncology, Shanghai Ninth 
      People's Hospital, Shanghai Jiao Tong University School of Medicine; College of 
      Stomatology, Shanghai Jiao Tong University; National Center for Stomatology, 
      National Clinical Research Center for Oral Diseases; Shanghai Key Laboratory of 
      Stomatology, Shanghai 200011, China.
FAU - Lu, Hao
AU  - Lu H
AD  - Department of Oral and Maxillofacial-Head and Neck Oncology, Shanghai Ninth 
      People's Hospital, Shanghai Jiao Tong University School of Medicine; College of 
      Stomatology, Shanghai Jiao Tong University; National Center for Stomatology, 
      National Clinical Research Center for Oral Diseases; Shanghai Key Laboratory of 
      Stomatology, Shanghai 200011, China.
FAU - Zhang, Xu
AU  - Zhang X
AD  - Department of Oral and Maxillofacial-Head and Neck Oncology, Shanghai Ninth 
      People's Hospital, Shanghai Jiao Tong University School of Medicine; College of 
      Stomatology, Shanghai Jiao Tong University; National Center for Stomatology, 
      National Clinical Research Center for Oral Diseases; Shanghai Key Laboratory of 
      Stomatology, Shanghai 200011, China.
FAU - Zhu, Yun
AU  - Zhu Y
AD  - Department of Oral and Maxillofacial-Head and Neck Oncology, Shanghai Ninth 
      People's Hospital, Shanghai Jiao Tong University School of Medicine; College of 
      Stomatology, Shanghai Jiao Tong University; National Center for Stomatology, 
      National Clinical Research Center for Oral Diseases; Shanghai Key Laboratory of 
      Stomatology, Shanghai 200011, China.
FAU - Liu, Shengwen
AU  - Liu S
AD  - Department of Oral and Maxillofacial-Head and Neck Oncology, Shanghai Ninth 
      People's Hospital, Shanghai Jiao Tong University School of Medicine; College of 
      Stomatology, Shanghai Jiao Tong University; National Center for Stomatology, 
      National Clinical Research Center for Oral Diseases; Shanghai Key Laboratory of 
      Stomatology, Shanghai 200011, China.
FAU - Zhang, Zhen
AU  - Zhang Z
AD  - Department of Oral and Maxillofacial-Head and Neck Oncology, Shanghai Ninth 
      People's Hospital, Shanghai Jiao Tong University School of Medicine; College of 
      Stomatology, Shanghai Jiao Tong University; National Center for Stomatology, 
      National Clinical Research Center for Oral Diseases; Shanghai Key Laboratory of 
      Stomatology, Shanghai 200011, China.
FAU - Ye, Jinhai
AU  - Ye J
AD  - Jiangsu Key Laboratory of Oral Diseases, Department of Oral and Maxillofacial 
      Surgery, The Affiliated Stomatological Hospital of Nanjing Medical University, 
      Nanjing 210029, China.
FAU - Yang, Wenjun
AU  - Yang W
AD  - Department of Oral and Maxillofacial-Head and Neck Oncology, Shanghai Ninth 
      People's Hospital, Shanghai Jiao Tong University School of Medicine; College of 
      Stomatology, Shanghai Jiao Tong University; National Center for Stomatology, 
      National Clinical Research Center for Oral Diseases; Shanghai Key Laboratory of 
      Stomatology, Shanghai 200011, China.
LA  - eng
PT  - Journal Article
PT  - Research Support, Non-U.S. Gov't
DEP - 20230211
PL  - England
TA  - Acta Biomater
JT  - Acta biomaterialia
JID - 101233144
RN  - 0 (Vascular Endothelial Growth Factor A)
RN  - 0 (Hydrogels)
RN  - 0 (Peptides)
SB  - IM
MH  - Rats
MH  - Humans
MH  - Animals
MH  - Vascular Endothelial Growth Factor A/metabolism
MH  - *Peripheral Nerve Injuries
MH  - Axons
MH  - Hydrogels/pharmacology/chemistry
MH  - Nerve Regeneration
MH  - Peptides/pharmacology
MH  - Peripheral Nerves/physiology
MH  - Human Umbilical Vein Endothelial Cells/metabolism
MH  - *Crush Injuries
OTO - NOTNLM
OT  - Hydrogel
OT  - Liposome
OT  - Peripheral nerve regeneration
OT  - VEGF-mimetic peptide
OT  - Vascularization
COIS- Declaration of Competing Interest The authors declare that they have no known 
      competing financial interests or personal relationships that could have appeared 
      to influence the work reported in this paper.
EDAT- 2023/02/13 06:00
MHDA- 2023/03/21 06:00
CRDT- 2023/02/12 19:22
PHST- 2022/11/26 00:00 [received]
PHST- 2023/01/18 00:00 [revised]
PHST- 2023/02/02 00:00 [accepted]
PHST- 2023/02/13 06:00 [pubmed]
PHST- 2023/03/21 06:00 [medline]
PHST- 2023/02/12 19:22 [entrez]
AID - S1742-7061(23)00073-9 [pii]
AID - 10.1016/j.actbio.2023.02.004 [doi]
PST - ppublish
SO  - Acta Biomater. 2023 Apr 1;160:225-238. doi: 10.1016/j.actbio.2023.02.004. Epub 
      2023 Feb 11.

PMID- 35446025
OWN - NLM
STAT- Publisher
LR  - 20250104
IS  - 2576-6422 (Electronic)
IS  - 2576-6422 (Linking)
DP  - 2022 Apr 21
TI  - A Combined Conduit-Bioactive Hydrogel Approach for Regeneration of Transected 
      Sciatic Nerves.
LID - 10.1021/acsabm.2c00132 [doi]
AB  - Transected peripheral nerve injury (PNI) affects the quality of life of patients, 
      which leads to socioeconomic burden. Despite the existence of autografts and 
      commercially available nerve guidance conduits (NGCs), the complexity of 
      peripheral nerve regeneration requires further research in bioengineered NGCs to 
      improve surgical outcomes. In this work, we introduce multidomain peptide (MDP) 
      hydrogels, as intraluminal fillers, into electrospun poly(ε-caprolactone) (PCL) 
      conduits to bridge 10 mm rat sciatic nerve defects. The efficacy of treatment 
      groups was evaluated by electromyography and gait analysis to determine their 
      electrical and motor recovery. We then studied the samples' histomorphometry with 
      immunofluorescence staining and automatic axon counting/measurement software. 
      Comparison with negative control group shows that PCL conduits filled with an 
      anionic MDP may improve functional recovery 16 weeks postoperation, displaying 
      higher amplitude of compound muscle action potential, greater gastrocnemius 
      muscle weight retention, and earlier occurrence of flexion contracture. In 
      contrast, PCL conduits filled with a cationic MDP showed the least degree of 
      myelination and poor functional recovery. This phenomenon may be attributed to 
      MDPs' difference in degradation time. Electrospun PCL conduits filled with an 
      anionic MDP may become an attractive tissue engineering strategy for treating 
      transected PNI when supplemented with other bioactive modifications.
FAU - Lai, Cheuk Sun Edwin
AU  - Lai CSE
AD  - Department of Bioengineering, Rice University, Houston, Texas 77005, United 
      States.
FAU - Leyva-Aranda, Viridiana
AU  - Leyva-Aranda V
AD  - Department of Chemistry, Rice University, Houston, Texas 77005, United States.
FAU - Kong, Victoria H
AU  - Kong VH
AD  - Department of Bioengineering, Rice University, Houston, Texas 77005, United 
      States.
FAU - Lopez-Silva, Tania L
AU  - Lopez-Silva TL
AD  - Department of Chemistry, Rice University, Houston, Texas 77005, United States.
FAU - Farsheed, Adam C
AU  - Farsheed AC
AD  - Department of Bioengineering, Rice University, Houston, Texas 77005, United 
      States.
FAU - Cristobal, Carlo D
AU  - Cristobal CD
AD  - Integrative Program in Molecular and Biomedical Sciences, Baylor College of 
      Medicine, Houston, Texas 77030, United States.
FAU - Swain, Joseph W R
AU  - Swain JWR
AD  - Department of Chemistry, Rice University, Houston, Texas 77005, United States.
FAU - Lee, Hyun Kyoung
AU  - Lee HK
AD  - Integrative Program in Molecular and Biomedical Sciences, Baylor College of 
      Medicine, Houston, Texas 77030, United States.
AD  - Department of Pediatrics, Jan and Dan Duncan Neurological Research Institute, 
      Texas Children's Hospital, Houston, Texas 77030, United States.
FAU - Hartgerink, Jeffrey D
AU  - Hartgerink JD
AUID- ORCID: 0000-0002-3186-5395
AD  - Department of Bioengineering, Rice University, Houston, Texas 77005, United 
      States.
AD  - Department of Chemistry, Rice University, Houston, Texas 77005, United States.
LA  - eng
GR  - R01 DE021798/DE/NIDCR NIH HHS/United States
GR  - R01 NS110859/NS/NINDS NIH HHS/United States
PT  - Journal Article
PT  - Review
DEP - 20220421
PL  - United States
TA  - ACS Appl Bio Mater
JT  - ACS applied bio materials
JID - 101729147
SB  - IM
PMC - PMC11097895
MID - NIHMS1992601
OTO - NOTNLM
OT  - electromyography
OT  - nerve guidance conduit
OT  - peptide
OT  - peripheral nerve regeneration
OT  - sciatic nerve transection
OT  - self-assembly
COIS- The authors declare no competing financial interest.
EDAT- 2022/04/22 06:00
MHDA- 2022/04/22 06:00
PMCR- 2024/05/16
CRDT- 2022/04/21 12:13
PHST- 2022/04/21 12:13 [entrez]
PHST- 2022/04/22 06:00 [pubmed]
PHST- 2022/04/22 06:00 [medline]
PHST- 2024/05/16 00:00 [pmc-release]
AID - 10.1021/acsabm.2c00132 [doi]
PST - aheadofprint
SO  - ACS Appl Bio Mater. 2022 Apr 21:10.1021/acsabm.2c00132. doi: 
      10.1021/acsabm.2c00132.

PMID- 35112853
OWN - NLM
STAT- MEDLINE
DCOM- 20220315
LR  - 20220531
IS  - 1936-086X (Electronic)
IS  - 1936-0851 (Linking)
VI  - 16
IP  - 2
DP  - 2022 Feb 22
TI  - Conductive Nerve Guidance Conduits Based on Morpho Butterfly Wings for Peripheral 
      Nerve Repair.
PG  - 1868-1879
LID - 10.1021/acsnano.1c11627 [doi]
AB  - Peripheral nerve injury (PNI), causing loss of sensory and motor function, is a 
      complex and challenging disease in the clinic due to the restricted regeneration 
      capacity. Nerve guidance conduits (NGCs) have become a promising substitute for 
      peripheral nerve regeneration, but their efficacy is often limited. Here, 
      inspired by the physiological structures of peripheral nerves, we present a 
      conductive topological scaffold for nerve repair by modifying Morpho butterfly 
      wing with reduced graphene oxide (rGO) nanosheets and methacrylated gelatin 
      (GelMA) hydrogel encapsulated brain-derived neurotrophic factor (BDNF). 
      Benefiting from the biocompatibility of GelMA hydrogel, the conductivity of rGO 
      and parallel nanoridge structures of wing scales, PC12 cells, and neural stem 
      cells grown on the modified wing have an increased neurite length with guided 
      cellular orientation. In addition, the NGCs are successfully obtained by manually 
      rolling up the scaffolds and exhibited great performance in repairing 10 mm 
      sciatic nerve defects in rats, and we believe that the NGCs can be applied in 
      reparing longer nerve defects in the future by further optimization. We also 
      demonstrate the feasibility of electrically conductive NGCs based on the 
      rGO/BDNF/GelMA-integrated Morpho butterfly wing as functional nerve regeneration 
      conduits, which may have potential value for application in repairing peripheral 
      nerve injuries.
FAU - Hu, Yangnan
AU  - Hu Y
AUID- ORCID: 0000-0003-4700-6701
AD  - State Key Laboratory of Bioelectronics, Department of Otolaryngology Head and 
      Neck Surgery, Zhongda Hospital, School of Life Sciences and Technology, Advanced 
      Institute for Life and Health, Jiangsu Province High-Tech Key Laboratory for 
      Bio-Medical Research, Southeast University, Nanjing, 210096, China.
FAU - Chen, Zhuoyue
AU  - Chen Z
AUID- ORCID: 0000-0001-8167-5883
AD  - State Key Laboratory of Bioelectronics, Department of Otolaryngology Head and 
      Neck Surgery, Zhongda Hospital, School of Life Sciences and Technology, Advanced 
      Institute for Life and Health, Jiangsu Province High-Tech Key Laboratory for 
      Bio-Medical Research, Southeast University, Nanjing, 210096, China.
FAU - Wang, Hongyang
AU  - Wang H
AD  - Senior Department of Otolaryngology-Head & Neck Surgery, the Sixth Medical Center 
      of PLA General Hospital, Beijing, 100048, China.
FAU - Guo, Jiahui
AU  - Guo J
AUID- ORCID: 0000-0002-2096-8831
AD  - State Key Laboratory of Bioelectronics, Department of Otolaryngology Head and 
      Neck Surgery, Zhongda Hospital, School of Life Sciences and Technology, Advanced 
      Institute for Life and Health, Jiangsu Province High-Tech Key Laboratory for 
      Bio-Medical Research, Southeast University, Nanjing, 210096, China.
FAU - Cai, Jiaying
AU  - Cai J
AD  - State Key Laboratory of Bioelectronics, Department of Otolaryngology Head and 
      Neck Surgery, Zhongda Hospital, School of Life Sciences and Technology, Advanced 
      Institute for Life and Health, Jiangsu Province High-Tech Key Laboratory for 
      Bio-Medical Research, Southeast University, Nanjing, 210096, China.
FAU - Chen, Xiaoyan
AU  - Chen X
AD  - State Key Laboratory of Bioelectronics, Department of Otolaryngology Head and 
      Neck Surgery, Zhongda Hospital, School of Life Sciences and Technology, Advanced 
      Institute for Life and Health, Jiangsu Province High-Tech Key Laboratory for 
      Bio-Medical Research, Southeast University, Nanjing, 210096, China.
FAU - Wei, Hao
AU  - Wei H
AD  - Department of Otolaryngology Head and Neck Surgery, Affiliated Drum Tower 
      Hospital of Nanjing University Medical School, Jiangsu Provincial Key Medical 
      Discipline, Nanjing, 210008, China.
FAU - Qi, Jieyu
AU  - Qi J
AD  - State Key Laboratory of Bioelectronics, Department of Otolaryngology Head and 
      Neck Surgery, Zhongda Hospital, School of Life Sciences and Technology, Advanced 
      Institute for Life and Health, Jiangsu Province High-Tech Key Laboratory for 
      Bio-Medical Research, Southeast University, Nanjing, 210096, China.
FAU - Wang, Qiuju
AU  - Wang Q
AD  - Senior Department of Otolaryngology-Head & Neck Surgery, the Sixth Medical Center 
      of PLA General Hospital, Beijing, 100048, China.
FAU - Liu, Huisheng
AU  - Liu H
AD  - Guangzhou Laboratory, Guangzhou, 510005, China.
AD  - Bioland Laboratory (Guangzhou Regenerative Medicine and Health Guangdong 
      Laboratory), Guangzhou, 510320, China.
FAU - Zhao, Yuanjin
AU  - Zhao Y
AUID- ORCID: 0000-0001-9242-4000
AD  - State Key Laboratory of Bioelectronics, Department of Otolaryngology Head and 
      Neck Surgery, Zhongda Hospital, School of Life Sciences and Technology, Advanced 
      Institute for Life and Health, Jiangsu Province High-Tech Key Laboratory for 
      Bio-Medical Research, Southeast University, Nanjing, 210096, China.
AD  - Department of Otolaryngology Head and Neck Surgery, Affiliated Drum Tower 
      Hospital of Nanjing University Medical School, Jiangsu Provincial Key Medical 
      Discipline, Nanjing, 210008, China.
FAU - Chai, Renjie
AU  - Chai R
AD  - State Key Laboratory of Bioelectronics, Department of Otolaryngology Head and 
      Neck Surgery, Zhongda Hospital, School of Life Sciences and Technology, Advanced 
      Institute for Life and Health, Jiangsu Province High-Tech Key Laboratory for 
      Bio-Medical Research, Southeast University, Nanjing, 210096, China.
AD  - Department of Otolaryngology Head and Neck Surgery, Affiliated Drum Tower 
      Hospital of Nanjing University Medical School, Jiangsu Provincial Key Medical 
      Discipline, Nanjing, 210008, China.
AD  - Department of Otolaryngology Head and Neck Surgery, Sichuan Provincial People's 
      Hospital, University of Electronic Science and Technology of China, Chengdu, 
      610072, China.
AD  - Co-Innovation Center of Neuroregeneration, Nantong University, Nantong, 226001, 
      China.
AD  - Institute for Stem Cell and Regeneration, Chinese Academy of Science, Beijing, 
      100086, China.
AD  - Beijing Key Laboratory of Neural Regeneration and Repair, Capital Medical 
      University, Beijing, 100069, China.
LA  - eng
PT  - Journal Article
PT  - Research Support, Non-U.S. Gov't
DEP - 20220203
PL  - United States
TA  - ACS Nano
JT  - ACS nano
JID - 101313589
RN  - 0 (graphene oxide)
RN  - 7782-42-5 (Graphite)
RN  - 9000-70-8 (Gelatin)
SB  - IM
MH  - Animals
MH  - Gelatin
MH  - Graphite
MH  - Nanostructures/chemistry
MH  - *Nerve Regeneration/physiology
MH  - *Peripheral Nerve Injuries/drug therapy
MH  - Rats
MH  - Sciatic Nerve
MH  - Tissue Scaffolds/chemistry
OTO - NOTNLM
OT  - bioinspired
OT  - hydrogels
OT  - nerve guidance conduits
OT  - nerve regeneration
OT  - topographies
EDAT- 2022/02/04 06:00
MHDA- 2022/03/16 06:00
CRDT- 2022/02/03 12:15
PHST- 2022/02/04 06:00 [pubmed]
PHST- 2022/03/16 06:00 [medline]
PHST- 2022/02/03 12:15 [entrez]
AID - 10.1021/acsnano.1c11627 [doi]
PST - ppublish
SO  - ACS Nano. 2022 Feb 22;16(2):1868-1879. doi: 10.1021/acsnano.1c11627. Epub 2022 
      Feb 3.

PMID- 33787211
OWN - NLM
STAT- MEDLINE
DCOM- 20210810
LR  - 20210810
IS  - 1944-8252 (Electronic)
IS  - 1944-8244 (Linking)
VI  - 13
IP  - 14
DP  - 2021 Apr 14
TI  - Biocompatible Chitin Hydrogel Incorporated with PEDOT Nanoparticles for 
      Peripheral Nerve Repair.
PG  - 16106-16117
LID - 10.1021/acsami.1c01904 [doi]
AB  - The nerve guidance conduit (NGC) is a promising clinical strategy for 
      regenerating the critical-sized peripheral nerve injury. In this study, the 
      polysaccharide chitin is used to fabricate the hydrogel film for inducing the 
      impaired sciatic nerve regeneration through incorporating the conductive 
      poly(3,4-ethylenedioxythiophene) nanoparticles (PEDOT NPs) and modifying with 
      cell adhesive tetrapeptide Cys-Arg-Gly-Asp (CRGD) (ChT-PEDOT-p). The partial 
      deacetylation process of chitin for exposing the amino groups is performed to (i) 
      improve the electrostatic interaction between chitin and the negatively charged 
      PEDOT for enhancing the composite hydrogel strength and (ii) offer the active 
      sites for peptide modification. The as-prepared hydrogel remarkably promotes the 
      in vitro RSC-96 cell adhesion and proliferation, as well as the Schwann cell 
      activity-related gene S100, NF-200, and myelin basic protein (MBP) expression. 
      Function of gastrocnemius muscle and thickness of myelinated axon in chitin/PEDOT 
      groups are analogous to the autograft in 10 mm rat sciatic nerve defect. 
      Immunofluorescence, immunohistochemistry, western blotting, and toluidine blue 
      staining analyses on the regenerated sciatic nerve explain that the attachment 
      and proliferation enhancement of Schwann cells and angiogenesis are the vital 
      factors for the chitin/PEDOT composite to facilitate the nerve regeneration. This 
      work provides an applicable chitin-based NGC material for accelerating the 
      peripheral nerve restoration.
FAU - Huang, Lin
AU  - Huang L
AD  - College of Chemistry and Molecular Sciences, Hubei Engineering Center of Natural 
      Polymer-based Medical Materials, and Key Laboratory of Biomedical Polymers of 
      Ministry of Education, Wuhan University, Wuhan 430072, China.
FAU - Yang, Xiaqing
AU  - Yang X
AD  - Department of Orthopedics Trauma and Microsurgery, Zhongnan Hospital of Wuhan 
      University, Wuhan 430071, Hubei, China.
FAU - Deng, Linglong
AU  - Deng L
AD  - Department of Orthopedics Trauma and Microsurgery, Zhongnan Hospital of Wuhan 
      University, Wuhan 430071, Hubei, China.
FAU - Ying, Daofa
AU  - Ying D
AD  - College of Chemistry and Molecular Sciences, Hubei Engineering Center of Natural 
      Polymer-based Medical Materials, and Key Laboratory of Biomedical Polymers of 
      Ministry of Education, Wuhan University, Wuhan 430072, China.
FAU - Lu, Ang
AU  - Lu A
AUID- ORCID: 0000-0001-6457-8264
AD  - College of Chemistry and Molecular Sciences, Hubei Engineering Center of Natural 
      Polymer-based Medical Materials, and Key Laboratory of Biomedical Polymers of 
      Ministry of Education, Wuhan University, Wuhan 430072, China.
FAU - Zhang, Lina
AU  - Zhang L
AUID- ORCID: 0000-0003-3890-8690
AD  - College of Chemistry and Molecular Sciences, Hubei Engineering Center of Natural 
      Polymer-based Medical Materials, and Key Laboratory of Biomedical Polymers of 
      Ministry of Education, Wuhan University, Wuhan 430072, China.
FAU - Yu, Aixi
AU  - Yu A
AUID- ORCID: 0000-0002-5723-6140
AD  - Department of Orthopedics Trauma and Microsurgery, Zhongnan Hospital of Wuhan 
      University, Wuhan 430071, Hubei, China.
FAU - Duan, Bo
AU  - Duan B
AUID- ORCID: 0000-0002-0782-9925
AD  - College of Chemistry and Molecular Sciences, Hubei Engineering Center of Natural 
      Polymer-based Medical Materials, and Key Laboratory of Biomedical Polymers of 
      Ministry of Education, Wuhan University, Wuhan 430072, China.
LA  - eng
PT  - Journal Article
DEP - 20210331
PL  - United States
TA  - ACS Appl Mater Interfaces
JT  - ACS applied materials & interfaces
JID - 101504991
RN  - 0 (Biocompatible Materials)
RN  - 0 (Bridged Bicyclo Compounds, Heterocyclic)
RN  - 0 (Hydrogels)
RN  - 0 (Polymers)
RN  - 0 (poly(3,4-ethylene dioxythiophene))
RN  - 1398-61-4 (Chitin)
SB  - IM
MH  - Animals
MH  - *Biocompatible Materials
MH  - Bridged Bicyclo Compounds, Heterocyclic/*chemistry
MH  - Chitin/*chemistry
MH  - Hydrogels/*chemistry
MH  - Nanoparticles/*chemistry
MH  - Peripheral Nerves/*surgery
MH  - Polymers/*chemistry
MH  - Rats
OTO - NOTNLM
OT  - PEDOT nanoparticles
OT  - cell proliferation
OT  - chitin hydrogel
OT  - peripheral nerve regeneration
OT  - surface modification
EDAT- 2021/04/01 06:00
MHDA- 2021/08/11 06:00
CRDT- 2021/03/31 12:54
PHST- 2021/04/01 06:00 [pubmed]
PHST- 2021/08/11 06:00 [medline]
PHST- 2021/03/31 12:54 [entrez]
AID - 10.1021/acsami.1c01904 [doi]
PST - ppublish
SO  - ACS Appl Mater Interfaces. 2021 Apr 14;13(14):16106-16117. doi: 
      10.1021/acsami.1c01904. Epub 2021 Mar 31.

PMID- 28149526
OWN - NLM
STAT- PubMed-not-MEDLINE
LR  - 20240523
IS  - 2056-3418 (Print)
IS  - 2056-3426 (Electronic)
IS  - 2056-3426 (Linking)
VI  - 4
IP  - 1
DP  - 2017 Feb
TI  - Functional self-assembling peptide nanofiber hydrogel for peripheral nerve 
      regeneration.
PG  - 21-30
LID - 10.1093/rb/rbw034 [doi]
AB  - Peripheral nerves are fragile and easily damaged, usually resulting in nervous 
      tissue loss, motor and sensory function loss. Advances in neuroscience and 
      engineering have been significantly contributing to bridge the damage nerve and 
      create permissive environment for axonal regrowth across lesions. We have 
      successfully designed two self-assembling peptides by modifying RADA 16-I with 
      two functional motifs IKVAV and RGD. Nanofiber hydrogel formed when combing the 
      two neutral solutions together, defined as RADA 16-Mix that overcomes the main 
      drawback of RADA16-I associated with low pH. In the present study, we 
      transplanted the RADA 16-Mix hydrogel into the transected rat sciatic nerve gap 
      and effect on axonal regeneration was examined and compared with the traditional 
      RADA16-I hydrogel. The regenerated nerves were found to grow along the walls of 
      the large cavities formed in the graft of RADA16-I hydrogel, while the nerves 
      grew into the RADA 16-Mix hydrogel toward distal position. RADA 16-Mix hydrogel 
      induced more axons regeneration and Schwann cells immigration than RADA16-I 
      hydrogel, resulting in better functional recovery as determined by the 
      gait-stance duration percentage and the formation of new neuromuscular junction 
      structures. Therefore, our results indicated that the functional SAP RADA16-Mix 
      nanofibrous hydrogel provided a better environment for peripheral nerve 
      regeneration than RADA16-I hydrogel and could be potentially used in peripheral 
      nerve injury repair.
FAU - Wu, Xiaoli
AU  - Wu X
AD  - Department of Anatomy, School of Biomedical Science, LKS Faculty of Medicine, The 
      University of Hong Kong, 21 Sassoon Road, Hong Kong SAR, China.
FAU - He, Liumin
AU  - He L
AD  - Department of Anatomy, School of Biomedical Science, LKS Faculty of Medicine, The 
      University of Hong Kong, 21 Sassoon Road, Hong Kong SAR, China; Department of 
      Anatomy, School of Biomedical Science, LKS Faculty of Medicine, The University of 
      Hong Kong, 21 Sassoon Road, Hong Kong SAR, China.
FAU - Li, Wen
AU  - Li W
AD  - Department of Anatomy, School of Biomedical Science, LKS Faculty of Medicine, The 
      University of Hong Kong, 21 Sassoon Road, Hong Kong SAR, China.
FAU - Li, Heng
AU  - Li H
AD  - Department of Anatomy, School of Biomedical Science, LKS Faculty of Medicine, The 
      University of Hong Kong, 21 Sassoon Road, Hong Kong SAR, China.
FAU - Wong, Wai-Man
AU  - Wong WM
AD  - Department of Anatomy, School of Biomedical Science, LKS Faculty of Medicine, The 
      University of Hong Kong, 21 Sassoon Road, Hong Kong SAR, China.
FAU - Ramakrishna, Seeram
AU  - Ramakrishna S
AD  - Joint Laboratory of Jinan University and the University of Hong Kong, GHM 
      Institute of CNS Regeneration, Jinan University, 601 Huangpu Avenue West, 
      Guangzhou, 510632, China; Department of Mechanical Engineering, Faculty of 
      Engineering, Center for Nanofibers and Nanotechnology, National University of 
      Singapore, 117576, Singapore, Singapore.
FAU - Wu, Wutian
AU  - Wu W
AD  - Department of Anatomy, School of Biomedical Science, LKS Faculty of Medicine, The 
      University of Hong Kong, 21 Sassoon Road, Hong Kong SAR, China; State Key 
      Laboratory of Brain and Cognitive Sciences, Li Ka Shing Faculty of Medicine, The 
      University of Hong Kong, Pokfulam, 21 Sassoon Road, Hong Kong SAR, China; Joint 
      Laboratory of Jinan University and the University of Hong Kong, GHM Institute of 
      CNS Regeneration, Jinan University, 601 Huangpu Avenue West, Guangzhou, 510632, 
      China.
LA  - eng
PT  - Journal Article
DEP - 20161219
PL  - England
TA  - Regen Biomater
JT  - Regenerative biomaterials
JID - 101652150
PMC - PMC5274702
OTO - NOTNLM
OT  - IKVAV
OT  - Peripheral nerve regeneration
OT  - RGD
OT  - nanofibrous hydrogel
OT  - self-assembling peptide
EDAT- 2017/02/06 06:00
MHDA- 2017/02/06 06:01
PMCR- 2016/12/19
CRDT- 2017/02/03 06:00
PHST- 2016/08/12 00:00 [received]
PHST- 2016/08/19 00:00 [accepted]
PHST- 2017/02/03 06:00 [entrez]
PHST- 2017/02/06 06:00 [pubmed]
PHST- 2017/02/06 06:01 [medline]
PHST- 2016/12/19 00:00 [pmc-release]
AID - rbw034 [pii]
AID - 10.1093/rb/rbw034 [doi]
PST - ppublish
SO  - Regen Biomater. 2017 Feb;4(1):21-30. doi: 10.1093/rb/rbw034. Epub 2016 Dec 19.

PMID- 35929199
OWN - NLM
STAT- MEDLINE
DCOM- 20220808
LR  - 20250728
IS  - 2772-9508 (Electronic)
IS  - 2772-9508 (Linking)
VI  - 135
DP  - 2022 Apr
TI  - Multifunctional biomimetic hydrogel based on graphene nanoparticles and sodium 
      alginate for peripheral nerve injury therapy.
PG  - 212727
LID - S2772-9508(22)00004-8 [pii]
LID - 10.1016/j.bioadv.2022.212727 [doi]
AB  - Peripheral nerve injury (PNI) caused by injury may influence the patients' 
      lifelong mobility unless there is an appropriate treatment. Tissue engineering 
      has become a hot field to replace traditional autologous nerve transplantation 
      due to its low surgical damage and easy-to-industrial advantages. Graphene (GR) 
      is a kind of carbon nanomaterial with good electrical and mechanical properties 
      that satisfy the demand for a good tissue scaffold for nerve regeneration. 
      Herein, a novel and biosafe hydrogel is fabricated by using graphene and sodium 
      alginate (GR-SA) together. This hydrogel not only can mimic the nerve growth 
      microenvironment but also can promote the expression of neurotrophic substances 
      and growth factors. Additionally, GR-SA hydrogel can significantly reduce 
      inflammatory factors. Moreover, the results of both in vitro and in vivo tests 
      demonstrate that GR-SA hydrogel has a promising prospect in PNI regeneration.
CI  - Copyright © 2022 Elsevier B.V. All rights reserved.
FAU - Jin, Yi
AU  - Jin Y
AD  - Engineering Research Center of Cell & Therapeutic Antibody, Ministry of 
      Education, and School of Pharmacy, Shanghai Jiao Tong University, Shanghai 
      200240, China.
FAU - Zhang, Wenkai
AU  - Zhang W
AD  - Engineering Research Center of Cell & Therapeutic Antibody, Ministry of 
      Education, and School of Pharmacy, Shanghai Jiao Tong University, Shanghai 
      200240, China.
FAU - Zhang, Yihui
AU  - Zhang Y
AD  - Engineering Research Center of Cell & Therapeutic Antibody, Ministry of 
      Education, and School of Pharmacy, Shanghai Jiao Tong University, Shanghai 
      200240, China.
FAU - Yang, Yunqi
AU  - Yang Y
AD  - Engineering Research Center of Cell & Therapeutic Antibody, Ministry of 
      Education, and School of Pharmacy, Shanghai Jiao Tong University, Shanghai 
      200240, China.
FAU - Fang, Zhiwei
AU  - Fang Z
AD  - Engineering Research Center of Cell & Therapeutic Antibody, Ministry of 
      Education, and School of Pharmacy, Shanghai Jiao Tong University, Shanghai 
      200240, China.
FAU - Song, Jialin
AU  - Song J
AD  - Department of Orthopedics, Shanghai Jiao Tong University Affiliated Sixth 
      People's Hospital, Shanghai 200233, China; Shanghai Engineering Research Center 
      for Orthopaedic Material Innovation and Tissue Regeneration, Shanghai 201306, 
      China; Youth Science and Technology Innovation Studio, Shanghai Jiao Tong 
      University School of Medicine, Shanghai 201306, China.
FAU - Qian, Yun
AU  - Qian Y
AD  - Department of Orthopedics, Shanghai Jiao Tong University Affiliated Sixth 
      People's Hospital, Shanghai 200233, China; Shanghai Engineering Research Center 
      for Orthopaedic Material Innovation and Tissue Regeneration, Shanghai 201306, 
      China; Youth Science and Technology Innovation Studio, Shanghai Jiao Tong 
      University School of Medicine, Shanghai 201306, China. Electronic address: 
      lollipopcloudland@foxmail.com.
FAU - Yuan, Wei-En
AU  - Yuan WE
AD  - Engineering Research Center of Cell & Therapeutic Antibody, Ministry of 
      Education, and School of Pharmacy, Shanghai Jiao Tong University, Shanghai 
      200240, China. Electronic address: yuanweien@sjtu.edu.cn.
LA  - eng
PT  - Journal Article
DEP - 20220422
PL  - Netherlands
TA  - Biomater Adv
JT  - Biomaterials advances
JID - 9918383886206676
RN  - 0 (Alginates)
RN  - 0 (Hydrogels)
RN  - 7782-42-5 (Graphite)
SB  - IM
MH  - Alginates
MH  - Biomimetics
MH  - *Graphite
MH  - Humans
MH  - Hydrogels
MH  - *Nanoparticles/therapeutic use
MH  - *Peripheral Nerve Injuries/therapy
OTO - NOTNLM
OT  - Graphene
OT  - Hydrogel
OT  - Peripheral nerve injury
OT  - Regeneration
EDAT- 2022/08/06 06:00
MHDA- 2022/08/09 06:00
CRDT- 2022/08/05 03:43
PHST- 2021/08/18 00:00 [received]
PHST- 2022/02/14 00:00 [revised]
PHST- 2022/02/19 00:00 [accepted]
PHST- 2022/08/05 03:43 [entrez]
PHST- 2022/08/06 06:00 [pubmed]
PHST- 2022/08/09 06:00 [medline]
AID - S2772-9508(22)00004-8 [pii]
AID - 10.1016/j.bioadv.2022.212727 [doi]
PST - ppublish
SO  - Biomater Adv. 2022 Apr;135:212727. doi: 10.1016/j.bioadv.2022.212727. Epub 2022 
      Apr 22.

PMID- 37214548
OWN - NLM
STAT- PubMed-not-MEDLINE
LR  - 20230523
IS  - 2590-0064 (Electronic)
IS  - 2590-0064 (Linking)
VI  - 20
DP  - 2023 Jun
TI  - 3D printed elastic hydrogel conduits with 7,8-dihydroxyflavone release for 
      peripheral nerve repair.
PG  - 100652
LID - 10.1016/j.mtbio.2023.100652 [doi]
LID - 100652
AB  - Nerve guide conduit is a promising treatment for long gap peripheral nerve 
      injuries, yet its efficacy is limited. Drug-releasable scaffolds may provide 
      reliable platforms to build a regenerative microenvironment for nerve recovery. 
      In this study, an elastic hydrogel conduit encapsulating with prodrug 
      nanoassemblies is fabricated by a continuous 3D printing technique for promoting 
      nerve regeneration. The bioactive hydrogel is comprised of gelatin methacryloyl 
      (GelMA) and silk fibroin glycidyl methacrylate (SF-MA), exhibiting positive 
      effects on adhesion, proliferation, and migration of Schwann cells. Meanwhile, 
      7,8-dihydroxyflavone (7,8-DHF) prodrug nanoassemblies with high drug-loading 
      capacities are developed through self-assembly of the lipophilic prodrug and 
      loaded into the GelMA/SF-MA hydrogel. The drug loading conduit could sustainedly 
      release 7,8-DHF to facilitate neurite elongation. A 12 ​mm nerve defect model is 
      established for therapeutic efficiency evaluation by implanting the conduit 
      through surgical suturing with rat sciatic nerve. The electrophysiological, 
      morphological, and histological assessments indicate that this conduit can 
      promote axon regeneration, remyelination, and function recovery by providing a 
      favorable microenvironment. These findings implicate that the GelMA/SF-MA conduit 
      with 7,8-DHF release has potentials in the treatment of long-gap peripheral nerve 
      injury.
CI  - © 2023 The Authors.
FAU - Wu, Wenbi
AU  - Wu W
AD  - Department of Biotherapy, Cancer Center and State Key Laboratory of Biotherapy, 
      West China Hospital, Sichuan University, Chengdu, 610041, China.
FAU - Dong, Yinchu
AU  - Dong Y
AD  - Department of Biotherapy, Cancer Center and State Key Laboratory of Biotherapy, 
      West China Hospital, Sichuan University, Chengdu, 610041, China.
FAU - Liu, Haofan
AU  - Liu H
AD  - Department of Biotherapy, Cancer Center and State Key Laboratory of Biotherapy, 
      West China Hospital, Sichuan University, Chengdu, 610041, China.
FAU - Jiang, Xuebing
AU  - Jiang X
AD  - Department of Biotherapy, Cancer Center and State Key Laboratory of Biotherapy, 
      West China Hospital, Sichuan University, Chengdu, 610041, China.
FAU - Yang, Ling
AU  - Yang L
AD  - Department of Biotherapy, Cancer Center and State Key Laboratory of Biotherapy, 
      West China Hospital, Sichuan University, Chengdu, 610041, China.
FAU - Luo, Jing
AU  - Luo J
AD  - Department of Biotherapy, Cancer Center and State Key Laboratory of Biotherapy, 
      West China Hospital, Sichuan University, Chengdu, 610041, China.
FAU - Hu, Yu
AU  - Hu Y
AD  - Department of Neurosurgery, West China Hospital, Sichuan University, Chengdu, 
      Sichuan province, China.
FAU - Gou, Maling
AU  - Gou M
AD  - Department of Biotherapy, Cancer Center and State Key Laboratory of Biotherapy, 
      West China Hospital, Sichuan University, Chengdu, 610041, China.
LA  - eng
PT  - Journal Article
DEP - 20230430
PL  - England
TA  - Mater Today Bio
JT  - Materials today. Bio
JID - 101757228
PMC - PMC10199216
OTO - NOTNLM
OT  - 3D printing
OT  - Biomaterials
OT  - Drug delivery
OT  - Nerve conduit
OT  - Peripheral nerve repair
COIS- The authors declare that they have no known competing financial interests or 
      personal relationships that could have appeared to influence the work reported in 
      this paper.
EDAT- 2023/05/22 19:11
MHDA- 2023/05/22 19:12
PMCR- 2023/04/30
CRDT- 2023/05/22 12:13
PHST- 2023/02/16 00:00 [received]
PHST- 2023/04/17 00:00 [revised]
PHST- 2023/04/29 00:00 [accepted]
PHST- 2023/05/22 19:12 [medline]
PHST- 2023/05/22 19:11 [pubmed]
PHST- 2023/05/22 12:13 [entrez]
PHST- 2023/04/30 00:00 [pmc-release]
AID - S2590-0064(23)00112-6 [pii]
AID - 100652 [pii]
AID - 10.1016/j.mtbio.2023.100652 [doi]
PST - epublish
SO  - Mater Today Bio. 2023 Apr 30;20:100652. doi: 10.1016/j.mtbio.2023.100652. 
      eCollection 2023 Jun.

PMID- 31234386
OWN - NLM
STAT- PubMed-not-MEDLINE
LR  - 20231012
IS  - 1996-1944 (Print)
IS  - 1996-1944 (Electronic)
IS  - 1996-1944 (Linking)
VI  - 12
IP  - 12
DP  - 2019 Jun 21
TI  - Development of Oxidized Polyvinyl Alcohol-Based Nerve Conduits Coupled with the 
      Ciliary Neurotrophic Factor.
LID - 10.3390/ma12121996 [doi]
LID - 1996
AB  - Functionalized synthetic conduits represent a promising strategy to enhance 
      peripheral nerve regeneration by guiding axon growth while delivering therapeutic 
      neurotrophic factors. In this work, hollow nerve conduits made of polyvinyl 
      alcohol partially oxidized with bromine (OxPVA_Br(2)) and potassium permanganate 
      (OxPVA_KMnO(4)) were investigated for their structural/biological properties and 
      ability to absorb/release the ciliary neurotrophic factor (CNTF). Chemical 
      oxidation enhanced water uptake capacity of the polymer, with maximum swelling 
      index of 60.5% ± 2.5%, 71.3% ± 3.6% and 19.5% ± 4.0% for OxPVA_Br(2), 
      OxPVA_KMnO(4) and PVA, respectively. Accordingly, hydrogel porosity increased 
      from 15.27% ± 1.16% (PVA) to 62.71% ± 8.63% (OxPVA_Br(2)) or 77.50% ± 3.39% 
      (OxPVA_KMnO(4)) after oxidation. Besides proving that oxidized PVA conduits 
      exhibited mechanical resistance and a suture holding ability, they did not exert 
      a cytotoxic effect on SH-SY5Y and Schwann cells and biodegraded over time when 
      subjected to enzymatic digestion, functionalization with CNTF was performed. 
      Interestingly, higher amounts of neurotrophic factor were detected in the lumen 
      of OxPVA_Br(2) (0.22 ± 0.029 µg) and OxPVA_KMnO(4) (0.29 ± 0.033 µg) guides 
      rather than PVA (0.11 ± 0.021 µg) tubular scaffolds. In conclusion, we defined a 
      promising technology to obtain drug delivery conduits based on functionalizable 
      oxidized PVA hydrogels.
FAU - Porzionato, Andrea
AU  - Porzionato A
AD  - Department of Neurosciences, Section of Human Anatomy, University of Padova, Via 
      A. Gabelli 65, 35121 Padova, Italy. andrea.porzionato@unipd.it.
AD  - L.i.f.e.L.a.b. Program, Consorzio per la Ricerca Sanitaria (CORIS), Veneto 
      Region, Via N. Giustiniani 2, 35128 Padova, Italy. andrea.porzionato@unipd.it.
FAU - Barbon, Silvia
AU  - Barbon S
AUID- ORCID: 0000-0003-2435-0753
AD  - Department of Neurosciences, Section of Human Anatomy, University of Padova, Via 
      A. Gabelli 65, 35121 Padova, Italy. silvia.barbon@unipd.it.
AD  - L.i.f.e.L.a.b. Program, Consorzio per la Ricerca Sanitaria (CORIS), Veneto 
      Region, Via N. Giustiniani 2, 35128 Padova, Italy. silvia.barbon@unipd.it.
FAU - Stocco, Elena
AU  - Stocco E
AD  - Department of Neurosciences, Section of Human Anatomy, University of Padova, Via 
      A. Gabelli 65, 35121 Padova, Italy. elena.stocco@gmail.com.
AD  - L.i.f.e.L.a.b. Program, Consorzio per la Ricerca Sanitaria (CORIS), Veneto 
      Region, Via N. Giustiniani 2, 35128 Padova, Italy. elena.stocco@gmail.com.
FAU - Dalzoppo, Daniele
AU  - Dalzoppo D
AD  - Department of Pharmaceutical and Pharmacological Sciences, University of Padova, 
      Via F. Marzolo 5, 35128 Padova, Italy. dalzoppodaniele@gmail.com.
FAU - Contran, Martina
AU  - Contran M
AUID- ORCID: 0000-0002-3709-8414
AD  - Department of Neurosciences, Section of Human Anatomy, University of Padova, Via 
      A. Gabelli 65, 35121 Padova, Italy. martina.contran@gmail.com.
FAU - De Rose, Enrico
AU  - De Rose E
AD  - Department of Neurosciences, Section of Human Anatomy, University of Padova, Via 
      A. Gabelli 65, 35121 Padova, Italy. enrico.derose@studenti.unipd.it.
FAU - Parnigotto, Pier Paolo
AU  - Parnigotto PP
AD  - Foundation for Biology and Regenerative Medicine, Tissue Engineering and 
      Signaling (T.E.S.) Onlus, 35030 Padua, Italy. pierpaolo.parnigotto@unipd.it.
FAU - Macchi, Veronica
AU  - Macchi V
AD  - Department of Neurosciences, Section of Human Anatomy, University of Padova, Via 
      A. Gabelli 65, 35121 Padova, Italy. veronica.macchi@unipd.it.
AD  - L.i.f.e.L.a.b. Program, Consorzio per la Ricerca Sanitaria (CORIS), Veneto 
      Region, Via N. Giustiniani 2, 35128 Padova, Italy. veronica.macchi@unipd.it.
FAU - Grandi, Claudio
AU  - Grandi C
AD  - Department of Pharmaceutical and Pharmacological Sciences, University of Padova, 
      Via F. Marzolo 5, 35128 Padova, Italy. claudio.grandi@unipd.it.
FAU - De Caro, Raffaele
AU  - De Caro R
AD  - Department of Neurosciences, Section of Human Anatomy, University of Padova, Via 
      A. Gabelli 65, 35121 Padova, Italy. raffaele.decaro@unipd.it.
AD  - L.i.f.e.L.a.b. Program, Consorzio per la Ricerca Sanitaria (CORIS), Veneto 
      Region, Via N. Giustiniani 2, 35128 Padova, Italy. raffaele.decaro@unipd.it.
LA  - eng
GR  - DGR1017, July 17, 2018/'Consorzio per la Ricerca Sanitaria' (CORIS) of the Veneto 
      Region, Italy; (L.i.f.e.L.a.b. Program)/
PT  - Journal Article
DEP - 20190621
PL  - Switzerland
TA  - Materials (Basel)
JT  - Materials (Basel, Switzerland)
JID - 101555929
PMC - PMC6631399
OTO - NOTNLM
OT  - bioactive scaffolds
OT  - chemical oxidation
OT  - ciliary neurotrophic factor
OT  - drug delivery
OT  - functionalization
OT  - nerve conduits
OT  - neural regeneration
OT  - peripheral nerve injury
OT  - polyvinyl alcohol
COIS- The authors declare no conflict of interest.
EDAT- 2019/06/27 06:00
MHDA- 2019/06/27 06:01
PMCR- 2019/06/21
CRDT- 2019/06/26 06:00
PHST- 2019/04/26 00:00 [received]
PHST- 2019/06/09 00:00 [revised]
PHST- 2019/06/19 00:00 [accepted]
PHST- 2019/06/26 06:00 [entrez]
PHST- 2019/06/27 06:00 [pubmed]
PHST- 2019/06/27 06:01 [medline]
PHST- 2019/06/21 00:00 [pmc-release]
AID - ma12121996 [pii]
AID - materials-12-01996 [pii]
AID - 10.3390/ma12121996 [doi]
PST - epublish
SO  - Materials (Basel). 2019 Jun 21;12(12):1996. doi: 10.3390/ma12121996.

PMID- 25850693
OWN - NLM
STAT- MEDLINE
DCOM- 20160120
LR  - 20181202
IS  - 1097-0290 (Electronic)
IS  - 0006-3592 (Linking)
VI  - 112
IP  - 9
DP  - 2015 Sep
TI  - A novel polymeric drug delivery system for localized and sustained release of 
      tacrolimus (FK506).
PG  - 1948-53
LID - 10.1002/bit.25598 [doi]
AB  - Despite substantial improvement in microsurgical techniques for nerve repair, 
      recovery after peripheral nerve injury is usually incomplete. FK506, an FDA 
      approved immunosuppressant, improves functional recovery and reinnervation 
      following peripheral nerve injury in animal models. However, systemically 
      delivered FK506 causes undesirable global immunosuppression. We have, therefore, 
      engineered a biodegradable local delivery system for FK506 using fibrin gel as a 
      drug reservoir that could be placed at a site of nerve injury. FK506 was 
      incorporated into fibrin gel in solubilized, particulated, and 
      poly(lactic-co-glycolic) acid (PLGA) microspheres-encapsulated forms. A tunable 
      release of FK506 in the fibrin gel from days to weeks was observed with the rate 
      of release being most rapid for the solubilized form and then the particulate 
      form. The most prolonged period of release was seen with the PLGA 
      microsphere-encapsulated form. As analyzed by in vitro dorsal root ganglion (DRG) 
      neurite extension assay, PLGA microsphere encapsulation of FK506 did not alter 
      the drug's properties and the released FK506 maintained its bioactivity over the 
      entire period of release. This study suggests that local delivery of FK506 with 
      fibrin hydrogel could be used to enhance peripheral nerve regeneration.
CI  - © 2015 Wiley Periodicals, Inc.
FAU - Tajdaran, Kasra
AU  - Tajdaran K
AD  - Division of Plastic and Reconstructive Surgery, The Hospital for Sick Children, 
      555 University Ave, Toronto, Ontario, Canada, M5G1X8. 
      kasra.tajdaran@mail.utoronto.ca.
AD  - Institute of Biomaterials and Biomedical Engineering, University of Toronto, 
      Toronto, Ontario, Canada. kasra.tajdaran@mail.utoronto.ca.
FAU - Shoichet, Molly S
AU  - Shoichet MS
AD  - Institute of Biomaterials and Biomedical Engineering, University of Toronto, 
      Toronto, Ontario, Canada.
AD  - Department of Chemical Engineering and Applied Chemistry, University of Toronto, 
      Toronto, Ontario, Canada.
FAU - Gordon, Tessa
AU  - Gordon T
AD  - Division of Plastic and Reconstructive Surgery, The Hospital for Sick Children, 
      555 University Ave, Toronto, Ontario, Canada, M5G1X8.
AD  - Division of Plastic and Reconstructive Surgery, Department of Surgery, University 
      of Toronto, Toronto, Ontario, Canada.
AD  - Program in Neuroscience, The Hospital for Sick Children Research Institute, 
      Toronto, Ontario, Canada.
FAU - Borschel, Gregory H
AU  - Borschel GH
AD  - Division of Plastic and Reconstructive Surgery, The Hospital for Sick Children, 
      555 University Ave, Toronto, Ontario, Canada, M5G1X8.
AD  - Institute of Biomaterials and Biomedical Engineering, University of Toronto, 
      Toronto, Ontario, Canada.
AD  - Division of Plastic and Reconstructive Surgery, Department of Surgery, University 
      of Toronto, Toronto, Ontario, Canada.
AD  - Program in Neuroscience, The Hospital for Sick Children Research Institute, 
      Toronto, Ontario, Canada.
LA  - eng
PT  - Journal Article
DEP - 20150512
PL  - United States
TA  - Biotechnol Bioeng
JT  - Biotechnology and bioengineering
JID - 7502021
RN  - 0 (Delayed-Action Preparations)
RN  - 1SIA8062RS (Polylactic Acid-Polyglycolic Acid Copolymer)
RN  - 26009-03-0 (Polyglycolic Acid)
RN  - 33X04XA5AT (Lactic Acid)
RN  - 9001-31-4 (Fibrin)
RN  - WM0HAQ4WNM (Tacrolimus)
SB  - IM
MH  - Animals
MH  - Cells, Cultured
MH  - Delayed-Action Preparations/chemistry/pharmacokinetics/pharmacology
MH  - Fibrin/*chemistry
MH  - Ganglia, Spinal/cytology
MH  - Lactic Acid/*chemistry
MH  - Neurites/drug effects
MH  - Polyglycolic Acid/*chemistry
MH  - Polylactic Acid-Polyglycolic Acid Copolymer
MH  - Rats
MH  - Regenerative Medicine
MH  - Tacrolimus/chemistry/*pharmacokinetics/pharmacology
OTO - NOTNLM
OT  - FK506
OT  - drug delivery
OT  - fibrinogen
OT  - nerve injury
OT  - poly(lactic-co-glycolic) acid
OT  - regenerative medicine
EDAT- 2015/04/09 06:00
MHDA- 2016/01/21 06:00
CRDT- 2015/04/09 06:00
PHST- 2014/12/12 00:00 [received]
PHST- 2015/02/17 00:00 [revised]
PHST- 2015/03/04 00:00 [accepted]
PHST- 2015/04/09 06:00 [entrez]
PHST- 2015/04/09 06:00 [pubmed]
PHST- 2016/01/21 06:00 [medline]
AID - 10.1002/bit.25598 [doi]
PST - ppublish
SO  - Biotechnol Bioeng. 2015 Sep;112(9):1948-53. doi: 10.1002/bit.25598. Epub 2015 May 
      12.

PMID- 39629973
OWN - NLM
STAT- MEDLINE
DCOM- 20250426
LR  - 20250517
IS  - 2198-3844 (Electronic)
IS  - 2198-3844 (Linking)
VI  - 12
IP  - 4
DP  - 2025 Jan
TI  - Biomimetic Versatile Anisotropic, Electroactive Cellulose Hydrogel Scaffolds 
      Tailored from Fern Stem Serving as Nerve Conduit and Cardiac Patch.
PG  - e2400002
LID - 10.1002/advs.202400002 [doi]
LID - 2400002
AB  - Peripheral nerve injury (PNI) and myocardial infarction (MI) are the two most 
      clinically common soft excitable tissue injuries. Both nerve and cardiac tissues 
      exhibit structural anisotropy and electrophysiological activity, providing a wide 
      range of biophysical cues for cell and tissue repair. However, balancing 
      microstructural anisotropy, electroactivity, and biocompatibility is challenging. 
      To address this issue, Dicranopteris linearis (D. linearis) is proposed as a 
      low-perceived value fern plant. Moreover, to enhance its usefulness, it can be 
      designed into a tubular structure and a lamellar structure to bridge the damaged 
      tissue. Therefore, a robust yet simple top-down approach is proposed to designing 
      and fabricating the desired biomimetic versatile hydrogels orienting from the D. 
      linearis to customize for different soft excitable tissue repair applications. 
      These anisotropic electroactive hydrogels performed well as nerve guidance 
      conduits (NGC) and engineered cardiac patches (ECP) in the repair of PNI and MI, 
      respectively. Two birds, one stone. Accordingly, the biomimetic strategy of D. 
      linearis to NGC and D. linearis to ECP is first proposed, opening a new horizon 
      for constructing tissue engineering using natural sources.
CI  - © 2024 The Author(s). Advanced Science published by Wiley‐VCH GmbH.
FAU - Liang, Qinghui
AU  - Liang Q
AD  - Department of Anatomy, Guangdong Provincial Key Laboratory of Construction and 
      Detection in Tissue Engineering, School of Basic Medical Sciences, Southern 
      Medical University, Guangzhou, Guangdong, 510515, P. R. China.
FAU - Chen, Shuhui
AU  - Chen S
AD  - Department of Anatomy, Guangdong Provincial Key Laboratory of Construction and 
      Detection in Tissue Engineering, School of Basic Medical Sciences, Southern 
      Medical University, Guangzhou, Guangdong, 510515, P. R. China.
FAU - Hua, Shaofeng
AU  - Hua S
AD  - Department of Anatomy, Guangdong Provincial Key Laboratory of Construction and 
      Detection in Tissue Engineering, School of Basic Medical Sciences, Southern 
      Medical University, Guangzhou, Guangdong, 510515, P. R. China.
FAU - Jiang, Weihong
AU  - Jiang W
AD  - Department of Anatomy, Guangdong Provincial Key Laboratory of Construction and 
      Detection in Tissue Engineering, School of Basic Medical Sciences, Southern 
      Medical University, Guangzhou, Guangdong, 510515, P. R. China.
FAU - Zhan, Jiamian
AU  - Zhan J
AD  - Department of Anatomy, Guangdong Provincial Key Laboratory of Construction and 
      Detection in Tissue Engineering, School of Basic Medical Sciences, Southern 
      Medical University, Guangzhou, Guangdong, 510515, P. R. China.
FAU - Pu, Chunyi
AU  - Pu C
AD  - Department of Anatomy, Guangdong Provincial Key Laboratory of Construction and 
      Detection in Tissue Engineering, School of Basic Medical Sciences, Southern 
      Medical University, Guangzhou, Guangdong, 510515, P. R. China.
FAU - Lin, Rurong
AU  - Lin R
AD  - Department of Anatomy, Guangdong Provincial Key Laboratory of Construction and 
      Detection in Tissue Engineering, School of Basic Medical Sciences, Southern 
      Medical University, Guangzhou, Guangdong, 510515, P. R. China.
FAU - He, Yutong
AU  - He Y
AD  - Department of Anatomy, Guangdong Provincial Key Laboratory of Construction and 
      Detection in Tissue Engineering, School of Basic Medical Sciences, Southern 
      Medical University, Guangzhou, Guangdong, 510515, P. R. China.
FAU - Hou, Honghao
AU  - Hou H
AD  - Department of Anatomy, Guangdong Provincial Key Laboratory of Construction and 
      Detection in Tissue Engineering, School of Basic Medical Sciences, Southern 
      Medical University, Guangzhou, Guangdong, 510515, P. R. China.
FAU - Qiu, Xiaozhong
AU  - Qiu X
AUID- ORCID: 0000-0001-5944-9812
AD  - Department of Anatomy, Guangdong Provincial Key Laboratory of Construction and 
      Detection in Tissue Engineering, School of Basic Medical Sciences, Southern 
      Medical University, Guangzhou, Guangdong, 510515, P. R. China.
LA  - eng
GR  - 32430057/National Natural Science Foundation of China/
GR  - U21A20173/National Natural Science Foundation of China/
GR  - 32371410/National Natural Science Foundation of China/
GR  - 32301132/National Natural Science Foundation of China/
GR  - 2023YFC2412800/National Key R&D Program of China/
GR  - 2023B1515120055/Guangdong Basic and Applied Basic Research Foundation/
GR  - 2024A1515011482/Guangdong Basic and Applied Basic Research Foundation/
PT  - Journal Article
DEP - 20241204
PL  - Germany
TA  - Adv Sci (Weinh)
JT  - Advanced science (Weinheim, Baden-Wurttemberg, Germany)
JID - 101664569
RN  - 0 (Hydrogels)
RN  - 9004-34-6 (Cellulose)
SB  - IM
MH  - *Tissue Scaffolds/chemistry
MH  - Animals
MH  - *Hydrogels/chemistry
MH  - Anisotropy
MH  - Tissue Engineering/methods
MH  - *Biomimetic Materials/chemistry
MH  - *Cellulose/chemistry
MH  - Biomimetics/methods
MH  - *Ferns/chemistry
MH  - *Peripheral Nerve Injuries/therapy
MH  - Rats
MH  - Myocardial Infarction/therapy
MH  - Plant Stems/chemistry
MH  - Nerve Regeneration/physiology
MH  - *Guided Tissue Regeneration/methods
PMC - PMC11789595
OTO - NOTNLM
OT  - Dicranopteris linearis
OT  - anisotropic
OT  - cellulose
OT  - electroactive
OT  - engineered cardiac patch
OT  - nerve guidance conduit
COIS- The authors declare no conflict of interest.
EDAT- 2024/12/04 12:28
MHDA- 2025/01/29 06:19
PMCR- 2024/12/04
CRDT- 2024/12/04 09:03
PHST- 2024/11/06 00:00 [revised]
PHST- 2024/01/13 00:00 [received]
PHST- 2025/01/29 06:19 [medline]
PHST- 2024/12/04 12:28 [pubmed]
PHST- 2024/12/04 09:03 [entrez]
PHST- 2024/12/04 00:00 [pmc-release]
AID - ADVS10360 [pii]
AID - 10.1002/advs.202400002 [doi]
PST - ppublish
SO  - Adv Sci (Weinh). 2025 Jan;12(4):e2400002. doi: 10.1002/advs.202400002. Epub 2024 
      Dec 4.

PMID- 33937592
OWN - NLM
STAT- PubMed-not-MEDLINE
LR  - 20220218
IS  - 2452-199X (Electronic)
IS  - 2452-199X (Linking)
VI  - 6
IP  - 11
DP  - 2021 Nov
TI  - Self-curling electroconductive nerve dressing for enhancing peripheral nerve 
      regeneration in diabetic rats.
PG  - 3892-3903
LID - 10.1016/j.bioactmat.2021.03.034 [doi]
AB  - Conductive scaﬀolds have been shown to exert a therapeutic effect on patients 
      suffering from peripheral nerve injuries (PNIs). However, conventional conductive 
      conduits are made of rigid structures and have limited applications for impaired 
      diabetic patients due to their mechanical mismatch with neural tissues and poor 
      plasticity. We propose the development of biocompatible electroconductive 
      hydrogels (ECHs) that are identical to a surgical dressing in this study. Based 
      on excellent adhesive and self-healing properties, the thin film-like dressing 
      can be easily attached to the injured nerve fibers, automatically warps a tubular 
      structure without requiring any invasive techniques. The ECH offers an intimate 
      and stable electrical bridge coupling with the electrogenic nerve tissues. The in 
      vitro experiments indicated that the ECH promoted the migration and adhesion of 
      the Schwann cells. Furthermore, the ECH facilitated axonal regeneration and 
      remyelination in vitro and in vivo through the MEK/ERK pathway, thus preventing 
      muscle denervation atrophy while retaining functional recovery. The results of 
      this study are likely to facilitate the development of non-invasive treatment 
      techniques for PNIs in diabetic patients utilizing electroconductive hydrogels.
CI  - © 2021 The Authors.
FAU - Liu, Can
AU  - Liu C
AD  - Department of Spine Surgery, The Third Affiliated Hospital of Sun Yat-sen 
      University, Guangzhou, 510630, China.
AD  - Department of Orthopedic Surgery, The First Affiliated Hospital of Zhejiang 
      University, Hangzhou, 310003, China.
AD  - Guangdong Provincial Center for Quality Control of Minimally Invasive Spine 
      Surgery, Guangzhou, 510630, China.
AD  - Guangdong Provincial Center for Engineering and Technology Research of Minimally 
      Invasive Spine Surgery, Guangzhou, 510630, China.
FAU - Fan, Lei
AU  - Fan L
AD  - College of Materials Science and Technology, South China University of 
      Technology, Guangzhou, 510641, China.
AD  - Department of Orthopedic Surgery, Nanfang Hospital, Southern Medical University, 
      Guangzhou, 510515, China.
FAU - Tian, Zhenming
AU  - Tian Z
AD  - Department of Spine Surgery, The Third Affiliated Hospital of Sun Yat-sen 
      University, Guangzhou, 510630, China.
AD  - Guangdong Provincial Center for Quality Control of Minimally Invasive Spine 
      Surgery, Guangzhou, 510630, China.
AD  - Guangdong Provincial Center for Engineering and Technology Research of Minimally 
      Invasive Spine Surgery, Guangzhou, 510630, China.
FAU - Wen, Huiquan
AU  - Wen H
AD  - Department of Radiology, The Third Affiliated Hospital of Sun Yat-Sen University, 
      Guangzhou, 510630, China.
FAU - Zhou, Lei
AU  - Zhou L
AD  - College of Materials Science and Technology, South China University of 
      Technology, Guangzhou, 510641, China.
FAU - Guan, Pengfei
AU  - Guan P
AD  - Department of Spine Surgery, The Third Affiliated Hospital of Sun Yat-sen 
      University, Guangzhou, 510630, China.
AD  - Guangdong Provincial Center for Quality Control of Minimally Invasive Spine 
      Surgery, Guangzhou, 510630, China.
AD  - Guangdong Provincial Center for Engineering and Technology Research of Minimally 
      Invasive Spine Surgery, Guangzhou, 510630, China.
FAU - Luo, Yian
AU  - Luo Y
AD  - School of Chemical Engineering and Light Industry, Guangdong University of 
      Technology, Guangzhou, 510006, China.
FAU - Chan, Chuncheung
AU  - Chan C
AD  - Department of Spine Surgery, The Third Affiliated Hospital of Sun Yat-sen 
      University, Guangzhou, 510630, China.
AD  - Guangdong Provincial Center for Quality Control of Minimally Invasive Spine 
      Surgery, Guangzhou, 510630, China.
AD  - Guangdong Provincial Center for Engineering and Technology Research of Minimally 
      Invasive Spine Surgery, Guangzhou, 510630, China.
FAU - Tan, Guoxin
AU  - Tan G
AD  - School of Chemical Engineering and Light Industry, Guangdong University of 
      Technology, Guangzhou, 510006, China.
FAU - Ning, Chengyun
AU  - Ning C
AD  - College of Materials Science and Technology, South China University of 
      Technology, Guangzhou, 510641, China.
FAU - Rong, Limin
AU  - Rong L
AD  - Department of Spine Surgery, The Third Affiliated Hospital of Sun Yat-sen 
      University, Guangzhou, 510630, China.
AD  - Guangdong Provincial Center for Quality Control of Minimally Invasive Spine 
      Surgery, Guangzhou, 510630, China.
AD  - Guangdong Provincial Center for Engineering and Technology Research of Minimally 
      Invasive Spine Surgery, Guangzhou, 510630, China.
FAU - Liu, Bin
AU  - Liu B
AD  - Department of Spine Surgery, The Third Affiliated Hospital of Sun Yat-sen 
      University, Guangzhou, 510630, China.
AD  - Guangdong Provincial Center for Quality Control of Minimally Invasive Spine 
      Surgery, Guangzhou, 510630, China.
AD  - Guangdong Provincial Center for Engineering and Technology Research of Minimally 
      Invasive Spine Surgery, Guangzhou, 510630, China.
LA  - eng
PT  - Journal Article
DEP - 20210414
PL  - China
TA  - Bioact Mater
JT  - Bioactive materials
JID - 101685294
PMC - PMC8076708
OTO - NOTNLM
OT  - Axonal regeneration
OT  - Diabetic peripheral nerve injury
OT  - Electroconductive hydrogel
OT  - Nerve remyelination
COIS- The authors declare that they have no known competing financial interests or 
      personal relationships that could have appeared to influence the work reported in 
      this paper.
EDAT- 2021/05/04 06:00
MHDA- 2021/05/04 06:01
PMCR- 2021/04/14
CRDT- 2021/05/03 06:25
PHST- 2021/02/04 00:00 [received]
PHST- 2021/03/19 00:00 [revised]
PHST- 2021/03/20 00:00 [accepted]
PHST- 2021/05/03 06:25 [entrez]
PHST- 2021/05/04 06:00 [pubmed]
PHST- 2021/05/04 06:01 [medline]
PHST- 2021/04/14 00:00 [pmc-release]
AID - S2452-199X(21)00145-6 [pii]
AID - 10.1016/j.bioactmat.2021.03.034 [doi]
PST - epublish
SO  - Bioact Mater. 2021 Apr 14;6(11):3892-3903. doi: 10.1016/j.bioactmat.2021.03.034. 
      eCollection 2021 Nov.

PMID- 37948755
OWN - NLM
STAT- MEDLINE
DCOM- 20231219
LR  - 20240612
IS  - 2576-6422 (Electronic)
IS  - 2576-6422 (Linking)
VI  - 6
IP  - 12
DP  - 2023 Dec 18
TI  - Hybrid Electrically Conductive Hydrogels with Local Nerve Growth Factor Release 
      Facilitate Peripheral Nerve Regeneration.
PG  - 5854-5863
LID - 10.1021/acsabm.3c00977 [doi]
AB  - It is challenging to treat peripheral nerve injury (PNI) clinically. As the gold 
      standard for peripheral nerve repair, autologous nerve grafting remains a 
      critical limitation, including tissue availability, donor-site morbidity, immune 
      rejection, etc. Recently, conductive hydrogels (CHs) have shown potential 
      applications in neural bioengineering due to their good conductivity, 
      biocompatibility, and low immunogenicity. Herein, a hybrid electrically 
      conductive hydrogel composed of acrylic acid derivatives, gelatin, and heparin 
      with sustained nerve growth factor (NGF) release property was developed. The rat 
      sciatic nerve injury (SNI) model (10 mm long segment defect) was used to 
      investigate the efficacy of these hydrogel conduits in facilitating peripheral 
      nerve repair. The results showed that the hydrogel conduits had excellent 
      conductivity, mechanical properties, and biocompatibility. In addition, NGF 
      immobilized in the hydrogel conduits had good sustained release characteristics. 
      Finally, functional recovery and electrophysiological evaluations, together with 
      histological analysis, indicated that the hydrogel conduits immobilizing NGF had 
      superior effects on motor recovery, axon growth, and remyelination, thereby 
      significantly accelerating the repairing of the sciatic nerve. This study 
      demonstrated that hybrid electrically conductive hydrogels with local NGF release 
      could be effectively used for PNI repair.
FAU - Su, Weijie
AU  - Su W
AD  - Neurosurgery Unit, The First Affiliated Hospital, Sun Yat-sen University, 
      Guangzhou 510080, China.
FAU - Xu, Jiakun
AU  - Xu J
AD  - Neurosurgery Unit, The First Affiliated Hospital, Sun Yat-sen University, 
      Guangzhou 510080, China.
FAU - Pei, Dating
AU  - Pei D
AD  - Institute of Biological and Medical Engineering, Guangdong Academy of Sciences, 
      Guangzhou 510500, China.
AD  - Guangdong Key Lab of Medical Electronic Instruments and Polymer Material 
      Products, Guangdong Institute of Medical Instruments, Guangzhou 510500, China.
AD  - National Engineering Research Center for Healthcare Devices, Guangzhou 510500, 
      China.
FAU - Li, Xixi
AU  - Li X
AD  - Neurosurgery Unit, The First Affiliated Hospital, Sun Yat-sen University, 
      Guangzhou 510080, China.
FAU - Yang, Jia
AU  - Yang J
AD  - Neurosurgery Unit, The First Affiliated Hospital, Sun Yat-sen University, 
      Guangzhou 510080, China.
FAU - Geng, Zhijie
AU  - Geng Z
AD  - Institute of Biological and Medical Engineering, Guangdong Academy of Sciences, 
      Guangzhou 510500, China.
AD  - Guangdong Key Lab of Medical Electronic Instruments and Polymer Material 
      Products, Guangdong Institute of Medical Instruments, Guangzhou 510500, China.
AD  - National Engineering Research Center for Healthcare Devices, Guangzhou 510500, 
      China.
FAU - Liu, Qunfeng
AU  - Liu Q
AD  - Foshan Polytechnic, Foshan City, Guangdong Province 528000, China.
FAU - Yang, Lixuan
AU  - Yang L
AUID- ORCID: 0000-0001-5166-1122
AD  - Neurosurgery Unit, The First Affiliated Hospital, Sun Yat-sen University, 
      Guangzhou 510080, China.
FAU - Yu, Shan
AU  - Yu S
AUID- ORCID: 0000-0003-2835-1040
AD  - Institute of Biological and Medical Engineering, Guangdong Academy of Sciences, 
      Guangzhou 510500, China.
AD  - Guangdong Key Lab of Medical Electronic Instruments and Polymer Material 
      Products, Guangdong Institute of Medical Instruments, Guangzhou 510500, China.
AD  - National Engineering Research Center for Healthcare Devices, Guangzhou 510500, 
      China.
LA  - eng
PT  - Journal Article
PT  - Research Support, Non-U.S. Gov't
DEP - 20231110
PL  - United States
TA  - ACS Appl Bio Mater
JT  - ACS applied bio materials
JID - 101729147
RN  - 0 (Hydrogels)
RN  - 9061-61-4 (Nerve Growth Factor)
SB  - IM
MH  - Rats
MH  - Animals
MH  - *Hydrogels/pharmacology
MH  - Nerve Growth Factor/pharmacology/metabolism
MH  - Sciatic Nerve/pathology/physiology
MH  - *Peripheral Nerve Injuries/therapy
MH  - Nerve Regeneration/physiology
OTO - NOTNLM
OT  - conductive hydrogels
OT  - nerve growth factor
OT  - peripheral nerve injury
OT  - peripheral nerve regeneration
OT  - polysaccharides modification
EDAT- 2023/11/10 18:43
MHDA- 2023/12/19 06:42
CRDT- 2023/11/10 17:42
PHST- 2023/12/19 06:42 [medline]
PHST- 2023/11/10 18:43 [pubmed]
PHST- 2023/11/10 17:42 [entrez]
AID - 10.1021/acsabm.3c00977 [doi]
PST - ppublish
SO  - ACS Appl Bio Mater. 2023 Dec 18;6(12):5854-5863. doi: 10.1021/acsabm.3c00977. 
      Epub 2023 Nov 10.

PMID- 40195902
OWN - NLM
STAT- MEDLINE
DCOM- 20250516
LR  - 20250516
IS  - 2192-2659 (Electronic)
IS  - 2192-2640 (Linking)
VI  - 14
IP  - 13
DP  - 2025 May
TI  - Biophysically Optimized Nanofiber-Hydrogel Scaffold Composite Acts as 
      "Bio-Bonsai" for Peripheral Nerve Simulation and Regeneration via Orienting 
      Adipose Derived Stem Cells into Schwann-Like Cell Differentiation.
PG  - e2404178
LID - 10.1002/adhm.202404178 [doi]
AB  - Efficient repairment of peripheral nerve injury (PNI) remains a severe clinical 
      challenge worldwide, and recovering the regenerative capability of neurons in 
      peripheral nervous system is hindered by the slow rate and inaccurate direction 
      of axonal elongation. Schwann cells (SCs) loaded nerve guidance conduit has been 
      proven to improve PNI repair, but the low cell survival rate and incomplete 
      differentiation of SCs limited its practical application. To address these 
      hurdles, a biophysically optimized nanofiber-hydrogel scaffold composite 
      (APML@PC) is prepared in this study, the "bio"bonsai""inspired strategy 
      integrates topological and biological cues to promote adipose-derived mesenchymal 
      stem cells (ADSCs) adhesion, proliferation, and Schwann-like cell 
      differentiation. In vitro and in vivo experiments confirmed the favorable 
      biocompatibility and reasonable biodegradation behavior of this inducible 
      platform, and the robust capability to promote axonal growth, remyelination 
      regeneration, as well as nerve function recovery. This novel composite can serve 
      as a promising candidate for the development of advanced stem cell-based 
      peripheral nerve regeneration, thereby paving a new avenue for clinically 
      effective PNI therapy.
CI  - © 2025 Wiley‐VCH GmbH.
FAU - Qin, Yanrong
AU  - Qin Y
AUID- ORCID: 0009-0001-5889-6183
AD  - Yunnan Key Laboratory of Stem Cell and Regenerative Medicine, Collage of 
      Rehabilitation, Kunming Medical University, Kunming, 650500, P. R. China.
FAU - Chen, Bo
AU  - Chen B
AD  - Yunnan Key Laboratory of Stem Cell and Regenerative Medicine, Collage of 
      Rehabilitation, Kunming Medical University, Kunming, 650500, P. R. China.
FAU - Hu, Yubin
AU  - Hu Y
AD  - Department of Medical Imaging, the First Affiliated Hospital of Kunming Medical 
      University, Kunming, 650031, P. R. China.
FAU - Zhang, Xiyu
AU  - Zhang X
AD  - State key Laboratory for Conservation and Utilization of Bio-Resources, School of 
      Life Sciences, Yunnan University, Kunming, 650091, P. R. China.
FAU - Wang, Zihan
AU  - Wang Z
AD  - Yunnan Key Laboratory of Stem Cell and Regenerative Medicine, Collage of 
      Rehabilitation, Kunming Medical University, Kunming, 650500, P. R. China.
FAU - Ma, Chengjie
AU  - Ma C
AD  - Yunnan Key Laboratory of Stem Cell and Regenerative Medicine, Collage of 
      Rehabilitation, Kunming Medical University, Kunming, 650500, P. R. China.
FAU - Yang, Ruishan
AU  - Yang R
AD  - Yunnan Key Laboratory of Stem Cell and Regenerative Medicine, Collage of 
      Rehabilitation, Kunming Medical University, Kunming, 650500, P. R. China.
FAU - Wang, Bang
AU  - Wang B
AD  - Yunnan Key Laboratory of Stem Cell and Regenerative Medicine, Collage of 
      Rehabilitation, Kunming Medical University, Kunming, 650500, P. R. China.
FAU - Li, Fan
AU  - Li F
AD  - Yunnan Key Laboratory of Stem Cell and Regenerative Medicine, Collage of 
      Rehabilitation, Kunming Medical University, Kunming, 650500, P. R. China.
FAU - Niu, Shiwei
AU  - Niu S
AUID- ORCID: 0000-0002-3910-4718
AD  - Yunnan Key Laboratory of Stem Cell and Regenerative Medicine, Collage of 
      Rehabilitation, Kunming Medical University, Kunming, 650500, P. R. China.
FAU - Han, Yi
AU  - Han Y
AD  - Yunnan Key Laboratory of Stem Cell and Regenerative Medicine, Collage of 
      Rehabilitation, Kunming Medical University, Kunming, 650500, P. R. China.
FAU - Lu, Di
AU  - Lu D
AUID- ORCID: 0000-0001-5716-8451
AD  - Yunnan Key Laboratory of Stem Cell and Regenerative Medicine, Collage of 
      Rehabilitation, Kunming Medical University, Kunming, 650500, P. R. China.
LA  - eng
GR  - 82271431/National Natural Science Foundation of China/
GR  - 202201AY070001-029 /202201AY070001-030 /202001AY070001-014/Applied Basic Research 
      Foundation of Yunnan Province/
GR  - 202301AS070086/Yunnan Science and Technology Program/
GR  - Yunling Scholar Project of Yunnan Revitalization Talent Support Program/
GR  - Yunnan Revitalization Talent Support Program/
GR  - 2024XKTDYS01/First-Class Discipline Team of Kunming Medical University/
GR  - YSZJGZZ-2020040/Foundation of Expert Work-station of Bai Xiaochun/
PT  - Journal Article
DEP - 20250408
PL  - Germany
TA  - Adv Healthc Mater
JT  - Advanced healthcare materials
JID - 101581613
RN  - 0 (Hydrogels)
SB  - IM
MH  - *Nanofibers/chemistry
MH  - *Schwann Cells/cytology/metabolism
MH  - *Cell Differentiation/drug effects
MH  - *Nerve Regeneration/drug effects
MH  - Animals
MH  - *Hydrogels/chemistry/pharmacology
MH  - *Tissue Scaffolds/chemistry
MH  - *Mesenchymal Stem Cells/cytology/metabolism
MH  - *Adipose Tissue/cytology
MH  - Rats
MH  - *Peripheral Nerve Injuries/therapy/metabolism
MH  - *Peripheral Nerves/physiology
MH  - Rats, Sprague-Dawley
MH  - Cell Proliferation
MH  - Mice
OTO - NOTNLM
OT  - ECM‐simulated hydrogel
OT  - Schwann‐like cell differentiation
OT  - aligned nanofiber
OT  - peripheral nerve
OT  - stem cells
EDAT- 2025/04/08 06:24
MHDA- 2025/05/16 13:00
CRDT- 2025/04/08 04:16
PHST- 2025/03/04 00:00 [revised]
PHST- 2024/10/25 00:00 [received]
PHST- 2025/05/16 13:00 [medline]
PHST- 2025/04/08 06:24 [pubmed]
PHST- 2025/04/08 04:16 [entrez]
AID - 10.1002/adhm.202404178 [doi]
PST - ppublish
SO  - Adv Healthc Mater. 2025 May;14(13):e2404178. doi: 10.1002/adhm.202404178. Epub 
      2025 Apr 8.

PMID- 29663842
OWN - NLM
STAT- MEDLINE
DCOM- 20181022
LR  - 20240324
IS  - 1744-8069 (Electronic)
IS  - 1744-8069 (Linking)
VI  - 14
DP  - 2018 Jan-Dec
TI  - MiR-7 inhibited peripheral nerve injury repair by affecting neural stem cells 
      migration and proliferation through cdc42.
PG  - 1744806918766793
LID - 10.1177/1744806918766793 [doi]
LID - 1744806918766793
AB  - Objective Neural stem cells play an important role in the recovery and 
      regeneration of peripheral nerve injury, and the microRNA-7 (miR-7) regulates 
      differentiation of neural stem cells. This study aimed to explore the role of 
      miR-7 in neural stem cells homing and proliferation and its influence on 
      peripheral nerve injury repair. Methods The mice model of peripheral nerve injury 
      was created by segmental sciatic nerve defect (sciatic nerve injury), and neural 
      stem cells treatment was performed with a gelatin hydrogel conduit containing 
      neural stem cells inserted into the sciatic nerve injury mice. The Sciatic 
      Function Index was used to quantify sciatic nerve functional recovery in the 
      mice. The messenger RNA and protein expression were detected by reverse 
      transcription polymerase chain reaction and Western blot, respectively. 
      Luciferase reporter assay was used to confirm the binding between miR-7 and the 
      3'UTR of cell division cycle protein 42 (cdc42). The neural stem cells migration 
      and proliferation were analyzed by transwell assay and a Cell-LightTM EdU DNA 
      Cell Proliferation kit, respectively. Results Neural stem cells treatment 
      significantly promoted nerve repair in sciatic nerve injury mice. MiR-7 
      expression was decreased in sciatic nerve injury mice with neural stem cells 
      treatment, and miR-7 mimic transfected into neural stem cells suppressed 
      migration and proliferation, while miR-7 inhibitor promoted migration and 
      proliferation. The expression level and effect of cdc42 on neural stem cells 
      migration and proliferation were opposite to miR-7, and the luciferase reporter 
      assay proved that cdc42 was a target of miR-7. Using co-transfection into neural 
      stem cells, we found pcDNA3.1-cdc42 and si-cdc42 could reverse respectively the 
      role of miR-7 mimic and miR-7 inhibitor on neural stem cells migration and 
      proliferation. In addition, miR-7 mimic-transfected neural stem cells could 
      abolish the protective role of neural stem cells on peripheral nerve injury. 
      Conclusion MiR-7 inhibited peripheral nerve injury repair by affecting neural 
      stem cells migration and proliferation through cdc42.
FAU - Zhou, Nan
AU  - Zhou N
AD  - 1 Department of Orthopedics, The First Affiliated Hospital of Zhengzhou 
      University, Zhengzhou, China.
FAU - Hao, Shuang
AU  - Hao S
AD  - 2 Department of Cardiac Surgery, The First Affiliated Hospital of Zhengzhou 
      University, Zhengzhou, China.
FAU - Huang, Zongqiang
AU  - Huang Z
AD  - 1 Department of Orthopedics, The First Affiliated Hospital of Zhengzhou 
      University, Zhengzhou, China.
FAU - Wang, Weiwei
AU  - Wang W
AD  - 3 Department of Pathology, The First Affiliated Hospital of Zhengzhou University, 
      Zhengzhou, China.
FAU - Yan, Penghui
AU  - Yan P
AD  - 1 Department of Orthopedics, The First Affiliated Hospital of Zhengzhou 
      University, Zhengzhou, China.
FAU - Zhou, Wei
AU  - Zhou W
AD  - 1 Department of Orthopedics, The First Affiliated Hospital of Zhengzhou 
      University, Zhengzhou, China.
FAU - Zhu, Qihang
AU  - Zhu Q
AD  - 1 Department of Orthopedics, The First Affiliated Hospital of Zhengzhou 
      University, Zhengzhou, China.
FAU - Liu, Xiaokang
AU  - Liu X
AD  - 1 Department of Orthopedics, The First Affiliated Hospital of Zhengzhou 
      University, Zhengzhou, China.
LA  - eng
PT  - Journal Article
PT  - Research Support, Non-U.S. Gov't
PL  - United States
TA  - Mol Pain
JT  - Molecular pain
JID - 101242662
RN  - 0 (MIRN7 microRNA, mouse)
RN  - 0 (MicroRNAs)
RN  - EC 3.6.5.2 (cdc42 GTP-Binding Protein)
SB  - IM
MH  - Animals
MH  - *Cell Movement
MH  - Cell Proliferation
MH  - Mice, Inbred BALB C
MH  - MicroRNAs/genetics/*metabolism
MH  - *Nerve Regeneration
MH  - Neural Stem Cells/*metabolism
MH  - Peripheral Nerve Injuries/*metabolism/*pathology/physiopathology
MH  - cdc42 GTP-Binding Protein/*metabolism
PMC - PMC5912295
OTO - NOTNLM
OT  - cdc42
OT  - miRNA-7
OT  - neural stem cell transplantation
OT  - peripheral nerve injury
EDAT- 2018/04/18 06:00
MHDA- 2018/10/23 06:00
PMCR- 2018/04/17
CRDT- 2018/04/18 06:00
PHST- 2018/04/18 06:00 [entrez]
PHST- 2018/04/18 06:00 [pubmed]
PHST- 2018/10/23 06:00 [medline]
PHST- 2018/04/17 00:00 [pmc-release]
AID - 10.1177_1744806918766793 [pii]
AID - 10.1177/1744806918766793 [doi]
PST - ppublish
SO  - Mol Pain. 2018 Jan-Dec;14:1744806918766793. doi: 10.1177/1744806918766793.

PMID- 30706639
OWN - NLM
STAT- MEDLINE
DCOM- 20200714
LR  - 20200714
IS  - 1552-4965 (Electronic)
IS  - 1549-3296 (Linking)
VI  - 107
IP  - 6
DP  - 2019 Jun
TI  - PAM/GO/gel/SA composite hydrogel conduit with bioactivity for repairing 
      peripheral nerve injury.
PG  - 1273-1283
LID - 10.1002/jbm.a.36637 [doi]
AB  - The effective repair and functional recovery after peripheral nerve injury is 
      still a hot topic in clinical research. The aim of this study was to construct a 
      bioactive composite hydrogel conduit as a three-dimensional scaffold for the 
      repair of rat sciatic nerve defects. The composite hydrogel conduit was 
      fabricated by blending different volumes of polyacrylamide, graphene oxide, 
      gelatin, and sodium alginate (PAM/GO/Gel/SA，PGGS) and injecting into a self-made 
      mold with an inner diameter of 2 mm and an outer diameter of 6 mm. Then the 
      conduit was further modified with YIGSR peptide. The properties of the conduit 
      were firstly characterized by morphology, swelling behaviors, tensile test and 
      then the conduits were implanted into rat sciatic nerve gap to evaluate their 
      effect on promoting nerve regeneration. The results of diameter analysis 
      indicated that the wall of hydrogel conduit was uniform. The tensile test of the 
      conduit showed that the hydrogel conduit had suitable elastic properties and good 
      mechanical properties. Further on, hematoxylin-eosin staining, masson trichrome 
      staining and immunohistochemistry staining showed that the conduit could 
      effectively promote the regeneration of rat sciatic nerve. Thus, the study 
      demonstrates that the as prepared hydrogel conduits here are beneficial for 
      promoting nerve repair and may have potential application value in nerve 
      regeneration. © 2019 Wiley Periodicals, Inc. J Biomed Mater Res Part A: 107A: 
      1273-1283, 2019.
CI  - © 2019 Wiley Periodicals, Inc.
FAU - Chen, Shiyu
AU  - Chen S
AD  - Key Laboratory of Neuroregeneration of Jiangsu and Ministry of Education, Nantong 
      University, 226001, Nantong, People's Republic of China.
AD  - Co-innovation Center of Neuroregeneration, Nantong University, 226001, Nantong, 
      People's Republic of China.
FAU - Zhao, Yinxin
AU  - Zhao Y
AD  - Key Laboratory of Neuroregeneration of Jiangsu and Ministry of Education, Nantong 
      University, 226001, Nantong, People's Republic of China.
AD  - Co-innovation Center of Neuroregeneration, Nantong University, 226001, Nantong, 
      People's Republic of China.
FAU - Yan, Xiaoli
AU  - Yan X
AD  - Jiangsu Testing and Inspection Institute for Medical Devices, 17 Kangwen Road, 
      Nanjing, JS 210019, People's Republic of China.
FAU - Zhang, Luzhong
AU  - Zhang L
AD  - Key Laboratory of Neuroregeneration of Jiangsu and Ministry of Education, Nantong 
      University, 226001, Nantong, People's Republic of China.
AD  - Co-innovation Center of Neuroregeneration, Nantong University, 226001, Nantong, 
      People's Republic of China.
FAU - Li, Guicai
AU  - Li G
AD  - Key Laboratory of Neuroregeneration of Jiangsu and Ministry of Education, Nantong 
      University, 226001, Nantong, People's Republic of China.
AD  - Co-innovation Center of Neuroregeneration, Nantong University, 226001, Nantong, 
      People's Republic of China.
FAU - Yang, Yumin
AU  - Yang Y
AD  - Key Laboratory of Neuroregeneration of Jiangsu and Ministry of Education, Nantong 
      University, 226001, Nantong, People's Republic of China.
AD  - Co-innovation Center of Neuroregeneration, Nantong University, 226001, Nantong, 
      People's Republic of China.
LA  - eng
GR  - 31771054/National Natural Science Foundation of China/International
GR  - 81671823/National Natural Science Foundation of China/International
GR  - 51603106/National Natural Science Foundation of China/International
GR  - 31830028/National Natural Science Foundation of China/International
GR  - 2017YFA0701304/National Key Research and Development Program of 
      China/International
GR  - 2016YFC1101600/National Key Research and Development Program of 
      China/International
PT  - Journal Article
PT  - Research Support, Non-U.S. Gov't
DEP - 20190220
PL  - United States
TA  - J Biomed Mater Res A
JT  - Journal of biomedical materials research. Part A
JID - 101234237
RN  - 0 (Acrylic Resins)
RN  - 0 (Alginates)
RN  - 0 (Oligopeptides)
RN  - 0 (graphene oxide)
RN  - 110590-64-2 (tyrosyl-isoleucyl-glycyl-seryl-arginine)
RN  - 7782-42-5 (Graphite)
RN  - 9000-70-8 (Gelatin)
RN  - 9003-05-8 (polyacrylamide)
SB  - IM
MH  - Acrylic Resins/chemistry
MH  - Alginates/chemistry
MH  - Animals
MH  - Female
MH  - Gelatin/chemistry
MH  - Graphite/chemistry
MH  - *Nerve Regeneration
MH  - Oligopeptides/chemistry
MH  - Peripheral Nerve Injuries/metabolism/pathology/*therapy
MH  - Rats
MH  - Rats, Sprague-Dawley
MH  - Sciatic Nerve/*physiology
MH  - Tissue Scaffolds/*chemistry
OTO - NOTNLM
OT  - composite hydrogel
OT  - hydrogel conduit
OT  - nerve repair
OT  - peripheral nerve
OT  - tissue engineering
EDAT- 2019/02/02 06:00
MHDA- 2020/07/15 06:00
CRDT- 2019/02/02 06:00
PHST- 2018/11/13 00:00 [received]
PHST- 2019/01/02 00:00 [revised]
PHST- 2019/01/28 00:00 [accepted]
PHST- 2019/02/02 06:00 [pubmed]
PHST- 2020/07/15 06:00 [medline]
PHST- 2019/02/02 06:00 [entrez]
AID - 10.1002/jbm.a.36637 [doi]
PST - ppublish
SO  - J Biomed Mater Res A. 2019 Jun;107(6):1273-1283. doi: 10.1002/jbm.a.36637. Epub 
      2019 Feb 20.

PMID- 29193246
OWN - NLM
STAT- MEDLINE
DCOM- 20190531
LR  - 20190531
IS  - 1554-527X (Electronic)
IS  - 0736-0266 (Linking)
VI  - 36
IP  - 6
DP  - 2018 Jun
TI  - Transcutaneous carbon dioxide application with hydrogel prevents muscle atrophy 
      in a rat sciatic nerve crush model.
PG  - 1653-1658
LID - 10.1002/jor.23817 [doi]
AB  - The acceleration of nerve regeneration remains a clinical challenge. We 
      previously demonstrated that transcutaneous CO(2) application using a novel 
      hydrogel increases the oxygen concentration in local tissue via an "artificial 
      Bohr effect" with the potential to prevent muscle atrophy. In this study, we 
      investigated the effect of transcutaneous CO(2) administration on limb function 
      after peripheral nerve injury in a rat sciatic nerve injury model. In total, 73 
      Sprague-Dawley rats were divided into a sham group, a control group (crush injury 
      to sciatic nerve and no treatment) or a CO(2) group (crush injury with 
      transcutaneous CO(2) application). CO(2) was administered percutaneously for 
      20 min five times per week. Scores for the sciatic function index and pinprick 
      test were significantly higher in the CO(2) group than control group. The muscle 
      wet weight ratios of the tibialis anterior and soleus muscles were higher in the 
      CO(2) group than control group. Electrophysiological examination showed that the 
      CO(2) group had higher compound motor action potential amplitudes and shorter 
      distal motor latency than the control group. Histological examination of the 
      soleus muscle sections at postoperative week 2 showed shorter fiber diameter in 
      the control group than in the CO(2) group. The mRNA expression of Atrogin-1 and 
      MuRF-1 was lower, mRNA expression of VEGF and myogenin and MyoD was higher in 
      CO(2) group at postoperative week 2 compared to the control group. CLINICAL 
      SIGNIFICANCE: Transcutaneous CO(2) application has the therapeutic potential to 
      accelerate the recovery of muscle atrophy in peripheral nerve injury. © 2017 
      Orthopaedic Research Society. Published by Wiley Periodicals, Inc. J Orthop Res 
      36:1653-1658, 2018.
CI  - © 2017 Orthopaedic Research Society. Published by Wiley Periodicals, Inc.
FAU - Nishimoto, Hanako
AU  - Nishimoto H
AD  - Department of Orthopedic Surgery, Kobe University Graduate School of Medicine, 
      Kobe, Hyogo, Japan.
FAU - Inui, Atsuyuki
AU  - Inui A
AD  - Department of Orthopedic Surgery, Kobe University Graduate School of Medicine, 
      Kobe, Hyogo, Japan.
FAU - Ueha, Takeshi
AU  - Ueha T
AD  - Division of Rehabilitation Medicine, Kobe University Graduate School of Medicine, 
      7-5-2, Kusunoki-cho, Chuo-ku, Kobe, Hyogo, 650-0017, Japan.
AD  - NeoChemir Inc., Kobe, Japan.
FAU - Inoue, Miho
AU  - Inoue M
AD  - Department of Orthopedic Surgery, Kobe University Graduate School of Medicine, 
      Kobe, Hyogo, Japan.
FAU - Akahane, Shiho
AU  - Akahane S
AD  - Department of Orthopedic Surgery, Kobe University Graduate School of Medicine, 
      Kobe, Hyogo, Japan.
FAU - Harada, Risa
AU  - Harada R
AD  - Department of Orthopedic Surgery, Kobe University Graduate School of Medicine, 
      Kobe, Hyogo, Japan.
FAU - Mifune, Yutaka
AU  - Mifune Y
AD  - Department of Orthopedic Surgery, Kobe University Graduate School of Medicine, 
      Kobe, Hyogo, Japan.
FAU - Kokubu, Takeshi
AU  - Kokubu T
AD  - Department of Orthopedic Surgery, Kobe University Graduate School of Medicine, 
      Kobe, Hyogo, Japan.
FAU - Nishida, Kotaro
AU  - Nishida K
AD  - Department of Orthopedic Surgery, Kobe University Graduate School of Medicine, 
      Kobe, Hyogo, Japan.
FAU - Kuroda, Ryosuke
AU  - Kuroda R
AD  - Department of Orthopedic Surgery, Kobe University Graduate School of Medicine, 
      Kobe, Hyogo, Japan.
FAU - Sakai, Yoshitada
AU  - Sakai Y
AD  - Division of Rehabilitation Medicine, Kobe University Graduate School of Medicine, 
      7-5-2, Kusunoki-cho, Chuo-ku, Kobe, Hyogo, 650-0017, Japan.
LA  - eng
PT  - Journal Article
PT  - Research Support, Non-U.S. Gov't
DEP - 20171219
PL  - United States
TA  - J Orthop Res
JT  - Journal of orthopaedic research : official publication of the Orthopaedic 
      Research Society
JID - 8404726
RN  - 0 (Hydrogels)
RN  - 0 (MyoD Protein)
RN  - 142M471B3J (Carbon Dioxide)
SB  - IM
MH  - Administration, Cutaneous
MH  - Animals
MH  - Carbon Dioxide/*administration & dosage
MH  - Hydrogels/*administration & dosage
MH  - Male
MH  - Muscular Atrophy/*prevention & control
MH  - MyoD Protein/genetics
MH  - Neural Conduction
MH  - Peripheral Nerve Injuries/complications/*drug therapy
MH  - Rats
MH  - Rats, Sprague-Dawley
MH  - Real-Time Polymerase Chain Reaction
MH  - Sciatic Nerve/*injuries
OTO - NOTNLM
OT  - Bohr effect
OT  - muscle atrophy
OT  - peripheral nerve injury
OT  - transcutaneous carbon dioxide application
EDAT- 2017/12/02 06:00
MHDA- 2019/06/01 06:00
CRDT- 2017/12/02 06:00
PHST- 2017/05/21 00:00 [received]
PHST- 2017/11/23 00:00 [accepted]
PHST- 2017/12/02 06:00 [pubmed]
PHST- 2019/06/01 06:00 [medline]
PHST- 2017/12/02 06:00 [entrez]
AID - 10.1002/jor.23817 [doi]
PST - ppublish
SO  - J Orthop Res. 2018 Jun;36(6):1653-1658. doi: 10.1002/jor.23817. Epub 2017 Dec 19.

PMID- 32536389
OWN - NLM
STAT- PubMed-not-MEDLINE
DCOM- 20200617
LR  - 20200617
IS  - 1879-1344 (Electronic)
IS  - 0144-8617 (Linking)
VI  - 244
DP  - 2020 Sep 15
TI  - Influence of chitosan average molecular weight on degradation and stability of 
      electrodeposited conduits.
PG  - 116484
LID - S0144-8617(20)30658-5 [pii]
LID - 10.1016/j.carbpol.2020.116484 [doi]
AB  - Tubular chitosan-based hydrogels, obtained in an electrodeposition process, are 
      subject of degradation and stability studies. The implants are prepared from 
      polymer with different average molecular weight. This approach allows fabricating 
      structures that vary in mass and wall thickness. The obtained implants are 
      incubated in phosphate buffered solution (pH 7.4) with or without lysozyme up to 
      56 days at 37 °C. Subsequently, chemical, physical as well as mechanical 
      properties of implants are evaluated. Although the initial physicomechanical 
      properties are different, they change upon incubation and remain similar over its 
      period. Finally, in vitro biocompatibility of implants is proven after assessing 
      their action towards mHippoE-18 embryonic hippocampal cells and THP1-XBlue™ 
      monocytes. Since dimensions of nerves and the gap length differ across the body 
      and injury, respectively, the possibility to control properties of chitosan 
      applied gives a tool to prepare implants with wall thickness adjusted to the 
      specific peripheral nerve injury case.
CI  - Copyright © 2020 Elsevier Ltd. All rights reserved.
FAU - Nawrotek, Katarzyna
AU  - Nawrotek K
AD  - Department of Process Thermodynamics, Faculty of Process and Environmental 
      Engineering, Lodz University of Technology, Wolczanska 213 Street, 90-924, Lodz, 
      Poland. Electronic address: katarzyna.nawrotek@p.lodz.pl.
FAU - Tylman, Michał
AU  - Tylman M
AD  - Department of Process Thermodynamics, Faculty of Process and Environmental 
      Engineering, Lodz University of Technology, Wolczanska 213 Street, 90-924, Lodz, 
      Poland.
FAU - Adamus-Włodarczyk, Agnieszka
AU  - Adamus-Włodarczyk A
AD  - Institute of Applied Radiation Chemistry, Faculty of Chemistry, Lodz University 
      of Technology, Wroblewskiego 15 Street, 93-590, Lodz, Poland.
FAU - Rudnicka, Karolina
AU  - Rudnicka K
AD  - Department of Immunology and Infectious Biology, Faculty of Biology and 
      Environmental Protection, University of Lodz, Banacha 12/16 Street, 90-237, Lodz, 
      Poland.
FAU - Gatkowska, Justyna
AU  - Gatkowska J
AD  - Department of Immunoparasitology, Faculty of Biology and Environmental 
      Protection, University of Lodz, Banacha 12/16 Street, 90-237, Lodz, Poland.
FAU - Wieczorek, Marek
AU  - Wieczorek M
AD  - Department of Neurobiology, Faculty of Biology and Environmental Protection, 
      University of Lodz, Pomorska 141/143 Street, 90-236, Lodz, Poland.
FAU - Wach, Radosław
AU  - Wach R
AD  - Institute of Applied Radiation Chemistry, Faculty of Chemistry, Lodz University 
      of Technology, Wroblewskiego 15 Street, 93-590, Lodz, Poland.
LA  - eng
PT  - Journal Article
DEP - 20200529
PL  - England
TA  - Carbohydr Polym
JT  - Carbohydrate polymers
JID - 8307156
SB  - IM
OTO - NOTNLM
OT  - Chitosan
OT  - Conduit
OT  - Degradation
OT  - Electrodeposition
OT  - Hydrogel
OT  - Peripheral nerve regeneration
EDAT- 2020/06/17 06:00
MHDA- 2020/06/17 06:01
CRDT- 2020/06/16 06:00
PHST- 2019/12/16 00:00 [received]
PHST- 2020/05/18 00:00 [revised]
PHST- 2020/05/18 00:00 [accepted]
PHST- 2020/06/16 06:00 [entrez]
PHST- 2020/06/17 06:00 [pubmed]
PHST- 2020/06/17 06:01 [medline]
AID - S0144-8617(20)30658-5 [pii]
AID - 10.1016/j.carbpol.2020.116484 [doi]
PST - ppublish
SO  - Carbohydr Polym. 2020 Sep 15;244:116484. doi: 10.1016/j.carbpol.2020.116484. Epub 
      2020 May 29.

PMID- 39824451
OWN - NLM
STAT- MEDLINE
DCOM- 20250501
LR  - 20250603
IS  - 1878-7568 (Electronic)
IS  - 1742-7061 (Linking)
VI  - 194
DP  - 2025 Mar 1
TI  - E-jet 3D printed aligned nerve guidance conduits incorporated with decellularized 
      extracellular matrix hydrogel encapsulating extracellular vesicles for peripheral 
      nerve repair.
PG  - 122-139
LID - S1742-7061(25)00034-0 [pii]
LID - 10.1016/j.actbio.2025.01.025 [doi]
AB  - Peripheral nerve injury (PNI) as a common clinical issue that presents 
      significant challenges for repair. Factors such as donor site morbidity from 
      autologous transplantation, slow recovery of long-distance nerve damage, and 
      deficiencies in local cytokines and extracellular matrix contribute to the 
      complexity of effective PNI treatment. It is extremely urgent to develop 
      functional nerve guidance conduits (NGCs) as substitutes for nerve autografts. We 
      fabricate an aligned topological scaffold by combining the E-jet 3D printing and 
      electrospinning to exert synergistic topographical cue for peripheral nerve 
      regeneration. To address the limitation of NGCs with hollow lumens in repairing 
      long-distance nerve defects, we modified the internal microenvironment by filling 
      the lumen with umbilical cord-derived decellularized extracellular matrix (dECM) 
      hydrogels and extracellular vesicles (EVs). This approach led to the development 
      of a functional HE-NGC. Herein, the HE-NGCs provided obvious guidance and 
      proliferation to SCs and PC12 in vitro due to the sustained-release effect of 
      dECM hydrogels and the outstanding proliferation-promoting role of EVs. The 
      HE-NGCs was surgically implanted in vivo to bridge 12-mm gap sciatic nerve defect 
      in rats and it had a satisfactory effect in reestablishment of the sciatic nerve, 
      including the recovery of motor functions and the myelination. Further studies 
      revealed that HE-NGCs might promoted axon growth by activating the PI3K/Akt/mTOR 
      and inhibiting the MAPK signaling pathways. These findings indicate that HE-NGCs 
      effectively promote nerve regeneration, offering a promising strategy for 
      applications in peripheral nerve repair. STATEMENT OF SIGNIFICANCE: This study 
      introduces an approach using an E-jet 3D printing system to fabricate 
      three-dimensional aligned scaffolds with varying gap sizes, optimizing the 
      structure for Schwann cells migration. We present, for the first time, a 
      comprehensive investigation into the effects of EVs derived from umbilical cord 
      mesenchymal stem cells on Schwann cells behavior. By leveraging the natural 
      extracellular matrix (ECM), we significantly enhanced the efficacy and longevity 
      of EVs encapsulated within a dECM hydrogel. Our provided strategy involves 
      utilizing EVs to support nerve cell migration and proliferation along aligned 
      NGCs. As the dECM hydrogel degrades, EVs are gradually released, facilitating the 
      deposition of new ECM and enabling the repair of nerve defects up to 12-mm in 
      length.
CI  - Copyright © 2025. Published by Elsevier Inc.
FAU - Fan, Na
AU  - Fan N
AD  - Zhong Yuan Academy of Biological Medicine, Liaocheng People's Hospital, 
      Liaocheng, Shandong, 252000, China.
FAU - Song, Da
AU  - Song D
AD  - Department of Orthopedics, Liaocheng People's Hospital, Liaocheng, Shandong 
      252000, China; Department of Orthopedics, Beijing Jishuitan Hospital Liaocheng 
      Hospital, Liaocheng, Shandong 252000, China.
FAU - Ding, Huairong
AU  - Ding H
AD  - Department of Orthopedics, Liaocheng People's Hospital, Liaocheng, Shandong 
      252000, China; Department of Orthopedics, Beijing Jishuitan Hospital Liaocheng 
      Hospital, Liaocheng, Shandong 252000, China.
FAU - Yang, Hongli
AU  - Yang H
AD  - Central laboratory of Liaocheng People's Hospital, Liaocheng, Shandong, 252000, 
      China.
FAU - Xu, Cong
AU  - Xu C
AD  - Central laboratory of Liaocheng People's Hospital, Liaocheng, Shandong, 252000, 
      China.
FAU - Wang, Chao
AU  - Wang C
AD  - Institute of BioPharmceutical Research, Liaocheng University, Liaocheng, 
      Shandong, 252059, China.
FAU - Yang, Yikun
AU  - Yang Y
AD  - Central laboratory of Liaocheng People's Hospital, Liaocheng, Shandong, 252000, 
      China. Electronic address: hnu_yangyikun@163.com.
LA  - eng
PT  - Journal Article
PT  - Research Support, Non-U.S. Gov't
DEP - 20250115
PL  - England
TA  - Acta Biomater
JT  - Acta biomaterialia
JID - 101233144
RN  - 0 (Hydrogels)
RN  - 0 (Decellularized Extracellular Matrix)
SB  - IM
MH  - Animals
MH  - *Printing, Three-Dimensional
MH  - *Extracellular Vesicles/chemistry/metabolism
MH  - *Hydrogels/chemistry/pharmacology
MH  - Rats
MH  - *Nerve Regeneration/drug effects
MH  - *Peripheral Nerve Injuries/therapy/metabolism/pathology
MH  - PC12 Cells
MH  - *Decellularized Extracellular Matrix/chemistry
MH  - Rats, Sprague-Dawley
MH  - Sciatic Nerve/injuries/pathology
MH  - Tissue Scaffolds/chemistry
MH  - *Guided Tissue Regeneration/methods
MH  - Schwann Cells/metabolism
MH  - Cell Proliferation
OTO - NOTNLM
OT  - 3D printing
OT  - Alignment scaffold
OT  - Extracellular vesicles
OT  - Peripheral nerve regeneration
OT  - Umbilical cord extracellular matrix
COIS- Declaration of competing interest The authors declare that they have no known 
      competing financial interests or personal relationships that could have appeared 
      to influence the work reported in this paper.
EDAT- 2025/01/18 15:10
MHDA- 2025/02/28 00:20
CRDT- 2025/01/17 19:16
PHST- 2024/08/16 00:00 [received]
PHST- 2024/12/20 00:00 [revised]
PHST- 2025/01/14 00:00 [accepted]
PHST- 2025/02/28 00:20 [medline]
PHST- 2025/01/18 15:10 [pubmed]
PHST- 2025/01/17 19:16 [entrez]
AID - S1742-7061(25)00034-0 [pii]
AID - 10.1016/j.actbio.2025.01.025 [doi]
PST - ppublish
SO  - Acta Biomater. 2025 Mar 1;194:122-139. doi: 10.1016/j.actbio.2025.01.025. Epub 
      2025 Jan 15.

PMID- 34309417
OWN - NLM
STAT- MEDLINE
DCOM- 20220308
LR  - 20220531
IS  - 1937-335X (Electronic)
IS  - 1937-3341 (Linking)
VI  - 28
IP  - 3-4
DP  - 2022 Feb
TI  - Tissue-Specific Hydrogels for Three-Dimensional Printing and Potential 
      Application in Peripheral Nerve Regeneration.
PG  - 161-174
LID - 10.1089/ten.TEA.2021.0093 [doi]
AB  - Decellularized extracellular matrix hydrogel (dECM-G) has demonstrated its 
      significant tissue-specificity, high biocompatibility, and versatile utilities in 
      tissue engineering. However, the low mechanical stability and fast degradation 
      are major drawbacks for its application in three-dimensional (3D) printing. 
      Herein, we report a hybrid hydrogel system consisting of dECM-Gs and 
      photocrosslinkable gelatin methacrylate (GelMA), which resulted in significantly 
      improved printability and structural fidelity. These premixed hydrogels retained 
      high bioactivity and tissue-specificity due to their containing dECM-Gs. More 
      specifically, it was realized that the hydrogel containing dECM-G derived from 
      porcine peripheral nerves (GelMA/pDNM-G) effectively facilitated neurite growth 
      and Schwann cell migration from two-dimensional cultured dorsal root ganglion 
      explants. The nerve cells were also encapsulated in the GelMA/pDNM-G hydrogel for 
      3D culture or underwent cell-laden bioprinting with high cell viability. The 
      preparation of such GelMA/dECM-G hydrogels enabled the recapitulation of 
      functional tissues through extrusion-based bioprinting, which holds great 
      potential for applications in regenerative medicine. Impact statement 
      Tissue-derived decellularized matrices have drawn broad interests for their 
      versatile applications in tissue engineering and regenerative medicine, 
      especially the decellularized peripheral nerve matrix, which can effectively 
      facilitate axonal extension, remyelination, and neural functional restoration 
      after peripheral nerve injury. However, neither decellularized porcine nerve 
      matrix (pDNM) nor pDNM hydrogel (pDNM-G) can be directly used in 
      three-dimensional printing for personalized nerve constructs or cell 
      transplantation. This work developed a hybrid hydrogel consisting of 
      decellularized extracellular matrix hydrogel (dECM-G) and photocrosslinkable 
      gelatin methacrylate (GelMA), which resulted in significantly improved 
      printability and structural fidelity. The GelMA/pDNM-G hydrogel retained high 
      bioactivity and tissue-specificity due to its dECM-G content. Such hybrid 
      hydrogel systems built up a springboard in advanced biomaterials for neural 
      tissue engineering, as well as a promising strategy for dECM containing 
      bioprinting.
FAU - Wang, Tao
AU  - Wang T
AD  - Guangdong Peripheral Nerve Tissue Engineering and Technology Research Center, 
      Department of Orthopedic and Microsurgery, The First Affiliated Hospital of Sun 
      Yat-sen University, Guangzhou, China.
AD  - Guangdong Provincial Soft Tissue Biofabrication Engineering Laboratory, 
      Guangzhou, China.
FAU - Han, Yang
AU  - Han Y
AD  - Department of Obstetrics, The First Affiliated Hospital of Sun Yat-sen 
      University, Guangzhou, China.
FAU - Wu, Zejia
AU  - Wu Z
AD  - PCFM Lab, School of Chemistry, Sun Yat-sen University, Guangzhou, China.
FAU - Qiu, Shuai
AU  - Qiu S
AD  - Guangdong Peripheral Nerve Tissue Engineering and Technology Research Center, 
      Department of Orthopedic and Microsurgery, The First Affiliated Hospital of Sun 
      Yat-sen University, Guangzhou, China.
AD  - Guangdong Provincial Soft Tissue Biofabrication Engineering Laboratory, 
      Guangzhou, China.
FAU - Rao, Zilong
AU  - Rao Z
AD  - PCFM Lab, School of Chemistry, Sun Yat-sen University, Guangzhou, China.
FAU - Zhao, Cailing
AU  - Zhao C
AD  - Guangdong Functional Biomaterials Engineering Technology Research Center, School 
      of Materials Science and Engineering, Sun Yat-sen University, Guangzhou, China.
FAU - Zhu, Qingtang
AU  - Zhu Q
AD  - Guangdong Peripheral Nerve Tissue Engineering and Technology Research Center, 
      Department of Orthopedic and Microsurgery, The First Affiliated Hospital of Sun 
      Yat-sen University, Guangzhou, China.
AD  - Guangdong Provincial Soft Tissue Biofabrication Engineering Laboratory, 
      Guangzhou, China.
FAU - Quan, Daping
AU  - Quan D
AD  - Guangdong Functional Biomaterials Engineering Technology Research Center, School 
      of Materials Science and Engineering, Sun Yat-sen University, Guangzhou, China.
FAU - Bai, Ying
AU  - Bai Y
AUID- ORCID: 0000-0002-8471-9148
AD  - Guangdong Provincial Soft Tissue Biofabrication Engineering Laboratory, 
      Guangzhou, China.
AD  - Guangdong Functional Biomaterials Engineering Technology Research Center, School 
      of Materials Science and Engineering, Sun Yat-sen University, Guangzhou, China.
FAU - Liu, Xiaolin
AU  - Liu X
AD  - Guangdong Peripheral Nerve Tissue Engineering and Technology Research Center, 
      Department of Orthopedic and Microsurgery, The First Affiliated Hospital of Sun 
      Yat-sen University, Guangzhou, China.
LA  - eng
PT  - Journal Article
PT  - Research Support, Non-U.S. Gov't
DEP - 20220105
PL  - United States
TA  - Tissue Eng Part A
JT  - Tissue engineering. Part A
JID - 101466659
RN  - 0 (Hydrogels)
RN  - 9000-70-8 (Gelatin)
SB  - IM
MH  - Animals
MH  - Extracellular Matrix/metabolism
MH  - Gelatin/chemistry/pharmacology
MH  - *Hydrogels/chemistry/pharmacology
MH  - Nerve Regeneration
MH  - Peripheral Nerves
MH  - Printing, Three-Dimensional
MH  - Swine
MH  - Tissue Engineering/methods
MH  - *Tissue Scaffolds/chemistry
OTO - NOTNLM
OT  - 3D bioprinting
OT  - Schwann cells
OT  - decellularized extracellular matrix hydrogel
OT  - neurite
OT  - tissue specificity
EDAT- 2021/07/27 06:00
MHDA- 2022/03/09 06:00
CRDT- 2021/07/26 12:17
PHST- 2021/07/27 06:00 [pubmed]
PHST- 2022/03/09 06:00 [medline]
PHST- 2021/07/26 12:17 [entrez]
AID - 10.1089/ten.TEA.2021.0093 [doi]
PST - ppublish
SO  - Tissue Eng Part A. 2022 Feb;28(3-4):161-174. doi: 10.1089/ten.TEA.2021.0093. Epub 
      2022 Jan 5.

PMID- 41043674
OWN - NLM
STAT- Publisher
LR  - 20251008
IS  - 1878-7568 (Electronic)
IS  - 1742-7061 (Linking)
DP  - 2025 Oct 1
TI  - Microenvironment-modulating hyaluronic acid-tannic acid hydrogel for peripheral 
      nerve injury repair.
LID - S1742-7061(25)00722-6 [pii]
LID - 10.1016/j.actbio.2025.09.056 [doi]
AB  - Peripheral nerve injury typically results in the loss of nervous tissues and 
      motor and sensory functions, leading to serious clinical complications. Excessive 
      oxidative stress and inflammations in the damaged area can severely inhibit nerve 
      regeneration, making the repair of damaged nerve tissues challenging. In this 
      study, we developed a microenvironment-modulating hyaluronic acid-based hydrogel 
      crosslinked with tannic acid (HPTA) and evaluated its effectiveness in treating 
      peripheral nerve injury. The prepared hydrogel demonstrates good injectability, 
      antioxidative and anti-inflammatory properties, and good biocompatibility. By 
      modulating the microenvironmental oxidative stress and reducing inflammation in 
      damaged areas, the HPTA hydrogel effectively improved the motor function in rats 
      with sciatic nerve crush injury, significantly reduced muscular atrophy, 
      protected neuronal, and enhanced nerve regeneration and remyelination. 
      Additionally, the HPTA@MeCbl hydrogel, loaded with a therapeutic agent 
      methylcobalamin (MeCbl), showed enhanced treatment of damaged nerves through 
      gradually releasing MeCbl at the injury site. Animal studies demonstrated that 
      HPTA@MeCbl hydrogel significantly promotes functional recovery and axonal 
      regeneration in the lower limbs after sciatic nerve transection. In conclusion, 
      the microenvironment-modulating HPTA hydrogel developed in this study offers a 
      promising strategy for developing high-performance biomaterials for nerve repair. 
      STATEMENT OF SIGNIFICANCE: Peripheral nerve injury remains a major clinical 
      challenge due to limited regenerative capacity and the hostile microenvironment 
      characterized by oxidative stress and inflammation. This study presents a 
      hyaluronic acid-based hydrogel crosslinked with tannic acid (HPTA) that actively 
      modulates the injury microenvironment by attenuating oxidative stress and 
      inflammation, thereby facilitating nerve regeneration. Furthermore, incorporating 
      methylcobalamin (MeCbl) into the hydrogel (HPTA@MeCbl) enables localized and 
      sustained drug release, significantly enhancing axonal regrowth and functional 
      recovery in both crush and transection nerve injury models. This work introduces 
      a clinically translatable, microenvironment-modulating hydrogel platform with 
      dual therapeutic functionalities, offering a promising strategy for advanced 
      peripheral nerve repair.
CI  - Copyright © 2025 Acta Materialia Inc. Published by Elsevier Inc. All rights 
      reserved.
FAU - Liu, Yao
AU  - Liu Y
AD  - Orthopedic center, Hand and Foot Surgery Department, First Hospital of Jilin 
      University, Xinmin Street, Changchun 130061, PR China; Orthopedic center, Sports 
      medicine Department, First Hospital of Jilin University, Xinmin Street, Changchun 
      130061, PR China; Engineering Laboratory of Tissue Engineering Biomaterials of 
      Jilin Province, Xinmin Street, Changchun 130061, PR China.
FAU - Liu, Kai
AU  - Liu K
AD  - Orthopedic center, Hand and Foot Surgery Department, First Hospital of Jilin 
      University, Xinmin Street, Changchun 130061, PR China; Engineering Laboratory of 
      Tissue Engineering Biomaterials of Jilin Province, Xinmin Street, Changchun 
      130061, PR China.
FAU - Yan, Yu
AU  - Yan Y
AD  - Key Laboratory of Polymer Ecomaterials, Jilin Biomedical Polymers Engineering 
      Laboratory, Changchun Institute of Applied Chemistry, Chinese Academy of 
      Sciences, Changchun 130022, PR China.
FAU - Zhang, Xiaonong
AU  - Zhang X
AD  - Key Laboratory of Polymer Ecomaterials, Jilin Biomedical Polymers Engineering 
      Laboratory, Changchun Institute of Applied Chemistry, Chinese Academy of 
      Sciences, Changchun 130022, PR China. Electronic address: zhangxn@ciac.ac.cn.
FAU - Xiao, Chunsheng
AU  - Xiao C
AD  - Key Laboratory of Polymer Ecomaterials, Jilin Biomedical Polymers Engineering 
      Laboratory, Changchun Institute of Applied Chemistry, Chinese Academy of 
      Sciences, Changchun 130022, PR China. Electronic address: xiaocs@ciac.ac.cn.
FAU - Song, Zhiming
AU  - Song Z
AD  - Orthopedic center, Sports medicine Department, First Hospital of Jilin 
      University, Xinmin Street, Changchun 130061, PR China; Engineering Laboratory of 
      Tissue Engineering Biomaterials of Jilin Province, Xinmin Street, Changchun 
      130061, PR China.
FAU - Liu, Bin
AU  - Liu B
AD  - Orthopedic center, Hand and Foot Surgery Department, First Hospital of Jilin 
      University, Xinmin Street, Changchun 130061, PR China; Engineering Laboratory of 
      Tissue Engineering Biomaterials of Jilin Province, Xinmin Street, Changchun 
      130061, PR China. Electronic address: l_bin@jlu.edu.cn.
LA  - eng
PT  - Journal Article
DEP - 20251001
PL  - England
TA  - Acta Biomater
JT  - Acta biomaterialia
JID - 101233144
SB  - IM
OTO - NOTNLM
OT  - Hydrogel
OT  - Methylcobalamin
OT  - Nerve repair
OT  - Peripheral nerve injury
OT  - Tannic acid
COIS- Declaration of competing interest The authors declare that they have no known 
      competing financial interests or personal relationships that could have appeared 
      to influence the work reported in this paper.
EDAT- 2025/10/04 00:30
MHDA- 2025/10/04 00:30
CRDT- 2025/10/03 19:36
PHST- 2025/06/17 00:00 [received]
PHST- 2025/09/29 00:00 [revised]
PHST- 2025/09/30 00:00 [accepted]
PHST- 2025/10/04 00:30 [pubmed]
[truncated: 336,017 more chars]
