# Supplementary material for: Hydrogel research in peripheral nerve injury repair: a comprehensive multi-database bibliometric analysis (2015–2025)
Source: Front Neurol. 2026 Apr 29;17:1763950. doi: 10.3389/fneur.2026.1763950 (PMC13167558; doi:10.3389/fneur.2026.1763950)
Supplement: Supplementary file 2 [file Supplementary_file_2.zip › Data/Preliminary data/Scopus-download1-287.csv]

作者	Author full names	作者 ID	文献标题	年份	来源出版物名称	卷	期	论文编号	起始页码	结束页码	页码计数	施引文献	DOI	链接	归属机构	带归属机构的作者	摘要	作者关键字	PubMed ID	文献类型	来源出版物	EID
Song, S.; Zhang, Y.; Xu, D.; Zhang, H.; Wang, Y.; Wang, H.; Wu, H.; Chai, R.	Song, Sizhe (59451827300); Zhang, Ying (60123776300); Xu, Dongyu (58596501500); Zhang, Hui (57208603053); Wang, Yu (57204711407); Wang, Huan (56647944900); Wu, Hao (56256558100); Chai, Renjie (37065753300)	59451827300; 60123776300; 58596501500; 57208603053; 57204711407; 56647944900; 56256558100; 37065753300	Aligned nanofiber-based responsive sponge scaffolds for peripheral nerve regeneration	2025	Journal of Nanobiotechnology	23	1	617			0	0	10.1186/s12951-025-03683-6	https://www.scopus.com/inward/record.uri?eid=2-s2.0-105017647589&doi=10.1186%2Fs12951-025-03683-6&partnerID=40&md5=73d2d5b9e178505aa9817bf12bf105be	Department of Otolaryngology-Head and Neck Surgery, Southeast University, Nanjing, China; Department of Neurology, School of Life Science, Beijing Institute of Technology, Beijing, China; University of Chinese Academy of Sciences, Beijing, China; Sun Yat-Sen University, Guangzhou, China; Department of Neurosurgery, Xuanwu Hospital, Capital Medical University, Beijing, China; Co-innovation Center …	Song, Sizhe, Department of Otolaryngology-Head and Neck Surgery, Southeast University, Nanjing, China; Zhang, Ying, Department of Neurology, School of Life Science, Beijing Institute of Technology, Beijing, China; Xu, Dongyu, Department of Otolaryngology-Head and Neck Surgery, Southeast University, Nanjing, China; Zhang, Hui, Department of Otolaryngology-Head and Neck Surgery, Southeast Universit…	Nerve conduits have demonstrated tremendous value in advancing nerve regeneration. The current research focuses on improving their neuro regenerative effects through structural optimization and functional enhancement. Here, an original responsive sponge nerve conduit (RSNC) comprising a three-dimensional (3D) foamed nanofiber scaffold integrated with polydopamine-coated black phosphorus (PDA@BP) …	Black phosphorus; Conductivity; Nanofiber scaffolds; Nerve regeneration; Photothermal responsiveness	41024076	Article	Scopus	2-s2.0-105017647589
Kim, J.; Park, J.; Lee, S.; Ryu, C.; Yi, J.; Choe, G.; Jo, C.; Lee, J.Y.	Kim, Junghyun (57211615749); Park, Junggeon (57204671566); Lee, Seungjun (59249865900); Ryu, Chiseon (57210791264); Yi, Jongdarm (57216707348); Choe, Goeun (57196019843); Jo, Changhan (59451515800); Lee, Jae-young (55398581200)	57211615749; 57204671566; 59249865900; 57210791264; 57216707348; 57196019843; 59451515800; 55398581200	Mesenchymal stem cell-laden double-network hydrogel nerve guidance conduits for peripheral nerve injury repair	2025	Bioactive Materials	54			901	915	0	0	10.1016/j.bioactmat.2025.08.018	https://www.scopus.com/inward/record.uri?eid=2-s2.0-105016177453&doi=10.1016%2Fj.bioactmat.2025.08.018&partnerID=40&md5=fd5d3d9afa74738b0de2c71f2d261ec2	School of Materials Science and Engineering, Gwangju Institute of Science and Technology, Gwangju, South Korea	Kim, Junghyun, School of Materials Science and Engineering, Gwangju Institute of Science and Technology, Gwangju, South Korea; Park, Junggeon, School of Materials Science and Engineering, Gwangju Institute of Science and Technology, Gwangju, South Korea; Lee, Seungjun, School of Materials Science and Engineering, Gwangju Institute of Science and Technology, Gwangju, South Korea; Ryu, Chiseon, Sch…	To enhance the repair of peripheral nerve injuries (PNIs), various nerve guidance conduits (NGCs) have been developed by integrating topological, biochemical, and cellular cues. Hydrogel-based NGCs are particularly promising owing to their unique tissue-mimicking characteristics, such as high water content, softness, and porosity. However, their weak mechanical strength and insufficient biologica…	Double network; Human umbilical cord mesenchymal stem cells; Hydrogel; Nerve guidance conduit; Peripheral nerve regeneration		Article	Scopus	2-s2.0-105016177453
Zhang, L.; Qiu, P.; Shen, S.; Zhang, C.; Qin, J.; Xu, Z.; Yixi, Z.; Lv, J.; Pu, H.; Lei, J.; Lu, X.; Huang, Q.; Yi, B.; Yin, M.	Zhang, Linjie (57788009200); Qiu, Peng (57190378580); Shen, Sisi (58412718100); Zhang, Chunling (59900091200); Qin, Jinbao (55276472800); Xu, Zhijue (57189296684); Yixi, Zhuoma Ma (57536378500); Lv, Jiajie (58494157300); Pu, Hongji (57225032600); Lei, Jiahao (57783705600); Lu, Xinwu (8839201800); Huang, Qun (57221634448); Yi, Bingcheng (57189441249); Yin, Minyi (36115685700)	57788009200; 57190378580; 58412718100; 59900091200; 55276472800; 57189296684; 57536378500; 58494157300; 57225032600; 57783705600; 8839201800; 57221634448; 57189441249; 36115685700	Polydopamine-modified hydrogel nanofibers for sustained SFRP2 release: synergistic promotion of angiogenesis and nerve regeneration	2025	NPG Asia Materials	17	1	29			0	2	10.1038/s41427-025-00610-x	https://www.scopus.com/inward/record.uri?eid=2-s2.0-105009980307&doi=10.1038%2Fs41427-025-00610-x&partnerID=40&md5=41d6a6a7f70d5a243b53e19637bde4bc	Department of Vascular Surgery, Shanghai Ninth People's Hospital, Shanghai JiaoTong University School of Medicine, Shanghai, China; Department of Plastic and Reconstructive Surgery, Shanghai Ninth People's Hospital, Shanghai JiaoTong University School of Medicine, Shanghai, China; Department of Traditional Chinese Medicine, University of Health and Rehabilitation Sciences, Qingdao, China; Shangha…	Zhang, Linjie, Department of Vascular Surgery, Shanghai Ninth People's Hospital, Shanghai JiaoTong University School of Medicine, Shanghai, China; Qiu, Peng, Department of Vascular Surgery, Shanghai Ninth People's Hospital, Shanghai JiaoTong University School of Medicine, Shanghai, China; Shen, Sisi, Department of Plastic and Reconstructive Surgery, Shanghai Ninth People's Hospital, Shanghai Jiao…	Hydrogel nanofibers provide a regeneration-permissive environment conducive to the regrowth of numerous nerve fibers, thereby enhancing regenerative capacity in cases of peripheral nerve injury and spinal cord injury. However, developing hydrogel nanofiber-based nerve guidance conduits (NGCs) with tailored drug release profiles to synergistically promote angiogenesis and axonal regeneration remai…			Article	Scopus	2-s2.0-105009980307
Heo, K.; Ho, T.S.-Y.; Zeng, X.; Turnes, B.L.; Arab, M.; Jayakar, S.; Chen, K.; Kimourtzis, G.; Condro, M.C.; Fazzari, E.; Song, X.; Tabitha Hees, J.; Xu, Z.; Chen, X.; Barrett, L.B.; Perrault, L.; Pandey, R.; Zhang, K.; Bhaduri, A.; He, Z.; Kornblum, H.I.; Hubbs, J.; Woolf, C.J.	Heo, Keungjung (57460149900); Ho, Tammy Szu Yu (55224162500); Zeng, Xiangsunze (58994407400); Turnes, Bruna Lenfers (56306058100); Arab, Maryam (59338426500); Jayakar, Selwyn S. (12768030400); Chen, Kuchuan (55452397600); Kimourtzis, Georgios (57640504100); Condro, Michael C. (22949882000); Fazzari, Elisa (57201690356); Song, Xuan (58763094200); Tabitha Hees, J. (57220852261); Xu, Zhuqiu (5961266…	57460149900; 55224162500; 58994407400; 56306058100; 59338426500; 12768030400; 55452397600; 57640504100; 22949882000; 57201690356; 58763094200; 57220852261; 59612665500; 57376725000; 56428603000; 58315563600; 57273641800; 59338312800; 55185098800; 57191535756; 7006055849; 6603613965; 7102854712	Non-muscle myosin II inhibition at the site of axon injury increases axon regeneration	2025	Nature Communications	16	1	2975			0	2	10.1038/s41467-025-58303-6	https://www.scopus.com/inward/record.uri?eid=2-s2.0-105001347965&doi=10.1038%2Fs41467-025-58303-6&partnerID=40&md5=622aa709376979d9004117294f25f693	F.M. Kirby Neurobiology Center, Boston Children's Hospital, Boston, United States; Department of Neurobiology, Harvard Medical School, Boston, United States; Pharmacology and Pediatrics, University of California, Los Angeles, Los Angeles, United States; David Geffen School of Medicine at UCLA, Los Angeles, United States; Harvard Medical School, Boston, United States; Harvard Medical School, Bosto…	Heo, Keungjung, F.M. Kirby Neurobiology Center, Boston Children's Hospital, Boston, United States, Department of Neurobiology, Harvard Medical School, Boston, United States; Ho, Tammy Szu Yu, F.M. Kirby Neurobiology Center, Boston Children's Hospital, Boston, United States, Department of Neurobiology, Harvard Medical School, Boston, United States; Zeng, Xiangsunze, F.M. Kirby Neurobiology Center,…	Motor axon regeneration following peripheral nerve injury is critical for motor recovery but therapeutic interventions enhancing this are not available. We conduct a phenotypic screen on human motor neurons and identified blebbistatin, a non-muscle myosin II inhibitor, as the most effective neurite outgrowth promotor. Despite its efficacy in vitro, its poor bioavailability limits in vivo applicat…		40140393	Article	Scopus	2-s2.0-105001347965
Ma, B.; Ma, H.; Gu, B.; Xu, K.; Cao, P.; Wu, X.; Qi, T.; Wen, R.; Sun, T.; Su, J.; Cheng, H.; Wang, Y.; Liu, S.; Liu, Y.; Xiang, Q.; Xu, Z.; Zhu, Y.; Weng, J.; Yu, F.	Ma, Bo (60056355300); Ma, Hailin (60056512200); Gu, Baixin (60056677600); Xu, Kangling (60055727200); Cao, Pei (60055884000); Wu, Xiaotong (60056355400); Qi, Tiantian (57216924325); Wen, Rou (60056355500); Sun, Tianze (60055884100); Su, Junyu (60001010100); Cheng, Hanwen (60056047700); Wang, Yujie (60055884200); Liu, Shiyan (59235317200); Liu, Yiyang (60056677700); Xiang, Qiuan (60056199600); Xu,…	60056355300; 60056512200; 60056677600; 60055727200; 60055884000; 60056355400; 57216924325; 60056355500; 60055884100; 60001010100; 60056047700; 60055884200; 59235317200; 60056677700; 60056199600; 60056512300; 57822495900; 57211618551; 57211721251	Injectable GelMA microsphere-integrated hyaluronic acid-polyphenol hydrogel system with multifunctional injury microenvironment modulation promotes peripheral nerve regeneration	2025	Carbohydrate Polymers	368		124214			0	0	10.1016/j.carbpol.2025.124214	https://www.scopus.com/inward/record.uri?eid=2-s2.0-105013803571&doi=10.1016%2Fj.carbpol.2025.124214&partnerID=40&md5=9592ee3d0eaf2b5b5605770945143588	Peking University Health Science Center, Beijing, China; Department of Spine Surgery, Shenzhen Second People's Hospital, Shenzhen, China; Shenzhen University, Shenzhen, China; Nankai University School of Medicine, Tianjin, China; Department of Bone & Joint Surgery, Peking University Shenzhen Hospital, Shenzhen, China	Ma, Bo, Peking University Health Science Center, Beijing, China, Department of Spine Surgery, Shenzhen Second People's Hospital, Shenzhen, China; Ma, Hailin, Shenzhen University, Shenzhen, China; Gu, Baixin, Shenzhen University, Shenzhen, China; Xu, Kangling, Shenzhen University, Shenzhen, China; Cao, Pei, Nankai University School of Medicine, Tianjin, China; Wu, Xiaotong, Peking University Healt…	Persistent reactive oxygen species (ROS) stress, excessive inflammation, insufficient angiogenesis, and inadequate neurogenesis severely hinder peripheral nerve repair and remain inadequately addressed by current biomaterials. To overcome these challenges, we developed a multifunctional conduit system with a facile and efficient assembly process. Specifically, 4-amino-3-fluorophenylboronic acid (…	Angiogenesis; Inflammation; Neurotrophic; Peripheral nerve; Tannic acid	40947271	Article	Scopus	2-s2.0-105013803571
Chaker, S.C.; Yan, L.; Sahoo, J.K.; Acikel, C.H.; Manzanera Esteve, I.V.; Kaplan, D.L.; Levin, M.; Gorantla, V.S.; Thayer, W.P.; Karagöz, H.	Chaker, Sara C. (57224313307); Yan, Ling (56390995000); Sahoo, Jugal Kishore (36537731100); Acikel, Cengiz H. (60060072200); Manzanera Esteve, Isaac V. (57191598992); Kaplan, David L. (34975067900); Levin, Michael S. (8880226800); Gorantla, Vijay Saradhi (6602274253); Thayer, Wesley P. (36085739200); Karagöz, Hüseyin (8892137800)	57224313307; 56390995000; 36537731100; 60060072200; 57191598992; 34975067900; 8880226800; 6602274253; 36085739200; 8892137800	Sustained Serotonergic Stimulation Platform for Peripheral Axonal Regeneration	2025	Journal of Hand Surgery Global Online	7	6	100811			0	0	10.1016/j.jhsg.2025.100811	https://www.scopus.com/inward/record.uri?eid=2-s2.0-105014011331&doi=10.1016%2Fj.jhsg.2025.100811&partnerID=40&md5=a6d7970d3eb4ed0fa5ac101249138237	Department of Plastic Surgery, Vanderbilt University Medical Center, Nashville, United States; Tufts School of Engineering, Medford, United States; Department of Biostatistics, ClinCompetence Cologne GmbH, Koln, Germany; Department of Biology, Tufts University, Medford, United States; Wake Forest University School of Medicine, Winston Salem, United States	Chaker, Sara C., Department of Plastic Surgery, Vanderbilt University Medical Center, Nashville, United States; Yan, Ling, Department of Plastic Surgery, Vanderbilt University Medical Center, Nashville, United States; Sahoo, Jugal Kishore, Tufts School of Engineering, Medford, United States; Acikel, Cengiz H., Department of Biostatistics, ClinCompetence Cologne GmbH, Koln, Germany; Manzanera Este…	Purpose: Limitations remain in peripheral nerve injury treatments. Previous studies suggest that serotonergic signaling promotes nerve regeneration by facilitating reinnervation and modulating neuronal guidance. This study aimed to evaluate the potential of serotonergic peripheral neuroregeneration using Zolmitriptan, a serotonin receptor agonist. Methods: A total of 24 female Sprague-Dawley rats…	Axonal regrowth; Peripheral nerve regeneration; Serotonergic signaling; Zolmitriptan		Article	Scopus	2-s2.0-105014011331
Zheng, M.; Du, L.-Z.; Zheng, J.; Tao, J.; Wu, Y.; Qiu, L.; Bai, S.; Yang, H.	Zheng, Min (58019149900); Du, Li Zhiwei (59974005900); Zheng, Jie (59122665200); Tao, Jingjing (59974006000); Wu, Yujun (59974006100); Qiu, Lingyu (59138053900); Bai, Shumeng (57220940412); Yang, Huanghao (35254722300)	58019149900; 59974005900; 59122665200; 59974006000; 59974006100; 59138053900; 57220940412; 35254722300	Highly tough and conformal silk-based adhesive patches for sutureless repair of gastrointestinal and peripheral nerve defects	2025	Bioactive Materials	53			1	19	0	1	10.1016/j.bioactmat.2025.06.057	https://www.scopus.com/inward/record.uri?eid=2-s2.0-105009753792&doi=10.1016%2Fj.bioactmat.2025.06.057&partnerID=40&md5=c30f3cff046b425976702b0f74c8a4fd	College of Biological Science and Engineering, Fuzhou University, Fuzhou, China; MOE Key Laboratory for Analytical Science of Food Safety and Biology, Fuzhou University, Fuzhou, China	Zheng, Min, College of Biological Science and Engineering, Fuzhou University, Fuzhou, China; Du, Li Zhiwei, College of Biological Science and Engineering, Fuzhou University, Fuzhou, China; Zheng, Jie, College of Biological Science and Engineering, Fuzhou University, Fuzhou, China; Tao, Jingjing, College of Biological Science and Engineering, Fuzhou University, Fuzhou, China; Wu, Yujun, College of…	The use of tissue adhesive patches provides a promising therapeutic approach for sutureless repair of soft tissue injuries. However, existing tissue adhesive patches are confronted with serious challenges for clinical applications in the soft tissue environments with biological fluids and dynamic movements. Either their mechanical toughness does not match that of soft tissues, or they fail to est…	High mechanical toughness; Soft tissue injuries; Sutureless sealing; Tissue adhesive patches; Wet interfacial adhesion		Article	Scopus	2-s2.0-105009753792
Wen, Z.; Song, L.; Liu, P.; Chin, A.T.Z.-E.; Zhou, W.; Hu, Q.	Wen, Zhengfa (57193259689); Song, Linran (59740530300); Liu, Peng (59932301000); Chin, Amoz Thomas Zhao En (59932153300); Zhou, Wenyan (59931247600); Hu, Qingfeng (58594296300)	57193259689; 59740530300; 59932301000; 59932153300; 59931247600; 58594296300	A laminin-mimicking hydrogel as regenerative microenvironment for the repair of peripheral nerve injury	2025	Colloids and Surfaces A: Physicochemical and Engineering Aspects	723		137369			0	0	10.1016/j.colsurfa.2025.137369	https://www.scopus.com/inward/record.uri?eid=2-s2.0-105007428352&doi=10.1016%2Fj.colsurfa.2025.137369&partnerID=40&md5=5fb30b364ca88e90896d548f129878f7	Department of Orthopaedics, The Fourth Affiliated Hospital Zhejiang University School of Medicine, Yiwu, China; School of Medicine, Taizhou University, Taizhou, China; Department of Neurology, TaiZhou University, Linhai, China	Wen, Zhengfa, Department of Orthopaedics, The Fourth Affiliated Hospital Zhejiang University School of Medicine, Yiwu, China; Song, Linran, Department of Orthopaedics, The Fourth Affiliated Hospital Zhejiang University School of Medicine, Yiwu, China; Liu, Peng, Department of Neurology, TaiZhou University, Linhai, China; Chin, Amoz Thomas Zhao En, Department of Orthopaedics, The Fourth Affiliated…	Extracellular matrix (ECM) components incorporated into biomaterials play a critical role in establishing a conducive microenvironment for tissue regeneration. When addressing peripheral injuries, an effective bio-scaffold not only necessitates ample ECM components but also offers a stable substrate throughout the regeneration process. Here, we present a UV gelation hydrogel characterized by exce…	Hydrogel; Laminin-mimicking hydrogel; Peripheral nerve regeneration; RADA16; UV-curable		Article	Scopus	2-s2.0-105007428352
Gao, H.; Shen, H.; Zhang, X.; Liu, Y.; Shang, Y.; Sun, S.; Guan, W.; Gu, X.; Yang, Y.; Li, G.	Gao, Hongxia (58417075100); Shen, Huoyun (59145894300); Zhang, Xunrui (57221502898); Liu, Yaqiong (58577600000); Shang, Yuqing (59129901500); Sun, Shaolan (57730509000); Guan, Wenchao (57874767800); Gu, Xiaosong (55549192100); Yang, Yumin (59672049800); Li, Guicai (59863854700)	58417075100; 59145894300; 57221502898; 58577600000; 59129901500; 57730509000; 57874767800; 55549192100; 59672049800; 59863854700	Revolutionizing neural regeneration with smart responsive materials: Current insights and future prospects	2025	Bioactive Materials	52			393	421	0	2	10.1016/j.bioactmat.2025.06.003	https://www.scopus.com/inward/record.uri?eid=2-s2.0-105007919200&doi=10.1016%2Fj.bioactmat.2025.06.003&partnerID=40&md5=844714bae664000e690d2038df70d519	Jiangsu Key Laboratory of Neuroregeneration, Nantong University, Nantong, China; Department of Burn and Plastic Surgery, Nantong University, Nantong, China; Medical Science and Technology Innovation Center, Shandong First Medical University & Shandong Academy of Medical Sciences, Jinan, China	Gao, Hongxia, Jiangsu Key Laboratory of Neuroregeneration, Nantong University, Nantong, China; Shen, Huoyun, Jiangsu Key Laboratory of Neuroregeneration, Nantong University, Nantong, China; Zhang, Xunrui, Department of Burn and Plastic Surgery, Nantong University, Nantong, China; Liu, Yaqiong, Jiangsu Key Laboratory of Neuroregeneration, Nantong University, Nantong, China; Shang, Yuqing, Jiangsu …	Smart-responsive materials, which possess the capacity to receive signals from the environment and engage in dynamic communication with it, have significantly expanded the frontiers of tissue engineering and regenerative medicine. They hold substantial potential for the evolution of precise and distinctive therapeutic systems within the domain of neural regeneration. In the wake of the continuous…	Nerve grafts; Nerve regeneration; Smart materials; Stimulus response; Tissue engineering		Review	Scopus	2-s2.0-105007919200
Schmitz, K.M.; Larson, T.L.; M.W.; Wu, X.; Ao, G.; Jack, M.; Ning, L.	Schmitz, Kylie Marie (59963862200); Larson, Tanner L. (57385403900); Wu, Xianfang (56129412900); Ao, Geyou (56294719200); Jack, Megan M. (54398520900); Ning, Liqun (57218093760)	59963862200; 57385403900; 60095043000; 56129412900; 56294719200; 54398520900; 57218093760	Development of GelMA-Based Hydrogel Scaffolds with Tunable Mechanical Properties for Applications in Peripheral Nerve Regeneration	2025	ACS Biomaterials Science and Engineering	11	9		5467	5481	0	0	10.1021/acsbiomaterials.5c00023	https://www.scopus.com/inward/record.uri?eid=2-s2.0-105015722158&doi=10.1021%2Facsbiomaterials.5c00023&partnerID=40&md5=9540f3e5bcce1814896c7ada3a507082	Applied Biomedical Engineering Program, Cleveland State University, Cleveland, United States; Washkewicz College of Engineering, Cleveland, United States; Washkewicz College of Engineering, Cleveland, United States; Infection Biology Program, Cleveland Clinic Foundation, Cleveland, United States; Department of Neurosurgery, Cleveland Clinic Foundation, Cleveland, United States; Department of Neur…	Schmitz, Kylie Marie, Applied Biomedical Engineering Program, Cleveland State University, Cleveland, United States, Washkewicz College of Engineering, Cleveland, United States; Larson, Tanner L., Washkewicz College of Engineering, Cleveland, United States; null, null, Washkewicz College of Engineering, Cleveland, United States; Wu, Xianfang, Infection Biology Program, Cleveland Clinic Foundation,…	Peripheral nerve injuries (PNIs) have a significant impact on the quality of life for patients suffering from trauma or disease. In injuries with critical nerve gaps, PN regeneration requires tissue scaffolds with appropriate physiological properties that promote cell growth and functions. Hydrogel scaffolds represent a promising platform for engineering soft tissue constructs that meet key physi…	3D embedded bioprinting; electrical conductivity; human umbilical vein endothelial cells (HUVECs); hydrogel scaffold; Schwann cells (SCs); single-walled carbon nanotubes (SWCNTs); viscoelasticity	40857655	Article	Scopus	2-s2.0-105015722158
Barberat, S.; Nagarajan, S.; Habib, M.; Lebrun, A.; Nieswic, N.; Lauzon, M.-A.; Aubert-Pouëssel, A.; Blanquer, S.; Labour, M.-N.	Barberat, Sacha (58167658100); Nagarajan, Sakthivel (57219704449); Habib, Michel (57370808900); Lebrun, Aurélien (55660454200); Nieswic, Naomi (59549083900); Lauzon, Marc Antoine (56608970800); Aubert-Pouëssel, Anne (6507884852); Blanquer, Sébastien B.G. (35100065800); Labour, Marie Noëlle (57213897789)	58167658100; 57219704449; 57370808900; 55660454200; 59549083900; 56608970800; 6507884852; 35100065800; 57213897789	Highly Flexible 3D Printed Gelatin-Pluronic F127 Scaffolds Seeded with Schwann Cells toward Nerve Regeneration	2025	ACS Biomaterials Science and Engineering	11	9		5498	5511	0	0	10.1021/acsbiomaterials.5c00479	https://www.scopus.com/inward/record.uri?eid=2-s2.0-105015142792&doi=10.1021%2Facsbiomaterials.5c00479&partnerID=40&md5=a7ef58a88576140d91c92418a4338ec5	Institut Charles Gerhardt Montpellier, Montpellier, France; École Nationale Supérieure de Chimie de Montpellier, Montpellier, France; Department of Chemical and Biotechnological Engineering, Université de Sherbrooke, Sherbrooke, Canada; École Pratique des Hautes Études, Paris, France	Barberat, Sacha, Institut Charles Gerhardt Montpellier, Montpellier, France; Nagarajan, Sakthivel, Institut Charles Gerhardt Montpellier, Montpellier, France; Habib, Michel, Institut Charles Gerhardt Montpellier, Montpellier, France; Lebrun, Aurélien, École Nationale Supérieure de Chimie de Montpellier, Montpellier, France; Nieswic, Naomi, Institut Charles Gerhardt Montpellier, Montpellier, Franc…	Peripheral nerve injury increasingly affects people around the world, leading to very incapacitating conditions with the loss of motor and sensory functions. Combining biomaterials with glial cells is particularly promising to reconnect injured axons to their original target, as they represent a supportive environment facilitating cell and axonal growth. Neural tissue engineering using biomimetic…	Digital light processing 3D Printing; Gelatin-methacryloyl; Nerve Guide; Pluronic F127; Schwann cells	40824745	Article	Scopus	2-s2.0-105015142792
Lu, J.; Li, Y.; Cai, J.; Jin, X.; Chu, G.; Jin, H.; Zhu, L.; Chen, A.	Lu, Jiajia (57204261242); Li, Yongchuan (55183763600); Cai, Jiao (59672462100); Jin, Xingwei (57190981467); Chu, Guangxin (57942859600); Jin, Hai (56879634700); Zhu, Lei (55774251400); Chen, Aimin (9275566700)	57204261242; 55183763600; 59672462100; 57190981467; 57942859600; 56879634700; 55774251400; 9275566700	Biocompatibility and therapeutic efficacy of crosslinked hydrogel filled 3D-printed nerve conduit for sacral nerve injury repair	2025	Biomaterials	320		123230			0	0	10.1016/j.biomaterials.2025.123230	https://www.scopus.com/inward/record.uri?eid=2-s2.0-86000188236&doi=10.1016%2Fj.biomaterials.2025.123230&partnerID=40&md5=b6f3e985b431f5f676dcaaa5201c5c6b	Department of Orthopaedics and Traumatology, Tongji University School of Medicine, Shanghai, China; Department of Orthopaedics and Traumatology, Changzheng Hospital, Shanghai, China; Department of Medical Administration, Changzheng Hospital, Shanghai, China; Department of Urology, Ruijin Hospital, Shanghai, China; Department of Neurosurgery, Shenyang General Hospital of PLA, Shenyang, China	Lu, Jiajia, Department of Orthopaedics and Traumatology, Tongji University School of Medicine, Shanghai, China, Department of Orthopaedics and Traumatology, Changzheng Hospital, Shanghai, China; Li, Yongchuan, Department of Orthopaedics and Traumatology, Tongji University School of Medicine, Shanghai, China; Cai, Jiao, Department of Medical Administration, Changzheng Hospital, Shanghai, China; Ji…	Neurological system injuries are debilitating conditions that significantly impact patients' quality of life. This study investigated using a polycaprolactone (PCL) nerve conduit loaded with anti-epidermal growth factor receptor (EGFR) hydrogel and neural stem cells (NSCs) for treating sacral nerve injury (SNI) in rats to explore its neural repair effects. The results demonstrate that the combine…	Hydrogel; Neural repair; Neural stem cells; PCL nerve conduit; Sacral nerve injury	40054374	Article	Scopus	2-s2.0-86000188236
Ai, J.; Salehi, M.; Shojaie, S.; Jazdani, T.; Ehterami, A.; Zamani, S.; Namini, M.S.; Mehr, F.T.; Farzin, A.; Sharifianjazi, F.; Mansouri, K.; Kargar Jahromi, H.	Ai, Jafar (15519302400); Salehi, Majid Baseri (56597545000); Shojaie, Shima (58684364300); Jazdani, Tahmineh (60068696900); Ehterami, Arian (57200006405); Zamani, Sepehr (58932855300); Namini, Mojdeh Salehi (57201393610); Mehr, Farzaneh Torabi (60068798900); Farzin, Ali (55585820400); Sharifianjazi, Fariborz S. (55248287600); Mansouri, Korosh (16417152600); Kargar Jahromi, Hossein (57350892800)	15519302400; 56597545000; 58684364300; 60068696900; 57200006405; 58932855300; 57201393610; 60068798900; 55585820400; 55248287600; 16417152600; 57350892800	Sciatic Nerve Regeneration in Rat Model With PLGA-MWCNT Conduit Loaded by Fibrin Hydrogel Containing Nanolycopene and Schwann Cells	2025	Journal of Biomedical Materials Research - Part B Applied Biomaterials	113	9	e35643			0	0	10.1002/jbm.b.35643	https://www.scopus.com/inward/record.uri?eid=2-s2.0-105014156869&doi=10.1002%2Fjbm.b.35643&partnerID=40&md5=67c812fe5f017cd49f64dae55be5d0dd	Department of Tissue Engineering and Applied Cell Sciences, School of Advanced Technologies in Medicine, Tehran, Iran; Regenerative Medicine Research Center, Shahroud University of Medical Sciences, Shahrood, Iran; Department of Tissue Engineering, School of Medicine, Shahrood, Iran; Health Technology Incubator Center, Shahroud University of Medical Sciences, Shahrood, Iran; Tehran University of …	Ai, Jafar, Department of Tissue Engineering and Applied Cell Sciences, School of Advanced Technologies in Medicine, Tehran, Iran; Salehi, Majid Baseri, Regenerative Medicine Research Center, Shahroud University of Medical Sciences, Shahrood, Iran, Department of Tissue Engineering, School of Medicine, Shahrood, Iran, Health Technology Incubator Center, Shahroud University of Medical Sciences, Shah…	This study developed a biodegradable neural guidance conduit using electrospun poly(lactic-co-glycolic acid) (PLGA) and multiwall carbon nanotubes (MWCNT) to deliver allogeneic Schwann cells (SCs) for enhanced peripheral nerve regeneration. The conduit incorporated fibrin and lycopene-chitosan nanoparticles (Lyco-CNPs) optimized for enhanced stability and drug delivery (diameter: 163 ± 6 nm; zeta…	lycopene; neural guidance conduit; peripheral nerve; poly (lactic-co-glycolic acid)fibrin	40853029	Article	Scopus	2-s2.0-105014156869
Pourfaraj, A.; Najmoddin, N.; Behzadnasab, M.; Pedram, M.S.; Pezeshki-Modaress, M.	Pourfaraj, Alireza (60038657400); Najmoddin, Najmeh (55866722700); Behzadnasab, Morteza (36645547500); Pedram, Mir Sephehr (60024539700); Pezeshki-Modaress, Mohamad (55975064500)	60038657400; 55866722700; 36645547500; 60024539700; 55975064500	Rapid continuous 3D printed multi-channel poly(ethylene glycol) diacrylate/chitosan nerve guidance conduit: In vivo study	2025	International Journal of Biological Macromolecules	321		146491			0	0	10.1016/j.ijbiomac.2025.146491	https://www.scopus.com/inward/record.uri?eid=2-s2.0-105012296948&doi=10.1016%2Fj.ijbiomac.2025.146491&partnerID=40&md5=16be9e0146c32587cc28fb61a65812b1	Department of Biomedical Engineering, Islamic Azad University, Tehran, Iran; Faculty of Processing, Iran Polymer and Petrochemical Institute, Tehran, Iran; Department of Surgery and Radiology, University of Tehran, Tehran, Iran; Institute for Biomedical Research, University of Tehran, Tehran, Iran; IUMS Burn Research Center, Tehran, Iran; Department of Plastic and Reconstructive Surgery, Fatima P…	Pourfaraj, Alireza, Department of Biomedical Engineering, Islamic Azad University, Tehran, Iran; Najmoddin, Najmeh, Department of Biomedical Engineering, Islamic Azad University, Tehran, Iran; Behzadnasab, Morteza, Faculty of Processing, Iran Polymer and Petrochemical Institute, Tehran, Iran; Pedram, Mir Sephehr, Department of Surgery and Radiology, University of Tehran, Tehran, Iran, Institute f…	Digital light processing (DLP) 3D printing is a rapidly expanding technique in nerve tissue engineering, advancing towards fabricating nerve guidance conduits (NGCs). However, lack of bioink with printability and admirable biological features is the challenging engineering issue in this method. In this study, DLP based printing of multi-channel NGCs for peripheral nerve rehabilitation using polye…	Chitosan; Digital light processing (DLP); Multi- channel conduit; Nerve tissue engineering; Polyethylene glycol diacrylate	40752691	Article	Scopus	2-s2.0-105012296948
Liu, J.; Lin, Z.; Wu, H.; Zhang, J.; Wang, F.; Wang, L.; Lu, S.; Gao, J.	Liu, Jinzhi (59234758700); Lin, Zhiyuan (59394285500); Wu, Huanyou (59778437000); Zhang, Jianming (59778437100); Wang, Fujun (55740442200); Wang, Lu (35235632600); Lu, Shuliang (59778298700); Gao, Jing (55899442800)	59234758700; 59394285500; 59778437000; 59778437100; 55740442200; 35235632600; 59778298700; 55899442800	Dual-regulation biomimetic composite nerve scaffold with oriented structure and conductive function for skin peripheral nerve injury repair	2025	Colloids and Surfaces B: Biointerfaces	253		114768			0	1	10.1016/j.colsurfb.2025.114768	https://www.scopus.com/inward/record.uri?eid=2-s2.0-105004417873&doi=10.1016%2Fj.colsurfb.2025.114768&partnerID=40&md5=1de672ffcd989d3b9f94d86a189b0238	College of Textiles, Donghua University, Shanghai, China; Hantech Medical Device Co. Ltd., Cixi, China; Key Laboratory of Textile Industry for Biomedical Textile Materials and Technology, Donghua University, Shanghai, China; Ruijin Hospital, Shanghai, China	Liu, Jinzhi, College of Textiles, Donghua University, Shanghai, China; Lin, Zhiyuan, Hantech Medical Device Co. Ltd., Cixi, China; Wu, Huanyou, Hantech Medical Device Co. Ltd., Cixi, China; Zhang, Jianming, Hantech Medical Device Co. Ltd., Cixi, China; Wang, Fujun, College of Textiles, Donghua University, Shanghai, China, Key Laboratory of Textile Industry for Biomedical Textile Materials and Tec…	Skin peripheral nerve injury repair still faces significant clinical challenges. Although nerve tissue engineering scaffolds show potential, issues such as limited functionality and low repair efficiency persist. This study developed a dual-regulation biomimetic composite nerve scaffold with oriented structure and conductive function to promote nerve injury repair. The structural layer was a chit…	Biomimetic composite nerve scaffold; Ionic conductive hydrogel; Oriented nanofiber membrane; Skin peripheral nerve injury	40347663	Article	Scopus	2-s2.0-105004417873
Andriot, T.; Ghosh, M.; Pearse, D.D.	Andriot, Théo (57221734549); Ghosh, Mousumi (36999213100); Pearse, Damien Daniel (7004404379)	57221734549; 36999213100; 7004404379	Engineered Healing: Synergistic Use of Schwann Cells and Biomaterials for Spinal Cord Regeneration	2025	International Journal of Molecular Sciences	26	16	7922			0	0	10.3390/ijms26167922	https://www.scopus.com/inward/record.uri?eid=2-s2.0-105014296816&doi=10.3390%2Fijms26167922&partnerID=40&md5=7fb33463bbec93ce7c7fd003d8a76c71	The Miami Project to Cure Paralysis, Miami, United States; Neuroscience Program, University of Miami Leonard M. Miller School of Medicine, Miami, United States; University of Miami Leonard M. Miller School of Medicine, Miami, United States	Andriot, Théo, The Miami Project to Cure Paralysis, Miami, United States; Ghosh, Mousumi, The Miami Project to Cure Paralysis, Miami, United States, Neuroscience Program, University of Miami Leonard M. Miller School of Medicine, Miami, United States; Pearse, Damien Daniel, The Miami Project to Cure Paralysis, Miami, United States, Neuroscience Program, University of Miami Leonard M. Miller School…	Spinal cord injury (SCI) remains a devastating neurological condition characterized by loss of sensory, motor and autonomic function. Despite decades of research, no FDA-approved regenerative therapies currently exist to restore lost function following SCI. Schwann cells (SCs) support axon regeneration, remyelination, and neuroprotection after SCI, with their therapeutic potential validated in cl…	biomaterials; cell survival; cell therapy; regeneration; Schwann cells; spinal cord injury (SCI)	40869240	Review	Scopus	2-s2.0-105014296816
Bonato, M.; Galletta, V.; Chiaramello, E.; Fiocchi, S.; Parazzini, M.	Bonato, Marta (57203878601); Galletta, Valentina (58683613900); Chiaramello, Emma (38861121400); Fiocchi, Serena (6602377338); Parazzini, Marta (35619831300)	57203878601; 58683613900; 38861121400; 6602377338; 35619831300	Dual-modeling computational framework of magnetoelectric core-shell nanoparticles and nanochain for wireless peripheral nerve regeneration	2025	Computer Methods and Programs in Biomedicine	268		108862			0	2	10.1016/j.cmpb.2025.108862	https://www.scopus.com/inward/record.uri?eid=2-s2.0-105005254198&doi=10.1016%2Fj.cmpb.2025.108862&partnerID=40&md5=25c42b5e78eda26cf2041bf003c151f3	Institute of Electronics, Consiglio Nazionale delle Ricerche, Rome, Italy; Politecnico di Milano, Milan, Italy	Bonato, Marta, Institute of Electronics, Consiglio Nazionale delle Ricerche, Rome, Italy; Galletta, Valentina, Institute of Electronics, Consiglio Nazionale delle Ricerche, Rome, Italy, Politecnico di Milano, Milan, Italy; Chiaramello, Emma, Institute of Electronics, Consiglio Nazionale delle Ricerche, Rome, Italy; Fiocchi, Serena, Institute of Electronics, Consiglio Nazionale delle Ricerche, Rom…	Objective: This study introduces a novel dual-modeling computational framework to comprehensively analyze magnetoelectric CFO-BTO core-shell nanoparticles and nanochains for wireless peripheral nerve regeneration. Our approach covers both single-particle physics and tissue-level effects for wireless peripheral nerve regeneration applications, evaluating the capability to generate therapeutic elec…	Computational methods; Magnetoelectric nanoparticles; Wireless nerve regeneration	40403534	Article	Scopus	2-s2.0-105005254198
Liu, F.; Xu, M.; Cao, Y.; Wu, W.; Jiang, C.; Li, F.; Li, Y.; Yang, Y.; He, J.	Liu, Fang (60014028900); Xu, Mengjie (60013358700); Cao, Yi (60013584300); Wu, Weiyan (60013137800); Jiang, Chunzhen (60013358800); Li, Feng (60014238800); Li, Yifan (60013806300); Yang, Yumin (59672049800); He, Jianghong (55511778000)	60014028900; 60013358700; 60013584300; 60013137800; 60013358800; 60014238800; 60013806300; 59672049800; 55511778000	Unveiling the Role of Hydrogel Stiffness Threshold in Schwann Cell Context: Regulating Adhesion Through TRIP6 Gene Expression	2025	Coatings	15	7	753			0	0	10.3390/coatings15070753	https://www.scopus.com/inward/record.uri?eid=2-s2.0-105011644419&doi=10.3390%2Fcoatings15070753&partnerID=40&md5=290872a3486f70ea48da1da2a53c9170	Nantong University, Nantong, China; Coinnovation Center of Neuroregeneration, Nantong University, Nantong, China; Laboratory Medicine Center, Affiliated Nantong Hospital of Shanghai University (The Sixth People's Hospital of Nantong), Nantong, China; Fuyang People's Hospital, Fuyang, China	Liu, Fang, Nantong University, Nantong, China, Coinnovation Center of Neuroregeneration, Nantong University, Nantong, China; Xu, Mengjie, Nantong University, Nantong, China, Coinnovation Center of Neuroregeneration, Nantong University, Nantong, China; Cao, Yi, Nantong University, Nantong, China, Coinnovation Center of Neuroregeneration, Nantong University, Nantong, China; Wu, Weiyan, Nantong Univ…	Adhesion between Schwann cells (SCs, a type of glial cell in the peripheral nervous system) and their underlying substrates is a fundamental process that holds critical importance for the proper functioning of the peripheral nervous system. Conducting further in-depth research into the adhesion mechanisms of nerve cells is of paramount significance, as it can pave the way for the development of h…	cellular adhesion; hydrogel stiffness; peripheral nerve injury; RSC96; TRIP6		Article	Scopus	2-s2.0-105011644419
Wang, X.; Xu, T.; Wang, F.	Wang, Xuanzhi (57201217249); Xu, Tao (56988298000); Wang, Fei (57551057600)	57201217249; 56988298000; 57551057600	Coaxial Bioprinting of Schwann Cells and Neural Stem Cells in a Three-Dimensional Microenvironment for the Repair of Peripheral Nerve Defects	2025	Journal of Biomedical Materials Research - Part A	113	7	e37943			0	0	10.1002/jbm.a.37943	https://www.scopus.com/inward/record.uri?eid=2-s2.0-105009303025&doi=10.1002%2Fjbm.a.37943&partnerID=40&md5=3a165a0dc45588c952f391e59b49dfe4	Department of Neurosurgery, University of Science and Technology of China, Hefei, China; Department of Neurosurgery, University of Electronic Science and Technology of China, Chengdu, China; Center for Bio-intelligent Manufacturing and Living Matter Bioprinting, Research Institute of Tsinghua University in Shenzhen, Shenzhen, China	Wang, Xuanzhi, Department of Neurosurgery, University of Science and Technology of China, Hefei, China; Xu, Tao, Department of Neurosurgery, University of Electronic Science and Technology of China, Chengdu, China, Center for Bio-intelligent Manufacturing and Living Matter Bioprinting, Research Institute of Tsinghua University in Shenzhen, Shenzhen, China; Wang, Fei, Department of Neurosurgery, U…	Currently, autologous nerve (AN) transplantation remains the gold standard for treating peripheral nerve injuries (PNIs). However, its inherent limitations, including donor site morbidity and immune rejection risks associated with allografts, have prompted the exploration of alternative therapeutic strategies. Among these, tissue engineering approaches have gained significant attention, with nerv…	coaxial bioprinting; neural stem cells; peripheral nerve; Schwann cells	40552480	Article	Scopus	2-s2.0-105009303025
Li, Z.; Tang, X.; Yang, H.; Lu, L.; Zhang, J.; Liu, Y.	Li, Zhenghang (58076897000); Tang, Xiaoduo (57191895593); Yang, Hongmeng (59913072200); Lu, Laijin (59913262700); Zhang, Junhu (9637314000); Liu, Yang (57201930674)	58076897000; 57191895593; 59913072200; 59913262700; 9637314000; 57201930674	Hydrogel system with growth cone-targeted hydroxyapatite nanorods: Regulating calcium signals for peripheral nerve injury repair	2025	Acta Biomaterialia	201			171	186	0	0	10.1016/j.actbio.2025.05.060	https://www.scopus.com/inward/record.uri?eid=2-s2.0-105006763530&doi=10.1016%2Fj.actbio.2025.05.060&partnerID=40&md5=3684c01a19f797f601b7991d9d46fb8e	Department of Hand and Podiatric Surgery, The First Bethune Hospital of Jilin University, Changchun, China; Joint Laboratory of Opto-Functional Theranostics in Medicine and Chemistry, The First Bethune Hospital of Jilin University, Changchun, China; College of Chemistry, State Key Laboratory of Supramolecular Structure and Materials, Changchun, China; Hospital of Stomatology, Jilin University, Ch…	Li, Zhenghang, Department of Hand and Podiatric Surgery, The First Bethune Hospital of Jilin University, Changchun, China; Tang, Xiaoduo, Joint Laboratory of Opto-Functional Theranostics in Medicine and Chemistry, The First Bethune Hospital of Jilin University, Changchun, China, College of Chemistry, State Key Laboratory of Supramolecular Structure and Materials, Changchun, China, Hospital of Sto…	Calcium (Ca²⁺) regulation assumes a critical role in the repair course of peripheral nerve injury (PNI). However, effective calcium sources capable of providing sustained Ca²⁺ signals to promote growth cone extension remain limited. Herein, the coupling of biotinylated dextran amine (BDA) to amine-functionalized hydroxyapatite nanorods (nHAP-NH<inf>2</inf>) remarkably promoted and maintained the …	Calcium ion; Hydroxyapatite nanorods; Peripheral nerve injury; Vascular endothelial growth factor	40419070	Article	Scopus	2-s2.0-105006763530
Wei, Y.; Wang, H.; Zhu, Y.; Zhan, G.; Zhang, L.; Gao, H.; Jin, L.; Feng, R.	Wei, Yingqi (59603282200); Wang, Hao (59293472900); Zhu, Yaxi (57196056504); Zhan, Guancheng (58917385300); Zhang, Lihuan (59952860600); Gao, Huichang (55661027000); Jin, Longyang (57193203228); Feng, Ruobing (59952968200)	59603282200; 59293472900; 57196056504; 58917385300; 59952860600; 55661027000; 57193203228; 59952968200	A Multifunctional Hydrogel Conduit Loaded with miR-29a@Cu-MBG-NH2 for Potential Applications in Peripheral Nerve Repair	2025	ACS Applied Polymer Materials	7	12		8101	8114	0	1	10.1021/acsapm.5c01172	https://www.scopus.com/inward/record.uri?eid=2-s2.0-105008454482&doi=10.1021%2Facsapm.5c01172&partnerID=40&md5=c52d57e5686766f2ed1bc93bf9882d5b	Translational Medicine Center, First Affiliated Hospital of Zhengzhou University, Zhengzhou, China; First Affiliated Hospital of Zhengzhou University, Zhengzhou, China; Academy of Medical Sciences, Zhengzhou University, Zhengzhou, China; School of Medicine, South China University of Technology, Guangzhou, China; Department of Pathology, Sun Yat-Sen University, Guangzhou, China; Department of Gast…	Wei, Yingqi, Translational Medicine Center, First Affiliated Hospital of Zhengzhou University, Zhengzhou, China, First Affiliated Hospital of Zhengzhou University, Zhengzhou, China, Academy of Medical Sciences, Zhengzhou University, Zhengzhou, China; Wang, Hao, School of Medicine, South China University of Technology, Guangzhou, China; Zhu, Yaxi, Department of Pathology, Sun Yat-Sen University, G…	Peripheral nerve injury frequently occurs alongside vascular injury due to the incorporation of vascular tissue within the nerve bundle. During the repair process of peripheral nerve injuries, the concurrent regeneration of capillaries within the nerve bundles is crucial for facilitating nerve regeneration. However, current studies often overlook the regeneration of blood vessels in nerve bundles…	hydrogel; mesoporous bioactive glass; miR-29a; nerve conduit; peripheral nerve repair		Article	Scopus	2-s2.0-105008454482
Cai, Y.; Wang, P.; Li, Y.; Tang, T.W.; Zhang, L.; Shu, H.; Wong, H.; Li, Y.; Li, J.; Arias, A.C.; Zhang, C.; Jin, G.; Huang, Q.; Luo, Z.	Cai, Yuting (57205692972); Wang, Penghui (57224453673); Li, Yaxuan (59292315400); Tang, Tsz Wing (57719933200); Zhang, Linjie (57788009200); Shu, Hongxin (59902636900); Wong, Hoilun (57202599463); Li, Yuyin (57220202438); Li, Jingwei (57221945497); Arias, Ana Claudia (7101851691); Zhang, Chenguang (57188971527); Jin, Guorui (37124147900); Huang, Qun (57221634448); Luo, Zhengtang (8205811200)	57205692972; 57224453673; 59292315400; 57719933200; 57788009200; 59902636900; 57202599463; 57220202438; 57221945497; 7101851691; 57188971527; 37124147900; 57221634448; 8205811200	Triple-Cue-Guided Multichannel Hydrogel Conduit to Synergistically Enhance Peripheral Nerve Repair	2025	ACS Nano	19	24		22163	22178	0	1	10.1021/acsnano.5c03215	https://www.scopus.com/inward/record.uri?eid=2-s2.0-105008276447&doi=10.1021%2Facsnano.5c03215&partnerID=40&md5=ded45fc85fdbe53230a38283bbfb1550	Department of Chemical and Biological Engineering, HKUST, William Mong Institute of Nano Science & Technology, Hong Kong, Hong Kong; Department of Vascular Surgery, Fudan University, Shanghai, China; Department of Vascular Surgery, Shanghai Ninth People's Hospital, Shanghai JiaoTong University School of Medicine, Shanghai, China; Department of Neurosurgery, Nanchang University, Nanchang, China; D…	Cai, Yuting, Department of Chemical and Biological Engineering, HKUST, William Mong Institute of Nano Science & Technology, Hong Kong, Hong Kong, Department of Electrical Engineering and Computer Sciences, Berkeley, United States; Wang, Penghui, Department of Vascular Surgery, Fudan University, Shanghai, China; Li, Yaxuan, Department of Chemical and Biological Engineering, HKUST, William Mong Ins…	Multichannel nerve guidance conduits (NGCs) have demonstrated superior efficacy in the regeneration of large nerve defects. Here, we present the incorporation of three synergistic guiding cues into a single multichannel hydrogel conduit: topographical guidance, a conductivity gradient, and a nerve growth factor (NGF) gradient. The aligned hydrogel conduit is fabricated through directional lyophil…	all in one design; conductive hydrogel; guidance cues; nerve guidance conduit; peripheral nerve regeneration	40506830	Article	Scopus	2-s2.0-105008276447
Park, J.; Kim, J.; Choe, G.; Jung, Y.; Lee, J.Y.	Park, Junggeon (57204671566); Kim, Junghyun (57211615749); Choe, Goeun (57196019843); Jung, Youngmee (55655069900); Lee, Jae-young (55398581200)	57204671566; 57211615749; 57196019843; 55655069900; 55398581200	Conductive hydrogel luminal filler for peripheral nerve regeneration	2025	Biomaterials	317		123103			0	5	10.1016/j.biomaterials.2025.123103	https://www.scopus.com/inward/record.uri?eid=2-s2.0-85215363382&doi=10.1016%2Fj.biomaterials.2025.123103&partnerID=40&md5=ecf2b086ac54ec475692c1c1e9b394c9	School of Materials Science and Engineering, Gwangju Institute of Science and Technology, Gwangju, South Korea; Center for Biomaterials, Korea Institute of Science and Technology, Seoul, South Korea; School of Electrical and Electronic Engineering, Yonsei University, Seoul, South Korea	Park, Junggeon, School of Materials Science and Engineering, Gwangju Institute of Science and Technology, Gwangju, South Korea; Kim, Junghyun, School of Materials Science and Engineering, Gwangju Institute of Science and Technology, Gwangju, South Korea; Choe, Goeun, Center for Biomaterials, Korea Institute of Science and Technology, Seoul, South Korea; Jung, Youngmee, Center for Biomaterials, Ko…	Peripheral nerve injuries impair quality of life due to pain and loss of sensory and motor functions. Current treatments like autografts and nerve guidance conduits (NGCs) have limitations in functional restoration. Luminal fillers can enhance the effectiveness of NGCs by providing beneficial intraneural environments. In this study, we devised a novel injectable conductive luminal filler that all…	Conductive hydrogel; Graphene; Luminal filler; Peripheral nerve regeneration	39827510	Article	Scopus	2-s2.0-85215363382
Qin, Y.; Chen, B.; Hu, Y.; Zhang, X.; Wang, Z.; Ma, C.; Yang, R.; Wang, B.; Li, F.; Niu, S.; Han, Y.; Lu, D.	Qin, Yanrong (59728448900); Chen, Bo (59411379700); Hu, Yubin (59727677100); Zhang, Xiyu (59728255000); Wang, Zihan (59728839000); Ma, Chengjie (59727873300); Yang, Ruishan (59728449000); Wang, Bang (59728255100); Li, Fan (59623823800); Niu, Shiwei (57193713166); Han, Yi (59728057300); Lu, Di (35956276000)	59728448900; 59411379700; 59727677100; 59728255000; 59728839000; 59727873300; 59728449000; 59728255100; 59623823800; 57193713166; 59728057300; 35956276000	Biophysically Optimized Nanofiber-Hydrogel Scaffold Composite Acts as “Bio-Bonsai” for Peripheral Nerve Simulation and Regeneration via Orienting Adipose Derived Stem Cells into Schwann-Like Cell Differentiation	2025	Advanced Healthcare Materials	14	13	2404178			0	1	10.1002/adhm.202404178	https://www.scopus.com/inward/record.uri?eid=2-s2.0-105002127600&doi=10.1002%2Fadhm.202404178&partnerID=40&md5=2656be79970dd1572a8974015336e6cf	Collage of Rehabilitation, Kunming Medical University, Kunming, China; Department of Medical Imaging, First Affiliated Hospital of Kunming Medical University, Kunming, China; State Key Laboratory for Conservation and Utilization of Bio-Resources in Yunnan, Yunnan University, Kunming, China	Qin, Yanrong, Collage of Rehabilitation, Kunming Medical University, Kunming, China; Chen, Bo, Collage of Rehabilitation, Kunming Medical University, Kunming, China; Hu, Yubin, Department of Medical Imaging, First Affiliated Hospital of Kunming Medical University, Kunming, China; Zhang, Xiyu, State Key Laboratory for Conservation and Utilization of Bio-Resources in Yunnan, Yunnan University, Kunm…	Efficient repairment of peripheral nerve injury (PNI) remains a severe clinical challenge worldwide, and recovering the regenerative capability of neurons in peripheral nervous system is hindered by the slow rate and inaccurate direction of axonal elongation. Schwann cells (SCs) loaded nerve guidance conduit has been proven to improve PNI repair, but the low cell survival rate and incomplete diff…	aligned nanofiber; ECM-simulated hydrogel; peripheral nerve; Schwann-like cell differentiation; stem cells	40195902	Article	Scopus	2-s2.0-105002127600
Feng, Y.; Shan, L.; Wang, Y.; Chen, X.; Wang, C.; Liu, J.	Feng, Yinghui (58938801600); Shan, Liangjie (59435494100); Wang, Yafei (57206998076); Chen, Xingmei (57226872712); Wang, Chang (59753835400); Liu, Ji (56768708300)	58938801600; 59435494100; 57206998076; 57226872712; 59753835400; 56768708300	Conductive Hydrogels with Topographical Geometry and Mechanical Robustness for Enhanced Peripheral Nerve Regeneration	2025	ACS Nano	19	17		16675	16684	0	7	10.1021/acsnano.5c00845	https://www.scopus.com/inward/record.uri?eid=2-s2.0-105003556709&doi=10.1021%2Facsnano.5c00845&partnerID=40&md5=a8c01e727c068ec13e14c678b0f76f41	Department of Mechanical and Energy Engineering, Southern University of Science and Technology, Shenzhen, China	Feng, Yinghui, Department of Mechanical and Energy Engineering, Southern University of Science and Technology, Shenzhen, China; Shan, Liangjie, Department of Mechanical and Energy Engineering, Southern University of Science and Technology, Shenzhen, China; Wang, Yafei, Department of Mechanical and Energy Engineering, Southern University of Science and Technology, Shenzhen, China; Chen, Xingmei, D…	Nerve guidance conduits (NGCs) emerge as a promising solution for nerve regeneration; however, conventional NGCs fail to fulfill the requirements for peripheral nerve regeneration, which are subjected to periodical yet vigorous stretching, bending, and compression. Here, we developed a fatigue-resistant conductive hydrogel-based NGC by integrating topographical geometry, enhanced electroactivity,…	conductive hydrogels; fatigue resistance; nerve guidance conduits; nerve regeneration; topographical geometry	40273006	Article	Scopus	2-s2.0-105003556709
Lotfi, R.; Dolatyar, B.; Zandi, N.; Tamjid, E.; Pourjavadi, A.; Simchi, A.	Lotfi, Roya (57950787700); Dolatyar, Banafsheh (57203724790); Zandi, Nooshin (57208497676); Tamjid, Elnaz (34877729100); Pourjavadi, Ali (6603876887); Simchi, Abdolreza (6602882167)	57950787700; 57203724790; 57208497676; 34877729100; 6603876887; 6602882167	Electrically conductive and photocurable MXene-modulated hydrogel conduits for peripheral nerve regeneration: In vitro and in vivo studies	2025	Biomaterials Advances	170		214197			0	1	10.1016/j.bioadv.2025.214197	https://www.scopus.com/inward/record.uri?eid=2-s2.0-85216310629&doi=10.1016%2Fj.bioadv.2025.214197&partnerID=40&md5=79274d5883671bfeef88ce9426019cbe	Institute for Convergence Science and Technology, Sharif University of Technology, Tehran, Iran; Laboratory of Developmental Biology, University of Tehran, Tehran, Iran; Department of Nanobiotechnology, Tarbiat Modares University, Tehran, Iran; Universität Bremen, Bremen, Germany; Department of Chemistry, Sharif University of Technology, Tehran, Iran; Fraunhofer Institute for Manufacturing Techno…	Lotfi, Roya, Institute for Convergence Science and Technology, Sharif University of Technology, Tehran, Iran; Dolatyar, Banafsheh, Laboratory of Developmental Biology, University of Tehran, Tehran, Iran; Zandi, Nooshin, Institute for Convergence Science and Technology, Sharif University of Technology, Tehran, Iran; Tamjid, Elnaz, Department of Nanobiotechnology, Tarbiat Modares University, Tehran…	Electroconductive biomaterials, as advanced nerve guidance conduits (NGCs), have shown great promise to accelerate the rate of peripheral nerve repair and regeneration (PNR) but remain among the greatest challenges in regenerative medicine because of frail recovery. Herein, we introduce injectable nanocomposite nerve conduits based on gelatin methacrylate (GelMa) and MXene nanosheets (MX) for PNR…	2D nanomaterial; Conductive biocomposite; Photocrosslinking; Ti3C2 nanosheet, nerve tissue engineering	39889368	Article	Scopus	2-s2.0-85216310629
Wu, Y.; Hu, L.; Zhang, X.; Xu, W.; Huang, L.; Liu, S.; Yang, W.; Lu, H.; Xu, W.	Wu, Yifan (57375463200); Hu, Longwei (59709800300); Zhang, Xu (57210212122); Xu, Wei (59341451900); Huang, Lingli (59705922400); Liu, Shengwen (56126844100); Yang, Wenjun (57188932072); Lu, Hao (57196451881); Xu, Wanlin (57192662671)	57375463200; 59709800300; 57210212122; 59341451900; 59705922400; 56126844100; 57188932072; 57196451881; 57192662671	Bioactive Peptide-MOF based nanogel for peripheral nerve repair through remodeling the regenerative microenvironment	2025	Chemical Engineering Journal	511		161831			0	1	10.1016/j.cej.2025.161831	https://www.scopus.com/inward/record.uri?eid=2-s2.0-105001135060&doi=10.1016%2Fj.cej.2025.161831&partnerID=40&md5=b61e7760cfad049459ccc383ddf3d2ec	Department of Oral and Maxillofacial-Head and Neck Oncology, Shanghai Ninth People's Hospital, Shanghai JiaoTong University School of Medicine, Shanghai, China; Wuxi School of Medicine, Jiangnan University, Wuxi, China	Wu, Yifan, Department of Oral and Maxillofacial-Head and Neck Oncology, Shanghai Ninth People's Hospital, Shanghai JiaoTong University School of Medicine, Shanghai, China; Hu, Longwei, Department of Oral and Maxillofacial-Head and Neck Oncology, Shanghai Ninth People's Hospital, Shanghai JiaoTong University School of Medicine, Shanghai, China; Zhang, Xu, Department of Oral and Maxillofacial-Head …	Peripheral nerve injury (PNI) frequently results in severe sensory and motor dysfunctions, placing considerable socioeconomic strain on affected individuals. Despite this, effective curative therapies for PNI repair remain lacking in clinical practice. In this investigation, an innovative nanoparticle system was constructed by encapsulating stromal cell-derived factor 1α (SDF-1α) mimetic peptide …	Hydrogel; Microenvironment; Peripheral nerve injury; Stromal cell derived factor 1α mimetic peptide; Zeolitic imidazolate framework-8		Article	Scopus	2-s2.0-105001135060
Du, L.; Zeng, C.; Ren, X.; Li, M.; Ma, R.; Gao, Y.; Xing, X.; Wang, C.; Liu, Z.; Liu, Z.; Zhang, W.	Du, Longbo (58893934900); Zeng, Chuyang (57897300800); Ren, Xiaomeng (57896347700); Li, Meng (59282385200); Ma, Rui (58893779700); Gao, Yi (59702375200); Xing, Xiaowen (57450937000); Wang, Cui (57654044100); Liu, Zhongyang (55865829000); Liu, Zhiqiang (59702334400); Zhang, Wei (57192364126)	58893934900; 57897300800; 57896347700; 59282385200; 58893779700; 59702375200; 57450937000; 57654044100; 55865829000; 59702334400; 57192364126	Hyaluronic Acid-Based Therapy for Alleviating Early Lipid Peroxidation in Peripheral Nerve Compression Injury Repair	2025	World Neurosurgery	197		123818			0	0	10.1016/j.wneu.2025.123818	https://www.scopus.com/inward/record.uri?eid=2-s2.0-105000566071&doi=10.1016%2Fj.wneu.2025.123818&partnerID=40&md5=91357a727975d053bf6f256f882e099e	Department of Orthopaedics, General Hospital of People's Liberation Army, Beijing, China; Sports Medicine & Rehabilitation, National Clinical Research Center for Orthopedics, Beijing, China; Senior Department of Orthopedics, General Hospital of People's Liberation Army, Beijing, China; Surgical Second Clinic, Heilongjiang Municipal Corps Hospital of Chinese People’s Armed Police Force, Harbin, Ch…	Du, Longbo, Department of Orthopaedics, General Hospital of People's Liberation Army, Beijing, China, Sports Medicine & Rehabilitation, National Clinical Research Center for Orthopedics, Beijing, China, Senior Department of Orthopedics, General Hospital of People's Liberation Army, Beijing, China; Zeng, Chuyang, Sports Medicine & Rehabilitation, National Clinical Research Center for Orthopedics, …	Background: Peripheral nerve injuries compromise sensory and motor functions, severely affecting patients' quality of life. Early lipid peroxidation drives oxidative stress, disrupting the regenerative microenvironment. Hyaluronic acid (HA), an essential extracellular matrix component, shows promise in mitigating oxidative damage and fostering repair. Methods: In a rat sciatic nerve crush model, …	CD44; Extracellular matrix; Hyaluronic acid; Lipid peroxidation; Oxidative stress; Peripheral nerve injury	39987976	Article	Scopus	2-s2.0-105000566071
Shen, J.; Jia, G.; Wu, Q.; Yang, H.; Jiang, Y.; Wu, X.; Chai, Y.; Zhang, C.; Xu, J.	Shen, Junjie (57219977939); Jia, Guoping (58569881000); Wu, Qinghe (57217489762); Yang, Huizhen (59228053000); Jiang, Yifei (57302643100); Wu, Xubo (58691988800); Chai, Yimin (7102457085); Zhang, Chunfu (8596742700); Xu, Jia (57112836200)	57219977939; 58569881000; 57217489762; 59228053000; 57302643100; 58691988800; 7102457085; 8596742700; 57112836200	Black phosphorus nanosheets fortified with catalase to enhance Schwann cell responses for neural repair	2025	Journal of Controlled Release	380			579	598	0	3	10.1016/j.jconrel.2025.02.017	https://www.scopus.com/inward/record.uri?eid=2-s2.0-85217976939&doi=10.1016%2Fj.jconrel.2025.02.017&partnerID=40&md5=0ea08ef69bf3b43d84433ce5b7994eec	Department of Orthopaedic Surgery, Shanghai Sixth People's Hospital, Shanghai, China; Shanghai Jiao Tong University, Shanghai, China	Shen, Junjie, Department of Orthopaedic Surgery, Shanghai Sixth People's Hospital, Shanghai, China; Jia, Guoping, Shanghai Jiao Tong University, Shanghai, China; Wu, Qinghe, Shanghai Jiao Tong University, Shanghai, China; Yang, Huizhen, Shanghai Jiao Tong University, Shanghai, China; Jiang, Yifei, Shanghai Jiao Tong University, Shanghai, China; Wu, Xubo, Shanghai Jiao Tong University, Shanghai, C…	Peripheral nerve injuries (PNI) present a significant clinical challenge due to the complex cellular and molecular activities that hinder functional recovery. Schwann cells (SCs), the principal glial cells in the peripheral nervous system, play a vital role in neural repair by transitioning into a repairing phenotype capable of supporting axonal regrowth. However, these regenerative properties fa…	Black phosphorus; Catalase; Nanosheet; Peripheral nerve injuries; Schwann cells	39938721	Article	Scopus	2-s2.0-85217976939
Li, X.; Yi, M.; Song, Z.; Ni, T.; Tu, L.; Yu, M.; Zhang, L.; Shi, J.; Gao, W.; Zhang, Q.; Yan, W.	Li, Xiangyu (59884562500); Yi, Min (59307580900); Song, Ziyan (59665300200); Ni, Tianyi (58770754500); Tu, Liying (58943163300); Yu, Miao (59664508900); Zhang, Lantian (58922374500); Shi, Jingping (57756853100); Gao, Weicheng (57213992182); Zhang, Qian (56470997900); Yan, Wei (56441946000)	59884562500; 59307580900; 59665300200; 58770754500; 58943163300; 59664508900; 58922374500; 57756853100; 57213992182; 56470997900; 56441946000	A calcitonin gene-related peptide co-crosslinked hydrogel promotes diabetic wound healing by regulating M2 macrophage polarization and angiogenesis	2025	Acta Biomaterialia	196			109	122	0	5	10.1016/j.actbio.2025.02.046	https://www.scopus.com/inward/record.uri?eid=2-s2.0-85219574066&doi=10.1016%2Fj.actbio.2025.02.046&partnerID=40&md5=a11a49084f0b7da4a1c430d50e25d1ca	Department of Burn and Plastic Surgery, Jiangsu Province Hospital, Nanjing, China; Department of General Surgery, Jiangsu Province Hospital, Nanjing, China; Department of Plastic Surgery, Nanjing Medical University, Nanjing, China; Department of Oncology, Jiangsu Province Hospital, Nanjing, China	Li, Xiangyu, Department of General Surgery, Jiangsu Province Hospital, Nanjing, China; Yi, Min, Department of Plastic Surgery, Nanjing Medical University, Nanjing, China; Song, Ziyan, Department of General Surgery, Jiangsu Province Hospital, Nanjing, China; Ni, Tianyi, Department of Burn and Plastic Surgery, Jiangsu Province Hospital, Nanjing, China; Tu, Liying, Department of Plastic Surgery, Nan…	Delayed diabetic wound (DBW) healing is a severe complication of diabetes, characterized notably by peripheral sensory neuropathy. The underlying mechanism of sensory nerves and DBW remain unclear. Here, we demonstrate the role of calcitonin gene-related peptide (CGRP) in regulating epithelialization and angiogenesis in DBW. Subsequently, we design and synthesis a gelatin methacryloyl (GelMA-CGRP…	Angiogenesis; Calcitonin gene-related peptide; Diabetic Wound; GelMA Hydrogel; Macrophage; Polarization	40020959	Article	Scopus	2-s2.0-85219574066
Cheng, R.; Liu, Z.; Li, M.; Shen, Z.; Wang, X.; Zhang, J.; Sang, S.	Cheng, Rong (57224862616); Liu, Zixian (57991991100); Li, Meng (57250192000); Shen, Zhizhong (57197762730); Wang, Xiaoyuan (59885928100); Zhang, Jingchun (59652036200); Sang, Shengbo (55364391300)	57224862616; 57991991100; 57250192000; 57197762730; 59885928100; 59652036200; 55364391300	Peripheral nerve regeneration with 3D printed bionic double-network conductive scaffold based on GelMA/chitosan/polypyrrole	2025	International Journal of Biological Macromolecules	304		140746			0	7	10.1016/j.ijbiomac.2025.140746	https://www.scopus.com/inward/record.uri?eid=2-s2.0-85217076221&doi=10.1016%2Fj.ijbiomac.2025.140746&partnerID=40&md5=b90d7363e32a9455163d66c5120f8724	College of Electronic Information and Optical Engineering, Taiyuan University of Technology, Taiyuan, China; Taiyuan University of Technology, Taiyuan, China; Shanxi-Zheda Institute of Advanced Materials and Chemical Engineering, Taiyuan, China; Shanxi Research Institute of 6D Artificial Intelligence Biomedical Science, Taiyuan, China; College of Letters and Science, University of California, Dav…	Cheng, Rong, College of Electronic Information and Optical Engineering, Taiyuan University of Technology, Taiyuan, China; Liu, Zixian, College of Electronic Information and Optical Engineering, Taiyuan University of Technology, Taiyuan, China, Taiyuan University of Technology, Taiyuan, China; Li, Meng, College of Electronic Information and Optical Engineering, Taiyuan University of Technology, Ta…	Peripheral nerve injury (PNI) is a serious condition with limited surgical treatment options available. Conductive hydrogels have emerged as a promising alternative due to their ability to facilitate electrical signal exchange between cells and replicate the physiological microenvironment of electroactive tissues. Three-dimensional (3D) printing offers an innovative approach for fabricating neura…	3D printing; Chitosan; Electrical stimulation; Nerve tissue engineering; Polypyrrole	39929463	Article	Scopus	2-s2.0-85217076221
Maeng, W.-Y.; Lee, Y.; Chen, S.-H.; Kim, K.S.; Sung, D.; Tseng, W.-L.; Kim, G.-N.; Koh, Y.-H.; Hsueh, Y.-Y.; Koo, J.	Maeng, Woo-youl (57190286352); Lee, Yerim (58249319900); Chen, Szuhan (56683311700); Kim, Kyung-su (57221112175); Sung, Daeun (57222810840); Tseng, Wanling (15847259700); Kim, Gyunam (57218511986); Koh, Young-hag (59889834500); Hsueh, Yuan Yu (35344750300); Koo, Jahyun (57193222594)	57190286352; 58249319900; 56683311700; 57221112175; 57222810840; 15847259700; 57218511986; 59889834500; 35344750300; 57193222594	3D printed biodegradable hydrogel-based multichannel nerve conduits mimicking peripheral nerve fascicules	2025	Materials Today Bio	31		101514			0	5	10.1016/j.mtbio.2025.101514	https://www.scopus.com/inward/record.uri?eid=2-s2.0-85216187590&doi=10.1016%2Fj.mtbio.2025.101514&partnerID=40&md5=798f4e88f4a55bf7b6e2364a1892870c	School of Biomedical Engineering, Korea University, Seoul, South Korea; Northwestern University, Evanston, United States; Center for Bio-Integrated Electronics, Northwestern University, Evanston, United States; Interdisciplinary Program in Precision Public Health, Korea University, Seoul, South Korea; Department of Surgery, National Cheng Kung University Hospital, Tainan, Taiwan; Department of Ph…	Maeng, Woo-youl, School of Biomedical Engineering, Korea University, Seoul, South Korea, Northwestern University, Evanston, United States, Center for Bio-Integrated Electronics, Northwestern University, Evanston, United States; Lee, Yerim, School of Biomedical Engineering, Korea University, Seoul, South Korea, Interdisciplinary Program in Precision Public Health, Korea University, Seoul, South Ko…	Treating peripheral nerve injury (PNI) is a prevalent clinical challenge. The improper dispersion of regenerating axons makes it difficult to develop nerve guidance conduits (NGCs) for treating PNI. The multichannel NGCs, designed to mimic the fascicular structure of nerves, are proposed as an alternative to single hollow lumen NGCs. Hydrogel-based NGCs with microscale multichannels resembling ac…	Food-grade dye; In vivo animal studies; Mimicking real nerve fascicles; Nerve guidance conduits; Peripheral nerve injury; Peripheral nerve regeneration; VAT-Free DLP		Article	Scopus	2-s2.0-85216187590
Liu, Y.; Du, Y.; Wang, J.; Wu, L.; Lin, F.; Cui, W.	Liu, Yupu (57203508224); Du, Yawei (57193126320); Wang, Juan (57189636493); Wu, Longxi (57571694800); Lin, Feng (59813861600); Cui, Wenguo (13805955800)	57203508224; 57193126320; 57189636493; 57571694800; 59813861600; 13805955800	Reduce electrical overload via threaded Chinese acupuncture in nerve electrical therapy	2025	Bioactive Materials	46			476	493	0	4	10.1016/j.bioactmat.2024.12.025	https://www.scopus.com/inward/record.uri?eid=2-s2.0-85213871739&doi=10.1016%2Fj.bioactmat.2024.12.025&partnerID=40&md5=c4fdd14714f40dad8e5ca218856ae587	Department of Orthopaedics, Ruijin Hospital, Shanghai, China	Liu, Yupu, Department of Orthopaedics, Ruijin Hospital, Shanghai, China; Du, Yawei, Department of Orthopaedics, Ruijin Hospital, Shanghai, China; Wang, Juan, Department of Orthopaedics, Ruijin Hospital, Shanghai, China; Wu, Longxi, Department of Orthopaedics, Ruijin Hospital, Shanghai, China; Lin, Feng, Department of Orthopaedics, Ruijin Hospital, Shanghai, China; Cui, Wenguo, Department of Ortho…	Bioelectrical stimulation is a powerful technique used to promote tissue regeneration, but it can be hindered by an “electrical overload” phenomenon in the core region of stimulation. We develop a threaded microneedle electrode system that protects against “electrical overload” by delivering medicinal hydrogel microspheres into the core regions. The threaded needle body is coated with polydopamin…	Bioelectrical stimulation; Electrical overload; Microspheres; Neuroregeneration; Threaded microneedle electrode system		Article	Scopus	2-s2.0-85213871739
Su, H.; Ye, Q.; Wang, D.; Liu, A.; Wang, Y.; Zhang, Y.; Weng, L.	Su, Hai Tao (59695384500); Ye, Qiuping (57217057233); Wang, Di (57216128185); Liu, Anqi (59730870800); Wang, Yaguang (36987767900); Zhang, Ye (57200629893); Weng, Lijun (26436119700)	59695384500; 57217057233; 57216128185; 59730870800; 36987767900; 57200629893; 26436119700	A self-assembling peptide-based hydrogel containing NF-κB inhibitors and NGF for peripheral nerve injury repair	2025	Biofabrication	17	2	025031			0	4	10.1088/1758-5090/adc340	https://www.scopus.com/inward/record.uri?eid=2-s2.0-105002283898&doi=10.1088%2F1758-5090%2Fadc340&partnerID=40&md5=389e91bde55edd7c63a5ff2214fbc49f	Department of Pain Management, Anhui Medical University, Hefei, China; Department of Anesthesiology, Anhui Medical University, Hefei, China; Anhui Medical University, Hefei, China	Su, Hai Tao, Department of Pain Management, Anhui Medical University, Hefei, China, Department of Anesthesiology, Anhui Medical University, Hefei, China, Anhui Medical University, Hefei, China; Ye, Qiuping, Department of Pain Management, Anhui Medical University, Hefei, China, Department of Anesthesiology, Anhui Medical University, Hefei, China, Anhui Medical University, Hefei, China; Wang, Di, D…	An inflammatory response may be initiated after peripheral nerve injury (PNI), potentially hindering the repair and regeneration of damaged nerves. Administering anti-inflammatory agents to modulate macrophage phenotypes may reduce post-injury inflammation and show potential for treating PNI. Regrettably, the limited half-lives of these compounds within the human body constrain their efficacy as …	anti-inflammatory; peripheral nerve injury; supramolecular hydrogel; sustained release	40145273	Article	Scopus	2-s2.0-105002283898
Jin, S.; Jung, H.; Song, J.; Kim, S.; Yoon, S.; Kim, J.H.; Lee, J.S.; Kim, Y.J.; Son, D.; Shin, M.	Jin, Subin (57361862400); Jung, Hyunjin (57788390000); Song, Jihyang (57880215000); Kim, Sumin (57265974300); Yoon, Subeen (59132080900); Kim, Jung-hyun (59218978800); Lee, Jung-seung (55250178100); Kim, Yong Jun (57141086400); Son, Donghee (56076777700); Shin, Mikyung (55973400500)	57361862400; 57788390000; 57880215000; 57265974300; 59132080900; 59218978800; 55250178100; 57141086400; 56076777700; 55973400500	Adhesive and Conductive Fibrous Hydrogel Bandages for Effective Peripheral Nerve Regeneration	2025	Advanced Healthcare Materials	14	7	2403722			0	8	10.1002/adhm.202403722	https://www.scopus.com/inward/record.uri?eid=2-s2.0-85215690262&doi=10.1002%2Fadhm.202403722&partnerID=40&md5=eef57c228efeb3790c7d52594a4c357d	Department of Intelligent Precision Healthcare Convergence, Sungkyunkwan University, Seoul, South Korea; Institute for Basic Science, Daejeon, Daejeon, South Korea; SKKU College of Information and Communication Engineering, Suwon, South Korea; Department of Artificial Intelligence System Engineering, Sungkyunkwan University, Seoul, South Korea; Department of Biomedical Sciences, KyungHee Universi…	Jin, Subin, Department of Intelligent Precision Healthcare Convergence, Sungkyunkwan University, Seoul, South Korea, Institute for Basic Science, Daejeon, Daejeon, South Korea; Jung, Hyunjin, SKKU College of Information and Communication Engineering, Suwon, South Korea; Song, Jihyang, Department of Artificial Intelligence System Engineering, Sungkyunkwan University, Seoul, South Korea; Kim, Sumin…	Peripheral nerve injury is a common disease resulting in reversible and irreversible impairments of motor and sensory functions. In addition to conventional surgical interventions such as nerve grafting and neurorrhaphy, nerve guidance conduits are used to effectively support axonal growth without unexpected neuroma formation. However, there are still challenges to secure tissue-mimetic mechanica…	adhesives; conductive polymers; hydrogel microfibers; peripheral nerve regeneration	39846266	Article	Scopus	2-s2.0-85215690262
Fan, N.; Song, D.; Ding, H.; Yang, H.; Xu, C.; Wang, C.; Yang, Y.	Fan, Na (59533313300); Song, Da (57221711976); Ding, Huairong (59533111500); Yang, Hongli (57020163200); Xu, Cong (57195929535); Wang, Chao (59533111600); Yang, Yikun (59881710900)	59533313300; 57221711976; 59533111500; 57020163200; 57195929535; 59533111600; 59881710900	E-jet 3D printed aligned nerve guidance conduits incorporated with decellularized extracellular matrix hydrogel encapsulating extracellular vesicles for peripheral nerve repair	2025	Acta Biomaterialia	194			122	139	0	5	10.1016/j.actbio.2025.01.025	https://www.scopus.com/inward/record.uri?eid=2-s2.0-85216371621&doi=10.1016%2Fj.actbio.2025.01.025&partnerID=40&md5=c30731fa7175e801631ba1b8c00683b2	Liaocheng People's Hospital, Liaocheng, China; Department of Orthopaedics, Liaocheng People's Hospital, Liaocheng, China; Department of Orthopaedics, Beijing Jishuitan Hospital, Beijing, China; Liaocheng People's Hospital, Liaocheng, China; Institute of BioPharmceutical Research, Liaocheng University, Liaocheng, China	Fan, Na, Liaocheng People's Hospital, Liaocheng, China; Song, Da, Department of Orthopaedics, Liaocheng People's Hospital, Liaocheng, China, Department of Orthopaedics, Beijing Jishuitan Hospital, Beijing, China; Ding, Huairong, Department of Orthopaedics, Liaocheng People's Hospital, Liaocheng, China, Department of Orthopaedics, Beijing Jishuitan Hospital, Beijing, China; Yang, Hongli, Liaocheng…	Peripheral nerve injury (PNI) as a common clinical issue that presents significant challenges for repair. Factors such as donor site morbidity from autologous transplantation, slow recovery of long-distance nerve damage, and deficiencies in local cytokines and extracellular matrix contribute to the complexity of effective PNI treatment. It is extremely urgent to develop functional nerve guidance …	3D printing; Alignment scaffold; Extracellular vesicles; Peripheral nerve regeneration; Umbilical cord extracellular matrix	39824451	Article	Scopus	2-s2.0-85216371621
Bi, S.; He, C.; Zhou, Y.; Liu, R.; Chen, C.; Zhao, X.; Zhang, L.; Cen, Y.; Gu, J.; Yan, B.	Bi, Siwei (57202690485); He, Changyuan (57836856800); Zhou, Yannan (58038123000); Liu, Ruiqi (56183518800); Chen, Chong (57437110000); Zhao, Xueshan (57210897951); Zhang, Li (59325817100); Cen, Ying (7005523149); Gu, Jun (55456868200); Yan, Bin (56104457300)	57202690485; 57836856800; 58038123000; 56183518800; 57437110000; 57210897951; 59325817100; 7005523149; 55456868200; 56104457300	Versatile conductive hydrogel orchestrating neuro–immune microenvironment for rapid diabetic wound healing through peripheral nerve regeneration	2025	Biomaterials	314		122841			0	30	10.1016/j.biomaterials.2024.122841	https://www.scopus.com/inward/record.uri?eid=2-s2.0-85203833659&doi=10.1016%2Fj.biomaterials.2024.122841&partnerID=40&md5=359ec8f13528e2ba1746d3e97f74ace0	Department of Burn and Plastic Surgery, West China School of Medicine/West China Hospital of Sichuan University, Chengdu, China; College of Biomass Science and Engineering, Sichuan University, Chengdu, China; Department of Cardiovascular Surgery, West China School of Medicine/West China Hospital of Sichuan University, Chengdu, China	Bi, Siwei, Department of Burn and Plastic Surgery, West China School of Medicine/West China Hospital of Sichuan University, Chengdu, China; He, Changyuan, College of Biomass Science and Engineering, Sichuan University, Chengdu, China; Zhou, Yannan, Department of Burn and Plastic Surgery, West China School of Medicine/West China Hospital of Sichuan University, Chengdu, China; Liu, Ruiqi, Departmen…	Diabetic wound (DW), notorious for prolonged healing processes due to the unregulated immune response, neuropathy, and persistent infection, poses a significant challenge to clinical management. Current strategies for treating DW primarily focus on alleviating the inflammatory milieu or promoting angiogenesis, while limited attention has been given to modulating the neuro-immune microenvironment.…	Curcumin release; Diabetic wounds; Hydrogel dressing; Nerve repair; Neuro-immune microenvironmental modulation	39293307	Article	Scopus	2-s2.0-85203833659
Jia, S.; Zhou, H.; Chen, J.; Lin, J.; Zhu, X.; Weng, J.; Li, W.; Yu, F.	Jia, Shicheng (57219992531); Zhou, Hongfa (58960360400); Chen, Jiayou (58736414100); Lin, Jiashan (59763444400); Zhu, Xinlei (59763596600); Weng, Jian (57211618551); Li, Wei (57196305000); Yu, Fei (57211721251)	57219992531; 58960360400; 58736414100; 59763444400; 59763596600; 57211618551; 57196305000; 57211721251	A comprehensive review of hydrogel strategies for repairing peripheral nerve injuries	2025	Brain-X	3	1	e70012			0	2	10.1002/brx2.70012	https://www.scopus.com/inward/record.uri?eid=2-s2.0-105003995410&doi=10.1002%2Fbrx2.70012&partnerID=40&md5=5448a1f7e7d172e46899e1a63bfb1eed	Department of Sports Medicine, Peking University Shenzhen Hospital, Shenzhen, China; National & Local Joint Engineering Research Center of Orthopaedic Biomaterials, Shenzhen, China; Shenzhen Key Laboratory of Orthopaedic Diseases and Biomaterials Research, Shenzhen, China; Shantou University Medical College, Shantou, China; Department of Bone and Joint Surgery, Peking University Shenzhen Hospital…	Jia, Shicheng, Department of Sports Medicine, Peking University Shenzhen Hospital, Shenzhen, China, National & Local Joint Engineering Research Center of Orthopaedic Biomaterials, Shenzhen, China, Shenzhen Key Laboratory of Orthopaedic Diseases and Biomaterials Research, Shenzhen, China, Shantou University Medical College, Shantou, China; Zhou, Hongfa, National & Local Joint Engineering Research …	As an etiological factor underlying physical and mental disability in humans, peripheral nerve injuries (PNIs) can induce pain, sensory impairment, and disability. Despite their regenerative ability, peripheral nerves cannot self-repair after severe defects. While nerve grafting is the gold standard for the treatment of PNIs, it is limited by graft versus host reactions, surgical complications, a…	biological factor loaded hydrogel; biomaterials; cell loaded hydrogel; functionalized hydrogels; peripheral nerve injury repair		Review	Scopus	2-s2.0-105003995410
Wang, P.; You, J.; Liu, G.; Wang, Q.; Zhang, L.; Lu, X.; Qin, J.; Dong, Z.; Yi, B.; Huang, Q.	Wang, Penghui (57224453673); You, Jiongming (57202422900); Liu, Guang (55979971700); Wang, Qiming (59484202400); Zhang, Linjie (57788009200); Lu, Xinwu (8839201800); Qin, Jinbao (55276472800); Dong, Zhihui (56665498200); Yi, Bingcheng (57189441249); Huang, Qun (57221634448)	57224453673; 57202422900; 55979971700; 59484202400; 57788009200; 8839201800; 55276472800; 56665498200; 57189441249; 57221634448	The Combination of Aligned PDA-Fe@PLCL Conduit with Aligned GelMA Hydrogel Promotes Peripheral Nerve Regeneration	2025	Advanced Healthcare Materials	14	4	2403370			0	3	10.1002/adhm.202403370	https://www.scopus.com/inward/record.uri?eid=2-s2.0-85212877638&doi=10.1002%2Fadhm.202403370&partnerID=40&md5=d13541bd9afcbeb5bb888da1ccf744a0	Department of Vascular Surgery, Fudan University, Shanghai, China; Department of Orthopaedics, Wenzhou Hospital of Integrated Traditional Chinese and Western Medicine, Wenzhou, China; Department of Vascular Surgery, Shanghai Ninth People's Hospital, Shanghai JiaoTong University School of Medicine, Shanghai, China; School of Rehabilitation Sciences and Engineering, University of Health and Rehabil…	Wang, Penghui, Department of Vascular Surgery, Fudan University, Shanghai, China; You, Jiongming, Department of Orthopaedics, Wenzhou Hospital of Integrated Traditional Chinese and Western Medicine, Wenzhou, China; Liu, Guang, Department of Vascular Surgery, Shanghai Ninth People's Hospital, Shanghai JiaoTong University School of Medicine, Shanghai, China; Wang, Qiming, Department of Vascular Sur…	Biomaterial-assisted therapeutic strategies enable precise modulation to direct endogenous cellular responses and harness regenerative capabilities for nerve repair. However, achieving effective cellular engagement during nerve remodeling remains challenging. Herein, a novel composite nerve guidance conduit (NGC), the GelMA/PLys@PDA-Fe@PLCL conduit is developed by combining aligned poly(l-lactide…	electrospinning; hydrogel; nanofibers; nerve guidance conduits; peripheral nerve regeneration	39718234	Article	Scopus	2-s2.0-85212877638
Taisescu, O.; Dinescu, V.C.; Rotaru-Zavaleanu, A.D.; Greșiță, A.; Hadjiargyrou, M.	Taisescu, Oana (56225701600); Dinescu, Venera Cristina (56803772800); Rotaru-Zavaleanu, Alexandra Daniela (57895025300); Greșiță, Andrei (57194271810); Hadjiargyrou, Michael (7003855013)	56225701600; 56803772800; 57895025300; 57194271810; 7003855013	Hydrogels for Peripheral Nerve Repair: Emerging Materials and Therapeutic Applications	2025	Gels	11	2	126			0	11	10.3390/gels11020126	https://www.scopus.com/inward/record.uri?eid=2-s2.0-85218854546&doi=10.3390%2Fgels11020126&partnerID=40&md5=992783f317c99c65a4bcd1074d8a1526	Department of Human Anatomy, Universitatea de Medicină şi Farmacie din Craiova, Craiova, Romania; Department of Health Promotion and Occupational Medicine, Universitatea de Medicină şi Farmacie din Craiova, Craiova, Romania; Department of Epidemiology, Universitatea de Medicină şi Farmacie din Craiova, Craiova, Romania; Experimental Research Centre for Normal and Pathological Aging, Universitatea…	Taisescu, Oana, Department of Human Anatomy, Universitatea de Medicină şi Farmacie din Craiova, Craiova, Romania; Dinescu, Venera Cristina, Department of Health Promotion and Occupational Medicine, Universitatea de Medicină şi Farmacie din Craiova, Craiova, Romania; Rotaru-Zavaleanu, Alexandra Daniela, Department of Epidemiology, Universitatea de Medicină şi Farmacie din Craiova, Craiova, Romania…	Peripheral nerve injuries pose a significant clinical challenge due to the complex biological processes involved in nerve repair and their limited regenerative capacity. Despite advances in surgical techniques, conventional treatments, such as nerve autografts, are faced with limitations like donor site morbidity and inconsistent functional outcomes. As such, there is a growing interest in new, n…	axonal growth; bioactive molecules; functionalized hydrogels; inflammation modulation; nerve regeneration; neuronal survival; peripheral nerve injury; tissue engineering		Review	Scopus	2-s2.0-85218854546
Gao, J.; Zhou, Y.; Xu, G.; Wei, Z.; Ding, L.; Zhang, W.; Huang, Y.	Gao, Jie (55859642200); Zhou, Yiduo (57218142092); Xu, Gang (57426743700); Wei, Zhongqing (36908419900); Ding, Liucheng (55232851200); Zhang, Wei (57276005300); Huang, Yi (57218183589)	55859642200; 57218142092; 57426743700; 36908419900; 55232851200; 57276005300; 57218183589	Hybrid hydrogels containing gradients in gold nanoparticles for localized delivery of mesenchymal stem cells and enhanced nerve tissues remodeling in vivo	2025	Materials Today Bio	30		101411			0	3	10.1016/j.mtbio.2024.101411	https://www.scopus.com/inward/record.uri?eid=2-s2.0-85212310431&doi=10.1016%2Fj.mtbio.2024.101411&partnerID=40&md5=06eaa74a706389302e975f0b0937ce18	Department of Urology, Jiangnan University, Wuxi, China; Department of Urology, Nanjing Medical University, Nanjing, China; School of Materials Science and Engineering, Southeast University, Nanjing, China; Institute of Chemistry and Biochemistry, Freie Universität Berlin, Berlin, Germany	Gao, Jie, Department of Urology, Jiangnan University, Wuxi, China; Zhou, Yiduo, Department of Urology, Nanjing Medical University, Nanjing, China, Institute of Chemistry and Biochemistry, Freie Universität Berlin, Berlin, Germany; Xu, Gang, School of Materials Science and Engineering, Southeast University, Nanjing, China; Wei, Zhongqing, Department of Urology, Nanjing Medical University, Nanjing,…	Currently, most peripheral nerve injuries are incurable mainly due to excessive reactive oxygen species (ROS) generation in inflammatory tissues, which can further exacerbate localized tissue injury and cause chronic diseases. Although promising for promoting nerve regeneration, stem cell therapy still suffers from abundant intrinsic limitations, mainly including excessive ROS in lesions and inef…	Gold nanoparticles; Hydrogel; Mesenchymal stem cells; Neural regeneration; Peripheral nerve injury		Article	Scopus	2-s2.0-85212310431
Zhang, B.; Zhang, H.; Hu, Y.; Tian, L.; Cheng, H.; Wang, Y.; Gao, X.; Cui, Q.; Zheng, S.; Feng, P.; Bian, F.; Wang, Y.; Liu, T.; Zhang, C.; Chai, R.	Zhang, Bin (57212139274); Zhang, Hui (57208603053); Hu, Yangnan (57206728479); Tian, Lei (57210390023); Cheng, Hong (57647824800); Wang, Yusong (59196081600); Gao, Xin (59240781300); Cui, Qingyue (58503849200); Zheng, Shasha (58504660000); Feng, Pan (56047235800); Bian, Feika (57191830593); Wang, Yu (57204711407); Liu, Tingting (59196291800); Zhang, Chen (57216226956); Chai, Renjie (37065753300)	57212139274; 57208603053; 57206728479; 57210390023; 57647824800; 59196081600; 59240781300; 58503849200; 58504660000; 56047235800; 57191830593; 57204711407; 59196291800; 57216226956; 37065753300	Decellularized umbilical cord wrapped with conductive hydrogel for peripheral nerve regeneration	2025	Aggregate	6	2	e674			0	5	10.1002/agt2.674	https://www.scopus.com/inward/record.uri?eid=2-s2.0-85205784511&doi=10.1002%2Fagt2.674&partnerID=40&md5=8b2a2d9cb21ad7a3946dbdfb038e2288	Department of Otolaryngology-Head and Neck Surgery, Southeast University, Nanjing, China; Co-innovation Center of Neuroregeneration, Nantong University, Nantong, China; Wenzhou Medical University, Wenzhou, China; Institute of Translational Medicine, Medical School of Nanjing University, Nanjing, China; State Key Laboratory of Neurology and Oncology Drug Development, Nanjing, China; School of Basi…	Zhang, Bin, Department of Otolaryngology-Head and Neck Surgery, Southeast University, Nanjing, China, Co-innovation Center of Neuroregeneration, Nantong University, Nantong, China; Zhang, Hui, Department of Otolaryngology-Head and Neck Surgery, Southeast University, Nanjing, China; Hu, Yangnan, Department of Otolaryngology-Head and Neck Surgery, Southeast University, Nanjing, China, Co-innovation…	Nerve guidance conduits have demonstrated great promise for the restoration of injured peripheral nerves in recent decades. Associated research has focused on improving the structure and function of these conduits as well as simplifying the manufacturing processes. Herein, a novel decellularized umbilical cord (DUC) wrapped with conductive hydrogel is presented for peripheral nerve regeneration, …	conductive hydrogel; decellularized umbilical cord; MXene; nerve regeneration; tissue engineering		Article	Scopus	2-s2.0-85205784511
Chang, J.; Yin, X.-M.; Zhang, M.; Liu, J.-W.; Zhao, L.	Chang, Jun (58448064500); Yin, Xiumei (58945115900); Zhang, Man (58581156700); Liu, Jianwei (55659748200); Zhao, Lan (57195037915)	58448064500; 58945115900; 58581156700; 55659748200; 57195037915	Bridging bioengineering and nanotechnology: Bone marrow derived mesenchymal stem cell-exosome solutions for peripheral nerve injury	2025	World Journal of Stem Cells	17	1	101161			0	2	10.4252/wjsc.v17.i1.101161	https://www.scopus.com/inward/record.uri?eid=2-s2.0-85216979200&doi=10.4252%2Fwjsc.v17.i1.101161&partnerID=40&md5=3d11000ec82d87ab84e7c2ea2e1f2147	First Teaching Hospital of Tianjin University of Traditional Chinese Medicine, Tianjin, China; National Clinical Research Center for Chinese Medicine Acupuncture and Moxibustion, Tianjin, China; School of Acupuncture & Moxibustion and Tuina, Tianjin University of Traditional Chinese Medicine, Tianjin, China; School of Integrative Medicine, Tianjin University of Traditional Chinese Medicine, Tianj…	Chang, Jun, First Teaching Hospital of Tianjin University of Traditional Chinese Medicine, Tianjin, China, National Clinical Research Center for Chinese Medicine Acupuncture and Moxibustion, Tianjin, China; Yin, Xiumei, First Teaching Hospital of Tianjin University of Traditional Chinese Medicine, Tianjin, China, National Clinical Research Center for Chinese Medicine Acupuncture and Moxibustion, …	Peripheral nerve injury (PNI) is a common disease that is difficult to nerve regeneration with current therapies. Fortunately, Zou et al demonstrated the role and mechanism of bone marrow derived mesenchymal stem cells (BMSCs) in promoting nerve regeneration, revealing broad prospects for BMSCs trans- plantation in alleviating PNI. We confirmed the fact that BMSCs significantly alleviate PNI, but…	Bioengineering; Exosome; Key Words: Mesenchymal stem cells; MicroRNA; Nanotechnology; Peripheral nerve injury		Article	Scopus	2-s2.0-85216979200
Dinescu, V.C.; Martin, L.; Bica, M.; Vasile, R.C.; Greșiță, A.; Bunescu, M.; Ruscu, M.A.; Aldea, M.; Rotaru-Zavaleanu, A.D.	Dinescu, Venera Cristina (56803772800); Martin, Liviu (57207824873); Bica, Marius (57203729003); Vasile, Ramona Constantina (57204614707); Greșiță, Andrei (57194271810); Bunescu, Marius Gabriel (57194223369); Ruscu, Mihai Andrei (57329485900); Aldea, Madalina (58923676600); Rotaru-Zavaleanu, Alexandra Daniela (57895025300)	56803772800; 57207824873; 57203729003; 57204614707; 57194271810; 57194223369; 57329485900; 58923676600; 57895025300	Hydrogel-Based Innovations in Carpal Tunnel Syndrome: Bridging Pathophysiological Complexities and Translational Therapeutic Gaps	2025	Gels	11	1	52			0	4	10.3390/gels11010052	https://www.scopus.com/inward/record.uri?eid=2-s2.0-85215982507&doi=10.3390%2Fgels11010052&partnerID=40&md5=e804f80f420fd9892a24c4520d41339b	Department of Health Promotion and Occupational Medicine, Universitatea de Medicină şi Farmacie din Craiova, Craiova, Romania; Faculty of Medical Care, Universitatea Titu Maiorescu, Bucharest, Romania; Department of Surgery, Universitatea de Medicină şi Farmacie din Craiova, Craiova, Romania; Department of Epidemiology, Universitatea de Medicină şi Farmacie din Craiova, Craiova, Romania; Departme…	Dinescu, Venera Cristina, Department of Health Promotion and Occupational Medicine, Universitatea de Medicină şi Farmacie din Craiova, Craiova, Romania; Martin, Liviu, Faculty of Medical Care, Universitatea Titu Maiorescu, Bucharest, Romania; Bica, Marius, Department of Surgery, Universitatea de Medicină şi Farmacie din Craiova, Craiova, Romania; Vasile, Ramona Constantina, Department of Epidemio…	Carpal Tunnel Syndrome (CTS) is a prevalent neuropathic disorder caused by chronic compression of the median nerve, leading to sensory and motor impairments. Conventional treatments, such as corticosteroid injections, wrist splinting, and surgical decompression, often fail to provide adequate outcomes for chronic or recurrent cases, emphasizing the need for innovative therapies. Hydrogels, highly…	biomaterials; carpal tunnel syndrome; CTS therapy; functional hydrogels; hydrogels; peripheral nerve injury		Review	Scopus	2-s2.0-85215982507
Kang, L.; Fang, E.; Gu, M.; Guan, Y.; Wu, D.; Zhang, X.; Yu, W.; Wang, J.; Zeng, Z.; Xu, S.; He, Y.; Yuan, W.-E.	Kang, Liyuan (59377856200); Fang, Enlai (59377695300); Gu, Muge (58608670500); Guan, Yuanye (59377063600); Wu, Di (59377695400); Zhang, Xiangqi (57195554865); Yu, Wei (7403913582); Wang, Jiayu (58701795600); Zeng, Zhen (59377379800); Xu, Shengjing (59377221100); He, Yanjie (59377063700); Yuan, Weien (16041123500)	59377856200; 59377695300; 58608670500; 59377063600; 59377695400; 57195554865; 7403913582; 58701795600; 59377379800; 59377221100; 59377063700; 16041123500	An injectable thermosensitive pluronic F127 loaded-nanohydroxyapatite / Polydopamine for promoting sciatic nerve repair after crush injury	2025	Colloids and Surfaces B: Biointerfaces	245		114324			0	3	10.1016/j.colsurfb.2024.114324	https://www.scopus.com/inward/record.uri?eid=2-s2.0-85206989814&doi=10.1016%2Fj.colsurfb.2024.114324&partnerID=40&md5=f01ded0f51d34e7f2e0813cc8c9adaff	School of Pharmaceutical Sciences, Shanghai Jiao Tong University, Shanghai, China; Engineering Research Center of Cell & Therapeutic Antibody, Shanghai Jiao Tong University, Shanghai, China; National Key Laboratory of Innovative Immunotherapy, Shanghai Jiao Tong University, Shanghai, China; Shanghai Jiao Tong University, Shanghai, China; 905th Hospital of PLA Navy, Shanghai, China	Kang, Liyuan, School of Pharmaceutical Sciences, Shanghai Jiao Tong University, Shanghai, China, Engineering Research Center of Cell & Therapeutic Antibody, Shanghai Jiao Tong University, Shanghai, China, National Key Laboratory of Innovative Immunotherapy, Shanghai Jiao Tong University, Shanghai, China, Shanghai Jiao Tong University, Shanghai, China, 905th Hospital of PLA Navy, Shanghai, China; …	Peripheral nerve injury (PNI) remains an urgent issue due to its huge financial burden and high rate of disability. Here, an injectable HAP/PDA thermosensitive pluronic F-127 (PF-127) hydrogel is proposed for peripheral nerve repair. We investigated the surface characteristics of HAP/PDA and evaluated biocompatibility, cellular proliferation, differentiation, and apoptosis in vitro. After injecti…	Hydroxyapatite; Nerve regeneration; Peripheral nerve injury; Pluronic F-127; Polydopamine; Thermosensitive hydrogel	39454373	Article	Scopus	2-s2.0-85206989814
Stocco, E.; Barbon, S.; Zamuner, A.; Confalonieri, M.; Tiengo, C.; de Caro, R.; MacChi, V.; Dettin, M.; Porzionato, A.	Stocco, Elena (56711879800); Barbon, Silvia (56388701500); Zamuner, Annj (56190818700); Confalonieri, Marta (58032099500); Tiengo, Cesare (6507446402); de Caro, Raffaele D. (7005702968); MacChi, Veronica (6701711123); Dettin, Monica (6603720096); Porzionato, Andrea (6507525126)	56711879800; 56388701500; 56190818700; 58032099500; 6507446402; 7005702968; 6701711123; 6603720096; 6507525126	Self-assembling peptides for sciatic nerve regeneration: a review of conduit microenvironment modeling strategies in preclinical studies	2025	Frontiers in Cell and Developmental Biology	13		1637189			0	0	10.3389/fcell.2025.1637189	https://www.scopus.com/inward/record.uri?eid=2-s2.0-105014199465&doi=10.3389%2Ffcell.2025.1637189&partnerID=40&md5=5561f81d863e2995b5eebd1be54f9ecb	Department of Neuroscience, Università degli Studi di Padova, Padua, Italy; Department of Women's and Children's Health, Università degli Studi di Padova, Padua, Italy; Department of Surgery, Università degli Studi di Padova, Padua, Italy; Onlus, Foundation for Biology and Regenerative Medicine, Padua, Italy; Department of Industrial Engineering, Università degli Studi di Padova, Padua, Italy; De…	Stocco, Elena, Department of Neuroscience, Università degli Studi di Padova, Padua, Italy, Department of Women's and Children's Health, Università degli Studi di Padova, Padua, Italy, Department of Surgery, Università degli Studi di Padova, Padua, Italy, Onlus, Foundation for Biology and Regenerative Medicine, Padua, Italy; Barbon, Silvia, Department of Neuroscience, Università degli Studi di Pad…	Effective nerve conduits development remains a significant challenge in regenerative medicine, with the potential to greatly improve patients’ quality of life in case of peripheral nerve injury. To date, several tubular devices have been introduced into clinical practice; however, the outcomes remain suboptimal. As empty conduits, lacking internal guidance structures or bioactive elements, they p…	ECM-like environment; luminal filler; muscle; regeneration; sciatic nerve; self-assembling peptides		Review	Scopus	2-s2.0-105014199465
Kim, H.; Rahaman, K.A.; Kwon, J.; Cho, S.; Chung, S.; Han, H.-S.; Kim, Y.-C.	Kim, Hyewon (59615280600); Rahaman, Khandoker Asiqur (57103539600); Kwon, Jieun (59721810900); Cho, Seohyeon (59721451200); Chung, Seok (7404292871); Han, Hyungseop (55245828900); Kim, Yuchan (7410209503)	59615280600; 57103539600; 59721810900; 59721451200; 7404292871; 55245828900; 7410209503	Metal-Based Regenerative Strategies for Peripheral Nerve Injuries: From Biodegradable Ion Source to Stable Conductive Implants	2025	Biomaterials Research	29		219			0	0	10.34133/bmr.0219	https://www.scopus.com/inward/record.uri?eid=2-s2.0-105013196390&doi=10.34133%2Fbmr.0219&partnerID=40&md5=8cc536149b759a30659f86c2dd459cae	Biomaterials Research Center, Korea Institute of Science and Technology, Seoul, South Korea; Department of Biomicrosystem Technology, Korea University, Seoul, South Korea; Department of Materials Science and Engineering, Seoul National University, Seoul, South Korea; Division of Bio-Medical Science & Technology, University of Science and Technology (UST), Daejeon, South Korea	Kim, Hyewon, Biomaterials Research Center, Korea Institute of Science and Technology, Seoul, South Korea, Department of Biomicrosystem Technology, Korea University, Seoul, South Korea; Rahaman, Khandoker Asiqur, Biomaterials Research Center, Korea Institute of Science and Technology, Seoul, South Korea; Kwon, Jieun, Biomaterials Research Center, Korea Institute of Science and Technology, Seoul, S…	Peripheral nerve injury is a common health issue in modern aging societies, with the only treatment available being autograft transplantation. Unfortunately, autograft is often limited due to donor availability and immune rejection. Additionally, the peripheral nervous system has limited regenerative capacity, making the treatment of peripheral nerve injuries challenging. Metal-based regenerative…			Review	Scopus	2-s2.0-105013196390
Han, H.; Ji, D.; Yang, S.; Pang, B.; Chen, X.; Zhu, J.; Cao, W.; Song, T.	Han, Hongyang (59947292800); Ji, Dongcao (59946554900); Yang, Shu (59946555000); Pang, Bo (59771552800); Chen, Xi (59946374000); Zhu, Jiaqi (12790824800); Cao, Wenxin (55611797600); Song, Tao (57220824347)	59947292800; 59946554900; 59946555000; 59771552800; 59946374000; 12790824800; 55611797600; 57220824347	Strong, antioxidant, and biodegradable gelatin methacryloyl composite hydrogel for oxidative stress protection in Schwann cells	2025	Frontiers in Bioengineering and Biotechnology	13		1586380			0	2	10.3389/fbioe.2025.1586380	https://www.scopus.com/inward/record.uri?eid=2-s2.0-105008232397&doi=10.3389%2Ffbioe.2025.1586380&partnerID=40&md5=94d97c4cbac2da37e92371cbe5ed564a	School of Stomatology, First Affiliated Hospital of Harbin Medical University, Harbin, China; Harbin Institute of Technology, Harbin, China; Harbin Institute of Technology, Harbin, China	Han, Hongyang, School of Stomatology, First Affiliated Hospital of Harbin Medical University, Harbin, China; Ji, Dongcao, Harbin Institute of Technology, Harbin, China; Yang, Shu, School of Stomatology, First Affiliated Hospital of Harbin Medical University, Harbin, China; Pang, Bo, School of Stomatology, First Affiliated Hospital of Harbin Medical University, Harbin, China; Chen, Xi, School of S…	Gelatin methacryloyl (GelMA), a biomaterial widely used in tissue engineering, exhibits excellent biocompatibility and cell adhesion properties. However, its poor mechanical strength and functional monotony restrict broader clinical applications of this material. In this study, we introduced sodium acrylate (SA) and tannic acid (TA) into the GelMA system via a two-step crosslinking strategy, succ…	antioxidant; gelatin methacryloyl; peripheral nerve injury; Schwann cell; tannic acid		Article	Scopus	2-s2.0-105008232397
Rabiei Dolatabadi, Z.; Saheli, M.; Solhjou, S.; Hosseini, M.; Mousanejad, E.; Jafari, M.; Sheibani, V.; Nematollahi-Mahani, S.N.	Rabiei Dolatabadi, Zahra (59695984500); Saheli, Mona (56502068300); Solhjou, Somayeh (57195586402); Hosseini, Mehran (57216322450); Mousanejad, Elahe (59695984600); Jafari, Mandana (54890447200); Sheibani, Vahid (9839693900); Nematollahi-Mahani, Seyed Noureddin (16744269700)	59695984500; 56502068300; 57195586402; 57216322450; 59695984600; 54890447200; 9839693900; 16744269700	Amniotic membrane hydrogel as novel injectable platform in combination with metformin for treatment of sciatic nerve injury	2025	Journal of Applied Biomaterials and Functional Materials	23					0	0	10.1177/22808000251322865	https://www.scopus.com/inward/record.uri?eid=2-s2.0-105000175188&doi=10.1177%2F22808000251322865&partnerID=40&md5=1d1ddcedc01b8db518612c54eb4abe78	Department of Anatomical Sciences, Faculty of Medicine, Kerman University of Medical Sciences, Kerman, Iran; Institute of Neuropharmacology, Pharmaceutics Research Center, Institute of Neuropharmacology, Kerman University of Medical Sciences, Kerman, Iran; Institute of Neuropharmacology, Neuroscience Research Center, Institute of Neuropharmacology, Kerman University of Medical Sciences, Kerman, I…	Rabiei Dolatabadi, Zahra, Department of Anatomical Sciences, Faculty of Medicine, Kerman University of Medical Sciences, Kerman, Iran; Saheli, Mona, Department of Anatomical Sciences, Faculty of Medicine, Kerman University of Medical Sciences, Kerman, Iran; Solhjou, Somayeh, Department of Anatomical Sciences, Faculty of Medicine, Kerman University of Medical Sciences, Kerman, Iran; Hosseini, Mehr…	Peripheral nerve tissue engineering is a field that uses cells, growth factors and biological scaffold material to provide a nutritional and physical support in the repair of nerve injuries. The specific properties of injectable human amniotic membrane-derived hydrogel including growth factors as well as anti-inflammatory and neuroprotective agents make it an ideal tool for nerve tissue repair, a…	amniotic membrane hydrogel; axonal regeneration; Decellularized amniotic membrane; metformin; nerve functional recovery	40071878	Article	Scopus	2-s2.0-105000175188
Lee, J.; Choi, Y.; Song, J.; Seong, D.; Jin, S.; Ju, J.; Son, D.; Shin, M.	Lee, Jaebeom (58622753700); Choi, Yeonsun (57222817271); Song, Jihyang (57880215000); Seong, Duhwan (57209222460); Jin, Subin (57361862400); Ju, Jaewon (57736459300); Son, Donghee (56076777700); Shin, Mikyung (55973400500)	58622753700; 57222817271; 57880215000; 57209222460; 57361862400; 57736459300; 56076777700; 55973400500	Nerve-Mimetic Adhesive Hydrogel Electroceuticals: Tailoring In Situ Physically Entangled Domains in Singular Polymers	2024	ACS Nano	18	51		34949	34961	0	9	10.1021/acsnano.4c13097	https://www.scopus.com/inward/record.uri?eid=2-s2.0-85212214885&doi=10.1021%2Facsnano.4c13097&partnerID=40&md5=8d03f4f0cda0634b5ec32b192e30afb8	Department of Intelligent Precision Healthcare Convergence, Sungkyunkwan University, Seoul, South Korea; Department of Biomedical Engineering, Sungkyunkwan University, Seoul, South Korea; Department of Artificial Intelligence System Engineering, Sungkyunkwan University, Seoul, South Korea; Department of Electrical & Computer Engineering, Sungkyunkwan University, Seoul, South Korea; Institute for …	Lee, Jaebeom, Department of Intelligent Precision Healthcare Convergence, Sungkyunkwan University, Seoul, South Korea, Institute for Basic Science, Daejeon, Daejeon, South Korea; Choi, Yeonsun, Department of Biomedical Engineering, Sungkyunkwan University, Seoul, South Korea; Song, Jihyang, Department of Artificial Intelligence System Engineering, Sungkyunkwan University, Seoul, South Korea; Seon…	Implantable electrochemicals stand out as promising candidates for resolving peripheral nerve injuries. However, challenges persist in designing bioelectronic materials that mimic tissue due to modulus matching, conformal adhesion, and immune responses. Herein, we present a nerve-mimicking design rationale for biocompatible hydrogel-based electroceuticals with a tissue-like modulus, robust and co…	adhesion; electrical stimulation; hydrogel layers; peripheral nerve repair; physical entanglement	39670562	Article	Scopus	2-s2.0-85212214885
Dong, Q.; Shi, K.; Ai, J.; Yang, J.; Yang, K.; Chen, R.; Wang, Y.; Zhou, Y.	Dong, Qi (57218246235); Shi, Kai (57306065100); Ai, Junjie (57226720698); Yang, Junfeng (58017975500); Yang, Kaidan (57973496400); Chen, Ruina (58744851600); Wang, Yachao (59322650400); Zhou, Yingshan (15073533800)	57218246235; 57306065100; 57226720698; 58017975500; 57973496400; 58744851600; 59322650400; 15073533800	Rapid Forming, Robust Adhesive Fungal-Sourced Chitosan Hydrogels Loaded with Deferoxamine for Sutureless Short-Gap Peripheral Nerve Repair	2024	Advanced Healthcare Materials	13	31	2401412			0	6	10.1002/adhm.202401412	https://www.scopus.com/inward/record.uri?eid=2-s2.0-85203648946&doi=10.1002%2Fadhm.202401412&partnerID=40&md5=b4bffec91d9462d095754bfc8f4e6c09	State Key Laboratory of New Textile Materials and Advanced Processing Technologies, Wuhan Textile University, Wuhan, China; College of Materials Science and Engineering, Wuhan Textile University, Wuhan, China; Hubei University of Chinese Medicine, Wuhan, China	Dong, Qi, State Key Laboratory of New Textile Materials and Advanced Processing Technologies, Wuhan Textile University, Wuhan, China; Shi, Kai, College of Materials Science and Engineering, Wuhan Textile University, Wuhan, China; Ai, Junjie, Hubei University of Chinese Medicine, Wuhan, China; Yang, Junfeng, State Key Laboratory of New Textile Materials and Advanced Processing Technologies, Wuhan …	Clinically, conventional sutures for repair of short-distance nerve injuries (< 5 mm) may contribute to uncontrolled inflammation and scar formation, thus negatively impacting nerve regeneration. To repair transected peripheral nerves with short distances, a rapid-forming, robust adhesive chitosan hydrogel is prepared by synthesizing maleic and dopamine bi-functionalized fungal-sourced chitosan (…	adhesive; chitosan; peripheral nerve regeneration; photopolymerization; sutureless connection	39268836	Article	Scopus	2-s2.0-85203648946
Tusnim, J.; Kutuzov, P.; Grasman, J.M.	Tusnim, Jarin (57204673202); Kutuzov, Peter (59340680800); Grasman, Jonathan M. (35573119900)	57204673202; 59340680800; 35573119900	In Vitro Models for Peripheral Nerve Regeneration	2024	Advanced Healthcare Materials	13	30	2401605			0	7	10.1002/adhm.202401605	https://www.scopus.com/inward/record.uri?eid=2-s2.0-85204762261&doi=10.1002%2Fadhm.202401605&partnerID=40&md5=10eded7e5de2ee1d0021c27488f33f7f	Newark College of Engineering, Newark, United States	Tusnim, Jarin, Newark College of Engineering, Newark, United States; Kutuzov, Peter, Newark College of Engineering, Newark, United States; Grasman, Jonathan M., Newark College of Engineering, Newark, United States	Peripheral nerve injury (PNI) resulting in lesions is highly prevalent clinically, but current therapeutic approaches fail to provide satisfactory outcomes in many patients. While peripheral nerves have intrinsic regenerative capacity, the regenerative capabilities of peripheral nerves are often insufficient to restore full functionality. This highlights an unmet need for developing more effectiv…	in vitro models; peripheral nerve injury; peripheral nerve regeneration	39324286	Review	Scopus	2-s2.0-85204762261
Katana, D.; Jayasinghe, S.N.; Trbojevic, S.; Yin, C.M.; Rodgers, V.R.; Almarza, A.J.; Marra, K.G.	Katana, Dzana (59331745400); Jayasinghe, Suwan N. (7005843306); Trbojevic, Sara (57224178294); Yin, Casey M. (59331484000); Rodgers, Vanessa R. (59485426700); Almarza, Alejandro J. (6507163758); Marra, K. Gribbin (7003550082)	59331745400; 7005843306; 57224178294; 59331484000; 59485426700; 6507163758; 7003550082	Synthetic conduits efficacy in neural repair: a comparative study of dip-coated polycaprolactone and electrospun polycaprolactone/polyurethane conduits	2024	Journal of Neural Engineering	21	6	066037			0	1	10.1088/1741-2552/ad995c	https://www.scopus.com/inward/record.uri?eid=2-s2.0-85212983482&doi=10.1088%2F1741-2552%2Fad995c&partnerID=40&md5=d93ffc60d0602ade2c91beaedfdee4b3	University of Pittsburgh School of Medicine, Pittsburgh, United States; Department of Mechanical Engineering, University College London, London, United Kingdom; Institute of Biomedical Engineering, University College London, London, United Kingdom; Stem Cells and Regenerative Medicine Section, University College London, London, United Kingdom; BioPhysics Group, University College London, London, …	Katana, Dzana, University of Pittsburgh School of Medicine, Pittsburgh, United States; Jayasinghe, Suwan N., Department of Mechanical Engineering, University College London, London, United Kingdom, Institute of Biomedical Engineering, University College London, London, United Kingdom, Stem Cells and Regenerative Medicine Section, University College London, London, United Kingdom, BioPhysics Group…	Objectives. Peripheral nerve injuries (PNI) represent the most common type of nervous system injuries, resulting in 5 million injuries per year. Current gold standard, autografts, still carry several limitations, including the inappropriate type, size, and function matches in grafted nerves, lack of autologous donor sites, neuroma formation, and secondary surgery incisions. Polymeric nerve condui…	double-walled microspheres; electrospun polycaprolactone-polyurethane conduits; lysozyme release; mechanical analysis; morphometric assessment; nerve guides; polycaprolactone	39622174	Article	Scopus	2-s2.0-85212983482
Davachi, S.M.; Vazquez, M.; Soleimani, M.; Hajmohammadi, Z.; Mohajer, M.; Jameie, S.B.; Khanmohammadi, M.; Najafi, R.; Bagher, Z.; Hassanzadeh, S.	Davachi, Seyed Mohammad (36618710400); Vazquez, Marisol (59381142100); Soleimani, Maryam (37031943200); Hajmohammadi, Zeinab (57381919000); Mohajer, Maryam (57457503700); Jameie, Seyed Behnamedin (6508384599); Khanmohammadi, Mehdi (56050608900); Najafi, Roghayeh (57394117800); Bagher, Zohreh (54966771000); Hassanzadeh, Sajad (57201582675)	36618710400; 59381142100; 37031943200; 57381919000; 57457503700; 6508384599; 56050608900; 57394117800; 54966771000; 57201582675	Effectiveness of the injectable hyaluronic acid-based microparticles loaded with cannabidiol on rat sciatic nerve injury model	2024	International Journal of Biological Macromolecules	283		137780			0	3	10.1016/j.ijbiomac.2024.137780	https://www.scopus.com/inward/record.uri?eid=2-s2.0-85209913530&doi=10.1016%2Fj.ijbiomac.2024.137780&partnerID=40&md5=18ce66cf47ed0aa2d27c831941cbbb74	Department of Biology and Chemistry, Texas A and M International University, Laredo, United States; Department of Basic Medical Sciences, University of Social Welfare and Rehabilitation Sciences, Tehran, Iran; Department of Tissue Engineering and Applied Cell Sciences, Shahid Beheshti University of Medical Sciences, Tehran, Iran; Eye Research Center, School of Medicine (IUMS), Tehran, Iran; Depar…	Davachi, Seyed Mohammad, Department of Biology and Chemistry, Texas A and M International University, Laredo, United States; Vazquez, Marisol, Department of Biology and Chemistry, Texas A and M International University, Laredo, United States; Soleimani, Maryam, Department of Basic Medical Sciences, University of Social Welfare and Rehabilitation Sciences, Tehran, Iran; Hajmohammadi, Zeinab, Depar…	We have developed an innovative peripheral nerve tissue repair approach by designing biomimetic microparticles loaded with cannabidiol (CBD) using horseradish peroxidase-mediated crosslinking within a microfluidic device. This method utilizes a water-in-oil emulsion system where a mixture of phenol-substituted hyaluronic acid (HAPh), CBD, and laccase is channeled into oil flow, forming hydrogel m…	Cannabidiol-loaded biomimetic microparticles; Drug delivery; Sciatic nerve injury; Sustain release	39557261	Article	Scopus	2-s2.0-85209913530
Li, S.; Liu, Y.; Fan, L.; Zhu, J.; Wang, L.	Li, Shubin (57195308390); Liu, Yanhao (57432971100); Fan, Lili (59304839900); Zhu, Jiang (57193489520); Wang, Lu (57196342588)	57195308390; 57432971100; 59304839900; 57193489520; 57196342588	Preparation and characterization of polysaccharide-based conductive hydrogels for nerve repair	2024	International Journal of Biological Macromolecules	282		136910			0	2	10.1016/j.ijbiomac.2024.136910	https://www.scopus.com/inward/record.uri?eid=2-s2.0-85207695971&doi=10.1016%2Fj.ijbiomac.2024.136910&partnerID=40&md5=8f4a5d2bd36b78c98a9348206dac4282	Harbin Institute of Technology, Harbin, China; Northeast Institute of Geography and Agroecology, Changchun, China; Department of Orthopaedics, Harbin Medical University, Harbin, China	Li, Shubin, Harbin Institute of Technology, Harbin, China; Liu, Yanhao, Harbin Institute of Technology, Harbin, China; Fan, Lili, Northeast Institute of Geography and Agroecology, Changchun, China; Zhu, Jiang, Department of Orthopaedics, Harbin Medical University, Harbin, China; Wang, Lu, Harbin Institute of Technology, Harbin, China	Peripheral nerve injury is a serious medical condition, but the limited availability of autologous grafts often delays timely treatment for many patients. The implantation of functional hydrogels with good biocompatibility provides an effective solution to this challenge. In this study, a novel chitosan derivative, choline functionalized catechol carboxymethyl chitosan (CF-Catechol-CMCS), was syn…	Acetylcholine; Conductivity; Hydrogel; Nerve repair; Polysaccharide	39476905	Article	Scopus	2-s2.0-85207695971
Zhou, H.; Li, Z.; Jing, S.; Wang, B.; Ye, Z.; Xiong, W.; Liu, Y.; Liu, Y.; Xu, C.; Kumeria, T.; He, Y.; Ye, Q.	Zhou, Heng (56456858300); Li, Ziwei (59141005600); Jing, Shuili (57911148000); Wang, Ben (58897991600); Ye, Zhifei (58521158700); Xiong, Wei (57208082087); Liu, Yonghao (58941160100); Liu, Ye (58748569700); Xu, Chun (55967204400); Kumeria, Tushar (35310987900); He, Yan (57191859559); Ye, Qingsong (57203971863)	56456858300; 59141005600; 57911148000; 58897991600; 58521158700; 57208082087; 58941160100; 58748569700; 55967204400; 35310987900; 57191859559; 57203971863	Repair spinal cord injury with a versatile anti-oxidant and neural regenerative nanoplatform	2024	Journal of Nanobiotechnology	22	1	351			0	17	10.1186/s12951-024-02610-5	https://www.scopus.com/inward/record.uri?eid=2-s2.0-85196383575&doi=10.1186%2Fs12951-024-02610-5&partnerID=40&md5=1c89b7bdb754f9735f9e104bad4a756b	Department of Stomatology, Renmin Hospital of Wuhan University, Wuhan, China; Linhai Second People's Hospital, Linhai, China; The University of Sydney School of Dentistry, Sydney, Australia; University of New South Wales, School of Materials Science and Engineering, Kensington, Australia; Institute of Regenerative and Translational Medicine, Wuhan University of Science and Technology, Wuhan, Chin…	Zhou, Heng, Department of Stomatology, Renmin Hospital of Wuhan University, Wuhan, China; Li, Ziwei, Department of Stomatology, Renmin Hospital of Wuhan University, Wuhan, China; Jing, Shuili, Department of Stomatology, Renmin Hospital of Wuhan University, Wuhan, China; Wang, Ben, Linhai Second People's Hospital, Linhai, China; Ye, Zhifei, Linhai Second People's Hospital, Linhai, China; Xiong, We…	Spinal cord injury (SCI) often results in motor and sensory deficits, or even paralysis. Due to the role of the cascade reaction, the effect of excessive reactive oxygen species (ROS) in the early and middle stages of SCI severely damage neurons, and most antioxidants cannot consistently eliminate ROS at non-toxic doses, which leads to a huge compromise in antioxidant treatment of SCI. Selenium n…	Neural regeneration; Reactive oxygen species; SeNPs; SeNPs@ZIF-8; Spinal cord injury	38902789	Article	Scopus	2-s2.0-85196383575
Wang, L.; Dang, P.; Zheng, H.; Wei, L.; Jiang, S.; Wang, J.; Cai, Y.; Wang, W.; Zhang, C.; Li, N.; Xia, J.	Wang, Lu (59213657200); Dang, Pengrui (57751112900); Zheng, Huimin (57887644800); Wei, Ling (58311876100); Jiang, Shengjie (58785864400); Wang, Jiechen (57387372200); Cai, Yuting (57205692972); Wang, Wengliang (55601222700); Zhang, Chenguang (57188971527); Li, Nan (58833794700); Xia, Juan (7402327192)	59213657200; 57751112900; 57887644800; 58311876100; 58785864400; 57387372200; 57205692972; 55601222700; 57188971527; 58833794700; 7402327192	AC magnetic field-driven wireless charging dual-oriented fibrous magnetoelectric scaffold CFO/PVDF promotes peripheral nerve repair	2024	Colloids and Surfaces A: Physicochemical and Engineering Aspects	701		134822			0	4	10.1016/j.colsurfa.2024.134822	https://www.scopus.com/inward/record.uri?eid=2-s2.0-85199463084&doi=10.1016%2Fj.colsurfa.2024.134822&partnerID=40&md5=c22528c104ccf8c918a81849296e1402	Sun Yat-Sen University, Guangzhou, China; Guangdong Provincial Key Laboratory of Diabetology, Guangzhou, China; The VIP Department, China Medical University Shenyang, Shenyang, China; Department of Geriatric Dentistry, Peking University Hospital of Stomatology, Beijing, China; Third Clinical Division, Peking University Hospital of Stomatology, Beijing, China; Department of Stomatology, Tongji Med…	Wang, Lu, Sun Yat-Sen University, Guangzhou, China, Guangdong Provincial Key Laboratory of Diabetology, Guangzhou, China; Dang, Pengrui, The VIP Department, China Medical University Shenyang, Shenyang, China; Zheng, Huimin, Department of Geriatric Dentistry, Peking University Hospital of Stomatology, Beijing, China; Wei, Ling, Third Clinical Division, Peking University Hospital of Stomatology, Be…	Efficient repair of peripheral nerve injuries (PNI) poses a significant challenge in neurosurgery. Wireless charging systems developed from piezoelectric materials, which can convert various forms of exogenous or endogenous mechanical signal into electrical stimulation, are highly regarded in the field of nerve regeneration. However, the potential mobility restrictions of patients with PNI and th…	Electrostatic spinning; Immunoregulation; Magnetoelectric (ME) materials; Nerve regeneration; Peripheral nerve injuries (PNIs)		Article	Scopus	2-s2.0-85199463084
Yao, X.; Kong, L.; Qiao, Y.; Brand, D.; Li, J.; Yan, Z.; Zheng, S.G.; Qian, Y.; Fan, C.	Yao, Xiangyun (57262314800); Kong, Lingchi (57211898843); Qiao, Yi (57376480800); Brand, David Douglass (7102809815); Li, Juehong (57192007353); Yan, Zhiwen (57221775506); Zheng, Song Guo (7403146499); Qian, Yun (57199159597); Fan, Cunyi (14324749200)	57262314800; 57211898843; 57376480800; 7102809815; 57192007353; 57221775506; 7403146499; 57199159597; 14324749200	Schwann cell-secreted frizzled-related protein 1 dictates neuroinflammation and peripheral nerve degeneration after neurotrauma	2024	Cell Reports Medicine	5	11	101791			0	6	10.1016/j.xcrm.2024.101791	https://www.scopus.com/inward/record.uri?eid=2-s2.0-85208058224&doi=10.1016%2Fj.xcrm.2024.101791&partnerID=40&md5=521ac9e842fef4287886d1c1a0d66928	Department of Orthopaedics, Shanghai Sixth People's Hospital, Shanghai, China; Shanghai Engineering Research Center for Orthopaedic Material Innovation and Tissue Regeneration, Shanghai, China; Department of Immunology, Shanghai Jiao Tong University School of Medicine, Shanghai, China; Memphis VA Medical Center, Memphis, United States; Department of Sports Medicine, Shanghai Sixth People's Hospit…	Yao, Xiangyun, Department of Orthopaedics, Shanghai Sixth People's Hospital, Shanghai, China, Shanghai Engineering Research Center for Orthopaedic Material Innovation and Tissue Regeneration, Shanghai, China; Kong, Lingchi, Department of Orthopaedics, Shanghai Sixth People's Hospital, Shanghai, China, Shanghai Engineering Research Center for Orthopaedic Material Innovation and Tissue Regeneration…	Neurotrauma in limbs can induce sustained neuroinflammation, resulting in persistent disruption of nerve tissue architecture and retardation of axon regrowth. Despite macrophage-mediated inflammation promoting the removal of necrotic neural components and stimulating neo-vessel ingrowth, detrimental shifts in macrophage phenotype exacerbate nerve degeneration. Herein, we find that peripheral nerv…	axon regeneration; heat shock protein 90; neuroinflammation; peripheral nerve injury; secreted frizzled-related protein 1	39426375	Article	Scopus	2-s2.0-85208058224
Nawrotek, K.; Chyb, M.; Gatkowska, J.; Rudnicka, K.; Michlewska, S.; Jóźwiak, P.	Nawrotek, Katarzyna (37114010500); Chyb, Maciej (57222317420); Gatkowska, Justyna M. (11339929000); Rudnicka, Karolina (35110656800); Michlewska, Sylwia (16417133300); Jóźwiak, Piotr (22835249400)	37114010500; 57222317420; 11339929000; 35110656800; 16417133300; 22835249400	Effect of sodium L-lactate on bioactive properties of chitosan-hydroxyapatite/polycaprolactone conduits for peripheral nerve tissue engineering	2024	International Journal of Biological Macromolecules	281		136254			0	1	10.1016/j.ijbiomac.2024.136254	https://www.scopus.com/inward/record.uri?eid=2-s2.0-85205434682&doi=10.1016%2Fj.ijbiomac.2024.136254&partnerID=40&md5=c860444c1986162d167239021df481e3	Department of Environmental Engineering, Lodz University of Technology, Lodz, Poland; International Centre for Research on Innovative Biobased Materials (ICRI-BioM), Lodz University of Technology, Lodz, Poland; Politechnika Warszawska, Warsaw, Poland; Department of Molecular Microbiology, University of Lodz, Lodz, Poland; Polish Academy of Sciences, Warsaw, Poland; Department of Immunology and In…	Nawrotek, Katarzyna, Department of Environmental Engineering, Lodz University of Technology, Lodz, Poland, International Centre for Research on Innovative Biobased Materials (ICRI-BioM), Lodz University of Technology, Lodz, Poland, Politechnika Warszawska, Warsaw, Poland; Chyb, Maciej, Department of Molecular Microbiology, University of Lodz, Lodz, Poland, Polish Academy of Sciences, Warsaw, Pola…	Biomaterials and synthetic polymers have been widely used to replicate the regenerative microenvironment of the peripheral nervous system. Chitosan-based conduits have shown promise in the regeneration of nerve injuries. However, to mimic the regenerative microenvironment, the scaffold structure should possess bioactive properties. This can be achieved by the incorporation of biomolecules (e.g., …	Biomaterials; Chitosan; Hydrogel, electrodeposition; Sodium L-lactate; Tissue regeneration	39366606	Article	Scopus	2-s2.0-85205434682
Guiotto, M.; Clayton, A.; Morgan, R.; Raffoul, W.; Hart, A.; Riehle, M.; Di Summa, P.	Guiotto, Martino (57211653869); Clayton, Alison (58523156100); Morgan, Ryan (58523039900); Raffoul, Wassim V. (6603333946); Hart, Andrew Mc Kay (7201706154); Riehle, Mathis Oliver (7004500625); Di Summa, Pietro Giovanni D.I. (26655344500)	57211653869; 58523156100; 58523039900; 6603333946; 7201706154; 7004500625; 26655344500	Biogelx-IKVAV Is An Innovative Human Platelet Lysate-Adipose-Derived Stem Cells Delivery Strategy to Improve Peripheral Nerve Repair	2024	Tissue Engineering - Part A	30	21-22		681	692	0	2	10.1089/ten.tea.2023.0307	https://www.scopus.com/inward/record.uri?eid=2-s2.0-85191592343&doi=10.1089%2Ften.tea.2023.0307&partnerID=40&md5=f79adfeb6a318f5c03e4907d32d4ecdb	Department of Plastic, Centre Hospitalier Universitaire Vaudois, Lausanne, Switzerland; Centre for the Cellular Microenvironment, University of Glasgow, Glasgow, United Kingdom; Symbiosis/Biogelx, Glasgow, United Kingdom; Canniesburn Plastic Surgery Unit, Glasgow, United Kingdom	Guiotto, Martino, Department of Plastic, Centre Hospitalier Universitaire Vaudois, Lausanne, Switzerland, Centre for the Cellular Microenvironment, University of Glasgow, Glasgow, United Kingdom; Clayton, Alison, Symbiosis/Biogelx, Glasgow, United Kingdom; Morgan, Ryan, Symbiosis/Biogelx, Glasgow, United Kingdom; Raffoul, Wassim V., Department of Plastic, Centre Hospitalier Universitaire Vaudois,…	Adipose-derived stem cells (ADSC) are nowadays one of the most exploited cells in regenerative medicine. They are fast growing, capable of enhancing axonal elongation, support and locally stimulate Schwann cells (SCs), and protect de-innervated muscles from atrophy after a peripheral nerve injury. With the aim of developing a bio-safe, clinically translatable cell-therapy, we assessed the effect …	cell therapy; human adipose-derived stem cells (ADSC); human platelet lysate (hPL); IKVAV Biogelx; peripheral nerve repair	38482791	Article	Scopus	2-s2.0-85191592343
Han, S.; Gao, L.; Dou, X.; Wang, Z.; Yang, K.; Li, D.; Yuan, Y.; Xing, C.; Jiang, B.; Tian, Y.; Feng, C.-L.; Zhang, P.	Han, Shuai (57207284900); Gao, Laiben (57270573900); Dou, Xiaoqiu (55278216000); Wang, Zhengguang (58003351200); Yang, Kaikai (58221072800); Li, Dongdong (57204127784); Yuan, Yusong (57204124234); Xing, Chao (57215864935); Jiang, Baoguo (57209652453); Tian, Yun (55330355500); Feng, Chuanliang (9839109700); Zhang, Peixun (57211422135)	57207284900; 57270573900; 55278216000; 58003351200; 58221072800; 57204127784; 57204124234; 57215864935; 57209652453; 55330355500; 9839109700; 57211422135	Chiral Hydrogel Nerve Conduit Boosts Peripheral Nerve Regeneration via Regulation of Schwann Cell Reprogramming	2024	ACS Nano	18	41		28358	28370	0	12	10.1021/acsnano.4c10653	https://www.scopus.com/inward/record.uri?eid=2-s2.0-85205843453&doi=10.1021%2Facsnano.4c10653&partnerID=40&md5=4fb3f419729292dc2c0b9865b339de20	Department of Orthopaedics, Peking University Third Hospital, Beijing, China; School of Materials Science and Engineering, Shanghai Jiao Tong University, Shanghai, China; Department of Orthopedics and Trauma, Peking University People's Hospital, Beijing, China	Han, Shuai, Department of Orthopaedics, Peking University Third Hospital, Beijing, China, Department of Orthopedics and Trauma, Peking University People's Hospital, Beijing, China; Gao, Laiben, School of Materials Science and Engineering, Shanghai Jiao Tong University, Shanghai, China; Dou, Xiaoqiu, School of Materials Science and Engineering, Shanghai Jiao Tong University, Shanghai, China; Wang,…	The Schwann cell (SC) is essential in peripheral nerve regeneration by reprogramming into a stem-like “repair Schwann cell” (rSC) phenotype; however, maintaining the rSC stemness remains an unmet challenge. Chirality is a fundamental factor controlling cell fate, and its potential role in regulation of SC reprogramming has long been ignored and remains poorly understood. Herein, inspired by natur…	chiral hydrogel; nerve conduit; nerve repair; peripheral nerve injury; Schwann cell	39403973	Article	Scopus	2-s2.0-85205843453
Xiao, J.; Ding, J.; Yu, Z.; Gao, J.; Zeng, M.; Wu, X.; Su, B.; Wu, C.; Wei, D.; Sun, J.; Fan, H.	Xiao, Jiamei (58030940700); Ding, Jie (57216452735); Yu, Zhuoting (58167434700); Gao, Jiaze (59310997000); Zeng, Mingze (57842075000); Wu, Xiaoyang (57437682800); Su, Borui (58030770600); Wu, Chengheng (57201747594); Wei, Dan (57189055671); Sun, Jing (56703772100); Fan, Hongsong (35232827400)	58030940700; 57216452735; 58167434700; 59310997000; 57842075000; 57437682800; 58030770600; 57201747594; 57189055671; 56703772100; 35232827400	Boronic ester bonding integrated dextran-based hydrogel patch for diabetic peripheral nerve injury treatment	2024	Chemical Engineering Journal	498		155336			0	6	10.1016/j.cej.2024.155336	https://www.scopus.com/inward/record.uri?eid=2-s2.0-85202919094&doi=10.1016%2Fj.cej.2024.155336&partnerID=40&md5=90eb146b493574904e3f76f715d03dc1	Department of Biomedical Engineering, Sichuan University, Chengdu, China; Institute of Regulatory Science for Medical Devices, Sichuan University, Chengdu, China	Xiao, Jiamei, Department of Biomedical Engineering, Sichuan University, Chengdu, China; Ding, Jie, Department of Biomedical Engineering, Sichuan University, Chengdu, China; Yu, Zhuoting, Department of Biomedical Engineering, Sichuan University, Chengdu, China; Gao, Jiaze, Department of Biomedical Engineering, Sichuan University, Chengdu, China; Zeng, Mingze, Department of Biomedical Engineering, …	Peripheral nerve injury (PNI) is a common clinical complication of diabetes, however, lacks effective clinical treatment due to complex pathological microenvironment. Considering both biomimetic remodeling and pathological reversal, we proposed a boronic ester bonding integrated strategy to develop dextran-based hydrogel patch with dopamine methacrylate-conjugated exosomes (mExo) immobilization. …	Boronic ester; Dextran; Diabetic peripheral nerve injury; Hydrogel patch; Microenvironment remodeling; Mitochondrial targeting		Article	Scopus	2-s2.0-85202919094
Yan, L.; Liu, S.; Wang, J.; Ding, X.; Zhao, Y.; Gao, N.; Xia, Z.; Li, M.; Wei, Q.; Valentine Okoro, O.V.; Sun, Y.; Nie, L.; Shavandi, A.; Jiang, G.; Chen, J.; Fan, L.; Weng, Y.	Yan, Lizhao (57215723992); Liu, Shuang (43661428500); Wang, Jianwen (58982321900); Ding, Xiaoyue (57966278200); Zhao, Yingsong (57558433700); Gao, Nan (58168003100); Xia, Zishen (58982322000); Li, Ming (58728588100); Wei, Qianqian (57222635633); Valentine Okoro, Oseweuba Valentine (57192433304); Sun, Yanfang (57209745381); Nie, Lei (57202815386); Shavandi, Armin Amin (57270583700); Jiang, Guohua …	57215723992; 43661428500; 58982321900; 57966278200; 57558433700; 58168003100; 58982322000; 58728588100; 57222635633; 57192433304; 57209745381; 57202815386; 57270583700; 7401706718; 8538388400; 7402513288; 9747089900	Constructing Nerve Guidance Conduit using dECM-Doped Conductive Hydrogel to Promote Peripheral Nerve Regeneration	2024	Advanced Functional Materials	34	38	2402698			0	23	10.1002/adfm.202402698	https://www.scopus.com/inward/record.uri?eid=2-s2.0-85190104931&doi=10.1002%2Fadfm.202402698&partnerID=40&md5=85f007093a7249ff178fbfb511926b3a	Department of Hand Surgery, Tongji Medical College of Huazhong University of Science and Technology, Wuhan, China; School of Chemistry, Chemical Engineering and Life Sciences, Wuhan University of Technology, Wuhan, China; College of Life Sciences, Xinyang Normal University, Xinyang, China; Department of Emergency Surgery, Tongji Medical College of Huazhong University of Science and Technology, Wu…	Yan, Lizhao, Department of Hand Surgery, Tongji Medical College of Huazhong University of Science and Technology, Wuhan, China; Liu, Shuang, School of Chemistry, Chemical Engineering and Life Sciences, Wuhan University of Technology, Wuhan, China; Wang, Jianwen, Department of Hand Surgery, Tongji Medical College of Huazhong University of Science and Technology, Wuhan, China; Ding, Xiaoyue, Colleg…	Peripheral nerve injury often leads to the loss of neurological functions due to the slow regeneration rate and inefficient functional reconstruction. Current clinical treatments using nerve guidance conduits (NGCs) still face challenges in providing a biomimetic microenvironment to promote nerve repair. Herein, decellularized extracellular matrix (dECM) is obtained from porcine Achilles tendon a…	conductive hydrogels; decellularized extracellular matrix; nerve guidance conduits; peripheral nerve regeneration		Article	Scopus	2-s2.0-85190104931
Buckley, C.; Montgomery, T.R.; Szank, T.; Major, I.	Buckley, Ciara (57885974400); Montgomery, Therese R. (57886904700); Szank, Tomasz (57226839764); Major, Ian F.M. (7004155100)	57885974400; 57886904700; 57226839764; 7004155100	Hyaluronic acid hybrid formulations optimised for 3D printing of nerve conduits and the delivery of the novel neurotrophic-like compound tyrosol to enhance peripheral nerve regeneration via Schwann cell proliferation	2024	International Journal of Pharmaceutics	661		124477			0	9	10.1016/j.ijpharm.2024.124477	https://www.scopus.com/inward/record.uri?eid=2-s2.0-85198957108&doi=10.1016%2Fj.ijpharm.2024.124477&partnerID=40&md5=171c3e70d2d533fa223e0fd2eac801bb	PRISM Research Institute, Technological University of the Shannon: Midlands Midwest (TUS), Limerick, Ireland; School of Computing Science, Atlantic Technological University, Killybegs, Ireland; Bioscience Research Institute, Technological University of the Shannon: Midlands Midwest (TUS), Limerick, Ireland	Buckley, Ciara, PRISM Research Institute, Technological University of the Shannon: Midlands Midwest (TUS), Limerick, Ireland; Montgomery, Therese R., School of Computing Science, Atlantic Technological University, Killybegs, Ireland; Szank, Tomasz, Bioscience Research Institute, Technological University of the Shannon: Midlands Midwest (TUS), Limerick, Ireland; Major, Ian F.M., PRISM Research Ins…	Peripheral nerve injuries, predominantly affecting individuals aged 20–40, pose significant healthcare challenges, with current surgical methods often failing to achieve complete functional recovery. This study focuses on the development of 3D printed hydrogel nerve conduits using modified hyaluronic acid (HA) for potentially enhancing peripheral nerve regeneration. Hyaluronic acid was chemically…	Hyaluronic acid; Peripheral nerve regeneration; Schwann cell; Tyrosol	39013530	Article	Scopus	2-s2.0-85198957108
Xiao, J.; Yu, Z.; Tian, Y.; Zeng, M.; Su, B.; Ding, J.; Wu, C.; Wei, D.; Sun, J.; Fan, H.	Xiao, Jiamei (58030940700); Yu, Zhuoting (58167434700); Tian, Yuan (57207127826); Zeng, Mingze (57842075000); Su, Borui (58030770600); Ding, Jie (57216452735); Wu, Chengheng (57201747594); Wei, Dan (57189055671); Sun, Jing (56703772100); Fan, Hongsong (35232827400)	58030940700; 58167434700; 57207127826; 57842075000; 58030770600; 57216452735; 57201747594; 57189055671; 56703772100; 35232827400	Bi-layered hydrogel conduit integrating microneedles for enhanced neural recording and stimulation therapy in peripheral nerve injury repair	2024	Sensors and Actuators B: Chemical	413		135917			0	8	10.1016/j.snb.2024.135917	https://www.scopus.com/inward/record.uri?eid=2-s2.0-85192152000&doi=10.1016%2Fj.snb.2024.135917&partnerID=40&md5=96bc4c4d03d993c9a1107b65756d0125	Department of Biomedical Engineering, Sichuan University, Chengdu, China; Institute of Regulatory Science for Medical Devices, Sichuan University, Chengdu, China	Xiao, Jiamei, Department of Biomedical Engineering, Sichuan University, Chengdu, China; Yu, Zhuoting, Department of Biomedical Engineering, Sichuan University, Chengdu, China; Tian, Yuan, Department of Biomedical Engineering, Sichuan University, Chengdu, China; Zeng, Mingze, Department of Biomedical Engineering, Sichuan University, Chengdu, China; Su, Borui, Department of Biomedical Engineering, …	Nerve conduit is an alternative strategy in peripheral nerve injuries (PNI) treatment both for neural signals recording and therapeutic electrical stimulation (ES). Most conventional conduits suffer from surgical suturing and lacking real-time insights of nerve recovery, as well as failing in integrating therapy strategies. Herein, we introduce a bi-layered hydrogel conduit with microneedles (BHC…	Electrical stimulation; Hydrogel electrode; Nerve conduit; Peripheral nerve injury; Temperature responsive polymer		Article	Scopus	2-s2.0-85192152000
Kim, J.; Park, J.; Choe, G.; Jeong, S.-I.; Kim, H.-S.; Lee, J.Y.	Kim, Junghyun (57211615749); Park, Junggeon (57204671566); Choe, Goeun (57196019843); Jeong, Sung-in (7402425031); Kim, Hyung-seok (56739347400); Lee, Jae-young (55398581200)	57211615749; 57204671566; 57196019843; 7402425031; 56739347400; 55398581200	A Gelatin/Alginate Double Network Hydrogel Nerve Guidance Conduit Fabricated by a Chemical-Free Gamma Radiation for Peripheral Nerve Regeneration	2024	Advanced Healthcare Materials	13	20	2400142			0	16	10.1002/adhm.202400142	https://www.scopus.com/inward/record.uri?eid=2-s2.0-85189477683&doi=10.1002%2Fadhm.202400142&partnerID=40&md5=ad67bf090c25445e2e8a724ac13bcd83	School of Materials Science and Engineering, Gwangju Institute of Science and Technology, Gwangju, South Korea; Advanced Radiation Technology Institute, Korea Atomic Energy Research Institute, Daejeon, South Korea; Department of Forensic Medicine, Chonnam National University Medical School, Gwangju, South Korea	Kim, Junghyun, School of Materials Science and Engineering, Gwangju Institute of Science and Technology, Gwangju, South Korea; Park, Junggeon, School of Materials Science and Engineering, Gwangju Institute of Science and Technology, Gwangju, South Korea; Choe, Goeun, School of Materials Science and Engineering, Gwangju Institute of Science and Technology, Gwangju, South Korea; Jeong, Sung-in, Adv…	Nerve guidance conduits (NGCs) are widely developed using various materials for the functional repair of injured or diseased peripheral nerves. Especially, hydrogels are considered highly suitable for the fabrication of NGCs due to their beneficial tissue-mimicking characteristics (e.g., high water content, softness, and porosity). However, the practical applications of hydrogel-based NGCs are hi…	double network; gamma radiation; hydrogel; nerve guidance conduit; peripheral nerve regeneration	38566357	Article	Scopus	2-s2.0-85189477683
Liu, K.; Tang, W.; Jin, S.; Hao, X.; Hu, Y.; Zhou, T.; Zhou, C.; Chen, G.; Cui, Y.; Liu, Q.; Zhang, Z.	Liu, Kunyu (57209309954); Tang, Weilong (57210858122); Jin, Shixin (57759498000); Hao, Xin (59246163500); Hu, Yuhang (57210856388); Zhou, Tianyi (58536667600); Zhou, Chenliang (59245528300); Chen, Guanghua (57209590962); Cui, Yifeng (57199097054); Liu, Qianqi (57193011060); Zhang, Zhenyu (56406882400)	57209309954; 57210858122; 57759498000; 59246163500; 57210856388; 58536667600; 59245528300; 57209590962; 57199097054; 57193011060; 56406882400	PLCL/SF/NGF nerve conduit loaded with RGD-TA-PPY hydrogel promotes regeneration of sciatic nerve defects in rats through PI3K/AKT signalling pathways	2024	Journal of Cellular and Molecular Medicine	28	15	e18544			0	5	10.1111/jcmm.18544	https://www.scopus.com/inward/record.uri?eid=2-s2.0-85200404390&doi=10.1111%2Fjcmm.18544&partnerID=40&md5=863948a106811f11923eaa63c0e5cb39	Department of Orthopaedics, First Affiliated Hospital of Harbin Medical University, Harbin, China; Department of Orthopaedics, Second Affiliated Hospital of Harbin Medical University, Harbin, China; Department of Hepatic Surgery, First Affiliated Hospital of Harbin Medical University, Harbin, China; Department of Ultrasound, First Affiliated Hospital of Harbin Medical University, Harbin, China	Liu, Kunyu, Department of Orthopaedics, First Affiliated Hospital of Harbin Medical University, Harbin, China; Tang, Weilong, Department of Orthopaedics, First Affiliated Hospital of Harbin Medical University, Harbin, China; Jin, Shixin, Department of Orthopaedics, First Affiliated Hospital of Harbin Medical University, Harbin, China; Hao, Xin, Department of Orthopaedics, First Affiliated Hospita…	Peripheral nerve defect are common clinical problem caused by trauma or other diseases, often leading to the loss of sensory and motor function in patients. Autologous nerve transplantation has been the gold standard for repairing peripheral nerve defects, but its clinical application is limited due to insufficient donor tissue. In recent years, the application of tissue engineering methods to sy…	conductive hydrogel; nerve conduit; PI3K/AKT; PLCL/SF/NGF@TA-PPy-RGD; sciatic nerve defects	39098996	Article	Scopus	2-s2.0-85200404390
Agarwal, G.; Shumard, S.; McCrary, M.W.; Osborne, O.; Santiago, J.M.; Ausec, B.; Schmidt, C.E.	Agarwal, Gopal (59824069500); Shumard, Samantha (59205106400); McCrary, Michaela W. (57207188990); Osborne, Olivia (59268331000); Santiago, Jorge Mojica (59205503900); Ausec, Breanna (59205106500); Schmidt, Christine E. (7403163923)	59824069500; 59205106400; 57207188990; 59268331000; 59205503900; 59205106500; 7403163923	Decellularized porcine peripheral nerve based injectable hydrogels as a Schwann cell carrier for injured spinal cord regeneration	2024	Journal of Neural Engineering	21	4	046002			0	3	10.1088/1741-2552/ad5939	https://www.scopus.com/inward/record.uri?eid=2-s2.0-85197628293&doi=10.1088%2F1741-2552%2Fad5939&partnerID=40&md5=27301ae5cc9b6dbda60f020a9ab321a1	Herbert Wertheim College of Engineering, Gainesville, United States	Agarwal, Gopal, Herbert Wertheim College of Engineering, Gainesville, United States; Shumard, Samantha, Herbert Wertheim College of Engineering, Gainesville, United States; McCrary, Michaela W., Herbert Wertheim College of Engineering, Gainesville, United States; Osborne, Olivia, Herbert Wertheim College of Engineering, Gainesville, United States; Santiago, Jorge Mojica, Herbert Wertheim College …	Objective. To develop a clinically relevant injectable hydrogel derived from decellularized porcine peripheral nerves and with mechanical properties comparable to native central nervous system (CNS) tissue to be used as a delivery vehicle for Schwann cell transplantation to treat spinal cord injury (SCI). Approach. Porcine peripheral nerves (sciatic and peroneal) were decellularized by chemical d…	cell delivery; decellularization; delipidation; injectable hydrogel; porcine peripheral nerves; Schwann cells; spinal cord injury	38885674	Article	Scopus	2-s2.0-85197628293
Tuffaha, S.; Lee, E.B.	Tuffaha, Sami H. (24333623400); Lee, Erica B. (57216962721)	24333623400; 57216962721	Growth Factors to Enhance Nerve Regeneration: Approaching Clinical Translation	2024	Hand Clinics	40	3		399	408	0	4	10.1016/j.hcl.2024.04.002	https://www.scopus.com/inward/record.uri?eid=2-s2.0-85192446024&doi=10.1016%2Fj.hcl.2024.04.002&partnerID=40&md5=88f88d5bd6535e7035846df040369d73	Department of Plastic and Reconstructive Surgery, Johns Hopkins University School of Medicine, Baltimore, United States	Tuffaha, Sami H., Department of Plastic and Reconstructive Surgery, Johns Hopkins University School of Medicine, Baltimore, United States; Lee, Erica B., Department of Plastic and Reconstructive Surgery, Johns Hopkins University School of Medicine, Baltimore, United States	[No abstract available]	Growth factor; Local delivery; Nanofibers; Nanoparticles; Nerve regeneration; Nerve therapeutic; Neurotrophic factor; Peripheral nerve injury	38972684	Review	Scopus	2-s2.0-85192446024
Xu, D.; Fu, S.; Zhang, H.; Lu, W.; Xie, J.; Li, J.; Wang, H.; Zhao, Y.; Chai, R.	Xu, Dongyu (58596501500); Fu, Siqi (59133788300); Zhang, Hui (57208603053); Lu, Weicheng (57314578200); Xie, Jingdun (55248090000); Li, Jilai (26025120200); Wang, Huan (56647944900); Zhao, Yuanjin (23986561100); Chai, Renjie (37065753300)	58596501500; 59133788300; 57208603053; 57314578200; 55248090000; 26025120200; 56647944900; 23986561100; 37065753300	Ultrasound-Responsive Aligned Piezoelectric Nanofibers Derived Hydrogel Conduits for Peripheral Nerve Regeneration	2024	Advanced Materials	36	28	2307896			0	78	10.1002/adma.202307896	https://www.scopus.com/inward/record.uri?eid=2-s2.0-85193499820&doi=10.1002%2Fadma.202307896&partnerID=40&md5=b4e06ae19cab4789d369fda07a978e0e	Department of Otolaryngology-Head and Neck Surgery, Southeast University, Nanjing, China; Department of Immunology and Rheumatology, Southeast University, Nanjing, China; Co-innovation Center of Neuroregeneration, Nantong University, Nantong, China; China-Japan Friendship School of Clinical Medicine, Peking University, Beijing, China; Department of Anesthesiology, Sun Yat-Sen University Cancer Ce…	Xu, Dongyu, Department of Otolaryngology-Head and Neck Surgery, Southeast University, Nanjing, China, Department of Immunology and Rheumatology, Southeast University, Nanjing, China, Co-innovation Center of Neuroregeneration, Nantong University, Nantong, China; Fu, Siqi, China-Japan Friendship School of Clinical Medicine, Peking University, Beijing, China; Zhang, Hui, Department of Otolaryngology…	Nerve guidance conduits (NGCs) are considered as promising treatment strategy and frontier trend for peripheral nerve regeneration, while their therapeutic outcomes are limited by the lack of controllable drug delivery and available physicochemical cues. Herein, novel aligned piezoelectric nanofibers derived hydrogel NGCs with ultrasound (US)-triggered electrical stimulation (ES) and controllable…	controllable release; electrospun nanofiber; nerve regeneration; piezoelectricity; ultrasound	38744452	Article	Scopus	2-s2.0-85193499820
Zhao, R.; Deng, X.; Tang, Y.; Yang, X.; Ge, Z.; Wang, D.; Shen, Y.; Jiang, L.; Lin, W.; Zheng, C.; Wang, G.	Zhao, Renliang (57218169990); Deng, Xiangtian (57211897207); Tang, Yunfeng (57226360188); Yang, Xiaozhong (58937925600); Ge, Zilu (57193231360); Wang, Dong (55574213950); Shen, Yifan (57212362222); Jiang, Lianghua (58923246400); Lin, Wei (59883097000); Zheng, Cheng (57221420213); Wang, Guanglin (36702249300)	57218169990; 57211897207; 57226360188; 58937925600; 57193231360; 55574213950; 57212362222; 58923246400; 59883097000; 57221420213; 36702249300	Mitigating Critical Peripheral Nerve Deficit Therapy with Reactive Oxygen Species/Ca2+-Responsive Dynamic Hydrogel-Mediated mRNA Delivery	2024	ACS Nano	18	26		16556	16576	0	10	10.1021/acsnano.3c13102	https://www.scopus.com/inward/record.uri?eid=2-s2.0-85197151775&doi=10.1021%2Facsnano.3c13102&partnerID=40&md5=af999c0d9a4e00a208e2feadadafa4de	Department of Orthopaedics, West China School of Medicine/West China Hospital of Sichuan University, Chengdu, China; Comprehensive Cancer Center, West China School of Medicine/West China Hospital of Sichuan University, Chengdu, China; Department of Orthopaedic Surgery, West China School of Medicine/West China Hospital of Sichuan University, Chengdu, China; Department of Gynecology, Sichuan Univer…	Zhao, Renliang, Department of Orthopaedics, West China School of Medicine/West China Hospital of Sichuan University, Chengdu, China, Department of Orthopaedic Surgery, West China School of Medicine/West China Hospital of Sichuan University, Chengdu, China; Deng, Xiangtian, Department of Orthopaedics, West China School of Medicine/West China Hospital of Sichuan University, Chengdu, China, Departme…	Critical peripheral nerve deficiencies present as one of the most formidable conundrums in the realm of clinical medicine, frequently culminating in structural degradation and derangement of the neuromuscular apparatus. Engineered extracellular vesicles (EVs) exhibit the potential to ameliorate nerve impairments. However, the advent of Wallerian degeneration (WD), an inexorable phenomenon that en…	engineering extracellular vesicles; genetic therapy; mitochondrial homeostasis; nerve guide conduits; Wallerian degeneration	38889128	Article	Scopus	2-s2.0-85197151775
Li, Q.; Zhang, F.; Fu, X.; Han, N.	Li, Qicheng (57216845418); Zhang, Fengshi (57351300600); Fu, Xiaoyang (57925487800); Han, Na (57218544079)	57216845418; 57351300600; 57925487800; 57218544079	Therapeutic Potential of Mesenchymal Stem Cell-Derived Exosomes as Nanomedicine for Peripheral Nerve Injury	2024	International Journal of Molecular Sciences	25	14	7882			0	14	10.3390/ijms25147882	https://www.scopus.com/inward/record.uri?eid=2-s2.0-85199759560&doi=10.3390%2Fijms25147882&partnerID=40&md5=6fc1088c1956b17875f869e5eb4f5345	Department of Orthopedics and Trauma, Peking University People's Hospital, Beijing, China; Key Laboratory of Trauma and Neural Regeneration, Peking University, Beijing, China; National Center for Trauma Medicine, Beijing, China	Li, Qicheng, Department of Orthopedics and Trauma, Peking University People's Hospital, Beijing, China, Key Laboratory of Trauma and Neural Regeneration, Peking University, Beijing, China; Zhang, Fengshi, Department of Orthopedics and Trauma, Peking University People's Hospital, Beijing, China, Key Laboratory of Trauma and Neural Regeneration, Peking University, Beijing, China; Fu, Xiaoyang, Depa…	Peripheral nerve injury (PNI) is a complex and protracted process, and existing therapeutic approaches struggle to achieve effective nerve regeneration. Recent studies have shown that mesenchymal stem cells (MSCs) may be a pivotal choice for treating peripheral nerve injury. MSCs possess robust paracrine capabilities, and exosomes, as the primary secretome of MSCs, are considered crucial regulato…	biomaterials; exosomes; mesenchymal stem cells; nerve regeneration; peripheral nerve injury	39063125	Review	Scopus	2-s2.0-85199759560
Huo, Y.; Cheng, Y.; Dong, X.; Cheng, Q.; Liang, X.; Duan, P.; Yu, Y.; Yan, L.; Qiu, T.; Pan, Z.; Dai, H.	Huo, Yuanfang (58783866600); Cheng, Yannan (58123478800); Dong, Xianzhen (57217851506); Cheng, Qiang (57367595800); Liang, Xinyue (57368013400); Duan, Ping (57219186975); Yu, Yongle (58123456300); Yan, Lesan (36501071900); Qiu, Tong (57204539590); Pan, Zhenyu (36182211000); Dai, Honglian (7402206804)	58783866600; 58123478800; 57217851506; 57367595800; 57368013400; 57219186975; 58123456300; 36501071900; 57204539590; 36182211000; 7402206804	Pleiotropic effects of nitric oxide sustained-release system for peripheral nerve repair	2024	Acta Biomaterialia	182			28	41	0	13	10.1016/j.actbio.2024.05.012	https://www.scopus.com/inward/record.uri?eid=2-s2.0-85194546375&doi=10.1016%2Fj.actbio.2024.05.012&partnerID=40&md5=70b89b28dfbbb8381a9fd68581e4417b	State Key Laboratory of Advanced Technology for Materials Synthesis and Processing, Wuhan, China; Department of Orthopedics Trauma and Microsurgery, Zhongnan Hospital of Wuhan University, Wuhan, China; Wuhan University of Technology, Wuhan, China	Huo, Yuanfang, State Key Laboratory of Advanced Technology for Materials Synthesis and Processing, Wuhan, China; Cheng, Yannan, Department of Orthopedics Trauma and Microsurgery, Zhongnan Hospital of Wuhan University, Wuhan, China; Dong, Xianzhen, State Key Laboratory of Advanced Technology for Materials Synthesis and Processing, Wuhan, China; Cheng, Qiang, State Key Laboratory of Advanced Techno…	The regenerative microenvironment after peripheral nerve injury is imbalanced and difficult to rebalance, which is mainly affected by inflammation, oxidative stress, and inadequate blood supply. The difficulty in remodeling the nerve regeneration microenvironment is the main reason for slow nerve regeneration. Traditional drug treatments have certain limitations, such as difficulty in penetrating…	Injectable hydrogel; Nanoparticles; NO; Peripheral nerve regeneration; Regeneration microenvironment	38761961	Article	Scopus	2-s2.0-85194546375
Dogny, C.; André-Lévigne, D.; Kalbermatten, D.F.; Madduri, S.	Dogny, Clelia (59196982900); André-Lévigne, Dominik (57191581478); Kalbermatten, D. F. (6603084532); Madduri, Srinivas (34971637600)	59196982900; 57191581478; 6603084532; 34971637600	Therapeutic Potential and Challenges of Mesenchymal Stem Cell-Derived Exosomes for Peripheral Nerve Regeneration: A Systematic Review	2024	International Journal of Molecular Sciences	25	12	6489			0	5	10.3390/ijms25126489	https://www.scopus.com/inward/record.uri?eid=2-s2.0-85197185269&doi=10.3390%2Fijms25126489&partnerID=40&md5=2d6d76795a6e306a572ede89e36fde89	Department of Plastic Surgery, Hôpitaux Universitaires de Genève, Geneva, Switzerland; Department of Surgery, Université de Genève, Geneva, Switzerland	Dogny, Clelia, Department of Plastic Surgery, Hôpitaux Universitaires de Genève, Geneva, Switzerland; André-Lévigne, Dominik, Department of Plastic Surgery, Hôpitaux Universitaires de Genève, Geneva, Switzerland; Kalbermatten, D. F., Department of Plastic Surgery, Hôpitaux Universitaires de Genève, Geneva, Switzerland, Department of Surgery, Université de Genève, Geneva, Switzerland; Madduri, Sri…	Gap injuries to the peripheral nervous system result in pain and loss of function, without any particularly effective therapeutic options. Within this context, mesenchymal stem cell (MSC)-derived exosomes have emerged as a potential therapeutic option. Thus, the focus of this study was to review currently available data on MSC-derived exosome-mounted scaffolds in peripheral nerve regeneration in …	exosomes; mesenchymal stem cells; nerve regeneration; nerve repair; secretome	38928194	Review	Scopus	2-s2.0-85197185269
Sun, X.; Huang, X.; Liang, Q.; Wang, N.; Zheng, X.; Zhang, Q.; Yu, D.	Sun, Xiguang (56139042500); Huang, Xinrui (57557860700); Liang, Quanduo (57206723766); Wang, Nan (57193263460); Zheng, Xiaotian (57961444700); Zhang, Qiang (55624487987); Yu, Dehai (56443075900)	56139042500; 57557860700; 57206723766; 57193263460; 57961444700; 55624487987; 56443075900	Curcumin-loaded keratin-chitosan hydrogels for enhanced peripheral nerve regeneration	2024	International Journal of Biological Macromolecules	272		132448			0	11	10.1016/j.ijbiomac.2024.132448	https://www.scopus.com/inward/record.uri?eid=2-s2.0-85195208017&doi=10.1016%2Fj.ijbiomac.2024.132448&partnerID=40&md5=2ade00d6f015feace67e987943414bbf	Department of Hand and Podiatric Surgery, The First Bethune Hospital of Jilin University, Changchun, China; Core Facility, The First Bethune Hospital of Jilin University, Changchun, China; State Key Laboratory of Electroanalytical Chemistry, Changchun Institute Of Applied Chemistry, Chinese Academy Of Sciences, Changchun, China; Department of Burn and Plastic Surgery, Shandong University, Jinan, …	Sun, Xiguang, Department of Hand and Podiatric Surgery, The First Bethune Hospital of Jilin University, Changchun, China; Huang, Xinrui, Department of Hand and Podiatric Surgery, The First Bethune Hospital of Jilin University, Changchun, China, Department of Burn and Plastic Surgery, Shandong University, Jinan, China; Liang, Quanduo, State Key Laboratory of Electroanalytical Chemistry, Changchun …	Peripheral nerve injury often leads to symptoms of motor and sensory impairment, and slow recovery of nerves after injury and limited treatment methods will aggravate symptoms or even lead to lifelong disability. Curcumin can promote peripheral nerve regeneration, but how to accurately deliver the appropriate concentration of curcumin in the local peripheral nerve remains to be solved. In this st…	Curcumin-loaded hydrogel; Keratin/chitosan hydrogel; Peripheral nerve repair	38821302	Article	Scopus	2-s2.0-85195208017
He, C.; Yuan, Y.; Gong, C.; Wang, X.; Lyu, G.	He, Cheng (58285074500); Yuan, Ye (58978803700); Gong, Chuanhui (58978158700); Wang, Xueying (59292099100); Lyu, Guangming (57866054300)	58285074500; 58978803700; 58978158700; 59292099100; 57866054300	Applications of Tissue Clearing in Central and Peripheral Nerves	2024	Neuroscience	546			104	117	0	2	10.1016/j.neuroscience.2024.03.030	https://www.scopus.com/inward/record.uri?eid=2-s2.0-85189918279&doi=10.1016%2Fj.neuroscience.2024.03.030&partnerID=40&md5=6a770b6846d4a52369de419ea0b81ed3	Department of Anatomy, Nantong University, Nantong, China; Department of Anatomy, Nantong University, Nantong, China; Nantong University, Nantong, China	He, Cheng, Department of Anatomy, Nantong University, Nantong, China; Yuan, Ye, Department of Anatomy, Nantong University, Nantong, China; Gong, Chuanhui, Department of Anatomy, Nantong University, Nantong, China; Wang, Xueying, Nantong University, Nantong, China; Lyu, Guangming, Department of Anatomy, Nantong University, Nantong, China, Department of Anatomy, Nantong University, Nantong, China	The techniques of tissue clearing have been proposed and applied in anatomical and biomedical research since the 19th century. As we all know, the original study of the nervous system relied on serial ultrathin sections and stereoscopic techniques. The 3D visualization of the nervous system was established by software splicing and reconstruction. With the development of science and technology, mi…	central and peripheral nerves; clinical disease; data analysis; imaging; tissue clearing	38570062	Review	Scopus	2-s2.0-85189918279
Wang, S.; Wang, Z.; Yang, W.; Xu, Z.; Dai, H.; He, F.; Yan, S.; Shi, X.	Wang, Shuting (57224904774); Wang, Zhenqing (57270062000); Yang, Wei (59835551800); Xu, Zhen (59044645000); Dai, Hao (57192813500); He, Fupo (55240348900); Yan, Shengtao (16680077500); Shi, Xuetao (55617444400)	57224904774; 57270062000; 59835551800; 59044645000; 57192813500; 55240348900; 16680077500; 55617444400	In Situ-Sprayed Bioinspired Adhesive Conductive Hydrogels for Cavernous Nerve Repair	2024	Advanced Materials	36	19	2311264			0	31	10.1002/adma.202311264	https://www.scopus.com/inward/record.uri?eid=2-s2.0-85185132156&doi=10.1002%2Fadma.202311264&partnerID=40&md5=a2eb97cf6a38ed2c47a3c3332ee1a59a	National Engineering Research Centre for Tissue Restoration and Reconstruction, South China University of Technology, Guangzhou, China; School of Materials Science and Engineering, South China University of Technology, Guangzhou, China; Department of Urology, Shandong First Medical University & Shandong Academy of Medical Sciences, Jinan, China; Department of Urology, Sun Yat-Sen University, Guan…	Wang, Shuting, National Engineering Research Centre for Tissue Restoration and Reconstruction, South China University of Technology, Guangzhou, China, School of Materials Science and Engineering, South China University of Technology, Guangzhou, China; Wang, Zhenqing, Department of Urology, Shandong First Medical University & Shandong Academy of Medical Sciences, Jinan, China; Yang, Wei, National …	Cavernous nerve injury (CNI), resulting in erectile dysfunction (ED), poses a significant threat to the quality of life for men. Strategies utilizing conductive hydrogels have demonstrated promising results for the treatment of peripheral nerves with a large diameter (>2 mm). However, integrating convenient minimally invasive operation, antiswelling and immunomodulatory conductive hydrogels for t…	adhesive; conductive hydrogel; erectile dysfunction; nerve repair	38330187	Article	Scopus	2-s2.0-85185132156
Fang, J.; Xu, B.; Jin, X.; Chen, F.; Liu, S.; Liu, S.; Wang, S.; Zhang, F.; Song, K.; Wang, J.; Nan, L.; Liu, J.	Fang, Jiaqi (57565392700); Xu, Bo (57566369500); Jin, Xuehan (57566369400); Chen, Feng (55619290002); Liu, Shuhao (57192377821); Liu, Shengfu (57415966900); Wang, Sen (57217173165); Zhang, Fan (57199243396); Song, Kaihang (58496436900); Wang, Jianguang (59449014000); Nan, Liping (57208206296); Liu, Junjian (26661694100)	57565392700; 57566369500; 57566369400; 55619290002; 57192377821; 57415966900; 57217173165; 57199243396; 58496436900; 59449014000; 57208206296; 26661694100	Nerve Guide Conduits Integrated with Fisetin-Loaded Chitosan Hydrogels for Reducing Oxidative Stress, Inflammation, and Nerve Regeneration	2024	Macromolecular Bioscience	24	5	2300476			0	6	10.1002/mabi.202300476	https://www.scopus.com/inward/record.uri?eid=2-s2.0-85184427322&doi=10.1002%2Fmabi.202300476&partnerID=40&md5=e56abea003413a1dfa7df226601d27e2	Department of Orthopaedics, Tongji University School of Medicine, Shanghai, China; Department of Clinical Laboratory, First People's Hospital of Kashi, Xinjiang, China	Fang, Jiaqi, Department of Orthopaedics, Tongji University School of Medicine, Shanghai, China; Xu, Bo, Department of Orthopaedics, Tongji University School of Medicine, Shanghai, China; Jin, Xuehan, Department of Orthopaedics, Tongji University School of Medicine, Shanghai, China; Chen, Feng, Department of Orthopaedics, Tongji University School of Medicine, Shanghai, China; Liu, Shuhao, Departme…	Peripheral nerve injuries (PNI) represent a prevalent and severe category of damage resulting from traumatic incidents. Predominantly, the deficiency in nerve regeneration can be ascribed to enduring inflammatory reactions, hence imposing substantial clinical implications for patients. Fisetin, a flavonoid derived from plants, is naturally present in an array of vegetables and fruits, including s…	chitosan; drug sustained release; electrospinning; fisetin; nerve conduits; nerve injury; peripheral nerve regenerations	38245857	Article	Scopus	2-s2.0-85184427322
Gao, Y.; Dai, C.; Zhang, M.; Zhang, J.; Yin, L.; Li, W.; Zhang, K.; Yang, Y.; Zhao, Y.	Gao, Yisheng (57462807400); Dai, Chaolun (57363136700); Zhang, Miao (59856247700); Zhang, Jianye (58685510500); Yin, Long (58782953200); Li, Wanhua (58782953300); Zhang, Kunyu (57143078100); Yang, Yumin (56712187400); Zhao, Yahong (35197351500)	57462807400; 57363136700; 59856247700; 58685510500; 58782953200; 58782953300; 57143078100; 56712187400; 35197351500	Biomimetic Silk Fibroin Hydrogel for Enhanced Peripheral Nerve Regeneration: Synergistic Effects of Graphene Oxide and Fibroblast Exosome	2024	Advanced Functional Materials	34	17	2314610			0	20	10.1002/adfm.202314610	https://www.scopus.com/inward/record.uri?eid=2-s2.0-85180661255&doi=10.1002%2Fadfm.202314610&partnerID=40&md5=bd8f922f9948e5fd067defcaf7357430	Co-innovation Center of Neuroregeneration, Nantong University, Nantong, China; School of Medicine, Nantong University, Nantong, China; School of Science and Engineering, South China University of Technology, Guangzhou, China; National Engineering Research Center for Tissue Restoration & Reconstruction, Guangzhou, China	Gao, Yisheng, Co-innovation Center of Neuroregeneration, Nantong University, Nantong, China; Dai, Chaolun, School of Medicine, Nantong University, Nantong, China; Zhang, Miao, Co-innovation Center of Neuroregeneration, Nantong University, Nantong, China; Zhang, Jianye, Co-innovation Center of Neuroregeneration, Nantong University, Nantong, China; Yin, Long, Co-innovation Center of Neuroregenerati…	Peripheral nerve injury represents a critical clinical challenge. Employing tissue engineering, biomimetic scaffolds mimicking the biophysical and biochemical cues of the native extracellular matrix have shown promise. Specifically, conductive matrices, mirroring neural tissue's electrical properties, hold potential for neural tissue repair. However, the synergistic impact of conductivity and bio…	angiogenesis; fibroblastic exosomes; graphene oxide; peripheral nerve repair; silk fibroin hydrogels		Article	Scopus	2-s2.0-85180661255
Ramesh, P.A.; Sethuraman, S.; Subramanian, A.	Ramesh, Preethy Amruthavarshini (57204535014); Sethuraman, Swaminathan (8430496900); Subramanian, Anuradha (57203572182)	57204535014; 8430496900; 57203572182	Multichannel Conduits with Fascicular Complementation: Significance in Long Segmental Peripheral Nerve Injury	2024	ACS Biomaterials Science and Engineering	10	4		2001	2021	0	10	10.1021/acsbiomaterials.3c01868	https://www.scopus.com/inward/record.uri?eid=2-s2.0-85188008197&doi=10.1021%2Facsbiomaterials.3c01868&partnerID=40&md5=758d96b07511a31af3c7ecbddd586ec0	Centre for Nanotechnology and Advanced Biomaterials, SASTRA Deemed University, Thanjavur, India	Ramesh, Preethy Amruthavarshini, Centre for Nanotechnology and Advanced Biomaterials, SASTRA Deemed University, Thanjavur, India; Sethuraman, Swaminathan, Centre for Nanotechnology and Advanced Biomaterials, SASTRA Deemed University, Thanjavur, India; Subramanian, Anuradha, Centre for Nanotechnology and Advanced Biomaterials, SASTRA Deemed University, Thanjavur, India	Despite the advances in tissue engineering approaches, reconstruction of long segmental peripheral nerve defects remains unsatisfactory. Although autologous grafts with proper fascicular complementation have shown meaningful functional recovery according to the Medical Research Council Classification (MRCC), the lack of donor nerve for such larger defect sizes (>30 mm) has been a serious clinical…	Axonal orientation; Fascicles; Fascicular matching; Multichannel; Tissue engineering	38487853	Review	Scopus	2-s2.0-85188008197
Kavand, A.; Noverraz, F.; Gerber-Lemaire, S.	Kavand, Alireza (55985348100); Noverraz, François (56708944600); Gerber-Lemaire, Sandrine (6603201610)	55985348100; 56708944600; 6603201610	Recent Advances in Alginate-Based Hydrogels for Cell Transplantation Applications	2024	Pharmaceutics	16	4	469			0	21	10.3390/pharmaceutics16040469	https://www.scopus.com/inward/record.uri?eid=2-s2.0-85191387808&doi=10.3390%2Fpharmaceutics16040469&partnerID=40&md5=bc140f42781e43fcfefa580ff21eb6f2	Group for Functionalized Biomaterials, Institut des Sciences et Ingénierie Chimiques, Lausanne, Switzerland	Kavand, Alireza, Group for Functionalized Biomaterials, Institut des Sciences et Ingénierie Chimiques, Lausanne, Switzerland; Noverraz, François, Group for Functionalized Biomaterials, Institut des Sciences et Ingénierie Chimiques, Lausanne, Switzerland; Gerber-Lemaire, Sandrine, Group for Functionalized Biomaterials, Institut des Sciences et Ingénierie Chimiques, Lausanne, Switzerland	With its exceptional biocompatibility, alginate emerged as a highly promising biomaterial for a large range of applications in regenerative medicine. Whether in the form of microparticles, injectable hydrogels, rigid scaffolds, or bioinks, alginate provides a versatile platform for encapsulating cells and fostering an optimal environment to enhance cell viability. This review aims to highlight re…	3D printing; alginate; cell encapsulation; cell transplantation; hydrogels; injectable hydrogels; microdevices; microencapsulation; regenerative medicine		Review	Scopus	2-s2.0-85191387808
Wan, T.; Li, Q.; Qin, M.-Y.; Wang, Y.-L.; Zhang, F.; Zhang, X.-M.; Zhang, Y.-C.; Zhang, P.	Wan, Teng (57208737158); Li, Qicheng (57216845418); Qin, Mingyu (58806710600); Wang, Yilin (57200057314); Zhang, Fengshi (57351300600); Zhang, Xiaomeng (56892456000); Zhang, Yichong (57211359995); Zhang, Peixun (57211422135)	57208737158; 57216845418; 58806710600; 57200057314; 57351300600; 56892456000; 57211359995; 57211422135	Strategies for Treating Traumatic Neuromas with Tissue-Engineered Materials	2024	Biomolecules	14	4	484			0	3	10.3390/biom14040484	https://www.scopus.com/inward/record.uri?eid=2-s2.0-85191306215&doi=10.3390%2Fbiom14040484&partnerID=40&md5=74d153678224dd099ee8ec70113e945f	Department of Orthopedics and Trauma, Peking University People's Hospital, Beijing, China; Key Laboratory of Trauma and Neural Regeneration, Peking University, Beijing, China; National Center for Trauma Medicine, Beijing, China; Key Laboratory of Trauma and Neural Regeneration, Peking University, Beijing, China; Soochow University, Suzhou, China; Peking University, Beijing, China	Wan, Teng, Department of Orthopedics and Trauma, Peking University People's Hospital, Beijing, China, Key Laboratory of Trauma and Neural Regeneration, Peking University, Beijing, China, National Center for Trauma Medicine, Beijing, China, Key Laboratory of Trauma and Neural Regeneration, Peking University, Beijing, China; Li, Qicheng, Department of Orthopedics and Trauma, Peking University Peopl…	Neuroma, a pathological response to peripheral nerve injury, refers to the abnormal growth of nerve tissue characterized by disorganized axonal proliferation. Commonly occurring after nerve injuries, surgeries, or amputations, this condition leads to the formation of painful nodular structures. Traditional treatment options include surgical excision and pharmacological management, aiming to allev…	biomaterials; cell therapy; growth factors; neuroma; peripheral nerve injury; tissue-engineered materials	38672500	Review	Scopus	2-s2.0-85191306215
Al Haideri, D.H.; Al-Timmemi, H.A.	Al Haideri, Dhurgham Hameed (57211186723); Al-Timmemi, Hameed A.K. (35931898800)	57211186723; 35931898800	Efficacy of chitosan nanoparticles and mesenchymal stem cells in rabbit models for sciatic nerve regeneration	2024	Iraqi Journal of Veterinary Sciences	38	2		369	377	0	11	10.33899/ijvs.2023.142572.3186	https://www.scopus.com/inward/record.uri?eid=2-s2.0-85190375162&doi=10.33899%2Fijvs.2023.142572.3186&partnerID=40&md5=7ca8b96c6f50bca72f5f8d060083a481	Department of Clinical Sciences, University of Kufa, Kufa, Iraq; Department of Surgery and Obstetrics, University of Baghdad, Baghdad, Iraq	Al Haideri, Dhurgham Hameed, Department of Clinical Sciences, University of Kufa, Kufa, Iraq; Al-Timmemi, Hameed A.K., Department of Surgery and Obstetrics, University of Baghdad, Baghdad, Iraq	Peripheral nerve injuries (PNI) are frequently caused by several circumstances, including trauma and iatrogenic operations, and there are limited therapy options to help with functional recovery. This study aimed to compare in vivo adipose-derived stem cells (ASCs) to chitosan nanoparticles (CS NPs) in rabbit sciatic nerve defect regeneration. Twenty healthy rabbits of local breed randomly enroll…	ASCs; Conduit; CS NPs; PNI; Rabbit		Article	Scopus	2-s2.0-85190375162
Liu, B.; Alimi, O.A.; Wang, Y.; Kong, Y.; Kuss, M.; Krishnan, M.A.; Hu, G.; Xiao, Y.; Dong, J.; DiMaio, D.J.; Duan, B.	Liu, Bo (59668914200); Alimi, O. A. (57202999342); Wang, Yanfei (59119081300); Kong, Yunfan (57216888205); Kuss, Mitchell A. (57194176645); Krishnan, Mena Asha (58488091400); Hu, Guoku (15026503500); Xiao, Yi (58896673700); Dong, Jixin (21738988100); DiMaio, Dominick J.M. (7005547444); Duan, Bin (7005042335)	59668914200; 57202999342; 59119081300; 57216888205; 57194176645; 58488091400; 15026503500; 58896673700; 21738988100; 7005547444; 7005042335	Differentiated mesenchymal stem cells-derived exosomes immobilized in decellularized sciatic nerve hydrogels for peripheral nerve repair	2024	Journal of Controlled Release	368			24	41	0	24	10.1016/j.jconrel.2024.02.019	https://www.scopus.com/inward/record.uri?eid=2-s2.0-85185533074&doi=10.1016%2Fj.jconrel.2024.02.019&partnerID=40&md5=bd2070f32628837a8da2d127c3017eaf	Department of Surgery-Transplant and Mary & Dick Holland Regenerative Medicine Program, College of Medicine, Omaha, United States; College of Medicine, Omaha, United States; Lake Erie College of Osteopathic Medicine, Erie, United States; College of Medicine, Omaha, United States; University of Nebraska Medical Center, Omaha, United States; College of Medicine, Omaha, United States; UNL College of…	Liu, Bo, Department of Surgery-Transplant and Mary & Dick Holland Regenerative Medicine Program, College of Medicine, Omaha, United States, College of Medicine, Omaha, United States; Alimi, O. A., Department of Surgery-Transplant and Mary & Dick Holland Regenerative Medicine Program, College of Medicine, Omaha, United States, College of Medicine, Omaha, United States; Wang, Yanfei, Department of …	Peripheral nerve injury (PNI) and the limitations of current treatments often result in incomplete sensory and motor function recovery, which significantly impact the patient's quality of life. While exosomes (Exo) derived from stem cells and Schwann cells have shown promise on promoting PNI repair following systemic administration or intraneural injection, achieving effective local and sustained…	CSF-1R; Function recovery; PEI; Peripheral nerve injury; Remyelination	38367864	Article	Scopus	2-s2.0-85185533074
Nemoz-Billet, L.; Balland, M.; Gilquin, L.; Gillet, B.; Stévant, I.; Guillon, E.; Hughes, S.; Carpentier, G.; Vaganay, E.; Sohm, F.; Misiak, V.; Gonzalez-Melo, M.-J.; Koch, M.; Ghavi-Helm, Y.; Bretaud, S.; Ruggiero, F.	Nemoz-Billet, Laurie (57375477800); Balland, Martial (6506551793); Gilquin, Laurent (58450927900); Gillet, Benjamin (41561172600); Stévant, Isabelle (55578147400); Guillon, Emilie (37074485300); Hughes, Sandrine (7402137498); Carpentier, Gilles (6603035055); Vaganay, Elisabeth (6603197137); Sohm, Frédéric (6602987020); Misiak, Vladimir (57831622500); Gonzalez-Melo, Mary Julieth (58452323100); Koc…	57375477800; 6506551793; 58450927900; 41561172600; 55578147400; 37074485300; 7402137498; 6603035055; 6603197137; 6602987020; 57831622500; 58452323100; 7401817441; 24471445700; 6507639602; 7005397861	Dual topologies of myotomal collagen XV and Tenascin C act in concert to guide and shape developing motor axons	2024	Proceedings of the National Academy of Sciences of the United States of America	121	13	e2314588121			0	2	10.1073/pnas.2314588121	https://www.scopus.com/inward/record.uri?eid=2-s2.0-85188761143&doi=10.1073%2Fpnas.2314588121&partnerID=40&md5=ec913bf3495f0194c9c525b463654d08	National Research Institute for Agriculture, École Normale Supérieure de Lyon, Lyon, France; Laboratoire Interdisciplinaire de Physique, Grenoble, France; Croissance Cellulaire, Réparation et Régénération Tissulaires (Gly-CRRET), Creteil, France; Institute for Dental Research and Oral Musculoskeletal Biology, Medizinische Fakultät, Koln, Germany	Nemoz-Billet, Laurie, National Research Institute for Agriculture, École Normale Supérieure de Lyon, Lyon, France; Balland, Martial, Laboratoire Interdisciplinaire de Physique, Grenoble, France; Gilquin, Laurent, National Research Institute for Agriculture, École Normale Supérieure de Lyon, Lyon, France; Gillet, Benjamin, National Research Institute for Agriculture, École Normale Supérieure de Ly…	During development, motor axons are guided toward muscle target by various extrinsic cues including extracellular matrix (ECM) proteins whose identities and cellular source remain poorly characterized. Here, using single-cell RNAseq of sorted GFP+ cells from smyhc1:gfp-injected zebrafish embryos, we unravel the slow muscle progenitors (SMP) pseudotemporal trajectory at the single-cell level and s…	extracellular matrix; motor axon pathfinding; muscle progenitors; scRNA seq; zebrafish	38502691	Article	Scopus	2-s2.0-85188761143
Cheng, Q.; Wang, W.; Dong, X.; Chai, Y.; Goto, T.; Tu, R.; Yan, L.; Yu, A.; Dai, H.	Cheng, Qiang (57367595800); Wang, Weixing (58107356400); Dong, Xianzhen (57217851506); Chai, Yunhui (57352880200); Goto, Takashi (7403934996); Tu, Rong (7005777215); Yan, Lesan (36501071900); Yu, Aixi (57203905378); Dai, Honglian (7402206804)	57367595800; 58107356400; 57217851506; 57352880200; 7403934996; 7005777215; 36501071900; 57203905378; 7402206804	An Adaptable Drug Delivery System Facilitates Peripheral Nerve Repair by Remodeling the Microenvironment	2024	Biomacromolecules	25	3		1509	1526	0	6	10.1021/acs.biomac.3c01094	https://www.scopus.com/inward/record.uri?eid=2-s2.0-85186107711&doi=10.1021%2Facs.biomac.3c01094&partnerID=40&md5=4df7e5aba1ea9bce1b1f630e051e1871	State Key Laboratory of Advanced Technology for Materials Synthesis and Processing, Wuhan, China; Department of Orthopedics Trauma and Microsurgery, Zhongnan Hospital of Wuhan University, Wuhan, China; Foshan Xianhu Laboratory of the Advanced Energy Science and Technology Guangdong Laboratory, Foshan, China	Cheng, Qiang, State Key Laboratory of Advanced Technology for Materials Synthesis and Processing, Wuhan, China; Wang, Weixing, Department of Orthopedics Trauma and Microsurgery, Zhongnan Hospital of Wuhan University, Wuhan, China; Dong, Xianzhen, State Key Laboratory of Advanced Technology for Materials Synthesis and Processing, Wuhan, China; Chai, Yunhui, State Key Laboratory of Advanced Technol…	The multifaceted process of nerve regeneration following damage remains a significant clinical issue, due to the lack of a favorable regenerative microenvironment and insufficient endogenous biochemical signaling. However, the current nerve grafts have limitations in functionality, as they require a greater capacity to effectively regulate the intricate microenvironment associated with nerve rege…		38376392	Article	Scopus	2-s2.0-85186107711
Redolfi Riva, E.; Özkan, M.; Contreras, E.; Pawar, S.; Zinno, C.; Escarda-Castro, E.; Kim, J.; Wieringa, P.; Stellacci, F.; Micera, S.; Navarro, X.	Redolfi Riva, Eugenio (56941777400); Özkan, Melis (58352571600); Contreras, Estefania (57660416700); Pawar, Sujeet (59289268700); Zinno, Ciro (57221962461); Escarda-Castro, Enrique (57224464105); Kim, Jaehyeon (58895058100); Wieringa, Paul Andrew (36729595400); Stellacci, Francesco R. (6603088116); Micera, Silvestro (35601079400); Navarro, Xavier (22944812800)	56941777400; 58352571600; 57660416700; 59289268700; 57221962461; 57224464105; 58895058100; 36729595400; 6603088116; 35601079400; 22944812800	Beyond the limiting gap length: peripheral nerve regeneration through implantable nerve guidance conduits	2024	Biomaterials Science	12	6		1371	1404	0	16	10.1039/d3bm01163a	https://www.scopus.com/inward/record.uri?eid=2-s2.0-85185468016&doi=10.1039%2Fd3bm01163a&partnerID=40&md5=761cab5a3aefdf15285021cf85252efe	Sant'Anna Scuola Universitaria Superiore Pisa, Pisa, Italy; Department of Excellence in Robotics & AI, Sant'Anna Scuola Universitaria Superiore Pisa, Pisa, Italy; Institute of Materials, École Polytechnique Fédérale de Lausanne, Lausanne, Switzerland; Center for Neuroprosthetics and Institute of Bioengineering, École Polytechnique Fédérale de Lausanne, Lausanne, Switzerland; Institute of Material…	Redolfi Riva, Eugenio, Sant'Anna Scuola Universitaria Superiore Pisa, Pisa, Italy, Department of Excellence in Robotics & AI, Sant'Anna Scuola Universitaria Superiore Pisa, Pisa, Italy; Özkan, Melis, Institute of Materials, École Polytechnique Fédérale de Lausanne, Lausanne, Switzerland, Center for Neuroprosthetics and Institute of Bioengineering, École Polytechnique Fédérale de Lausanne, Lausann…	Peripheral nerve damage results in the loss of sensorimotor and autonomic functions, which is a significant burden to patients. Furthermore, nerve injuries greater than the limiting gap length require surgical repair. Although autografts are the preferred clinical choice, their usage is impeded by their limited availability, dimensional mismatch, and the sacrifice of another functional donor nerv…		38363090	Review	Scopus	2-s2.0-85185468016
Cecchi, D.; Jackson, N.; Beckham, W.; Chithrani, D.B.	Cecchi, Daniel David (57270756800); Jackson, Nolan (57996206200); Beckham, Wayne A. (7004163508); Chithrani, Devika Basnagge (6602863846)	57270756800; 57996206200; 7004163508; 6602863846	Improving the Efficacy of Common Cancer Treatments via Targeted Therapeutics towards the Tumour and Its Microenvironment	2024	Pharmaceutics	16	2	175			0	3	10.3390/pharmaceutics16020175	https://www.scopus.com/inward/record.uri?eid=2-s2.0-85187205034&doi=10.3390%2Fpharmaceutics16020175&partnerID=40&md5=ffa179359ff5b711d0c7dae0e5add2cd	Department of Physics and Astronomy, University of Victoria, Victoria, Canada; British Columbia Cancer-Victoria, Victoria, Canada; Centre for Advanced Materials and Related Technology, Victoria, Canada; Division of Medical Sciences, University of Victoria, Victoria, Canada; Department of Computer Science, University of British Columbia Okanagan, Kelowna, Canada	Cecchi, Daniel David, Department of Physics and Astronomy, University of Victoria, Victoria, Canada; Jackson, Nolan, Department of Physics and Astronomy, University of Victoria, Victoria, Canada; Beckham, Wayne A., Department of Physics and Astronomy, University of Victoria, Victoria, Canada, British Columbia Cancer-Victoria, Victoria, Canada; Chithrani, Devika Basnagge, Department of Physics and…	Cancer is defined as the uncontrolled proliferation of heterogeneous cell cultures in the body that develop abnormalities and mutations, leading to their resistance to many forms of treatment. Left untreated, these abnormal cell growths can lead to detrimental and even fatal complications for patients. Radiation therapy is involved in around 50% of cancer treatment workflows; however, it presents…	cancer; chemotherapeutics; chemotherapy; nanoparticles; radiotherapeutics; radiotherapy; targeted therapies		Review	Scopus	2-s2.0-85187205034
Lei, W.-L.; Peng, C.-W.; Chiu, S.-C.; Lu, H.-E.; Wu, C.-W.; Cheng, T.-Y.; Huang, W.-C.	Lei, Wanlou (57931557000); Peng, Chih Wei (7401797978); Chiu, Shaochu (58641858700); Lu, Huai En (55843046700); Wu, Chunwei (56063206700); Cheng, Tzuya (58641628500); Huang, Weichen (55795457300)	57931557000; 7401797978; 58641858700; 55843046700; 56063206700; 58641628500; 55795457300	All Biodisintegratable Hydrogel Biohybrid Neural Interfaces with Synergistic Performances of Microelectrode Array Technologies, Tissue Scaffolding, and Cell Therapy	2024	Advanced Functional Materials	34	3	2307365			0	20	10.1002/adfm.202307365	https://www.scopus.com/inward/record.uri?eid=2-s2.0-85173898983&doi=10.1002%2Fadfm.202307365&partnerID=40&md5=4356e0044b745c7d034256413976b493	Institute of Biomedical Engineering, National Yang Ming Chiao Tung University, Hsinchu, Taiwan; School of Biomedical Engineering, Taipei Medical University, Taipei, Taiwan; School of Biomedical Engineering, Taipei Medical University, Taipei, Taiwan; Institute of Biochemistry and Molecular Biology, National Yang Ming Chiao Tung University, Hsinchu, Taiwan; Center for Regenerative Medicine and Cell…	Lei, Wanlou, Institute of Biomedical Engineering, National Yang Ming Chiao Tung University, Hsinchu, Taiwan; Peng, Chih Wei, School of Biomedical Engineering, Taipei Medical University, Taipei, Taiwan; Chiu, Shaochu, School of Biomedical Engineering, Taipei Medical University, Taipei, Taiwan; Lu, Huai En, Institute of Biochemistry and Molecular Biology, National Yang Ming Chiao Tung University, H…	Biohybrid neural interfaces (BHNIs) are a new class of neuromodulating devices that integrate neural microelectrode arrays (MEAs) and cell transplantation to improve treatment of nerve injuries and disorders. However, current BHNI devices are made from abiotic materials that are usually bio-passive, non-biodisintegratable, or rigid, which restricts encapsulated cell activity and host nerve recons…	cell therapy; hydrogel electronics; microelectrode arrays; neural interface; peripheral nerve injury; transient electronics		Article	Scopus	2-s2.0-85173898983
Qiu, P.; Wang, L.; Wang, J.; Wang, X.; Xu, J.; An, X.; Han, F.; Dong, Z.; Zhang, J.; Shi, P.; Niu, Q.	Qiu, Pengjia (59445075900); Wang, Lei (59446256300); Wang, Jing (59445785000); Wang, Xingdong (59446256400); Xu, Jianchao (59445076000); An, Xiaokai (59445076100); Han, Fengwang (59446256500); Dong, Zhao (59445076200); Zhang, Jiangtao (57188594190); Shi, Peiwen (59445785200); Niu, Qiang (59445785300)	59445075900; 59446256300; 59445785000; 59446256400; 59445076000; 59445076100; 59446256500; 59445076200; 57188594190; 59445785200; 59445785300	Adhesive chitosan-based hybrid biohydrogels for peripheral nerve injury repair	2024	Frontiers in Cell and Developmental Biology	12		1499766			0	3	10.3389/fcell.2024.1499766	https://www.scopus.com/inward/record.uri?eid=2-s2.0-85210470362&doi=10.3389%2Ffcell.2024.1499766&partnerID=40&md5=2eb09a5671f25fff10cba6461c6f2acd	Department of Orthopaedics, Gaoyang County Hospital, Baoding, China; Department of Orthopaedics, North Sichuan Medical College, Nanchang, China	Qiu, Pengjia, Department of Orthopaedics, Gaoyang County Hospital, Baoding, China; Wang, Lei, Department of Orthopaedics, Gaoyang County Hospital, Baoding, China; Wang, Jing, Department of Orthopaedics, Gaoyang County Hospital, Baoding, China; Wang, Xingdong, Department of Orthopaedics, North Sichuan Medical College, Nanchang, China; Xu, Jianchao, Department of Orthopaedics, Gaoyang County Hospit…	With the rapid progress of industrialization, the incidence of peripheral nerve injuries caused by trauma has been continuously increasing. These injuries result in a significant number of disabilities and irreversible functional impairments, not only severely impacting the health and quality of life of patients but also placing a heavy economic burden on families and society. Effectively promoti…	adhesion materials; chitosan-based hydrogel; hybrid biohydrogel; peripheral nerve injury; traumatic injury		Review	Scopus	2-s2.0-85210470362
Hong, J.; Wu, D.; Wang, H.; Gong, Z.; Zhu, X.; Chen, F.; Wang, Z.; Zhang, M.; Wang, X.; Fang, X.; Yang, S.; Zhu, J.	Hong, Juncong (57203766155); Wu, Dongze (58304426300); Wang, Haitao (59241749200); Gong, Zhe (57205494730); Zhu, Xinxin (59242161700); Chen, Fang (59241614500); Wang, Zihang (59242021700); Zhang, Mingchen (59242295200); Wang, Xiumei (7501868460); Fang, Xiangqiang Qian (8629820400); Yang, Shuhui (57201294675); Zhu, Jinjin (57195566253)	57203766155; 58304426300; 59241749200; 57205494730; 59242161700; 59241614500; 59242021700; 59242295200; 7501868460; 8629820400; 57201294675; 57195566253	Magnetic fibrin nanofiber hydrogel delivering iron oxide magnetic nanoparticles promotes peripheral nerve regeneration	2024	Regenerative Biomaterials	11		rbae075			0	8	10.1093/rb/rbae075	https://www.scopus.com/inward/record.uri?eid=2-s2.0-85200105661&doi=10.1093%2Frb%2Frbae075&partnerID=40&md5=11803ec782ca30f4cdb04e700a5a010c	Department of Orthopaedic Surgery, Zhejiang University School of Medicine, Hangzhou, China; Department of Anesthesiology, First People's Hospital of Linping District, Hangzhou, China; Department of Spinal Surgery, Ningbo University, Ningbo, China; Engineering Research Center of Oral Biomaterials and Devices of Zhejiang Province, Stomatology Hospital, Zhejiang University School of Medicine, Hangzh…	Hong, Juncong, Department of Orthopaedic Surgery, Zhejiang University School of Medicine, Hangzhou, China, Department of Anesthesiology, First People's Hospital of Linping District, Hangzhou, China; Wu, Dongze, Department of Spinal Surgery, Ningbo University, Ningbo, China; Wang, Haitao, Department of Orthopaedic Surgery, Zhejiang University School of Medicine, Hangzhou, China; Gong, Zhe, Departm…	Peripheral nerve injury is a debilitating condition that have a profound impact on the overall quality of an individual's life. The repair of peripheral nerve defects continues to present significant challenges in the field. Iron oxide magnetic nanoparticles (IONPs) have been recognized as potent nanotools for promoting the regeneration of peripheral nerves due to their capability as biological c…	fibrin; hydrogel; iron oxide magnetic nanoparticles; peripheral nerve regeneration		Article	Scopus	2-s2.0-85200105661
Liu, X.; Hu, Z.; Huang, Y.; Hu, L.; Lu, J.; Chen, M.; Xue, H.; Ma, S.; Wan, J.; Hu, J.	Liu, Xinhao (57222868973); Hu, Zekai (58667621800); Huang, Yixiao (59199637600); Hu, Lelun (59199571100); Lu, Jinnuo (59199950600); Chen, Mengning (59199700600); Xue, Han (59199511300); Ma, Shujie (57201473831); Wan, Jie (59199700700); Hu, Jun (57192310226)	57222868973; 58667621800; 59199637600; 59199571100; 59199950600; 59199700600; 59199511300; 57201473831; 59199700700; 57192310226	Advances in novel biomaterials combined with traditional Chinese medicine rehabilitation technology in treatment of peripheral nerve injury	2024	Frontiers in Neurology	15		1421772			0	1	10.3389/fneur.2024.1421772	https://www.scopus.com/inward/record.uri?eid=2-s2.0-85197342424&doi=10.3389%2Ffneur.2024.1421772&partnerID=40&md5=ccc3f7bfe9364c991779e3951aa04601	The Second Rehabilitation Hospital of Shanghai, Shanghai, China; Shanghai University of Traditional Chinese Medicine, Shanghai, China; Department of Acupuncture, Shuguang Hospital affiliated to Shanghai University of Traditional Chinese Medicine, Shanghai, China	Liu, Xinhao, The Second Rehabilitation Hospital of Shanghai, Shanghai, China, Shanghai University of Traditional Chinese Medicine, Shanghai, China; Hu, Zekai, The Second Rehabilitation Hospital of Shanghai, Shanghai, China; Huang, Yixiao, Shanghai University of Traditional Chinese Medicine, Shanghai, China; Hu, Lelun, Shanghai University of Traditional Chinese Medicine, Shanghai, China; Lu, Jinnu…	Peripheral nerve injuries (PNI) represent one of the primary neuropathies leading to lifelong disability. Nerve regeneration and targeted muscle atrophy stand as the two most crucial factors influencing functional rehabilitation post peripheral nerve injury. Over time, traditional Chinese medicine (TCM) rehabilitation approaches such as acupuncture, Tuina, and microneedles serve as pivot means to…	microfluidic chip; novel biomaterials; peripheral nerve injury; rehabilitation; traditional Chinese medicine		Review	Scopus	2-s2.0-85197342424
Sun, Y.; Sun, X.; Wang, R.; Xing, Y.; Ma, X.; Yue, J.; Zhang, M.; Wang, Y.; Tian, W.; Jing, G.	Sun, Yuming (58988490000); Sun, Xiangyu (57219551299); Wang, Ruiqi (57223399807); Xing, Yuhang (58987914900); Ma, Xiang (58988633400); Yue, Jie (58988204500); Zhang, Min (58988204600); Wang, Yuezhu (57205375693); Tian, Weiming (8886096100); Jing, Guangping (24468152400)	58988490000; 57219551299; 57223399807; 58987914900; 58988633400; 58988204500; 58988204600; 57205375693; 8886096100; 24468152400	Oxidized sodium alginate hydrogel-mouse nerve growth factor sustained release system promotes repair of peripheral nerve injury	2024	Journal of Biomaterials Science, Polymer Edition	35	10		1550	1570	0	4	10.1080/09205063.2024.2339636	https://www.scopus.com/inward/record.uri?eid=2-s2.0-85190493816&doi=10.1080%2F09205063.2024.2339636&partnerID=40&md5=38a2ff5a48b97880b3b3405bdd665831	Medical College, First Affiliated Hospital of Harbin Medical University, Harbin, China; School of Life Science and Technology, Harbin Institute of Technology, Harbin, China	Sun, Yuming, Medical College, First Affiliated Hospital of Harbin Medical University, Harbin, China; Sun, Xiangyu, Medical College, First Affiliated Hospital of Harbin Medical University, Harbin, China; Wang, Ruiqi, School of Life Science and Technology, Harbin Institute of Technology, Harbin, China; Xing, Yuhang, Medical College, First Affiliated Hospital of Harbin Medical University, Harbin, Ch…	In recent years, mouse nerve growth factor (mNGF) has emerged as an important biological regulator to repair peripheral nerve injury, but its systemic application is restricted by low efficiency and large dosage requirement. These limitations prompted us to search for biomaterials that can be locally loaded. Oxidized sodium alginate hydrogel (OSA) exhibits good biocompatibility and physicochemica…	mouse nerve growth factor (mNGF); Oxidized sodium alginate hydrogel (OSA); peripheral nerve injury; sustained drug release	38630632	Article	Scopus	2-s2.0-85190493816
Shi, S.; Ou, X.; Cheng, D.	Shi, Shaoyan (57666993400); Ou, Xuehai (56937967000); Cheng, Deliang (57200106282)	57666993400; 56937967000; 57200106282	Nanoparticle-Facilitated Therapy: Advancing Tools in Peripheral Nerve Regeneration	2024	International Journal of Nanomedicine	19			19	34	0	18	10.2147/IJN.S442775	https://www.scopus.com/inward/record.uri?eid=2-s2.0-85182030701&doi=10.2147%2FIJN.S442775&partnerID=40&md5=d418aa688e629ab34812263bf066625b	Department of Hand Surgery, Xi'an Jiaotong University, Xi'an, China	Shi, Shaoyan, Department of Hand Surgery, Xi'an Jiaotong University, Xi'an, China; Ou, Xuehai, Department of Hand Surgery, Xi'an Jiaotong University, Xi'an, China; Cheng, Deliang, Department of Hand Surgery, Xi'an Jiaotong University, Xi'an, China	Peripheral nerve injuries, arising from a diverse range of etiologies such as trauma and underlying medical conditions, pose substantial challenges in both clinical management and subsequent restoration of functional capacity. Addressing these challenges, nanoparticles have emerged as a promising therapeutic modality poised to augment the process of peripheral nerve regeneration. However, a compr…	biomaterials; nanomedicine; nanoparticle; nerve regeneration; tissue	38187908	Review	Scopus	2-s2.0-85182030701
Hoveizi, E.	Hoveizi, Elham (54879432000)	54879432000	Enhancement of nerve regeneration through schwann cell-mediated healing in a 3D printed polyacrylonitrile conduit incorporating hydrogel and graphene quantum dots: a study on rat sciatic nerve injury model	2024	Biomedical Materials (Bristol)	19	1	015012			0	11	10.1088/1748-605X/ad1576	https://www.scopus.com/inward/record.uri?eid=2-s2.0-85180533720&doi=10.1088%2F1748-605X%2Fad1576&partnerID=40&md5=d59b35397a270cde5efdb79777fe22e9	Department of Biology, Shahid Chamran University of Ahvaz, Ahvaz, Iran	Hoveizi, Elham, Department of Biology, Shahid Chamran University of Ahvaz, Ahvaz, Iran	Despite recent technological advancements, effective healing from sciatic nerve damage remains inadequate. Cell-based therapies offer a promising alternative to autograft restoration for peripheral nerve injuries, and 3D printing techniques can be used to manufacture conduits with controlled diameter and size. In this study, we investigated the potential of Wharton’s jelly-derived mesenchymal ste…	3D printing; conduit; graphene quantum dots; nerve regeneration; peripheral nerve injuries; schwann cells	38091624	Article	Scopus	2-s2.0-85180533720
Su, W.; Xu, J.; Pei, D.; Li, X.; Yang, J.; Geng, Z.; Liu, Q.; Yang, L.; Yu, S.	Su, Weijie (57218402643); Xu, Jiakun (57932332900); Pei, Dating (57217234867); Li, Xixi (58905860600); Yang, Jia (59636804800); Geng, Zhijie (57217227799); Liu, Qunfeng (8568099100); Yang, Lixuan (36639061500); Yu, Shan (59874479600)	57218402643; 57932332900; 57217234867; 58905860600; 59636804800; 57217227799; 8568099100; 36639061500; 59874479600	Hybrid Electrically Conductive Hydrogels with Local Nerve Growth Factor Release Facilitate Peripheral Nerve Regeneration	2023	ACS Applied Bio Materials	6	12		5854	5863	0	6	10.1021/acsabm.3c00977	https://www.scopus.com/inward/record.uri?eid=2-s2.0-85178087458&doi=10.1021%2Facsabm.3c00977&partnerID=40&md5=a38fd3f7df5b019a24dc965ecffe84eb	Institute of Biological & Medical Engineering, Guangdong Academy of Sciences, Guangzhou, China; Neurosurgery Unit, Sun Yat-Sen University, Guangzhou, China; Institute of Biological & Medical Engineering, Guangdong Academy of Sciences, Guangzhou, China; Institute of Biological & Medical Engineering, Guangdong Academy of Sciences, Guangzhou, China; Foshan Polytechnic, Foshan City, China	Su, Weijie, Neurosurgery Unit, Sun Yat-Sen University, Guangzhou, China; Xu, Jiakun, Neurosurgery Unit, Sun Yat-Sen University, Guangzhou, China; Pei, Dating, Institute of Biological & Medical Engineering, Guangdong Academy of Sciences, Guangzhou, China, Institute of Biological & Medical Engineering, Guangdong Academy of Sciences, Guangzhou, China, Institute of Biological & Medical Engineering, G…	It is challenging to treat peripheral nerve injury (PNI) clinically. As the gold standard for peripheral nerve repair, autologous nerve grafting remains a critical limitation, including tissue availability, donor-site morbidity, immune rejection, etc. Recently, conductive hydrogels (CHs) have shown potential applications in neural bioengineering due to their good conductivity, biocompatibility, a…	conductive hydrogels; nerve growth factor; peripheral nerve injury; peripheral nerve regeneration; polysaccharides modification	37948755	Article	Scopus	2-s2.0-85178087458
Zhang, X.; Ma, Y.; Chen, Z.; Jiang, H.; Fan, Z.	Zhang, Xiangli (57579681600); Ma, Yuanya (57908197000); Chen, Ziyan (57415655300); Jiang, Hong (57809496600); Fan, Zengjie (55346232800)	57579681600; 57908197000; 57415655300; 57809496600; 55346232800	Implantable Nerve Conduit Made of a Self-Powered Microneedle Patch for Sciatic Nerve Repair	2023	Advanced Healthcare Materials	12	31	2301729			0	26	10.1002/adhm.202301729	https://www.scopus.com/inward/record.uri?eid=2-s2.0-85166431617&doi=10.1002%2Fadhm.202301729&partnerID=40&md5=72ca6170723adffd2d89a449168660d5	Key Laboratory of Dental Maxillofacial Reconstruction and Biological Intelligence Manufacturing, Lanzhou University, Lanzhou, China	Zhang, Xiangli, Key Laboratory of Dental Maxillofacial Reconstruction and Biological Intelligence Manufacturing, Lanzhou University, Lanzhou, China; Ma, Yuanya, Key Laboratory of Dental Maxillofacial Reconstruction and Biological Intelligence Manufacturing, Lanzhou University, Lanzhou, China; Chen, Ziyan, Key Laboratory of Dental Maxillofacial Reconstruction and Biological Intelligence Manufactur…	Peripheral nerve defects, particularly those of a larger size, pose a significant challenge in clinical practice due to their limited regenerative capacity. To tackle this challenge, an advanced self-powered enzyme-linked microneedle (MN) nerve conduit is designed and fabricated. This innovative conduit is composed of anodic and cathodic MN arrays, which contain glucose oxidase (GOx) and horserad…	enzyme biofuel cells; microneedle patches; sciatic nerve repairs	37531233	Article	Scopus	2-s2.0-85166431617
Xu, Y.; Liu, J.; Zhang, P.; Ao, X.; Li, Y.; Tian, Y.; Qiu, X.; Guo, J.; Hu, X.	Xu, Yizhou (57214328756); Liu, Jianing (57705328800); Zhang, Peng (59880350100); Ao, Xiang (58760743600); Li, Yunlun (58406713000); Tian, Ye (59602901600); Qiu, Xiaozhong (7402545420); Guo, Jiasong (7404488603); Hu, Xiaofang (55496235900)	57214328756; 57705328800; 59880350100; 58760743600; 58406713000; 59602901600; 7402545420; 7404488603; 55496235900	Zwitterionic Conductive Hydrogel-Based Nerve Guidance Conduit Promotes Peripheral Nerve Regeneration in Rats	2023	ACS Biomaterials Science and Engineering	9	12		6821	6834	0	12	10.1021/acsbiomaterials.3c00761	https://www.scopus.com/inward/record.uri?eid=2-s2.0-85179617108&doi=10.1021%2Facsbiomaterials.3c00761&partnerID=40&md5=15c0bbfd31b81eb5ded3ed2497cd8aa1	Department of Human Anatomy, Zunyi Medical University, Zunyi, China; Department of Histology and Embryology, Southern Medical University, Guangzhou, China; Biomaterials Research Center, Southern Medical University, Guangzhou, China; Department of Spinal Surgery, Southern Medical University, Guangzhou, China; Central Laboratory, Southern Medical University, Guangzhou, China; School of Basic Medica…	Xu, Yizhou, Department of Histology and Embryology, Southern Medical University, Guangzhou, China, Department of Spinal Surgery, Southern Medical University, Guangzhou, China; Liu, Jianing, Biomaterials Research Center, Southern Medical University, Guangzhou, China; Zhang, Peng, Biomaterials Research Center, Southern Medical University, Guangzhou, China; Ao, Xiang, Department of Human Anatomy, Zu…	In recent years, conductive biomaterials have been widely used to enhance peripheral nerve regeneration. However, most biomaterials use electronic conductors to increase the conductivity of materials. As information carriers, electronic conductors always transmit discontinuous electrical signals, while biological systems essentially transmit continuous signals through ions. Herein, an ion-based c…	conductive hydrogel; nerve guidance conduit; peripheral nerve injury; zwitterion	38011305	Article	Scopus	2-s2.0-85179617108
Zhou, N.; Gu, T.W.; Xu, Y.; Liu, Y.; Peng, L.H.	Zhou, Nan (58364011200); Gu, Tingwei (57219197171); Xu, Yang (57222665754); Liu, Yuda (57861567700); Peng, Lihua (46661911300)	58364011200; 57219197171; 57222665754; 57861567700; 46661911300	Challenges and progress of neurodrug: bioactivities, production and delivery strategies of nerve growth factor protein	2023	Journal of Biological Engineering	17	1	75			0	10	10.1186/s13036-023-00392-2	https://www.scopus.com/inward/record.uri?eid=2-s2.0-85178419004&doi=10.1186%2Fs13036-023-00392-2&partnerID=40&md5=4a9641e22ef06615aacb9508ff6d5cd8	The Pharmaceutical Sciences of Zhejiang University, Hangzhou, China; State Key Laboratory of Quality Research in Chinese Medicine, Taipa, Macao; Jinhua Institute of Zhejiang University, Jinhua, China	Zhou, Nan, The Pharmaceutical Sciences of Zhejiang University, Hangzhou, China; Gu, Tingwei, The Pharmaceutical Sciences of Zhejiang University, Hangzhou, China; Xu, Yang, The Pharmaceutical Sciences of Zhejiang University, Hangzhou, China; Liu, Yuda, The Pharmaceutical Sciences of Zhejiang University, Hangzhou, China; Peng, Lihua, The Pharmaceutical Sciences of Zhejiang University, Hangzhou, Chi…	Nerve growth factor (NGF) is a vital cytokine that plays a crucial role in the development and regeneration of the nervous system. It has been extensively studied for its potential therapeutic applications in various neural diseases. However, as a protein drug, limited natural source seriously hinders its translation and clinical applications. Conventional extraction of NGF from mouse submandibul…	Delivery strategies; Nerve growth factor; Pharmacological effects; Synthesis methods		Review	Scopus	2-s2.0-85178419004
Ebrahimi-Kia, Y.; Davoudi, P.; Bordbar, S.	Ebrahimi-Kia, Yasaman (57736489800); Davoudi, Parivash (57194412576); Bordbar, Sima (55613111500)	57736489800; 57194412576; 55613111500	Tissue Engineering for Sciatic Nerve Repair: Review of Methods and Challenges	2023	Journal of Medical and Biological Engineering	43	6		663	671	0	2	10.1007/s40846-023-00833-9	https://www.scopus.com/inward/record.uri?eid=2-s2.0-85174912703&doi=10.1007%2Fs40846-023-00833-9&partnerID=40&md5=faf936a6b605e765ac81c8768fd946b3	Department of Anatomical Sciences & Cognitive Neuroscience, Islamic Azad University, Tehran Medical Branch, Tehran, Iran	Ebrahimi-Kia, Yasaman, Department of Anatomical Sciences & Cognitive Neuroscience, Islamic Azad University, Tehran Medical Branch, Tehran, Iran; Davoudi, Parivash, Department of Anatomical Sciences & Cognitive Neuroscience, Islamic Azad University, Tehran Medical Branch, Tehran, Iran; Bordbar, Sima, Department of Anatomical Sciences & Cognitive Neuroscience, Islamic Azad University, Tehran Medica…	Purpose: The primary objective of this study was to offer a thorough examination of the various tissue engineering approaches employed in sciatic nerve repair. Investigating scaffold-based techniques, cell-based therapies, and bioactive molecule delivery systems shed light on the strengths, limitations, and challenges associated with each method. Methods: A systematic literature search was conduc…	Nerve regeneration; Sciatic nerve; Stem cells; Tissue engineering		Review	Scopus	2-s2.0-85174912703
Xu, H.; Gao, Z.; Wang, Z.; Wu, W.; Li, H.; Liu, Y.; Jia, S.; Hao, D.; Zhu, L.	Xu, Hailiang (57953724500); Gao, Ziheng (58107917800); Wang, Zhiyuan (57225088662); Wu, Weidong (57953724600); Li, Hui (58607079500); Liu, Youjun (58099733100); Jia, Shuaijun (55261465500); Hao, Dingjun (55578851400); Zhu, Lei (57192555375)	57953724500; 58107917800; 57225088662; 57953724600; 58607079500; 58099733100; 55261465500; 55578851400; 57192555375	Electrospun PCL Nerve Conduit Filled with GelMA Gel for CNTF and IGF-1 Delivery in Promoting Sciatic Nerve Regeneration in Rat	2023	ACS Biomaterials Science and Engineering	9	11		6309	6321	0	17	10.1021/acsbiomaterials.3c01048	https://www.scopus.com/inward/record.uri?eid=2-s2.0-85176970202&doi=10.1021%2Facsbiomaterials.3c01048&partnerID=40&md5=a7774d8858eec686e77a44d322e58e27	Department of Spine Surgery, Xi'an Jiaotong University, Xi'an, China; Shaanxi Key Laboratory of Spine Bionic Treatment, Xi'an, China	Xu, Hailiang, Department of Spine Surgery, Xi'an Jiaotong University, Xi'an, China, Shaanxi Key Laboratory of Spine Bionic Treatment, Xi'an, China; Gao, Ziheng, Department of Spine Surgery, Xi'an Jiaotong University, Xi'an, China, Shaanxi Key Laboratory of Spine Bionic Treatment, Xi'an, China; Wang, Zhiyuan, Department of Spine Surgery, Xi'an Jiaotong University, Xi'an, China, Shaanxi Key Laborat…	Neural tissue engineering is an essential strategy to repair long-segment peripheral nerve defects. Modification of the nerve conduit is an effective way to improve the local microenvironment of the injury site and facilitate nerve regeneration. However, the concurrent release of multiple growth cues that regulate the activity of Schwann cells and neurons remains a challenge. The present study in…	Ciliary neurotrophic factor; GelMA hydrogel; Insulin-like growth factor-1; Peripheral nerve injury	37919884	Article	Scopus	2-s2.0-85176970202
Pan, D.; Schofield, J.B.; Schellhardt, L.; Snyder-Warwick, A.K.; Mackinnon, S.E.; Li, X.; Wood, M.D.	Pan, Deng (57191158798); Schofield, Jonathon Blake (58086317200); Schellhardt, Lauren M. (57191157855); Snyder-Warwick, Alison K. (36060215600); Mackinnon, Susan E. (7202865277); Li, Xiaowei (55164451500); Wood, Matthew D. (7403448587)	57191158798; 58086317200; 57191157855; 36060215600; 7202865277; 55164451500; 7403448587	A feasibility study transplanting macrophages to a segmental nerve injury	2023	Muscle and Nerve	68	6		894	900	0	2	10.1002/mus.27977	https://www.scopus.com/inward/record.uri?eid=2-s2.0-85171757402&doi=10.1002%2Fmus.27977&partnerID=40&md5=3e09a9950483169992ca13d3974ff6a4	Department of Surgery, Washington University School of Medicine in St. Louis, St. Louis, United States	Pan, Deng, Department of Surgery, Washington University School of Medicine in St. Louis, St. Louis, United States; Schofield, Jonathon Blake, Department of Surgery, Washington University School of Medicine in St. Louis, St. Louis, United States; Schellhardt, Lauren M., Department of Surgery, Washington University School of Medicine in St. Louis, St. Louis, United States; Snyder-Warwick, Alison K.…	Introduction/Aims: Promoting regeneration after segmental nerve injury repair is a challenge, but improving angiogenesis could be beneficial. Macrophages facilitate regeneration after injury by promoting angiogenesis. Our aim in this study was to evaluate the feasibility and effects of transplanting exogenous macrophages to a segmental nerve injury. Methods: Bone marrow–derived cells were harvest…	angiogenesis; bone marrow; macrophage; nerve gap; regeneration	37737007	Article	Scopus	2-s2.0-85171757402
Wang, X.; Yao, X.; Sun, Z.; Jin, Y.; Yan, Z.; Jiang, H.; Ouyang, Y.; Yuan, W.-E.; Wang, C.; Fan, C.	Wang, Xu (57208004823); Yao, Xiangyun (57262314800); Sun, Ziyang (57200151611); Jin, Yi (57221776235); Yan, Zhiwen (57221775506); Jiang, Huiquan (57219341157); Ouyang, Yuanming (54395918500); Yuan, Weien (16041123500); Wang, Chunyang (55655183500); Fan, Cunyi (14324749200)	57208004823; 57262314800; 57200151611; 57221776235; 57221775506; 57219341157; 54395918500; 16041123500; 55655183500; 14324749200	An extracellular matrix mimicking alginate hydrogel scaffold manipulates an inflammatory microenvironment and improves peripheral nerve regeneration by controlled melatonin release	2023	Journal of Materials Chemistry B	11	48		11552	11561	0	10	10.1039/d3tb01727c	https://www.scopus.com/inward/record.uri?eid=2-s2.0-85177881244&doi=10.1039%2Fd3tb01727c&partnerID=40&md5=bf9fe46faff434eb37b012680e72e6f3	Department of Orthopaedics, Shanghai Sixth People's Hospital, Shanghai, China; Shanghai Engineering Research Center for Orthopaedic Material Innovation and Tissue Regeneration, Shanghai, China; Shanghai Jiao Tong University School of Medicine, Shanghai, China; Engineering Research Center of Cell & Therapeutic Antibody, Shanghai Jiao Tong University, Shanghai, China; College of Fisheries and Life …	Wang, Xu, Department of Orthopaedics, Shanghai Sixth People's Hospital, Shanghai, China, Shanghai Engineering Research Center for Orthopaedic Material Innovation and Tissue Regeneration, Shanghai, China, Shanghai Jiao Tong University School of Medicine, Shanghai, China; Yao, Xiangyun, Department of Orthopaedics, Shanghai Sixth People's Hospital, Shanghai, China, Shanghai Engineering Research Cent…	Low efficiency of nerve growth and unstable release of loaded drugs have become a major problem in repairing peripheral nerve injury. Many intervention strategies were focused on simple drug loading, but have still been less effective. The key challenge is to establish a controlled release microenvironment to enable adequate nerve regeneration. In this study, we fabricate a multilayered compound …		37982207	Article	Scopus	2-s2.0-85177881244
Xu, Y.; Xu, C.; Yang, K.; Ma, L.; Li, G.; Shi, Y.; Feng, X.; Tan, L.; Duan, D.; Luo, Z.; Yang, C.	Xu, Yan (57218329515); Xu, Chao (57193789346); Yang, Kun (59044860500); Ma, Liang (55721009200); Li, Gaocai (57208548785); Shi, Yunsong (56687891500); Feng, Xiaobo (43361202100); Tan, Lei (57193488072); Duan, Deyu (56253338500); Luo, Zhiqiang (57207189221); Yang, Cao (7407030349)	57218329515; 57193789346; 59044860500; 55721009200; 57208548785; 56687891500; 43361202100; 57193488072; 56253338500; 57207189221; 7407030349	Copper Ion-Modified Germanium Phosphorus Nanosheets Integrated with an Electroactive and Biodegradable Hydrogel for Neuro-Vascularized Bone Regeneration	2023	Advanced Healthcare Materials	12	27	2301151			0	57	10.1002/adhm.202301151	https://www.scopus.com/inward/record.uri?eid=2-s2.0-85164145479&doi=10.1002%2Fadhm.202301151&partnerID=40&md5=a2a8672273cdf7aa080174271051165a	Department of Orthopaedics, Tongji Medical College of Huazhong University of Science and Technology, Wuhan, China; Huazhong University of Science and Technology, Wuhan, China	Xu, Yan, Department of Orthopaedics, Tongji Medical College of Huazhong University of Science and Technology, Wuhan, China; Xu, Chao, Huazhong University of Science and Technology, Wuhan, China; Yang, Kun, Huazhong University of Science and Technology, Wuhan, China; Ma, Liang, Department of Orthopaedics, Tongji Medical College of Huazhong University of Science and Technology, Wuhan, China; Li, Ga…	Severe bone defects accompanied by vascular and peripheral nerve injuries represent a huge orthopedic challenge and are often accompanied by the risk of infection. Thus, biomaterials with antibacterial and neurovascular regeneration properties are highly desirable. Here, a newly designed biohybrid biodegradable hydrogel (GelMA) containing copper ion-modified germanium-phosphorus (GeP) nanosheets,…	angiogenesis; bone regeneration; copper; hydrogels; innervation	37421228	Article	Scopus	2-s2.0-85164145479
Ashna, M.; Senthilkumar, N.; Sanpui, P.	Ashna, Mymuna (58665806400); Senthilkumar, Neeharika (57225977619); Sanpui, Pallab (24179417100)	58665806400; 57225977619; 24179417100	Human Hair Keratin-Based Hydrogels in Regenerative Medicine: Current Status and Future Directions	2023	ACS Biomaterials Science and Engineering	9	10		5527	5547	0	4	10.1021/acsbiomaterials.3c00883	https://www.scopus.com/inward/record.uri?eid=2-s2.0-85174947099&doi=10.1021%2Facsbiomaterials.3c00883&partnerID=40&md5=628b010122ebdd685459adbb84d407eb	Department of Biotechnology, Birla Institute of Technology and Science, Pilani – Dubai Campus, Dubai, United Arab Emirates	Ashna, Mymuna, Department of Biotechnology, Birla Institute of Technology and Science, Pilani – Dubai Campus, Dubai, United Arab Emirates; Senthilkumar, Neeharika, Department of Biotechnology, Birla Institute of Technology and Science, Pilani – Dubai Campus, Dubai, United Arab Emirates; Sanpui, Pallab, Department of Biotechnology, Birla Institute of Technology and Science, Pilani – Dubai Campus, …	Regenerative medicine (RM) is a multidisciplinary field that utilizes the inherent regenerative potential of human cells to generate functionally and physiologically acceptable human cells, tissues, and organs in vivo or ex vivo. An appropriate biomaterial scaffold with desired physicochemical properties constitutes an important component of a successful RM approach. Among various forms of biomat…	Clinical Translation; Hair Keratin; Hydrogel; Regenerative Medicine; Tissue Engineering	37734053	Review	Scopus	2-s2.0-85174947099
Yin, S.; Zhou, J.; Wang, J.; Xia, B.; Chen, G.	Yin, Shiyun (58161558800); Zhou, Jiangyi (58569540500); Wang, Jinsong (57933092700); Xia, Bin (57206428504); Chen, Guobao (55921465700)	58161558800; 58569540500; 57933092700; 57206428504; 55921465700	Preparation and performance of electrically conductive decellularized nerve matrix hydrogel conduits	2023	Journal of Biomaterials Applications	38	4		471	483	0	4	10.1177/08853282231200963	https://www.scopus.com/inward/record.uri?eid=2-s2.0-85170383331&doi=10.1177%2F08853282231200963&partnerID=40&md5=d997062f038b04c7a13c52fc336e2d11	School of Pharmacy and Bioengineering, Chongqing University of Technology, Chongqing, China; Chongqing Technology and Business University, Chongqing, China	Yin, Shiyun, School of Pharmacy and Bioengineering, Chongqing University of Technology, Chongqing, China; Zhou, Jiangyi, School of Pharmacy and Bioengineering, Chongqing University of Technology, Chongqing, China; Wang, Jinsong, School of Pharmacy and Bioengineering, Chongqing University of Technology, Chongqing, China; Xia, Bin, Chongqing Technology and Business University, Chongqing, China; Che…	Peripheral nerve injury (PNI) is one of the major clinical treatment challenges following an impact on the body. When PNI manifests as nerve gaps, surgical connections and exogenous grafts are required. Recently, electrically conductive polymers (CPs) based nerve guidance conduits have yielded promising results for treating PNI. Polypyrrole (PPy) has become one of the most commonly used CPs in PN…	Conductive materials; decellularized matrix; nerve conduit; nerve repair; temperature-sensitive hydrogel	37670570	Article	Scopus	2-s2.0-85170383331
Joshi, A.; Choudhury, S.; Baghel, V.S.; Ghosh, S.; Gupta, S.; Lahiri, D.; Ananthasuresh, G.K.; Chatterjee, K.	Joshi, Akshat (57215078129); Choudhury, Saswat (57789452600); Baghel, Vageesh Singh (58029156000); Ghosh, Souvik (57210812756); Gupta, Sumeet (55568524439); Lahiri, Debrupa (26326345700); Ananthasuresh, Gondi Kondaiah (7004638746); Chatterjee, Kaushik (56081683500)	57215078129; 57789452600; 58029156000; 57210812756; 55568524439; 26326345700; 7004638746; 56081683500	4D Printed Programmable Shape-Morphing Hydrogels as Intraoperative Self-Folding Nerve Conduits for Sutureless Neurorrhaphy	2023	Advanced Healthcare Materials	12	24	2300701			0	46	10.1002/adhm.202300701	https://www.scopus.com/inward/record.uri?eid=2-s2.0-85153386982&doi=10.1002%2Fadhm.202300701&partnerID=40&md5=a2f7b5ad7dca8487374cbc1ecaf9f79e	Centre for BioSystems Science and Engineering, Indian Institute of Science, Bengaluru, India; Department of Mechanical Engineering, Indian Institute of Science, Bengaluru, India; Department of Metallurgy and Material Engineering, Indian Institute of Technology Roorkee, Roorkee, India; Department of Biotechnology, Indian Institute of Technology Roorkee, Roorkee, India; Department of Pharmacy, Maha…	Joshi, Akshat, Centre for BioSystems Science and Engineering, Indian Institute of Science, Bengaluru, India; Choudhury, Saswat, Centre for BioSystems Science and Engineering, Indian Institute of Science, Bengaluru, India; Baghel, Vageesh Singh, Department of Mechanical Engineering, Indian Institute of Science, Bengaluru, India; Ghosh, Souvik, Department of Metallurgy and Material Engineering, Ind…	There are only a few reports of implantable 4D printed biomaterials, most of which exhibit slow deformations rendering them unsuitable for in situ surgical deployment. In this study, a hydrogel system is engineered with defined swelling behaviors, which demonstrated excellent printability in extrusion-based 3D printing and programmed shape deformations post-printing. Shape deformations of the spa…	4D printing; hydrogels; nerve-guiding conduits; peripheral nerve injury; tissue engineering	37017130	Article	Scopus	2-s2.0-85153386982
Zhang, F.; Ma, B.; Li, Q.; Zhang, M.; Kou, Y.	Zhang, Fengshi (57351300600); Ma, Bo (58828225700); Li, Qicheng (57216845418); Zhang, Meng (55812459000); Kou, Yuhui (23497541400)	57351300600; 58828225700; 57216845418; 55812459000; 23497541400	Chitin Conduits with Different Inner Diameters at Both Ends Combined with Dual Growth Factor Hydrogels Promote Nerve Transposition Repair in Rats	2023	Journal of Functional Biomaterials	14	9	442			0	6	10.3390/jfb14090442	https://www.scopus.com/inward/record.uri?eid=2-s2.0-85172208038&doi=10.3390%2Fjfb14090442&partnerID=40&md5=f54e2e9dad2794474c8c4d35718f5809	Department of Orthopedics and Trauma, Peking University People's Hospital, Beijing, China; Key Laboratory of Trauma and Neural Regeneration, Peking University, Beijing, China; National Center for Trauma Medicine, Beijing, China	Zhang, Fengshi, Department of Orthopedics and Trauma, Peking University People's Hospital, Beijing, China, Key Laboratory of Trauma and Neural Regeneration, Peking University, Beijing, China, National Center for Trauma Medicine, Beijing, China; Ma, Bo, Department of Orthopedics and Trauma, Peking University People's Hospital, Beijing, China, Key Laboratory of Trauma and Neural Regeneration, Pekin…	Severe peripheral nerve injuries, such as deficits over long distances or proximal nerve trunk injuries, pose complex reconstruction challenges that often result in unfavorable outcomes. Innovative techniques, such as nerve transposition repair with conduit suturing, can be employed to successfully treat severe peripheral nerve damage. However, cylindrical nerve guides are typically unsuitable fo…	chitin; chitosan; hydrogel; nerve conduits; nerve growth factor; nerve transposition; peripheral nerve injury; vascular endothelial growth factor		Article	Scopus	2-s2.0-85172208038
Bernard, M.; McOnie, R.; Tomlinson, J.E.; Blum, E.; Prest, T.A.; Sledziona, M.; Willand, M.; Gordon, T.; Borschel, G.H.; Soletti, L.; Brown, B.N.; Cheetham, J.	Bernard, Megan E. (57190276492); McOnie, Rebecca C. (57194641819); Tomlinson, Joy E. (55811424400); Blum, Ethan (58556716000); Prest, Travis A. (57194637105); Sledziona, Michael (57199231774); Willand, M. P. (26322056600); Gordon, Tessa A. (7201393104); Borschel, Gregory Howard (6603445987); Soletti, Lorenzo (14010368500); Brown, Bryan N. (25929075400); Cheetham, Jonathan (12806025200)	57190276492; 57194641819; 55811424400; 58556716000; 57194637105; 57199231774; 26322056600; 7201393104; 6603445987; 14010368500; 25929075400; 12806025200	Peripheral Nerve Matrix Hydrogel Promotes Recovery after Nerve Transection and Repair	2023	Plastic and Reconstructive Surgery	152	3		458	467	0	6	10.1097/PRS.0000000000010261	https://www.scopus.com/inward/record.uri?eid=2-s2.0-85169300207&doi=10.1097%2FPRS.0000000000010261&partnerID=40&md5=9229c206dbdefe2bcfb2220757b82fee	Department of Clinical Sciences, Cornell University College of Veterinary Medicine, Ithaca, United States; Swanson School of Engineering, Pittsburgh, United States; Epineuron Technologies Inc., London, Canada; The Hospital for Sick Children, Toronto, Canada; LLC, Geneseo, United States	Bernard, Megan E., Department of Clinical Sciences, Cornell University College of Veterinary Medicine, Ithaca, United States; McOnie, Rebecca C., Department of Clinical Sciences, Cornell University College of Veterinary Medicine, Ithaca, United States; Tomlinson, Joy E., Department of Clinical Sciences, Cornell University College of Veterinary Medicine, Ithaca, United States; Blum, Ethan, Departm…	Background: Nerve transection is the most common form of peripheral nerve injury. Treatment of peripheral nerve injury has primarily focused on stabilization and mechanical cues to guide extension of the regenerating growth cone across the site of transection. The authors investigated the effects of a peripheral nerve matrix (PNM) hydrogel on recovery after nerve transection. Methods: The authors…		36946873	Article	Scopus	2-s2.0-85169300207
Solomevich, S.O.; Oranges, C.M.; Kalbermatten, D.F.; Schwendeman, A.; Madduri, S.	Solomevich, Sergey O. (55914673300); Oranges, Carlo M. (58415782500); Kalbermatten, D. F. (6603084532); Schwendeman, Anna (6506939515); Madduri, Srinivas (34971637600)	55914673300; 58415782500; 6603084532; 6506939515; 34971637600	Natural polysaccharides and their derivatives as potential medical materials and drug delivery systems for the treatment of peripheral nerve injuries	2023	Carbohydrate Polymers	315		120934			0	27	10.1016/j.carbpol.2023.120934	https://www.scopus.com/inward/record.uri?eid=2-s2.0-85158027189&doi=10.1016%2Fj.carbpol.2023.120934&partnerID=40&md5=6357bcd972c4986d0fe5266cdd68b9d8	Department of Pharmaceutical Sciences, University of Michigan, Ann Arbor, Ann Arbor, United States; Belarusian State University, Minsk, Belarus; Department of Surgery, Hôpitaux Universitaires de Genève, Geneva, Switzerland; Department of Surgery, Hôpitaux Universitaires de Genève, Geneva, Switzerland; Biointerfaces Institute, University of Michigan, Ann Arbor, Ann Arbor, United States	Solomevich, Sergey O., Department of Pharmaceutical Sciences, University of Michigan, Ann Arbor, Ann Arbor, United States, Belarusian State University, Minsk, Belarus; Oranges, Carlo M., Department of Surgery, Hôpitaux Universitaires de Genève, Geneva, Switzerland; Kalbermatten, D. F., Department of Surgery, Hôpitaux Universitaires de Genève, Geneva, Switzerland, Department of Surgery, Hôpitaux U…	Peripheral nerve repair following injury is one of the most serious problems in neurosurgery. Clinical outcomes are often unsatisfactory and associated with a huge socioeconomic burden. Several studies have revealed the great potential of biodegradable polysaccharides for improving nerve regeneration. We review here the promising therapeutic strategies involving different types of polysaccharides…	Growth factors; Hydrogel; Nerve guidance conduits; Nerve regeneration; Nerve repair; Schwann cells	37230605	Review	Scopus	2-s2.0-85158027189
Hlavac, N.; Bousalis, D.; Pallack, E.; Li, Y.; Manousiouthakis, E.; Ahmad, R.N.; Schmidt, C.E.	Hlavac, Nora (56893770000); Bousalis, Deanna (57208654083); Pallack, Emily (57316032200); Li, Yuan (57316293300); Manousiouthakis, Eleana (49663903500); Ahmad, Raffae N. (59869003800); Schmidt, Christine E. (7403163923)	56893770000; 57208654083; 57316032200; 57316293300; 49663903500; 59869003800; 7403163923	Injectable Neural Hydrogel as in vivo Therapeutic Delivery Vehicle	2023	Regenerative Engineering and Translational Medicine	9	3		424	430	0	5	10.1007/s40883-022-00292-9	https://www.scopus.com/inward/record.uri?eid=2-s2.0-85146856637&doi=10.1007%2Fs40883-022-00292-9&partnerID=40&md5=6005ed84ef0d2ebef192c11e6004418b	University of Florida, Gainesville, United States	Hlavac, Nora, University of Florida, Gainesville, United States; Bousalis, Deanna, University of Florida, Gainesville, United States; Pallack, Emily, University of Florida, Gainesville, United States; Li, Yuan, University of Florida, Gainesville, United States; Manousiouthakis, Eleana, University of Florida, Gainesville, United States; Ahmad, Raffae N., University of Florida, Gainesville, United …	Purpose: This study demonstrated the in vivo delivery of a decellularized, injectable peripheral nerve (iPN) hydrogel and explored options for using iPN in combination with regenerative biomolecular therapies like stem cell secretome. Methods: Rat-derived iPN hydrogel solutions were combined with a dextran-conjugated dye before subcutaneous injection into adult Sprague–Dawley rats. After injectio…	ASCs; Decellularized tissue; Hydrogel; Injectable; PLGA; Secretome; Spinal cord injury		Article	Scopus	2-s2.0-85146856637
Zhang, M.; An, H.; Gu, Z.; Huang, Z.; Zhang, F.; Jiang, B.; Wen, Y.; Zhang, P.	Zhang, Meng (55812459000); An, Heng (57191365309); Gu, Zhen (55806852400); Huang, Zhe (58084029500); Zhang, Fengshi (57351300600); Jiang, Baoguo (57209652453); Wen, Yongqiang (8586235000); Zhang, Peixun (57211422135)	55812459000; 57191365309; 55806852400; 58084029500; 57351300600; 57209652453; 8586235000; 57211422135	Mimosa-Inspired Stimuli-Responsive Curling Bioadhesive Tape Promotes Peripheral Nerve Regeneration	2023	Advanced Materials	35	32	2212015			0	59	10.1002/adma.202212015	https://www.scopus.com/inward/record.uri?eid=2-s2.0-85163629232&doi=10.1002%2Fadma.202212015&partnerID=40&md5=3ce4a677dedc1d75f2e538b342e485f4	Department of Orthopedics and Trauma, Peking University People's Hospital, Beijing, China; Daxing Research Institute, University of Science and Technology Beijing, Beijing, China	Zhang, Meng, Department of Orthopedics and Trauma, Peking University People's Hospital, Beijing, China; An, Heng, Daxing Research Institute, University of Science and Technology Beijing, Beijing, China; Gu, Zhen, Daxing Research Institute, University of Science and Technology Beijing, Beijing, China; Huang, Zhe, Daxing Research Institute, University of Science and Technology Beijing, Beijing, Chi…	Trauma often results in peripheral nerve injuries (PNIs). These injuries are particularly challenging therapeutically because of variable nerve diameters, slow axonal regeneration, infection of severed ends, fragility of the nerve tissue, and the intricacy of surgical intervention. Surgical suturing is likely to cause additional damage to peripheral nerves. Therefore, an ideal nerve scaffold shou…	bioactivity; bioadhesion; bionic hydrogels; peripheral nerve injury; suture-free scaffolds		Article	Scopus	2-s2.0-85163629232
Zhang, M.; An, H.; Zhang, F.; Jiang, H.; Wan, T.; Wen, Y.; Han, N.; Zhang, P.	Zhang, Meng (55812459000); An, Heng (57191365309); Zhang, Fengshi (57351300600); Jiang, Haoran (58247193600); Wan, Teng (57208737158); Wen, Yongqiang (8586235000); Han, Na (57218544079); Zhang, Peixun (57211422135)	55812459000; 57191365309; 57351300600; 58247193600; 57208737158; 8586235000; 57218544079; 57211422135	Prospects of Using Chitosan-Based Biopolymers in the Treatment of Peripheral Nerve Injuries	2023	International Journal of Molecular Sciences	24	16	12956			0	20	10.3390/ijms241612956	https://www.scopus.com/inward/record.uri?eid=2-s2.0-85168726010&doi=10.3390%2Fijms241612956&partnerID=40&md5=27645153d61965a43e0f285ea24718f7	Department of Orthopedics and Trauma, Peking University People's Hospital, Beijing, China; Key Laboratory of Trauma and Neural Regeneration, Ministry of Education of the People's Republic of China, Beijing, China; Daxing Research Institute, University of Science and Technology Beijing, Beijing, China	Zhang, Meng, Department of Orthopedics and Trauma, Peking University People's Hospital, Beijing, China, Key Laboratory of Trauma and Neural Regeneration, Ministry of Education of the People's Republic of China, Beijing, China; An, Heng, Daxing Research Institute, University of Science and Technology Beijing, Beijing, China; Zhang, Fengshi, Department of Orthopedics and Trauma, Peking University P…	Peripheral nerve injuries are common neurological disorders, and the available treatment options, such as conservative management and surgical repair, often yield limited results. However, there is growing interest in the potential of using chitosan-based biopolymers as a novel therapeutic approach to treating these injuries. Chitosan-based biopolymers possess unique characteristics, including bi…	carbohydrate polymers; chitosan; chitosan-based biopolymers; functionalized polymers; peripheral nerve injury	37629137	Review	Scopus	2-s2.0-85168726010
Liang, F.; Yang, Y.; Chen, Y.; Xie, J.; Liu, S.; Tan, Z.; Tian, L.; Yu, Z.; Shi, Z.; Xie, P.; Ding, H.; Yang, Q.	Liang, Fangguo (58041552500); Yang, Yusheng (7409386120); Chen, Yuyong (57209238053); Xie, Jiajun (57723379400); Liu, Shencai (57747829000); Tan, Zilin (58095927500); Tian, Liangjie (57917058600); Yu, Zhiqiang (55929079600); Shi, Zhanjun (7403734340); Xie, Peigen (25926660400); Ding, Hong (36848278400); Yang, Qinfeng (57217258356)	58041552500; 7409386120; 57209238053; 57723379400; 57747829000; 58095927500; 57917058600; 55929079600; 7403734340; 25926660400; 36848278400; 57217258356	Ropivacaine microsphere-loaded electroconductive nerve dressings for long-acting analgesia and functional recovery following diabetic peripheral nerve injury	2023	Materials Today Bio	21		100712			0	13	10.1016/j.mtbio.2023.100712	https://www.scopus.com/inward/record.uri?eid=2-s2.0-85163830917&doi=10.1016%2Fj.mtbio.2023.100712&partnerID=40&md5=1eef6a5211babd76074cfd85c252dc3b	Department of Plastic and Cosmetic Surgery, Southern Medical University, Guangzhou, China; Department of Orthopaedics, Southern Medical University, Guangzhou, China; Department of Orthopaedics, Southern University of Science and Technology, Shenzhen, China; Department of Orthopaedics, Southern Medical University, Guangzhou, China; Department of General Surgery, Southern Medical University, Guangz…	Liang, Fangguo, Department of Plastic and Cosmetic Surgery, Southern Medical University, Guangzhou, China; Yang, Yusheng, Department of Orthopaedics, Southern Medical University, Guangzhou, China; Chen, Yuyong, Department of Orthopaedics, Southern University of Science and Technology, Shenzhen, China; Xie, Jiajun, Department of Orthopaedics, Southern Medical University, Guangzhou, China; Liu, She…	In recent years, electroconductive hydrogels (ECHs) have shown great potential in promoting nerve regeneration and motor function recovery following diabetic peripheral nerve injury (PNI), attributed to their similar electrical and mechanical characteristics to innate nervous tissue. It is well-established that PNI causes motor deficits and pain, especially in diabetics. Current evidence suggests…	Analgesia; Diabetic peripheral nerve injury; Electroconductive hydrogel; Nerve regeneration; Ropivacaine microspheres		Article	Scopus	2-s2.0-85163830917
Yang, Q.; Su, S.; Liu, S.; Yang, S.; Xu, J.; Zhong, Y.; Yang, Y.; Tian, L.; Tan, Z.; Wang, J.; Yu, Z.; Shi, Z.; Liang, F.	Yang, Qinfeng (57217258356); Su, Shenghui (57220116147); Liu, Shencai (57747829000); Yang, Sheng (57224367071); Xu, Jing (57116694000); Zhong, Yixiu (57348908000); Yang, Yusheng (7409386120); Tian, Liangjie (57917058600); Tan, Zilin (58095927500); Wang, Jian (55888867200); Yu, Zhiqiang (55929079600); Shi, Zhanjun (7403734340); Liang, Fangguo (58041552500)	57217258356; 57220116147; 57747829000; 57224367071; 57116694000; 57348908000; 7409386120; 57917058600; 58095927500; 55888867200; 55929079600; 7403734340; 58041552500	Exosomes-loaded electroconductive nerve dressing for nerve regeneration and pain relief against diabetic peripheral nerve injury	2023	Bioactive Materials	26			194	215	0	74	10.1016/j.bioactmat.2023.02.024	https://www.scopus.com/inward/record.uri?eid=2-s2.0-85149389035&doi=10.1016%2Fj.bioactmat.2023.02.024&partnerID=40&md5=214dff141e483d9cff1a4adc617aaea8	Department of Orthopaedics, Southern Medical University, Guangzhou, China; Department of Orthopaedics, Ningde Normal University, Nongde, China; Department of Ophthalmology, Southern Medical University, Guangzhou, China; Department of Dermatology, Jinan University, Guangzhou, China; Department of Orthopaedics, Southern Medical University, Guangzhou, China; Department of General Surgery, Southern M…	Yang, Qinfeng, Department of Orthopaedics, Southern Medical University, Guangzhou, China; Su, Shenghui, Department of Orthopaedics, Ningde Normal University, Nongde, China; Liu, Shencai, Department of Orthopaedics, Southern Medical University, Guangzhou, China; Yang, Sheng, Department of Orthopaedics, Southern Medical University, Guangzhou, China; Xu, Jing, Department of Ophthalmology, Southern M…	Over the years, electroconductive hydrogels (ECHs) have been extensively applied for stimulating nerve regeneration and restoring locomotor function after peripheral nerve injury (PNI) with diabetes, given their favorable mechanical and electrical properties identical to endogenous nerve tissue. Nevertheless, PNI causes the loss of locomotor function and inflammatory pain, especially in diabetic …	Diabetic peripheral nerve injury; Electroconductive hydrogel; Exosomes; Nerve regeneration; Pain relief		Article	Scopus	2-s2.0-85149389035
Nemati Mahand, S.; Jahanmardi, R.; Kruppke, B.; Khonakdar, H.A.	Nemati Mahand, Saba (57283539300); Jahanmardi, Reza (25629317100); Kruppke, Benjamin (55928615800); Khonakdar, Hossein Ali (57220401072)	57283539300; 25629317100; 55928615800; 57220401072	Sciatic nerve injury regeneration in adult male rats using gelatin methacrylate (GelMA)/poly(2-ethy-2-oxazoline) (PEtOx) hydrogel containing 4-aminopyridine (4-AP)	2023	Journal of Biomedical Materials Research - Part A	111	8		1243	1252	0	10	10.1002/jbm.a.37514	https://www.scopus.com/inward/record.uri?eid=2-s2.0-85148507530&doi=10.1002%2Fjbm.a.37514&partnerID=40&md5=462ed7cebcc2d47d15fc8e21a262cf47	Department of Polymer Engineering, Islamic Azad University, Science and Research Branch, Tehran, Iran; Technische Universität Dresden, Dresden, Germany; Department of Polymer Processing, Iran Polymer and Petrochemical Institute, Tehran, Iran	Nemati Mahand, Saba, Department of Polymer Engineering, Islamic Azad University, Science and Research Branch, Tehran, Iran; Jahanmardi, Reza, Department of Polymer Engineering, Islamic Azad University, Science and Research Branch, Tehran, Iran; Kruppke, Benjamin, Technische Universität Dresden, Dresden, Germany; Khonakdar, Hossein Ali, Technische Universität Dresden, Dresden, Germany, Department …	One of the most important parts of the body is the peripheral nervous system, and any injuries in this system may result in potentially lethal consequences or severe side effects. The peripheral nervous system may not rehabilitate the harmed regions following disabling disorders, which reduce the quality of life of patients. Fortunately, in recent years, hydrogels have been proposed as exogenous …	4-aminopyridine; gelatin methacrylate; GelMA; nerve regeneration; PEtOx; poly(2-ethyl-2-oxazoline); sciatic nerve	36808867	Article	Scopus	2-s2.0-85148507530
Kasper, M.; Cydis, M.; Afridi, A.; Smadi, B.M.; Li, Y.; Charlier, A.; Barnes, B.E.; Hohn, J.; Cline, M.J.; Carver, W.; Matthews, M.; Savin, D.; Rinaldi-Ramos, C.M.; Schmidt, C.E.	Kasper, Mary M. (57208643936); Cydis, Madison (57315758200); Afridi, Abdullah (57314721700); Smadi, Bassam M. (58513064300); Li, Yuan (57316293300); Charlier, Alban H.R. (57204070664); Barnes, Brooke E. (57204065732); Hohn, Julia (57311671300); Cline, Michael J. (58512097900); Carver, Wayne E. (7004200762); Matthews, Michael A. (57193066686); Savin, Daniel A. (16032284600); Rinaldi-Ramos, Carlos …	57208643936; 57315758200; 57314721700; 58513064300; 57316293300; 57204070664; 57204065732; 57311671300; 58512097900; 7004200762; 57193066686; 16032284600; 36524654200; 7403163923	Development of a bioactive tunable hyaluronic-protein bioconjugate hydrogel for tissue regenerative applications	2023	Journal of Materials Chemistry B	11	32		7663	7674	0	3	10.1039/d2tb02766f	https://www.scopus.com/inward/record.uri?eid=2-s2.0-85166209528&doi=10.1039%2Fd2tb02766f&partnerID=40&md5=ff3687fde9ba9e6f27c90a0c68f088e7	University of Florida, Gainesville, United States; Department of Chemistry, University of Florida, Gainesville, United States; Department of Anatomy and Cell Biology, University of South Carolina School of Medicine Columbia, Columbia, United States; Molinaroli College of Engineering and Computing, Columbia, United States; Herbert Wertheim College of Engineering, Gainesville, United States	Kasper, Mary M., University of Florida, Gainesville, United States; Cydis, Madison, University of Florida, Gainesville, United States; Afridi, Abdullah, Department of Chemistry, University of Florida, Gainesville, United States; Smadi, Bassam M., University of Florida, Gainesville, United States; Li, Yuan, University of Florida, Gainesville, United States; Charlier, Alban H.R., Department of Chem…	Every year, there are approximately 500 000 peripheral nerve injury (PNI) procedures due to trauma in the US alone. Autologous and acellular nerve grafts are among current clinical repair options; however, they are limited largely by the high costs associated with donor nerve tissue harvesting and implant processing, respectively. Therefore, there is a clinical need for an off-the-shelf nerve gra…		37458393	Article	Scopus	2-s2.0-85166209528
Chen, Q.-Q.; Liu, Q.-Y.; Wang, P.; Qian, T.-M.; Wang, X.-H.; Yi, S.; Li, S.-Y.	Chen, Qianqian (56707832500); Liu, Qianyan (57203307151); Wang, Pan (57203305603); Qian, Tianmei (47461575700); Wang, Xinghui (56440367700); Yi, Sheng (56446198300); Li, Shiying (38761794800)	56707832500; 57203307151; 57203305603; 47461575700; 56440367700; 56446198300; 38761794800	Potential application of let-7a antagomir in injured peripheral nerve regeneration	2023	Neural Regeneration Research	18	7		1584	1590	0	13	10.4103/1673-5374.357914	https://www.scopus.com/inward/record.uri?eid=2-s2.0-85145489171&doi=10.4103%2F1673-5374.357914&partnerID=40&md5=3403402039fd9a0584f0fb5c3e1699f0	Model Animal Research Center, Medical School of Nanjing University, Nanjing, China; Co-innovation Center of Neuroregeneration, Nantong University, Nantong, China	Chen, Qianqian, Model Animal Research Center, Medical School of Nanjing University, Nanjing, China, Co-innovation Center of Neuroregeneration, Nantong University, Nantong, China; Liu, Qianyan, Co-innovation Center of Neuroregeneration, Nantong University, Nantong, China; Wang, Pan, Co-innovation Center of Neuroregeneration, Nantong University, Nantong, China; Qian, Tianmei, Co-innovation Center o…	Neurotrophic factors, particularly nerve growth factor, enhance neuronal regeneration. However, the in vivo applications of nerve growth factor are largely limited by its intrinsic disadvantages, such as its short biological half-life, its contribution to pain response, and its inability to cross the blood-brain barrier. Considering that let-7 (human miRNA) targets and regulates nerve growth fact…	chitosan; chitosan-hydrogel scaffold; let-7; let-7a antagomir; miRNA; nerve graft; peripheral nerve injury; peripheral nerve regeneration; Schwann cells		Article	Scopus	2-s2.0-85145489171
Liu, Y.; Zhang, X.; Xiao, C.; Liu, B.	Liu, Yao (58395027700); Zhang, Xiaonong (57218167605); Xiao, Chunsheng (23669512500); Liu, Bin (59809204400)	58395027700; 57218167605; 23669512500; 59809204400	Engineered hydrogels for peripheral nerve repair	2023	Materials Today Bio	20		100668			0	44	10.1016/j.mtbio.2023.100668	https://www.scopus.com/inward/record.uri?eid=2-s2.0-85159856158&doi=10.1016%2Fj.mtbio.2023.100668&partnerID=40&md5=3ee01e5d335b1041b217a8b914adf78a	Department of Hand and Foot Surgery, The First Bethune Hospital of Jilin University, Changchun, China; Key Laboratory of Polymer Ecomaterials, Changchun Institute Of Applied Chemistry, Chinese Academy Of Sciences, Changchun, China	Liu, Yao, Department of Hand and Foot Surgery, The First Bethune Hospital of Jilin University, Changchun, China; Zhang, Xiaonong, Key Laboratory of Polymer Ecomaterials, Changchun Institute Of Applied Chemistry, Chinese Academy Of Sciences, Changchun, China; Xiao, Chunsheng, Key Laboratory of Polymer Ecomaterials, Changchun Institute Of Applied Chemistry, Chinese Academy Of Sciences, Changchun, C…	Peripheral nerve injury (PNI) is a complex disease that often appears in young adults. It is characterized by a high incidence, limited treatment options, and poor clinical outcomes. This disease not only causes dysfunction and psychological disorders in patients but also brings a heavy burden to the society. Currently, autologous nerve grafting is the gold standard in clinical treatment, but com…	Cell proliferation; Engineered hydrogels; Nerve regeneration; Peripheral nerve injury; Tissue engineering		Review	Scopus	2-s2.0-85159856158
Wu, W.; Dong, Y.; Liu, H.; Jiang, X.; Yang, L.; Luo, J.; Hu, Y.; Gou, M.	Wu, Wenbi (55827590400); Dong, Yinchu (57761277300); Liu, Haofan (57209285116); Jiang, Xuebing (57383002900); Yang, Ling (55732894300); Luo, Jing (57045045800); Hu, Yu (56609446100); Gou, Maling (57218664236)	55827590400; 57761277300; 57209285116; 57383002900; 55732894300; 57045045800; 56609446100; 57218664236	3D printed elastic hydrogel conduits with 7,8-dihydroxyflavone release for peripheral nerve repair	2023	Materials Today Bio	20		100652			0	34	10.1016/j.mtbio.2023.100652	https://www.scopus.com/inward/record.uri?eid=2-s2.0-85159114070&doi=10.1016%2Fj.mtbio.2023.100652&partnerID=40&md5=797e4ca5ddf626b439979151c3430a0c	Department of Biotherapy, West China School of Medicine/West China Hospital of Sichuan University, Chengdu, China; Department of Neurosurgery, West China School of Medicine/West China Hospital of Sichuan University, Chengdu, China	Wu, Wenbi, Department of Biotherapy, West China School of Medicine/West China Hospital of Sichuan University, Chengdu, China; Dong, Yinchu, Department of Biotherapy, West China School of Medicine/West China Hospital of Sichuan University, Chengdu, China; Liu, Haofan, Department of Biotherapy, West China School of Medicine/West China Hospital of Sichuan University, Chengdu, China; Jiang, Xuebing, …	Nerve guide conduit is a promising treatment for long gap peripheral nerve injuries, yet its efficacy is limited. Drug-releasable scaffolds may provide reliable platforms to build a regenerative microenvironment for nerve recovery. In this study, an elastic hydrogel conduit encapsulating with prodrug nanoassemblies is fabricated by a continuous 3D printing technique for promoting nerve regenerati…	3D printing; Biomaterials; Drug delivery; Nerve conduit; Peripheral nerve repair		Article	Scopus	2-s2.0-85159114070
Mobarakeh, Z.T.; Hasanzadeh, E.; Farzin, A.; Goodarzi, A.; Farahani, M.S.; Shirian, S.; Mahmoodi, N.; Zamani, N.; Karimi, A.; Ai, J.	Mobarakeh, Zahra Taherian (57219936097); Hasanzadeh, Elham (57189073145); Farzin, Ali (55585820400); Goodarzi, Arash (57190684896); Farahani, Morteza Sagharjoghi (57212487525); Shirian, Sadegh (36731583800); Mahmoodi, Narges (56376589400); Zamani, Narges (22936217500); Karimi, Anita (57219292383); Ai, Jafar (15519302400)	57219936097; 57189073145; 55585820400; 57190684896; 57212487525; 36731583800; 56376589400; 22936217500; 57219292383; 15519302400	Enhanced sciatic nerve regeneration with fibrin scaffold containing human endometrial stem cells and insulin encapsulated chitosan particles: An in vivo study	2023	Injury	54	6		1462	1472	0	14	10.1016/j.injury.2023.01.041	https://www.scopus.com/inward/record.uri?eid=2-s2.0-85149630056&doi=10.1016%2Fj.injury.2023.01.041&partnerID=40&md5=917d0524c73318db8901a384bf5ec3ef	Brain and Spinal Cord Injury Research Center, Tehran, Iran; Department of Tissue Engineering, School of Advanced Technologies in Medicine, Tehran, Iran; Department of Tissue Engineering & Regenerative Medicine, Immunogenetics Research Center MAZUMS, Sari, Iran; Department of Tissue Engineering, Fasa University of Medical Sciences, Fasa, Iran; Department of Pathology, Shahrekord University, Shahr-…	Mobarakeh, Zahra Taherian, Brain and Spinal Cord Injury Research Center, Tehran, Iran, Department of Tissue Engineering, School of Advanced Technologies in Medicine, Tehran, Iran; Hasanzadeh, Elham, Department of Tissue Engineering & Regenerative Medicine, Immunogenetics Research Center MAZUMS, Sari, Iran; Farzin, Ali, Department of Tissue Engineering, School of Advanced Technologies in Medicine,…	Background: Based on recent advances in tissue engineering and stem cell therapy in nervous system diseases treatments, this study aimed to investigate sciatic nerve regeneration using human endometrial stem cells (hEnSCs) encapsulated fibrin gel containing chitosan nanoparticle loaded by insulin (Ins-CPs). Stem cells and also Insulin (Ins), which is a strong signaling molecule in peripheral nerv…	Fibrin; Human endometrial stem cells; Insulin nanoparticles; Peripheral nerve regeneration; Sciatic; Tissue engineering	36894467	Article	Scopus	2-s2.0-85149630056
Kong, Y.; Shi, W.; Zheng, L.; Zhang, D.; Jiang, X.; Liu, B.; Xue, W.; Kuss, M.; Li, Y.; Sorgen, P.L.; Duan, B.	Kong, Yunfan (57216888205); Shi, Wen (55286487300); Zheng, Li (57190375087); Zhang, Dongze (55241980200); Jiang, Xiping (57211068443); Liu, Bo (59668914200); Xue, Wen (59545428700); Kuss, Mitchell A. (57194176645); Li, Yulong (8869083900); Sorgen, Paul L. (6602404415); Duan, Bin (7005042335)	57216888205; 55286487300; 57190375087; 55241980200; 57211068443; 59668914200; 59545428700; 57194176645; 8869083900; 6602404415; 7005042335	In situ delivery of a curcumin-loaded dynamic hydrogel for the treatment of chronic peripheral neuropathy	2023	Journal of Controlled Release	357			319	332	0	21	10.1016/j.jconrel.2023.04.002	https://www.scopus.com/inward/record.uri?eid=2-s2.0-85151666314&doi=10.1016%2Fj.jconrel.2023.04.002&partnerID=40&md5=13d5a8a9cd3dcea762b333a0b5ffbd09	University of Nebraska Medical Center, Omaha, United States; College of Medicine, Omaha, United States; College of Medicine, Omaha, United States; Department of Emergency Medicine, Omaha, United States; College of Medicine, Omaha, United States; UNL College of Engineering, Lincoln, United States	Kong, Yunfan, University of Nebraska Medical Center, Omaha, United States, College of Medicine, Omaha, United States; Shi, Wen, University of Nebraska Medical Center, Omaha, United States, College of Medicine, Omaha, United States; Zheng, Li, College of Medicine, Omaha, United States; Zhang, Dongze, Department of Emergency Medicine, Omaha, United States; Jiang, Xiping, University of Nebraska Medi…	Patients with peripheral nerve injuries would highly likely suffer from chronic neuropathic pain even after surgical intervention. The primary reasons for this involve sustained neuroinflammatory and dysfunctional changes in the nervous system after the nerve injury. We previously reported an injectable boronic ester-based hydrogel with inherent antioxidative and nerve protective properties. Here…	Boronic ester-based hydrogel; Chronic constriction injury; Neuropathic pain; Peripheral nerve regeneration; Pluronic F127 micelles	37028453	Article	Scopus	2-s2.0-85151666314
Kang, X.; Li, X.; Liu, C.; Cai, M.; Guan, P.; Luo, Y.; Guan, Y.; Tian, Y.; Ren, K.; Ning, C.; Fan, L.; Tan, G.; Zhou, L.	Kang, Xinchang (57574198900); Li, Xiaojun (57219339651); Liu, Can (57202019325); Cai, Min (57210390828); Guan, Pengfei (59078081600); Luo, Yian (57217099062); Guan, Youjun (57473614200); Tian, Yu (57755493800); Ren, Kunyun (57762261200); Ning, Chengyun (9238411800); Fan, Lei (57200935136); Tan, Guoxing (35276104600); Zhou, Lei (55694069100)	57574198900; 57219339651; 57202019325; 57210390828; 59078081600; 57217099062; 57473614200; 57755493800; 57762261200; 9238411800; 57200935136; 35276104600; 55694069100	A shape-persistent plasticine-like conductive hydrogel with self-healing properties for peripheral nerve regeneration	2023	Journal of Materials Science and Technology	142			134	143	0	27	10.1016/j.jmst.2022.09.036	https://www.scopus.com/inward/record.uri?eid=2-s2.0-85142424862&doi=10.1016%2Fj.jmst.2022.09.036&partnerID=40&md5=c47f534fe0c73a8c8ba7722cad96dcd1	Guangdong University of Technology, Guangzhou, China; Department of Spine Surgery, Guangzhou Medical University, Guangzhou, China; Department of Orthopaedic Surgery, Southern Medical University, Guangzhou, China; School of Materials Science and Engineering, South China University of Technology, Guangzhou, China; Department of Orthopaedic Surgery, The First Affiliated Hospital, Zhejiang University…	Kang, Xinchang, Guangdong University of Technology, Guangzhou, China; Li, Xiaojun, Guangdong University of Technology, Guangzhou, China; Liu, Can, Department of Orthopaedic Surgery, The First Affiliated Hospital, Zhejiang University School of Medicine, Hangzhou, China; Cai, Min, Sun Yat-Sen University, Guangzhou, China; Guan, Pengfei, Department of Pediatric Orthopedics, The Third Affiliated Hosp…	In recent years, electrically conductive hydrogel-based nerve guidance conduits (NGCs) have yielded promising results for treating peripheral nerve injuries (PNIs). However, developed ones are generally pre-manufactured and exhibit a limited ability to achieve good contact with nerve tissue with irregular surfaces. Herein, we developed a plasticine-like electrically conductive hydrogel consisting…	Conductive hydrogel; Moldability; Peripheral nerve conduit; Plasticine-like; Self-healing		Article	Scopus	2-s2.0-85142424862
Xu, W.; Wu, Y.; Lu, H.; Zhang, X.; Zhu, Y.; Liu, S.; Zhang, Z.; Ye, J.; Yang, W.	Xu, Wanlin (57192662671); Wu, Yifan (57375463200); Lu, Hao (57196451881); Zhang, Xu (57210212122); Zhu, Yun (56149531800); Liu, Shengwen (56126844100); Zhang, Zhen (57211832368); Ye, Jinhai (35075409600); Yang, Wenjun (57188932072)	57192662671; 57375463200; 57196451881; 57210212122; 56149531800; 56126844100; 57211832368; 35075409600; 57188932072	Injectable hydrogel encapsulated with VEGF-mimetic peptide-loaded nanoliposomes promotes peripheral nerve repair in vivo	2023	Acta Biomaterialia	160			225	238	0	38	10.1016/j.actbio.2023.02.004	https://www.scopus.com/inward/record.uri?eid=2-s2.0-85148736551&doi=10.1016%2Fj.actbio.2023.02.004&partnerID=40&md5=b904c0ae17015a6f2a61cd9db467149c	Department of Oral and Maxillofacial-Head and Neck Oncology, Shanghai Ninth People's Hospital, Shanghai JiaoTong University School of Medicine, Shanghai, China; Department of Oral and Maxillofacial Surgery, Nanjing Stomatological Hospital, Nanjing, China	Xu, Wanlin, Department of Oral and Maxillofacial-Head and Neck Oncology, Shanghai Ninth People's Hospital, Shanghai JiaoTong University School of Medicine, Shanghai, China; Wu, Yifan, Department of Oral and Maxillofacial-Head and Neck Oncology, Shanghai Ninth People's Hospital, Shanghai JiaoTong University School of Medicine, Shanghai, China; Lu, Hao, Department of Oral and Maxillofacial-Head and…	Repair of peripheral nerve crush injury remains a major clinical challenge. Currently, oral or intravenous neurotrophic drugs are the main treatment for peripheral nerve crush injury; however, this repair process is slow, and the final effect may be uncertain. The current study aimed at developing an injectable hydrogel with vascular endothelial growth factor (VEGF)-mimetic peptide (QK)-encapsula…	Hydrogel; Liposome; Peripheral nerve regeneration; Vascularization; VEGF-mimetic peptide	36774975	Article	Scopus	2-s2.0-85148736551
Li, G.; Zhang, L.; Han, Q.; Zheng, T.; Wu, L.; Guan, W.; Sun, S.; Yang, Y.	Li, Guicai (16203250900); Zhang, Liling (57213178741); Han, Qi (57217128678); Zheng, Tiantian (57222384833); Wu, Linliang (57222382322); Guan, Wenchao (57874767800); Sun, Shaolan (57730509000); Yang, Yumin (56712187400)	16203250900; 57213178741; 57217128678; 57222384833; 57222382322; 57874767800; 57730509000; 56712187400	Photothermal responsive cell-laden PNIPAM self-rolling hydrogel containing dopamine enhanced MWCNTs for peripheral nerve regeneration	2023	Composites Part B: Engineering	254		110551			0	23	10.1016/j.compositesb.2023.110551	https://www.scopus.com/inward/record.uri?eid=2-s2.0-85147411858&doi=10.1016%2Fj.compositesb.2023.110551&partnerID=40&md5=54ecf7bac04a956950c2913fdd22bc28	Co-innovation Center of Neuroregeneration, Nantong University, Nantong, China; Department of Computer Science and Technology, Nantong University, Nantong, China	Li, Guicai, Co-innovation Center of Neuroregeneration, Nantong University, Nantong, China; Zhang, Liling, Co-innovation Center of Neuroregeneration, Nantong University, Nantong, China; Han, Qi, Co-innovation Center of Neuroregeneration, Nantong University, Nantong, China, Department of Computer Science and Technology, Nantong University, Nantong, China; Zheng, Tiantian, Co-innovation Center of Ne…	In vitro construction of cell-laden nerve grafts has huge promising for promoting nerve regeneration after peripheral nerve injury (PNI). Herein, a photothermal responsive cell-laden self-rolling poly-N-isopropylacrylamide (PNIPAM) hydrogel containing dopamine hydrochloride (DOPA) modified multi-walled carbon nanotubes (MWCNTs) is fabricated by surface modification technology and in-situ free rad…	Cell laden; Nerve graft; Peripheral nerve injury; Photothermal responsiveness; Poly-N-Isopropylacrylamide hydrogel; Self-rolling		Article	Scopus	2-s2.0-85147411858
Shi, W.; Wu, Y.; Wu, J.; Gao, Y.; Zhao, P.; Lu, X.	Shi, Wentao (57191901159); Wu, Yiqing (57413138100); Wu, Jiawei (57992001900); Gao, Yan (57578053800); Zhao, Peng (55273349200); Lu, Xiaojie (59115468100)	57191901159; 57413138100; 57992001900; 57578053800; 55273349200; 59115468100	NPS-Crosslinked Fibrin Gels Load with EMSCs to Repair Peripheral Nerve Injury in Rats	2023	Macromolecular Bioscience	23	3	2200381			0	3	10.1002/mabi.202200381	https://www.scopus.com/inward/record.uri?eid=2-s2.0-85146217181&doi=10.1002%2Fmabi.202200381&partnerID=40&md5=9f0c00f93e39488ceb76a545024b65f0	Brain Institute, Jiangnan University, Wuxi, China; Wuxi Second People's Hospital, Wuxi, China; First People's Hospital of Nanjing City, Nanjing, China	Shi, Wentao, Brain Institute, Jiangnan University, Wuxi, China, First People's Hospital of Nanjing City, Nanjing, China; Wu, Yiqing, Brain Institute, Jiangnan University, Wuxi, China; Wu, Jiawei, Brain Institute, Jiangnan University, Wuxi, China; Gao, Yan, Brain Institute, Jiangnan University, Wuxi, China; Zhao, Peng, Brain Institute, Jiangnan University, Wuxi, China; Lu, Xiaojie, Brain Institute…	Neural tissue engineering has been introduced as a novel therapeutic strategy for trauma-induced sciatic nerve defects. Here, a neuropeptide S (NPS)-crosslinked fibrin scaffolds (NPS@Fg) loaded with an ectomesenchymal stem cell (EMSC) system to bridge an 8-mm sciatic nerve defect in rats are reported. The Schwann cell-like and neural differentiation of the EMSCs on the engineered fibrin scaffolds…	EMSCs; fibrin; neural regeneration; NPS	36583716	Article	Scopus	2-s2.0-85146217181
Jin, B.; Yu, Y.; Chen, X.; Yang, Y.; Xiong, Y.; Im, Y.J.; Zhao, Y.; Xiao, J.	Jin, Binghui (57191094687); Yu, Yunru (57007358900); Chen, Xiangxiang (57222090496); Yang, Yanhong (57451942600); Xiong, Yushan (57894004100); Im, Young-jun (7103343970); Zhao, Yuanjin (23986561100); Xiao, Jian (35241448400)	57191094687; 57007358900; 57222090496; 57451942600; 57894004100; 7103343970; 23986561100; 35241448400	Microtubes with gradient decellularized porcine sciatic nerve matrix from microfluidics for sciatic nerve regeneration	2023	Bioactive Materials	21			511	519	0	25	10.1016/j.bioactmat.2022.08.027	https://www.scopus.com/inward/record.uri?eid=2-s2.0-85138170102&doi=10.1016%2Fj.bioactmat.2022.08.027&partnerID=40&md5=b0cc08633d91df1b14bd9696155dda79	Vision and Brain Health), Wenzhou Medical University, Wenzhou, China; Department of Immunology and Rheumatology, Southeast University, Nanjing, China; College of Pharmacy, Chonnam National University, Gwangju, South Korea; University of Chinese Academy of Sciences, Beijing, China	Jin, Binghui, Vision and Brain Health), Wenzhou Medical University, Wenzhou, China, Department of Immunology and Rheumatology, Southeast University, Nanjing, China, College of Pharmacy, Chonnam National University, Gwangju, South Korea; Yu, Yunru, Department of Immunology and Rheumatology, Southeast University, Nanjing, China, University of Chinese Academy of Sciences, Beijing, China; Chen, Xiang…	Long-range peripheral nerve defect is a severe and worldwide disease. With the increasing development of tissue engineering, the excellent ability of nerve extracellular matrix (ECM) in peripheral nerve injury (PNI) has been widely studied and verified. Here, we present a novel microtube that contains gradient decellularized porcine sciatic nerve ECM hydrogel (pDScNM-gel) from microfluidics for s…	Extracellular matrix; Microfiber; Microfluidics; Nerve regeneration; Peripheral nerve injury		Article	Scopus	2-s2.0-85138170102
Yang, J.; Hsu, C.-C.; Cao, T.-T.; Ye, H.; Chen, J.; Li, Y.-Q.	Yang, Jie (58370442300); Hsu, Chiachen (57194336179); Cao, Tingting (57436789000); Ye, Hua (54394773900); Chen, Jing (55995820800); Li, Yunqing (36064982300)	58370442300; 57194336179; 57436789000; 54394773900; 55995820800; 36064982300	A hyaluronic acid granular hydrogel nerve guidance conduit promotes regeneration and functional recovery of injured sciatic nerves in rats	2023	Neural Regeneration Research	18	3		657	663	0	37	10.4103/1673-5374.350212	https://www.scopus.com/inward/record.uri?eid=2-s2.0-85137315845&doi=10.4103%2F1673-5374.350212&partnerID=40&md5=7ec55755c962624e1293744a13a44ce1	Institute of Medical Research, Northwestern Polytechnical University, Xi'an, China; University of Oxford, Oxford, United Kingdom; Oxford Suzhou Centre for Advanced Research, Suzhou, China; Department of Anatomy, Air Force Medical University, Xi'an, China; Hainan Medical University, Haikou, China; Department of Anatomy, Dali University, Dali, China	Yang, Jie, Institute of Medical Research, Northwestern Polytechnical University, Xi'an, China; Hsu, Chiachen, University of Oxford, Oxford, United Kingdom; Cao, Tingting, Institute of Medical Research, Northwestern Polytechnical University, Xi'an, China; Ye, Hua, University of Oxford, Oxford, United Kingdom, Oxford Suzhou Centre for Advanced Research, Suzhou, China; Chen, Jing, Department of Anat…	A hyaluronic acid granular hydrogel can promote neuronal and astrocyte colony formation and axonal extension in vitro, suggesting that the hydrogel can simulate an extracellular matrix structure to promote neural regeneration. However, in vivo experiments have not been conducted. In this study, we transplanted a hyaluronic acid granular hydrogel nerve guidance conduit to repair a 10-mm long sciat…	functional recovery; granular hydrogel; hyaluronic acid; myelin sheath; nerve conduit; nerve regeneration; peripheral nerve regeneration; sciatic nerve injury; tissue engineering; transection injury		Article	Scopus	2-s2.0-85137315845
Yi-Pin Lee, C.Y.-P.; Chooi, W.H.; Ng, S.-Y.; Chew, S.Y.	Yi-Pin Lee, Cheryl Yi Pin (57207257661); Chooi, Wai Hon (36611289300); Ng, Shi Yan (54585788500); Chew, Sing Yian (8656381200)	57207257661; 36611289300; 54585788500; 8656381200	Modulating neuroinflammation through molecular, cellular and biomaterial-based approaches to treat spinal cord injury	2023	Bioengineering and Translational Medicine	8	2	e10389			0	21	10.1002/btm2.10389	https://www.scopus.com/inward/record.uri?eid=2-s2.0-85137211262&doi=10.1002%2Fbtm2.10389&partnerID=40&md5=b2c9d93cb3e588e318e8fa9ec334ac4c	A-Star, Institute of Molecular and Cell Biology, Singapore City, Singapore; School of Chemistry, Chemical Engineering and Biotechnology, Singapore City, Singapore; Lee Kong Chian School of Medicine, Singapore City, Singapore; School of Materials Science and Engineering, Singapore City, Singapore	Yi-Pin Lee, Cheryl Yi Pin, A-Star, Institute of Molecular and Cell Biology, Singapore City, Singapore; Chooi, Wai Hon, A-Star, Institute of Molecular and Cell Biology, Singapore City, Singapore; Ng, Shi Yan, A-Star, Institute of Molecular and Cell Biology, Singapore City, Singapore; Chew, Sing Yian, School of Chemistry, Chemical Engineering and Biotechnology, Singapore City, Singapore, Lee Kong C…	The neuroinflammatory response that is elicited after spinal cord injury contributes to both tissue damage and reparative processes. The complex and dynamic cellular and molecular changes within the spinal cord microenvironment result in a functional imbalance of immune cells and their modulatory factors. To facilitate wound healing and repair, it is necessary to manipulate the immunological path…	central nervous system; inflammatory response; nerve regeneration; neural tissue engineering; tissue engineering scaffolds		Review	Scopus	2-s2.0-85137211262
Li, Y.; Chen, Z.; Zhou, J.; Guan, Y.; Xing, J.; Niu, Z.; Zhang, B.; Zeng, Q.; Pei, X.; Wang, Y.; Peng, J.; Xu, W.; Yue, W.; Han, Y.	Li, Yan (57222662111); Chen, Zhaoyang (57220207870); Zhou, Junnian (35273949600); Guan, Yanjun (57220952841); Xing, Jiahua (57226561361); Niu, Zehao (57221503668); Zhang, Biao (57211546429); Zeng, Quan (24825857400); Pei, Xuetao (25031927300); Wang, Yu C. (57203768864); Peng, Jiang (16507187300); Xu, Wenjing (13008537000); Yue, Wen (8712410700); Han, Yan (55411639400)	57222662111; 57220207870; 35273949600; 57220952841; 57226561361; 57221503668; 57211546429; 24825857400; 25031927300; 57203768864; 16507187300; 13008537000; 8712410700; 55411639400	Combining chitin biological conduits with injectable adipose tissue-derived decellularised matrix hydrogels loaded with adipose-derived mesenchymal stem cells for the repair of peripheral nerve defects in rats	2023	Colloids and Surfaces A: Physicochemical and Engineering Aspects	658		130743			0	10	10.1016/j.colsurfa.2022.130743	https://www.scopus.com/inward/record.uri?eid=2-s2.0-85143529534&doi=10.1016%2Fj.colsurfa.2022.130743&partnerID=40&md5=8f9c4f543398b54099b98b27eae26d2f	Department of Plastic and Reconstructive Surgery, General Hospital of People's Liberation Army, Beijing, China; Medical School of Chinese PLA, General Hospital of People's Liberation Army, Beijing, China; Department of Plastic and Reconstructive Surgery, General Hospital of People's Liberation Army, Beijing, China; Stem Cell and Regenerative Medicine Lab, Beijing Institute of Radiation Medicine, …	Li, Yan, Department of Plastic and Reconstructive Surgery, General Hospital of People's Liberation Army, Beijing, China, Medical School of Chinese PLA, General Hospital of People's Liberation Army, Beijing, China; Chen, Zhaoyang, Department of Plastic and Reconstructive Surgery, General Hospital of People's Liberation Army, Beijing, China; Zhou, Junnian, Stem Cell and Regenerative Medicine Lab, B…	Mesenchymal stem cells (MSCs) have shown potential for the repair of defective tissues and peripheral nerve injuries. However, local treatment alone may lead to cell loss, low viability, and diminished paracrine action owing to the lack of effective biological scaffolds. To improve the therapeutic effects of MSCs, bioactive scaffolds that mimic the stem cell microenvironment in vivo should be con…	Adipose tissue; Decellularised matrix hydrogel; Nerve guidance conduit; Nerve regeneration; Peripheral nerve injury; Stem cell therapy		Article	Scopus	2-s2.0-85143529534
Wang, A.Y.L.; Chen, K.-H.; Lin, H.-C.; Loh, C.Y.Y.; Chang, Y.-C.; Aviña, A.E.; Lee, C.-M.; Chu, I.-M.; Wei, F.-C.	Wang, Aline Yen Ling (57190047498); Chen, Kuanhung (58636604300); Lin, Hsiuchao (57215037341); Loh, Charles Yuen Yung (57191567894); Chang, Yunching (7501843584); Aviña, Ana Elena (57295660100); Lee, Chinming (57201746972); Chu, I. Ming (7103327466); Wei, Fu-Chan Chain (8553122900)	57190047498; 58636604300; 57215037341; 57191567894; 7501843584; 57295660100; 57201746972; 7103327466; 8553122900	Sustained Release of Tacrolimus Embedded in a Mixed Thermosensitive Hydrogel for Improving Functional Recovery of Injured Peripheral Nerves in Extremities	2023	Pharmaceutics	15	2	508			0	9	10.3390/pharmaceutics15020508	https://www.scopus.com/inward/record.uri?eid=2-s2.0-85149152019&doi=10.3390%2Fpharmaceutics15020508&partnerID=40&md5=2a083f1e89e7b1bf48f3d43224e22c4a	Center for Vascularized Composite Allotransplantation, Chang Gung Memorial Hospital, Taipei, Taiwan; Department of Physical Medicine and Rehabilitation, Chang Gung Memorial Hospital, Taipei, Taiwan; Chang Gung University College of Medicine, Taoyuan, Taiwan; Department of Chemical Engineering, National Tsing Hua University, Hsinchu, Taiwan; Department of Plastic Surgery, Addenbrooke's Hospital, C…	Wang, Aline Yen Ling, Center for Vascularized Composite Allotransplantation, Chang Gung Memorial Hospital, Taipei, Taiwan; Chen, Kuanhung, Department of Physical Medicine and Rehabilitation, Chang Gung Memorial Hospital, Taipei, Taiwan, Chang Gung University College of Medicine, Taoyuan, Taiwan; Lin, Hsiuchao, Department of Chemical Engineering, National Tsing Hua University, Hsinchu, Taiwan; Loh…	Vascularized composite allotransplantation is an emerging strategy for the reconstruction of unique defects such as amputated limbs that cannot be repaired with autologous tissues. In order to ensure the function of transplanted limbs, the functional recovery of the anastomosed peripheral nerves must be confirmed. The immunosuppressive drug, tacrolimus, has been reported to promote nerve recovery…	mixed thermosensitive hydrogel; nerve regeneration; sciatic nerve; sustained release; tacrolimus		Article	Scopus	2-s2.0-85149152019
Suzuki, H.; Imajo, Y.; Funaba, M.; Ikeda, H.; Nishida, N.; Sakai, T.	Suzuki, Hidenori (57212803190); Imajo, Yasuaki (24168625300); Funaba, Masahiro (55334288900); Ikeda, Hiroaki (58100224000); Nishida, Norihiro (36164445700); Sakai, Takashi (55176978800)	57212803190; 24168625300; 55334288900; 58100224000; 36164445700; 55176978800	Current Concepts of Biomaterial Scaffolds and Regenerative Therapy for Spinal Cord Injury	2023	International Journal of Molecular Sciences	24	3	2528			0	43	10.3390/ijms24032528	https://www.scopus.com/inward/record.uri?eid=2-s2.0-85147895418&doi=10.3390%2Fijms24032528&partnerID=40&md5=5247db6c9bc7505c6b2777ac56ad7d7b	Department of Orthopaedic Surgery, Yamaguchi University Graduate School of Medicine, Ube, Japan	Suzuki, Hidenori, Department of Orthopaedic Surgery, Yamaguchi University Graduate School of Medicine, Ube, Japan; Imajo, Yasuaki, Department of Orthopaedic Surgery, Yamaguchi University Graduate School of Medicine, Ube, Japan; Funaba, Masahiro, Department of Orthopaedic Surgery, Yamaguchi University Graduate School of Medicine, Ube, Japan; Ikeda, Hiroaki, Department of Orthopaedic Surgery, Yamag…	Spinal cord injury (SCI) is a catastrophic condition associated with significant neurological deficit and social and financial burdens. It is currently being managed symptomatically, with no real therapeutic strategies available. In recent years, a number of innovative regenerative strategies have emerged and have been continuously investigated in preclinical research and clinical trials. In the …	biomaterial; combination therapy; regenerative medicine; scaffold; spinal cord injury	36768846	Review	Scopus	2-s2.0-85147895418
Kellaway, S.C.; Roberton, V.; Jones, J.N.; Loczenski, R.; Phillips, J.B.; White, L.J.	Kellaway, Simon C. (57224361782); Roberton, Victoria H. (55356430100); Jones, Joshua N. (57466526400); Loczenski, Rabea (58083503400); Phillips, James B. (9240949100); White, Lisa J. (57927761200)	57224361782; 55356430100; 57466526400; 58083503400; 9240949100; 57927761200	Engineered neural tissue made using hydrogels derived from decellularised tissues for the regeneration of peripheral nerves	2023	Acta Biomaterialia	157			124	136	0	20	10.1016/j.actbio.2022.12.003	https://www.scopus.com/inward/record.uri?eid=2-s2.0-85147092590&doi=10.1016%2Fj.actbio.2022.12.003&partnerID=40&md5=3b6018dc0cf98937819c5019dc52ef15	Centre for Nerve Engineering, University College London, London, United Kingdom; Division of Regenerative Medicine and Cellular Therapies, University of Nottingham, Nottingham, United Kingdom; Department of Pharmacology, UCL School of Pharmacy, London, United Kingdom; University of Nottingham, Nottingham, United Kingdom	Kellaway, Simon C., Centre for Nerve Engineering, University College London, London, United Kingdom, Division of Regenerative Medicine and Cellular Therapies, University of Nottingham, Nottingham, United Kingdom, Department of Pharmacology, UCL School of Pharmacy, London, United Kingdom, University of Nottingham, Nottingham, United Kingdom; Roberton, Victoria H., Centre for Nerve Engineering, Uni…	Engineered neural tissue (EngNT) promotes in vivo axonal regeneration. Decellularised materials (dECM) are complex biologic scaffolds that can improve the cellular environment and also encourage positive tissue remodelling in vivo. We hypothesised that we could incorporate a hydrogel derived from a decellularised tissue (dECMh) into EngNT, thereby providing an alternative to the currently used pu…	Decellularised ECM; Peripheral nerve regeneration; Peripheral nerve repair	36494008	Article	Scopus	2-s2.0-85147092590
Chen, Y.; Liu, X.; Yang, M.; Sun, W.; Mao, C.	Chen, Yingfan (57559681300); Liu, Xiangyu (58020741400); Yang, Mingying (7404927175); Sun, Weilian (55783879700); Mao, Chuanbin (7201498082)	57559681300; 58020741400; 7404927175; 55783879700; 7201498082	Integration of genetically engineered virus nanofibers and fibrin to form injectable fibrous neuron-rich hydrogels and enable neural differentiation	2023	Journal of Materials Chemistry B	11	4		802	815	0	11	10.1039/d2tb01712a	https://www.scopus.com/inward/record.uri?eid=2-s2.0-85145887660&doi=10.1039%2Fd2tb01712a&partnerID=40&md5=75e23540919cd9d97687a940589a0321	School of Materials Science and Engineering Zhejiang University, Hangzhou, China; Institute of Applied Bioresource Research, College of Animal Sciences at Zhejiang University, Hangzhou, China; Department of Periodontology, The Second Affiliated Hospital Zhejiang University School of Medicine, Hangzhou, China; Stephenson Life Science Research Center, The University of Oklahoma, Norman, United Stat…	Chen, Yingfan, School of Materials Science and Engineering Zhejiang University, Hangzhou, China; Liu, Xiangyu, School of Materials Science and Engineering Zhejiang University, Hangzhou, China; Yang, Mingying, Institute of Applied Bioresource Research, College of Animal Sciences at Zhejiang University, Hangzhou, China; Sun, Weilian, Department of Periodontology, The Second Affiliated Hospital Zhej…	Peripheral nerve injury (PNI) results in persistent pain, a burning sensation, tingling, or complete loss of sensation. Treating large nerve defects is a major challenge, and the use of autologous nerve grafts (ANGs) cannot overcome this challenge. Hence, substitutes for ANGs that can serve as artificial nerve fibers are urgently needed in the clinical treatment of PNI. To develop such substitute…		36598077	Article	Scopus	2-s2.0-85145887660
Jiang, P.; Li, Q.; Luo, Y.; Luo, F.; Che, Q.; Lu, Z.; Yang, S.; Yang, Y.; Chen, X.; Cai, Y.	Jiang, Pingnan (57936075500); Li, Qianhang (57936488300); Luo, Yanhong (58560592200); Luo, Feng (57936075400); Che, Qingya (57687333000); Lu, Zhaoyu (59109180500); Yang, Shuxiang (58560436200); Yang, Yan (59447928500); Chen, Xia (58062092500); Cai, Yulan (57210367232)	57936075500; 57936488300; 58560592200; 57936075400; 57687333000; 59109180500; 58560436200; 59447928500; 58062092500; 57210367232	Current status and progress in research on dressing management for diabetic foot ulcer	2023	Frontiers in Endocrinology	14		1221705			0	76	10.3389/fendo.2023.1221705	https://www.scopus.com/inward/record.uri?eid=2-s2.0-85169620995&doi=10.3389%2Ffendo.2023.1221705&partnerID=40&md5=d3fb80a0ee2ce6ddc8be6323933e49be	Department of Endocrinology & Metabolism, Zunyi Medical University, Zunyi, China; Department of Endocrinology & Metabolism, Zunyi Medical University, Zunyi, China; Department of Endocrinology, Kweichow Moutai Hospital, Renhuai, China	Jiang, Pingnan, Department of Endocrinology & Metabolism, Zunyi Medical University, Zunyi, China; Li, Qianhang, Department of Endocrinology & Metabolism, Zunyi Medical University, Zunyi, China; Luo, Yanhong, Department of Endocrinology & Metabolism, Zunyi Medical University, Zunyi, China; Luo, Feng, Department of Endocrinology & Metabolism, Zunyi Medical University, Zunyi, China; Che, Qingya, Dep…	Diabetic foot ulcer (DFU) is a major complication of diabetes and is associated with a high risk of lower limb amputation and mortality. During their lifetime, 19%–34% of patients with diabetes can develop DFU. It is estimated that 61% of DFU become infected and 15% of those with DFU require amputation. Furthermore, developing a DFU increases the risk of mortality by 50%–68% at 5 years, higher th…	biomaterial; diabetic foot ulcer; dressing; progress; wound healing		Review	Scopus	2-s2.0-85169620995
Zhan, Y.; Zhou, Z.; Chen, M.; Gong, X.	Zhan, Yongxin (58299231000); Zhou, Zekun (58062770400); Chen, Miao (57194176480); Gong, Xu (7201999042)	58299231000; 58062770400; 57194176480; 7201999042	Treatment of polydopamine nanoparticles@hyaluronic acid methacryloyl hydrogel against peripheral nerve adhesion in a rat model of sciatic nerve	2023	International Journal of Nanomedicine	18			2777	2793	0	11	10.2147/IJN.S410092	https://www.scopus.com/inward/record.uri?eid=2-s2.0-85160877386&doi=10.2147%2FIJN.S410092&partnerID=40&md5=a5777a1ae89284df7beca553135bdaf7	Department of Hand and Podiatric Surgery, The First Bethune Hospital of Jilin University, Changchun, China; Reconstruction and Regeneration, The First Bethune Hospital of Jilin University, Changchun, China	Zhan, Yongxin, Department of Hand and Podiatric Surgery, The First Bethune Hospital of Jilin University, Changchun, China, Reconstruction and Regeneration, The First Bethune Hospital of Jilin University, Changchun, China; Zhou, Zekun, Department of Hand and Podiatric Surgery, The First Bethune Hospital of Jilin University, Changchun, China, Reconstruction and Regeneration, The First Bethune Hospi…	Purpose: Peripheral nerve adhesion occurs following injury and surgery. Functional impairment leading by peripheral nerve adhesion remains challenging for surgeons. Local tissue overexpression of heat shock protein (HSP) 72 can reduce the occurrence of adhesion. This study aims to develop a photothermal material polydopamine nanoparticles@Hyaluronic acid methacryloyl hydrogel (PDA NPs@HAMA) and e…	HA; HSP72; PDA; Peripheral nerve adhesion; PTT; Sciatic nerve	37250473	Article	Scopus	2-s2.0-85160877386
Huang, Q.; Liu, B.; Wu, W.	Huang, Qinying (57214225710); Liu, Bo (59629030400); Wu, Wencan (59454514400)	57214225710; 59629030400; 59454514400	Biomaterial-Based bFGF Delivery for Nerve Repair	2023	Oxidative Medicine and Cellular Longevity	2023		8003821			0	12	10.1155/2023/8003821	https://www.scopus.com/inward/record.uri?eid=2-s2.0-85152978832&doi=10.1155%2F2023%2F8003821&partnerID=40&md5=5749ebe4501e4cd5d366891af272142c	State Key Laboratory of Ophthalmology, Wenzhou Medical University, Wenzhou, China; School of Ophthalmology & Optometry, Wenzhou Medical University, Wenzhou, China	Huang, Qinying, State Key Laboratory of Ophthalmology, Wenzhou Medical University, Wenzhou, China, School of Ophthalmology & Optometry, Wenzhou Medical University, Wenzhou, China; Liu, Bo, State Key Laboratory of Ophthalmology, Wenzhou Medical University, Wenzhou, China, School of Ophthalmology & Optometry, Wenzhou Medical University, Wenzhou, China; Wu, Wencan, State Key Laboratory of Ophthalmol…	Diseases in the nervous system are common in the human body. People have to suffer a great burden due to huge economic costs and poor prognosis of the diseases. Many treatment modalities are now available that can make recovery better. Managing nutritional factors is also helpful for such diseases. The basic fibroblast growth factor (bFGF) is one of the major nutritional factors, which plays a cr…		37077657	Review	Scopus	2-s2.0-85152978832
Wang, H.; Wan, H.; Wang, Q.; Ma, Y.; Su, G.; Cao, X.; Gao, H.	Wang, Hao (59293472900); Wan, Hongxia (57233176900); Wang, Qiqi (57912435900); Ma, Ying (56161072100); Su, Guorui (58136777400); Cao, Xiaodong (16318699600); Gao, Huichang (55661027000)	59293472900; 57233176900; 57912435900; 56161072100; 58136777400; 16318699600; 55661027000	Engineered multifunctional silk fibroin/gelatin hydrogel conduit loaded with miR-29a@ZIF-8 nanoparticles for peripheral nerve regeneration	2023	Smart Materials in Medicine	4			480	492	0	28	10.1016/j.smaim.2023.02.002	https://www.scopus.com/inward/record.uri?eid=2-s2.0-85149783532&doi=10.1016%2Fj.smaim.2023.02.002&partnerID=40&md5=c05f8bfc95f0b2a2eafa138a66e11aa6	School of Medicine, South China University of Technology, Guangzhou, China; School of Food Science and Health Preserving, Guangzhou City Polytechnic, Guangzhou, China; School of Biology and Biological Engineering, South China University of Technology, Guangzhou, China; School of Materials Science and Engineering, South China University of Technology, Guangzhou, China; National Engineering Researc…	Wang, Hao, School of Medicine, South China University of Technology, Guangzhou, China; Wan, Hongxia, School of Food Science and Health Preserving, Guangzhou City Polytechnic, Guangzhou, China; Wang, Qiqi, School of Biology and Biological Engineering, South China University of Technology, Guangzhou, China; Ma, Ying, School of Materials Science and Engineering, South China University of Technology,…	Peripheral nerve injury (PNI) is a common surgical disease. In recent years, with the development of tissue engineering materials, nerve guidance conduit (NGC) is expected to replace autologous nerve transplantation and become a new method for the treatment of PNI. In this work, we developed a multifunctional silk fibroin (SF)/gelatin-tyramine (GT) composite hydrogel conduit with flexible adjusta…	miR-29a; Peripheral nerve repair; Schwann cells; SF/GT hydrogel; ZIF-8		Article	Scopus	2-s2.0-85149783532
Li, Z.; Jiang, Z.; Lu, L.; Liu, Y.	Li, Zhenghang (58076897000); Jiang, Zhenmin (57193264171); Lu, Laijin (7403963614); Liu, Yang (57201930674)	58076897000; 57193264171; 7403963614; 57201930674	Microfluidic Manipulation for Biomedical Applications in the Central and Peripheral Nervous Systems	2023	Pharmaceutics	15	1	210			0	6	10.3390/pharmaceutics15010210	https://www.scopus.com/inward/record.uri?eid=2-s2.0-85146739565&doi=10.3390%2Fpharmaceutics15010210&partnerID=40&md5=83bc53cf29576791066cae61f9f055cc	Department of Hand Surgery, The First Bethune Hospital of Jilin University, Changchun, China	Li, Zhenghang, Department of Hand Surgery, The First Bethune Hospital of Jilin University, Changchun, China; Jiang, Zhenmin, Department of Hand Surgery, The First Bethune Hospital of Jilin University, Changchun, China; Lu, Laijin, Department of Hand Surgery, The First Bethune Hospital of Jilin University, Changchun, China; Liu, Yang, Department of Hand Surgery, The First Bethune Hospital of Jilin…	Physical injuries and neurodegenerative diseases often lead to irreversible damage to the organizational structure of the central nervous system (CNS) and peripheral nervous system (PNS), culminating in physiological malfunctions. Investigating these complex and diverse biological processes at the macro and micro levels will help to identify the cellular and molecular mechanisms associated with n…	damage models; drug-delivery system; microfluidic platforms; nerve injury repair; tissue engineering scaffold		Review	Scopus	2-s2.0-85146739565
Savari Kouzehkonan, G.; Motakef-Kazemi, N.; Adabi, M.; Mosavi, S.E.; Rezayat Sorkhabadi, S.M.	Savari Kouzehkonan, Gholamreza (57210149031); Motakef-Kazemi, Negar (35848853700); Adabi, Mahdi (36894434400); Mosavi, Seyyedeh Elaheh (58020792400); Rezayat Sorkhabadi, Seyed Mahdi (8853182500)	57210149031; 35848853700; 36894434400; 58020792400; 8853182500	Regeneration of sciatic nerve injury through nanofiber neural guidance channels containing collagen hydrogel and acetyl L carnitine: An in vitro and in vivo study	2023	Journal of Bioactive and Compatible Polymers	38	1		41	57	0	1	10.1177/08839115221137654	https://www.scopus.com/inward/record.uri?eid=2-s2.0-85144183947&doi=10.1177%2F08839115221137654&partnerID=40&md5=4ab576f4723d6ec3236a6110bf3906d6	Department of Medical Nanotechnology, Islamic Azad University, Tehran Medical Branch, Tehran, Iran; Department of Medical Nanotechnology, School of Advanced Technologies in Medicine, Tehran, Iran; Department of Pharmacology, School of Medicine, Tehran, Iran; Department of Pharmacology, School of Medicine, Tehran, Iran	Savari Kouzehkonan, Gholamreza, Department of Medical Nanotechnology, Islamic Azad University, Tehran Medical Branch, Tehran, Iran; Motakef-Kazemi, Negar, Department of Medical Nanotechnology, Islamic Azad University, Tehran Medical Branch, Tehran, Iran; Adabi, Mahdi, Department of Medical Nanotechnology, School of Advanced Technologies in Medicine, Tehran, Iran; Mosavi, Seyyedeh Elaheh, Departme…	Unlike the central nervous system (CNS), peripheral nervous system (PNS) injuries are partially repairable. Nerve guidance channels (NGCs) have been shown to improve the level of nerve repair after injury. In the present study, we developed a nanofiber NGC for the delivery of acetyl L carnitine (ALC) in a rat model of sciatic nerve injury. NGCs were produced by electrospinning a polymer blend of …	acetyl L carnitine; electrospinning; Neural guidance channel; peripheral nerve repair		Article	Scopus	2-s2.0-85144183947
Chen, S.-H.; Kao, H.-K.; Wun, J.-R.; Chou, P.-Y.; Chen, Z.-Y.; Chen, S.-H.; Hsieh, S.-T.; Fang, H.-W.; Lin, F.-H.	Chen, Shihheng (37119922300); Kao, Huangkai (26428182500); Wun, Jing Ru (57796717700); Chou, Pangyun (55536984900); Chen, Zhiyu (57189005724); Chen, Shihhsien (52463356700); Hsieh, Sung-Tsang (7202057567); Fang, Hsuwei (57154884800); Lin, Feng Huei (26643553600)	37119922300; 26428182500; 57796717700; 55536984900; 57189005724; 52463356700; 7202057567; 57154884800; 26643553600	Thermosensitive hydrogel carrying extracellular vesicles from adipose-derived stem cells promotes peripheral nerve regeneration after microsurgical repair	2022	APL Bioengineering	6	4	046103			0	18	10.1063/5.0118862	https://www.scopus.com/inward/record.uri?eid=2-s2.0-85143433603&doi=10.1063%2F5.0118862&partnerID=40&md5=cfbae95fa9cb6d3c8de10edaf7c660b8	Institute of Biomedical Engineering, National Taiwan University College of Medicine, Taipei, Taiwan; Department of Plastic and Reconstructive Surgery, Chang Gung University, Taoyuan, Taiwan; Department of Chemical Engineering and Biotechnology, National Taipei University of Technology, Taipei, Taiwan; Institute of Biomedical Engineering and Nanomedicine, National Health Research Institutes Taiwan…	Chen, Shihheng, Institute of Biomedical Engineering, National Taiwan University College of Medicine, Taipei, Taiwan, Department of Plastic and Reconstructive Surgery, Chang Gung University, Taoyuan, Taiwan; Kao, Huangkai, Department of Plastic and Reconstructive Surgery, Chang Gung University, Taoyuan, Taiwan; Wun, Jing Ru, Department of Chemical Engineering and Biotechnology, National Taipei Uni…	Peripheral nerve injuries are commonly occurring traumas of the extremities; functional recovery is hindered by slow nerve regeneration (<1 mm/day) following microsurgical repair and subsequent muscle atrophy. Functional recovery after peripheral nerve repair is highly dependent on local Schwann cell activity and axon regeneration speed. Herein, to promote nerve regeneration, paracrine signals of…			Article	Scopus	2-s2.0-85143433603
Manto, K.M.; Govindappa, P.K.; Martinazzi, B.; Han, A.; Hegarty, J.P.; Koroneos, Z.; Talukder, M.A.H.; Elfar, J.C.	Manto, Kristen M. (56955709100); Govindappa, Prem Kumar (57205554464); Martinazzi, Brandon J. (57223362191); Han, Aijie (57945161000); Hegarty, John P. (35209957300); Koroneos, Zachary Adam (57222093446); Talukder, M. A.Hassan (57221869414); Elfar, J. C. (57070052200)	56955709100; 57205554464; 57223362191; 57945161000; 35209957300; 57222093446; 57221869414; 57070052200	Erythropoietin-PLGA-PEG as a local treatment to promote functional recovery and neurovascular regeneration after peripheral nerve injury	2022	Journal of Nanobiotechnology	20	1	461			0	21	10.1186/s12951-022-01666-5	https://www.scopus.com/inward/record.uri?eid=2-s2.0-85140716560&doi=10.1186%2Fs12951-022-01666-5&partnerID=40&md5=cbaabdd56bdcf66eaa34bf1095329297	Department of Orthopaedics and Rehabilitation, Penn State College of Medicine, Hershey, United States; Pennsylvania State University, University Park, United States; Department of Orthopaedics and Sports Medicine, University of Arizona College of Medicine – Tucson, Tucson, United States	Manto, Kristen M., Department of Orthopaedics and Rehabilitation, Penn State College of Medicine, Hershey, United States; Govindappa, Prem Kumar, Department of Orthopaedics and Rehabilitation, Penn State College of Medicine, Hershey, United States, Department of Orthopaedics and Sports Medicine, University of Arizona College of Medicine – Tucson, Tucson, United States; Martinazzi, Brandon J., Dep…	Background: Traumatic peripheral nerve injury (TPNI) is a major medical problem with no universally accepted pharmacologic treatment. We hypothesized that encapsulation of pro-angiogenic erythropoietin (EPO) in amphiphilic PLGA-PEG block copolymers could serve as a local controlled-release drug delivery system to enhance neurovascular regeneration after nerve injury. Methods: In this study, we sy…	Angiogenesis; Block copolymer; Crush injury; Erythropoietin; PEG; Peripheral nerve; PLGA; Sciatic nerve; Thermogel	36307805	Article	Scopus	2-s2.0-85140716560
Raghav, A.; Singh, M.; Jeong, G.-B.; Giri, R.; Agarwal, S.; Kala, S.	Raghav, Alok (56441543800); Singh, Manish (59031042200); Jeong, Goo-bo (7102665112); Giri, Richa (57218103536); Agarwal, Saurabh (57206276260); Kala, Sanjay (35102369500)	56441543800; 59031042200; 7102665112; 57218103536; 57206276260; 35102369500	New horizons of biomaterials in treatment of nerve damage in diabetes mellitus: A translational prospective review	2022	Frontiers in Endocrinology	13		1036220			0	2	10.3389/fendo.2022.1036220	https://www.scopus.com/inward/record.uri?eid=2-s2.0-85141653353&doi=10.3389%2Ffendo.2022.1036220&partnerID=40&md5=853392f374742a6b6ab81f19fae31203	Multidisciplinary Research Unit, G.S.V.M Medical College, Kanpur, India; Department of Neurosurgery, G.S.V.M Medical College, Kanpur, India; Department of Anatomy and Cell Biology, Gachon University, Seongnam, South Korea; G.S.V.M Medical College, Kanpur, India; Department of Surgery, G.S.V.M Medical College, Kanpur, India	Raghav, Alok, Multidisciplinary Research Unit, G.S.V.M Medical College, Kanpur, India; Singh, Manish, Multidisciplinary Research Unit, G.S.V.M Medical College, Kanpur, India, Department of Neurosurgery, G.S.V.M Medical College, Kanpur, India; Jeong, Goo-bo, Department of Anatomy and Cell Biology, Gachon University, Seongnam, South Korea; Giri, Richa, Multidisciplinary Research Unit, G.S.V.M Medic…	Background: Peripheral nerve injury is a serious concern that leads to loss of neuronal communication that impairs the quality of life and, in adverse conditions, causes permanent disability. The limited availability of autografts with associated demerits shifts the paradigm of researchers to use biomaterials as an alternative treatment approach to recover nerve damage. Purpose: The purpose of th…	biomaterials; cryogels; diabetes; diabetic neuropathy; nerve damage; stem cells		Review	Scopus	2-s2.0-85141653353
Huang, W.-C.; Lin, C.-C.; Chiu, T.-W.; Chen, S.-Y.	Huang, Weichen (55795457300); Lin, Chunchang (57215072258); Chiu, Tzaiwen (7202210340); Chen, Sanyuan (57138583500)	55795457300; 57215072258; 7202210340; 57138583500	3D Gradient and Linearly Aligned Magnetic Microcapsules in Nerve Guidance Conduits with Remotely Spatiotemporally Controlled Release to Enhance Peripheral Nerve Repair	2022	ACS Applied Materials and Interfaces	14	41		46188	46200	0	25	10.1021/acsami.2c11362	https://www.scopus.com/inward/record.uri?eid=2-s2.0-85139545296&doi=10.1021%2Facsami.2c11362&partnerID=40&md5=fb9a36c5534b6499433ec60bea6d72a8	Department of Electrical & Computer Engineering, National Yang Ming Chiao Tung University, Hsinchu, Taiwan; Department of Materials Science and Engineering, National Yang Ming Chiao Tung University, Hsinchu, Taiwan; Department of Biological Science and Technology, National Yang Ming Chiao Tung University, Hsinchu, Taiwan; Frontier Research Center on Fundamental and Applied Sciences of Matters, Na…	Huang, Weichen, Department of Electrical & Computer Engineering, National Yang Ming Chiao Tung University, Hsinchu, Taiwan; Lin, Chunchang, Department of Materials Science and Engineering, National Yang Ming Chiao Tung University, Hsinchu, Taiwan; Chiu, Tzaiwen, Department of Biological Science and Technology, National Yang Ming Chiao Tung University, Hsinchu, Taiwan; Chen, Sanyuan, Department of…	Although numerous strategies have been implemented to develop nerve guidance conduits (NGCs) to treat peripheral nerve injury (PNI), functionalization of an NGC to make it remotely controllable for providing spatiotemporal modulation on in situ nerve tissues remains a challenge. In this study, a gelatin/silk (GS) hydrogel was used to develop an NGC based on its self-owned reversible thermorespons…	hydrogel; magnetic guidance; magnetically controlled release; nerve guidance conduits; peripheral nerve injury; silk fibrin	36198117	Article	Scopus	2-s2.0-85139545296
Lai, C.S.E.; Leyva-Aranda, V.; Kong, V.H.; Lopez-Silva, T.L.; Farsheed, A.C.; Cristobal, C.D.; Swain, J.W.R.; Lee, H.K.; Hartgerink, J.D.	Lai, Cheuk Sun Edwin (57240243900); Leyva-Aranda, Viridiana (57219196812); Kong, Victoria H. (57671569400); Lopez-Silva, Tania L. (56271018400); Farsheed, Adam Cyrus (57194233465); Cristobal, Carlo D.D. (57218772869); Swain, Joseph W.R. (57212023901); Lee, Hyunkyoung (7501487770); Hartgerink, Jeffrey D. (6603191885)	57240243900; 57219196812; 57671569400; 56271018400; 57194233465; 57218772869; 57212023901; 7501487770; 6603191885	A Combined Conduit-Bioactive Hydrogel Approach for Regeneration of Transected Sciatic Nerves	2022	ACS Applied Bio Materials	5	10		4611	4624	0	10	10.1021/acsabm.2c00132	https://www.scopus.com/inward/record.uri?eid=2-s2.0-85129575939&doi=10.1021%2Facsabm.2c00132&partnerID=40&md5=8fa00bd06394f7c65ee2df293e0458c4	George R. Brown School of Engineering and Computing, Houston, United States; Rice University, Houston, United States; Integrative Molecular and Biomedical Sciences Graduate Program, Baylor College of Medicine, Houston, United States; Department of Pediatrics, Texas Children's Hospital, Houston, United States	Lai, Cheuk Sun Edwin, George R. Brown School of Engineering and Computing, Houston, United States; Leyva-Aranda, Viridiana, Rice University, Houston, United States; Kong, Victoria H., George R. Brown School of Engineering and Computing, Houston, United States; Lopez-Silva, Tania L., Rice University, Houston, United States; Farsheed, Adam Cyrus, George R. Brown School of Engineering and Computing,…	Transected peripheral nerve injury (PNI) affects the quality of life of patients, which leads to socioeconomic burden. Despite the existence of autografts and commercially available nerve guidance conduits (NGCs), the complexity of peripheral nerve regeneration requires further research in bioengineered NGCs to improve surgical outcomes. In this work, we introduce multidomain peptide (MDP) hydrog…	electromyography; nerve guidance conduit; peptide; peripheral nerve regeneration; sciatic nerve transection; self-assembly		Article	Scopus	2-s2.0-85129575939
Djoudi, A.; Molina-Peña, R.; Ferreira, N.; Ottonelli, I.; Tosi, G.; Garcion, E.; Boury, F.	Djoudi, Amel (57222358433); Molina-Peña, Rodolfo (57215457675); Ferreira, Natália Helen (55618447400); Ottonelli, Ilaria (57208656634); Tosi, Giovanni (55319606800); Garcion, Emmanuel (55979077000); Boury, Frank (55915339800)	57222358433; 57215457675; 55618447400; 57208656634; 55319606800; 55979077000; 55915339800	Hyaluronic Acid Scaffolds for Loco-Regional Therapy in Nervous System Related Disorders	2022	International Journal of Molecular Sciences	23	20	12174			0	17	10.3390/ijms232012174	https://www.scopus.com/inward/record.uri?eid=2-s2.0-85140817143&doi=10.3390%2Fijms232012174&partnerID=40&md5=b87669299fcc2a47997c0728bd493306	Nantes Université, Nantes, France; Università degli Studi di Modena e Reggio Emilia, Modena, Italy; Clinical and Experimental Medicine PhD Program, Università degli Studi di Modena e Reggio Emilia, Modena, Italy	Djoudi, Amel, Nantes Université, Nantes, France; Molina-Peña, Rodolfo, Nantes Université, Nantes, France; Ferreira, Natália Helen, Nantes Université, Nantes, France; Ottonelli, Ilaria, Università degli Studi di Modena e Reggio Emilia, Modena, Italy, Clinical and Experimental Medicine PhD Program, Università degli Studi di Modena e Reggio Emilia, Modena, Italy; Tosi, Giovanni, Università degli Stu…	Hyaluronic acid (HA) is a Glycosaminoglycan made of disaccharide units containing N-acetyl-D-glucosamine and glucuronic acid. Its molecular mass can reach 10 MDa and its physiological properties depend on its polymeric property, polyelectrolyte feature and viscous nature. HA is a ubiquitous compound found in almost all biological tissues and fluids. So far, HA grades are produced by biotechnology…	hyaluronic acid; hydrogels; nervous system; scaffolds	36293030	Review	Scopus	2-s2.0-85140817143
Jin, X.; Fang, J.; Wang, J.; Xu, B.; Wang, X.; Liu, S.; Chen, F.; Liu, J.	Jin, Xuehan (57566369400); Fang, Jiaqi (57565392700); Wang, Jianguang (59449014000); Xu, Bo (57566369500); Wang, Xu (57208004823); Liu, Shuhao (57192377821); Chen, Feng (55619290002); Liu, Junjian (26661694100)	57566369400; 57565392700; 59449014000; 57566369500; 57208004823; 57192377821; 55619290002; 26661694100	PCL NGCs integrated with urolithin-A-loaded hydrogels for nerve regeneration	2022	Journal of Materials Chemistry B	10	42		8771	8784	0	12	10.1039/d2tb01624a	https://www.scopus.com/inward/record.uri?eid=2-s2.0-85140485516&doi=10.1039%2Fd2tb01624a&partnerID=40&md5=1a7d192b9701d25c1ba7ff59d983c7ab	Department of Orthopaedics, Tongji University School of Medicine, Shanghai, China; Shanghai Sixth People's Hospital, Shanghai, China	Jin, Xuehan, Department of Orthopaedics, Tongji University School of Medicine, Shanghai, China; Fang, Jiaqi, Department of Orthopaedics, Tongji University School of Medicine, Shanghai, China; Wang, Jianguang, Department of Orthopaedics, Tongji University School of Medicine, Shanghai, China; Xu, Bo, Department of Orthopaedics, Tongji University School of Medicine, Shanghai, China; Wang, Xu, Shangh…	Inflammation and oxidative stress are among the leading causes of poor prognosis after peripheral nerve injury (PNI). Urolithin-A (UA), an intermediate product produced by the catabolism of ellagitannins in the gastrointestinal tract, has anti-inflammatory, antioxidant, and immunomodulatory properties for inflammation, oxidative damage, and aging-related diseases. Hence, we prepared UA-loaded hyd…		36196763	Article	Scopus	2-s2.0-85140485516
Raza, A.; Mumtaz, M.; Hayat, U.; Hussain, N.; Ghauri, M.A.; Bilal, M.; Iqbal, H.M.N.	Raza, Ali (57200754078); Mumtaz, Mehvish (59914642100); Hayat, Uzma (57203190661); Hussain, Nazim (57202673489); Ghauri, Mohsin Ahmad (57212245594); Bilal, Muhammad Kashif (59174683900); Iqbal, Hafiz M.N. (56564116300)	57200754078; 59914642100; 57203190661; 57202673489; 57212245594; 59174683900; 56564116300	Recent advancements in extrudable gel-based bioinks for biomedical settings	2022	Journal of Drug Delivery Science and Technology	75		103697			0	3	10.1016/j.jddst.2022.103697	https://www.scopus.com/inward/record.uri?eid=2-s2.0-85135924992&doi=10.1016%2Fj.jddst.2022.103697&partnerID=40&md5=0f14068dd75e9a1feb7c877767fd933d	Shanghai Jiao Tong University, Shanghai, China; University of the Punjab, Lahore, Pakistan; School of Pharmacy, School of Basic Medical Sciences, Xi'an, China; School of Life Science and Food Engineering, Huaiyin Institute of Technology, Huainan, China; School of Engineering Sciences, Tecnológico de Monterrey, Monterrey, Mexico	Raza, Ali, Shanghai Jiao Tong University, Shanghai, China; Mumtaz, Mehvish, University of the Punjab, Lahore, Pakistan; Hayat, Uzma, Shanghai Jiao Tong University, Shanghai, China; Hussain, Nazim, University of the Punjab, Lahore, Pakistan; Ghauri, Mohsin Ahmad, School of Pharmacy, School of Basic Medical Sciences, Xi'an, China; Bilal, Muhammad Kashif, School of Life Science and Food Engineering,…	Biomaterials have been used since ancient times to stimulate non-functional or injured tissues and organs. Metals were the very first materials utilized for this function, and as time progressed, innovative materials such as ceramics, polymeric, and nanocomposite were brought to the area used in clinical applications. Over the last century, developments in material sciences, cell biology, technol…	3D bioprinting; Cancer treatment; Extrudable gel-based bioink; Hydrogel; Scaffold-free bioink; Tissue engineering; Wound healing		Review	Scopus	2-s2.0-85135924992
Xu, W.; Wu, Y.; Lu, H.; Zhu, Y.; Ye, J.; Yang, W.	Xu, Wanlin (57192662671); Wu, Yifan (57375463200); Lu, Hao (57196451881); Zhu, Yun (56149531800); Ye, Jinhai (35075409600); Yang, Wenjun (57188932072)	57192662671; 57375463200; 57196451881; 56149531800; 35075409600; 57188932072	Sustained delivery of vascular endothelial growth factor mediated by bioactive methacrylic anhydride hydrogel accelerates peripheral nerve regeneration after crush injury	2022	Neural Regeneration Research	17	9		2064	2071	0	23	10.4103/1673-5374.335166	https://www.scopus.com/inward/record.uri?eid=2-s2.0-85124882350&doi=10.4103%2F1673-5374.335166&partnerID=40&md5=8d94ccda532ceae2914657308b918a92	Department of Oral and Maxillofacial-Head and Neck Oncology, Shanghai Ninth People's Hospital, Shanghai JiaoTong University School of Medicine, Shanghai, China; Department of Oral and Maxillofacial Surgery, Nanjing Stomatological Hospital, Nanjing, China	Xu, Wanlin, Department of Oral and Maxillofacial-Head and Neck Oncology, Shanghai Ninth People's Hospital, Shanghai JiaoTong University School of Medicine, Shanghai, China; Wu, Yifan, Department of Oral and Maxillofacial-Head and Neck Oncology, Shanghai Ninth People's Hospital, Shanghai JiaoTong University School of Medicine, Shanghai, China; Lu, Hao, Department of Oral and Maxillofacial-Head and…	Neurotrophic factors, currently administered orally or by intravenous drip or intramuscular injection, are the main method for the treatment of peripheral nerve crush injury. However, the low effective drug concentration arriving at the injury site results in unsatisfactory outcomes. Therefore, there is an urgent need for a treatment method that can increase the effective drug concentration in th…	bioactive material; controlled release; crush injury; hydrogel; muscle function; nerve regeneration; peripheral nerve; sciatic function index; vascular endothelial growth factor; vascularization		Article	Scopus	2-s2.0-85124882350
Kuna, V.K.; Lundgren, A.; Anerillas, L.O.; Kelk, P.; Brohlin, M.; Wiberg, M.; Kingham, P.J.; Novikova, L.N.; Andersson, G.; Novikov, L.N.	Kuna, Vijay Kumar (55248154200); Lundgren, Andre (57869780400); Anerillas, Luis Oliveros (57375030600); Kelk, Peyman (6507200986); Brohlin, Maria (24288343700); Wiberg, Mikael U. (56263060300); Kingham, Paul J. (6602475625); Novikova, Liudmila N. (7101635855); Andersson, Gustav (16494012400); Novikov, Lev N. (7004980371)	55248154200; 57869780400; 57375030600; 6507200986; 24288343700; 56263060300; 6602475625; 7101635855; 16494012400; 7004980371	Efficacy of Nerve-Derived Hydrogels to Promote Axon Regeneration Is Influenced by the Method of Tissue Decellularization	2022	International Journal of Molecular Sciences	23	15	8746			0	3	10.3390/ijms23158746	https://www.scopus.com/inward/record.uri?eid=2-s2.0-85137098673&doi=10.3390%2Fijms23158746&partnerID=40&md5=548fdcb95b8e4cc4bb113ccf4cbb401c	Department of Integrative Medical Biology, Umeå Universitet, Umea, Sweden; Section of Hand and Plastic Surgery, Umeå Universitet, Umea, Sweden; Department of Odontology, Umeå Universitet, Umea, Sweden; Department of Clinical Microbiology, Umeå Universitet, Umea, Sweden; Wallenberg Centre for Molecular Medicine, Umeå Universitet, Umea, Sweden	Kuna, Vijay Kumar, Department of Integrative Medical Biology, Umeå Universitet, Umea, Sweden; Lundgren, Andre, Department of Integrative Medical Biology, Umeå Universitet, Umea, Sweden, Section of Hand and Plastic Surgery, Umeå Universitet, Umea, Sweden; Anerillas, Luis Oliveros, Department of Integrative Medical Biology, Umeå Universitet, Umea, Sweden; Kelk, Peyman, Department of Integrative Med…	Injuries to large peripheral nerves are often associated with tissue defects and require reconstruction using autologous nerve grafts, which have limited availability and result in donor site morbidity. Peripheral nerve-derived hydrogels could potentially supplement or even replace these grafts. In this study, three decellularization protocols based on the ionic detergents sodium dodecyl sulfate …	biosynthetic conduit; decellularized nerve tissue; diffusion tensor imaging; MRI; nerve-derived hydrogel; peripheral nerve injury		Article	Scopus	2-s2.0-85137098673
Cai, Y.; Huang, Q.; Wang, P.; Ye, K.; Zhao, Z.; Chen, H.; Liu, Z.; Liu, H.; Wong, H.; Tamtaji, M.; Zhang, K.; Xu, F.; Jin, G.; Zeng, L.; Xie, J.; Du, Y.; Hu, Z.; Sun, D.; Qin, J.; Lu, X.; Luo, Z.	Cai, Yuting (57205692972); Huang, Qun (57221634448); Wang, Penghui (57224453673); Ye, Kaichuang (24400459700); Zhao, Zhen (57206781886); Chen, Haomin (57212141489); Liu, Zhenjing (57200658151); Liu, Hongwei (57209234602); Wong, Hoilun (57202599463); Tamtaji, Mohsen (57205126347); Zhang, Kenan (59041853200); Xu, Feng (57215759528); Jin, Guorui (37124147900); Zeng, Lun (57279795100); Xie, Jianbo (5…	57205692972; 57221634448; 57224453673; 24400459700; 57206781886; 57212141489; 57200658151; 57209234602; 57202599463; 57205126347; 59041853200; 57215759528; 37124147900; 57279795100; 57279138500; 57279795200; 57279795300; 35300734900; 55276472800; 8839201800; 8205811200	Conductive Hydrogel Conduits with Growth Factor Gradients for Peripheral Nerve Repair in Diabetics with Non-Suture Tape	2022	Advanced Healthcare Materials	11	16	2200755			0	40	10.1002/adhm.202200755	https://www.scopus.com/inward/record.uri?eid=2-s2.0-85132169780&doi=10.1002%2Fadhm.202200755&partnerID=40&md5=3b95f5f33dbb27e99371a208dcf1865d	Southern University of Science and Technology, Shenzhen, China; Department of Chemical and Biological Engineering, HKUST, William Mong Institute of Nano Science & Technology, Hong Kong, Hong Kong; Department of Vascular Surgery, Shanghai Jiao Tong University School of Medicine, Shanghai, China; Shanghai Jiao Tong University, Shanghai, China; Department of Materials Science and Engineering, Korea …	Cai, Yuting, Southern University of Science and Technology, Shenzhen, China, Department of Chemical and Biological Engineering, HKUST, William Mong Institute of Nano Science & Technology, Hong Kong, Hong Kong; Huang, Qun, Department of Vascular Surgery, Shanghai Jiao Tong University School of Medicine, Shanghai, China, Shanghai Jiao Tong University, Shanghai, China; Wang, Penghui, Department of V…	Diabetic patients suffer from peripheral nerve injury with slow and incomplete regeneration owing to hyperglycemia and microvascular complications. This study develops a graphene-based nerve guidance conduit by incorporating natural double network hydrogel and a neurotrophic concentration gradient with non-invasive treatment for diabetics. GelMA/silk fibroin double network hydrogel plays quadrupl…	diabetes; growth factor gradients; nerve guidance conduits; non-suture; peripheral nerve regeneration	35670309	Article	Scopus	2-s2.0-85132169780
Gao, C.; Song, S.; Lv, Y.; Huang, J.; Zhang, Z.	Gao, Chen (57371572300); Song, Shaoshuai (57218257430); Lv, Yinjuan (57659796500); Huang, Jie (56205551600); Zhang, Zhijun (35110689500)	57371572300; 57218257430; 57659796500; 56205551600; 35110689500	Recent Development of Conductive Hydrogels for Tissue Engineering: Review and Perspective	2022	Macromolecular Bioscience	22	8	2200051			0	43	10.1002/mabi.202200051	https://www.scopus.com/inward/record.uri?eid=2-s2.0-85129230312&doi=10.1002%2Fmabi.202200051&partnerID=40&md5=976944ed8fceed89f564f113be26a122	Division of Nanobiomedicine, Suzhou Institute of Nano-tech and Nano-Bionics, Chinese Academy of Sciences, Suzhou, China; University of Science and Technology of China, Hefei, China	Gao, Chen, Division of Nanobiomedicine, Suzhou Institute of Nano-tech and Nano-Bionics, Chinese Academy of Sciences, Suzhou, China; Song, Shaoshuai, Division of Nanobiomedicine, Suzhou Institute of Nano-tech and Nano-Bionics, Chinese Academy of Sciences, Suzhou, China, University of Science and Technology of China, Hefei, China; Lv, Yinjuan, Division of Nanobiomedicine, Suzhou Institute of Nano-t…	In recent years, tissue engineering techniques have been rapidly developed and offer a new therapeutic approach to organ or tissue damage repair. However, most of tissue engineering scaffolds are nonconductive and cannot establish effective electrical coupling with tissue for the electroactive tissues. Electroconductive hydrogels (ECHs) have received increasing attention in tissue engineering owi…	cardiac tissue engineering; conductive hydrogels; muscle regeneration; neural tissue engineering; wound healing	35472125	Review	Scopus	2-s2.0-85129230312
Ledford, B.; Barron, C.; van Dyke, M.; He, J.-Q.	Ledford, Benjamin T. (57078510800); Barron, Catherine (57192666007); van Dyke, Mark E. (35401919600); He, Jiaqiang (57077303300)	57078510800; 57192666007; 35401919600; 57077303300	Keratose hydrogel for tissue regeneration and drug delivery	2022	Seminars in Cell and Developmental Biology	128			145	153	0	13	10.1016/j.semcdb.2021.06.017	https://www.scopus.com/inward/record.uri?eid=2-s2.0-85110141992&doi=10.1016%2Fj.semcdb.2021.06.017&partnerID=40&md5=e9761dca258d6a0fe641271511c97691	Department of Biomedical Sciences and Pathobiology, Virginia-Maryland College of Veterinary Medicine, Blacksburg, United States; The University of Arizona College of Engineering, Tucson, United States	Ledford, Benjamin T., Department of Biomedical Sciences and Pathobiology, Virginia-Maryland College of Veterinary Medicine, Blacksburg, United States; Barron, Catherine, Department of Biomedical Sciences and Pathobiology, Virginia-Maryland College of Veterinary Medicine, Blacksburg, United States; van Dyke, Mark E., The University of Arizona College of Engineering, Tucson, United States; He, Jiaq…	Keratin (KRT), a natural fibrous structural protein, can be classified into two categories: “soft” cytosolic KRT that is primarily found in the epithelia tissues (e.g., skin, the inner lining of digestive tract) and “hard” KRT that is mainly found in the protective tissues (e.g., hair, horn). The latter is the predominant form of KRT widely used in biomedical research. The oxidized form of extrac…	Biomedical applications; Drug delivery; In vitro and in vivo studies; Kerateine; Keratin; Keratose; Tissue regeneration	34219034	Review	Scopus	2-s2.0-85110141992
Liu, F.; Xu, J.; Liu, A.; Wu, L.; Wang, D.; Han, Q.; Zheng, T.; Wang, F.; Kong, Y.; Li, G.; Li, P.; Gu, S.; Yang, Y.	Liu, Fang (57215556848); Xu, Jiawei (57226717934); Liu, Anning (57709648500); Wu, Linliang (57222382322); Wang, Dongzhi (56584937200); Han, Qi (57217128678); Zheng, Tiantian (57222384833); Wang, Feiran (56011026900); Kong, Yan (59437369000); Li, Guicai (16203250900); Li, Peng (57214069792); Gu, Shouyong (57699347400); Yang, Yumin (56712187400)	57215556848; 57226717934; 57709648500; 57222382322; 56584937200; 57217128678; 57222384833; 56011026900; 59437369000; 16203250900; 57214069792; 57699347400; 56712187400	Development of a polyacrylamide/chitosan composite hydrogel conduit containing synergistic cues of elasticity and topographies for promoting peripheral nerve regeneration	2022	Biomaterials Science	10	17		4915	4932	0	17	10.1039/d2bm00327a	https://www.scopus.com/inward/record.uri?eid=2-s2.0-85135058969&doi=10.1039%2Fd2bm00327a&partnerID=40&md5=00d7672a338a45bf6442d38205802b1e	Co-innovation Center of Neuroregeneration, Nantong University, Nantong, China; Nantong University, Nantong, China; School of Medicine, Nantong University, Nantong, China; Department of Gastrointestinal Surgery, Nantong University, Nantong, China; Department of General Surgery, Nantong University, Nantong, China; Research Center of Clinical Medicine, Nantong University, Nantong, China; Nanjing Med…	Liu, Fang, Co-innovation Center of Neuroregeneration, Nantong University, Nantong, China, Nantong University, Nantong, China, School of Medicine, Nantong University, Nantong, China; Xu, Jiawei, Co-innovation Center of Neuroregeneration, Nantong University, Nantong, China, Nantong University, Nantong, China; Liu, Anning, Department of Gastrointestinal Surgery, Nantong University, Nantong, China; W…	Substrate elasticity and topographical guidance are crucial factors for regulating tissue regeneration, but the synergistic effects of both cues on peripheral nerve regeneration are still unclear. In this paper, polyacrylamide/chitosan (PAM/CS) composite hydrogels with synergistic characteristics of elasticity and morphology were prepared using in situ free-radical polymerization and micro-moldin…		35861493	Article	Scopus	2-s2.0-85135058969
Yao, Z.; Yuan, W.; Xu, J.; Tong, W.; Mi, J.; Ho, P.-C.; Chow, D.H.K.; Li, Y.; Yao, H.; Li, X.; Xu, S.; Guo, J.; Zhu, Q.; Bian, L.; Qin, L.	Yao, Zhi (57194627301); Yuan, Weihao (57203146655); Xu, Jiankun (50263584600); Tong, Wenxue (55192227700); Mi, Jie (57203552351); Ho, Pakcheong (55555239500); Chow, Dick Ho Kiu (35979962800); Li, Ye (57192523008); Yao, Hao (57204938366); Li, Xu (57200966697); Xu, Shunxiang (57214446168); Guo, Jiaxin (57221227567); Zhu, Qingtang (16069954900); Bian, Liming (16174259400); Qin, Ling L. (55722678300)	57194627301; 57203146655; 50263584600; 55192227700; 57203552351; 55555239500; 35979962800; 57192523008; 57204938366; 57200966697; 57214446168; 57221227567; 16069954900; 16174259400; 55722678300	Magnesium-Encapsulated Injectable Hydrogel and 3D-Engineered Polycaprolactone Conduit Facilitate Peripheral Nerve Regeneration	2022	Advanced Science	9	21	2202102			0	108	10.1002/advs.202202102	https://www.scopus.com/inward/record.uri?eid=2-s2.0-85131045969&doi=10.1002%2Fadvs.202202102&partnerID=40&md5=ff2d9bb4b86356b5d48fc92f38b1dcc3	Musculoskeletal Research Laboratory of Department of Orthopedics & Traumatology, Chinese University of Hong Kong, Hong Kong, Hong Kong; Department of Orthopaedics and Traumatology, Prince of Wales Hospital Hong Kong, Hong Kong, Hong Kong; Department of Microsurgery and Orthopedic Trauma, The First Affiliated Hospital, Sun Yat-sen University, Guangzhou, China; School of Science and Engineering, So…	Yao, Zhi, Musculoskeletal Research Laboratory of Department of Orthopedics & Traumatology, Chinese University of Hong Kong, Hong Kong, Hong Kong; Yuan, Weihao, Musculoskeletal Research Laboratory of Department of Orthopedics & Traumatology, Chinese University of Hong Kong, Hong Kong, Hong Kong; Xu, Jiankun, Musculoskeletal Research Laboratory of Department of Orthopedics & Traumatology, Chinese U…	Peripheral nerve injury is a challenging orthopedic condition that can be treated by autograft transplantation, a gold standard treatment in the current clinical setting. Nevertheless, limited availability of autografts and potential morbidities in donors hampers its widespread application. Bioactive scaffold-based tissue engineering is a promising strategy to promote nerve regeneration. Addition…	hydrogel; magnesium; peripheral nerve regeneration	35652188	Article	Scopus	2-s2.0-85131045969
Rao, Z.; Lin, Z.; Song, P.; Quan, D.; Bai, Y.	Rao, Zilong (56708152700); Lin, Zudong (57571109100); Song, Panpan (57795674900); Quan, Daping (7004894896); Bai, Ying (57205297200)	56708152700; 57571109100; 57795674900; 7004894896; 57205297200	Biomaterial-Based Schwann Cell Transplantation and Schwann Cell-Derived Biomaterials for Nerve Regeneration	2022	Frontiers in Cellular Neuroscience	16		926222			0	45	10.3389/fncel.2022.926222	https://www.scopus.com/inward/record.uri?eid=2-s2.0-85133941588&doi=10.3389%2Ffncel.2022.926222&partnerID=40&md5=c5de8854c42400512051a3b8e9df2dec	School of Materials Science and Engineering, Sun Yat-Sen University, Guangzhou, China; PCFM Lab, Sun Yat-Sen University, Guangzhou, China	Rao, Zilong, School of Materials Science and Engineering, Sun Yat-Sen University, Guangzhou, China; Lin, Zudong, PCFM Lab, Sun Yat-Sen University, Guangzhou, China; Song, Panpan, School of Materials Science and Engineering, Sun Yat-Sen University, Guangzhou, China; Quan, Daping, School of Materials Science and Engineering, Sun Yat-Sen University, Guangzhou, China; Bai, Ying, School of Materials S…	Schwann cells (SCs) dominate the regenerative behaviors after peripheral nerve injury by supporting axonal regrowth and remyelination. Previous reports also demonstrated that the existence of SCs is beneficial for nerve regeneration after traumatic injuries in central nervous system. Therefore, the transplantation of SCs/SC-like cells serves as a feasible cell therapy to reconstruct the microenvi…	biomaterials; cell transplantation; central nerve injury; peripheral nerve injury; Schwann cells		Review	Scopus	2-s2.0-85133941588
Hromada, C.; Hartmann, J.; Oesterreicher, J.; Stoiber, A.; Daerr, A.; Schädl, B.; Priglinger, E.; Teuschl-Woller, A.H.; Holnthoner, W.; Heinzel, J.; Hercher, D.	Hromada, Carina (57194331429); Hartmann, Jaana (57734603500); Oesterreicher, Johannes (57220583411); Stoiber, Anton (58044893000); Daerr, Anna (57734411400); Schädl, Barbara (57192671765); Priglinger, Eleni (57192645928); Teuschl-Woller, Andreas Herbert (36476777800); Holnthoner, Wolfgang (6506943102); Heinzel, Johannes Christoph (57209235014); Hercher, David (55188505000)	57194331429; 57734603500; 57220583411; 58044893000; 57734411400; 57192671765; 57192645928; 36476777800; 6506943102; 57209235014; 55188505000	Occurrence of Lymphangiogenesis in Peripheral Nerve Autografts Contrasts Schwann Cell-Induced Apoptosis of Lymphatic Endothelial Cells In Vitro	2022	Biomolecules	12	6	820			0	12	10.3390/biom12060820	https://www.scopus.com/inward/record.uri?eid=2-s2.0-85131697294&doi=10.3390%2Fbiom12060820&partnerID=40&md5=0834fecdc6ccc2c4d5af55d44a2602e0	Department Life Science Engineering, Fachhochschule Technikum Wien, Vienna, Austria; Austrian Cluster for Tissue Regeneration, Vienna, Austria; AUVA Soziale Unfallversicherung, Vienna, Austria; Medizinische Universität Wien, Vienna, Austria; Department of Hand, Eberhard Karls Universität Tübingen, Tubingen, Germany	Hromada, Carina, Department Life Science Engineering, Fachhochschule Technikum Wien, Vienna, Austria, Austrian Cluster for Tissue Regeneration, Vienna, Austria; Hartmann, Jaana, Austrian Cluster for Tissue Regeneration, Vienna, Austria, AUVA Soziale Unfallversicherung, Vienna, Austria; Oesterreicher, Johannes, Austrian Cluster for Tissue Regeneration, Vienna, Austria, AUVA Soziale Unfallversicher…	Peripheral nerve injuries pose a major clinical concern world-wide, and functional recovery after segmental peripheral nerve injury is often unsatisfactory, even in cases of autografting. Although it is well established that angiogenesis plays a pivotal role during nerve regeneration, the influence of lymphangiogenesis is strongly under-investigated. In this study, we analyzed the presence of lym…	lymphangiogenesis; lymphatic endothelial cells; peripheral nerve regeneration; Schwann cells	35740945	Article	Scopus	2-s2.0-85131697294
Cai, C.; Zhu, H.; Chen, Y.; Chen, C.; Li, H.; Yang, Z.; Liu, H.	Cai, Chao (57217858507); Zhu, Huimin (55897519800); Chen, Yujie (56742668100); Chen, Chi (57205608026); Li, Hua (57051688300); Yang, Zhi (59611229400); Liu, Hezhou (36489994300)	57217858507; 55897519800; 56742668100; 57205608026; 57051688300; 59611229400; 36489994300	Conductive nerve guide conduits based on wet-adhesive hydrogel to accelerate peripheral nerve repair	2022	Applied Materials Today	27		101491			0	27	10.1016/j.apmt.2022.101491	https://www.scopus.com/inward/record.uri?eid=2-s2.0-85128770511&doi=10.1016%2Fj.apmt.2022.101491&partnerID=40&md5=ebbc93eceb353d1af7c48b94f7cd18e7	School of Materials Science and Engineering, Shanghai Jiao Tong University, Shanghai, China; Department of Oral and Craniomaxillofacial Surgery, Shanghai Jiao Tong University School of Medicine, Shanghai, China	Cai, Chao, School of Materials Science and Engineering, Shanghai Jiao Tong University, Shanghai, China; Zhu, Huimin, Department of Oral and Craniomaxillofacial Surgery, Shanghai Jiao Tong University School of Medicine, Shanghai, China; Chen, Yujie, School of Materials Science and Engineering, Shanghai Jiao Tong University, Shanghai, China; Chen, Chi, School of Materials Science and Engineering, S…	Peripheral nerve injury is a serious traumatic condition, and primary repair or tension-free anastomosis remains an unresolved challenge in nerve restoration. Currently, surgical treatment has critical limitations, such as granulomatous inflammation and numbness of the end limbs. Nerve guidance conduits (NGCs), which are tissue-adaptable and conductive, have shown promise for effective nerve repa…	Bioinspired; Conductive hydrogel NGCs; Tissue repair; Wet-adhesive		Article	Scopus	2-s2.0-85128770511
Abdelbasset, W.K.; Jasim, S.A.; Sharma, S.K.; Margiana, R.; Bokov, D.O.; Obaid, M.A.; Hussein, B.A.; Lafta, H.A.; Jasim, S.F.; Mustafa, Y.F.	Abdelbasset, Walid Kamal (57208873763); Jasim, Saade Abdalkareem (57210594576); Sharma, Satish Kumar (59604832000); Margiana, Ria (56685900600); Bokov, Dmitry O. (56845561300); Obaid, Maithm A. (57224457733); Hussein, Baydaa Abed (57420517900); Lafta, Holya A. (57444876700); Jasim, Sara Firas (57606981100); Mustafa, Yasser Fakri (57203725947)	57208873763; 57210594576; 59604832000; 56685900600; 56845561300; 57224457733; 57420517900; 57444876700; 57606981100; 57203725947	Alginate-Based Hydrogels and Tubes, as Biological Macromolecule-Based Platforms for Peripheral Nerve Tissue Engineering: A Review	2022	Annals of Biomedical Engineering	50	6		628	653	0	66	10.1007/s10439-022-02955-8	https://www.scopus.com/inward/record.uri?eid=2-s2.0-85128664787&doi=10.1007%2Fs10439-022-02955-8&partnerID=40&md5=b06f270025a8a092661ba681375a15fb	Department of Health and Rehabilitation Sciences, Prince Sattam Bin Abdulaziz University, Al Kharj, Saudi Arabia; Department of Physical Therapy, Cairo University, Giza, Egypt; Medical Laboratory Techniques Department, University of Al Maarif, Ramadi, Iraq; Department of Pharmacology, Glocal University, Mirzapur Pole, India; Department of Anatomy, Universitas Indonesia, Depok, Indonesia; Master P…	Abdelbasset, Walid Kamal, Department of Health and Rehabilitation Sciences, Prince Sattam Bin Abdulaziz University, Al Kharj, Saudi Arabia, Department of Physical Therapy, Cairo University, Giza, Egypt; Jasim, Saade Abdalkareem, Medical Laboratory Techniques Department, University of Al Maarif, Ramadi, Iraq; Sharma, Satish Kumar, Department of Pharmacology, Glocal University, Mirzapur Pole, India…	Unlike the central nervous system, the peripheral nervous system (PNS) has an inherent capacity to regenerate following injury. However, in the case of large nerve defects where end-to-end cooptation of two nerve stumps is not tension-free, autologous nerve grafting is often utilized to bridge the nerve gaps. To address the challenges associated with autologous nerve grafting, neural guidance cha…	Alginate; Hydrogel; Neural guidance channels; Peripheral nervous system; Tissue regeneration	35446001	Review	Scopus	2-s2.0-85128664787
Daeschler, S.C.; Zhang, J.; Gordon, T.; Borschel, G.H.	Daeschler, Simeon Christian (57200696058); Zhang, Jennifer J.R. (15761313900); Gordon, Tessa A. (7201393104); Borschel, Gregory Howard (6603445987)	57200696058; 15761313900; 7201393104; 6603445987	Optical tissue clearing enables rapid, precise and comprehensive assessment of three-dimensional morphology in experimental nerve regeneration research	2022	Neural Regeneration Research	17	6		1348	1356	0	10	10.4103/1673-5374.329473	https://www.scopus.com/inward/record.uri?eid=2-s2.0-85120474403&doi=10.4103%2F1673-5374.329473&partnerID=40&md5=5ee3e9e1210690a283d8bcc6ae5dcf85	Neurosciences and Mental Health Program, SickKids Research Institute, Toronto, Canada; University of Toronto, Institute of Biomaterials and Biomedical Engineering, Toronto, Canada; The Hospital for Sick Children, Toronto, Canada; Indiana University School of Medicine, Indianapolis, United States	Daeschler, Simeon Christian, Neurosciences and Mental Health Program, SickKids Research Institute, Toronto, Canada; Zhang, Jennifer J.R., Neurosciences and Mental Health Program, SickKids Research Institute, Toronto, Canada, The Hospital for Sick Children, Toronto, Canada; Gordon, Tessa A., Neurosciences and Mental Health Program, SickKids Research Institute, Toronto, Canada, The Hospital for Sic…	Morphological analyses are key outcome assessments for nerve regeneration studies but are historically limited to tissue sections. Novel optical tissue clearing techniques enabling three-dimensional imaging of entire organs at a subcellular resolution have revolutionized morphological studies of the brain. To extend their applicability to experimental nerve repair studies we adapted these techniq…	Histology; Image segmentation; Morphometry; Nerve regeneration; Outcome assessment; Peripheral nerve; Three-dimensional imaging; Tissue clearing		Article	Scopus	2-s2.0-85120474403
Zorba-Yildiz, A.P.; Darıcı, H.; Yavuz, B.; Abamor, E.S.; Ozdemir, C.; Yasin, M.E.; Bağırova, M.; Allahverdiyev, A.; Karaöz, E.	Zorba-Yildiz, Asli Pinar (57626992600); Darıcı, Hakan (22333489600); Yavuz, Burcak (57626717200); Abamor, Emrah Sefik (54408016800); Ozdemir, Ceren (59094775000); Yasin, Muge Elif (57724081600); Bağırova, Melahat (7801529589); Allahverdiyev, Adil M. (6505798127); Karaöz, Erdal (7003448087)	57626992600; 22333489600; 57626717200; 54408016800; 59094775000; 57724081600; 7801529589; 6505798127; 7003448087	Preparation and Characterization of Graphene-Based 3D Biohybrid Hydrogel Bioink for Peripheral Neuroengineering	2022	Journal of Visualized Experiments		183	e63622			0	8	10.3791/63622	https://www.scopus.com/inward/record.uri?eid=2-s2.0-85131222251&doi=10.3791%2F63622&partnerID=40&md5=836e1236342c639d6049ccb5294e32db	Vocational School of Health Services, İstinye Üniversitesi, Istanbul, Turkey; Chemical Metallurgy Faculty, Yıldız Teknik Üniversitesi, Istanbul, Turkey; Department of Histology and Embryology, İstinye Üniversitesi, Istanbul, Turkey; İstinye Üniversitesi, Istanbul, Turkey; İstinye Üniversitesi, Istanbul, Turkey; Vocational School of Health Services, Altinbas Universitesi, Istanbul, Turkey; The V. …	Zorba-Yildiz, Asli Pinar, Vocational School of Health Services, İstinye Üniversitesi, Istanbul, Turkey, Chemical Metallurgy Faculty, Yıldız Teknik Üniversitesi, Istanbul, Turkey, İstinye Üniversitesi, Istanbul, Turkey; Darıcı, Hakan, Department of Histology and Embryology, İstinye Üniversitesi, Istanbul, Turkey, İstinye Üniversitesi, Istanbul, Turkey, İstinye Üniversitesi, Istanbul, Turkey; Yavuz…	Peripheral neuropathies can occur as a result of axonal damage, and occasionally due to demyelinating diseases. Peripheral nerve damage is a global problem that occurs in 1.5%-5% of emergency patients and may lead to significant job losses. Today, tissue engineering-based approaches, consisting of scaffolds, appropriate cell lines, and biosignals, have become more applicable with the development …		35635451	Article	Scopus	2-s2.0-85131222251
Jin, Y.; Zhang, W.; Zhang, Y.; Yang, Y.; Fang, Z.; Song, J.; Qian, Y.; Yuan, W.-E.	Jin, Yi (57221776235); Zhang, Wenkai (57366033700); Zhang, Yihui (57366610600); Yang, Yunqi (59883388900); Fang, Zhiwei (57194027699); Song, Jialin (56346736700); Qian, Yun (57199159597); Yuan, Weien (16041123500)	57221776235; 57366033700; 57366610600; 59883388900; 57194027699; 56346736700; 57199159597; 16041123500	Multifunctional biomimetic hydrogel based on graphene nanoparticles and sodium alginate for peripheral nerve injury therapy	2022	Biomaterials Advances	135		212727			0	20	10.1016/j.bioadv.2022.212727	https://www.scopus.com/inward/record.uri?eid=2-s2.0-85132385823&doi=10.1016%2Fj.bioadv.2022.212727&partnerID=40&md5=9b43c1db0e152c90b7e54053de05bab2	Engineering Research Center of Cell & Therapeutic Antibody, Shanghai Jiao Tong University, Shanghai, China; Shanghai Sixth People's Hospital, Shanghai, China; Shanghai Engineering Research Center for Orthopaedic Material Innovation and Tissue Regeneration, Shanghai, China; Youth Science and Technology Innovation Studio, Shanghai Jiao Tong University School of Medicine, Shanghai, China	Jin, Yi, Engineering Research Center of Cell & Therapeutic Antibody, Shanghai Jiao Tong University, Shanghai, China; Zhang, Wenkai, Engineering Research Center of Cell & Therapeutic Antibody, Shanghai Jiao Tong University, Shanghai, China; Zhang, Yihui, Engineering Research Center of Cell & Therapeutic Antibody, Shanghai Jiao Tong University, Shanghai, China; Yang, Yunqi, Engineering Research Cen…	Peripheral nerve injury (PNI) caused by injury may influence the patients' lifelong mobility unless there is an appropriate treatment. Tissue engineering has become a hot field to replace traditional autologous nerve transplantation due to its low surgical damage and easy-to-industrial advantages. Graphene (GR) is a kind of carbon nanomaterial with good electrical and mechanical properties that s…	Graphene; Hydrogel; Peripheral nerve injury; Regeneration	35929199	Article	Scopus	2-s2.0-85132385823
Huang, Q.; Cai, Y.; Yang, X.; Li, W.; Pu, H.; Liu, Z.; Liu, H.; Tamtaji, M.; Xu, F.; Sheng, L.; Kim, T.-H.; Zhao, S.; Sun, D.; Qin, J.; Luo, Z.; Lu, X.	Huang, Qun (57221634448); Cai, Yuting (57205692972); Yang, Xinrui (55625586600); Li, Weimin (56116110900); Pu, Hongji (57225032600); Liu, Zhenjing (57200658151); Liu, Hongwei (57209234602); Tamtaji, Mohsen (57205126347); Xu, Feng (57215759528); Sheng, Liyuan (56970562700); Kim, Tae-hyung (55763792294); Zhao, Shiqing (57214168633); Sun, Dazhi (35300734900); Qin, Jinbao (55276472800); Luo, Zhengtan…	57221634448; 57205692972; 55625586600; 56116110900; 57225032600; 57200658151; 57209234602; 57205126347; 57215759528; 56970562700; 55763792294; 57214168633; 35300734900; 55276472800; 8205811200; 8839201800	Graphene foam/hydrogel scaffolds for regeneration of peripheral nerve using ADSCs in a diabetic mouse model	2022	Nano Research	15	4		3434	3445	0	14	10.1007/s12274-021-3961-3	https://www.scopus.com/inward/record.uri?eid=2-s2.0-85121386791&doi=10.1007%2Fs12274-021-3961-3&partnerID=40&md5=c59123598519d74b6deddda243af8fe9	Department of Vascular Surgery, Shanghai Jiao Tong University School of Medicine, Shanghai, China; Department of Materials Science and Engineering, Southern University of Science and Technology, Shenzhen, China; Shanghai Jiao Tong University, Shanghai, China; Department of Chemical and Biological Engineering, HKUST, William Mong Institute of Nano Science & Technology, Hong Kong, Hong Kong; Bioins…	Huang, Qun, Department of Vascular Surgery, Shanghai Jiao Tong University School of Medicine, Shanghai, China; Cai, Yuting, Department of Materials Science and Engineering, Southern University of Science and Technology, Shenzhen, China, Department of Chemical and Biological Engineering, HKUST, William Mong Institute of Nano Science & Technology, Hong Kong, Hong Kong; Yang, Xinrui, Department of V…	The functional recovery of peripheral nerve injury (PNI) is unsatisfactory, whereas diabetes mellitus (DM) and its related complications further attenuate the restoration of diabetic PNI (DPNI). Adipose-derived stem cells (ADSCs) are promising candidates for treatment of DPNI due to their abundant source, excellent differentiation and paracrine ability. Our results showed that ADSCs remarkably en…	adipose-derived stem cells (ADSCs); diabetes mellitus (DM); graphene; hydrogel scaffold; peripheral nerve injury (PNI)		Article	Scopus	2-s2.0-85121386791
Ehterami, A.; Rezaei Kolarijani, N.; Nazarnezhad, S.; Alizadeh, M.; Masoudi, A.; Salehi, M.	Ehterami, Arian (57200006405); Rezaei Kolarijani, Nariman (57211915089); Nazarnezhad, Simin (57210197248); Alizadeh, Morteza (57210745054); Masoudi, Alireza M. (56121354400); Salehi, Majid Baseri (56597545000)	57200006405; 57211915089; 57210197248; 57210745054; 56121354400; 56597545000	Peripheral nerve regeneration by thiolated chitosan hydrogel containing Taurine: In vitro and in vivo study	2022	Journal of Bioactive and Compatible Polymers	37	2		85	97	0	15	10.1177/08839115221085736	https://www.scopus.com/inward/record.uri?eid=2-s2.0-85126181290&doi=10.1177%2F08839115221085736&partnerID=40&md5=233c9fa117510691aa95dcb24b2da5bd	Department of Mechanical Engineering, Islamic Azad University, Science and Research Branch, Tehran, Iran; Student Research Committee, School of Medicine, Shahrood, Iran; Department of Anatomy and Cell Biology, Mashhad University of Medical Sciences, School of Medicine, Mashhad, Iran; Department of Tissue Engineering, School of Medicine, Shahrood, Iran; Department of Pharmacology, School of Medici…	Ehterami, Arian, Department of Mechanical Engineering, Islamic Azad University, Science and Research Branch, Tehran, Iran; Rezaei Kolarijani, Nariman, Student Research Committee, School of Medicine, Shahrood, Iran; Nazarnezhad, Simin, Department of Anatomy and Cell Biology, Mashhad University of Medical Sciences, School of Medicine, Mashhad, Iran; Alizadeh, Morteza, Department of Tissue Engineeri…	About 2.8% of trauma sick persons hurt from peripheral nerve damages, thus, numerous approaches are using to improve peripheral nerve regeneration. In the current study, the efficacy of several dosages of Taurine for peripheral nerve regeneration was evaluated. About 0.1%, 1%, and 10% (w/w) of Taurine were added into thiolated chitosan hydrogel and its features including morphology, swelling prop…	hydrogel; peripheral nerve regeneration; Taurine; Thiolated chitosan		Article	Scopus	2-s2.0-85126181290
Dong, R.; Tian, S.; Bai, J.; Yu, K.; Liu, C.; Liu, L.; Tian, D.	Dong, Ruiyi (55981924400); Tian, Siyu (57191251883); Bai, Jiangbo (35209543300); Yu, Kunlun (25958575800); Liu, Chunjie (57191677285); Liu, Lei (57210892792); Tian, Dehu (12762456600)	55981924400; 57191251883; 35209543300; 25958575800; 57191677285; 57210892792; 12762456600	Electrospun Polycaprolactone (PCL)-Amnion Nanofibrous Membrane Promotes Nerve Repair after Neurolysis	2022	Journal of Biomaterials Applications	36	8		1390	1399	0	7	10.1177/08853282211060598	https://www.scopus.com/inward/record.uri?eid=2-s2.0-85122733521&doi=10.1177%2F08853282211060598&partnerID=40&md5=80a0aa04e0504741013d34d9b07a3137	Department of Hand Surgery, Hebei Medical University, Shijiazhuang, China; Department of Orthopaedics, Cangzhou Hospital of Integrated TCM-WM Hebei, Cangzhou, China; Department of Orthopaedics, Tangshan Workers' Hospital, Tangshan, China; Department of Orthopaedics, Changping District Hospital, Beijing, China	Dong, Ruiyi, Department of Hand Surgery, Hebei Medical University, Shijiazhuang, China, Department of Orthopaedics, Cangzhou Hospital of Integrated TCM-WM Hebei, Cangzhou, China; Tian, Siyu, Department of Hand Surgery, Hebei Medical University, Shijiazhuang, China; Bai, Jiangbo, Department of Hand Surgery, Hebei Medical University, Shijiazhuang, China; Yu, Kunlun, Department of Hand Surgery, Hebe…	Peripheral nerve adhesion after neurolysis leads to nerve dysfunction, limiting nerve regeneration and functional recovery. We previously developed an electrospun polycaprolactone (PCL)-amnion nanofibrous membrane for preventing adhesion formation. In this study, we investigated the effect of protective nerve wrapping and promoting nerve regeneration in a rat sciatic nerve compression model. A to…	Amniotic membrane; Electrospinning membrane; Nerve regeneration; Nerve wrapping; Sciatic nerve compression	34995155	Article	Scopus	2-s2.0-85122733521
Xu, W.; Zhang, Z.; Lu, H.; Wu, Y.; Liu, J.; Liu, S.; Yang, W.	Xu, Wanlin (57192662671); Zhang, Zhen (57211832368); Lu, Hao (57196451881); Wu, Yifan (57375463200); Liu, Jia (57202309274); Liu, Shengwen (56126844100); Yang, Wenjun (57188932072)	57192662671; 57211832368; 57196451881; 57375463200; 57202309274; 56126844100; 57188932072	Biocompatible Polyurethane Conduit Grafted with Vascular Endothelial Growth Factor-Loaded Hydrogel Repairs the Peripheral Nerve Defect in Rats	2022	Macromolecular Bioscience	22	3	2100397			0	14	10.1002/mabi.202100397	https://www.scopus.com/inward/record.uri?eid=2-s2.0-85121386683&doi=10.1002%2Fmabi.202100397&partnerID=40&md5=86741e74177394bb9d05e4960c6e52a5	Department of Oral and Maxillofacial-Head and Neck Oncology, Shanghai Jiao Tong University School of Medicine, Shanghai, China; School of Biotechnology, East China University of Science and Technology, Shanghai, China	Xu, Wanlin, Department of Oral and Maxillofacial-Head and Neck Oncology, Shanghai Jiao Tong University School of Medicine, Shanghai, China; Zhang, Zhen, Department of Oral and Maxillofacial-Head and Neck Oncology, Shanghai Jiao Tong University School of Medicine, Shanghai, China; Lu, Hao, Department of Oral and Maxillofacial-Head and Neck Oncology, Shanghai Jiao Tong University School of Medicine…	Artificial nerve guidance conduits (NGCs) can be potentially used to address the problems of peripheral nerve defects. The biomaterial polyurethane (PU) has already been used to construct NGCs. However, the use of a combination of PU-based NGCs and other bioactive cues, such as extracellular matrix proteins and growth factors, has not been reported yet. A PU conduit grafted with a vascular endoth…	hydrogel; nerve guidance conduit; nerve regeneration; peripheral nerve repair; vascular endothelial growth factor	34863047	Article	Scopus	2-s2.0-85121386683
Bousalis, D.; McCrary, M.W.; Vaughn, N.; Hlavac, N.; Evering, A.; Kolli, S.; Song, Y.H.; Morley, C.; E Angelini, T.; Schmidt, C.E.	Bousalis, Deanna (57208654083); McCrary, Michaela W. (57207188990); Vaughn, Natalie E. (57214147130); Hlavac, Nora (56893770000); Evering, Ashley (57278854600); Kolli, Shruti (59618680000); Song, Younghye (57217990628); Morley, Cameron D. (57209794284); E Angelini, Thomas (57278854700); Schmidt, Christine E. (7403163923)	57208654083; 57207188990; 57214147130; 56893770000; 57278854600; 59618680000; 57217990628; 57209794284; 57278854700; 7403163923	Decellularized peripheral nerve as an injectable delivery vehicle for neural applications	2022	Journal of Biomedical Materials Research - Part A	110	3		595	611	0	21	10.1002/jbm.a.37312	https://www.scopus.com/inward/record.uri?eid=2-s2.0-85116039545&doi=10.1002%2Fjbm.a.37312&partnerID=40&md5=374b44f36f3a119edfa1fc6dd7a50d0b	Herbert Wertheim College of Engineering, Gainesville, United States; College of Engineering, Fayetteville, United States; University of Florida, Gainesville, United States	Bousalis, Deanna, Herbert Wertheim College of Engineering, Gainesville, United States; McCrary, Michaela W., Herbert Wertheim College of Engineering, Gainesville, United States; Vaughn, Natalie E., Herbert Wertheim College of Engineering, Gainesville, United States; Hlavac, Nora, Herbert Wertheim College of Engineering, Gainesville, United States; Evering, Ashley, Herbert Wertheim College of Engi…	Damage to the nervous system can result in loss of sensory and motor function, paralysis, or even death. To facilitate neural regeneration and functional recovery, researchers have employed biomaterials strategies to address both peripheral and central nervous system injuries. Injectable hydrogels that recapitulate native nerve extracellular matrix are especially promising for neural tissue engin…		34590403	Article	Scopus	2-s2.0-85116039545
Xue, W.; Kong, Y.; Abu, R.; Roy, P.; Huh, S.-H.; Kuss, M.; Kumar, V.; Duan, B.	Xue, Wen (59545428700); Kong, Yunfan (57216888205); Abu, Rafay (57364730500); Roy, Pooja (57466252300); Huh, Sung-ho (35847772600); Kuss, Mitchell A. (57194176645); Kumar, Vikas (57211617142); Duan, Bin (7005042335)	59545428700; 57216888205; 57364730500; 57466252300; 35847772600; 57194176645; 57211617142; 7005042335	Regulation of Schwann Cell and DRG Neurite Behaviors within Decellularized Peripheral Nerve Matrix	2022	ACS Applied Materials and Interfaces	14	7		8693	8704	0	22	10.1021/acsami.1c20320	https://www.scopus.com/inward/record.uri?eid=2-s2.0-85125212300&doi=10.1021%2Facsami.1c20320&partnerID=40&md5=559491fe1c4779c333cabe1c4683633b	University of Nebraska Medical Center, Omaha, United States; Division of Cardiology, University of Nebraska Medical Center, Omaha, United States; Mass Spectrometry and Proteomics Core Facility, University of Nebraska Medical Center, Omaha, United States; Department of Neurological Sciences, University of Nebraska Medical Center, Omaha, United States; Department of Anatomy and Cell Biology, Univer…	Xue, Wen, University of Nebraska Medical Center, Omaha, United States, Division of Cardiology, University of Nebraska Medical Center, Omaha, United States; Kong, Yunfan, University of Nebraska Medical Center, Omaha, United States, Division of Cardiology, University of Nebraska Medical Center, Omaha, United States; Abu, Rafay, Mass Spectrometry and Proteomics Core Facility, University of Nebraska …	Decellularized nerve hydrogels (dNHs) containing bioactive molecules are promising biomaterials for peripheral nerve injury (PNI) treatment and have been extensively applied in clinical and preclinical practice. However, most previous research projects studied their influences on nerve-related cellular behaviors in two dimensions (2D) without taking hydrogel biomechanics into consideration. The m…	decellularized nerve hydrogels; laminin; peripheral nerve regeneration; proteomics; type V collagen	35148064	Article	Scopus	2-s2.0-85125212300
Hu, Y.; Chen, Z.; Wang, H.; Guo, J.; Cai, J.; Chen, X.; Wei, H.; Qi, J.; Wang, Q.; Liu, H.; Zhao, Y.; Chai, R.	Hu, Yangnan (57206728479); Chen, Zhuoyue (57007326800); Wang, Hongyang (56178855800); Guo, Jiahui (57204426422); Cai, Jiaying (57446142700); Chen, Xiaoyan (57226097413); Wei, Hao (57223701108); Qi, Jieyu (56597363100); Wang, Qiuju (15734255200); Liu, Huisheng (57226170735); Zhao, Yuanjin (23986561100); Chai, Renjie (37065753300)	57206728479; 57007326800; 56178855800; 57204426422; 57446142700; 57226097413; 57223701108; 56597363100; 15734255200; 57226170735; 23986561100; 37065753300	Conductive Nerve Guidance Conduits Based on Morpho Butterfly Wings for Peripheral Nerve Repair	2022	ACS Nano	16	2		1868	1879	0	89	10.1021/acsnano.1c11627	https://www.scopus.com/inward/record.uri?eid=2-s2.0-85124267534&doi=10.1021%2Facsnano.1c11627&partnerID=40&md5=d792669b32d0ada0e6bc54e2b007dffe	Department of Otolaryngology-Head and Neck Surgery, Southeast University, Nanjing, China; Department of Otolaryngology-Head and Neck Surgery, General Hospital of People's Liberation Army, Beijing, China; Department of Otolaryngology-Head and Neck Surgery, Medical School of Nanjing University, Nanjing, China; Guangzhou Lab, Guangzhou, China; Bio Island Laboratory, Guangzhou, China; Department of O…	Hu, Yangnan, Department of Otolaryngology-Head and Neck Surgery, Southeast University, Nanjing, China; Chen, Zhuoyue, Department of Otolaryngology-Head and Neck Surgery, Southeast University, Nanjing, China; Wang, Hongyang, Department of Otolaryngology-Head and Neck Surgery, General Hospital of People's Liberation Army, Beijing, China; Guo, Jiahui, Department of Otolaryngology-Head and Neck Surge…	Peripheral nerve injury (PNI), causing loss of sensory and motor function, is a complex and challenging disease in the clinic due to the restricted regeneration capacity. Nerve guidance conduits (NGCs) have become a promising substitute for peripheral nerve regeneration, but their efficacy is often limited. Here, inspired by the physiological structures of peripheral nerves, we present a conducti…	bioinspired; hydrogels; nerve guidance conduits; nerve regeneration; topographies	35112853	Article	Scopus	2-s2.0-85124267534
Zhao, Y.; Liu, J.; Gao, Y.; Xu, Z.; Dai, C.; Li, G.; Sun, C.; Yang, Y.; Zhang, K.	Zhao, Yahong (35197351500); Liu, Jina (57484542400); Gao, Yisheng (57462807400); Xu, Zhixin (57463609100); Dai, Chaolun (57363136700); Li, Guicai (16203250900); Sun, Cheng (55655560900); Yang, Yumin (56712187400); Zhang, Kunyu (57143078100)	35197351500; 57484542400; 57462807400; 57463609100; 57363136700; 16203250900; 55655560900; 56712187400; 57143078100	Conductive biocomposite hydrogels with multiple biophysical cues regulate schwann cell behaviors	2022	Journal of Materials Chemistry B	10	10		1582	1590	0	16	10.1039/d1tb02361f	https://www.scopus.com/inward/record.uri?eid=2-s2.0-85126152695&doi=10.1039%2Fd1tb02361f&partnerID=40&md5=1c9b8ee4e9f47e36ff4dde390a000341	Jiangsu Key Laboratory of Neuroregeneration, Nantong University, Nantong, China; Nantong University, Nantong, China; School of Science and Engineering, South China University of Technology, Guangzhou, China; South China University of Technology, Guangzhou, China; South China University of Technology, Guangzhou, China; South China University of Technology, Guangzhou, China	Zhao, Yahong, Jiangsu Key Laboratory of Neuroregeneration, Nantong University, Nantong, China; Liu, Jina, Jiangsu Key Laboratory of Neuroregeneration, Nantong University, Nantong, China; Gao, Yisheng, Jiangsu Key Laboratory of Neuroregeneration, Nantong University, Nantong, China; Xu, Zhixin, Jiangsu Key Laboratory of Neuroregeneration, Nantong University, Nantong, China; Dai, Chaolun, Nantong Un…	Peripheral nerve injuries are serious clinical events, and surgical treatment has certain limitations. Conductive hydrogels are promising biomaterials for neural tissue engineering, as they can enhance the functionality of neurons and Schwann cells (SCs) by mimicking the biophysical and biochemical cues existing in the natural extracellular matrix. It remains unexplored, however, whether there is…		35156678	Article	Scopus	2-s2.0-85126152695
Li, A.; Pereira, C.; Hill, E.E.; Vukcevic, O.; Wang, A.	Li, Andrew I. (55788458100); Pereira, Clifford T. (8668052900); Hill, Elise Eleanor (57474133000); Vukcevic, Olivia (57473602500); Wang, Aijun (55557867400)	55788458100; 8668052900; 57474133000; 57473602500; 55557867400	In Vitro, In Vivo and Ex Vivo Models for Peripheral Nerve Injury and Regeneration	2022	Current Neuropharmacology	20	2		344	361	0	21	10.2174/1570159X19666210407155543	https://www.scopus.com/inward/record.uri?eid=2-s2.0-85124905966&doi=10.2174%2F1570159X19666210407155543&partnerID=40&md5=2fea546c3775b2e3163185bf050fdf83	Hand and Microsurgery, UC Davis School of Medicine, Sacramento, United States; Department of Surgery, UC Davis School of Medicine, Sacramento, United States; Department of Surgery, UC Davis School of Medicine, Sacramento, United States; Institute for Pediatric Regenerative Medicine, Shriners Hospitals for Children - Northern California, Sacramento, United States; College of Engineering, Davis, Un…	Li, Andrew I., Hand and Microsurgery, UC Davis School of Medicine, Sacramento, United States; Pereira, Clifford T., Hand and Microsurgery, UC Davis School of Medicine, Sacramento, United States; Hill, Elise Eleanor, Department of Surgery, UC Davis School of Medicine, Sacramento, United States; Vukcevic, Olivia, Department of Surgery, UC Davis School of Medicine, Sacramento, United States; Wang, A…	Peripheral Nerve Injuries (PNI) frequently occur secondary to traumatic injuries. Recovery from these injuries can be expectedly poor, especially in proximal injuries. In order to study and improve peripheral nerve regeneration, scientists rely on peripheral nerve models to identify and test therapeutic interventions. In this review, we discuss the best described and most commonly used peripheral…	Ex vivo models; In vitro models; In vivo models; Organotypic models; Peripheral nerve; Peripheral nerve injury; Peripheral nerve regeneration	33827409	Review	Scopus	2-s2.0-85124905966
Prest, T.A.; Meder, T.J.; Skillen, C.D.; Marchal, L.; Soletti, L.; Gardner, P.A.; Cheetham, J.; Brown, B.N.	Prest, Travis A. (57194637105); Meder, Tyler J. (57210428044); Skillen, Clint D. (57204088654); Marchal, Lucile (57218099193); Soletti, Lorenzo (14010368500); Gardner, Paul A. (9738249800); Cheetham, Jonathan (12806025200); Brown, Bryan N. (25929075400)	57194637105; 57210428044; 57204088654; 57218099193; 14010368500; 9738249800; 12806025200; 25929075400	Safety and efficacy of an injectable nerve-specific hydrogel in a rodent crush injury model	2022	Muscle and Nerve	65	2		247	255	0	2	10.1002/mus.27455	https://www.scopus.com/inward/record.uri?eid=2-s2.0-85120912541&doi=10.1002%2Fmus.27455&partnerID=40&md5=986d9ae0e0aee465dfd35f27ba7b92ac	University of Pittsburgh, Pittsburgh, United States; Swanson School of Engineering, Pittsburgh, United States; LLC, Pittsburgh, United States; University of Pittsburgh School of Medicine, Pittsburgh, United States; Department of Clinical Sciences, Cornell University College of Veterinary Medicine, Ithaca, United States	Prest, Travis A., University of Pittsburgh, Pittsburgh, United States, Swanson School of Engineering, Pittsburgh, United States; Meder, Tyler J., University of Pittsburgh, Pittsburgh, United States, Swanson School of Engineering, Pittsburgh, United States; Skillen, Clint D., University of Pittsburgh, Pittsburgh, United States, Swanson School of Engineering, Pittsburgh, United States; Marchal, Luc…	Introduction/Aims: While the peripheral nervous system has the inherent ability to recover following injury, results are often unsatisfactory, resulting in permanent functional deficits and disability. Therefore, methods that enhance regeneration are of significant interest. The present study investigates an injectable nerve-tissue-specific hydrogel as a biomaterial for nerve regeneration in a ra…		34738250	Article	Scopus	2-s2.0-85120912541
Manousiouthakis, E.; Park, J.; Hardy, J.G.; Lee, J.Y.; Schmidt, C.E.	Manousiouthakis, Eleana (49663903500); Park, Junggeon (57204671566); Hardy, John George (8216491000); Lee, Jae-young (55398581200); Schmidt, Christine E. (7403163923)	49663903500; 57204671566; 8216491000; 55398581200; 7403163923	Towards the translation of electroconductive organic materials for regeneration of neural tissues	2022	Acta Biomaterialia	139			22	42	0	51	10.1016/j.actbio.2021.07.065	https://www.scopus.com/inward/record.uri?eid=2-s2.0-85112490933&doi=10.1016%2Fj.actbio.2021.07.065&partnerID=40&md5=500cdbdbc4ff6782baf2e5f9d8303ccf	Herbert Wertheim College of Engineering, Gainesville, United States; School of Materials Science and Engineering, Gwangju Institute of Science and Technology, Gwangju, South Korea; Department of Chemistry, Lancaster University, Lancaster, United Kingdom; Material Sciences Lancaster, Lancaster, United Kingdom	Manousiouthakis, Eleana, Herbert Wertheim College of Engineering, Gainesville, United States; Park, Junggeon, School of Materials Science and Engineering, Gwangju Institute of Science and Technology, Gwangju, South Korea; Hardy, John George, Department of Chemistry, Lancaster University, Lancaster, United Kingdom, Material Sciences Lancaster, Lancaster, United Kingdom; Lee, Jae-young, School of M…	Carbon-based conductive and electroactive materials (e.g., derivatives of graphene, fullerenes, polypyrrole, polythiophene, polyaniline) have been studied since the 1970s for use in a broad range of applications. These materials have electrical properties comparable to those of commonly used metals, while providing other benefits such as flexibility in processing and modification with biologics (…		34339871	Review	Scopus	2-s2.0-85112490933
Zhou, J.; Vijayavenkataraman, S.	Zhou, Jiarui (57233716500); Vijayavenkataraman, Sanjairaj (54411758800)	57233716500; 54411758800	A ‘Relay’-Type Drug-Eluting Nerve Guide Conduit: Computational Fluid Dynamics Modeling of the Drug Eluting Efficiency of Various Drug Release Systems	2022	Pharmaceutics	14	2	230			0	5	10.3390/pharmaceutics14020230	https://www.scopus.com/inward/record.uri?eid=2-s2.0-85141354128&doi=10.3390%2Fpharmaceutics14020230&partnerID=40&md5=1b4d874b2e320239cf05a8a5546adecc	Division of Engineering, NYU Abu Dhabi, Abu Dhabi, United Arab Emirates; Department of Mechanical and Aerospace Engineering, NYU Tandon School of Engineering, New York, United States	Zhou, Jiarui, Division of Engineering, NYU Abu Dhabi, Abu Dhabi, United Arab Emirates, Department of Mechanical and Aerospace Engineering, NYU Tandon School of Engineering, New York, United States; Vijayavenkataraman, Sanjairaj, Division of Engineering, NYU Abu Dhabi, Abu Dhabi, United Arab Emirates, Department of Mechanical and Aerospace Engineering, NYU Tandon School of Engineering, New York, U…	Nerve guidance conduits (NGCs) are tubular scaffolds that act as a bridge between the proximal and distal ends of the native nerve to facilitate the nerve regeneration. The application of NGCs is mostly limited to nerve defects less than 3 mm due to the lack of sufficient cells in the lumen. The development of drug-release-system-embedded NGCs has the potential to improve the nerve regeneration p…	Drug-eluting scaffolds; Nerve; nerve guide conduit; NGC; Peripheral nerve injury		Article	Scopus	2-s2.0-85141354128
Laranjeira, S.; Pellegrino, G.; Bhangra, K.S.; Phillips, J.B.; Shipley, R.J.	Laranjeira, Simao G. (56429610900); Pellegrino, Guglielmo Salvatore (57222631270); Bhangra, Kulraj Singh (57189496597); Phillips, James B. (9240949100); Shipley, Rebecca J. (24921854100)	56429610900; 57222631270; 57189496597; 9240949100; 24921854100	In silico framework to inform the design of repair constructs for peripheral nerve injury repair	2022	Journal of the Royal Society Interface	19	188	20210824			0	2	10.1098/rsif.2021.0824	https://www.scopus.com/inward/record.uri?eid=2-s2.0-85125601733&doi=10.1098%2Frsif.2021.0824&partnerID=40&md5=a323fd8e64795c82d6af1eb3f54e02f1	University College London, London, United Kingdom; Department of Pharmacology, UCL School of Pharmacy, London, United Kingdom; UCL Centre for Nerve Engineering, United Kingdom	Laranjeira, Simao G., University College London, London, United Kingdom, UCL Centre for Nerve Engineering, United Kingdom; Pellegrino, Guglielmo Salvatore, University College London, London, United Kingdom; Bhangra, Kulraj Singh, Department of Pharmacology, UCL School of Pharmacy, London, United Kingdom, UCL Centre for Nerve Engineering, United Kingdom; Phillips, James B., Department of Pharmacol…	Peripheral nerve injuries affect millions of people per year and cause loss of sensation and muscle control alongside chronic pain. The most severe injuries are treated through a nerve autograft; however, donor site morbidity and poor outcomes mean alternatives are required. One option is to engineer nerve replacement tissues to provide a supportive microenvironment to encourage nerve regeneratio…	durotaxis; in silico; PNI; random walk	35232275	Article	Scopus	2-s2.0-85125601733
Shibuya, Y.; Hokugo, A.; Okawa, H.; Kondo, T.; Khalil, D.; Wang, L.; Roca, Y.; Clements, A.; Sasaki, H.; Berry, E.; Nishimura, I.; Jarrahy, R.	Shibuya, Yoichiro (57198054968); Hokugo, Akishige (8891473400); Okawa, Hiroko (56353078700); Kondo, Takeru (56060452800); Khalil, Daniel (57221859222); Wang, Lixin (57208005546); Roca, Yvonne (57431195800); Clements, Adam (57430995200); Sasaki, Hodaka (14038203400); Berry, Ella (57430995300); Nishimura, Ichiro (7006034508); Jarrahy, Reza (6602151395)	57198054968; 8891473400; 56353078700; 56060452800; 57221859222; 57208005546; 57431195800; 57430995200; 14038203400; 57430995300; 7006034508; 6602151395	Therapeutic downregulation of neuronal PAS domain 2 (Npas2) promotes surgical skin wound healing	2022	eLife	11		e71074			0	15	10.7554/eLife.71074	https://www.scopus.com/inward/record.uri?eid=2-s2.0-85123740514&doi=10.7554%2FeLife.71074&partnerID=40&md5=001b4d4e69db5e96194a295d5430306c	Department of Surgery, David Geffen School of Medicine at UCLA, Los Angeles, United States; Weintraub Center for Reconstructive Biotechnology, Los Angeles, United States; Department of Plastic and Reconstructive Surgery, Faculty of Medicine, University of Tsukuba, Tsukuba, Japan; Division of Molecular and Regenerative Prosthodontics, Tohoku University, Sendai, Japan	Shibuya, Yoichiro, Department of Surgery, David Geffen School of Medicine at UCLA, Los Angeles, United States, Weintraub Center for Reconstructive Biotechnology, Los Angeles, United States, Department of Plastic and Reconstructive Surgery, Faculty of Medicine, University of Tsukuba, Tsukuba, Japan; Hokugo, Akishige, Department of Surgery, David Geffen School of Medicine at UCLA, Los Angeles, Unit…	Attempts to minimize scarring remain among the most difficult challenges facing surgeons, despite the use of optimal wound closure techniques. Previously, we reported improved healing of dermal excisional wounds in circadian clock neuronal PAS domain 2 (Npas2)-null mice. In this study, we performed high-throughput drug screening to identify a compound that downregulates Npas2 activity. The hit co…		35040776	Article	Scopus	2-s2.0-85123740514
Chai, Y.; Zhao, H.; Yang, S.; Gao, X.; Cao, Z.; Lu, J.; Sun, Q.; Liu, W.; Zhang, Z.; Yang, J.; Wang, X.; Chen, T.; Kong, X.; Mikos, A.G.; Zhang, X.; Zhang, Y.; Wang, X.	Chai, Yi (57189222108); Zhao, He (57195056564); Yang, Shuhui (57201294675); Gao, Xiaohan (57226526345); Cao, Zheng (57194131786); Lu, Jiaju (57192940502); Sun, Qingling (57201692571); Liu, Wei (57834928900); Zhang, Zhe (57211562634); Yang, Junyi (57362808100); Wang, Xuelin (57192633208); Chen, Tuoyu (57192982421); Kong, Xiangdong (7202794428); Mikos, A. G. (7102513404); Zhang, Xiaohua (5644177740…	57189222108; 57195056564; 57201294675; 57226526345; 57194131786; 57192940502; 57201692571; 57834928900; 57211562634; 57362808100; 57192633208; 57192982421; 7202794428; 7102513404; 56441777400; 57196207165; 7501868460	Structural alignment guides oriented migration and differentiation of endogenous neural stem cells for neurogenesis in brain injury treatment	2022	Biomaterials	280		121310			0	44	10.1016/j.biomaterials.2021.121310	https://www.scopus.com/inward/record.uri?eid=2-s2.0-85120618852&doi=10.1016%2Fj.biomaterials.2021.121310&partnerID=40&md5=b965898c7d102551532eb08cb00eae29	School of Materials Science and Engineering, Tsinghua University, Beijing, China; Department of Neurosurgery, Tsinghua University, Beijing, China; Department of Neurosurgery, Shanghai Jiao Tong University School of Medicine, Shanghai, China; Department of orthopacdic III, Beijing University of Chinese Medicine, Beijing, China; School of Materials Science and Engineering, Zhejiang Sci-Tech Univers…	Chai, Yi, School of Materials Science and Engineering, Tsinghua University, Beijing, China, Department of Neurosurgery, Tsinghua University, Beijing, China, Department of Neurosurgery, Shanghai Jiao Tong University School of Medicine, Shanghai, China; Zhao, He, Department of orthopacdic III, Beijing University of Chinese Medicine, Beijing, China; Yang, Shuhui, School of Materials Science and Engi…	Radial glia (RG) cells that align in parallel in the embryonic brain are found to be able to guide the directed migration of neurons in response to brain injury. Therefore, biomaterials with aligned architectures are supposed to have positive effects on neural migration and neurogenic differentiation for brain injury repair that are rarely addressed, although they have been widely demonstrated in…	Aligned fibrin hydrogel; Brain injury; Neuro tissue engineering; Neurogenesis	34890972	Article	Scopus	2-s2.0-85120618852
Liu, Y.-J.; Chen, X.-F.; Zhou, L.-P.; Rao, F.; Zhang, D.-Y.; Wang, Y.-H.	Liu, Yijun (57214775247); Chen, Xiaofeng (9238411700); Zhou, Liping (57218603492); Rao, Feng (57203550885); Zhang, Dianying (9734601500); Wang, Yanhua (59661533500)	57214775247; 9238411700; 57218603492; 57203550885; 9734601500; 59661533500	A nerve conduit filled with Wnt5a-loaded fibrin hydrogels promotes peripheral nerve regeneration	2022	CNS Neuroscience and Therapeutics	28	1		145	157	0	16	10.1111/cns.13752	https://www.scopus.com/inward/record.uri?eid=2-s2.0-85118511545&doi=10.1111%2Fcns.13752&partnerID=40&md5=2632c5579ac9109661ef0e7102755af5	Department of Orthopedics and Trauma, Peking University People's Hospital, Beijing, China; Department of Foot and Ankle Surgery, The Third Affiliated Hospital, Southern Medical University, Guangzhou, China; Department of Orthopedics and Trauma, Ministry of Education of the People's Republic of China, Beijing, China; Beijing Key Laboratory for Bioengineering and Sensing Technology, University of S…	Liu, Yijun, Department of Orthopedics and Trauma, Peking University People's Hospital, Beijing, China, Department of Foot and Ankle Surgery, The Third Affiliated Hospital, Southern Medical University, Guangzhou, China; Chen, Xiaofeng, Department of Orthopedics and Trauma, Peking University People's Hospital, Beijing, China, Department of Orthopedics and Trauma, Ministry of Education of the People…	Aims: Peripheral nerve injury is a significant clinical problem with a substantial impact on quality of life, for which no optimal treatment has been found. This study aimed to analyze the effect and mechanism of Wnt5a-loaded fibrin hydrogel on a 10-mm rat sciatic nerve defect. Methods: The Wnt5a-loaded fibrin hydrogel was synthesized by mixing a Wnt5a solution with thrombin and fibrinogen soluti…	nerve conduit; nerve growth factor; peripheral nerve injury; vascular endothelial growth factor; Wnt5a	34729936	Article	Scopus	2-s2.0-85118511545
Liu, S.; Liu, Y.-J.; Zhou, L.-P.; Li, C.; Zhang, M.; Zhang, F.; Ding, Z.; Wen, Y.; Zhang, P.	Liu, Songyang (57215722685); Liu, Yijun (57214775247); Zhou, Liping (57218603492); Li, Ci (57223877345); Zhang, Meng (55812459000); Zhang, Fengshi (57351300600); Ding, Zhentao (57937701100); Wen, Yongqiang (8586235000); Zhang, Peixun (57211422135)	57215722685; 57214775247; 57218603492; 57223877345; 55812459000; 57351300600; 57937701100; 8586235000; 57211422135	XT-type DNA hydrogels loaded with VEGF and NGF promote peripheral nerve regeneration: Via a biphasic release profile	2021	Biomaterials Science	9	24		8221	8234	0	24	10.1039/d1bm01377g	https://www.scopus.com/inward/record.uri?eid=2-s2.0-85121049601&doi=10.1039%2Fd1bm01377g&partnerID=40&md5=599819819f208d5e0c28c5985a0da968	Department of Orthopedics and Trauma, Peking University People's Hospital, Beijing, China; Key Laboratory of Trauma and Neural Regeneration, Peking University, Beijing, China; Department of Foot and Ankle Surgery, The Third Affiliated Hospital, Southern Medical University, Guangzhou, China; Beijing Key Laboratory for Bioengineering and Sensing Technology, University of Science and Technology Beij…	Liu, Songyang, Department of Orthopedics and Trauma, Peking University People's Hospital, Beijing, China, Key Laboratory of Trauma and Neural Regeneration, Peking University, Beijing, China, National Center for Trauma Medicine, Beijing, China; Liu, Yijun, Department of Orthopedics and Trauma, Peking University People's Hospital, Beijing, China, Key Laboratory of Trauma and Neural Regeneration, Pe…	Peripheral nerve injury (PNI) remains an unresolved challenge in the medicine area. With the development of biomaterial science and tissue engineering, a variety of nerve conduits were widely applied for repairing long defect PNI. DNA materials are developing rapidly due to their multiple advantages. In the present study, we aim to combine a DNA hydrogel, vascular endothelial growth factor (VEGF)…		34739533	Article	Scopus	2-s2.0-85121049601
Jiao, J.; Wang, F.; Huang, J.-J.; Huang, J.-J.; Li, Z.-A.; Kong, Y.; Zhang, Z.-J.	Jiao, Jiao (57204895575); Wang, Feng (57853131700); Huang, Jiejie (57199287370); Huang, Jinjian (57195753864); Li, Zongan Gan (55849031900); Kong, Yan (56379539600); Zhang, Zhijun (57203774841)	57204895575; 57853131700; 57199287370; 57195753864; 55849031900; 56379539600; 57203774841	Microfluidic hollow fiber with improved stiffness repairs peripheral nerve injury through non-invasive electromagnetic induction and controlled release of NGF	2021	Chemical Engineering Journal	426		131826			0	42	10.1016/j.cej.2021.131826	https://www.scopus.com/inward/record.uri?eid=2-s2.0-85113593088&doi=10.1016%2Fj.cej.2021.131826&partnerID=40&md5=5169ec819f5172ec6a2a0dc26a4c2f09	Department of Neurology, School of Medicine, Southeast University, Nanjing, China; Department of Gastrointestinal Surgery, Tsinghua School of Medicine, Beijing, China; School of Electrical Engineering, Nantong University, Nantong, China; Surgical Institute, School of Medicine, Southeast University, Nanjing, China; NARI School of Electrical and Automation Engineering, Nanjing Normal University, Na…	Jiao, Jiao, Department of Neurology, School of Medicine, Southeast University, Nanjing, China; Wang, Feng, Department of Gastrointestinal Surgery, Tsinghua School of Medicine, Beijing, China; Huang, Jiejie, School of Electrical Engineering, Nantong University, Nantong, China; Huang, Jinjian, Surgical Institute, School of Medicine, Southeast University, Nanjing, China; Li, Zongan Gan, NARI School …	Peripheral nerve injury can lead to paralysis, chronic pain, muscle atrophy and disability due to interrupted bioelectric signal communications between spinal cord and the innervated bodies. Bioelectric materials, particularly conductive hydrogels, have shown the increasing potentials in neural engineering because they serve as tissue scaffolds that can support cell growth and differentiation, an…	Conductive hydrogel; Magnetic stimulation; Microfluidic hollow fiber; Nerve growth factor; Peripheral nerve injury		Article	Scopus	2-s2.0-85113593088
Li, T.; Javed, R.; Ao, Q.	Li, Ting (57211943278); Javed, Rabia (57189376765); Ao, Qiang (8891582700)	57211943278; 57189376765; 8891582700	Xenogeneic Decellularized Extracellular Matrix-based Biomaterials For Peripheral Nerve Repair and Regeneration	2021	Current Neuropharmacology	19	12		2152	2163	0	30	10.2174/1570159X18666201111103815	https://www.scopus.com/inward/record.uri?eid=2-s2.0-85124560615&doi=10.2174%2F1570159X18666201111103815&partnerID=40&md5=11bbfbb31a61d95848f06e2c67a63f7f	Department of Laboratory Medicine, China Medical University Shenyang, Shenyang, China; Department of Cell and Developmental Biology, China Medical University Shenyang, Shenyang, China; Institute of Regulatory Science for Medical Devices, Sichuan University, Chengdu, China	Li, Ting, Department of Laboratory Medicine, China Medical University Shenyang, Shenyang, China, Department of Cell and Developmental Biology, China Medical University Shenyang, Shenyang, China; Javed, Rabia, Department of Cell and Developmental Biology, China Medical University Shenyang, Shenyang, China; Ao, Qiang, Department of Cell and Developmental Biology, China Medical University Shenyang, …	Peripheral nerve injury could lead to either impairment or a complete loss of function for affected patients, and a variety of nerve repair materials have been developed for surgical approaches to repair it. Although autologous or autologous tissue-derived biomaterials remain preferred treatment for peripheral nerve injury, the lack of donor sources has led biomedical researchers to explore more …	Decellularization; DECM-based biomaterials; Nerve repair and regeneration; Peripheral nerve injury; Tissue engineering; Xenogeneic extracellular matrix	33176651	Article	Scopus	2-s2.0-85124560615
Kasper, M.; Ellenbogen, B.; Hardy, R.; Cydis, M.; Mojica-Santiago, J.; Afridi, A.; Spearman, B.S.; Singh, I.; Kuliasha, C.A.; Atkinson, E.; Otto, K.J.; Judy, J.W.; Rinaldi-Ramos, C.M.; Schmidt, C.E.	Kasper, Mary M. (57208643936); Ellenbogen, Bret (57315351500); Hardy, Ryan (57315561800); Cydis, Madison (57315758200); Mojica-Santiago, Jorge A. (57196086264); Afridi, Abdullah (57314721700); Spearman, Benjamin S. (57195370640); Singh, Ishita (57209550865); Kuliasha, Cary A. (57192197799); Atkinson, Eric W. (57189598274); Otto, Kevin J. (7102172313); Judy, Jack William (7006009187); Rinaldi-Ramo…	57208643936; 57315351500; 57315561800; 57315758200; 57196086264; 57314721700; 57195370640; 57209550865; 57192197799; 57189598274; 7102172313; 7006009187; 36524654200; 7403163923	Development of a magnetically aligned regenerative tissue-engineered electronic nerve interface for peripheral nerve applications	2021	Biomaterials	279		121212			0	27	10.1016/j.biomaterials.2021.121212	https://www.scopus.com/inward/record.uri?eid=2-s2.0-85118149063&doi=10.1016%2Fj.biomaterials.2021.121212&partnerID=40&md5=a51176d90462eb346fdd9a19581ee133	Herbert Wertheim College of Engineering, Gainesville, United States; College of Liberal Arts and Sciences, Gainesville, United States; Herbert Wertheim College of Engineering, Gainesville, United States; 1030 Center Dr., Herbert Wertheim College of Engineering, Gainesville, United States; 968 Center Dr., Herbert Wertheim College of Engineering, Gainesville, United States; University of Florida Co…	Kasper, Mary M., Herbert Wertheim College of Engineering, Gainesville, United States; Ellenbogen, Bret, College of Liberal Arts and Sciences, Gainesville, United States; Hardy, Ryan, Herbert Wertheim College of Engineering, Gainesville, United States; Cydis, Madison, Herbert Wertheim College of Engineering, Gainesville, United States; Mojica-Santiago, Jorge A., Herbert Wertheim College of Enginee…	Peripheral nerve injuries can be debilitating to motor and sensory function, with severe cases often resulting in complete limb amputation. Over the past two decades, prosthetic limb technology has rapidly advanced to provide users with crude motor control of up to 20° of freedom; however, the nerve-interfacing technology required to provide high movement selectivity has not progressed at the sam…		34717196	Article	Scopus	2-s2.0-85118149063
Meder, T.J.; Prest, T.A.; Skillen, C.D.; Marchal, L.; Yupanqui, V.T.; Soletti, L.; Gardner, P.A.; Cheetham, J.; Brown, B.N.	Meder, Tyler J. (57210428044); Prest, Travis A. (57194637105); Skillen, Clint D. (57204088654); Marchal, Lucile (57218099193); Yupanqui, V. T. (57312862600); Soletti, Lorenzo (14010368500); Gardner, Paul A. (9738249800); Cheetham, Jonathan (12806025200); Brown, Bryan N. (25929075400)	57210428044; 57194637105; 57204088654; 57218099193; 57312862600; 14010368500; 9738249800; 12806025200; 25929075400	Nerve-specific extracellular matrix hydrogel promotes functional regeneration following nerve gap injury	2021	npj Regenerative Medicine	6	1	69			0	42	10.1038/s41536-021-00174-8	https://www.scopus.com/inward/record.uri?eid=2-s2.0-85117968259&doi=10.1038%2Fs41536-021-00174-8&partnerID=40&md5=8c8ad16d83ccba50a37426684a53a9fa	University of Pittsburgh, Pittsburgh, United States; Swanson School of Engineering, Pittsburgh, United States; LLC, Pittsburgh, United States; University of Pittsburgh School of Medicine, Pittsburgh, United States; Department of Clinical Sciences, Cornell University College of Veterinary Medicine, Ithaca, United States	Meder, Tyler J., University of Pittsburgh, Pittsburgh, United States, Swanson School of Engineering, Pittsburgh, United States; Prest, Travis A., University of Pittsburgh, Pittsburgh, United States, Swanson School of Engineering, Pittsburgh, United States; Skillen, Clint D., University of Pittsburgh, Pittsburgh, United States, Swanson School of Engineering, Pittsburgh, United States; Marchal, Luc…	Nerve transection requires surgical intervention to restore function. The standard of care involves coaptation when a tension-free repair is achievable, or interposition of a graft or conduit when a gap remains. Despite advances, nerve gap injury is associated with unsatisfactory recovery. This study investigates the use of a decellularized, porcine nerve-derived hydrogel filler (peripheral nerve…			Article	Scopus	2-s2.0-85117968259
Yadav, A.; Huang, T.-C.; Chen, S.-H.; Ramasamy, T.S.; Hsueh, Y.-Y.; Lin, S.-P.; Lu, F.-I.; Liu, Y.-H.; Wu, C.-C.	Yadav, Anjali (57218852692); Huang, Tzu Chieh (55965882500); Chen, Szuhan (56683311700); Ramasamy, Thamil Selvee (55270270400); Hsueh, Yuan Yu (35344750300); Lin, Shauping (24177182400); Lu, Fu-I I. (7402965898); Liu, Ya Hsin (35201762900); Wu, Chiaching (57154859700)	57218852692; 55965882500; 56683311700; 55270270400; 35344750300; 24177182400; 7402965898; 35201762900; 57154859700	Sodium phenylbutyrate inhibits Schwann cell inflammation via HDAC and NFκB to promote axonal regeneration and remyelination	2021	Journal of Neuroinflammation	18	1	238			0	32	10.1186/s12974-021-02273-1	https://www.scopus.com/inward/record.uri?eid=2-s2.0-85117400697&doi=10.1186%2Fs12974-021-02273-1&partnerID=40&md5=ee3de74bc4c80e97d993e8f924a59d49	Taiwan International Graduate Program in Interdisciplinary Neuroscience, Academia Sinica Taiwan, Nankang, Taiwan; Institute of Clinical Medicine, National Cheng Kung University College of Medicine, Tainan, Taiwan; Department of Anatomy and Cell Biology, National Cheng Kung University College of Medicine, Tainan, Taiwan; Institute of Basic Medical Sciences, National Cheng Kung University College o…	Yadav, Anjali, Taiwan International Graduate Program in Interdisciplinary Neuroscience, Academia Sinica Taiwan, Nankang, Taiwan, Institute of Clinical Medicine, National Cheng Kung University College of Medicine, Tainan, Taiwan, Department of Anatomy and Cell Biology, National Cheng Kung University College of Medicine, Tainan, Taiwan; Huang, Tzu Chieh, Department of Anatomy and Cell Biology, Nati…	Background: Epigenetic regulation by histone deacetylases (HDACs) in Schwann cells (SCs) after injury facilitates them to undergo de- and redifferentiation processes necessary to support various stages of nerve repair. Although de-differentiation activates the synthesis and secretion of inflammatory cytokines by SCs to initiate an immune response during nerve repair, changes in either the timing …	HDAC inhibitor; Inflammation; Peripheral nerve injury; Regeneration and myelination; Schwann cells	34656124	Article	Scopus	2-s2.0-85117400697
Zhang, Q.; Nguyen, P.; Burrell, J.C.; Zeng, J.; Shi, S.; Shanti, R.M.; Kulischak, G.; Cullen, D.K.; Le, A.D.	Zhang, Qunzhou (7406719977); Nguyen, Phuong D. (57194520825); Burrell, Justin C. (55802302800); Zeng, Jincheng (55768238600); Shi, Shihong (16317300300); Shanti, Rabie M. (14009517400); Kulischak, Grace (57283895000); Cullen, Daniel Kacy (8523244700); Le, Anh D. (36120740100)	7406719977; 57194520825; 55802302800; 55768238600; 16317300300; 14009517400; 57283895000; 8523244700; 36120740100	Harnessing 3D collagen hydrogel-directed conversion of human GMSCs into SCP-like cells to generate functionalized nerve conduits	2021	npj Regenerative Medicine	6	1	59			0	33	10.1038/s41536-021-00170-y	https://www.scopus.com/inward/record.uri?eid=2-s2.0-85116362464&doi=10.1038%2Fs41536-021-00170-y&partnerID=40&md5=48d28b5042b4848e17725946b124d81e	Department of Oral and Maxillofacial Surgery and Pharmacology, University of Pennsylvania School of Dental Medicine, Philadelphia, United States; Division of Plastic Surgery, McGovern Medical School, Houston, United States; Department of Neurosurgery, University of Pennsylvania Perelman School of Medicine, Philadelphia, United States; Center for Neurotrauma, VA Medical Center, United States; Guan…	Zhang, Qunzhou, Department of Oral and Maxillofacial Surgery and Pharmacology, University of Pennsylvania School of Dental Medicine, Philadelphia, United States; Nguyen, Phuong D., Division of Plastic Surgery, McGovern Medical School, Houston, United States; Burrell, Justin C., Department of Neurosurgery, University of Pennsylvania Perelman School of Medicine, Philadelphia, United States, Center …	Achieving a satisfactory functional recovery after severe peripheral nerve injuries (PNI) remains one of the major clinical challenges despite advances in microsurgical techniques. Nerve autografting is currently the gold standard for the treatment of PNI, but there exist several major limitations. Accumulating evidence has shown that various types of nerve guidance conduits (NGCs) combined with …			Article	Scopus	2-s2.0-85116362464
Gugerell, A.; Gouya-Lechner, G.; Hofbauer, H.; Laggner, M.; Trautinger, F.; Almer, G.; Peterbauer-Scherb, A.; Seibold, M.; Hoetzenecker, W.; Dreschl, C.; Mildner, M.; Ankersmit, H.J.	Gugerell, Alfred (35558513200); Gouya-Lechner, Ghazaleh (57215289409); Hofbauer, Helmut (55175787600); Laggner, Maria (56798658700); Trautinger, Franz (7003905857); Almer, Gabriele (57221337970); Peterbauer-Scherb, Anja (7801330954); Seibold, Marcus (57215287453); Hoetzenecker, Wolfram (17134617200); Dreschl, Christiane (57221326692); Mildner, Michael (6701462881); Ankersmit, Hendrik Jan (5696910…	35558513200; 57215289409; 55175787600; 56798658700; 7003905857; 57221337970; 7801330954; 57215287453; 17134617200; 57221326692; 6701462881; 56969106800	Safety and clinical efficacy of the secretome of stressed peripheral blood mononuclear cells in patients with diabetic foot ulcer—study protocol of the randomized, placebo-controlled, double-blind, multicenter, international phase II clinical trial MARSYAS II	2021	Trials	22	1	10			0	17	10.1186/s13063-020-04948-1	https://www.scopus.com/inward/record.uri?eid=2-s2.0-85098856197&doi=10.1186%2Fs13063-020-04948-1&partnerID=40&md5=01f91c9486e72bed6fe156b9d9a01664	Division of Thoracic Surgery, Medizinische Universität Wien, Vienna, Austria; Aposcience AG, Vienna, Austria; Clinical Department for Skin and Venereal Diseases, St. Poelten, Austria; Red Cross Blood Transfusion Service of Upper Austria, Linz, Austria; Department of Dermatology and Venereology, Kepler Universitätsklinikum, Linz, Austria; Department of Surgery, Krankenhaus der Elisabethinen Klagen…	Gugerell, Alfred, Division of Thoracic Surgery, Medizinische Universität Wien, Vienna, Austria, Aposcience AG, Vienna, Austria; Gouya-Lechner, Ghazaleh, Aposcience AG, Vienna, Austria; Hofbauer, Helmut, Division of Thoracic Surgery, Medizinische Universität Wien, Vienna, Austria, Aposcience AG, Vienna, Austria; Laggner, Maria, Division of Thoracic Surgery, Medizinische Universität Wien, Vienna, A…	Background: Diabetes and its sequelae such as diabetic foot ulcer are rising health hazards not only in western countries but all over the world. Effective, yet safe treatments are desperately sought for by physicians, healthcare providers, and of course patients. Methods/design: APOSEC, a novel, innovative drug, is tested in the phase I/II study MARSYAS II, where its efficacy to promote healing …	(Impaired) wound healing; Biological; Clinical trial protocol; Diabetic foot ulcer; Hydrogel; Inflammation; Peripheral blood mononuclear cells; Randomized controlled trial; Secretome-based therapy; Skin	33407796	Article	Scopus	2-s2.0-85098856197
Li, Y.; Ma, Z.; Ren, Y.; Lu, D.; Li, T.; Li, W.; Wang, J.; Ma, H.; Zhao, J.	Li, Yin (57365268200); Ma, Zhenjiang (56925788400); Ren, Ya (58833469600); Lu, Dezhi (57284140100); Li, Tao (57213776008); Li, Wentao (57221094397); Wang, Jinwu (56428940200); Ma, Hui (55723493100); Zhao, Jie (7410314634)	57365268200; 56925788400; 58833469600; 57284140100; 57213776008; 57221094397; 56428940200; 55723493100; 7410314634	Tissue Engineering Strategies for Peripheral Nerve Regeneration	2021	Frontiers in Neurology	12		768267			0	60	10.3389/fneur.2021.768267	https://www.scopus.com/inward/record.uri?eid=2-s2.0-85120736238&doi=10.3389%2Ffneur.2021.768267&partnerID=40&md5=1254f71c59472a4749d1f1d66eff1d00	Department of Orthopaedic Surgery, Shanghai Jiao Tong University School of Medicine, Shanghai, China; Southwest Jiaotong University, Chengdu, China; School of Medicine, Shanghai University, Shanghai, China; Department of Orthopaedics, Xinhua Hospital Affiliated to Shanghai Jiao Tong University School of Medicine, Shanghai, China	Li, Yin, Department of Orthopaedic Surgery, Shanghai Jiao Tong University School of Medicine, Shanghai, China; Ma, Zhenjiang, Department of Orthopaedic Surgery, Shanghai Jiao Tong University School of Medicine, Shanghai, China; Ren, Ya, Southwest Jiaotong University, Chengdu, China; Lu, Dezhi, School of Medicine, Shanghai University, Shanghai, China; Li, Tao, Department of Orthopaedics, Xinhua Ho…	A peripheral nerve injury (PNI) has severe and profound effects on the life of a patient. The therapeutic approach remains one of the most challenging clinical problems. In recent years, many constructive nerve regeneration schemes are proposed at home and abroad. Nerve tissue engineering plays an important role. It develops an ideal nerve substitute called artificial nerve. Given the complexity …	3D printing; cells; nerve tissue engineering; pathophysiology; peripheral nerve regeneration; scaffolds		Review	Scopus	2-s2.0-85120736238
Ramburrun, P.; Kumar, P.; Ndobe, E.; Choonara, Y.E.	Ramburrun, Poornima (56479105400); Kumar, Pradeep (7403960277); Ndobe, Elias (6506210606); Choonara, Yahya E. (12646854900)	56479105400; 7403960277; 6506210606; 12646854900	Gellan-xanthan hydrogel conduits with intraluminal electrospun nanofibers as physical, chemical and therapeutic cues for peripheral nerve repair	2021	International Journal of Molecular Sciences	22	21	11555			0	15	10.3390/ijms222111555	https://www.scopus.com/inward/record.uri?eid=2-s2.0-85117926089&doi=10.3390%2Fijms222111555&partnerID=40&md5=1ba96035fdef4bd01f0caefd4ef018eb	Department of Pharmacy and Pharmacology, University of the Witwatersrand Faculty of Health Sciences, Johannesburg, South Africa; Department of Plastic and Reconstructive Surgery, University of the Witwatersrand Faculty of Health Sciences, Johannesburg, South Africa	Ramburrun, Poornima, Department of Pharmacy and Pharmacology, University of the Witwatersrand Faculty of Health Sciences, Johannesburg, South Africa; Kumar, Pradeep, Department of Pharmacy and Pharmacology, University of the Witwatersrand Faculty of Health Sciences, Johannesburg, South Africa; Ndobe, Elias, Department of Plastic and Reconstructive Surgery, University of the Witwatersrand Faculty …	Optimal levels of functional recovery in peripheral nerve injuries remain elusive due to the architectural complexity of the neuronal environment. Commercial nerve repair conduits lack essential guidance cues for the regenerating axons. In this study, the regenerative potential of a biosimulated nerve repair system providing three types of regenerative cues was evaluated in a 10 mm sciatic nerve-…	Biocompatibility; Functional recovery; Intraluminal guidance; Nanofibers; Nerve growth factor; Nerve repair con-duits; Peripheral nerve regeneration	34768986	Article	Scopus	2-s2.0-85117926089
Nelson, D.W.; Gilbert, R.J.	Nelson, Derek W. (57212386316); Gilbert, Ryan J. (35746049700)	57212386316; 35746049700	Extracellular Matrix-Mimetic Hydrogels for Treating Neural Tissue Injury: A Focus on Fibrin, Hyaluronic Acid, and Elastin-Like Polypeptide Hydrogels	2021	Advanced Healthcare Materials	10	22	2101329			0	85	10.1002/adhm.202101329	https://www.scopus.com/inward/record.uri?eid=2-s2.0-85114368178&doi=10.1002%2Fadhm.202101329&partnerID=40&md5=d8a2a05b368a83f60b51b36db4b7bcdc	Department of Biomedical Engineering, Rensselaer Polytechnic Institute, Troy, United States	Nelson, Derek W., Department of Biomedical Engineering, Rensselaer Polytechnic Institute, Troy, United States; Gilbert, Ryan J., Department of Biomedical Engineering, Rensselaer Polytechnic Institute, Troy, United States	Neurological and functional recovery is limited following central nervous system injury and severe injury to the peripheral nervous system. Extracellular matrix (ECM)-mimetic hydrogels are of particular interest as regenerative scaffolds for the injured nervous system as they provide 3D bioactive interfaces that modulate cellular response to the injury environment and provide naturally degradable…	elastin-like polypeptides; extracellular matrix; fibrin; hyaluronic acid; hydrogels; neural tissue engineering	34494398	Review	Scopus	2-s2.0-85114368178
Xue, W.; Shi, W.; Kong, Y.; Kuss, M.; Duan, B.	Xue, Wen (59545428700); Shi, Wen (55286487300); Kong, Yunfan (57216888205); Kuss, Mitchell A. (57194176645); Duan, Bin (7005042335)	59545428700; 55286487300; 57216888205; 57194176645; 7005042335	Anisotropic scaffolds for peripheral nerve and spinal cord regeneration	2021	Bioactive Materials	6	11		4141	4160	0	132	10.1016/j.bioactmat.2021.04.019	https://www.scopus.com/inward/record.uri?eid=2-s2.0-85104652958&doi=10.1016%2Fj.bioactmat.2021.04.019&partnerID=40&md5=951f9596a9ddca7523e602b2f59aa89d	University of Nebraska Medical Center, Omaha, United States; Division of Cardiology, University of Nebraska Medical Center, Omaha, United States; College of Medicine, Omaha, United States; Department of Mechanical Engineering, University of Nebraska–Lincoln, Lincoln, United States	Xue, Wen, University of Nebraska Medical Center, Omaha, United States, Division of Cardiology, University of Nebraska Medical Center, Omaha, United States; Shi, Wen, University of Nebraska Medical Center, Omaha, United States, Division of Cardiology, University of Nebraska Medical Center, Omaha, United States; Kong, Yunfan, University of Nebraska Medical Center, Omaha, United States, Division of …	The treatment of long-gap (>10 mm) peripheral nerve injury (PNI) and spinal cord injury (SCI) remains a continuous challenge due to limited native tissue regeneration capabilities. The current clinical strategy of using autografts for PNI suffers from a source shortage, while the pharmacological treatment for SCI presents dissatisfactory results. Tissue engineering, as an alternative, is a promis…	Alignment; Hydrogel; Surface pattern; Tissue engineering; Topography		Review	Scopus	2-s2.0-85104652958
Liu, C.; Fan, L.; Tian, Z.; Wen, H.; Zhou, L.; Guan, P.; Luo, Y.; Chan, C.; Tan, G.; Ning, C.; Rong, L.; Liu, B.	Liu, Can (57202019325); Fan, Lei (57200935136); Tian, Zhenming (57212211463); Wen, Huiquan (57218371672); Zhou, Lei (55694069100); Guan, Pengfei (59078081600); Luo, Yian (57217099062); Chan, Chuncheung (57214457618); Tan, Guoxing (35276104600); Ning, Chengyun (9238411800); Rong, Limin (9039552100); Liu, Bin (57191400963)	57202019325; 57200935136; 57212211463; 57218371672; 55694069100; 59078081600; 57217099062; 57214457618; 35276104600; 9238411800; 9039552100; 57191400963	Self-curling electroconductive nerve dressing for enhancing peripheral nerve regeneration in diabetic rats	2021	Bioactive Materials	6	11		3892	3903	0	61	10.1016/j.bioactmat.2021.03.034	https://www.scopus.com/inward/record.uri?eid=2-s2.0-85104074789&doi=10.1016%2Fj.bioactmat.2021.03.034&partnerID=40&md5=58022bbe9936bc84011407795a2165f5	Department of Spine Surgery, The Third Affiliated Hospital, Sun Yat-sen University, Guangzhou, China; College of Materials Science and Engineering, South China University of Technology, Guangzhou, China; Department of Orthopaedic Surgery, The First Affiliated Hospital, Zhejiang University School of Medicine, Hangzhou, China; Guangdong Provincial Center for Quality Control of Minimally Invasive Sp…	Liu, Can, Department of Spine Surgery, The Third Affiliated Hospital, Sun Yat-sen University, Guangzhou, China, Department of Orthopaedic Surgery, The First Affiliated Hospital, Zhejiang University School of Medicine, Hangzhou, China, Guangdong Provincial Center for Quality Control of Minimally Invasive Spine Surgery, Guangzhou, China, Guangdong Provincial Center for Engineering and Technology Re…	Conductive scaﬀolds have been shown to exert a therapeutic effect on patients suffering from peripheral nerve injuries (PNIs). However, conventional conductive conduits are made of rigid structures and have limited applications for impaired diabetic patients due to their mechanical mismatch with neural tissues and poor plasticity. We propose the development of biocompatible electroconductive hydr…	Axonal regeneration; Diabetic peripheral nerve injury; Electroconductive hydrogel; Nerve remyelination		Article	Scopus	2-s2.0-85104074789
Wu, Z.; Xie, S.; Kang, Y.; Shan, X.; Li, Q.; Cai, Z.	Wu, Zongxi (57212222934); Xie, Shang (56524846500); Kang, Yifan (57210787256); Shan, Xiaofeng (35741946200); Li, Qing (57233619000); Cai, Zhigang (35321121500)	57212222934; 56524846500; 57210787256; 35741946200; 57233619000; 35321121500	Biocompatibility evaluation of a 3D-bioprinted alginate-GelMA-bacteria nanocellulose (BNC) scaffold laden with oriented-growth RSC96 cells	2021	Materials Science and Engineering C	129		112393			0	66	10.1016/j.msec.2021.112393	https://www.scopus.com/inward/record.uri?eid=2-s2.0-85113696955&doi=10.1016%2Fj.msec.2021.112393&partnerID=40&md5=198a791d5402119286966c2c20a7c79c	Department of Oral and Maxillofacial Surgery, Peking University Hospital of Stomatology, Beijing, China; National Clinical Research Center for Oral Diseases, Beijing, China; National Engineering Laboratory for Digital and Material Technology of Stomatology, Beijing, China; Beijing Key Laboratory of Digital Stomatology, Beijing, China; Peking University Hospital of Stomatology, Beijing, China	Wu, Zongxi, Department of Oral and Maxillofacial Surgery, Peking University Hospital of Stomatology, Beijing, China, National Clinical Research Center for Oral Diseases, Beijing, China, National Engineering Laboratory for Digital and Material Technology of Stomatology, Beijing, China, Beijing Key Laboratory of Digital Stomatology, Beijing, China; Xie, Shang, Department of Oral and Maxillofacial S…	Peripheral nerve injury can cause various degrees of damage to the morphological structure and physiological function of the peripheral nerve. At present, compared with “gold standard” autologous nerve transplantation, tissue engineering has certain potential for regeneration and growth; however, achieving oriented guidance is still a challenge. In this study, we used 3D bioprinting to construct …	3D bioprinting; Alginate; Bacterial nanocellulose; GelMA; Neural tissue engineering	34579912	Article	Scopus	2-s2.0-85113696955
Martin, S.; Harrington, D.A.; Ohlander, S.; Stupp, S.I.; McVary, K.T.; Podlasek, C.A.	Martin, Sarah (57222319768); Harrington, Daniel Anton (7202712456); Ohlander, Samuel J. (55933886300); Stupp, Samuel I. (7101831320); McVary, Kevin T. (55553736926); Podlasek, Carol A. (57050748100)	57222319768; 7202712456; 55933886300; 7101831320; 55553736926; 57050748100	Peptide amphiphile nanofiber hydrogel delivery of Sonic hedgehog protein to the penis and cavernous nerve suppresses intrinsic and extrinsic apoptotic signaling mechanisms, which are an underlying cause of erectile dysfunction	2021	Nanomedicine: Nanotechnology, Biology, and Medicine	37		102444			0	15	10.1016/j.nano.2021.102444	https://www.scopus.com/inward/record.uri?eid=2-s2.0-85113411415&doi=10.1016%2Fj.nano.2021.102444&partnerID=40&md5=f55a7b397c20227d66c85cbe1df64434	Department of Urology, University of Illinois at Chicago, Chicago, United States; Department of Diagnostic and Biomedical Sciences, University of Texas Health Science Center at Houston, Houston, United States; and Medicine, Robert R. McCormick School of Engineering and Applied Science, Evanston, United States; Department of Urology, Stritch School of Medicine, Maywood, United States; Department o…	Martin, Sarah, Department of Urology, University of Illinois at Chicago, Chicago, United States; Harrington, Daniel Anton, Department of Diagnostic and Biomedical Sciences, University of Texas Health Science Center at Houston, Houston, United States; Ohlander, Samuel J., Department of Urology, University of Illinois at Chicago, Chicago, United States; Stupp, Samuel I., and Medicine, Robert R. McC…	Erectile dysfunction (ED) is a common and debilitating condition with high impact on quality of life. An underlying cause of ED is apoptosis of penile smooth muscle, which occurs with cavernous nerve injury, in prostatectomy, diabetic and aging patients. We are developing peptide amphiphile (PA) nanofiber hydrogels as an in vivo delivery vehicle for Sonic hedgehog protein to the penis and caverno…	Cavernous nerve injury; Erectile dysfunction; Intrinsic and extrinsic apoptosis; Penis; Peptide amphiphile; Peripheral nerve regeneration; Sonic hedgehog	34314869	Article	Scopus	2-s2.0-85113411415
Rahmati, M.; Ehterami, A.; Saberani, R.; Abbaszadeh-Goudarzi, G.; Rezaei Kolarijani, N.; Khastar, H.; Garmabi, B.; Salehi, M.	Rahmati, Majid (57201215420); Ehterami, Arian (57200006405); Saberani, Reza (57219343072); Abbaszadeh-Goudarzi, Ghasem (56983016700); Rezaei Kolarijani, Nariman (57211915089); Khastar, Hossein (16309953300); Garmabi, Behzad (57148579800); Salehi, Majid Baseri (56597545000)	57201215420; 57200006405; 57219343072; 56983016700; 57211915089; 16309953300; 57148579800; 56597545000	Improving sciatic nerve regeneration by using alginate/chitosan hydrogel containing berberine	2021	Drug Delivery and Translational Research	11	5		1983	1993	0	33	10.1007/s13346-020-00860-y	https://www.scopus.com/inward/record.uri?eid=2-s2.0-85092305837&doi=10.1007%2Fs13346-020-00860-y&partnerID=40&md5=c9cbb68a169e6c83251e3770431522d3	Department of Medical Biotechnology, School of Medicine, Shahrood, Iran; Department of Mechanical Engineering, Islamic Azad University, Science and Research Branch, Tehran, Iran; Student Research Committee, School of Medicine, Shahrood, Iran; Tissue Engineering and Stem Cells Research Center, Shahroud University of Medical Sciences, Shahrood, Iran; Department of Physiology, School of Medicine, Sh…	Rahmati, Majid, Department of Medical Biotechnology, School of Medicine, Shahrood, Iran; Ehterami, Arian, Department of Mechanical Engineering, Islamic Azad University, Science and Research Branch, Tehran, Iran; Saberani, Reza, Student Research Committee, School of Medicine, Shahrood, Iran; Abbaszadeh-Goudarzi, Ghasem, Department of Medical Biotechnology, School of Medicine, Shahrood, Iran, Tissu…	Peripheral nerve injuries are the common results of trauma that lead to pain and handicap in patients. Berberine due to its properties like antibiotic, immunostimulant, antitumor, antimotility, and positive effect on neurological disorders can be used to enhance peripheral nerve injuries. In this study, alginate/chitosan hydrogel containing different concentrations of berberine (0, 0.1, 1, 10% (w…	Alginate/chitosan; Berberine; Crush injury; Hydrogel; Sciatic nerve; Tissue engineering	33034886	Article	Scopus	2-s2.0-85092305837
Suhar, R.A.; Marquardt, L.M.; Song, S.; Buabbas, H.; Doulames, V.M.; Johansson, P.K.; Klett, K.C.; Dewi, R.E.; Enejder, A.M.K.; Plant, G.W.; George, P.M.; Heilshorn, S.C.	Suhar, Riley A. (57209228229); Marquardt, Laura M. (35173450300); Song, Shang (58733176500); Buabbas, Hana (57220163716); Doulames, Vanessa M. (36097977500); Johansson, Patrik K. (57220671519); Klett, Katarina C. (57205589757); Dewi, Ruby E. (56481449200); Enejder, Annika M.K. (6602279316); Plant, Giles W. (7102544489); George, Paul M. (56146840700); Heilshorn, Sarah C. (57690680000)	57209228229; 35173450300; 58733176500; 57220163716; 36097977500; 57220671519; 57205589757; 56481449200; 6602279316; 7102544489; 56146840700; 57690680000	Elastin-like Proteins to Support Peripheral Nerve Regeneration in Guidance Conduits	2021	ACS Biomaterials Science and Engineering	7	9		4209	4220	0	23	10.1021/acsbiomaterials.0c01053	https://www.scopus.com/inward/record.uri?eid=2-s2.0-85097100138&doi=10.1021%2Facsbiomaterials.0c01053&partnerID=40&md5=8e799458f8661d2c0a211a2dc02d1755	Stanford Engineering, Stanford, United States; Department of Neurosurgery, Stanford University School of Medicine, Stanford, United States; Stanford University School of Medicine, Stanford, United States; Department of Biology, Stanford University, Stanford, United States; Stem Cell Biology and Regenerative Medicine Graduate Program, Stanford University School of Medicine, Stanford, United States…	Suhar, Riley A., Stanford Engineering, Stanford, United States; Marquardt, Laura M., Stanford Engineering, Stanford, United States, Department of Neurosurgery, Stanford University School of Medicine, Stanford, United States; Song, Shang, Stanford University School of Medicine, Stanford, United States; Buabbas, Hana, Department of Biology, Stanford University, Stanford, United States; Doulames, Va…	Synthetic nerve guidance conduits (NGCs) offer an alternative to harvested nerve grafts for treating peripheral nerve injury (PNI). NGCs have been made from both naturally derived and synthesized materials. While naturally derived materials typically have an increased capacity for bioactivity, synthesized materials have better material control, including tunability and reproducibility. Protein en…	elastin-like protein; Nerve guidance conduit; peripheral nerve; protein engineering	34510904	Article	Scopus	2-s2.0-85097100138
Kong, Y.; Shi, W.; Zhang, D.; Jiang, X.; Kuss, M.; Liu, B.; Li, Y.; Duan, B.	Kong, Yunfan (57216888205); Shi, Wen (55286487300); Zhang, Dongze (55241980200); Jiang, Xiping (57211068443); Kuss, Mitchell A. (57194176645); Liu, Bo (59668914200); Li, Yulong (8869083900); Duan, Bin (7005042335)	57216888205; 55286487300; 55241980200; 57211068443; 57194176645; 59668914200; 8869083900; 7005042335	Injectable, antioxidative, and neurotrophic factor-deliverable hydrogel for peripheral nerve regeneration and neuropathic pain relief	2021	Applied Materials Today	24		101090			0	38	10.1016/j.apmt.2021.101090	https://www.scopus.com/inward/record.uri?eid=2-s2.0-85108248856&doi=10.1016%2Fj.apmt.2021.101090&partnerID=40&md5=a67ef4ce526cc0001a571f63c85ca009	University of Nebraska Medical Center, Omaha, United States; Division of Cardiology, University of Nebraska Medical Center, Omaha, United States; Department of Emergency Medicine, University of Nebraska Medical Center, Omaha, United States; Department of Surgery, College of Medicine, Omaha, United States; University of Nebraska–Lincoln, Lincoln, United States	Kong, Yunfan, University of Nebraska Medical Center, Omaha, United States, Division of Cardiology, University of Nebraska Medical Center, Omaha, United States; Shi, Wen, University of Nebraska Medical Center, Omaha, United States, Division of Cardiology, University of Nebraska Medical Center, Omaha, United States; Zhang, Dongze, Department of Emergency Medicine, University of Nebraska Medical Cen…	Although peripheral nerve system has intrinsic regeneration potential, recovery from peripheral nerve injury (PNI) is often far from optimal, leading to partial or complete loss of sensorimotor function and neuropathic pain. The failure for PNI repair can be due to multiple reasons. Excessively elevated oxidative stress in injured tissue is one of primary causes for poor nerve regeneration and pa…	GDNF delivery; Multifunctional hydrogels; Peripheral nerve regeneration; ROS scavenge		Article	Scopus	2-s2.0-85108248856
Coy, R.; Berg, M.; Phillips, J.B.; Shipley, R.J.	Coy, Rachel H. (57194551544); Berg, Maxime (57205738258); Phillips, James B. (9240949100); Shipley, Rebecca J. (24921854100)	57194551544; 57205738258; 9240949100; 24921854100	Modelling-informed cell-seeded nerve repair construct designs for treating peripheral nerve injuries	2021	PLOS Computational Biology	17	7	e1009142			0	3	10.1371/journal.pcbi.1009142	https://www.scopus.com/inward/record.uri?eid=2-s2.0-85109770571&doi=10.1371%2Fjournal.pcbi.1009142&partnerID=40&md5=af0d24337438466458add69021d816fb	UCL Engineering, London, United Kingdom; Centre for Nerve Engineering, University College London, London, United Kingdom; Department of Pharmacology, UCL School of Pharmacy, London, United Kingdom	Coy, Rachel H., UCL Engineering, London, United Kingdom, Centre for Nerve Engineering, University College London, London, United Kingdom; Berg, Maxime, UCL Engineering, London, United Kingdom, Centre for Nerve Engineering, University College London, London, United Kingdom; Phillips, James B., Centre for Nerve Engineering, University College London, London, United Kingdom, Department of Pharmacolo…	Millions of people worldwide are affected by peripheral nerve injuries (PNI), involving billions of dollars in healthcare costs. Common outcomes for patients include paralysis and loss of sensation, often leading to lifelong pain and disability. Engineered Neural Tissue (EngNT) is being developed as an alternative to the current treatments for large-gap PNIs that show underwhelming functional rec…		34237052	Article	Scopus	2-s2.0-85109770571
Saffari, T.M.; Chan, K.; Saffari, S.; Zuo, K.J.; McGovern, R.M.; Reid, J.M.; Borschel, G.H.; Shin, A.Y.	Saffari, Tiam Mana (57201189289); Chan, K. Ming (6506839578); Saffari, Sara (57221597517); Zuo, Kevin J. (55935438300); McGovern, Renee M. (57199402723); Reid, Joel M. (7404548441); Borschel, Gregory Howard (6603445987); Shin, Alexander Y. (7005753548)	57201189289; 6506839578; 57221597517; 55935438300; 57199402723; 7404548441; 6603445987; 7005753548	Combined local delivery of tacrolimus and stem cells in hydrogel for enhancing peripheral nerve regeneration	2021	Biotechnology and Bioengineering	118	7		2804	2814	0	19	10.1002/bit.27799	https://www.scopus.com/inward/record.uri?eid=2-s2.0-85104962869&doi=10.1002%2Fbit.27799&partnerID=40&md5=a152bfa9209c99b3ad46f42c4df8f103	Division of Hand Surgery, Mayo Clinic, Rochester, United States; Department of Plastic and Reconstructive Surgery, Radboud University Medical Center, Nijmegen, Netherlands; The Hospital for Sick Children, Toronto, Canada; Department of Engineering, University of Toronto, Institute of Biomaterials and Biomedical Engineering, Toronto, Canada; Division of Neurosciences and Mental Health, SickKids Re…	Saffari, Tiam Mana, Division of Hand Surgery, Mayo Clinic, Rochester, United States, Department of Plastic and Reconstructive Surgery, Radboud University Medical Center, Nijmegen, Netherlands; Chan, K. Ming, The Hospital for Sick Children, Toronto, Canada, Department of Engineering, University of Toronto, Institute of Biomaterials and Biomedical Engineering, Toronto, Canada; Saffari, Sara, Divisi…	The application of scaffold-based stem cell transplantation to enhance peripheral nerve regeneration has great potential. Recently, the neuroregenerative potential of tacrolimus (a U.S. Food and Drug Administration-approved immunosuppressant) has been explored. In this study, a fibrin gel-based drug delivery system for sustained and localized tacrolimus release was combined with rat adipose-deriv…	drug delivery; nerve injury; stem cells; tacrolimus; tissue engineering	33913523	Article	Scopus	2-s2.0-85104962869
[truncated: 89 more rows]
