# Supplementary material for: Hydrogel research in peripheral nerve injury repair: a comprehensive multi-database bibliometric analysis (2015–2025)
Source: Front Neurol. 2026 Apr 29;17:1763950. doi: 10.3389/fneur.2026.1763950 (PMC13167558; doi:10.3389/fneur.2026.1763950)
Supplement: Supplementary file 2 [file Supplementary_file_2.zip › Data/Preliminary data/WoSCC-download1-374.txt]

FN Clarivate Analytics Web of Science
VR 1.0
PT J
AU Fang, JQ
   Xu, B
   Jin, XH
   Chen, F
   Liu, SH
   Liu, SF
   Wang, S
   Zhang, F
   Song, KH
   Wang, JG
   Nan, LP
   Liu, JJ
AF Fang, Jiaqi
   Xu, Bo
   Jin, Xuehan  
   Chen, Feng
   Liu, Shuhao
   Liu, Shengfu
   Wang, Sen
   Zhang, Fan
   Song, Kaihang
   Wang, Jianguang
   Nan, Liping
   Liu, Junjian
TI Nerve Guide Conduits Integrated with Fisetin-Loaded Chitosan Hydrogels
   for Reducing Oxidative Stress, Inflammation, and Nerve Regeneration
SO MACROMOLECULAR BIOSCIENCE
LA English
DT Article
DE chitosan; drug sustained release; electrospinning; fisetin; nerve
   conduits; nerve injury; peripheral nerve regenerations
ID INJURY; CELLS; INHIBITION
AB Peripheral nerve injuries (PNI) represent a prevalent and severe category of damage resulting from traumatic incidents. Predominantly, the deficiency in nerve regeneration can be ascribed to enduring inflammatory reactions, hence imposing substantial clinical implications for patients. Fisetin, a flavonoid derived from plants, is naturally present in an array of vegetables and fruits, including strawberries, apples, onions, and cucumbers. It exhibits immunomodulatory properties through the reduction of inflammation and oxidative stress. In the present research, a nerve defect is addressed for the first time utilizing a scaffold primed for controlled fisetin release. In this regard, fisetin-loaded chitosan hydrogels are incorporated into the lumen of polycaprolactone (PCL) nerve guide conduits (NGCs). The hydrogel maintained a steady release of an appropriate fisetin dosage. The study outcomes indicated that the fisetin/chitosan/polycaprolactone (FIS/CS/PCL) NGCs amplified Schwann cell proliferation and neural expression, curtailed oxidative stress, alleviated inflammation, and improved functions, electrophysiological properties, and morphology. This pioneering scaffold has the potential to contribute significantly to the field of neuroengineering.
   A novel approach involving fisetin-loaded chitosan hydrogels in polycaprolactone nerve guide conduits (FIS/CS/PCL NGCs) exhibits controlled release and enhances nerve regeneration. This pioneering neuroengineering scaffold shows promise in promoting Schwann cell proliferation, reducing oxidative stress, alleviating inflammation, and improving neural functions and morphology, offering significant clinical implications for treating traumatic peripheral nerve injuries. image
C1 [Fang, Jiaqi; Xu, Bo; Jin, Xuehan; Chen, Feng; Liu, Shuhao; Liu, Shengfu; Wang, Sen; Zhang, Fan; Song, Kaihang; Wang, Jianguang; Nan, Liping; Liu, Junjian] Tongji Univ, Shanghai Peoples Hosp 10, Sch Med, Dept Orthopaed, Shanghai 200000, Peoples R China.
   [Wang, Jianguang] Second Peoples Hosp Kashi, Dept Clin Lab, Kashi 844000, Xinjiang, Peoples R China.
C3 Tongji University
RP Wang, JG; Nan, LP; Liu, JJ (corresponding author), Tongji Univ, Shanghai Peoples Hosp 10, Sch Med, Dept Orthopaed, Shanghai 200000, Peoples R China.; Wang, JG (corresponding author), Second Peoples Hosp Kashi, Dept Clin Lab, Kashi 844000, Xinjiang, Peoples R China.
EM wangjianguang@tongji.edu.cn; nlpgwkys@sina.com; jjliu@tongji.edu.cn
RI CHEN, Feng/E-4310-2016; Wang, Jianguang/AAU-2337-2020
OI CHEN, Feng/0000-0002-1162-1684; Fang, Jiaqi/0009-0001-9565-2575
FU Science and Technology Commission of Shanghai Municipality; Fundamental
   Research Funds for the Central Universities [22120210582]; 
   [19441901900];  [19ZR1439700]
FX J.F., B.X., and X.J. equally contributed to this article. J.F., B.X.,
   and X.J. wrote the manuscript and contributed equally to this work. L.N.
   and J.L. conceived and designed the project. S.W. analyzed the data.
   F.C., J.W., and S.L. were responsible for the methods. S.L. and F.Z.
   provided the resources and undertook supervision. K.S. provided the
   software. All authors have read and agreed to the published version of
   the manuscript. This research was supported by grants from the Science
   and Technology Commission of Shanghai Municipality (19441901900 and
   19ZR1439700) co-financed by the Fundamental Research Funds for the
   Central Universities (22120210582).
CR Brennan DA, 2018, ADV HEALTHC MATER, V7, DOI 10.1002/adhm.201701277
   Carvalho CR, 2019, ADV DRUG DELIVER REV, V148, P308, DOI 10.1016/j.addr.2019.01.006
   Chen PW, 2015, ACTA NEUROPATHOL, V130, P605, DOI 10.1007/s00401-015-1482-4
   Chen TY, 2021, BIOMATERIALS, V269, DOI 10.1016/j.biomaterials.2020.120608
   Chen ZM, 2023, J AM CHEM SOC, V145, P24302, DOI 10.1021/jacs.3c09143
   Cui J, 2021, NEUROREPORT, V32, P296, DOI 10.1097/WNR.0000000000001596
   Dong XZ, 2022, BIOMATERIALS, V280, DOI 10.1016/j.biomaterials.2021.121288
   Echeverry C, 2015, NEUROTOX RES, V27, P31, DOI 10.1007/s12640-014-9483-y
   Elsallabi O., 2022, MOLECULES, V28, P27
   Fang JQ, 2023, BIOMATER SCI-UK, V11, P7909, DOI 10.1039/d3bm00920c
   Garg K, 2013, BIOMATERIALS, V34, P4439, DOI 10.1016/j.biomaterials.2013.02.065
   Hanwright PJ, 2022, BIOMATERIALS, V280, DOI 10.1016/j.biomaterials.2021.121244
   Hu GM, 2023, ADV SCI, V10, DOI 10.1002/advs.202301096
   Hu YN, 2022, ACS NANO, V16, P1868, DOI 10.1021/acsnano.1c11627
   Huang L, 2022, OXID MED CELL LONGEV, V2022, DOI 10.1155/2022/5918218
   Huang Q, 2021, ACS APPL MATER INTER, V13, P112, DOI 10.1021/acsami.0c16391
   Jiang HQ, 2022, MATER TODAY BIO, V13, DOI 10.1016/j.mtbio.2022.100211
   Jin BH, 2023, ADV SCI, V10, DOI 10.1002/advs.202203296
   Jin XH, 2022, J MATER CHEM B, V10, P8771, DOI 10.1039/d2tb01624a
   Khan H, 2021, SEMIN CANCER BIOL, V69, P200, DOI 10.1016/j.semcancer.2019.07.023
   Kim T. W., 2023, INT J MOL SCI, V25, P24
   Lee JD, 2009, INT IMMUNOPHARMACOL, V9, P268, DOI 10.1016/j.intimp.2008.11.005
   Liang K, 2019, J FUNCT FOODS, V55, P391, DOI 10.1016/j.jff.2019.01.052
   Liu K, 2022, CARBOHYD POLYM, V298, DOI 10.1016/j.carbpol.2022.120047
   Maher Pamela, 2021, Brain Plast, V6, P155, DOI 10.3233/BPL-200104
   Maher P, 2009, GENES NUTR, V4, P297, DOI 10.1007/s12263-009-0142-5
   Mao W, 2023, BIOMATERIALS, V301, DOI 10.1016/j.biomaterials.2023.122209
   MIDDLETON E, 1984, BIOCHEM PHARMACOL, V33, P3333, DOI 10.1016/0006-2952(84)90102-3
   Moon Y, 2022, ENZYME MICROB TECH, V161, DOI 10.1016/j.enzmictec.2022.110111
   Moran HBT, 2018, BIOMATERIALS, V184, P1, DOI 10.1016/j.biomaterials.2018.08.054
   Olofsson PS, 2012, IMMUNOL REV, V248, P188, DOI 10.1111/j.1600-065X.2012.01138.x
   Pan D, 2020, MUSCLE NERVE, V61, P726, DOI 10.1002/mus.26797
   Pereira C., 2023, WILEY INTERDISCIP RE, V15, P1609
   Poddar D, 2021, CARBOHYD POLYM, V259, DOI 10.1016/j.carbpol.2020.117501
   Qian Y, 2018, J PINEAL RES, V65, DOI 10.1111/jpi.12516
   Rajendran Malathi, 2019, Front Biosci (Elite Ed), V11, P20
   Ravula AR, 2021, EUR J PHARMACOL, V910, DOI 10.1016/j.ejphar.2021.174492
   Ren Q, 2021, PHYTOMEDICINE, V87, DOI 10.1016/j.phymed.2021.153552
   Risaliti L, 2021, INT J BIOL MACROMOL, V179, P217, DOI 10.1016/j.ijbiomac.2021.02.206
   Sagara Y, 2004, J NEUROCHEM, V90, P1144, DOI 10.1111/j.1471-4159.2004.02563.x
   Samadian H, 2020, INT J BIOL MACROMOL, V150, P380, DOI 10.1016/j.ijbiomac.2020.02.102
   Sarker MD, 2018, PROG NEUROBIOL, V171, P125, DOI 10.1016/j.pneurobio.2018.07.002
   Suh Y, 2009, CARCINOGENESIS, V30, P300, DOI 10.1093/carcin/bgn269
   Sun Y, 2021, BIOACT MATER, V6, P3987, DOI 10.1016/j.bioactmat.2021.03.029
   Ul Hassan SS, 2022, FRONT PHARMACOL, V13, DOI 10.3389/fphar.2022.1015835
   Vijayavenkataraman S, 2020, ACTA BIOMATER, V106, P54, DOI 10.1016/j.actbio.2020.02.003
   Wang ML, 2019, CONNECT TISSUE RES, V60, P3, DOI 10.1080/03008207.2018.1489381
   Wang SR, 2022, BIOMATERIALS, V280, DOI 10.1016/j.biomaterials.2021.121251
   Wang TH, 2018, NEUROSCIENCE, V379, P152, DOI 10.1016/j.neuroscience.2018.03.008
   Wei Z, 2021, BIOMACROMOLECULES, V22, P4988, DOI 10.1021/acs.biomac.1c00947
   Wood MD, 2011, ANN ANAT, V193, P321, DOI 10.1016/j.aanat.2011.04.008
   Xiang FF, 2017, NEUROSCI LETT, V638, P114, DOI 10.1016/j.neulet.2016.12.026
   Yao Z, 2022, ADV SCI, V9, DOI 10.1002/advs.202202102
   Yu Y., 2023, Adv. Sci, V10
   Yuan Y, 2004, BIOMATERIALS, V25, P4273, DOI 10.1016/j.biomaterials.2003.11.029
   Zhang J, 2020, J CLIN PERIODONTOL, V47, P451, DOI 10.1111/jcpe.13258
   Zhang N, 2021, ADV SCI, V8, DOI 10.1002/advs.202100805
   Zhao X. F., 2022, ELIFE, V11
   Zhen LL, 2012, BEHAV BRAIN RES, V228, P359, DOI 10.1016/j.bbr.2011.12.017
   Zheng CS, 2021, THERANOSTICS, V11, P2917, DOI 10.7150/thno.50825
NR 60
TC 6
Z9 6
U1 5
U2 71
PU WILEY-V C H VERLAG GMBH
PI WEINHEIM
PA POSTFACH 101161, 69451 WEINHEIM, GERMANY
SN 1616-5187
EI 1616-5195
J9 MACROMOL BIOSCI
JI Macromol. Biosci.
PD MAY
PY 2024
VL 24
IS 5
DI 10.1002/mabi.202300476
EA FEB 2024
PG 13
WC Biochemistry & Molecular Biology; Materials Science, Biomaterials;
   Polymer Science
WE Science Citation Index Expanded (SCI-EXPANDED)
SC Biochemistry & Molecular Biology; Materials Science; Polymer Science
GA QY3A6
UT WOS:001157735100001
PM 38245857
DA 2025-07-17
ER

PT J
AU Cheong, H
   Jun, YJ
   Jeon, EY
   Lee, JI
   Jo, HJ
   Park, HY
   Kim, E
   Rhie, JW
   Joo, KI
   Cha, HJ
AF Cheong, Hogyun
   Jun, Young-Joon
   Jeon, Eun Young
   Lee, Jong In
   Jo, Hyun Jun
   Park, Hae Yeon
   Kim, Eunjin
   Rhie, Jong Won
   Joo, Kye Il
   Cha, Hyung Joon
TI Sutureless neurorrhaphy system using a macrophage-polarizing in
   situ visible light-crosslinkable adhesive protein hydrogel for
   functional nerve regeneration
SO CHEMICAL ENGINEERING JOURNAL
LA English
DT Article
DE Sutureless neurorrhaphy; M-2 macrophage polarization; Visible
   light-induced crosslinking bioadhesive hydrogel; Mussel adhesive
   protein; Substance P; Functional nerve regeneration
ID SUBSTANCE-P; EXTRACELLULAR-MATRIX; INJURY; GLUE; INFLAMMATION; BRAIN
AB Surgical intervention after traumatic peripheral nerve injury relies heavily on sutures. While the suture method often burdens functional nerve regeneration by causing secondary traumatic damage and eliciting prolonged inflammatory immune responses, replacing sutures has rarely been considered because secure anastomosis between severed nerve ends has been the utmost priority in neurorrhaphy. In the present work, a macrophage-polarizing sutureless neurorrhaphy system was proposed by using an in situ visible light-crosslinkable protein-based bioadhesive hydrogel containing a functional neurotransmitter peptide. The efficacy of the proposed bioadhesive hydrogel as a successful sutureless neurorrhaphy system was intensively evaluated in vitro and in vivo. Using a rat sciatic nerve defect model, our findings suggested that this macrophage-polarizing bioadhesive hydrogel offered effective sutureless anastomosis and the capability to induce M-2 macrophage polarization for effective tissue remodeling, significantly enhancing functional nerve regeneration compared with conventional sutures. Taken together, these results suggest that our macrophage-polarizing functional bioadhesive hydrogel system can be utilized as a promising alternative to surgical sutures for nerve regenerative medicine applications.
C1 [Cheong, Hogyun; Jeon, Eun Young; Joo, Kye Il; Cha, Hyung Joon] Pohang Univ Sci & Technol, Dept Chem Engn, Pohang 37673, South Korea.
   [Jun, Young-Joon; Jo, Hyun Jun; Kim, Eunjin; Rhie, Jong Won] Catholic Univ Korea, Coll Med, Dept Plast & Reconstruct Surg, Seoul St Marys Hosp, Seoul 06591, South Korea.
   [Lee, Jong In; Park, Hae Yeon] Catholic Univ Korea, Coll Med, Dept Rehabil Med, Seoul St Marys Hosp, Seoul 06591, South Korea.
   [Joo, Kye Il] Ewha Womans Univ, Div Chem Engn & Mat Sci, Seoul 03760, South Korea.
C3 Pohang University of Science & Technology (POSTECH); Seoul St. Mary's
   Hospital; Catholic University of Korea; Catholic University of Korea;
   Seoul St. Mary's Hospital; Ewha Womans University
RP Joo, KI; Cha, HJ (corresponding author), Pohang Univ Sci & Technol, Dept Chem Engn, Pohang 37673, South Korea.
EM kijoo@ewha.ac.kr; hjcha@postech.ac.kr
RI i, jong-in/ACH-5236-2022; Kim, Eun/AAS-6706-2020; Joon,
   Hyung/AAO-8422-2020; Lee, Jong In/ACH-5236-2022; Rhie, Jong/C-4652-2012;
   Jeon, Eun Young/AFK-9295-2022
OI i, jong-in/0000-0002-8844-4807; Park, Hae-Yeon/0000-0002-7773-6329;
   Jeon, Eun Young/0000-0003-0632-7533; Jun,
   Young-joon/0000-0001-6537-2460; 
FU Korea Health Technology R&D Project through the Korea Health Industry
   Development Institute - Ministry of Health and Welfare, Korea
   [HI20C0090]; Marine Biotechnology Program through the Korea Institute of
   Marine Science & Technology Promotion - Ministry of Oceans and
   Fisheries, Korea
FX We acknowledge the financial support by the Korea Health Tech-nology R&D
   Project (grant number: HI20C0090) through the Korea Health Industry
   Development Institute funded by the Ministry of Health and Welfare,
   Korea (to H.J. Cha & K.I. Joo) and the Marine Biotechnology Program
   through the Korea Institute of Marine Science & Technology Promotion
   funded by the Ministry of Oceans and Fisheries, Korea (to H.J. Cha, K.I.
   Joo & J.W. Rhie) . We also thank NatureGluetech, Inc. for providing the
   bioengineered MAP.
CR BAIN JR, 1989, PLAST RECONSTR SURG, V83, P129, DOI 10.1097/00006534-198901000-00024
   Belkas JS, 2005, RESTOR NEUROL NEUROS, V23, P19
   Berkovitch Y, 2018, J TISSUE ENG REGEN M, V12, P1049, DOI 10.1002/term.2606
   Bollaerts I, 2017, MEDIAT INFLAMM, V2017, DOI 10.1155/2017/9478542
   Cheong H, 2019, ACTA BIOMATER, V90, P87, DOI 10.1016/j.actbio.2019.04.018
   Cho Hyung Joon, 2008, Biotechnology Journal, V3, P631, DOI 10.1002/biot.200700258
   Choi BH, 2014, MICROB CELL FACT, V13, DOI 10.1186/1475-2859-13-52
   Choi BH, 2010, BIOMATERIALS, V31, P8980, DOI 10.1016/j.biomaterials.2010.08.027
   Defrancesco-Lisowitz A, 2015, NEUROSCIENCE, V302, P174, DOI 10.1016/j.neuroscience.2014.09.027
   Esaki S, 2019, STEM CELL TRANSL MED, V8, P169, DOI 10.1002/sctm.15-0399
   Gadani SP, 2012, J IMMUNOL, V189, P4213, DOI 10.4049/jimmunol.1202246
   Gutierrez S, 2013, ANESTHESIOLOGY, V118, P152, DOI 10.1097/ALN.0b013e318278cd21
   Hertler B, 2017, PLOS ONE, V12, DOI 10.1371/journal.pone.0189812
   Hu XM, 2015, NAT REV NEUROL, V11, P56, DOI 10.1038/nrneurol.2014.207
   Hwang DS, 2007, BIOMATERIALS, V28, P4039, DOI 10.1016/j.biomaterials.2007.05.028
   Hwang DS, 2007, BIOMATERIALS, V28, P3560, DOI 10.1016/j.biomaterials.2007.04.039
   Jeon EY, 2020, ACTA BIOMATER, V114, P244, DOI 10.1016/j.actbio.2020.07.033
   Jeon EY, 2019, BIOMATERIALS, V222, DOI 10.1016/j.biomaterials.2019.119439
   Jeon EY, 2017, BIOMATERIALS, V134, P154, DOI 10.1016/j.biomaterials.2017.04.041
   Jeon EY, 2015, BIOMATERIALS, V67, P11, DOI 10.1016/j.biomaterials.2015.07.014
   Jeong Y, 2018, ACS NANO, V12, P8909, DOI 10.1021/acsnano.8b04533
   Jessen KR, 2016, J PHYSIOL-LONDON, V594, P3521, DOI 10.1113/JP270874
   Jiang MH, 2012, NEUROREPORT, V23, P786, DOI 10.1097/WNR.0b013e3283572206
   Jo YK, 2018, ADV MATER INTERFACES, V5, DOI 10.1002/admi.201800068
   Jo YK, 2015, J MATER CHEM B, V3, P8102, DOI 10.1039/c5tb01230a
   Jones S, 2016, INT J MOL SCI, V17, DOI 10.3390/ijms17091494
   Joo KI, 2020, BIOMATERIALS, V263, DOI 10.1016/j.biomaterials.2020.120380
   Kane NM, 2012, J NEUROL, V259, P1502, DOI 10.1007/s00415-012-6497-3
   Kim BJ, 2017, J BIOMED MATER RES A, V105, P218, DOI 10.1002/jbm.a.35903
   Kim BJ, 2015, ANGEW CHEM INT EDIT, V54, P7318, DOI 10.1002/anie.201501748
   Kim HJ, 2016, ADV HEALTHC MATER, V5, P3191, DOI 10.1002/adhm.201601169
   Kornev VA, 2018, COMPUT STRUCT BIOTEC, V16, P488, DOI 10.1016/j.csbj.2018.10.011
   Ceci ML, 2014, NEURAL DEV, V9, DOI 10.1186/1749-8104-9-22
   Lim JE, 2017, SCI REP-UK, V7, DOI 10.1038/s41598-017-09639-7
   Lim J, 2021, ADV MATER, V33, DOI 10.1002/adma.202006759
   Mantovani A, 2002, TRENDS IMMUNOL, V23, P549, DOI 10.1016/S1471-4906(02)02302-5
   McMackin MZ, 2016, J NEUROSCI METH, V257, P139, DOI 10.1016/j.jneumeth.2015.09.015
   Mosser DM, 2008, NAT REV IMMUNOL, V8, P958, DOI 10.1038/nri2448
   MOY OJ, 1988, J HAND SURG-AM, V13A, P273, DOI 10.1016/S0363-5023(88)80063-7
   O'Connor TM, 2004, J CELL PHYSIOL, V201, P167, DOI 10.1002/jcp.20061
   Ornelas L, 2006, J RECONSTR MICROSURG, V22, P123, DOI 10.1055/s-2006-932507
   Pabari A, 2010, J PLAST RECONSTR AES, V63, P1941, DOI 10.1016/j.bjps.2009.12.010
   Park JH, 2016, WOUND REPAIR REGEN, V24, P337, DOI 10.1111/wrr.12413
   Park TY, 2020, J CONTROL RELEASE, V321, P602, DOI 10.1016/j.jconrel.2020.02.047
   Prest TA, 2018, J BIOMED MATER RES A, V106, P450, DOI 10.1002/jbm.a.36235
   Roszer T, 2015, MEDIAT INFLAMM, V2015, DOI 10.1155/2015/816460
   Sameem M, 2011, PLAST RECONSTR SURG, V127, P2381, DOI 10.1097/PRS.0b013e3182131cf5
   Shajib MS, 2013, PLOS ONE, V8, DOI 10.1371/journal.pone.0072774
   Sun J, 2008, AM J PHYSIOL-CELL PH, V294, pC1586, DOI 10.1152/ajpcell.00129.2008
   Suvas S, 2017, J IMMUNOL, V199, P1543, DOI 10.4049/jimmunol.1601751
   Taylor CA, 2008, AM J PHYS MED REHAB, V87, P381, DOI 10.1097/PHM.0b013e31815e6370
   Tomlinson JE, 2018, J NEUROINFLAMM, V15, DOI 10.1186/s12974-018-1219-0
   Vleggeert-Lankamp CLAM, 2007, J NEUROSURG, V107, P1168, DOI 10.3171/JNS-07/12/1168
   WAITE JH, 1981, SCIENCE, V212, P1038, DOI 10.1126/science.212.4498.1038
   Wang HK, 2017, FRONT CELL NEUROSCI, V11, DOI 10.3389/fncel.2017.00323
   Wu XL, 2017, REGEN BIOMATER, V4, P21, DOI 10.1093/rb/rbw034
   Wu YB, 2019, BIOSCIENCE REP, V39, DOI 10.1042/BSR20181748
   Wynn TA, 2016, IMMUNITY, V44, P450, DOI 10.1016/j.immuni.2016.02.015
NR 58
TC 13
Z9 13
U1 2
U2 67
PU ELSEVIER SCIENCE SA
PI LAUSANNE
PA PO BOX 564, 1001 LAUSANNE, SWITZERLAND
SN 1385-8947
EI 1873-3212
J9 CHEM ENG J
JI Chem. Eng. J.
PD OCT 1
PY 2022
VL 445
AR 136641
DI 10.1016/j.cej.2022.136641
EA MAY 2022
PG 10
WC Engineering, Environmental; Engineering, Chemical
WE Science Citation Index Expanded (SCI-EXPANDED)
SC Engineering
GA 3F3KZ
UT WOS:000830570600002
DA 2025-07-17
ER

PT J
AU Rao, ZL
   Lin, ZD
   Song, PP
   Quan, DP
   Bai, Y
AF Rao, Zilong
   Lin, Zudong
   Song, Panpan
   Quan, Daping
   Bai, Ying
TI Biomaterial-Based Schwann Cell Transplantation and Schwann Cell-Derived
   Biomaterials for Nerve Regeneration
SO FRONTIERS IN CELLULAR NEUROSCIENCE
LA English
DT Review
DE Schwann cells; cell transplantation; biomaterials; peripheral nerve
   injury; central nerve injury
ID MESENCHYMAL STEM-CELLS; ENGINEERED NEURAL TISSUE; SPINAL-CORD;
   EXTRACELLULAR-MATRIX; SCIATIC-NERVE; AXONAL REGENERATION; FUNCTIONAL
   RECOVERY; RAPID GENERATION; REPAIR; HYDROGEL
AB Schwann cells (SCs) dominate the regenerative behaviors after peripheral nerve injury by supporting axonal regrowth and remyelination. Previous reports also demonstrated that the existence of SCs is beneficial for nerve regeneration after traumatic injuries in central nervous system. Therefore, the transplantation of SCs/SC-like cells serves as a feasible cell therapy to reconstruct the microenvironment and promote nerve functional recovery for both peripheral and central nerve injury repair. However, direct cell transplantation often leads to low efficacy, due to injection induced cell damage and rapid loss in the circulatory system. In recent years, biomaterials have received great attention as functional carriers for effective cell transplantation. To better mimic the extracellular matrix (ECM), many biodegradable materials have been engineered with compositional and/or topological cues to maintain the biological properties of the SCs/SCs-like cells. In addition, ECM components or factors secreted by SCs also actively contribute to nerve regeneration. Such cell-free transplantation approaches may provide great promise in clinical translation. In this review, we first present the current bio-scaffolds engineered for SC transplantation and their achievement in animal models and clinical applications. To this end, we focus on the physical and biological properties of different biomaterials and highlight how these properties affect the biological behaviors of the SCs/SC-like cells. Second, the SC-derived biomaterials are also reviewed and discussed. Finally, the relationship between SCs and functional biomaterials is summarized, and the trends of their future development are predicted toward clinical applications.
C1 [Rao, Zilong; Song, Panpan; Quan, Daping; Bai, Ying] Sun Yat Sen Univ, Guangdong Engn Technol Res Ctr Funct Biomat, Sch Mat Sci & Engn, Guangzhou, Peoples R China.
   [Lin, Zudong] Sun Yat Sen Univ, Sch Chem, PCFM Lab, GD HPPC Lab, Guangzhou, Peoples R China.
C3 Sun Yat Sen University; Sun Yat Sen University
RP Bai, Y (corresponding author), Sun Yat Sen Univ, Guangdong Engn Technol Res Ctr Funct Biomat, Sch Mat Sci & Engn, Guangzhou, Peoples R China.
EM baiy28@mail.sysu.edu.cn
RI ; Rao, Zilong/ABE-9640-2021
OI Rao, Zilong/0009-0003-0143-6068; 
FU National Natural Science Foundation of China [51903255, 52073314,
   32171353]; Key Areas Research and Development Program of Guangdong
   [2020B1111150003]; Natural Science Foundation of Guangdong
   [2022A1515011388]; Science and Technology Program of Guangzhou
   [201904010364]; Science and Technology Projects in Guangzhou
   [202002020078]
FX Funding This work was supported by National Natural Science Foundation
   of China (51903255, 52073314, and 32171353), the Key Areas Research and
   Development Program of Guangdong (2020B1111150003), Natural Science
   Foundation of Guangdong (2022A1515011388), Science and Technology
   Program of Guangzhou (201904010364), and Science and Technology Projects
   in Guangzhou (202002020078).
CR Akassoglou K, 2002, NEURON, V33, P861, DOI 10.1016/S0896-6273(02)00617-7
   Lopez-Verrilli MA, 2013, GLIA, V61, P1795, DOI 10.1002/glia.22558
   Alvarado-Velez M, 2014, IEEE T BIO-MED ENG, V61, P1474, DOI 10.1109/TBME.2014.2305753
   Assinck P, 2020, STEM CELL REP, V15, P140, DOI 10.1016/j.stemcr.2020.05.017
   Assinck P, 2017, J NEUROSCI, V37, P8635, DOI 10.1523/JNEUROSCI.2409-16.2017
   Assinck P, 2017, NAT NEUROSCI, V20, P637, DOI 10.1038/nn.4541
   Babaloo H, 2019, J CELL PHYSIOL, V234, P11060, DOI 10.1002/jcp.27936
   Badylak SF, 2009, ACTA BIOMATER, V5, P1, DOI 10.1016/j.actbio.2008.09.013
   BARRES BA, 1993, CURR BIOL, V3, P489, DOI 10.1016/0960-9822(93)90039-Q
   Barrette B, 2008, J NEUROSCI, V28, P9363, DOI 10.1523/JNEUROSCI.1447-08.2008
   Bastidas J, 2017, GLIA, V65, P1278, DOI 10.1002/glia.23161
   Berrocal YA, 2013, J NEUROSURG, V119, P720, DOI 10.3171/2013.4.JNS121189
   BIXBY JL, 1988, J CELL BIOL, V107, P353, DOI 10.1083/jcb.107.1.353
   Boecker AH, 2018, J TISSUE ENG REGEN M, V12, P2125, DOI 10.1002/term.2731
   Bouyer C, 2016, ADV MATER, V28, P161, DOI 10.1002/adma.201503916
   Brightman AO, 2000, BIOPOLYMERS, V54, P222
   Budday S, 2017, ACTA BIOMATER, V48, P319, DOI 10.1016/j.actbio.2016.10.036
   Cai S, 2017, STEM CELL REP, V9, P1097, DOI 10.1016/j.stemcr.2017.08.004
   Cai Yun, 2006, Zhongguo Shi Yan Xue Ye Xue Za Zhi, V14, P179
   Cao QL, 2001, EXP NEUROL, V167, P48, DOI 10.1006/exnr.2000.7536
   Catoira MC, 2019, J MATER SCI-MATER M, V30, DOI 10.1007/s10856-019-6318-7
   Cerqueira SR, 2018, BIOMATERIALS, V177, P176, DOI 10.1016/j.biomaterials.2018.05.049
   Chen Q, 2015, MOL CELLS, V38, P221, DOI 10.14348/molcells.2015.2170
   Chen SH, 2019, ACS APPL MATER INTER, V11, P17167, DOI 10.1021/acsami.9b01066
   Chen WA, 2017, J HAND SURG-ASIAN-PA, V22, P464, DOI 10.1142/S0218810417500514
   Daly AC, 2020, NAT REV MATER, V5, P20, DOI 10.1038/s41578-019-0148-6
   Daly W, 2012, J R SOC INTERFACE, V9, P202, DOI 10.1098/rsif.2011.0438
   Deister C, 2006, J NEURAL ENG, V3, P172, DOI 10.1088/1741-2560/3/2/011
   Deng RL, 2022, ADV FIBER MATER, V4, P503, DOI 10.1007/s42765-021-00124-5
   Dezawa M, 2001, EUR J NEUROSCI, V14, P1771, DOI 10.1046/j.0953-816x.2001.01814.x
   Drury JL, 2003, BIOMATERIALS, V24, P4337, DOI 10.1016/S0142-9612(03)00340-5
   Echave MC, 2017, CURR PHARM DESIGN, V23, P3567, DOI 10.2174/0929867324666170511123101
   El Seblani N, 2020, J NEUROSCI METH, V335, DOI 10.1016/j.jneumeth.2020.108623
   Franco CL, 2011, ACTA BIOMATER, V7, P3267, DOI 10.1016/j.actbio.2011.06.011
   Friess W, 1998, EUR J PHARM BIOPHARM, V45, P113, DOI 10.1016/S0939-6411(98)00017-4
   Gaudin R, 2016, BIOMED RES INT, V2016, DOI 10.1155/2016/3856262
   Geckil H, 2010, NANOMEDICINE-UK, V5, P469, DOI 10.2217/NNM.10.12
   Georgiou M, 2015, BIOMATERIALS, V37, P242, DOI 10.1016/j.biomaterials.2014.10.009
   Georgiou M, 2013, BIOMATERIALS, V34, P7335, DOI 10.1016/j.biomaterials.2013.06.025
   Gesellchen F, 2014, LAB CHIP, V14, P2266, DOI 10.1039/c4lc00436a
   Gomez-Sanchez JA, 2017, J NEUROSCI, V37, P9086, DOI 10.1523/JNEUROSCI.1453-17.2017
   Gordon Tessa, 2009, Neurosurg Focus, V26, pE3, DOI 10.3171/FOC.2009.26.2.E3
   Gu XS, 2014, BIOMATERIALS, V35, P6143, DOI 10.1016/j.biomaterials.2014.04.064
   Gu Y, 2014, BIOMATERIALS, V35, P2253, DOI 10.1016/j.biomaterials.2013.11.087
   Guan J, 2013, BIOMATERIALS, V34, P5937, DOI 10.1016/j.biomaterials.2013.04.047
   GUENARD V, 1992, J NEUROSCI, V12, P3310
   Gyles DA, 2017, EUR POLYM J, V88, P373, DOI 10.1016/j.eurpolymj.2017.01.027
   Habre SB, 2018, ANN PLAS SURG, V80, P252, DOI 10.1097/SAP.0000000000001252
   Han GH, 2019, NEURAL REGEN RES, V14, P1343, DOI 10.4103/1673-5374.253511
   Hejcl A, 2010, STEM CELLS DEV, V19, P1535, DOI 10.1089/scd.2009.0378
   Hess JR, 2007, PLAST RECONSTR SURG, V119, P246, DOI 10.1097/01.prs.0000245341.71666.97
   Hill CE, 2006, GLIA, V53, P338, DOI 10.1002/glia.20287
   Ho MT, 2019, BRAIN RES BULL, V148, P46, DOI 10.1016/j.brainresbull.2019.03.005
   Hopf A, 2020, CELLS-BASEL, V9, DOI 10.3390/cells9091990
   Huang CW, 2017, SCI REP-UK, V7, DOI 10.1038/s41598-017-17043-4
   Hughes CS, 2010, PROTEOMICS, V10, P1886, DOI 10.1002/pmic.200900758
   Hussey GS, 2018, NAT REV MATER, V3, P159, DOI 10.1038/s41578-018-0023-x
   Jessen KR, 2019, FRONT MOL NEUROSCI, V12, DOI 10.3389/fnmol.2019.00069
   Jiang X, 2010, EXP NEUROL, V223, P86, DOI 10.1016/j.expneurol.2009.09.009
   Johnson CDL, 2019, ACS APPL MATER INTER, V11, P356, DOI 10.1021/acsami.8b18344
   Kamada T, 2005, J NEUROPATH EXP NEUR, V64, P37, DOI 10.1093/jnen/64.1.37
   Khaing ZZ, 2012, NEUROSCI LETT, V519, P103, DOI 10.1016/j.neulet.2012.02.027
   Kim HS, 2017, STEM CELL REP, V8, P1714, DOI 10.1016/j.stemcr.2017.04.011
   Koffler J, 2019, NAT MED, V25, P263, DOI 10.1038/s41591-018-0296-z
   Lee YS, 2017, BIOTECHNOL BIOENG, V114, P444, DOI 10.1002/bit.26088
   Li J, 2013, BIOMED RES INT, V2013, DOI 10.1155/2013/786475
   Li Y, 2007, GLIA, V55, P312, DOI 10.1002/glia.20458
   Lin CS, 2012, STEM CELLS DEV, V21, P2770, DOI 10.1089/scd.2012.0176
   Lin T, 2018, ACTA BIOMATER, V73, P326, DOI 10.1016/j.actbio.2018.04.001
   Liu H, 2020, NPG ASIA MATER, V12, DOI 10.1038/s41427-020-0226-7
   Liu S, 2021, ACS APPL BIO MATER, V4, P6473, DOI 10.1021/acsabm.1c00616
   Lopatina T, 2011, PLOS ONE, V6, DOI 10.1371/journal.pone.0017899
   López-Leal R, 2020, J CELL SCI, V133, DOI 10.1242/jcs.239004
   Lu HX, 2011, BIOMATERIALS, V32, P9658, DOI 10.1016/j.biomaterials.2011.08.091
   Luo LH, 2022, BIOACT MATER, V7, P2, DOI 10.1016/j.bioactmat.2021.04.034
   Ma D, 2018, J NEUROSCI, V38, P9228, DOI 10.1523/JNEUROSCI.0585-18.2018
   Ma KH, 2018, NEUROSCIENTIST, V24, P627, DOI 10.1177/1073858417751112
   Maherali N, 2007, CELL STEM CELL, V1, P55, DOI 10.1016/j.stem.2007.05.014
   MARCHAND R, 1990, NEUROSCIENCE, V36, P45, DOI 10.1016/0306-4522(90)90350-D
   Marquardt LM, 2020, SCI ADV, V6, DOI 10.1126/sciadv.aaz1039
   Marquardt LM, 2016, CURR STEM CELL REP, V2, P207, DOI 10.1007/s40778-016-0058-0
   Mathot F, 2020, J PLAST RECONSTR AES, V73, P1473, DOI 10.1016/j.bjps.2020.03.012
   Matsumoto K, 2009, DEVELOPMENT, V136, P2825, DOI 10.1242/dev.038505
   May Z, 2018, BIOMED MATER, V13, DOI 10.1088/1748-605X/aa95f8
   Menorca RMG, 2013, HAND CLIN, V29, P317, DOI 10.1016/j.hcl.2013.04.002
   Mosahebi A, 2002, EXP NEUROL, V173, P213, DOI 10.1006/exnr.2001.7846
   Mosesson MW, 2005, J THROMB HAEMOST, V3, P1894, DOI 10.1111/j.1538-7836.2005.01365.x
   Mousavi M, 2019, METAB BRAIN DIS, V34, P1117, DOI 10.1007/s11011-019-00433-0
   Muangsanit P, 2020, J NEURAL ENG, V17, DOI 10.1088/1741-2552/abaa9c
   Ning LQ, 2019, J MATER CHEM B, V7, P4538, DOI 10.1039/c9tb00669a
   Novikova LN, 2006, J BIOMED MATER RES A, V77A, P242, DOI 10.1002/jbm.a.30603
   Painter MW, 2014, NEURON, V83, P331, DOI 10.1016/j.neuron.2014.06.016
   Pallini R, 2005, NEUROSURGERY, V57, P1014, DOI 10.1227/01.NEU.0000180058.58372.4c
   Park HW, 2010, GLIA, V58, P1118, DOI 10.1002/glia.20992
   Park Y, 2021, BIOFABRICATION, V13, DOI 10.1088/1758-5090/ac212e
   Pasut G, 2016, WORLD J GASTROENTERO, V22, P6501, DOI 10.3748/wjg.v22.i28.6501
   Patel V, 2010, J NEUROTRAUM, V27, P789, DOI 10.1089/neu.2008.0809
   Pêgo AP, 2012, J CELL MOL MED, V16, P2564, DOI 10.1111/j.1582-4934.2012.01603.x
   Petersen MA, 2018, NAT REV NEUROSCI, V19, P283, DOI 10.1038/nrn.2018.13
   Piñero G, 2018, TRANSGENIC RES, V27, P135, DOI 10.1007/s11248-018-0062-5
   Ponta H, 2003, NAT REV MOL CELL BIO, V4, P33, DOI 10.1038/nrm1004
   Poppler LH, 2016, TISSUE ENG PT A, V22, P949, DOI [10.1089/ten.tea.2016.0003, 10.1089/ten.TEA.2016.0003]
   Qiao WL, 2019, J BIOMATER APPL, V33, P819, DOI 10.1177/0885328218812136
   Rao ZL, 2021, MAT SCI ENG C-MATER, V120, DOI 10.1016/j.msec.2020.111791
   Record M, 2011, BIOCHEM PHARMACOL, V81, P1171, DOI 10.1016/j.bcp.2011.02.011
   Russo T, 2015, P I MECH ENG H, V229, P905, DOI 10.1177/0954411915611700
   Sabongi RG, 2014, J RECONSTR MICROSURG, V30, P607, DOI 10.1055/s-0034-1372477
   Saheb-Al-Zamani M, 2013, EXP NEUROL, V247, P165, DOI 10.1016/j.expneurol.2013.04.011
   Sahni V, 2010, NAT REV NEUROL, V6, P363, DOI 10.1038/nrneurol.2010.73
   Sanen K, 2017, J TISSUE ENG REGEN M, V11, P3362, DOI 10.1002/term.2249
   Sarker MD, 2018, PROG NEUROBIOL, V171, P125, DOI 10.1016/j.pneurobio.2018.07.002
   Sarker M, 2018, BIOTECHNOL J, V13, DOI 10.1002/biot.201700635
   Schmidt CE, 2003, ANNU REV BIOMED ENG, V5, P293, DOI 10.1146/annurev.bioeng.5.011303.120731
   Schuh CMAP, 2018, TISSUE ENG PT A, V24, P1332, DOI [10.1089/ten.TEA.2017.0457, 10.1089/ten.tea.2017.0457]
   Shi RY, 2013, NEUROSCI BULL, V29, P460, DOI 10.1007/s12264-013-1364-5
   Siemionow M, 2010, MICROSURG, V30, P574, DOI 10.1002/micr.20799
   Silva D, 2021, MATER TODAY BIO, V9, DOI 10.1016/j.mtbio.2021.100093
   Sionkowska A, 2011, PROG POLYM SCI, V36, P1254, DOI 10.1016/j.progpolymsci.2011.05.003
   Sobacchi C, 2017, FRONT BIOENG BIOTECH, V5, DOI 10.3389/fbioe.2017.00032
   Sohn EJ, 2020, NEUROREPORT, V31, P515, DOI 10.1097/WNR.0000000000001435
   Sowa Y, 2016, PLAST RECONSTR SURG, V137, p318E, DOI 10.1097/01.prs.0000475762.86580.36
   Sridharan R, 2015, J MECH BEHAV BIOMED, V41, P124, DOI 10.1016/j.jmbbm.2014.10.002
   Stratton JA, 2017, ENEURO, V4, DOI 10.1523/ENEURO.0307-16.2017
   Sun JC, 2013, MATERIALS, V6, P1285, DOI 10.3390/ma6041285
   Sun MY, 2018, POLYMERS-BASEL, V10, DOI 10.3390/polym10111290
   SUNDERLAND S, 1951, BRAIN, V74, P491, DOI 10.1093/brain/74.4.491
   Szabó L, 2019, ACS APPL POLYM MATER, V1, P1326, DOI 10.1021/acsapm.9b00139
   Tamkovich SN, 2016, BIOCHEM MOSC SUPPL S, V10, P163, DOI 10.1134/S1990747816020112
   Théry C, 2009, NAT REV IMMUNOL, V9, P581, DOI 10.1038/nri2567
   Tomita K, 2012, J NEUROSCI RES, V90, P1392, DOI 10.1002/jnr.23002
   Touma E, 2007, EUR J NEUROSCI, V26, P3368, DOI 10.1111/j.1460-9568.2007.05943.x
   Uz M, 2017, ACTA BIOMATER, V53, P293, DOI 10.1016/j.actbio.2017.02.018
   VILLEGASPEREZ MP, 1988, J NEUROSCI, V8, P265
   Wang JH, 2021, BIOFABRICATION, V13, DOI 10.1088/1758-5090/ac0c5f
   Wang J, 2009, BRAIN RES, V1262, P7, DOI 10.1016/j.brainres.2009.01.056
   Wang L, 2020, DIABETES, V69, P749, DOI 10.2337/db19-0432
   Wang MD, 2013, FRONT MATER SCI, V7, P269, DOI 10.1007/s11706-013-0211-y
   Wang YM, 2015, ACS APPL MATER INTER, V7, P8437, DOI 10.1021/acsami.5b00215
   Wei ZJ, 2019, MOL CELL BIOCHEM, V457, P51, DOI 10.1007/s11010-019-03511-0
   Williams RR, 2015, CELL TRANSPLANT, V24, P115, DOI 10.3727/096368913X674657
   Woerly S, 2001, BIOMATERIALS, V22, P1095, DOI 10.1016/S0142-9612(00)00354-9
   Wood MD, 2015, EXP NEUROL, V265, P171, DOI 10.1016/j.expneurol.2015.02.001
   Wu ZX, 2020, MAT SCI ENG C-MATER, V109, DOI 10.1016/j.msec.2019.110530
   Xia HJ, 2016, J NEUROL SCI, V369, P88, DOI 10.1016/j.jns.2016.07.061
   Xiao SN, 2019, STEM CELL REV REP, V15, P664, DOI 10.1007/s12015-019-09893-4
   Xu YW, 2021, BIOMATERIALS, V268, DOI 10.1016/j.biomaterials.2020.120596
   Yang CY, 2021, J MATER CHEM B, V9, P567, DOI 10.1039/d0tb01605e
   Yu MM, 2021, ACTA BIOMATER, V134, P190, DOI 10.1016/j.actbio.2021.07.026
   Zamboni F, 2018, PROG MATER SCI, V97, P97, DOI 10.1016/j.pmatsci.2018.04.003
   Zhang YG, 2013, J MATER SCI-MATER M, V24, P1767, DOI 10.1007/s10856-013-4917-2
   Zhao LL, 2019, J CELL PHYSIOL, V234, P6876, DOI 10.1002/jcp.27446
   Zhao X, 2016, ADV FUNCT MATER, V26, P2809, DOI 10.1002/adfm.201504943
   Zheng CS, 2021, THERANOSTICS, V11, P2917, DOI 10.7150/thno.50825
   Zhu CL, 2018, NEUROSCI RES, V135, P21, DOI 10.1016/j.neures.2017.12.007
   Ziegler L, 2011, STEM CELL REV REP, V7, P394, DOI 10.1007/s12015-010-9198-2
   Zou JL, 2018, ADV FUNCT MATER, V28, DOI 10.1002/adfm.201705739
NR 156
TC 34
Z9 35
U1 6
U2 46
PU FRONTIERS MEDIA SA
PI LAUSANNE
PA AVENUE DU TRIBUNAL FEDERAL 34, LAUSANNE, CH-1015, SWITZERLAND
EI 1662-5102
J9 FRONT CELL NEUROSCI
JI Front. Cell. Neurosci.
PD JUN 28
PY 2022
VL 16
AR 926222
DI 10.3389/fncel.2022.926222
PG 18
WC Neurosciences
WE Science Citation Index Expanded (SCI-EXPANDED)
SC Neurosciences & Neurology
GA 2V1ZF
UT WOS:000823649500001
PM 35836742
OA gold, Green Published
DA 2025-07-17
ER

PT J
AU Pai, VR
   Singh, BN
   Singh, AK
AF Pai, Varsha
   Singh, Bhisham Narayan
   Singh, Abhishek Kumar
TI Insights into Advances and Applications of Biomaterials for Nerve Tissue
   Injuries and Neurodegenerative Disorders
SO MACROMOLECULAR BIOSCIENCE
LA English
DT Review
DE nanoparticles; nerve tissue injury; neurodegeneration; stem cells;
   tissue engineering
ID TRAUMATIC BRAIN-INJURY; STEM-CELL; DRUG-DELIVERY; LOADED NANOPARTICLES;
   DIFFERENTIATION; SCAFFOLDS; HYDROGEL; DISEASE; REPAIR; NANOTECHNOLOGY
AB The incidence of nerve tissue injuries, such as peripheral nerve injury, spinal cord injury, traumatic brain injury, and various neurodegenerative diseases (NDs), is continuously increasing because of stress, physical and chemical trauma, and the aging population worldwide. Restoration of the damaged nervous system is challenging because of its structural and functional complexity and limited regenerative ability. Additionally, there is no cure available for NDs except for medications that provide symptomatic relief. Stem cells offer an alternative approach for promoting damage repair, but their efficacy is limited by a compromised survival rate and neurogenesis process. To address these challenges, neural tissue engineering has emerged as a promising strategy in which stem cells are seeded or encapsulated within a suitable biomaterial construct, increasing cell survival and neurogenesis. Numerous biomaterials are utilized to create different types of constructs for this purpose. Researchers are trying to develop ideal scaffolds that combine biomaterials, cells, and molecules that exactly mimic the biological and mechanical properties of the tissue to achieve functional recovery associated with neurological dysfunction. This review focuses on exploring the development and applications of different biomaterials for their potential use in the diagnosis, therapy, nerve tissue regeneration, and treatment of neurological disorders.
   This review addresses different types of biomaterials and their applications in treating nerve tissue injuries and neurodegenerative disorders. Moreover, it highlights several FDA-approved biomaterial-based products and ongoing clinical trials on biomaterials for nerve tissue regeneration. image
C1 [Pai, Varsha; Singh, Abhishek Kumar] Manipal Acad Higher Educ, Manipal Ctr Biotherapeut Res, Manipal 576104, Karnataka, India.
   [Singh, Bhisham Narayan] Manipal Acad Higher Educ, Manipal Sch Life Sci, Dept Biotechnol, Manipal 576104, Karnataka, India.
C3 Manipal Academy of Higher Education (MAHE); Manipal Academy of Higher
   Education (MAHE)
RP Singh, AK (corresponding author), Manipal Acad Higher Educ, Manipal Ctr Biotherapeut Res, Manipal 576104, Karnataka, India.
EM abhishek.singh@manipal.edu
RI ; singh, Bhisham/AAT-1039-2021
OI Singh, Abhishek Kumar/0000-0002-3186-9898; 
FU Manipal Academy of Higher Education (MAHE), Manipal, Karnataka, India;
   Intramural Fund (MAHE/CDS/PHD/IMF/2023); MAHE, Manipal
FX The authors acknowledge the Manipal Academy of Higher Education (MAHE),
   Manipal, Karnataka, India, for supporting the study and providing open
   access funding. V.P. is thankful to MAHE, Manipal, for providing Dr. TMA
   Pai Research Fellowship. The study was supported by the Intramural Fund
   (MAHE/CDS/PHD/IMF/2023) provided by MAHE, Manipal.
CR Abbasi H., 2023, Neurosci Inform, DOI DOI 10.1016/J.NEURI.2023.100145
   Adepu S, 2021, MOLECULES, V26, DOI 10.3390/molecules26195905
   Alam M, 2016, BRAIN RES, V1646, P25, DOI 10.1016/j.brainres.2016.05.039
   Ali MA, 2021, NEUROCHEM INT, V146, DOI 10.1016/j.neuint.2021.105034
   Alvites R., 2018, Cogent Medicine, V5, DOI [DOI 10.1080/2331205X.2018.1466404, 10.1080/2331205x.2018.1466404, 10.1080/2331205X.2018.146640]
   Antman-Passig M, 2017, TISSUE ENG PT A, V23, P403, DOI [10.1089/ten.tea.2016.0185, 10.1089/ten.TEA.2016.0185]
   Niari SA, 2022, MICROSC RES TECHNIQ, V85, P1433, DOI 10.1002/jemt.24006
   Ashammakhi N, 2019, TISSUE ENG PART B-RE, V25, P471, DOI [10.1089/ten.teb.2019.0182, 10.1089/ten.TEB.2019.0182]
   Balasubramanian S., 2020, Nanoengineered Biomaterials for Advanced Drug Delivery, P713, DOI DOI 10.1016/B978-0-08-102985-5.00029-2
   Barnat M, 2020, SCIENCE, V369, P787, DOI 10.1126/science.aax3338
   Bedir T, 2020, MAT SCI ENG C-MATER, V110, DOI 10.1016/j.msec.2020.110741
   Bendor JT, 2013, NEURON, V79, P1044, DOI 10.1016/j.neuron.2013.09.004
   Bhattacharyya A, 2021, ADDIT MANUF, V37, DOI 10.1016/j.addma.2020.101639
   Birolini G, 2021, J CONTROL RELEASE, V330, P587, DOI 10.1016/j.jconrel.2020.12.051
   Bolshakova OI, 2023, CELLS-BASEL, V12, DOI 10.3390/cells12010170
   Boni R, 2018, J BIOMED SCI, V25, DOI 10.1186/s12929-018-0491-8
   Bordoni M, 2020, INT J MOL SCI, V21, DOI 10.3390/ijms21093243
   Cano A, 2021, J NANOBIOTECHNOL, V19, DOI 10.1186/s12951-021-00864-x
   Carnicer-Lombarte A, 2021, FRONT BIOENG BIOTECH, V9, DOI 10.3389/fbioe.2021.622524
   Chen HY, 2022, ENG REP, V4, DOI 10.1002/eng2.12471
   Chen TK, 2022, INT J BIOL MACROMOL, V197, P103, DOI 10.1016/j.ijbiomac.2021.12.074
   Choo S, 2024, J ORTHOP, V47, P122, DOI 10.1016/j.jor.2023.11.018
   Cong WS, 2019, ACS APPL MATER INTER, V11, P34725, DOI 10.1021/acsami.9b12319
   Conklin B, 2023, ADV DRUG DELIVER REV, V192, DOI 10.1016/j.addr.2022.114636
   Crupi R, 2020, ANTIOXIDANTS-BASEL, V9, DOI 10.3390/antiox9040297
   Heo DN, 2019, MAT SCI ENG C-MATER, V99, P582, DOI 10.1016/j.msec.2019.02.008
   Elkouzi A, 2019, NAT REV NEUROL, V15, P204, DOI 10.1038/s41582-019-0155-7
   Esworthy TJ, 2019, INT J SMART NANO MAT, V10, P177, DOI 10.1080/19475411.2019.1631899
   Fan SN, 2018, DRUG DELIV, V25, P1044, DOI 10.1080/10717544.2018.1461955
   Fasolino I, 2023, BIOMATER ADV, V146, DOI 10.1016/j.bioadv.2023.213312
   Fernández-Valle T, 2019, INT REV NEUROBIOL, V146, P281, DOI 10.1016/bs.irn.2019.06.014
   Fu RX, 2018, ADV OPT MATER, V6, DOI 10.1002/adom.201700941
   Ghasemi-Mobarakeh L, 2008, BIOMATERIALS, V29, P4532, DOI 10.1016/j.biomaterials.2008.08.007
   Ghuman H, 2018, ACTA BIOMATER, V80, P66, DOI 10.1016/j.actbio.2018.09.020
   Gu CY, 2023, EXP NEUROL, V370, DOI 10.1016/j.expneurol.2023.114547
   Gu XS, 2014, BIOMATERIALS, V35, P6143, DOI 10.1016/j.biomaterials.2014.04.064
   Ha T, 2023, CHEM ENG J, V463, DOI 10.1016/j.cej.2023.142284
   Habibizadeh M, 2021, J BIOMED MATER RES A, V109, P2237, DOI 10.1002/jbm.a.37208
   Hadavi D, 2016, FRONT BIOENG BIOTECH, V4, DOI 10.3389/fbioe.2016.00049
   Haring AP, 2019, BIOFABRICATION, V11, DOI 10.1088/1758-5090/ab02c9
   Higuchi A, 2019, PROG MATER SCI, V103, P374, DOI 10.1016/j.pmatsci.2019.02.002
   Hoben Gwendolyn, 2015, Hand (N Y), V10, P396, DOI 10.1007/s11552-014-9720-0
   Homaeigohar S, 2019, CARBOHYD POLYM, V224, DOI 10.1016/j.carbpol.2019.115112
   Houkin K., 2017, CELL THERAPY CEREBRA
   Hu HJ, 2023, MACROMOL BIOSCI, V23, DOI 10.1002/mabi.202200577
   Hu KL, 2011, INT J PHARMACEUT, V415, P273, DOI 10.1016/j.ijpharm.2011.05.062
   Hunt CPJ, 2021, ADV FUNCT MATER, V31, DOI 10.1002/adfm.202105301
   Jarrahi A, 2020, BIOMEDICINES, V8, DOI 10.3390/biomedicines8100389
   Johnson SA, 2022, DRUGS, V82, P1367, DOI 10.1007/s40265-022-01769-1
   Joshi A, 2023, ADV HEALTHC MATER, V12, DOI 10.1002/adhm.202300701
   Kalmykov A, 2019, SCI ADV, V5, DOI 10.1126/sciadv.aax0729
   Karthivashan G, 2020, BIOMATERIALS, V232, DOI 10.1016/j.biomaterials.2019.119704
   Kiernan MC, 2021, NAT REV NEUROL, V17, P104, DOI 10.1038/s41582-020-00434-z
   Kim A, 2021, INT J MOL SCI, V22, DOI 10.3390/ijms22168363
   Knowlton S, 2018, TRENDS NEUROSCI, V41, P31, DOI 10.1016/j.tins.2017.11.001
   Krause P, 2022, J NEURAL TRANSM, V129, P1419, DOI 10.1007/s00702-022-02562-w
   Krishnan UM, 2021, NEUROCHEM INT, V145, DOI 10.1016/j.neuint.2021.105003
   Kumar A, 2020, BRAIN SCI, V10, DOI 10.3390/brainsci10010043
   Kuo YC, 2017, J TAIWAN INST CHEM E, V77, P92, DOI 10.1016/j.jtice.2017.05.011
   Ladak AA, 2019, WORLD NEUROSURG, V131, P126, DOI 10.1016/j.wneu.2019.07.039
   Lavorato A, 2021, INT J MOL SCI, V22, DOI 10.3390/ijms22020572
   Lee SSNK, 2020, BIOELECTRICITY, V2, P321, DOI 10.1089/bioe.2020.0044
   Li LM, 2022, ACS NANO, V16, P10811, DOI 10.1021/acsnano.2c02898
   Li R, 2021, TISSUE ENG PT A, V27, P771, DOI [10.1089/ten.tea.2020.0227, 10.1089/ten.TEA.2020.0227]
   Li RJ, 2014, CELL BIOCHEM BIOPHYS, V68, P449, DOI 10.1007/s12013-013-9742-1
   Li X, 2022, BIOMATERIALS, V291, DOI 10.1016/j.biomaterials.2022.121904
   Li X, 2017, BIOMATERIALS, V137, P73, DOI 10.1016/j.biomaterials.2017.05.027
   Li Y, 2021, FRONT NEUROL, V12, DOI 10.3389/fneur.2021.768267
   Lin YF, 2023, BIOMATER ADV, V151, DOI 10.1016/j.bioadv.2023.213473
   Lischer M, 2023, INT J MOL SCI, V24, DOI 10.3390/ijms24097800
   Liu XY, 2023, CARBOHYD POLYM, V306, DOI 10.1016/j.carbpol.2023.120578
   Liu XY, 2021, BIOMATERIALS, V272, DOI 10.1016/j.biomaterials.2021.120771
   Lopes B, 2022, INT J MOL SCI, V23, DOI 10.3390/ijms23020918
   Ma SS, 2021, ACTA BIOMATER, V131, P185, DOI 10.1016/j.actbio.2021.06.038
   Marcuzzo S, 2019, CELLS-BASEL, V8, DOI 10.3390/cells8030279
   Masrori P, 2020, EUR J NEUROL, V27, P1918, DOI 10.1111/ene.14393
   Mathias K, 2024, MICROVASC RES, V151, DOI 10.1016/j.mvr.2023.104621
   McCrary MR, 2022, EXP NEUROL, V357, DOI 10.1016/j.expneurol.2022.114177
   Mead RJ, 2023, NAT REV DRUG DISCOV, V22, P185, DOI 10.1038/s41573-022-00612-2
   Medina DX, 2020, FRONT BIOENG BIOTECH, V8, DOI 10.3389/fbioe.2020.00224
   Miao SD, 2018, ADV BIOSYST, V2, DOI 10.1002/adbi.201800101
   Mirzaei S, 2021, ACS CHEM NEUROSCI, V12, P4224, DOI 10.1021/acschemneuro.1c00484
   Mobini S, 2017, CURR OPIN BIOMED ENG, V4, P134, DOI 10.1016/j.cobme.2017.10.010
   Modrak M, 2020, J NEUROSCI RES, V98, P780, DOI 10.1002/jnr.24538
   Mustafa G, 2023, J DRUG DELIV SCI TEC, V87, DOI 10.1016/j.jddst.2023.104774
   Nabi B, 2020, DRUG DEV IND PHARM, V46, P471, DOI 10.1080/03639045.2020.1730396
   Ng SY, 2019, FRONT CELL NEUROSCI, V13, DOI 10.3389/fncel.2019.00528
   Nih LR, 2016, CURR OPIN BIOTECH, V40, P155, DOI 10.1016/j.copbio.2016.04.021
   Nimgampalle M, 2023, AGEING RES REV, V89, DOI 10.1016/j.arr.2023.101994
   Nourbakhsh M, 2020, MAT SCI ENG C-MATER, V117, DOI 10.1016/j.msec.2020.111328
   Orive G, 2009, NAT REV NEUROSCI, V10, P682, DOI 10.1038/nrn2685
   Pahuja R, 2015, ACS NANO, V9, P4850, DOI 10.1021/nn506408v
   Pan L, 2021, CURR NEUROL NEUROSCI, V21, DOI 10.1007/s11910-021-01093-3
   Panda AK, 2021, MAT SCI ENG R, V146, DOI 10.1016/j.mser.2021.100630
   Patel T., 2023, Biosens. Bioelectron. X, V14, DOI [DOI 10.1016/J.BIOSX.2023.100349, 10.1016/j.biosx.2023.100349]
   Prashar S., 2022, ACS BIOMATER SCI ENG, V8, P4838
   Radic B, 2018, ACTA CLIN CROAT, V57, P561, DOI 10.20471/acc.2018.57.03.20
   Rahmanian M, 2023, ENVIRON RES, V235, DOI 10.1016/j.envres.2023.116563
   Rajkumar M, 2023, J CHEM NEUROANAT, V133, DOI 10.1016/j.jchemneu.2023.102337
   Reddy MSB, 2021, POLYMERS-BASEL, V13, DOI 10.3390/polym13071105
   Roh EJ, 2023, BIOMATERIALS, V299, DOI 10.1016/j.biomaterials.2023.122160
   Roth JG, 2021, NAT REV NEUROSCI, V22, P593, DOI 10.1038/s41583-021-00496-y
   Sadeghi A, 2023, CURR OPIN BIOMED ENG, V25, DOI 10.1016/j.cobme.2022.100420
   Saeedi M, 2019, BIOMED PHARMACOTHER, V111, P666, DOI 10.1016/j.biopha.2018.12.133
   Samadian H, 2020, INT J BIOL MACROMOL, V150, P380, DOI 10.1016/j.ijbiomac.2020.02.102
   Sha Q, 2023, ACTA BIOMATER, V167, P219, DOI 10.1016/j.actbio.2023.05.044
   Shabani L, 2023, BIOMED ENG ONLINE, V22, DOI 10.1186/s12938-022-01062-y
   Shan DY, 2019, ADV DRUG DELIVER REV, V148, P219, DOI 10.1016/j.addr.2019.06.004
   Shen H, 2022, ADV FUNCT MATER, V32, DOI 10.1002/adfm.202110628
   Shi W, 2012, BIOMATERIALS, V33, P3119, DOI 10.1016/j.biomaterials.2012.01.009
   Sivanarayanan TB, 2023, TISSUE CELL, V82, DOI 10.1016/j.tice.2023.102053
   Srinivas A, 2023, Meas: Sens, V29, DOI DOI 10.1016/J.MEASEN.2023.100871
   Srivastava S, 2021, EUR J MED CHEM, V216, DOI 10.1016/j.ejmech.2021.113320
   Stahl CM, 2020, NEUROL CLIN, V38, P367, DOI 10.1016/j.ncl.2020.01.010
   Stoker TB, 2022, PRACT NEUROL, V22, P32, DOI 10.1136/practneurol-2021-003074
   Stoker Thomas B, 2020, F1000Res, V9, DOI 10.12688/f1000research.25634.1
   Sung YK, 2020, BIOMATER RES, V24, DOI 10.1186/s40824-020-00190-7
   Tang XY, 2014, NATURAL AND SYNTHETIC BIOMEDICAL POLYMERS, P351
   Tapeinos C, 2021, ADV NANOBIOMED RES, V1, DOI 10.1002/anbr.202000059
   Thapa K, 2021, J MOL NEUROSCI, V71, P1725, DOI 10.1007/s12031-021-01841-7
   Tiwari P, 2023, ADV COLLOID INTERFAC, V311, DOI 10.1016/j.cis.2022.102824
   Torromino G, 2021, PROG NEUROBIOL, V197, DOI 10.1016/j.pneurobio.2020.101895
   Vaz M, 2020, EUR J PHARMACOL, V887, DOI 10.1016/j.ejphar.2020.173554
   Veletic M, 2019, P IEEE, V107, P1425, DOI 10.1109/JPROC.2019.2915199
   Vijayavenkataraman S, 2020, ACTA BIOMATER, V106, P54, DOI 10.1016/j.actbio.2020.02.003
   Wang J, 2021, BIOACT MATER, V6, P1988, DOI 10.1016/j.bioactmat.2020.12.017
   Wang SS, 2024, BIOACT MATER, V31, P563, DOI 10.1016/j.bioactmat.2023.09.002
   Wong FSY, 2014, INT J MOL SCI, V15, P10669, DOI 10.3390/ijms150610669
   Wu WB, 2023, MATER TODAY BIO, V20, DOI 10.1016/j.mtbio.2023.100652
   Xiang W, 2023, INT J BIOL MACROMOL, V230, DOI 10.1016/j.ijbiomac.2023.123447
   Xin NN, 2022, J MATER CHEM B, V10, P6315, DOI 10.1039/d2tb01111e
   Xing DX, 2017, INT J MOL SCI, V18, DOI 10.3390/ijms18020234
   Xu JP, 2022, CHEM ENG J, V446, DOI 10.1016/j.cej.2022.137180
   Xu XJ, 2021, TRANSL NEURODEGENER, V10, DOI 10.1186/s40035-021-00250-5
   Xu YB, 2019, BIOACT MATER, V4, P366, DOI 10.1016/j.bioactmat.2019.11.002
   Yan QT, 2017, J BIOMAT SCI-POLYM E, V28, P1394, DOI 10.1080/09205063.2017.1329888
   Yang PX, 2023, BIOACT MATER, V30, P85, DOI 10.1016/j.bioactmat.2023.07.003
   Yi S, 2019, EXP NEUROL, V319, DOI 10.1016/j.expneurol.2018.05.016
   Yiannopoulou KG, 2020, J CENT NERV SYST DIS, V12, DOI 10.1177/1179573520907397
   Yu MF, 2023, TRENDS MOL MED, V29, P886, DOI 10.1016/j.molmed.2023.08.005
   Yu XL, 2020, POLYMERS-BASEL, V12, DOI 10.3390/polym12081637
   Zarren G, 2021, J MOL STRUCT, V1227, DOI 10.1016/j.molstruc.2020.129668
   Zeng X, 2023, BIOMATERIALS, V299, DOI 10.1016/j.biomaterials.2023.122161
   Zhang DH, 2021, ADV FUNCT MATER, V31, DOI 10.1002/adfm.202007226
   Zhang PX, 2019, NEURAL REGEN RES, V14, P51, DOI 10.4103/1673-5374.243701
   Zhao XC, 2023, BIOACT MATER, V24, P331, DOI 10.1016/j.bioactmat.2022.12.024
   Zheng YT, 2021, BIOACT MATER, V6, P627, DOI 10.1016/j.bioactmat.2020.08.026
NR 147
TC 8
Z9 8
U1 12
U2 16
PU WILEY-V C H VERLAG GMBH
PI WEINHEIM
PA POSTFACH 101161, 69451 WEINHEIM, GERMANY
SN 1616-5187
EI 1616-5195
J9 MACROMOL BIOSCI
JI Macromol. Biosci.
PD DEC
PY 2024
VL 24
IS 12
DI 10.1002/mabi.202400150
EA SEP 2024
PG 22
WC Biochemistry & Molecular Biology; Materials Science, Biomaterials;
   Polymer Science
WE Science Citation Index Expanded (SCI-EXPANDED)
SC Biochemistry & Molecular Biology; Materials Science; Polymer Science
GA P7F3W
UT WOS:001322050100001
PM 39348168
OA hybrid
DA 2025-07-17
ER

PT J
AU Lan, SM
   Yang, CC
   Lee, CL
   Lee, JS
   Jou, IM
AF Lan, Sheng-Min
   Yang, Cheng-Chang
   Lee, Chia-Lung
   Lee, Jung-Shun
   Jou, I-Ming
TI The effect of molecular weight and concentration of hyaluronan on the
   recovery of the rat sciatic nerve sustaining acute traumatic injury
SO BIOMEDICAL MATERIALS
LA English
DT Article
DE hyaluronan; molecular weight; nerve regeneration; peripheral nerve
ID SPINAL-CORD-INJURY; PERIPHERAL-NERVE; WALLERIAN DEGENERATION; FUNCTIONAL
   RECOVERY; SCHWANN-CELLS; REGENERATION; ACID; SYSTEM; HYDROGEL; DELIVERY
AB Acute traumatic peripheral nerve injury remains a significant clinical issue affecting mostly young individuals and their productivity in spite of advances in current medicine. Hyaluronan has been explored in this scenario for its anti-adhesive and high biocompatibility properties for decades. The molecular weight and concentration of the locally applied hyaluronan has been overlooked and not optimized. We used different molecular weights and concentrations of hyaluronan in a rat sciatic nerve crush injury model and found better overall outcomes with high molecular weight (3000 kDa) hyaluronan. The anti-inflammatory effect of the higher molecular weight hyaluronan may have a more favorable effect. We conclude that the optimization of hyaluronan is necessary when incorporating hyaluronan in the engineering of biomaterials for use in acute traumatic peripheral nerve injury.
C1 [Lan, Sheng-Min] Natl Cheng Kung Univ Hosp, Dept Orthoped, Dou Liou Branch, Yunlin 640, Taiwan.
   [Lan, Sheng-Min; Lee, Chia-Lung] Natl Cheng Kung Univ Hosp, Dept Orthopaed, Tainan 704, Taiwan.
   [Yang, Cheng-Chang] Natl Cheng Kung Univ, Coll Med, Inst Basic Med Sci, Tainan 701, Taiwan.
   [Lee, Jung-Shun] Natl Cheng Kung Univ, Coll Med, Natl Cheng Kung Univ Hosp, Div Neurosurg,Dept Surg, Tainan 704, Taiwan.
   [Jou, I-Ming] I Shou Univ, E Da Hosp, Dept Orthoped, Kaohsiung 824, Taiwan.
C3 National Cheng Kung University; National Cheng Kung University Hospital;
   National Cheng Kung University; National Cheng Kung University Hospital;
   National Cheng Kung University; National Cheng Kung University; National
   Cheng Kung University Hospital; E-Da Hospital; I Shou University
RP Jou, IM (corresponding author), I Shou Univ, E Da Hosp, Dept Orthoped, Kaohsiung 824, Taiwan.
EM ed109325@edah.org.tw
CR Ali M, 2012, ANAL BIOANAL CHEM, V402, P1269, DOI 10.1007/s00216-011-5531-0
   BRIDGE PM, 1994, EXP NEUROL, V127, P284, DOI 10.1006/exnr.1994.1104
   Campana WM, 2007, BRAIN BEHAV IMMUN, V21, P522, DOI 10.1016/j.bbi.2006.12.008
   Chan KM, 2014, EXP NEUROL, V261, P826, DOI 10.1016/j.expneurol.2014.09.006
   Cowman MK, 2015, FRONT IMMUNOL, V6, DOI 10.3389/fimmu.2015.00261
   Evans-Jones G, 2003, ARCH DIS CHILD-FETAL, V88, P185, DOI 10.1136/fn.88.3.F185
   FU SY, 1995, J NEUROSCI, V15, P3876
   Goldberg Victor M, 2010, J Pain Res, V3, P51, DOI 10.2147/JPR.S4733
   Inserra MM, 1998, MICROSURG, V18, P119, DOI 10.1002/(SICI)1098-2752(1998)18:2<119::AID-MICR10>3.0.CO;2-0
   Jou IM, 2007, SPINE, V32, P2111, DOI 10.1097/BRS.0b013e3181453fa5
   Jou IM, 2004, SPINE, V29, P147, DOI 10.1097/01.BRS.0000107228.17075.B9
   Karbownik MS, 2013, PHARMACOL REP, V65, P1056, DOI 10.1016/S1734-1140(13)71465-8
   Lan SM, 2015, J BIOMED MATER RES B, V103, P718, DOI 10.1002/jbm.b.33251
   LIU HM, 1995, J NEUROPATH EXP NEUR, V54, P487, DOI 10.1097/00005072-199507000-00002
   Martinez AMB, 1998, J SUBMICR CYTOL PATH, V30, P451
   Martinez Ana Maria Blanco, 2014, World J Stem Cells, V6, P179, DOI 10.4252/wjsc.v6.i2.179
   Mohammad JA, 2000, ANN PLAS SURG, V44, P59, DOI 10.1097/00000637-200044010-00010
   Murinson BB, 2005, J NEUROSCI, V25, P1179, DOI 10.1523/JNEUROSCI.1372-04.2005
   Noble J, 1998, J TRAUMA, V45, P116, DOI 10.1097/00005373-199807000-00025
   Özgenel GY, 2003, MICROSURG, V23, P575, DOI 10.1002/micr.10209
   Park JS, 2011, CLIN ORTHOP SURG, V3, P315, DOI 10.4055/cios.2011.3.4.315
   Park J, 2010, J BIOMED MATER RES A, V93A, P1091, DOI 10.1002/jbm.a.32519
   PELLEGRINO RG, 1986, J NEUROCYTOL, V15, P17, DOI 10.1007/BF02057901
   Barreiros VCP, 2014, GROWTH FACTORS, V32, P164, DOI 10.3109/08977194.2014.952727
   Petrey AC, 2014, FRONT IMMUNOL, V5, DOI 10.3389/fimmu.2014.00101
   Robinson Lawrence R, 2004, Suppl Clin Neurophysiol, V57, P173
   Ruppert SM, 2014, IMMUNOL RES, V58, P186, DOI 10.1007/s12026-014-8495-2
   Sarikcioglu L, 2009, FOLIA MORPHOL, V68, P1
   SECKEL BR, 1995, J NEUROSCI RES, V40, P318, DOI 10.1002/jnr.490400305
   Seddon HJ, 1942, BRIT MED J, V1942, P237, DOI 10.1136/bmj.2.4260.237
   Stern R, 2006, EUR J CELL BIOL, V85, P699, DOI 10.1016/j.ejcb.2006.05.009
   STOLL G, 1989, J NEUROCYTOL, V18, P671, DOI 10.1007/BF01187086
   SUNDERLAND S, 1947, ARCH NEURO PSYCHIATR, V58, P251, DOI 10.1001/archneurpsyc.1947.02300320002001
   SUNDERLAND S, 1951, BRAIN, V74, P491, DOI 10.1093/brain/74.4.491
   Vistejnova L, 2014, CYTOKINE, V70, P97, DOI 10.1016/j.cyto.2014.07.006
   Wang J, 2015, NEUROCHEM RES, V40, P98, DOI 10.1007/s11064-014-1470-4
   Wang KK, 1998, MICROSURG, V18, P270, DOI 10.1002/(SICI)1098-2752(1998)18:4<270::AID-MICR11>3.0.CO;2-V
   Wang YF, 2012, BIOMATERIALS, V33, P2681, DOI 10.1016/j.biomaterials.2011.12.031
   Yamanokuchi Hiroko, 2012, Kokubyo Gakkai Zasshi, V79, P100
   Zhai QW, 2003, NEURON, V39, P217, DOI 10.1016/S0896-6273(03)00429-X
NR 40
TC 4
Z9 4
U1 0
U2 12
PU IOP PUBLISHING LTD
PI BRISTOL
PA TEMPLE CIRCUS, TEMPLE WAY, BRISTOL BS1 6BE, ENGLAND
SN 1748-6041
EI 1748-605X
J9 BIOMED MATER
JI Biomed. Mater.
PD AUG 25
PY 2017
VL 12
IS 4
AR 045024
DI 10.1088/1748-605X/aa6f1a
PG 12
WC Engineering, Biomedical; Materials Science, Biomaterials
WE Science Citation Index Expanded (SCI-EXPANDED)
SC Engineering; Materials Science
GA FD6PS
UT WOS:000407651000003
PM 28812542
DA 2025-07-17
ER

PT J
AU Chen, KZ
   Ding, L
   Shui, H
   Liang, YR
   Zhang, XM
   Wang, T
   Li, LK
   Liu, SX
   Wu, HF
AF Chen, Kangzhen
   Ding, Lu
   Shui, Hua
   Liang, Yinru
   Zhang, Xiaomin
   Wang, Tao
   Li, Linke
   Liu, Shuxian
   Wu, Hongfu
TI MiR-615 Agomir Encapsulated in Pluronic F-127 Alleviates Neuron Damage
   and Facilitates Function Recovery After Brachial Plexus Avulsion
SO JOURNAL OF MOLECULAR NEUROSCIENCE
LA English
DT Article
DE MiR-615; Pluronic F-127(PF-127); Motoneuron; Brachial plexus avulsion
   (BPA)
ID FOCAL CEREBRAL-ISCHEMIA; LEUCINE-RICH REPEAT; SPINAL-CORD-INJURY;
   LINGO-1; INHIBITION; MICRORNAS; SURVIVAL
AB Brachial plexus avulsion (BPA) is a devastating traumatic peripheral nerve injury complicated with paralysis of the upper extremity. We previously reported that leucine-rich repeat and immunoglobulin-like domain-containing NOGO receptor-interacting protein 1 (LINGO-1) has a potent role in inhibiting neuron survival and axonal regeneration after the central nervous system (CNS) damage and miR-615 is a potential microRNA (miRNA) negatively regulated LINGO-1. However, the effect of miR-615 in BPA remains to be elucidated. Accumulating evidence indicates that pluronic F-127 (PF-127) hydrogel could serve as a promising vehicle for miRNA encapsulation. Thus, to further explore the potential role of hydrogel-miR-615 in BPA-reimplantation, the present study established the BPA rat model and injected miR-615 agomir encapsulated by PF-127 hydrogel into the reimplantation site using a microsyringe. In this study, results indicated that hydrogel-miR-615 agomir effectively alleviated motoneuron loss by LINGO-1 inhibition, promoted musculocutaneous nerve regeneration and myelination, reduced astrocytes activation, promoted angiogenesis and attenuated peripheral amyotrophy, leading to improved motor functional rehabilitation of the upper extremity. In conclusion, our findings demonstrate that miR-615-loaded PF-127 hydrogel may represent a novel therapeutic strategy for BPA treatment.
C1 [Chen, Kangzhen; Shui, Hua; Liu, Shuxian] Guangdong Med Univ, Guangzhou Huadu Affiliated Hosp, Dept Anesthesiol, Guangzhou Huadu Dist Maternal & Child Hlth Care H, Guangzhou 510800, Peoples R China.
   [Chen, Kangzhen; Ding, Lu; Liang, Yinru; Zhang, Xiaomin; Li, Linke; Wu, Hongfu] Guangdong Med Univ, Key Lab Stem Cell & Regenerat Tissue Engn, Dongguan 523808, Peoples R China.
   [Ding, Lu] Sun Yat Sen Univ, Affiliated Hosp 7, Sci Res Ctr, Shenzhen 518107, Peoples R China.
   [Wang, Tao] Guangdong Med Univ, Dept Surg, Hosp 3, Longjiang Hosp Shunde Dist, Foshan 528318, Peoples R China.
C3 Guangdong Medical University; Guangdong Medical University; Sun Yat Sen
   University; Guangdong Medical University
RP Liu, SX (corresponding author), Guangdong Med Univ, Guangzhou Huadu Affiliated Hosp, Dept Anesthesiol, Guangzhou Huadu Dist Maternal & Child Hlth Care H, Guangzhou 510800, Peoples R China.; Wu, HF (corresponding author), Guangdong Med Univ, Key Lab Stem Cell & Regenerat Tissue Engn, Dongguan 523808, Peoples R China.
EM 361616861@qq.com; hongfuw@126.com
RI zhang, xiaomin/IQX-1078-2023
FU National Natural Science Foundation of China [82071374]; Characteristic
   Innovation Project of Colleges and Universities in Guangdong Province of
   China [2018KTSCX075]; Key Project of Social Development of Dongguan of
   China [20185071521640]; second-level projects of discipline construction
   in Guangdong Medical University [1.13, 4.1.19]; College Students Science
   and Technology Innovation Cultivation Project in Guangdong of China
   [pdjh2020b0257, pdjh2020b0263]; College Students Innovative Experimental
   Project in Guangdong Medical University, China [ZZDS006, ZYDS005,
   ZYDB004, FYDY003]; College Students' Science and Technology Innovation
   Training Project [202010571027, 202010571054, 202010571055,
   202010571084, 202010571099, GDMU2019054, GDMU2019055, GDMU2019099,
   GDMU2019123, GDMU2019027, GDMU2019084]; Scientific and Technological
   Projects of Dongguan City [202050715023190]; Scientific Research Project
   of Traditional Chinese Medicine in Guangdong Province [20202098]
FX This work was supported by a grant from the National Natural Science
   Foundation of China, No. 82071374 (to HFW), Characteristic Innovation
   Project of Colleges and Universities in Guangdong Province of China, No.
   2018KTSCX075 (to HFW), the Key Project of Social Development of Dongguan
   of China, No. 20185071521640 (to HFW), second-level projects of
   discipline construction in Guangdong Medical University, No. 1.13 and
   No. 4.1.19 (to HFW), College Students Science and Technology Innovation
   Cultivation Project in Guangdong of China, Nos.pdjh2020b0257 (to HFW),
   pdjh2020b0263 (to HFW), College Students Innovative Experimental Project
   in Guangdong Medical University, China, Nos. ZZDS006 (to HFW), ZYDS005
   (to HFW), ZYDB004 (to HFW), FYDY003 (to HFW), College Students' Science
   and Technology Innovation Training Project, Nos. 202010571027 (to HFW),
   202010571054 (to HFW), 202010571055 (to HFW), 202010571084 (to HFW),
   202010571099 (to HFW), GDMU2019054 (to HFW), GDMU2019055 (to HFW),
   GDMU2019099, GDMU2019123 (to HFW), GDMU2019027 (to HFW), GDMU2019084 (to
   HFW), the Scientific and Technological Projects of Dongguan City, No.
   202050715023190 (to HFW), and Scientific Research Project of Traditional
   Chinese Medicine in Guangdong Province, No. 20202098 (to TW).
CR Araújo MR, 2017, EXP NEUROL, V294, P45, DOI 10.1016/j.expneurol.2017.04.009
   Bartel DP, 2009, CELL, V136, P215, DOI 10.1016/j.cell.2009.01.002
   Butler JM, 2010, NAT REV CANCER, V10, P138, DOI 10.1038/nrc2791
   Chen AM, 2017, INT J RADIAT ONCOL, V98, P83, DOI 10.1016/j.ijrobp.2017.01.244
   Chen NN, 2016, CRIT CARE MED, V44, pE146, DOI 10.1097/CCM.0000000000001351
   Dasen JS, 2003, NATURE, V425, P926, DOI 10.1038/nature02051
   Ding L, 2019, TISSUE ENG PT A, V25, P1381, DOI [10.1089/ten.tea.2018.0282, 10.1089/ten.TEA.2018.0282]
   Diniz IMA, 2015, J MATER SCI-MATER M, V26, DOI 10.1007/s10856-015-5493-4
   Farina C, 2007, TRENDS IMMUNOL, V28, P138, DOI 10.1016/j.it.2007.01.005
   Icli B, 2019, ARTERIOSCL THROM VAS, V39, P1458, DOI 10.1161/ATVBAHA.119.312726
   Inoue H, 2007, P NATL ACAD SCI USA, V104, P14430, DOI 10.1073/pnas.0700901104
   Institute for Laboratory Animal Research, 1996, GUID CAR US LAB AN, P1
   Liu C, 2017, THERANOSTICS, V7, P2863, DOI 10.7150/thno.19353
   Liu CY, 2012, J NEUROCHEM, V120, P830, DOI 10.1111/j.1471-4159.2011.07624.x
   Mabuchi T, 2005, J CEREBR BLOOD F MET, V25, P257, DOI 10.1038/sj.jcbfm.9600027
   Mi S, 2008, INT J BIOCHEM CELL B, V40, P1971, DOI 10.1016/j.biocel.2008.03.018
   Midha R, 2019, J NEUROSURG, V130, P675, DOI 10.3171/2018.11.JNS181520
   Ruan LH, 2015, BRAIN RES, V1623, P166, DOI 10.1016/j.brainres.2015.02.042
   Sellers DL, 2014, BIOMATERIALS, V35, P8895, DOI 10.1016/j.biomaterials.2014.06.051
   Smith BW, 2018, JAMA PEDIATR, V172, P585, DOI 10.1001/jamapediatrics.2018.0124
   Stallings RL, 2011, SEMIN CANCER BIOL, V21, P283, DOI 10.1016/j.semcancer.2011.07.001
   Tripathi R, 2011, GENE EXPR PATTERNS, V11, P334, DOI 10.1016/j.gep.2011.03.004
   Wang JJ, 2018, THERANOSTICS, V8, P3408, DOI 10.7150/thno.25156
   Wang T, 2019, NEURAL REGEN RES, V14, P1069, DOI 10.4103/1673-5374.250629
   Woltering JM, 2008, PLOS ONE, V3, DOI 10.1371/journal.pone.0001396
   Wu HF, 2013, BIOMATERIALS, V34, P1686, DOI 10.1016/j.biomaterials.2012.11.013
   Wu HF, 2020, MOL NEUROBIOL, V57, P3057, DOI 10.1007/s12035-020-01936-z
   Wu WT, 2003, J NEUROTRAUM, V20, P603, DOI 10.1089/089771503767168528
   Yan TD, 2018, NAT COMMUN, V9, DOI 10.1038/s41467-017-02601-1
   Yuan QJ, 2000, NEUROREPORT, V11, P2237, DOI 10.1097/00001756-200007140-00035
   Zhai ZY, 2019, NEURAL REGEN RES, V14, P1743, DOI 10.4103/1673-5374.257528
   Zhang ZH, 2009, J BIOL CHEM, V284, P15717, DOI 10.1074/jbc.M808751200
NR 32
TC 3
Z9 3
U1 1
U2 24
PU SPRINGERNATURE
PI LONDON
PA CAMPUS, 4 CRINAN ST, LONDON, N1 9XW, ENGLAND
SN 0895-8696
EI 1559-1166
J9 J MOL NEUROSCI
JI J. Mol. Neurosci.
PD JAN
PY 2022
VL 72
IS 1
BP 136
EP 148
DI 10.1007/s12031-021-01916-5
EA SEP 2021
PG 13
WC Biochemistry & Molecular Biology; Neurosciences
WE Science Citation Index Expanded (SCI-EXPANDED)
SC Biochemistry & Molecular Biology; Neurosciences & Neurology
GA YF8DL
UT WOS:000700748000002
PM 34569008
OA Green Published, Green Submitted, hybrid
DA 2025-07-17
ER

PT J
AU Cai, C
   Zhu, HM
   Chen, YJ
   Chen, C
   Li, H
   Yang, Z
   Liu, HZ
AF Cai, Chao
   Zhu, Huimin
   Chen, Yujie
   Chen, Chi
   Li, Hua
   Yang, Zhi
   Liu, Hezhou
TI Conductive nerve guide conduits based on wet-adhesive hydrogel to
   accelerate peripheral nerve repair
SO APPLIED MATERIALS TODAY
LA English
DT Article
DE Conductive hydrogel NGCs; Wet-adhesive; Bioinspired; Tissue repair
ID SCAFFOLDS; MATRIX; INJURY
AB Peripheral nerve injury is a serious traumatic condition, and primary repair or tension-free anastomosis remains an unresolved challenge in nerve restoration. Currently, surgical treatment has critical limitations, such as granulomatous inflammation and numbness of the end limbs. Nerve guidance conduits (NGCs), which are tissue-adaptable and conductive, have shown promise for effective nerve repair. Inspired by the adhesion mechanism (cation-pi interactions) of bilayer membrane systems and mussel foot proteins, we developed a promising wireless suture using wet-adhesive hydrogel NGCs. The prepared hydrogel conduits had good electrical conductivity, flexibility, mechanical stability, and wet tissue adhesion and exhibited excellent cytocompatibility with neuronal and Schwann cells. An in vivo rat sciatic nerve transection injury model confirmed that the hydrogel NGCs not only firmly adhere to wet nerve tissue and corkingly connect the proximal to distal ends, but also improve electroconduction velocity and sciatic nerve function index, which significantly enhance peripheral nerve repair. Histological analysis and immunostaining confirmed robust and orderly nerve regeneration through the conductive hydrogel NGCs. In summary, wet-adhesive hydrogel NGCs may serve as effective wireless suture candidates for promoting neural repair. (C) 2022 Elsevier Ltd. All rights reserved.
C1 [Cai, Chao; Chen, Yujie; Chen, Chi; Li, Hua; Liu, Hezhou] Shanghai Jiao Tong Univ, Sch Mat Sci & Engn, State Key Lab Met Matrix Composites, Shanghai 200240, Peoples R China.
   [Zhu, Huimin; Yang, Zhi] Shanghai Jiao Tong Univ, Sch Med, Shanghai Peoples Hosp 9, Shanghai Res Inst Stomatol,Natl Clin Res Ctr Stoma, Shanghai 200011, Peoples R China.
C3 Shanghai Jiao Tong University; Shanghai Jiao Tong University
RP Chen, YJ (corresponding author), Shanghai Jiao Tong Univ, Sch Mat Sci & Engn, State Key Lab Met Matrix Composites, Shanghai 200240, Peoples R China.; Yang, Z (corresponding author), Shanghai Jiao Tong Univ, Sch Med, Shanghai Peoples Hosp 9, Shanghai Res Inst Stomatol,Natl Clin Res Ctr Stoma, Shanghai 200011, Peoples R China.
EM yujiechen@sjtu.edu.cn; YANGZ1121@sh9hospital.org.cn
RI Chen, Yujie/AAN-3605-2020; zhang, chenhong/HCH-9822-2022; zhu,
   huimin/JZT-6551-2024
FU Natural Science Foundation of China (NSFC) [U1733130, 11704244,
   11674218]; National Key Research and Development Program of China
   [2020YFC1910204]; Shanghai Ninth People's Hospital Affiliated to
   Shanghai Jiaotong University School of Medicine Cross Fund [JYJC202013];
   Shanghai Municioal Science and Technology Major Project [2018SHZDZX05]
FX The authors gratefully acknowledge financial support from the grant of
   the Natural Science Foundation of China (NSFC) (No. U1733130, 11704244,
   11674218) , National Key Research and Development Program of China (No.
   2020YFC1910204) , Shanghai Ninth People's Hospital Affiliated to
   Shanghai Jiaotong University School of Medicine Cross Fund (No.
   JYJC202013) , and Shanghai Municioal Science and Technology Major
   Project (No. 2018SHZDZX05) . All an-imal experiments in this work were
   approved by the Institute for Laboratory Animal Research Center,
   Shanghai Jiao Tong University (License number: SYXK (Hu) 2018-0028) .
CR Bell JHA, 2012, TISSUE ENG PART B-RE, V18, P116, DOI [10.1089/ten.TEB.2011.0498, 10.1089/ten.teb.2011.0498]
   Beris A, 2019, EUR J ORTHOP SURG TR, V29, P263, DOI 10.1007/s00590-018-2344-2
   Carriel V, 2011, HISTOCHEM CELL BIOL, V136, P709, DOI 10.1007/s00418-011-0874-3
   Childe Jessica R, 2018, Hand (N Y), V13, P45, DOI 10.1177/1558944717691131
   Daly WT, 2012, BIOMATERIALS, V33, P6660, DOI 10.1016/j.biomaterials.2012.06.002
   Fan HL, 2019, NAT COMMUN, V10, DOI 10.1038/s41467-019-13171-9
   Gebbie MA, 2017, NAT CHEM, V9, P473, DOI [10.1038/NCHEM.2720, 10.1038/nchem.2720]
   Gentile P, 2014, INT J MOL SCI, V15, P3640, DOI 10.3390/ijms15033640
   Hong Y, 2019, NAT COMMUN, V10, DOI 10.1038/s41467-019-10004-7
   Hu YN, 2022, ACS NANO, V16, P1868, DOI 10.1021/acsnano.1c11627
   Hua YJ, 2021, SCI ADV, V7, DOI 10.1126/sciadv.abg0628
   Huang L, 2021, ACS APPL MATER INTER, V13, P16106, DOI 10.1021/acsami.1c01904
   Hunt JA, 2014, J MATER CHEM B, V2, P5319, DOI 10.1039/c4tb00775a
   Iannace S, 1997, J MATER SCI, V32, P1405, DOI 10.1023/A:1018533429283
   Lee BP, 2011, ANNU REV MATER RES, V41, P99, DOI 10.1146/annurev-matsci-062910-100429
   Lee S, 2017, ADV SCI, V4, DOI 10.1002/advs.201700149
   Li RJ, 2014, CELL BIOCHEM BIOPHYS, V68, P449, DOI 10.1007/s12013-013-9742-1
   Liu X, 2019, ADV FUNCT MATER, V29, DOI 10.1002/adfm.201900450
   Ma YF, 2020, ADV FUNCT MATER, V30, DOI 10.1002/adfm.202001820
   Menorca RMG, 2013, HAND CLIN, V29, P317, DOI 10.1016/j.hcl.2013.04.002
   Mo JY, 2021, MATER HORIZ, V8, P3409, DOI 10.1039/d1mh01324f
   Panahi-Joo Y, 2016, BIOMED MATER, V11, DOI 10.1088/1748-6041/11/2/025017
   Park J, 2020, ADV FUNCT MATER, V30, DOI 10.1002/adfm.202003759
   Rodriguez-Rodriguez R, 2020, INT J POLYM MATER PO, V69, P1, DOI 10.1080/00914037.2019.1581780
   Sameem M, 2011, PLAST RECONSTR SURG, V127, P2381, DOI 10.1097/PRS.0b013e3182131cf5
   Sarker M, 2018, BIOTECHNOL J, V13, DOI 10.1002/biot.201700635
   Shao CY, 2018, CHEM MATER, V30, P3110, DOI 10.1021/acs.chemmater.8b01172
   Shu XZ, 2003, BIOMATERIALS, V24, P3825, DOI 10.1016/S0142-9612(03)00267-9
   Song S, 2017, NEURAL REGEN RES, V12, P1976, DOI 10.4103/1673-5374.221151
   VALENTINI RF, 1987, EXP NEUROL, V98, P350, DOI 10.1016/0014-4886(87)90247-0
   van den Bogaart G, 2011, NATURE, V479, P552, DOI 10.1038/nature10545
   Vanhoye D, 2004, BIOCHEMISTRY-US, V43, P8391, DOI 10.1021/bi0493158
   Vijayavenkataraman S, 2020, ACTA BIOMATER, V106, P54, DOI 10.1016/j.actbio.2020.02.003
   Wang JH, 2019, ADV SCI, V6, DOI 10.1002/advs.201900149
   Wang JH, 2018, ADV HEALTHC MATER, V7, DOI 10.1002/adhm.201700987
   Whitlock EL, 2010, MICROSURG, V30, P218, DOI 10.1002/micr.20754
   Willits RK, 2004, J BIOMAT SCI-POLYM E, V15, P1521, DOI 10.1163/1568562042459698
   Woodruff MA, 2010, PROG POLYM SCI, V35, P1217, DOI 10.1016/j.progpolymsci.2010.04.002
   Wu XL, 2017, REGEN BIOMATER, V4, P21, DOI 10.1093/rb/rbw034
   Xie JW, 2014, ACS APPL MATER INTER, V6, P9472, DOI 10.1021/am5018557
   Xu HX, 2014, BIOMATERIALS, V35, P225, DOI 10.1016/j.biomaterials.2013.10.002
   Zhang J, 2021, ADV HEALTHC MATER, V10, DOI 10.1002/adhm.202000604
   Zhang WY, 2003, J BIOL CHEM, V278, P21459, DOI 10.1074/jbc.M301652200
   Zheng CS, 2021, THERANOSTICS, V11, P2917, DOI 10.7150/thno.50825
   Zhu XW, 2022, ADV FUNCT MATER, V32, DOI 10.1002/adfm.202105464
   Zong XH, 2005, BIOMATERIALS, V26, P5330, DOI 10.1016/j.biomaterials.2005.01.052
NR 46
TC 24
Z9 25
U1 19
U2 231
PU ELSEVIER
PI AMSTERDAM
PA RADARWEG 29, 1043 NX AMSTERDAM, NETHERLANDS
SN 2352-9407
J9 APPL MATER TODAY
JI Appl. Mater. Today
PD JUN
PY 2022
VL 27
AR 101491
DI 10.1016/j.apmt.2022.101491
EA APR 2022
PG 14
WC Materials Science, Multidisciplinary
WE Science Citation Index Expanded (SCI-EXPANDED)
SC Materials Science
GA 1S1QD
UT WOS:000803832200001
DA 2025-07-17
ER

PT J
AU Qiu, PJ
   Wang, L
   Wang, J
   Wang, XD
   Xu, JC
   An, XK
   Han, FW
   Dong, Z
   Zhang, JT
   Shi, PW
   Niu, Q
AF Qiu, Pengjia
   Wang, Lei
   Wang, Jing
   Wang, Xingdong
   Xu, Jianchao
   An, Xiaokai
   Han, Fengwang
   Dong, Zhao
   Zhang, Jiangtao
   Shi, Peiwen
   Niu, Qiang
TI Adhesive chitosan-based hybrid biohydrogels for peripheral nerve injury
   repair
SO FRONTIERS IN CELL AND DEVELOPMENTAL BIOLOGY
LA English
DT Review
DE traumatic injury; adhesion materials; chitosan-based hydrogel; hybrid
   biohydrogel; peripheral nerve injury
ID FUNCTIONAL RECOVERY; NEUROTROPHIC FACTOR; PEPTIDE HYDROGELS; STEM-CELL;
   GROWTH; REGENERATION; RELEASE; MATRIX; DIFFERENTIATION; BIOADHESIVE
AB With the rapid progress of industrialization, the incidence of peripheral nerve injuries caused by trauma has been continuously increasing. These injuries result in a significant number of disabilities and irreversible functional impairments, not only severely impacting the health and quality of life of patients but also placing a heavy economic burden on families and society. Effectively promoting peripheral nerve regeneration has thus become a key focus and challenge in current research. In recent years, hybrid biohydrogels with adhesive properties have gained widespread attention due to their excellent biocompatibility, mechanical stability, conductivity, and biodegradability. These materials can provide an optimal microenvironment to promote neuron adhesion and axonal extension while offering outstanding mechanical strength to meet the fixation requirements in clinical surgeries. This paper systematically reviews the application of adhesive hybrid biohydrogels in peripheral nerve injury repair, highlighting the latest research progress in promoting nerve regeneration and improving functional recovery, and discusses the challenges and future prospects for their clinical application.
C1 [Qiu, Pengjia; Wang, Lei; Wang, Jing; Xu, Jianchao; An, Xiaokai; Han, Fengwang; Dong, Zhao; Zhang, Jiangtao; Shi, Peiwen; Niu, Qiang] Gaoyang Cty Hosp, Dept Orthoped, Baoding, Hebei, Peoples R China.
   [Wang, Xingdong] North Sichuan Med Coll, Sichuan Gemflower Hosp, Dept Orthoped, Chengdu, Sichuan, Peoples R China.
C3 North Sichuan Medical University
RP Niu, Q (corresponding author), Gaoyang Cty Hosp, Dept Orthoped, Baoding, Hebei, Peoples R China.
EM niuqguke@sina.com
RI Han, Feng/D-1023-2019; Yang, Chao/LSJ-7972-2024
FX The author(s) declare that no financial support was received for the
   research, authorship, and/or publication of this article.
CR Alizadeh R, 2019, CARBOHYD POLYM, V224, DOI 10.1016/j.carbpol.2019.115161
   Amalakanti S., 2024, Recent advances in biomaterial design for nerve guidance conduits: a narrative review, V1, P32
   Autumn K, 2000, NATURE, V405, P681, DOI 10.1038/35015073
   Bagher Z, 2019, MAT SCI ENG C-MATER, V101, P243, DOI 10.1016/j.msec.2019.03.068
   Baik S, 2017, NATURE, V546, P396, DOI 10.1038/nature22382
   Bastami F, 2017, J CRANIOFAC SURG, V28, pE49, DOI 10.1097/SCS.0000000000003198
   Bellaire CP, 2021, ANN PLAS SURG, V87, P179, DOI 10.1097/SAP.0000000000002823
   Bi SW, 2025, BIOMATERIALS, V314, DOI 10.1016/j.biomaterials.2024.122841
   Boido M, 2019, SCI REP-UK, V9, DOI 10.1038/s41598-019-42848-w
   Burdick JA, 2006, BIOMATERIALS, V27, P452, DOI 10.1016/j.biomaterials.2005.06.034
   Caronna VC, 2021, SCI REP-UK, V11, DOI 10.1038/s41598-021-94155-y
   Cheng Haofeng, 2024, Biomater Transl, V5, P157, DOI 10.12336/biomatertransl.2024.02.006
   Choi J, 2018, NEURAL REGEN RES, V13, P1796, DOI 10.4103/1673-5374.237126
   Da Silva AC, 2023, SOFT SCI-US, V3, DOI 10.20517/ss.2022.25
   Debnath T, 2015, PLOS ONE, V10, DOI 10.1371/journal.pone.0120803
   DeLeonibus A, 2021, MICROSURG, V41, P286, DOI 10.1002/micr.30713
   Deng PP, 2022, ADV HEALTHC MATER, V11, DOI 10.1002/adhm.202200115
   DiStefano TJ, 2020, ACS BIOMATER SCI ENG, V6, P6556, DOI 10.1021/acsbiomaterials.0c01320
   Dolkhani S, 2020, NEUROL RES, V42, P439, DOI 10.1080/01616412.2019.1709143
   Drotlef DM, 2013, ADV FUNCT MATER, V23, P1137, DOI 10.1002/adfm.201202024
   Fan L, 2022, ADV SCI, V9, DOI 10.1002/advs.202105586
   Fang J., 2024, Adv. Technol. Neurosci, V1, P43
   Fedak PWM, 2011, ANN THORAC SURG, V92, P1444, DOI 10.1016/j.athoracsur.2011.05.014
   Feng Q, 2016, BIOMATERIALS, V101, P217, DOI 10.1016/j.biomaterials.2016.05.043
   Frazier Trivia P, 2021, Biomater Transl, V2, P301, DOI 10.12336/biomatertransl.2021.04.005
   Gao Y, 2015, NEURAL REGEN RES, V10, P1003, DOI 10.4103/1673-5374.158369
   Gnavi S, 2017, J TISSUE ENG REGEN M, V11, P459, DOI 10.1002/term.1936
   He LM, 2020, ACS APPL MATER INTER, V12, P53150, DOI 10.1021/acsami.0c16885
   Hewson DW, 2018, ANAESTHESIA, V73, P51, DOI 10.1111/anae.14140
   Hu B, 2018, ACS NANO, V12, P3385, DOI 10.1021/acsnano.7b08969
   Huang LL, 2019, FASEB J, V33, P8600, DOI 10.1096/fj.201802065RR
   Huang QT, 2017, CHEM SOC REV, V46, P6255, DOI 10.1039/c6cs00052e
   Huang Q, 2021, ACS APPL MATER INTER, V13, P112, DOI 10.1021/acsami.0c16391
   Huckhagel T, 2018, SCAND J TRAUMA RESUS, V26, DOI 10.1186/s13049-018-0502-5
   Jeong HE, 2009, NANO TODAY, V4, P335, DOI 10.1016/j.nantod.2009.06.004
   Jha A, 2023, MACROMOL BIOSCI, V23, DOI 10.1002/mabi.202300237
   Kim IG, 2013, TISSUE ENG PT A, V19, P14, DOI [10.1089/ten.tea.2011.0654, 10.1089/ten.TEA.2011.0654]
   Kornfeld T, 2021, INT J MOL SCI, V22, DOI 10.3390/ijms22073515
   Kornfeld T, 2019, WIEN MED WOCHENSCHR, V169, P240, DOI 10.1007/s10354-018-0675-6
   Kostiuchenko O, 2024, Regen Med Rep., V1, P12
   Kulkarni K, 2021, ACS APPL MATER INTER, V13, P58279, DOI 10.1021/acsami.1c14150
   Lan DW, 2023, BIOMACROMOLECULES, V24, P5451, DOI 10.1021/acs.biomac.3c00920
   Langowski JKA, 2018, FRONT ZOOL, V15, DOI 10.1186/s12983-018-0273-x
   Laumonerie P, 2018, WORLD NEUROSURG, V111, P317, DOI 10.1016/j.wneu.2017.12.160
   Lee MY, 2022, INT J NANOMED, V17, P6181, DOI 10.2147/IJN.S386763
   Lee YW, 2022, ADV MATER, V34, DOI 10.1002/adma.202109325
   Li DD, 2022, NEURAL REGEN RES, V17, P459, DOI 10.4103/1673-5374.317990
   Li R, 2018, BIOMATERIALS, V168, P24, DOI 10.1016/j.biomaterials.2018.03.044
   Li SY, 2024, ADV HEALTHC MATER, V13, DOI 10.1002/adhm.202402268
   Li X, 2014, BIOMATERIALS, V35, P5679, DOI 10.1016/j.biomaterials.2014.03.067
   Liimatainen V, 2020, ADV MATER, V32, DOI 10.1002/adma.202000497
   Lin CC, 2009, BIOMATERIALS, V30, P4907, DOI 10.1016/j.biomaterials.2009.05.083
   Liu F, 2022, BIOMATER SCI-UK, V10, P4915, DOI 10.1039/d2bm00327a
   Liu JM, 2022, NEURAL REGEN RES, V17, P673, DOI 10.4103/1673-5374.320997
   Liu Q, 2021, SMALL, V17, DOI 10.1002/smll.202005493
   Liu Q, 2020, ACS APPL MATER INTER, V12, P19116, DOI 10.1021/acsami.9b22532
   Liu SY, 2021, BIOMATER SCI-UK, V9, P8221, DOI 10.1039/d1bm01377g
   Liu WM, 2012, PLOS ONE, V7, DOI 10.1371/journal.pone.0031675
   Liu X, 2021, ADV MATER, V33, DOI 10.1002/adma.202007301
   Liu XF, 2017, ACS APPL MATER INTER, V9, P14677, DOI 10.1021/acsami.7b02072
   Liu Y, 2020, ACS APPL MATER INTER, V12, P40108, DOI 10.1021/acsami.0c11433
   Lu CF, 2018, ACS BIOMATER SCI ENG, V4, P2994, DOI 10.1021/acsbiomaterials.8b00536
   Lu Y, 2014, SCI REP-UK, V4, DOI 10.1038/srep05792
   Ma Y, 2021, J MATER CHEM B, V9, P6310, DOI 10.1039/d1tb00782c
   Mahya S, 2021, INT J BIOL MACROMOL, V182, P82, DOI 10.1016/j.ijbiomac.2021.03.106
   Ng JY, 2020, CARBOHYD POLYM, V241, DOI 10.1016/j.carbpol.2020.116345
   Ning C, 2019, ACS BIOMATER SCI ENG, V5, P696, DOI 10.1021/acsbiomaterials.8b01107
   Park J, 2010, J BIOMED MATER RES A, V93A, P1091, DOI 10.1002/jbm.a.32519
   Pauchot J, 2017, HAND SURG REHABIL, V36, P296, DOI 10.1016/j.hansur.2017.05.003
   Peressotti S, 2021, ACS BIOMATER SCI ENG, V7, P4136, DOI 10.1021/acsbiomaterials.1c00030
   Priemel T, 2021, SCIENCE, V374, P206, DOI 10.1126/science.abi9702
   Ferrer PR, 2024, J BIOMED MATER RES A, V112, P1188, DOI 10.1002/jbm.a.37596
   Rao F, 2020, THERANOSTICS, V10, P1590, DOI 10.7150/thno.36272
   Rao P, 2018, ADV MATER, V30, DOI 10.1002/adma.201801884
   Runge MB, 2010, BIOMACROMOLECULES, V11, P2845, DOI 10.1021/bm100526a
   Salehi M, 2019, J CELL PHYSIOL, V234, P15357, DOI 10.1002/jcp.28183
   Sallam A, 2022, J HAND SURG-AM, V47, DOI 10.1016/j.jhsa.2021.03.022
   Sebben Alessandra Deise, 2011, Rev. bras. ortop., V46, P643, DOI 10.1016/S2255-4971(15)30319-0
   Shi ZK, 2022, ACS APPL MATER INTER, DOI 10.1021/acsami.2c07909
   Spearman BS, 2018, ADV FUNCT MATER, V28, DOI 10.1002/adfm.201701713
   Su WJ, 2023, ACS APPL BIO MATER, V6, P5854, DOI 10.1021/acsabm.3c00977
   Teng Y, 2023, MICROSTRUCTURES, V3, DOI 10.20517/microstructures.2023.07
   Tian Y, 2006, P NATL ACAD SCI USA, V103, P19320, DOI 10.1073/pnas.0608841103
   Uranues S, 2020, WORLD J SURG, V44, P3373, DOI 10.1007/s00268-020-05620-0
   WAITE JH, 1981, SCIENCE, V212, P1038, DOI 10.1126/science.212.4498.1038
   Wang AYL, 2023, PHARMACEUTICS, V15, DOI 10.3390/pharmaceutics15020508
   Wang J, 2021, NEURAL REGEN RES, V16, P143, DOI 10.4103/1673-5374.286977
   Wang X, 2023, J MATER CHEM B, V11, P11552, DOI 10.1039/d3tb01727c
   Wilson TJ, 2021, NEUROSURGERY, V88, pE569, DOI 10.1093/neuros/nyab070
   Wu P, 2020, FRONT BIOENG BIOTECH, V8, DOI 10.3389/fbioe.2020.00709
   Wu ZX, 2020, MAT SCI ENG C-MATER, V109, DOI 10.1016/j.msec.2019.110530
   Xiao LY, 2023, ADV MATER, V35, DOI 10.1002/adma.202304896
   Xu C, 2024, SMALL, V20, DOI 10.1002/smll.202309793
   Xu WL, 2022, NEURAL REGEN RES, V17, P2064, DOI 10.4103/1673-5374.335166
   Xu YZ, 2023, ACS BIOMATER SCI ENG, V9, P6821, DOI 10.1021/acsbiomaterials.3c00761
   Xuan HY, 2023, ADV SCI, V10, DOI 10.1002/advs.202302519
   Yan QJ, 2012, BIOMED ENG ONLINE, V11, DOI 10.1186/1475-925X-11-36
   Yang JC, 2019, ADV MATER, V31, DOI 10.1002/adma.201904765
   Yang ZF, 2021, ADV SCI, V8, DOI 10.1002/advs.202003627
   Zhang FS, 2022, GELS-BASEL, V8, DOI 10.3390/gels8010041
   Zhang LW, 2020, ADV SCI, V7, DOI 10.1002/advs.202001125
   Zhang M, 2023, ADV MATER, V35, DOI 10.1002/adma.202212015
   Zhang W, 2020, CHEM SOC REV, V49, P433, DOI 10.1039/c9cs00285e
   Zhao YH, 2017, BIOMATERIALS, V134, P64, DOI 10.1016/j.biomaterials.2017.02.026
   Zhou J, 2021, BIOMACROMOLECULES, V22, P1346, DOI 10.1021/acs.biomac.0c01329
   Zhou QH, 2023, FRONT BIOENG BIOTECH, V11, DOI 10.3389/fbioe.2023.1290228
   Zhou YL, 2016, BIOMACROMOLECULES, V17, P622, DOI 10.1021/acs.biomac.5b01550
NR 107
TC 2
Z9 2
U1 3
U2 7
PU FRONTIERS MEDIA SA
PI LAUSANNE
PA AVENUE DU TRIBUNAL FEDERAL 34, LAUSANNE, CH-1015, SWITZERLAND
SN 2296-634X
J9 FRONT CELL DEV BIOL
JI Front. Cell. Dev. Biol.
PD NOV 14
PY 2024
VL 12
AR 1499766
DI 10.3389/fcell.2024.1499766
PG 11
WC Cell Biology; Developmental Biology
WE Science Citation Index Expanded (SCI-EXPANDED)
SC Cell Biology; Developmental Biology
GA N5N2G
UT WOS:001364797600001
PM 39610708
OA gold
DA 2025-07-17
ER

PT J
AU Liu, JZ
   Lin, ZY
   Wu, HY
   Zhang, JM
   Wang, FJ
   Wang, L
   Lu, SL
   Gao, J
AF Liu, Jinzhi
   Lin, Zhiyuan
   Wu, Huanyou
   Zhang, Jianming
   Wang, Fujun
   Wang, Lu
   Lu, Shuliang
   Gao, Jing
TI Dual-regulation biomimetic composite nerve scaffold with oriented
   structure and conductive function for skin peripheral nerve injury
   repair
SO COLLOIDS AND SURFACES B-BIOINTERFACES
LA English
DT Article
DE Biomimetic composite nerve scaffold; Skin peripheral nerve injury;
   Oriented nanofiber membrane; Ionic conductive hydrogel
ID NANOFIBROUS SCAFFOLDS; MECHANISMS; DESIGN
AB Skin peripheral nerve injury repair still faces significant clinical challenges. Although nerve tissue engineering scaffolds show potential, issues such as limited functionality and low repair efficiency persist. This study developed a dual-regulation biomimetic composite nerve scaffold with oriented structure and conductive function to promote nerve injury repair. The structural layer was a chitosan (CS)/polycaprolactone (PCL) oriented nanofiber membrane, which could promote cell adhesion and induce directional growth of cells. The functional layer was a CS/sodium alginate (SA) ionic conductive hydrogel, which could enhance endogenous electric fields to promote cell proliferation and differentiation. The two layers were combined through physical crosslinking, avoiding the use of chemical adhesives and preserving the surface morphology of the nanofibrous membrane and the porous structure of the hydrogel. The biomimetic composite nerve scaffold exhibited layered degradability, excellent orientation, conductivity, and biocompatibility. Cell experiments indicated that the scaffold effectively induced directional migration, growth, and differentiation of cells and enhanced cell activity, thereby providing a favorable microenvironment for nerve regeneration. This study not only overcomes the limitation of functional singularity in traditional nerve scaffolds but also aligns with the forefront trend in tissue engineering toward multifunctional and biomimetic materials. It demonstrates great potential for treating complex conditions such as traumatic nerve defects and post-surgical nerve regeneration and has broad application prospects in the field of neural tissue engineering.
C1 [Liu, Jinzhi; Wang, Fujun; Wang, Lu; Gao, Jing] Donghua Univ, Coll Text, Shanghai Frontiers Sci Ctr Adv Text, Shanghai 201620, Peoples R China.
   [Lin, Zhiyuan; Wu, Huanyou; Zhang, Jianming] Hantech Med Device Co Ltd, 288 Sanheng Rd, Changhe Ind Pk, Ningbo 315326, Peoples R China.
   [Wang, Fujun; Wang, Lu; Gao, Jing] Donghua Univ, Key Lab Text Ind Biomed Text Mat & Technol, Shanghai, Peoples R China.
   [Lu, Shuliang] Shanghai Jiao Tong Univ, Sch Med, Ruijin Hosp, Shanghai Burn Inst, 197 Ruijin Er Rd, Shanghai 200025, Peoples R China.
C3 Donghua University; Donghua University; Shanghai Jiao Tong University
RP Gao, J (corresponding author), Donghua Univ, Coll Text, Shanghai Frontiers Sci Ctr Adv Text, Shanghai 201620, Peoples R China.
EM gao2001jing@dhu.edu.cn
RI li, zhiyuan/HGD-9581-2022
FU The 2023 Ningbo 'Chuangxin Yongjiang 2035' Science and Technology
   Innovation Ecosystem Cultivation Program of China [20231ZDYF020353]
FX This work was supported by 2023 Ningbo 'Chuangxin Yongjiang 2035'
   Science and Technology Innovation Ecosystem Cultivation Program of China
   (20231ZDYF020353) .
CR Andrzejewska A, 2021, ADV SCI, V8, DOI 10.1002/advs.202002944
   Baker BM, 2007, BIOMATERIALS, V28, P1967, DOI 10.1016/j.biomaterials.2007.01.004
   Chang B, 2016, EUR J NEUROSCI, V44, P2040, DOI 10.1111/ejn.13250
   Chen Z, 2022, NPG ASIA MATER, V14, DOI 10.1038/s41427-022-00368-6
   Chu XL, 2022, NEURAL REGEN RES, V17, P2185, DOI 10.4103/1673-5374.335823
   Chu Y, 2024, CHEM ENG J, V502, DOI 10.1016/j.cej.2024.157969
   Cullen D Kacy, 2011, Crit Rev Biomed Eng, V39, P1
   Dai Y, 2024, ADV HEALTHC MATER, V13, DOI 10.1002/adhm.202303539
   Döge N, 2017, EUR J PHARM BIOPHARM, V116, P138, DOI 10.1016/j.ejpb.2016.12.012
   Elkhoury K, 2021, BIOACT MATER, V6, P3904, DOI 10.1016/j.bioactmat.2021.03.040
   Entekhabi E, 2016, MAT SCI ENG C-MATER, V69, P380, DOI 10.1016/j.msec.2016.06.078
   Fernandez JG, 2012, ADV MATER, V24, P480, DOI 10.1002/adma.201104051
   Gan SC, 2021, INT J BIOL MACROMOL, V181, P418, DOI 10.1016/j.ijbiomac.2021.03.068
   Gu ZH, 2023, REGEN BIOMATER, V10, DOI 10.1093/rb/rbad001
   Han S, 2024, ACS NANO, V18, P28358, DOI 10.1021/acsnano.4c10653
   Kang XC, 2023, J MATER SCI TECHNOL, V142, P134, DOI 10.1016/j.jmst.2022.09.036
   Khatti T, 2019, MATER SCI ENG B-ADV, V250, DOI 10.1016/j.mseb.2019.114440
   Lan DW, 2023, BIOMACROMOLECULES, V24, P5451, DOI 10.1021/acs.biomac.3c00920
   Li XY, 2018, COLLOID SURFACE B, V171, P461, DOI 10.1016/j.colsurfb.2018.07.045
   Liang YP, 2023, CHEM SCI, V14, P3091, DOI 10.1039/d3sc00145h
   Lin RK, 2023, CARBOHYD POLYM, V316, DOI 10.1016/j.carbpol.2023.121044
   Liu HB, 2023, CARBOHYD POLYM, V316, DOI 10.1016/j.carbpol.2023.121050
   Liu RT, 2021, APPL SURF SCI, V560, DOI 10.1016/j.apsusc.2021.149965
   Liu YN, 2023, ADV FIBER MATER, V5, P1241, DOI 10.1007/s42765-023-00281-9
   Luo RZ, 2021, ADV HEALTHC MATER, V10, DOI 10.1002/adhm.202100557
   Ma XM, 2024, ADV HEALTHC MATER, V13, DOI 10.1002/adhm.202402331
   Ma YH, 2021, BIOMATERIALS, V279, DOI 10.1016/j.biomaterials.2021.121192
   Mungenast L, 2022, INT J MOL SCI, V23, DOI 10.3390/ijms231911525
   Murphy WL, 2014, NAT MATER, V13, P547, DOI [10.1038/NMAT3937, 10.1038/nmat3937]
   Neuman KE, 2023, CELLS TISSUES ORGANS, V212, P45, DOI 10.1159/000524692
   Nie R, 2024, INT J BIOL MACROMOL, V268, DOI 10.1016/j.ijbiomac.2024.131643
   Palani N, 2024, J NANOBIOTECHNOL, V22, DOI 10.1186/s12951-024-02491-8
   Peng JY, 2022, TRENDS MOL MED, V28, P583, DOI 10.1016/j.molmed.2022.04.005
   Pittenger MF, 1999, SCIENCE, V284, P143, DOI 10.1126/science.284.5411.143
   Ranjbar-Mohammadi M, 2016, CARBOHYD POLYM, V140, P104, DOI 10.1016/j.carbpol.2015.12.012
   Romeo-Guitart D, 2019, NEURAL REGEN RES, V14, P1122, DOI 10.4103/1673-5374.251187
   Shan YZ, 2024, ADV FUNCT MATER, V34, DOI 10.1002/adfm.202400295
   Song FY, 2021, ACTA BIOMATER, V136, P170, DOI 10.1016/j.actbio.2021.09.056
   Song JQ, 2023, INT J EXTREME MANUF, V5, DOI 10.1088/2631-7990/acde21
   Su ZW, 2020, CARBOHYD POLYM, V230, DOI 10.1016/j.carbpol.2019.115635
   Teo WE, 2006, NANOTECHNOLOGY, V17, pR89, DOI 10.1088/0957-4484/17/14/R01
   Vijayavenkataraman S, 2020, ACTA BIOMATER, V106, P54, DOI 10.1016/j.actbio.2020.02.003
   Vijayavenkataraman S, 2018, POLYMERS-BASEL, V10, DOI 10.3390/polym10070753
   Villanueva-Flores F, 2023, PHARMACEUTICS, V15, DOI 10.3390/pharmaceutics15061750
   Wang CL, 2024, ACCOUNTS MATER RES, V5, P987, DOI 10.1021/accountsmr.4c00145
   Wang QQ, 2022, BIOMATER SCI-UK, V10, P6061, DOI 10.1039/d2bm01216b
   Wang RX, 2018, ADV MATER, V30, DOI 10.1002/adma.201706267
   Wang XQ, 2024, BIOACT MATER, V41, P577, DOI 10.1016/j.bioactmat.2024.07.018
   Wang YH, 2021, STEM CELL RES THER, V12, DOI 10.1186/s13287-021-02450-2
   Wei X, 2013, ACTA PHARMACOL SIN, V34, P747, DOI 10.1038/aps.2013.50
   Wenwei Y., 2019, J. Harbin Eng. Univ.
   Wu J, 2017, DRUG DISCOV TODAY, V22, P1375, DOI 10.1016/j.drudis.2017.03.007
   Xie JW, 2010, NANOSCALE, V2, P35, DOI 10.1039/b9nr00243j
   Xu YZ, 2023, ACS BIOMATER SCI ENG, V9, P6821, DOI 10.1021/acsbiomaterials.3c00761
   Zha KK, 2022, FRONT CELL DEV BIOL, V10, DOI 10.3389/fcell.2022.824812
   Zhang H, 2022, ADV FUNCT MATER, V32, DOI 10.1002/adfm.202203829
   Zhang J, 2021, ADV HEALTHC MATER, V10, DOI 10.1002/adhm.202000604
   Zhang M, 2023, INT J MOL SCI, V24, DOI 10.3390/ijms241612956
   Zhang RC, 2021, NEURAL REGEN RES, V16, P2170, DOI 10.4103/1673-5374.310941
   Zhao J, 2018, J POWER SOURCES, V378, P603, DOI 10.1016/j.jpowsour.2018.01.005
NR 60
TC 0
Z9 0
U1 8
U2 8
PU ELSEVIER
PI AMSTERDAM
PA RADARWEG 29, 1043 NX AMSTERDAM, NETHERLANDS
SN 0927-7765
EI 1873-4367
J9 COLLOID SURFACE B
JI Colloid Surf. B-Biointerfaces
PD SEP
PY 2025
VL 253
AR 114768
DI 10.1016/j.colsurfb.2025.114768
EA MAY 2025
PG 11
WC Biophysics; Chemistry, Physical; Materials Science, Biomaterials
WE Science Citation Index Expanded (SCI-EXPANDED)
SC Biophysics; Chemistry; Materials Science
GA 2TB9C
UT WOS:001490654900001
PM 40347663
DA 2025-07-17
ER

PT J
AU He, WB
   Xu, CX
   Wu, WB
   Chen, YC
   Hou, JX
   Chen, ZHR
   Xu, JG
   Gou, ML
   Hu, Y
AF He, Wenbo
   Xu, Chongxi
   Wu, Wenbi
   Chen, Yuchen
   Hou, Jingxuan
   Chen, Zhouhaoran
   Xu, Jianguo
   Gou, Maling
   Hu, Yu
TI The promising applications of 3D printing technology in neurotrauma
SO INTERNATIONAL JOURNAL OF BIOPRINTING
LA English
DT Review
DE Neurotrauma; Traumatic brain injury; Spinal cord injury; Peripheral
   nerve injury; Bioprinting; Neural tissue regeneration
ID SPINAL-CORD-INJURY; NEURAL STEM-CELLS; PERIPHERAL-NERVE INJURY;
   TRAUMATIC BRAIN-INJURY; LEVEL LASER THERAPY; NEURONAL DIFFERENTIATION;
   NEUROLOGICAL FUNCTION; MECHANICAL-PROPERTIES; RECENT TRENDS; HYDROGEL
AB Neurotrauma mainly includes brain injury, spinal cord injury, and peripheral nerve injury, which are characterized by high morbidity and disability rates, and involve costly treatments. Currently, various strategies have been applied for the treatment of neurotrauma, but their efficacy is unsatisfactory. New effective strategies are needed to be developed to promote recovery after neurotrauma. In recent years, threedimensional (3D) printing technology has been used to manufacture customized and complex constructs in tissue engineering applications, exhibiting great potential in repairing nervous system injuries. In this review, we introduce the principles and advantages of 3D printing and 3D bioprinting technologies that have been applied to repair injured nervous system. In particular, we summarize the current strategies in the aspects of biomaterials, physical stimulation, bioactive substances, cell transplantation, and their combination that have been considered in fabricating 3D-printed devices for neurotrauma treatment. Additionally, the challenges and prospects of 3D printing for neurotrauma treatment were also presented.
C1 [He, Wenbo; Xu, Chongxi; Xu, Jianguo; Hu, Yu] West China Hosp, Dept Neurosurg, Chengdu, Sichuan, Peoples R China.
   [He, Wenbo; Xu, Chongxi; Wu, Wenbi; Chen, Yuchen; Hou, Jingxuan; Chen, Zhouhaoran] Sichuan Univ, West China Sch Med, Chengdu, Sichuan, Peoples R China.
   [Gou, Maling] Sichuan Univ, West China Hosp, Canc Ctr, Dept Biotherapy, Chengdu, Sichuan, Peoples R China.
   [Gou, Maling] Sichuan Univ, West China Hosp, State Key Lab Biotherapy, Chengdu, Sichuan, Peoples R China.
C3 Sichuan University; Sichuan University; Sichuan University; Sichuan
   University
RP Hu, Y (corresponding author), West China Hosp, Dept Neurosurg, Chengdu, Sichuan, Peoples R China.; Gou, ML (corresponding author), Sichuan Univ, West China Hosp, Canc Ctr, Dept Biotherapy, Chengdu, Sichuan, Peoples R China.; Gou, ML (corresponding author), Sichuan Univ, West China Hosp, State Key Lab Biotherapy, Chengdu, Sichuan, Peoples R China.
EM goumaling@scu.edu.cn; huyu0304@scu.edu.cn
RI Gou, Maling/JVZ-2442-2024
FU National Natural Science Foundation of China [82001320]; Key R&D
   projects in Sichuan Province [2022YFS0319]; Post-Doctor Research
   Project, West China Hospital, Sichuan University [2023HXBH081]
FX This work was supported by National Natural Science Foundation of China
   (grant number: 82001320) , Key R&D projects in Sichuan Province
   (2022YFS0319) , and Post-Doctor Research Project, West China Hospital,
   Sichuan University (No. 2023HXBH081) .
CR Accardo A, 2018, BIOMED PHYS ENG EXPR, V4, DOI 10.1088/2057-1976/aaab93
   AlGhamdi KM, 2012, LASER MED SCI, V27, P237, DOI 10.1007/s10103-011-0885-2
   Alilain WJ, 2011, NATURE, V475, P196, DOI 10.1038/nature10199
   [Anonymous], 2016, J Spinal Cord Med, V39, P493, DOI 10.1080/10790268.2016.1210925
   [Anonymous], 2008, Science, V320, P851, DOI [10.1126/science.320.5878.851b, DOI 10.1126/SCIENCE.320.5878.851B]
   Assunçao-Silva RC, 2015, STEM CELLS INT, V2015, DOI 10.1155/2015/948040
   Bae M, 2021, BIOFABRICATION, V13, DOI 10.1088/1758-5090/ac293f
   BARNES DM, 1985, SCIENCE, V230, P1024, DOI 10.1126/science.4059920
   Bedir T, 2020, MAT SCI ENG C-MATER, V110, DOI 10.1016/j.msec.2020.110741
   Bican O, 2013, NEUROL CLIN, V31, P1, DOI 10.1016/j.ncl.2012.09.009
   Bishop ES, 2017, GENES DIS, V4, P185, DOI 10.1016/j.gendis.2017.10.002
   Buwalda Sytze J., 2020, Multifunctional Materials, V3, DOI 10.1088/2399-7532/ab80d6
   Carvalho CR, 2020, ADV EXP MED BIOL, V1249, P173, DOI 10.1007/978-981-15-3258-0_12
   Catala M, 2013, HAND CLINIC, V115, P29, DOI 10.1016/B978-0-444-52902-2.00003-5
   Chang C, 2008, APPL PHYS LETT, V93, DOI 10.1063/1.2975834
   Chang HM, 2014, J PINEAL RES, V56, P322, DOI 10.1111/jpi.12125
   Chen C, 2022, REGEN BIOMATER, V9, DOI 10.1093/rb/rbac014
   Chen C, 2017, J BIOMED MATER RES A, V105, P1324, DOI 10.1002/jbm.a.36011
   Chen MY, 2020, SCI REP-UK, V10, DOI 10.1038/s41598-020-67082-7
   Cheng X, 2017, FRONT NEUROSCI-SWITZ, V11, DOI 10.3389/fnins.2017.00590
   Cho SR, 2009, CELL TRANSPLANT, V18, P1359, DOI 10.3727/096368909X475329
   Choudary R, 2023, J MATER RES, V38, P3264, DOI 10.1557/s43578-023-01078-7
   Chung H, 2012, ANN BIOMED ENG, V40, P516, DOI 10.1007/s10439-011-0454-7
   Cui HT, 2017, ADV HEALTHC MATER, V6, DOI 10.1002/adhm.201601118
   Da Silva K, 2021, ACS OMEGA, V6, P21368, DOI 10.1021/acsomega.1c01903
   Derakhshanfar S, 2018, BIOACT MATER, V3, P144, DOI 10.1016/j.bioactmat.2017.11.008
   Deumens R, 2010, PROG NEUROBIOL, V92, P245, DOI 10.1016/j.pneurobio.2010.10.002
   Heo DN, 2019, MAT SCI ENG C-MATER, V99, P582, DOI 10.1016/j.msec.2019.02.008
   Heo DN, 2018, TISSUE ENG PT A, V24, P537, DOI [10.1089/ten.tea.2017.0150, 10.1089/ten.TEA.2017.0150]
   Duan B, 2013, J BIOMED MATER RES A, V101, P1255, DOI 10.1002/jbm.a.34420
   Fan L, 2018, ACS APPL MATER INTER, V10, P17742, DOI 10.1021/acsami.8b05293
   Fawcett JW, 2019, NAT REV NEUROSCI, V20, P451, DOI 10.1038/s41583-019-0196-3
   Fehlings MG, 2017, GLOB SPINE J, V7, p84S, DOI 10.1177/2192568217703387
   Ford S, 2016, J CLEAN PROD, V137, P1573, DOI 10.1016/j.jclepro.2016.04.150
   Fu C, 2019, ARTIF CELL NANOMED B, V47, P1867, DOI 10.1080/21691401.2019.1613422
   Gao B, 2016, TRENDS BIOTECHNOL, V34, P746, DOI 10.1016/j.tibtech.2016.03.004
   Gaudet AD, 2018, NEUROTHERAPEUTICS, V15, P554, DOI 10.1007/s13311-018-0630-7
   Gauvin R, 2012, BIOMATERIALS, V33, P3824, DOI 10.1016/j.biomaterials.2012.01.048
   Giraldo E, 2021, BIOMATERIALS, V276, DOI 10.1016/j.biomaterials.2021.121052
   Gu Q, 2016, ADV HEALTHC MATER, V5, P1429, DOI 10.1002/adhm.201600095
   Gyles DA, 2017, EUR POLYM J, V88, P373, DOI 10.1016/j.eurpolymj.2017.01.027
   Haggerty AE, 2013, NEUROSCI BULL, V29, P445, DOI 10.1007/s12264-013-1362-7
   Haring AP, 2017, STEM CELL REV REP, V13, P381, DOI 10.1007/s12015-017-9738-0
   Hashmi JT, 2010, PM&R, V2, pS292, DOI 10.1016/j.pmrj.2010.10.013
   He FL, 2018, MAT SCI ENG C-MATER, V86, P18, DOI 10.1016/j.msec.2017.12.016
   Holtzman DM, 1996, ANN NEUROL, V39, P114, DOI 10.1002/ana.410390117
   Horner PJ, 2000, NATURE, V407, P963, DOI 10.1038/35039559
   Hsiao D, 2020, J FORMOS MED ASSOC, V119, P268, DOI 10.1016/j.jfma.2019.05.011
   Hsieh FY, 2015, BIOMATERIALS, V71, P48, DOI 10.1016/j.biomaterials.2015.08.028
   Hu Y, 2016, SCI REP-UK, V6, DOI 10.1038/srep32184
   Huang CT, 2017, J MATER CHEM B, V5, P8854, DOI 10.1039/c7tb01594a
   Huang J, 2022, ACS BIOMATER SCI ENG, V8, P1544, DOI 10.1021/acsbiomaterials.1c01305
   Huang YL, 2021, BURNS TRAUMA, V9, DOI 10.1093/burnst/tkab011
   Islamov R, 2020, INT J MOL SCI, V21, DOI 10.3390/ijms21238896
   James SL, 2019, LANCET NEUROL, V18, P56, DOI 10.1016/S1474-4422(18)30415-0
   Jiang JP, 2020, NEURAL REGEN RES, V15, P959, DOI 10.4103/1673-5374.268974
   Jiang JP, 2020, BIOMATER SCI-UK, V8, P6362, DOI 10.1039/d0bm01116a
   Jin DK, 2006, NAT MED, V12, P557, DOI 10.1038/nm1400
   Johnson BN, 2015, ADV FUNCT MATER, V25, P6205, DOI 10.1002/adfm.201501760
   Joung D, 2020, ADV FUNCT MATER, V30, DOI 10.1002/adfm.201906237
   Joung D, 2018, ADV FUNCT MATER, V28, DOI 10.1002/adfm.201801850
   Kalluri R, 2020, SCIENCE, V367, P640, DOI 10.1126/science.aau6977
   Kaplan B, 2020, BIOMATERIALS, V251, DOI 10.1016/j.biomaterials.2020.120062
   Kawata S, 2001, NATURE, V412, P697, DOI 10.1038/35089130
   Keefe KM, 2017, INT J MOL SCI, V18, DOI 10.3390/ijms18030548
   Kehoe S, 2012, INJURY, V43, P553, DOI 10.1016/j.injury.2010.12.030
   Kim SH, 2018, NAT COMMUN, V9, DOI 10.1038/s41467-018-03759-y
   Kim TH, 2012, MOL MED, V18, P455, DOI 10.2119/molmed.2011.00308
   Koffler J, 2019, NAT MED, V25, P263, DOI 10.1038/s41591-018-0296-z
   Kong JS, 2021, ADV HEALTHC MATER, V10, DOI 10.1002/adhm.202100581
   Kuo KC, 2015, ACTA BIOMATER, V27, P151, DOI 10.1016/j.actbio.2015.09.002
   Lee KS, 2008, PROG POLYM SCI, V33, P631, DOI 10.1016/j.progpolymsci.2008.01.001
   Lee YB, 2010, EXP NEUROL, V223, P645, DOI 10.1016/j.expneurol.2010.02.014
   Lendlein A., 2018, Multifunct. Mater., V1, DOI DOI 10.1088/2399-7532/AADA7B
   Li C, 2021, ACS BIOMATER SCI ENG, V7, P690, DOI 10.1021/acsbiomaterials.0c01619
   Li JH, 2020, MAT SCI ENG R, V140, DOI 10.1016/j.mser.2020.100543
   Li XH, 2021, J MATER SCI-MATER M, V32, DOI 10.1007/s10856-021-06500-2
   Li Y, 2021, J BIOMATER APPL, V35, P709, DOI 10.1177/0885328220961261
   Li Y, 2021, ADV FUNCT MATER, V31, DOI 10.1002/adfm.202010215
   Li Y, 2021, NEURAL REGEN RES, V16, P1500, DOI 10.4103/1673-5374.303013
   Li YX, 2023, ACTA BIOMATER, V168, P400, DOI 10.1016/j.actbio.2023.07.020
   Lindberg D, 2021, MOLECULES, V26, DOI 10.3390/molecules26175280
   Liska R, 2007, J COAT TECHNOL RES, V4, P505, DOI 10.1007/s11998-007-9059-3
   Liu B, 2019, P NATL ACAD SCI USA, V116, P22347, DOI 10.1073/pnas.1910292116
   Liu K, 2022, ADV SCI, V9, DOI 10.1002/advs.202103875
   Liu S, 2022, REGEN BIOMATER, V9, DOI 10.1093/rb/rbac038
   Liu XY, 2023, NEURAL REGEN RES, V18, P1990, DOI 10.4103/1673-5374.366497
   Liu XY, 2021, REGEN BIOMATER, V8, DOI 10.1093/rb/rbab047
   Liu XY, 2023, REGEN BIOMATER, V10, DOI 10.1093/rb/rbac085
   Liu XY, 2022, FRONT BIOENG BIOTECH, V10, DOI 10.3389/fbioe.2022.1025138
   Liu XY, 2022, ACTA BIOMATER, V151, P148, DOI 10.1016/j.actbio.2022.08.031
   Liu XY, 2021, BIOMATERIALS, V272, DOI 10.1016/j.biomaterials.2021.120771
   Liu X, 2019, ACS APPL MATER INTER, V11, P12209, DOI 10.1021/acsami.8b18701
   Lorber B, 2014, BIOFABRICATION, V6, DOI 10.1088/1758-5082/6/1/015001
   Luo HB, 2019, J CELL BIOCHEM, V120, P2828, DOI 10.1002/jcb.26408
   Maas AIR, 2017, LANCET NEUROL, V16, P987, DOI 10.1016/S1474-4422(17)30371-X
   Mahumane GD, 2020, PHARMACEUTICS, V12, DOI 10.3390/pharmaceutics12100934
   Mandrycky C, 2016, BIOTECHNOL ADV, V34, P422, DOI 10.1016/j.biotechadv.2015.12.011
   Marino A, 2013, ACS APPL MATER INTER, V5, P13012, DOI 10.1021/am403895k
   Lozano JCM, 2018, CURR PHARM DESIGN, V24, P1727, DOI 10.2174/1381612823666170828134055
   Maruo S, 1997, OPT LETT, V22, P132, DOI 10.1364/OL.22.000132
   Matai I, 2020, BIOMATERIALS, V226, DOI 10.1016/j.biomaterials.2019.119536
   Menon DK, 2010, ARCH PHYS MED REHAB, V91, P1637, DOI 10.1016/j.apmr.2010.05.017
   Moradi S, 2019, STEM CELL RES THER, V10, DOI 10.1186/s13287-019-1455-y
   Mothe AJ, 2013, BIOMATERIALS, V34, P3775, DOI 10.1016/j.biomaterials.2013.02.002
   Mukherjee N, 2020, SOFT MATTER, V16, P10046, DOI 10.1039/d0sm00885k
   Murphy SV, 2014, NAT BIOTECHNOL, V32, P773, DOI 10.1038/nbt.2958
   Nazemi MM, 2022, ACS APPL BIO MATER, V5, P394, DOI 10.1021/acsabm.1c00944
   Neubrech F, 2018, PLAST RECONSTR SURG, V142, P415, DOI 10.1097/PRS.0000000000004574
   O'Brien CM, 2015, TISSUE ENG PART B-RE, V21, P103, DOI [10.1089/ten.TEB.2014.0168, 10.1089/ten.teb.2014.0168]
   Ocansey DKW, 2020, J TRANSL MED, V18, DOI 10.1186/s12967-020-02234-x
   Oliveira EP, 2019, ACTA BIOMATER, V95, P60, DOI 10.1016/j.actbio.2019.05.006
   Parker BJ, 2021, ACTA BIOMATER, V135, P77, DOI 10.1016/j.actbio.2021.08.052
   Pateman CJ, 2015, BIOMATERIALS, V49, P77, DOI 10.1016/j.biomaterials.2015.01.055
   Peppiatt CM, 2006, NATURE, V443, P700, DOI 10.1038/nature05193
   Pereira IM, 2019, PHARMACEUTICALS-BASE, V12, DOI 10.3390/ph12020065
   Petcu EB, 2018, BIOFABRICATION, V10, DOI 10.1088/1758-5090/aaaf50
   Pjrek E, 2020, PSYCHOTHER PSYCHOSOM, V89, P17, DOI 10.1159/000502891
   Qian KY, 2020, BIOMATERIALS, V259, DOI 10.1016/j.biomaterials.2020.120299
   Qian Y, 2023, BIOMATERIALS, V299, DOI 10.1016/j.biomaterials.2023.122137
   Qian Y, 2018, J PINEAL RES, V65, DOI 10.1111/jpi.12516
   Qian Y, 2018, ADV SCI, V5, DOI 10.1002/advs.201700499
   Qian Y, 2018, ADV FUNCT MATER, V28, DOI 10.1002/adfm.201707077
   Qian Y, 2018, NAT COMMUN, V9, DOI 10.1038/s41467-017-02598-7
   Qiu C, 2022, BIOENGINEERING-BASEL, V9, DOI 10.3390/bioengineering9100535
   Rahmani A, 2019, ARTIF ORGANS, V43, P780, DOI 10.1111/aor.13425
   Raspa A, 2016, BIOTECHNOL BIOENG, V113, P253, DOI 10.1002/bit.25689
   REICHARDT LF, 1991, ANNU REV NEUROSCI, V14, P531, DOI 10.1146/annurev.ne.14.030191.002531
   Rockwood DN, 2011, NAT PROTOC, V6, P1612, DOI 10.1038/nprot.2011.379
   Sanz-Garcia A, 2020, POLYMERS-BASEL, V12, DOI 10.3390/polym12102346
   Scheib J, 2013, NAT REV NEUROL, V9, P668, DOI 10.1038/nrneurol.2013.227
   Shafiee Akram, 2020, Avicenna Journal of Medical Biotechnology, V12, P203
   Shinozaki M, 2021, CELLS-BASEL, V10, DOI 10.3390/cells10102676
   Silva NA, 2010, TISSUE ENG PT A, V16, P45, DOI 10.1089/ten.TEA.2008.0559
   Slotkin JR, 2017, BIOMATERIALS, V123, P63, DOI 10.1016/j.biomaterials.2017.01.024
   Song SS, 2023, BIOMATER ADV, V148, DOI 10.1016/j.bioadv.2023.213385
   Song SQ, 2023, INT J BIOPRINTING, V9, P1, DOI 10.18063/ijb.692
   Sordini L, 2021, FRONT BIOENG BIOTECH, V9, DOI 10.3389/fbioe.2021.591838
   Stenberg L, 2016, EUR J NEUROSCI, V43, P463, DOI 10.1111/ejn.13068
   Sun DH, 2006, NANO LETT, V6, P839, DOI 10.1021/nl0602701
   Sun FF, 2017, J BIOMED NANOTECHNOL, V13, P290, DOI 10.1166/jbn.2017.2348
   Sun Y, 2019, J BIOMED MATER RES A, V107, P1898, DOI 10.1002/jbm.a.36675
   Suter TACS, 2019, SCIENCE, V365, P881, DOI 10.1126/science.aaw8231
   Tao J, 2020, ADV FUNCT MATER, V30, DOI 10.1002/adfm.202004272
   Tao J, 2019, ACTA BIOMATER, V90, P49, DOI 10.1016/j.actbio.2019.03.047
   Tran KA, 2023, BIOMATERIALS, V295, DOI 10.1016/j.biomaterials.2023.122061
   Tse C, 2016, BIOFABRICATION, V8, DOI 10.1088/1758-5090/8/1/015017
   Vijayavenkataraman S, 2020, ACTA BIOMATER, V106, P54, DOI 10.1016/j.actbio.2020.02.003
   Vijayavenkataraman S, 2019, FRONT BIOENG BIOTECH, V7, DOI 10.3389/fbioe.2019.00266
   Vijayavenkataraman S, 2019, MATER DESIGN, V162, P171, DOI 10.1016/j.matdes.2018.11.044
   Vijayavenkataraman S, 2019, ARTIF ORGANS, V43, P515, DOI 10.1111/aor.13360
   Vijayavenkataraman S, 2018, POLYMERS-BASEL, V10, DOI 10.3390/polym10070753
   Wang JH, 2021, BIOFABRICATION, V13, DOI 10.1088/1758-5090/ac0c5f
   Wang JW, 2021, ADV DRUG DELIVER REV, V174, P294, DOI 10.1016/j.addr.2021.04.019
   Wang R, 2019, BURNS TRAUMA, V7, DOI 10.1186/s41038-019-0167-y
   Wang X, 2017, COMPOS PART B-ENG, V110, P442, DOI 10.1016/j.compositesb.2016.11.034
   Wang ZJ, 2015, BIOFABRICATION, V7, DOI 10.1088/1758-5090/7/4/045009
   Wen SW, 2019, PROTEOMICS, V19, DOI 10.1002/pmic.201800180
   Wiles MD, 2022, ANAESTHESIA, V77, P102, DOI 10.1111/anae.15608
   Wu GH, 2015, J MED BIOL ENG, V35, P285, DOI 10.1007/s40846-015-0038-3
   Wu WB, 2024, CHINESE CHEM LETT, V35, DOI 10.1016/j.cclet.2023.109260
   Wu WB, 2023, MATER TODAY BIO, V20, DOI 10.1016/j.mtbio.2023.100652
   Wu ZX, 2020, MAT SCI ENG C-MATER, V109, DOI 10.1016/j.msec.2019.110530
   Xing JF, 2007, APPL PHYS LETT, V90, DOI 10.1063/1.2717532
   Xu X, 2019, APPL MATER TODAY, V16, P247, DOI 10.1016/j.apmt.2019.05.014
   Yan X, 2022, ENERGY ENVIRON MATER, V5, P800, DOI 10.1002/eem2.12260
   Yang J, 2023, BIOACT MATER, V25, P160, DOI 10.1016/j.bioactmat.2023.01.023
   Yang K, 2017, NANOSCALE, V9, P18737, DOI 10.1039/c7nr05446g
   Yeganegi M, 2010, ACTA BIOMATER, V6, P3847, DOI 10.1016/j.actbio.2010.05.003
   Yi-chen Wang, 2023, Journal of Physics: Conference Series, DOI 10.1088/1742-6596/2557/1/012058
   Younsi A, 2021, INT J MOL SCI, V22, DOI 10.3390/ijms222313106
   Yousefifard M, 2020, J NEUROSURG-SPINE, V32, P269, DOI 10.3171/2019.8.SPINE19201
   Zarepour A, 2021, CELLS-BASEL, V10, DOI 10.3390/cells10113189
   Zhang CH, 2007, J BIOMED MATER RES A, V82A, P637, DOI 10.1002/jbm.a.30992
   Zhang J, 2021, BIOMATER SCI-UK, V9, P745, DOI 10.1039/c9bm01446b
   Zhang JM, 2020, ADV SCI, V7, DOI 10.1002/advs.202002601
   Zhang X, 2023, INT J BIOPRINTING, V9, P239, DOI 10.18063/ijb.760
   Zhao XC, 2023, BIOACT MATER, V24, P331, DOI 10.1016/j.bioactmat.2022.12.024
   Zhao YH, 2017, BIOMATERIALS, V134, P64, DOI 10.1016/j.biomaterials.2017.02.026
   Zhu W, 2018, MATER TODAY, V21, P951, DOI 10.1016/j.mattod.2018.04.001
   Zhu W, 2017, BIOFABRICATION, V9, DOI 10.1088/1758-5090/aa6999
   Zhu W, 2016, IEEE ENG MED BIO, P4185, DOI 10.1109/EMBC.2016.7591649
NR 182
TC 2
Z9 2
U1 7
U2 26
PU Accscience Publishing
PI Singapore
PA 8 Burn Road#15-03 Trivex, Singapore, SINGAPORE
SN 2424-7723
EI 2424-8002
J9 INT J BIOPRINTING
JI Int. J. Bioprinting
PY 2024
VL 10
IS 3
BP 61
EP 85
DI 10.36922/ijb.2311
PG 25
WC Engineering, Biomedical; Materials Science, Biomaterials
WE Science Citation Index Expanded (SCI-EXPANDED)
SC Engineering; Materials Science
GA WM7Q6
UT WOS:001255359200005
OA gold
DA 2025-07-17
ER

PT J
AU Zhang, M
   An, H
   Gu, Z
   Huang, Z
   Zhang, FS
   Wen, YQ
   Zhang, PX
AF Zhang, Meng
   An, Heng
   Gu, Zhen
   Huang, Zhe
   Zhang, Fengshi
   Wen, Yongqiang
   Zhang, Peixun
TI Mimosa-Inspired Stimuli-Responsive Curling Bioadhesive Tape Promotes
   Peripheral Nerve Regeneration
SO ADVANCED MATERIALS
LA English
DT Article
DE bioactivity; bioadhesion; bionic hydrogels; peripheral nerve injury;
   suture-free scaffolds
ID HYDROGELS; ADHESION; FIBROIN; CELLS
AB Trauma often results in peripheral nerve injuries (PNIs). These injuries are particularly challenging therapeutically because of variable nerve diameters, slow axonal regeneration, infection of severed ends, fragility of the nerve tissue, and the intricacy of surgical intervention. Surgical suturing is likely to cause additional damage to peripheral nerves. Therefore, an ideal nerve scaffold should possess good biocompatibility, diameter adaptability, and a stable biological interface for seamless biointegration with tissues. Inspired by the curl of Mimosa pudica, this study aimed to design and develop a diameter-adaptable, suture-free, stimulated curling bioadhesive tape (SCT) hydrogel for repairing PNI. The hydrogel is fabricated from chitosan and acrylic acid-N-hydroxysuccinimide lipid via gradient crosslinking using glutaraldehyde. It closely matches the nerves of different individuals and regions, thereby providing a bionic scaffold for axonal regeneration. In addition, this hydrogel rapidly absorbs tissue fluid from the nerve surface achieving durable wet-interface adhesion. Furthermore, the chitosan-based SCT hydrogel loaded with insulin-like growth factor-I effectively promotes peripheral nerve regeneration with excellent bioactivity. This procedure for peripheral nerve injury repair using the SCT hydrogel is simple and reduces the difficulty and duration of surgery, thereby advancing adaptive biointerfaces and reliable materials for nerve repair.
C1 [Zhang, Meng; Zhang, Fengshi; Zhang, Peixun] Peking Univ, Peoples Hosp, Natl Ctr Trauma Med, Minist Educ,Dept Orthoped & Trauma,Key Lab Trauma, Beijing 100044, Peoples R China.
   [An, Heng; Gu, Zhen; Huang, Zhe; Wen, Yongqiang] Univ Sci & Technol Beijing, Daxing Res Inst, Sch Chem & Biol Engn, Beijing Key Lab Bioengn & Sensing Technol, Beijing 100083, Peoples R China.
C3 Peking University; University of Science & Technology Beijing
RP Zhang, PX (corresponding author), Peking Univ, Peoples Hosp, Natl Ctr Trauma Med, Minist Educ,Dept Orthoped & Trauma,Key Lab Trauma, Beijing 100044, Peoples R China.; Wen, YQ (corresponding author), Univ Sci & Technol Beijing, Daxing Res Inst, Sch Chem & Biol Engn, Beijing Key Lab Bioengn & Sensing Technol, Beijing 100083, Peoples R China.
EM wyq_wen@ustb.edu.cn; zhangpeixun@bjmu.edu.cn
RI ; Gu, Zhen/JPX-8155-2023
OI Zhang, Meng/0000-0002-1475-8133; Gu, Zhen/0000-0001-8905-3018
FU National Natural Science Foundation of China [22278003, 52273120,
   21975019]; Beijing National Science Foundation [7212121]; Peking
   University People's Hospital Research and Development Fund [RDH2020-01];
   Key Laboratory of Trauma and Neural Regeneration (Peking University),
   Ministry of Education of China [BMU2022JDJS008]; National Center for
   Trauma Medicine [BMU2020XY005-01, BMU2021XY008-01]; Science Fund of
   Shandong Laboratory of Advanced Materials and Green Manufacturing
   (Yantai) [AMGM2023F04]
FX M.Z. and H.A. contributed to this work equally. This work was supported
   by the National Natural Science Foundation of China (22278003, 52273120,
   and 21975019); the Beijing National Science Foundation (7212121); the
   Peking University People's Hospital Research and Development Fund
   (RDH2020-01); the Key Laboratory of Trauma and Neural Regeneration
   (Peking University), Ministry of Education of China (BMU2022JDJS008);
   the National Center for Trauma Medicine (BMU2020XY005-01 and
   BMU2021XY008-01); and the Science Fund of Shandong Laboratory of
   Advanced Materials and Green Manufacturing (Yantai, AMGM2023F04).
CR An H, 2022, ACTA BIOMATER, V149, P126, DOI 10.1016/j.actbio.2022.07.016
   Ariel A, 2006, NAT IMMUNOL, V7, P1209, DOI 10.1038/ni1392
   Baik S, 2017, NATURE, V546, P396, DOI 10.1038/nature22382
   Bao GY, 2022, NAT COMMUN, V13, DOI 10.1038/s41467-022-32803-1
   Bian QY, 2022, NAT COMMUN, V13, DOI 10.1038/s41467-021-27744-0
   Blacklow SO, 2019, SCI ADV, V5, DOI 10.1126/sciadv.aaw3963
   Burkatovskaya M, 2006, BIOMATERIALS, V27, P4157, DOI 10.1016/j.biomaterials.2006.03.028
   Chen LZ, 2015, ACS NANO, V9, P12189, DOI 10.1021/acsnano.5b05413
   Chen SX, 2018, ADV DRUG DELIVER REV, V132, P188, DOI 10.1016/j.addr.2018.05.001
   Clements IP, 2009, BIOMATERIALS, V30, P3834, DOI 10.1016/j.biomaterials.2009.04.022
   Daud MFB, 2012, BIOMATERIALS, V33, P5901, DOI 10.1016/j.biomaterials.2012.05.008
   Deng J, 2021, NAT MATER, V20, P229, DOI 10.1038/s41563-020-00814-2
   Deng PP, 2022, ADV HEALTHC MATER, V11, DOI 10.1002/adhm.202200115
   Ding AX, 2021, ADV SCI, V8, DOI 10.1002/advs.202004616
   Ding JX, 2019, PROG POLYM SCI, V90, P1, DOI 10.1016/j.progpolymsci.2019.01.002
   Downs FG, 2020, NAT CHEM, V12, P363, DOI 10.1038/s41557-020-0444-1
   Echeverria C, 2020, BIOTECHNOL ADV, V43, DOI 10.1016/j.biotechadv.2020.107586
   Fuchs S, 2020, ADV HEALTHC MATER, V9, DOI 10.1002/adhm.201901396
   Grasman J. M., 2018, ADV FUNCT MATER, P28
   Gu Y, 2014, BIOMATERIALS, V35, P2253, DOI 10.1016/j.biomaterials.2013.11.087
   Han IK, 2023, ADV MATER, V35, DOI 10.1002/adma.202203431
   Hiendlmeier L, 2023, ADV MATER, V35, DOI 10.1002/adma.202210206
   Hillion K, 2022, NAT METHODS, V19, P1347, DOI 10.1038/s41592-022-01656-3
   Holmes D, 2017, NATURE, V552, pS50, DOI 10.1038/d41586-017-07551-8
   Hu Hao, 2021, [Research, 研究（英文）], V2021
   Hu SS, 2021, NAT COMMUN, V12, DOI 10.1038/s41467-021-21989-5
   Huang WC, 2018, ADV FUNCT MATER, V28, DOI 10.1002/adfm.201801059
   Jeon EY, 2019, BIOMATERIALS, V222, DOI 10.1016/j.biomaterials.2019.119439
   Jeon SJ, 2017, ACCOUNTS CHEM RES, V50, P161, DOI 10.1021/acs.accounts.6b00570
   Jin F, 2021, ADV MATER, V33, DOI 10.1002/adma.202104175
   Khoury LR, 2020, SCI ADV, V6, DOI 10.1126/sciadv.aba6112
   Kim DW, 2022, ADV MATER, V34, DOI 10.1002/adma.202105338
   Kim DH, 2010, NAT MATER, V9, P511, DOI [10.1038/NMAT2745, 10.1038/nmat2745]
   Kim SH, 2020, BIOMATERIALS, V260, DOI 10.1016/j.biomaterials.2020.120281
   Kim W, 2019, SCI ROBOT, V4, DOI 10.1126/scirobotics.aay3493
   Kong B, 2022, ADV SCI, V9, DOI 10.1002/advs.202203096
   Kurtovic Z, 2022, SIGNAL TRANSDUCT TAR, V7, DOI 10.1038/s41392-022-01186-6
   Li X, 2020, J AM CHEM SOC, V142, P5371, DOI 10.1021/jacs.0c00520
   Li X, 2019, ADV MATER, V31, DOI 10.1002/adma.201805092
   Li YR, 2020, NAT COMMUN, V11, DOI 10.1038/s41467-020-17597-4
   Lin XY, 2016, CELL TRANSPLANT, V25, P1425, DOI 10.3727/096368916X690836
   Liu C, 2021, BIOACT MATER, V6, P3892, DOI 10.1016/j.bioactmat.2021.03.034
   Liu K, 2022, ADV SCI, V9, DOI 10.1002/advs.202103875
   Lu PJ, 2021, MATER TODAY BIO, V12, DOI 10.1016/j.mtbio.2021.100158
   Lu QQ, 2021, ADV HEALTHC MATER, V10, DOI 10.1002/adhm.202100427
   Lu XL, 2020, BIOMATERIALS, V232, DOI 10.1016/j.biomaterials.2019.119719
   Ma C, 2021, NAT COMMUN, V12, DOI 10.1038/s41467-021-23117-9
   Meder T, 2021, NPJ REGEN MED, V6, DOI 10.1038/s41536-021-00174-8
   Meyers EC, 2019, NAT COMMUN, V10, DOI 10.1038/s41467-019-13695-0
   Micera S, 2022, NAT MATER, V21, P614, DOI 10.1038/s41563-022-01257-7
   Nocera G, 2020, CELL MOL LIFE SCI, V77, P3977, DOI 10.1007/s00018-020-03516-9
   Otchy TM, 2020, NAT COMMUN, V11, DOI 10.1038/s41467-020-18032-4
   Pan XF, 2020, CHEM ENG J, V379, DOI 10.1016/j.cej.2019.122271
   Park J, 2020, BIOMATERIALS, V233, DOI 10.1016/j.biomaterials.2019.119591
   Peng X, 2021, SCI ADV, V7, DOI 10.1126/sciadv.abe8739
   Qian Y, 2018, NAT COMMUN, V9, DOI 10.1038/s41467-017-02598-7
   Qin RR, 2022, ACS CENTRAL SCI, V8, P705, DOI 10.1021/acscentsci.2c00151
   Qu J, 2018, BIOMATERIALS, V183, P185, DOI 10.1016/j.biomaterials.2018.08.044
   Raimondo TM, 2019, BIOMATERIALS, V216, DOI 10.1016/j.biomaterials.2019.119246
   Rao F, 2020, THERANOSTICS, V10, P1590, DOI 10.7150/thno.36272
   Reeder JT, 2022, SCIENCE, V377, P109, DOI 10.1126/science.abl8532
   Russo VC, 2005, ENDOCR REV, V26, P916, DOI 10.1210/er.2004-0024
   Sani ES, 2019, SCI ADV, V5, DOI 10.1126/sciadv.aav1281
   Seo H, 2021, ADV MATER, V33, DOI 10.1002/adma.202007346
   Shahriari D, 2019, ADV MATER, V31, DOI 10.1002/adma.201902021
   Shaw S, 2019, CHEM REV, V119, P9381, DOI 10.1021/acs.chemrev.9b00074
   Siéfert E, 2019, NAT MATER, V18, P24, DOI 10.1038/s41563-018-0219-x
   Skarsetz O, 2022, ADV SCI, V9, DOI 10.1002/advs.202201867
   Smith DH, 2022, SCI ADV, V8, DOI 10.1126/sciadv.abm3291
   Song S, 2021, BIOMATERIALS, V275, DOI 10.1016/j.biomaterials.2021.120982
   Tansley S, 2022, SCIENCE, V377, P80, DOI 10.1126/science.abl6773
   Walker BW, 2019, BIOMATERIALS, V207, P89, DOI 10.1016/j.biomaterials.2019.03.015
   Wang SS, 2022, ACS APPL MATER INTER, V14, P42420, DOI 10.1021/acsami.2c10117
   Wilker JJ, 2017, NATURE, V546, P358, DOI 10.1038/546358a
   Worch JC, 2020, NAT COMMUN, V11, DOI 10.1038/s41467-020-16945-8
   Wu JJ, 2022, SCI TRANSL MED, V14, DOI 10.1126/scitranslmed.abh2857
   Xi K, 2020, NAT COMMUN, V11, DOI 10.1038/s41467-020-18265-3
   Xu D, 2019, ADV MATER, V31, DOI 10.1002/adma.201900727
   Xuan CK, 2020, BIOMATERIALS, V252, DOI 10.1016/j.biomaterials.2020.120018
   Xue B, 2021, NAT COMMUN, V12, DOI 10.1038/s41467-021-27529-5
   Xue W, 2023, ADV FUNCT MATER, V33, DOI 10.1002/adfm.202209971
   Yang QS, 2021, NAT MATER, V20, P1559, DOI 10.1038/s41563-021-01051-x
   Ye LJ, 2021, ADV MATER, V33, DOI 10.1002/adma.202102981
   Yuk H, 2019, NATURE, V575, P169, DOI 10.1038/s41586-019-1710-5
   Zhang J, 2021, ADV HEALTHC MATER, V10, DOI 10.1002/adhm.202000604
   Zhang JM, 2020, ADV SCI, V7, DOI 10.1002/advs.202002601
   Zhang QZ, 2021, NPJ REGEN MED, V6, DOI 10.1038/s41536-021-00170-y
   Zhang X, 2020, ADV MATER INTERFACES, V7, DOI 10.1002/admi.202000225
   Zheng ZQ, 2021, NAT COMMUN, V12, DOI 10.1038/s41467-020-20697-w
   Zhou D, 2020, ACS APPL MATER INTER, V12, P18225, DOI 10.1021/acsami.9b22120
NR 90
TC 84
Z9 85
U1 34
U2 245
PU WILEY-V C H VERLAG GMBH
PI WEINHEIM
PA POSTFACH 101161, 69451 WEINHEIM, GERMANY
SN 0935-9648
EI 1521-4095
J9 ADV MATER
JI Adv. Mater.
PD AUG
PY 2023
VL 35
IS 32
DI 10.1002/adma.202212015
EA JUN 2023
PG 14
WC Chemistry, Multidisciplinary; Chemistry, Physical; Nanoscience &
   Nanotechnology; Materials Science, Multidisciplinary; Physics, Applied;
   Physics, Condensed Matter
WE Science Citation Index Expanded (SCI-EXPANDED)
SC Chemistry; Science & Technology - Other Topics; Materials Science;
   Physics
GA W7DV8
UT WOS:001020089500001
PM 37205796
OA hybrid
DA 2025-07-17
ER

PT J
AU Jin, Y
   Zhang, WK
   Zhang, YH
   Yang, YQ
   Fang, ZW
   Song, JL
   Qian, Y
   Yuan, WE
AF Jin, Yi
   Zhang, Wenkai
   Zhang, Yihui
   Yang, Yunqi
   Fang, Zhiwei
   Song, Jialin
   Qian, Yun
   Yuan, Wei-En
TI Multifunctional biomimetic hydrogel based on graphene nanoparticles and
   sodium alginate for peripheral nerve injury therapy
SO BIOMATERIALS ADVANCES
LA English
DT Article
DE Graphene; Hydrogel; Peripheral nerve injury; Regeneration
ID STEM-CELLS; REGENERATION; CONDUITS; DELIVERY; REPAIR
AB Peripheral nerve injury (PNI) caused by injury may influence the patients' lifelong mobility unless there is an appropriate treatment. Tissue engineering has become a hot field to replace traditional autologous nerve transplantation due to its low surgical damage and easy-to-industrial advantages. Graphene (GR) is a kind of carbon nanomaterial with good electrical and mechanical properties that satisfy the demand for a good tissue scaffold for nerve regeneration. Herein, a novel and biosafe hydrogel is fabricated by using graphene and sodium alginate (GR-SA) together. This hydrogel not only can mimic the nerve growth microenvironment but also can promote the expression of neurotrophic substances and growth factors. Additionally, GR-SA hydrogel can significantly reduce inflammatory factors. Moreover, the results of both in vitro and in vivo tests demonstrate that GR-SA hydrogel has a promising prospect in PNI regeneration.
C1 [Jin, Yi; Zhang, Wenkai; Zhang, Yihui; Yang, Yunqi; Fang, Zhiwei; Yuan, Wei-En] Shanghai Jiao Tong Univ, Engn Res Ctr Cell & Therapeut Antibody, Minist Educ, Shanghai 200240, Peoples R China.
   [Jin, Yi; Zhang, Wenkai; Zhang, Yihui; Yang, Yunqi; Fang, Zhiwei; Yuan, Wei-En] Shanghai Jiao Tong Univ, Sch Pharm, Shanghai 200233, Peoples R China.
   [Song, Jialin; Qian, Yun] Shanghai Jiao Tong Univ Affiliated Peoples Hosp 6, Dept Orthoped, Shanghai 200233, Peoples R China.
   [Song, Jialin; Qian, Yun] Shanghai Engn Res Ctr Orthopaed Mat Innovat & Tis, Shanghai 201306, Peoples R China.
   [Song, Jialin; Qian, Yun] Shanghai Jiao Tong Univ, Youth Sci & Technol Innovat Studio, Sch Med, Shanghai 201306, Peoples R China.
C3 Shanghai Jiao Tong University; Shanghai Jiao Tong University; Shanghai
   Jiao Tong University; Shanghai Jiao Tong University
RP Yuan, WE (corresponding author), Shanghai Jiao Tong Univ, Engn Res Ctr Cell & Therapeut Antibody, Minist Educ, Shanghai 200240, Peoples R China.; Yuan, WE (corresponding author), Shanghai Jiao Tong Univ, Sch Pharm, Shanghai 200233, Peoples R China.; Qian, Y (corresponding author), Shanghai Jiao Tong Univ Affiliated Peoples Hosp 6, Dept Orthoped, Shanghai 200233, Peoples R China.; Qian, Y (corresponding author), Shanghai Engn Res Ctr Orthopaed Mat Innovat & Tis, Shanghai 201306, Peoples R China.; Qian, Y (corresponding author), Shanghai Jiao Tong Univ, Youth Sci & Technol Innovat Studio, Sch Med, Shanghai 201306, Peoples R China.
EM lollipopcloudland@foxmail.com; yuanweien@sjtu.edu.cn
RI Qian, Yun/U-9529-2019; Zhang, Wenkai/JWO-2030-2024; Yang,
   Jingyi/KYP-1286-2024
OI Jin, Yi/0000-0002-3663-1686; Qian, Yun/0000-0003-1600-5693; Fang,
   Zhiwei/0000-0002-6647-8248
FU National Key R&D Program of China [2021YFC2400801]; Interdisciplinary
   Program of Shanghai Jiao Tong University [YG2019QNA24]; National Natural
   Science Foundation of China [82002290]; Young Elite Scientist
   Sponsorship Program by Cast [YESS20200153]; Shanghai Sailing Program
   [20YF1436000]
FX The study was sponsored by National Key R&D Program of China (No.
   2021YFC2400801), the Interdisciplinary Program of Shanghai Jiao Tong
   University (YG2019QNA24), National Natural Science Foundation of China
   (Grant No. 82002290), Young Elite Scientist Sponsorship Program by Cast
   (No. YESS20200153), the Shanghai Sailing Program (No. 20YF1436000), and
   the Interdisciplinary Program of Shanghai Jiao Tong University
   (YG2019QNA24). We appreciate the support from faculties of the
   Instrumental Analysis Centre (IAC) of Shanghai Jiao Tong University.
CR Askarzadeh N, 2020, MACROMOL BIOSCI, V20, DOI 10.1002/mabi.202000149
   Chawla PR, 2009, FOOD TECHNOL BIOTECH, V47, P107
   Chen J., 2021, BIOMED MATER, V17
   Chen X, 2020, ADV FUNCT MATER, V30, DOI 10.1002/adfm.202004537
   Cheng Y, 2020, NANO ENERGY, V69, DOI 10.1016/j.nanoen.2019.104411
   Deal DN, 2012, J AM ACAD ORTHOP SUR, V20, P63, DOI 10.5435/JAAOS-20-02-063
   Denny JB, 2006, CURR NEUROPHARMACOL, V4, P293, DOI 10.2174/157015906778520782
   Fang ZW, 2020, J NANOBIOTECHNOL, V18, DOI 10.1186/s12951-020-00606-5
   Fornasari BE, 2020, FRONT BIOENG BIOTECH, V8, DOI 10.3389/fbioe.2020.554257
   Frattini F, 2012, TISSUE ENG PT A, V18, P2030, DOI [10.1089/ten.tea.2011.0496, 10.1089/ten.TEA.2011.0496]
   Golafshan N, 2017, CARBON, V111, P752, DOI 10.1016/j.carbon.2016.10.042
   Hiew SH, 2019, ADV SCI, V6, DOI 10.1002/advs.201901173
   Houshyar S, 2019, ACS CHEM NEUROSCI, V10, P3349, DOI 10.1021/acschemneuro.9b00203
   Huang L, 2021, ACS APPL MATER INTER, V13, P16106, DOI 10.1021/acsami.1c01904
   Huang Q, 2021, ACS APPL MATER INTER, V13, P112, DOI 10.1021/acsami.0c16391
   Hyung S, 2019, BIOTECHNOL BIOENG, V116, P2425, DOI 10.1002/bit.27083
   Jing LZ, 2021, REGEN BIOMATER, V8, DOI 10.1093/rb/rbab066
   Ko CH, 2017, SCI REP-UK, V7, DOI 10.1038/s41598-017-17792-2
   Labowska MB, 2021, MATERIALS, V14, DOI 10.3390/ma14040858
   Lim EMF, 2021, J NEUROINFLAMM, V18, DOI 10.1186/s12974-021-02108-z
   Ling ZX, 2021, CHEM ENG J, V420, DOI 10.1016/j.cej.2021.130302
   Ma QQ, 2016, ACS APPL MATER INTER, V8, P34227, DOI 10.1021/acsami.6b12305
   Qian Y, 2021, NPJ REGEN MED, V6, DOI 10.1038/s41536-021-00142-2
   Qian Y, 2021, NANO ENERGY, V83, DOI 10.1016/j.nanoen.2021.105779
   Qian Y, 2020, SMALL, V16, DOI 10.1002/smll.202000796
   Qian Y, 2019, NANO LETT, V19, P8990, DOI 10.1021/acs.nanolett.9b03980
   Qian Y, 2020, CELL PROLIFERAT, V53, DOI 10.1111/cpr.12730
   Qian Y, 2019, REGEN MED, V14, P969, DOI 10.2217/rme-2018-0079
   Qian Y, 2019, NPG ASIA MATER, V11, DOI 10.1038/s41427-019-0136-8
   Qian Y, 2019, ISCIENCE, V12, P216, DOI 10.1016/j.isci.2019.01.013
   Qian Y, 2018, J PINEAL RES, V65, DOI 10.1111/jpi.12516
   Qian Y, 2018, ADV SCI, V5, DOI 10.1002/advs.201700499
   Qian Y, 2018, ADV FUNCT MATER, V28, DOI 10.1002/adfm.201707077
   Qian Y, 2018, NAT COMMUN, V9, DOI 10.1038/s41467-017-02598-7
   Rao ZL, 2021, MAT SCI ENG C-MATER, V120, DOI 10.1016/j.msec.2020.111791
   Remes A, 2021, MOL THER-METH CLIN D, V21, P83, DOI 10.1016/j.omtm.2021.02.017
   Romeo-Guitart D, 2020, NEUROTHERAPEUTICS, V17, P1197, DOI 10.1007/s13311-020-00860-3
   Rowan SL, 2011, EXP GERONTOL, V46, P660, DOI 10.1016/j.exger.2011.03.005
   Salehi M, 2019, J CELL PHYSIOL, V234, P15357, DOI 10.1002/jcp.28183
   Sanen K, 2017, J TISSUE ENG REGEN M, V11, P3362, DOI 10.1002/term.2249
   Siemionow M, 2013, MICROSURG, V33, P318, DOI 10.1002/micr.22104
   Sullivan R, 2016, INT J MOL SCI, V17, DOI 10.3390/ijms17122101
   Sun F, 2010, CURR OPIN NEUROBIOL, V20, P510, DOI 10.1016/j.conb.2010.03.013
   Tan CL, 2017, CHEM REV, V117, P6225, DOI 10.1021/acs.chemrev.6b00558
   Tao J, 2019, ACTA BIOMATER, V90, P49, DOI 10.1016/j.actbio.2019.03.047
   Wang DM, 2020, DRUG DELIV, V27, P556, DOI 10.1080/10717544.2020.1748759
   Wu CH, 2019, ACS APPL MATER INTER, V11, P22152, DOI 10.1021/acsami.9b05520
   Wu L, 2021, J MATER CHEM B, V9, P3088, DOI 10.1039/d1tb00082a
   Wu ZX, 2021, MAT SCI ENG C-MATER, V129, DOI 10.1016/j.msec.2021.112393
   Xiao SN, 2021, STEM CELL TRANSL MED, V10, P181, DOI 10.1002/sctm.20-0226
   Xu Y, 2020, ADV FUNCT MATER, V30, DOI 10.1002/adfm.202002378
   Xu YW, 2021, BIOMATERIALS, V268, DOI 10.1016/j.biomaterials.2020.120596
   Yan J, 2020, FRONT BIOENG BIOTECH, V8, DOI 10.3389/fbioe.2020.590998
   Yan ZW, 2021, REGEN MED, V16, P683, DOI 10.2217/rme-2020-0182
   Yao XY, 2021, J MATER CHEM B, V9, P6958, DOI 10.1039/d1tb00686j
   Yao ZX, 2022, CARBOHYD POLYM, V277, DOI 10.1016/j.carbpol.2021.118865
   Yin XZ, 2021, MAT SCI ENG C-MATER, V124, DOI 10.1016/j.msec.2021.112087
   Zhao XT, 2018, BIOMATER SCI-UK, V6, P2059, DOI 10.1039/c8bm00356d
   Zhao YZ, 2021, HISTOL HISTOPATHOL, V36, P725, DOI 10.14670/HH-18-316
   Zheng CS, 2021, THERANOSTICS, V11, P2917, DOI 10.7150/thno.50825
   Zheng FR, 2020, MAT SCI ENG C-MATER, V109, DOI 10.1016/j.msec.2019.110560
   Zheng HY, 2021, ACS APPL MATER INTER, V13, P40013, DOI 10.1021/acsami.1c08395
   Zheng YT, 2021, BIOACT MATER, V6, P627, DOI 10.1016/j.bioactmat.2020.08.026
   Zochodne DW, 2005, CELL MOL BIOL, V51, P255, DOI 10.1170/T626
NR 64
TC 16
Z9 16
U1 9
U2 98
PU ELSEVIER
PI AMSTERDAM
PA RADARWEG 29, 1043 NX AMSTERDAM, NETHERLANDS
EI 2772-9508
J9 BIOMATER ADV
JI Biomater. Adv.
PD APR
PY 2022
VL 135
AR 212727
DI 10.1016/j.bioadv.2022.212727
PG 12
WC Materials Science, Biomaterials
WE Science Citation Index Expanded (SCI-EXPANDED)
SC Materials Science
GA 2E4XL
UT WOS:000812231700006
PM 35929199
DA 2025-07-17
ER

PT J
AU Sun, XG
   Huang, XR
   Liang, QD
   Wang, N
   Zheng, XT
   Zhang, Q
   Yu, DH
AF Sun, Xiguang
   Huang, Xinrui
   Liang, Quanduo
   Wang, Nan
   Zheng, Xiaotian
   Zhang, Qiang
   Yu, Dehai
TI Curcumin-loaded keratin-chitosan hydrogels for enhanced peripheral nerve
   regeneration
SO INTERNATIONAL JOURNAL OF BIOLOGICAL MACROMOLECULES
LA English
DT Article
DE Keratin/chitosan hydrogel; Curcumin-loaded hydrogel; Peripheral nerve
   repair
ID SCHWANN-CELLS; GUIDANCE CONDUIT; INJURY; PROLIFERATION; BIOMATERIALS;
   GRADIENTS; SCAFFOLD; REPAIR
AB Peripheral nerve injury often leads to symptoms of motor and sensory impairment, and slow recovery of nerves after injury and limited treatment methods will aggravate symptoms or even lead to lifelong disability. Curcumin can promote peripheral nerve regeneration, but how to accurately deliver the appropriate concentration of curcumin in the local peripheral nerve remains to be solved. In this study, we designed a human hair keratin/ chitosan (C/K) hydrogel with sodium tripolyphosphate ions crosslinked to deliver curcumin topically. Chitosan improves the mechanical properties of hydrogels and keratin improves the biocompatibility of hydrogels. C/K hydrogel showed good cytocompatibility, histocompatibility and degradability. In vitro experiments showed that hydrogels can continuously release curcumin for up to 10 days. In addition, a comprehensive analysis of behavioral, electrophysiological, histology, and target organ recovery results in animal experiments showed that locally delivered curcumin can enhance nerve regeneration in addition to hydrogels. In short, we provide a new method that combines the advantages of human hair keratin, chitosan, and curcumin for nerve damage repair.
C1 [Sun, Xiguang; Huang, Xinrui; Wang, Nan] First Hosp Jilin Univ, Jilin Univ, Orthoped Ctr, Dept Hand & Podiatr Surg, Changchun 130031, Peoples R China.
   [Zheng, Xiaotian; Yu, Dehai] First Hosp Jilin Univ, Core Facil, 519 Dongminzhu Str, Changchun 130061, Peoples R China.
   [Liang, Quanduo; Zhang, Qiang] Chinese Acad Sci, Changchun Inst Appl Chem, State Key Lab Electroanalyt Chem, Changchun 130022, Peoples R China.
   [Huang, Xinrui] Shandong Univ, Childrens Hosp, Jinan Childrens Hosp, Plast & Burn Surg, Jinan, Shandong, Peoples R China.
C3 Jilin University; Jilin University; Chinese Academy of Sciences;
   Changchun Institute of Applied Chemistry, CAS; Shandong University
RP Yu, DH (corresponding author), First Hosp Jilin Univ, Core Facil, 519 Dongminzhu Str, Changchun 130061, Peoples R China.; Zhang, Q (corresponding author), Chinese Acad Sci, Changchun Inst Appl Chem, State Key Lab Electroanalyt Chem, Changchun 130022, Peoples R China.
EM qiang.zhang@ciac.ac.cn; yudehai@jlu.edu.cn
RI Liang, Quanduo/JDD-5546-2023
FU Science and Technology Development Program Project of Changchun
   [21ZGY04]; Transformation Program of Scientific and Technological
   Achievement of the First Hospital of Jilin University; Changchun
   Institute of Applied Chemistry [CGZHYD202012-010]; Jilin International
   Collaboration Grant [20220402066GH]; Natural Science Foundation of Jilin
   Province [20210101306JC]; Jilin Province Healthcare Personnel Project
   [JLSWSRCZX2023-44]
FX This work was supported financially by the Science and Technology
   Development Program Project of Changchun (21ZGY04 to XS), Transformation
   Program of Scientific and Technological Achievement of the First
   Hospital of Jilin University and Changchun Institute of Applied
   Chemistry (CGZHYD202012-010 to XS), Jilin International Collaboration
   Grant (20220402066GH to DY), Natural Science Foundation of Jilin
   Province (20210101306JC to XS), and Jilin Province Healthcare Personnel
   Project (JLSWSRCZX2023-44 to DY).
CR Boecker A, 2019, FRONT CELL NEUROSCI, V13, DOI 10.3389/fncel.2019.00104
   Bolandghamat S, 2020, CURR NEUROPHARMACOL, V18, P1154, DOI 10.2174/1570159X18666200507084024
   Bota O, 2019, DRUG METAB REV, V51, P266, DOI 10.1080/03602532.2019.1632885
   Bruzauskaite I, 2016, CYTOTECHNOLOGY, V68, P355, DOI 10.1007/s10616-015-9895-4
   Caillaud M, 2020, ANTIOXIDANTS-BASEL, V9, DOI 10.3390/antiox9100950
   Caillaud M, 2018, NEUROPHARMACOLOGY, V139, P98, DOI 10.1016/j.neuropharm.2018.07.001
   Carvalho CR, 2019, BIOMATER SCI-UK, V7, P5451, DOI 10.1039/c9bm01098j
   Chang YC, 2017, ACS APPL MATER INTER, V9, P37623, DOI 10.1021/acsami.7b12567
   Chen K, 2021, INT J BIOL MACROMOL, V182, P1339, DOI 10.1016/j.ijbiomac.2021.05.074
   Chiono V, 2015, PROG NEUROBIOL, V131, P87, DOI 10.1016/j.pneurobio.2015.06.001
   Ciardelli G, 2006, MACROMOL BIOSCI, V6, P13, DOI 10.1002/mabi.200500151
   Deng PP, 2022, ADV HEALTHC MATER, V11, DOI 10.1002/adhm.202200115
   Dong M, 2020, ACS NANO, V14, P16565, DOI 10.1021/acsnano.0c05197
   Faroni A, 2015, ADV DRUG DELIVER REV, V82-83, P160, DOI 10.1016/j.addr.2014.11.010
   Hsu RS, 2019, ADV SCI, V6, DOI 10.1002/advs.201900520
   Huang Q, 2021, ACS APPL MATER INTER, V13, P112, DOI 10.1021/acsami.0c16391
   Hussain G, 2020, INT J BIOL SCI, V16, P116, DOI 10.7150/ijbs.35653
   Lacko CS, 2020, J NEURAL ENG, V17, DOI 10.1088/1741-2552/ab4a22
   Li R, 2020, THERANOSTICS, V10, P1649, DOI 10.7150/thno.40919
   Li XL, 2020, ACS APPL MATER INTER, V12, P36860, DOI 10.1021/acsami.0c08457
   Lin YH, 2017, J MATER CHEM B, V5, P4614, DOI 10.1039/c7tb00188f
   Luo LH, 2021, BIOACT MATER, V6, P638, DOI 10.1016/j.bioactmat.2020.08.028
   Mazancová P, 2018, CARBOHYD POLYM, V192, P104, DOI 10.1016/j.carbpol.2018.03.030
   Nectow AR, 2012, TISSUE ENG PART B-RE, V18, P40, DOI [10.1089/ten.teb.2011.0240, 10.1089/ten.TEB.2011.0240]
   Noble J, 1998, J TRAUMA, V45, P116, DOI 10.1097/00005373-199807000-00025
   Nocera G, 2020, CELL MOL LIFE SCI, V77, P3977, DOI 10.1007/s00018-020-03516-9
   Noorafshan A, 2011, MICRON, V42, P449, DOI 10.1016/j.micron.2011.01.002
   Oliva N, 2017, ACCOUNTS CHEM RES, V50, P669, DOI 10.1021/acs.accounts.6b00536
   Pace LA, 2013, BIOMATERIALS, V34, P5907, DOI 10.1016/j.biomaterials.2013.04.024
   Park SN, 2002, BIOMATERIALS, V23, P1205, DOI 10.1016/S0142-9612(01)00235-6
   Rajabi M, 2020, MAT SCI ENG C-MATER, V110, DOI 10.1016/j.msec.2019.110612
   Reichl S, 2009, BIOMATERIALS, V30, P6854, DOI 10.1016/j.biomaterials.2009.08.051
   Samadian H, 2020, INT J BIOL MACROMOL, V154, P795, DOI 10.1016/j.ijbiomac.2020.03.155
   Sanidad KZ, 2019, ANNU REV FOOD SCI T, V10, P597, DOI [10.1146/annurev-food-032818-121738, 10.1146/annurcv-food-032818-121738]
   Scholz T, 2009, J RECONSTR MICROSURG, V25, P339, DOI 10.1055/s-0029-1215529
   Seidi F, 2021, INT J BIOL MACROMOL, V183, P1818, DOI 10.1016/j.ijbiomac.2021.05.003
   Soleimani V, 2018, PHYTOTHER RES, V32, P985, DOI 10.1002/ptr.6054
   Tang S, 2013, BIOMATERIALS, V34, P7086, DOI 10.1016/j.biomaterials.2013.05.080
   Taraballi F, 2012, ADV HEALTHC MATER, V1, P513, DOI 10.1002/adhm.201200043
   Taylor CA, 2008, AM J PHYS MED REHAB, V87, P381, DOI 10.1097/PHM.0b013e31815e6370
   Velasquez JT, 2016, NEUROSCIENCE, V324, P140, DOI 10.1016/j.neuroscience.2016.02.073
   Wang S, 2012, CELL TISSUE RES, V347, P795, DOI 10.1007/s00441-011-1295-2
   Wang YJ, 2016, MOL NEUROBIOL, V53, P28, DOI 10.1007/s12035-014-8968-2
   Xie HJ, 2015, ADV HEALTHC MATER, V4, P2195, DOI 10.1002/adhm.201500355
   Zhang L, 2017, ACS APPL MATER INTER, V9, P3432, DOI 10.1021/acsami.6b14691
   Zhao ZW, 2017, BIOMED PHARMACOTHER, V92, P1103, DOI 10.1016/j.biopha.2017.05.099
   Zhu Q, 2019, INT J PHARMACEUT, V566, P342, DOI 10.1016/j.ijpharm.2019.05.076
NR 47
TC 8
Z9 8
U1 11
U2 39
PU ELSEVIER
PI AMSTERDAM
PA RADARWEG 29, 1043 NX AMSTERDAM, NETHERLANDS
SN 0141-8130
EI 1879-0003
J9 INT J BIOL MACROMOL
JI Int. J. Biol. Macromol.
PD JUN
PY 2024
VL 272
AR 132448
DI 10.1016/j.ijbiomac.2024.132448
EA JUN 2024
PN 2
PG 12
WC Biochemistry & Molecular Biology; Chemistry, Applied; Polymer Science
WE Science Citation Index Expanded (SCI-EXPANDED)
SC Biochemistry & Molecular Biology; Chemistry; Polymer Science
GA WA2H1
UT WOS:001252077700001
PM 38821302
OA hybrid
DA 2025-07-17
ER

PT J
AU Wu, XL
   He, LM
   Li, W
   Li, H
   Wong, WM
   Ramakrishna, S
   Wu, WT
AF Wu, Xiaoli
   He, Liumin
   Li, Wen
   Li, Heng
   Wong, Wai-Man
   Ramakrishna, Seeram
   Wu, Wutian
TI Functional self-assembling peptide nanofiber hydrogel for peripheral
   nerve regeneration
SO REGENERATIVE BIOMATERIALS
LA English
DT Article
DE Peripheral nerve regeneration; self-assembling peptide; IKVAV; RGD;
   nanofibrous hydrogel
ID EXPERIMENTAL STRATEGIES; SCAFFOLDS; CULTURES; DEGENERATION; RECOVERY;
   RELEASE; REPAIR; CELLS
AB Peripheral nerves are fragile and easily damaged, usually resulting in nervous tissue loss, motor and sensory function loss. Advances in neuroscience and engineering have been significantly contributing to bridge the damage nerve and create permissive environment for axonal regrowth across lesions. We have successfully designed two self-assembling peptides by modifying RADA 16-I with two functional motifs IKVAV and RGD. Nanofiber hydrogel formed when combing the two neutral solutions together, defined as RADA 16-Mix that overcomes the main drawback of RADA16-I associated with low pH. In the present study, we transplanted the RADA 16-Mix hydrogel into the transected rat sciatic nerve gap and effect on axonal regeneration was examined and compared with the traditional RADA16-I hydrogel. The regenerated nerves were found to grow along the walls of the large cavities formed in the graft of RADA16-I hydrogel, while the nerves grew into the RADA 16-Mix hydrogel toward distal position. RADA 16-Mix hydrogel induced more axons regeneration and Schwann cells immigration than RADA16-I hydrogel, resulting in better functional recovery as determined by the gait-stance duration percentage and the formation of new neuromuscular junction structures. Therefore, our results indicated that the functional SAP RADA16-Mix nanofibrous hydrogel provided a better environment for peripheral nerve regeneration than RADA16-I hydrogel and could be potentially used in peripheral nerve injury repair.
C1 [Wu, Xiaoli; He, Liumin; Li, Wen; Li, Heng; Wong, Wai-Man; Wu, Wutian] Univ Hong Kong, Dept Anat, Sch Biomed Sci, LKS Fac Med, 21 Sassoon Rd, Hong Kong, Peoples R China.
   [He, Liumin] Univ Hong Kong, State Key Lab, Brain & Cognit Sci, Li Ka Shing Fac Med, 21 Sassoon Rd, Hong Kong, Peoples R China.
   [Ramakrishna, Seeram; Wu, Wutian] Jinan Univ, Joint Lab, Jinan, Peoples R China.
   [Ramakrishna, Seeram; Wu, Wutian] Jinan Univ, Univ Hong Kong, GHM Inst CNS Regenerat, 601 Huangpu Ave W, Guangzhou 510632, Guangdong, Peoples R China.
   [Ramakrishna, Seeram] Natl Univ Singapore, Dept Mech Engn, Fac Engn, Ctr Nanofibers & Nanotechnol, Singapore 117576, Singapore.
C3 University of Hong Kong; University of Hong Kong; University of Jinan;
   University of Hong Kong; Jinan University; National University of
   Singapore
RP Wu, WT (corresponding author), Univ Hong Kong, Dept Anat, Sch Biomed Sci, LKS Fac Med, 21 Sassoon Rd, Hong Kong, Peoples R China.; Wu, WT (corresponding author), Jinan Univ, Joint Lab, Jinan, Peoples R China.; Wu, WT (corresponding author), Jinan Univ, Univ Hong Kong, GHM Inst CNS Regenerat, 601 Huangpu Ave W, Guangzhou 510632, Guangdong, Peoples R China.
EM wtwu@hkucc.hku.hk
RI Ramakrishna, Seeram/E-5186-2011
FU National Program on Key Basic Research Project (973 Program)
   [2014CB542205]; Hong Kong RGC grant [17124514]; Foundation for
   Distinguished Young Talents in Higher Education of Guangdong
   [Yq2013023]; Pearl River Nova Program of Guangzhou [2014J2200001]; China
   Postdoctoral Science Foundation [2013M540684]; Leading Talents of
   Guangdong Province [87014002]; National Natural Science Foundation of
   China [51103062]; Hong Kong Scholars Program [XJ2012024]
FX The authors thank for funding supports from the National Program on Key
   Basic Research Project (973 Program, 2014CB542205), Hong Kong RGC grant
   (17124514), Foundation for Distinguished Young Talents in Higher
   Education of Guangdong (Yq2013023), Pearl River Nova Program of
   Guangzhou (2014J2200001), China Postdoctoral Science Foundation
   (2013M540684), the Leading Talents of Guangdong Province (87014002),
   National Natural Science Foundation of China (51103062). The authors
   wish to acknowledge the support from the Hong Kong Scholars Program
   (XJ2012024).
CR Coleman MP, 2010, ANNU REV NEUROSCI, V33, P245, DOI 10.1146/annurev-neuro-060909-153248
   Ellis-Behnke RG, 2006, NANOMED-NANOTECHNOL, V2, P207, DOI 10.1016/j.nano.2006.08.001
   Faroni A, 2015, ADV DRUG DELIVER REV, V82-83, P160, DOI 10.1016/j.addr.2014.11.010
   Gelain F, 2006, PLOS ONE, V1, DOI 10.1371/journal.pone.0000119
   Gelain F, 2010, J CONTROL RELEASE, V145, P231, DOI 10.1016/j.jconrel.2010.04.026
   Gordon T, 2003, J PERIPHER NERV SYST, V8, P236, DOI 10.1111/j.1085-9489.2003.03029.x
   Grinsell D, 2014, BIOMED RES INT, V2014, DOI 10.1155/2014/698256
   Guo HD, 2012, BIOCHEM BIOPH RES CO, V424, P105, DOI 10.1016/j.bbrc.2012.06.080
   Guo J, 2007, NANOMED-NANOTECHNOL, V3, P311, DOI 10.1016/j.nano.2007.09.003
   He LM, 2010, ACTA BIOMATER, V6, P2960, DOI 10.1016/j.actbio.2010.02.039
   Hermann PM, 2008, J EXP BIOL, V211, P491, DOI 10.1242/jeb.013102
   Holmes TC, 2002, TRENDS BIOTECHNOL, V20, P16, DOI 10.1016/S0167-7799(01)01840-6
   Koh HS, 2010, J NEURAL ENG, V7, DOI 10.1088/1741-2560/7/4/046003
   Koutsopoulos S, 2013, ACTA BIOMATER, V9, P5162, DOI 10.1016/j.actbio.2012.09.010
   Koutsopoulos S, 2009, P NATL ACAD SCI USA, V106, P4623, DOI 10.1073/pnas.0807506106
   LEFCORT F, 1992, DEVELOPMENT, V116, P767
   Liu GY, 2015, NEURAL REGEN RES, V10, P996, DOI 10.4103/1673-5374.158368
   Liu WQ, 2009, NEUROBIOL DIS, V34, P11, DOI 10.1016/j.nbd.2008.11.012
   Liu X, 2013, ACTA BIOMATER, V9, P6798, DOI 10.1016/j.actbio.2013.01.027
   Ribeiro-Resende VT, 2009, BIOMATERIALS, V30, P5251, DOI 10.1016/j.biomaterials.2009.07.007
   Schmidt CE, 2003, ANNU REV BIOMED ENG, V5, P293, DOI 10.1146/annurev.bioeng.5.011303.120731
   Silver J, 2004, NAT REV NEUROSCI, V5, P146, DOI 10.1038/nrn1326
   Sun YQ, 2016, ACS APPL MATER INTER, V8, P2348, DOI 10.1021/acsami.5b11473
   WALKER JL, 1994, J NEUROSCI METH, V52, P47, DOI 10.1016/0165-0270(94)90054-X
   Waller A., 1850, PHIL T R SOC LOND, V140, P423, DOI DOI 10.1098/RSTL.1850.0021
   Wu SF, 2003, J NEUROSCI RES, V72, P343, DOI 10.1002/jnr.10587
   Zhang SG, 2005, SEMIN CANCER BIOL, V15, P413, DOI 10.1016/j.semcancer.2005.05.007
   ZHANG SG, 1993, P NATL ACAD SCI USA, V90, P3334, DOI 10.1073/pnas.90.8.3334
   Zochodne DW, 2008, NEUROBIOLOGY OF PERIPHERAL NERVE REGENERATION, P1, DOI 10.1017/CBO9780511541759
NR 31
TC 71
Z9 83
U1 8
U2 143
PU OXFORD UNIV PRESS
PI OXFORD
PA GREAT CLARENDON ST, OXFORD OX2 6DP, ENGLAND
SN 2056-3418
EI 2056-3426
J9 REGEN BIOMATER
JI Regen. Biomater.
PD FEB
PY 2017
VL 4
IS 1
BP 21
EP 30
DI 10.1093/rb/rbw034
PG 10
WC Materials Science, Biomaterials
WE Science Citation Index Expanded (SCI-EXPANDED)
SC Materials Science
GA EP3CL
UT WOS:000397260000003
PM 28149526
OA Green Submitted, Green Published, gold
DA 2025-07-17
ER

PT J
AU Bittner, GD
   Bushman, JS
   Ghergherehchi, CL
   Roballo, KCS
   Shores, JT
   Smith, TA
AF Bittner, George D.
   Bushman, Jared S.
   Ghergherehchi, Cameron L.
   Roballo, Kelly C. S.
   Shores, Jaimie T.
   Smith, Tyler A.
TI Typical and atypical properties of peripheral nerve allografts enable
   novel strategies to repair segmental-loss injuries
SO JOURNAL OF NEUROINFLAMMATION
LA English
DT Review
DE Peripheral nerve allografts; Immunosuppression; Wallerian degeneration;
   Polyethylene glycol (PEG); T cells
ID T-CELL SUBSETS; POLYETHYLENE-GLYCOL; WALLERIAN DEGENERATION;
   SCIATIC-NERVE; SKIN-GRAFT; CLASS-II; ELECTRICAL-STIMULATION; BEHAVIORAL
   RECOVERY; TECHNICAL ASPECTS; INTERFERON-GAMMA
AB We review data showing that peripheral nerve injuries (PNIs) that involve the loss of a nerve segment are the most common type of traumatic injury to nervous systems. Segmental-loss PNIs have a poor prognosis compared to other injuries, especially when one or more mixed motor/sensory nerves are involved and are typically the major source of disability associated with extremities that have sustained other injuries. Relatively little progress has been made, since the treatment of segmental loss PNIs with cable autografts that are currently the gold standard for repair has slow and incomplete (often non-existent) functional recovery. Viable peripheral nerve allografts (PNAs) to repair segmental-loss PNIs have not been experimentally or clinically useful due to their immunological rejection, Wallerian degeneration (WD) of anucleate donor graft and distal host axons, and slow regeneration of host axons, leading to delayed re-innervation and producing atrophy or degeneration of distal target tissues. However, two significant advances have recently been made using viable PNAs to repair segmental-loss PNIs: (1) hydrogel release of Treg cells that reduce the immunological response and (2) PEG-fusion of donor PNAs that reduce the immune response, reduce and/or suppress much WD, immediately restore axonal conduction across the donor graft and re-innervate many target tissues, and restore much voluntary behavioral functions within weeks, sometimes to levels approaching that of uninjured nerves. We review the rather sparse cellular/biochemical data for rejection of conventional PNAs and their acceptance following Treg hydrogel and PEG-fusion of PNAs, as well as cellular and systemic data for their acceptance and remarkable behavioral recovery in the absence of tissue matching or immune suppression. We also review typical and atypical characteristics of PNAs compared with other types of tissue or organ allografts, problems and potential solutions for PNA use and storage, clinical implications and commercial availability of PNAs, and future possibilities for PNAs to repair segmental-loss PNIs.
C1 [Bittner, George D.] Univ Texas Austin, Dept Neurosci, Austin, TX 78712 USA.
   [Bushman, Jared S.; Roballo, Kelly C. S.] Univ Wyoming, Sch Pharm, Laramie, WY 82072 USA.
   [Ghergherehchi, Cameron L.; Smith, Tyler A.] Univ Texas Austin, Inst Cellular & Mol Biol, Austin, TX 78712 USA.
   [Shores, Jaimie T.] Johns Hopkins Univ, Sch Med, Dept Plast & Reconstruct Surg, Vascularized Composite Allotransplantat Lab, Baltimore, MD 21205 USA.
C3 University of Texas System; University of Texas Austin; University of
   Wyoming; University of Texas System; University of Texas Austin; Johns
   Hopkins University
RP Bittner, GD (corresponding author), Univ Texas Austin, Dept Neurosci, Austin, TX 78712 USA.
EM bittner@austin.utexas.edu
RI Roballo, Kelly/I-6557-2015
OI Smith, Tyler/0000-0002-3371-0880; Shores, Jaimie/0000-0002-4272-1389
FU Lone Star Paralysis Foundation; Department of Defense award
   [W81XWH-19-2-0054]; University of Wyoming Startup funds; United States
   Department of Defense grant [W81XWH-17-1-0402]; University of Wyoming
   Sensory Biology COBRE under National Institutes of Health (NIH) award
   [5P20GM121310-02]; National Institute of General Medical Sciences of the
   NIH [P20GM103432]; NIH [R01NS081063]
FX This work was supported by grants from the Lone Star Paralysis
   Foundation and NIH R01NS081063 to GDB and Department of Defense award
   W81XWH-19-2-0054 to GDB and JTS. This work was also supported by
   University of Wyoming Startup funds, United States Department of Defense
   grant W81XWH-17-1-0402, the University of Wyoming Sensory Biology COBRE
   under National Institutes of Health (NIH) award number 5P20GM121310-02,
   the National Institute of General Medical Sciences of the NIH under
   Award Number P20GM103432 to JSB. The content is solely the
   responsibility of the authors and does not necessarily represent the
   official views of the US Department of Defense, NIH, Johns Hopkins
   University, The University of Texas, or the University of Wyoming.
CR AARON AD, 1994, ORTHOPEDICS, V17, P41
   Abdullah M, 2013, EXP NEUROL, V249, P1, DOI 10.1016/j.expneurol.2013.07.019
   Acevedo DC, 2015, ORTHOP CLIN N AM, V46, P377, DOI 10.1016/j.ocl.2015.02.006
   Alegre ML, 2016, TRENDS IMMUNOL, V37, P831, DOI 10.1016/j.it.2016.09.003
   Allison TL, 2016, NURS CLIN N AM, V51, P107, DOI 10.1016/j.cnur.2015.10.008
   ANDROLEWICZ MJ, 1994, P NATL ACAD SCI USA, V91, P12716, DOI 10.1073/pnas.91.26.12716
   [Anonymous], 1972, NATURE, V238, P16
   Atchabahian A, 1998, RESTOR NEUROL NEUROS, V13, P129
   AUCHINCLOSS H, 1989, IMMUNOL RES, V8, P149, DOI 10.1007/BF02919076
   Azari KK, 2012, J RECONSTR MICROSURG, V28, P27, DOI 10.1055/s-0031-1285820
   BAKER RE, 1981, DEV NEUROSCI-BASEL, V4, P134, DOI 10.1159/000112749
   Bamba R, 2016, J TRAUMA ACUTE CARE, V81, pS177, DOI 10.1097/TA.0000000000001203
   Barbour JR, 2015, ANN THORAC SURG, V99, P1414, DOI 10.1016/j.athoracsur.2014.06.092
   Beilhack A, 2005, BLOOD, V106, P1113, DOI 10.1182/blood-2005-02-0509
   Bijen HM, 2018, PROTEOMICS, V18, DOI 10.1002/pmic.201700250
   Binnewies M, 2018, NAT MED, V24, P541, DOI 10.1038/s41591-018-0014-x
   Bittner GD, 2016, J NEUROSCI RES, V94, P207, DOI 10.1002/jnr.23685
   Bittner GD, 2012, J NEUROSCI RES, V90, P967, DOI 10.1002/jnr.23023
   Bittner GD, 2000, NEUROSCIENTIST, V6, P88, DOI 10.1177/107385840000600207
   Brenner MJ, 2006, LARYNGOSCOPE, V116, P1685, DOI 10.1097/01.mlg.0000229469.31749.91
   Brenner MJ, 2002, J BONE JOINT SURG AM, V84A, P1861, DOI 10.2106/00004623-200210000-00020
   Britt JM, 2010, J NEUROPHYSIOL, V104, P695, DOI 10.1152/jn.01051.2009
   Brushart TM., 2011, Nerve Repair
   Burdmann EA, 2003, SEMIN NEPHROL, V23, P465, DOI 10.1016/S0270-9295(03)00090-1
   BUTTEMEYER R, 1995, ANN PLAS SURG, V35, P396
   Calliari A, 2014, EXP NEUROL, V251, P91, DOI 10.1016/j.expneurol.2013.11.013
   Campbell WW, 2008, CLIN NEUROPHYSIOL, V119, P1951, DOI 10.1016/j.clinph.2008.03.018
   CARGILL CF, 1971, J COMP PATHOL, V81, P447, DOI 10.1016/0021-9975(71)90071-5
   Carvalho CR, 2019, FRONT BIOENG BIOTECH, V7, DOI 10.3389/fbioe.2019.00337
   Chen PW, 2015, ACTA NEUROPATHOL, V130, P605, DOI 10.1007/s00401-015-1482-4
   Chiarello E, 2013, AGING CLIN EXP RES, V25, pS101, DOI 10.1007/s40520-013-0088-8
   Choy JC, 2010, CELL DEATH DIFFER, V17, P567, DOI 10.1038/cdd.2009.161
   Colf LA, 2007, CELL, V129, P135, DOI 10.1016/j.cell.2007.01.048
   CONVERSE JM, 1969, PLAST RECONSTR SURG, V43, P495, DOI 10.1097/00006534-196905000-00007
   CONVERSE JM, 1975, BRIT J PLAST SURG, V28, P274, DOI 10.1016/0007-1226(75)90031-4
   Dalamagkas K, 2016, MAT SCI ENG C-MATER, V65, P425, DOI 10.1016/j.msec.2016.04.048
   Defrancesco-Lisowitz A, 2015, NEUROSCIENCE, V302, P174, DOI 10.1016/j.neuroscience.2014.09.027
   Di Maira T, 2020, BEST PRACT RES CL GA, V46-47, DOI 10.1016/j.bpg.2020.101681
   Dreesmann L, 2009, EUR J CELL BIOL, V88, P285, DOI 10.1016/j.ejcb.2009.01.001
   Ducic I, 2020, MICROSURG, V40, P710, DOI 10.1002/micr.30588
   Economides JM, 2016, NEUROSURGERY, V79, P508, DOI 10.1227/NEU.0000000000001313
   Elkwood AI, 2011, J SPINAL CORD MED, V34, P241, DOI 10.1179/107902611X12972448729521
   Engels EA, 2011, JAMA-J AM MED ASSOC, V306, P1891, DOI 10.1001/jama.2011.1592
   Esensten JH, 2016, IMMUNITY, V44, P973, DOI 10.1016/j.immuni.2016.04.020
   EVANS PJ, 1994, PROG NEUROBIOL, V43, P187, DOI 10.1016/0301-0082(94)90001-9
   Evans PJ, 1998, MUSCLE NERVE, V21, P1507, DOI 10.1002/(SICI)1097-4598(199811)21:11<1507::AID-MUS21>3.0.CO;2-W
   Fairbairn NG, 2015, WORLD J STEM CELLS, V7, P11, DOI 10.4252/wjsc.v7.i1.11
   Fishman JA, 2017, AM J TRANSPLANT, V17, P856, DOI 10.1111/ajt.14208
   Fornasari BE, 2020, CELLS-BASEL, V9, DOI 10.3390/cells9061366
   Freeman MR, 2014, CURR OPIN NEUROBIOL, V27, P224, DOI 10.1016/j.conb.2014.05.001
   Gaudet AD, 2011, J NEUROINFLAMM, V8, DOI 10.1186/1742-2094-8-110
   Ghergherehchi CL, 2021, NEURAL REGEN RES, V16, P2056, DOI 10.4103/1673-5374.308099
   Ghergherehchi CL, 2019, PLOS ONE, V14, DOI 10.1371/journal.pone.0223443
   Ghergherehchi CL, 2019, J NEUROSCI METH, V314, P1, DOI 10.1016/j.jneumeth.2018.12.015
   Ghergherehchi CL, 2016, J NEUROSCI RES, V94, P231, DOI 10.1002/jnr.23704
   Goping IS, 2003, IMMUNITY, V18, P355, DOI 10.1016/S1074-7613(03)00032-3
   Gordon Tessa, 2009, Neurosurg Focus, V26, pE3, DOI 10.3171/FOC.2009.26.2.E3
   Grinsell D, 2014, BIOMED RES INT, V2014, DOI 10.1155/2014/698256
   Gutmann E, 1944, J ANAT, V78, P15
   Hartzell TL, 2011, HAND CLIN, V27, P521, DOI 10.1016/j.hcl.2011.08.001
   Ijkema-Paassen J, 2002, MUSCLE NERVE, V25, P891, DOI 10.1002/mus.10130
   Ikeguchi R, 2007, J NEUROSCI METH, V159, P57, DOI 10.1016/j.jneumeth.2006.06.025
   Issa F, 2010, EXPERT REV CLIN IMMU, V6, P155, DOI 10.1586/ECI.09.64
   Ito A, 2008, INT IMMUNOL, V20, P1343, DOI 10.1093/intimm/dxn092
   Ives GC, 2018, NEUROSURGERY, V83, P354, DOI 10.1093/neuros/nyx500
   Iwasaki A, 2017, TRENDS MOL MED, V23, P227, DOI 10.1016/j.molmed.2017.01.004
   James Alexandra, 2015, Curr Transplant Rep, V2, P113
   Jefferson JA, 2018, CLIN J AM SOC NEPHRO, V13, P1264, DOI 10.2215/CJN.01920218
   Jones S, 2016, INT J MOL SCI, V17, DOI 10.3390/ijms17091494
   Jonsson S, 2013, PLOS ONE, V8, DOI 10.1371/journal.pone.0056484
   Kandel E., 2018, PRINCIPALS NEUROSCIE, V6
   Karanth S, 2006, EXP NEUROL, V202, P161, DOI 10.1016/j.expneurol.2006.05.024
   Kataria H, 2016, MOL NEUROBIOL, V53, P4461, DOI 10.1007/s12035-015-9352-6
   Kennedy AD, 2009, IMMUNOL RES, V43, P25, DOI 10.1007/s12026-008-8049-6
   Kidd GJ, 2013, HAND CLINIC, V115, P55, DOI 10.1016/B978-0-444-52902-2.00005-9
   Kim JP, 2018, MICROSURG, V38, P66, DOI 10.1002/micr.30211
   Kim MJ, 2018, MICROBIOL RESOUR ANN, V7, DOI 10.1128/MRA.01220-18
   Kim SY, 2019, IMMUNOL CELL BIOL, V97, P258, DOI 10.1111/imcb.12236
   Krakauer JW, 2017, NEURON, V93, P480, DOI 10.1016/j.neuron.2016.12.041
   KRAUSE TL, 1990, P NATL ACAD SCI USA, V87, P1471, DOI 10.1073/pnas.87.4.1471
   Kuczek DE, 2019, J IMMUNOTHER CANCER, V7, DOI 10.1186/s40425-019-0556-6
   Lad SP, 2010, NEUROSURGERY, V66, P953, DOI 10.1227/01.NEU.0000368545.83463.91
   Land WG, 2012, TRANSPLANT REV-ORLAN, V26, P60, DOI 10.1016/j.trre.2011.05.001
   Larsen M, 2007, J NEUROSURG, V106, P924, DOI 10.3171/jns.2007.106.5.924
   Laschke MW, 2009, TISSUE ENG PART B-RE, V15, P455, DOI [10.1089/ten.teb.2009.0252, 10.1089/ten.TEB.2009.0252]
   Lee S K, 2000, J Am Acad Orthop Surg, V8, P243
   LINDAHL KF, 1977, J EXP MED, V145, P500, DOI 10.1084/jem.145.3.500
   Lisak RP, 2016, J NEUROIMMUNOL, V295, P93, DOI 10.1016/j.jneuroim.2016.03.013
   Liu P, 2019, NEURAL REGEN RES, V14, P1335, DOI 10.4103/1673-5374.253510
   Liu WM, 2012, PLOS ONE, V7, DOI 10.1371/journal.pone.0031675
   Lore AB, 1999, J NEUROSCI, V19, P2442
   Ludigs K, 2015, PLOS GENET, V11, DOI 10.1371/journal.pgen.1005088
   Ma M, 2013, NEUROBIOL DIS, V56, P34, DOI 10.1016/j.nbd.2013.03.009
   Macdonald WA, 2009, IMMUNITY, V31, P897, DOI 10.1016/j.immuni.2009.09.025
   Mackinnon SE, 2001, PLAST RECONSTR SURG, V107, P1419, DOI 10.1097/00006534-200105000-00016
   Madison RD, 1996, J NEUROSCI, V16, P5698
   Maiuolo J, 2019, INT J MOL SCI, V20, DOI 10.3390/ijms20123022
   Marino J, 2016, FRONT IMMUNOL, V7, DOI 10.3389/fimmu.2016.00582
   MARSHALL D C, 1961, Surg Forum, V12, P469
   Marzullo TC, 2002, NEUROSCI LETT, V327, P9, DOI 10.1016/S0304-3940(02)00378-6
   Masternak K, 2000, GENE DEV, V14, P1156
   Mathew JM, 2018, SCI REP-UK, V8, DOI 10.1038/s41598-018-25574-7
   Matsuda S, 2000, EMBO REP, V1, P428, DOI 10.1093/embo-reports/kvd090
   Matsuyama T, 2000, J RECONSTR MICROSURG, V16, P219, DOI 10.1055/s-2000-7556
   McWhorter FY, 2015, CELL MOL LIFE SCI, V72, P1303, DOI 10.1007/s00018-014-1796-8
   Meena P, 2021, CELL TISSUE RES, V383, P617, DOI 10.1007/s00441-020-03301-x
   MEYERS MH, 1987, WESTERN J MED, V146, P469
   MIDHA R, 1993, TRANSPLANT P, V25, P532
   Mikesh M, 2018, J NEUROSCI RES, V96, P1243, DOI 10.1002/jnr.24227
   Mikesh M, 2018, J NEUROSCI RES, V96, P1223, DOI 10.1002/jnr.24225
   Mills CD, 2000, J IMMUNOL, V164, P6166, DOI 10.4049/jimmunol.164.12.6166
   Mitsuhashi N, 2007, MOL CELL BIOCHEM, V296, P1, DOI 10.1007/s11010-005-9010-9
   Moradzadeh A, 2008, EXP NEUROL, V212, P370, DOI 10.1016/j.expneurol.2008.04.012
   Moreau A, 2013, CSH PERSPECT MED, V3, DOI 10.1101/cshperspect.a015461
   Murphy K, 2017, JANEWAY'S IMMUNOBIOLOGY, 9TH EDITION, P1
   MURRAY JE, 1976, ANN SURG, V184, P565, DOI 10.1097/00000658-197611000-00006
   Murray PJ, 2017, ANNU REV PHYSIOL, V79, P541, DOI 10.1146/annurev-physiol-022516-034339
   Nadeau S, 2011, J NEUROSCI, V31, P12533, DOI 10.1523/JNEUROSCI.2840-11.2011
   Nichols CM, 2004, EXP NEUROL, V190, P347, DOI 10.1016/j.expneurol.2004.08.003
   Noble J, 1998, J TRAUMA, V45, P116, DOI 10.1097/00005373-199807000-00025
   Novak CB, 2011, J BONE JOINT SURG AM, V93A, P929, DOI 10.2106/JBJS.J.00110
   Novak CB, 2010, J HAND SURG-AM, V35A, P1633, DOI 10.1016/j.jhsa.2010.07.018
   Novak CB, 2009, J HAND SURG-AM, V34A, P281, DOI 10.1016/j.jhsa.2008.11.017
   Obhrai JS, 2008, J INVEST DERMATOL, V128, P1950, DOI 10.1038/jid.2008.52
   Oltean M, 2012, AM J TRANSPLANT, V12, P2044, DOI 10.1111/j.1600-6143.2012.04067.x
   Orecchioni M, 2019, FRONT IMMUNOL, V10, DOI 10.3389/fimmu.2019.01084
   Pasnoor M, 2018, CURR OPIN NEUROL, V31, P575, DOI [10.1097/WCO.0000000000000606, 10.1016/j.ncl.2014.04.009]
   Pieper GM, 2008, ANTIOXID REDOX SIGN, V10, P1031, DOI 10.1089/ars.2007.1867
   PODUSLO JF, 1994, P NATL ACAD SCI USA, V91, P5705, DOI 10.1073/pnas.91.12.5705
   Randhawa Parmjeet S, 1997, Adv Anat Pathol, V4, P265, DOI 10.1097/00125480-199707000-00032
   Raza C, 2020, LIFE SCI, V243, DOI 10.1016/j.lfs.2020.117308
   Richard L, 2014, J HISTOCHEM CYTOCHEM, V62, P424, DOI 10.1369/0022155414530994
   Riley DC, 2015, J NEUROSCI RES, V93, P572, DOI 10.1002/jnr.23514
   Riley JL, 2009, IMMUNITY, V30, P656, DOI 10.1016/j.immuni.2009.04.006
   Ring D, 2013, HAND CLIN, V29, P421, DOI 10.1016/j.hcl.2013.04.008
   Rivera JC, 2014, BONE JOINT J, V96B, P254, DOI 10.1302/0301-620X.96B2.31798
   Roballo KCS., 2021, NERVE REGEN RES, V17, P721
   Roballo KCS, 2019, BIOMATERIALS, V209, P1, DOI 10.1016/j.biomaterials.2019.04.015
   Roballo KCS, 2019, TRANSPL IMMUNOL, V53, P61, DOI 10.1016/j.trim.2019.01.003
   Roberts MB, 2021, CLIN INFECT DIS, V73, P1302, DOI 10.1093/cid/ciaa1189
   Safinia N, 2015, FRONT IMMUNOL, V6, DOI 10.3389/fimmu.2015.00438
   SAKAGUCHI S, 1995, J IMMUNOL, V155, P1151
   SAWYER JT, 1983, EXP CELL RES, V145, P1, DOI 10.1016/S0014-4827(83)80003-2
   Schaefer A, 2015, J CELL SCI, V128, P2221, DOI 10.1242/jcs.163055
   Schmidt A, 2012, FRONT IMMUNOL, V3, DOI 10.3389/fimmu.2012.00051
   Schroder K, 2004, J LEUKOCYTE BIOL, V75, P163, DOI 10.1189/jlb.0603252
   Schroth S, 2020, FRONT IMMUNOL, V11, DOI 10.3389/fimmu.2020.00869
   Schwartz RH, 2003, ANNU REV IMMUNOL, V21, P305, DOI 10.1146/annurev.immunol.21.120601.141110
   SEA T, 1995, EXP NEUROL, V133, P85, DOI 10.1006/exnr.1995.1010
   Singer BD, 2014, FRONT IMMUNOL, V5, DOI 10.3389/fimmu.2014.00046
   Siu JHY, 2018, FRONT IMMUNOL, V9, DOI 10.3389/fimmu.2018.02548
   Smith TA, 2020, J NEUROINFLAMM, V17, DOI 10.1186/s12974-020-01953-8
   Smith TA, 2020, J NEUROSCI RES, V98, P2468, DOI 10.1002/jnr.24720
   SPRENT J, 1985, J EXP MED, V162, P2068, DOI 10.1084/jem.162.6.2068
   Stefanescu O, 2012, CHIRURGIA-BUCHAREST, V107, P438
   Sunio A, 1997, EXP NEUROL, V146, P46, DOI 10.1006/exnr.1997.6484
   Thuillier R, 2011, TRANSPLANTATION, V91, P605, DOI 10.1097/TP.0b013e3182090fa3
   Tomlinson JE, 2018, J NEUROINFLAMM, V15, DOI 10.1186/s12974-018-1219-0
   Trigueros SDA, 2003, MOL CELL NEUROSCI, V24, P753, DOI 10.1016/S1044-7431(03)00241-0
   TRUMBLE TE, 1994, J ORTHOPAED RES, V12, P844, DOI 10.1002/jor.1100120612
   van der Net JB, 2016, TRANSPL INT, V29, P3, DOI 10.1111/tri.12608
   Wakatsuki S, 2015, J CELL BIOL, V211, P881, DOI 10.1083/jcb.201506102
   Wan YY, 2014, TRENDS IMMUNOL, V35, P233, DOI 10.1016/j.it.2014.04.002
   WANG W, 1995, SCIENCE, V269, P1588, DOI 10.1126/science.7667640
   Watson J, 2010, J HAND SURG-AM, V35A, P499, DOI 10.1016/j.jhsa.2009.12.019
   Webber C, 2010, EXP NEUROL, V223, P51, DOI 10.1016/j.expneurol.2009.05.037
   Wilcox Matthew, 2020, Curr Tissue Microenviron Rep, V1, P49, DOI 10.1007/s43152-020-00002-z
   Willand MP, 2016, NEUROREHAB NEURAL RE, V30, P490, DOI 10.1177/1545968315604399
   Wojno EDT, 2019, IMMUNITY, V50, P851, DOI 10.1016/j.immuni.2019.03.011
   Wojno T, 2019, AESTHET SURG J, V39, P1295, DOI 10.1093/asj/sjz106
   Zhai QW, 2003, NEURON, V39, P217, DOI 10.1016/S0896-6273(03)00429-X
   Zhang X, 2013, MOL MED REP, V7, P1523, DOI 10.3892/mmr.2013.1395
   Zheng TS, 1998, P NATL ACAD SCI USA, V95, P13618, DOI 10.1073/pnas.95.23.13618
NR 173
TC 17
Z9 19
U1 1
U2 17
PU BMC
PI LONDON
PA CAMPUS, 4 CRINAN ST, LONDON N1 9XW, ENGLAND
EI 1742-2094
J9 J NEUROINFLAMM
JI J. Neuroinflamm.
PD FEB 28
PY 2022
VL 19
IS 1
AR 60
DI 10.1186/s12974-022-02395-0
PG 27
WC Immunology; Neurosciences
WE Science Citation Index Expanded (SCI-EXPANDED)
SC Immunology; Neurosciences & Neurology
GA ZJ5DF
UT WOS:000762324200002
PM 35227261
OA gold, Green Published
DA 2025-07-17
ER

PT J
AU Wang, QQ
   Wang, H
   Ma, Y
   Cao, XD
   Gao, HC
AF Wang, Qiqi
   Wang, Hao
   Ma, Ying
   Cao, Xiaodong
   Gao, Huichang
TI Effects of electroactive materials on nerve cell behaviors and
   applications in peripheral nerve repair
SO BIOMATERIALS SCIENCE
LA English
DT Review
ID ELECTRICAL-STIMULATION; MUSCLE ATROPHY; STEM-CELLS; REGENERATION;
   POLYPYRROLE; INJURY; PROLIFERATION; GRAPHENE; HYDROGEL; GROWTH
AB Peripheral nerve damage can lead to loss of function or even complete disability, which brings about a huge burden on both the patient and society. Regulating nerve cell behavior and promoting nerve injury repair by bionic construction of a biological electric field to simulate natural nerve electrophysiological characteristics have attracted great attention, and many studies have shown that electroactive materials have a good repair effect on peripheral nerves. Here, we summarize the electroactive materials commonly used in peripheral nerve repair and their characteristics, especially for the design and application of a biodegradable non-invasive spontaneous electrical system. Besides, based on the fact that electroactive materials can provide electrical conductivity or a power generation performance, the specific role of electroactive materials in peripheral nerve repair was summed up from the following three aspects: cell behavior regulation, signaling pathway regulation and immune microenvironment regulation. This review provides a summary of the current research on the use of electroactive materials in peripheral nerve repair, which may help provide a more effective strategy for peripheral nerve injury (PNI) and allow more patients to benefit from artificial nerve catheter treatment.
C1 [Wang, Qiqi] South China Univ Technol, Sch Biol & Biol Engn, Guangzhou 510006, Peoples R China.
   [Wang, Hao; Gao, Huichang] South China Univ Technol, Sch Med, Guangzhou 510006, Peoples R China.
   [Ma, Ying; Cao, Xiaodong] South China Univ Technol, Sch Mat Sci & Engn, Guangzhou 510641, Peoples R China.
   [Cao, Xiaodong; Gao, Huichang] Natl Engn Res Ctr Tissue Restorat & Reconstruct, Guangzhou 510006, Peoples R China.
   [Cao, Xiaodong] South China Univ Technol, Key Lab Biomed Engn Guangdong Prov, Guangzhou 510006, Peoples R China.
C3 South China University of Technology; South China University of
   Technology; South China University of Technology; South China University
   of Technology
RP Gao, HC (corresponding author), South China Univ Technol, Sch Med, Guangzhou 510006, Peoples R China.; Cao, XD (corresponding author), South China Univ Technol, Sch Mat Sci & Engn, Guangzhou 510641, Peoples R China.; Cao, XD; Gao, HC (corresponding author), Natl Engn Res Ctr Tissue Restorat & Reconstruct, Guangzhou 510006, Peoples R China.; Cao, XD (corresponding author), South China Univ Technol, Key Lab Biomed Engn Guangdong Prov, Guangzhou 510006, Peoples R China.
EM caoxd@scut.edu.cn; mchcgao@scut.edu.cn
RI Cao, Xiaodong/D-6045-2011
OI Ma, Ying/0000-0003-2204-0663
FU National Natural Science Foundation of China [31971261, 51873069,
   52073103]; National Key R&D Program of China [2018YFC1106300]; Guangdong
   Basic and Applied Basic Research Foundation [2020A1515010668]; Science
   and Technology Planning Project of Guangzhou [202102021048]
FX This work was financially supported by the National Natural Science
   Foundation of China (grant numbers: 31971261, 51873069, 52073103), the
   National Key R&D Program of China (grant number: 2018YFC1106300), the
   Guangdong Basic and Applied Basic Research Foundation (grant number:
   2020A1515010668), and the Science and Technology Planning Project of
   Guangzhou (grant number: 202102021048).
CR Aebischer P., 1987, P 9 ANN C IEEE ENG M, V1032, P1036
   Agarwal G, 2021, MAT SCI ENG C-MATER, V118, DOI 10.1016/j.msec.2020.111518
   Ahn HS, 2015, ACTA BIOMATER, V13, P324, DOI 10.1016/j.actbio.2014.11.026
   Ali-Boucetta H, 2011, SMALL, V7, P3230, DOI 10.1002/smll.201101004
   Antmen E, 2021, BIOMATER SCI-UK, V9, P8090, DOI 10.1039/d1bm00840d
   Bhadra S, 2009, PROG POLYM SCI, V34, P783, DOI 10.1016/j.progpolymsci.2009.04.003
   Brown BL, 2020, LARYNGOSCOPE INVEST, V5, P552, DOI 10.1002/lio2.411
   Bu Y, 2018, RSC ADV, V8, P10806, DOI 10.1039/c8ra01059e
   Cattin AL, 2015, CELL, V162, P1127, DOI 10.1016/j.cell.2015.07.021
   Choi M, 2008, MACROMOL RES, V16, P200, DOI 10.1007/BF03218853
   Chu XL, 2022, NEURAL REGEN RES, V17, P2185, DOI 10.4103/1673-5374.335823
   Collazos-Castro JE, 2010, BIOMATERIALS, V31, P9244, DOI 10.1016/j.biomaterials.2010.08.057
   Cong L, 2020, AGING-US, V12, P6415, DOI 10.18632/aging.103038
   Deng PP, 2022, ADV HEALTHC MATER, V11, DOI 10.1002/adhm.202200115
   Dervan A, 2021, PHARMACEUTICS, V13, DOI 10.3390/pharmaceutics13122161
   Dong CJ, 2020, APPL MATER TODAY, V21, DOI 10.1016/j.apmt.2020.100870
   Dong XH, 2021, BIOMATERIALS, V272, DOI 10.1016/j.biomaterials.2021.120767
   Dubal DP, 2012, J MATER CHEM, V22, P3044, DOI 10.1039/c2jm14470k
   Elzinga K, 2015, EXP NEUROL, V269, P142, DOI 10.1016/j.expneurol.2015.03.022
   Estera LA, 2023, NEUROSCI RES, V197, P9, DOI 10.1016/j.neures.2021.11.001
   Falowski S, 2008, NEUROTHERAPEUTICS, V5, P86, DOI 10.1016/j.nurt.2007.10.066
   Fang XX, 2020, RSC ADV, V10, P16769, DOI 10.1039/d0ra02143a
   Farokhi M, 2021, MACROMOL BIOSCI, V21, DOI 10.1002/mabi.202000123
   Fei RX, 2014, NANO LETT, V14, P2884, DOI 10.1021/nl500935z
   FREEMAN JA, 1985, J NEUROSCI RES, V13, P257, DOI 10.1002/jnr.490130118
   Ghasemi-Mobarakeh L, 2011, J TISSUE ENG REGEN M, V5, pE17, DOI 10.1002/term.383
   Gordon T, 2016, NEUROTHERAPEUTICS, V13, P295, DOI 10.1007/s13311-015-0415-1
   Gryshkov O, 2021, INT J MOL SCI, V22, DOI 10.3390/ijms222111373
   [Халаби Ф. Аль Halabi F.Al], 2018, [Биомедицинская радиоэлектроника, Biomeditsinskaya radioelektronika], P32
   He LM, 2020, ACS APPL MATER INTER, V12, P53150, DOI 10.1021/acsami.0c16885
   Hopper AP, 2014, BIOMED MATER, V9, DOI 10.1088/1748-6041/9/4/045009
   Hu L, 2015, J AM SOC NEPHROL, V26, P626, DOI 10.1681/ASN.2014020144
   Huang L, 2021, ACS APPL MATER INTER, V13, P16106, DOI 10.1021/acsami.1c01904
   IEEE, 2011, IEEE Standard 1666-2011
   Jia YC, 2019, ACTA BIOMATER, V83, P291, DOI 10.1016/j.actbio.2018.10.040
   Jihao Z., 2021, J CLIN DENT, V37, P451
   Jin F, 2021, ADV MATER, V33, DOI 10.1002/adma.202104175
   Kawamura K, 2019, NEUROSCI LETT, V698, P81, DOI 10.1016/j.neulet.2019.01.015
   Kehoe S, 2012, INJURY, V43, P553, DOI 10.1016/j.injury.2010.12.030
   Kepas A, 2005, J ELECTROANAL CHEM, V582, P209, DOI 10.1016/j.jelechem.2004.11.024
   Khodabukus A, 2019, BIOMATERIALS, V198, P259, DOI 10.1016/j.biomaterials.2018.08.058
   Koo J, 2018, NAT MED, V24, P1830, DOI 10.1038/s41591-018-0196-2
   Kwon HJ, 2014, MACROMOL RES, V22, P227
   Lackington WA, 2017, ACS BIOMATER SCI ENG, V3, P1221, DOI 10.1021/acsbiomaterials.6b00500
   Larsen A, 2008, HISTOCHEM CELL BIOL, V130, P681, DOI 10.1007/s00418-008-0448-1
   Leuschner F, 2020, EUR HEART J, V41, P989, DOI 10.1093/eurheartj/ehz159
   Li CM, 2016, SCI REP-UK, V6, DOI 10.1038/srep21044
   Li D, 2009, ACCOUNTS CHEM RES, V42, P135, DOI 10.1021/ar800080n
   Li M, 2018, MED HYPOTHESES, V114, P55, DOI 10.1016/j.mehy.2018.02.027
   Li XL, 2020, ACS APPL MATER INTER, V12, P36860, DOI 10.1021/acsami.0c08457
   Li Y, 2021, FRONT NEUROL, V12, DOI 10.3389/fneur.2021.768267
   Liang Y, 2020, BIOELECTRICITY, V2, P101, DOI 10.1089/bioe.2020.0010
   Lichtenstein MP, 2018, NEUROTOXICOLOGY, V68, P115, DOI 10.1016/j.neuro.2018.07.010
   Liu GD, 2022, CARBOHYD POLYM, V281, DOI 10.1016/j.carbpol.2021.119044
   Liu Q, 2020, APPL NANOSCI, V10, P687, DOI 10.1007/s13204-019-01130-1
   Liu ZR, 2021, ADV MATER, V33, DOI 10.1002/adma.202007429
   Ma WJ, 2019, ANN TRANSL MED, V7, DOI 10.21037/atm.2019.08.101
   MacEwan MR, 2019, J NEUROSURG, V130, P486, DOI 10.3171/2017.8.JNS163020
   Maharjan B, 2020, MAT SCI ENG C-MATER, V114, DOI 10.1016/j.msec.2020.111056
   Marino A, 2017, NANO TODAY, V14, P9, DOI 10.1016/j.nantod.2016.12.005
   Martin C, 2014, ADV HEALTHC MATER, V3, P1001, DOI 10.1002/adhm.201300481
   Mc Lean NA, 2016, GLIA, V64, P1546, DOI 10.1002/glia.23021
   MCCAIG CD, 1990, J CELL SCI, V95, P605
   Meng N, 2017, J MATER CHEM C, V5, P3296, DOI 10.1039/c7tc00162b
   Meng SY, 2013, BIOELECTROMAGNETICS, V34, P189, DOI 10.1002/bem.21766
   Meng XT, 2011, EXP NEUROL, V227, P210, DOI 10.1016/j.expneurol.2010.11.002
   Modrak M, 2020, J NEUROSCI RES, V98, P780, DOI 10.1002/jnr.24538
   Mukherjee S, 2015, ADV HEALTHC MATER, V4, P1722, DOI 10.1002/adhm.201500155
   Nambiar S, 2011, BIOSENS BIOELECTRON, V26, P1825, DOI 10.1016/j.bios.2010.09.046
   Naureen B, 2021, MAT SCI ENG C-MATER, V118, DOI 10.1016/j.msec.2020.111228
   Ning CY, 2018, PROG POLYM SCI, V81, P144, DOI 10.1016/j.progpolymsci.2018.01.001
   Okun MS, 2008, PARKINSONISM RELAT D, V14, P532, DOI 10.1016/j.parkreldis.2008.01.001
   Otero TF, 2012, ELECTROCHIM ACTA, V84, P112, DOI 10.1016/j.electacta.2012.03.097
   Park SS, 2015, ANALYST, V140, P3415, DOI 10.1039/c5an00122f
   Peijun Z., 2021, J PRACT MED, V37, P1257
   Peltier J, 2007, DEV NEUROBIOL, V67, P1348, DOI 10.1002/dneu.20506
   Petty AJ, 2020, CHEM MATER, V32, P4095, DOI 10.1021/acs.chemmater.0c00767
   Polo Y, 2021, NANOMED-NANOTECHNOL, V31, DOI 10.1016/j.nano.2020.102314
   Qian Y, 2019, NPG ASIA MATER, V11, DOI 10.1038/s41427-019-0136-8
   Qian Y, 2018, ADV SCI, V5, DOI 10.1002/advs.201700499
   Qiu Li, 2018, Zhen Ci Yan Jiu, V43, P767, DOI 10.13702/j.1000-0607.180498
   Quigley AF, 2012, ADV HEALTHC MATER, V1, P801, DOI 10.1002/adhm.201200102
   Riccio M, 2019, J CELL PHYSIOL, V234, P3362, DOI 10.1002/jcp.27299
   Sarhane KA, 2019, ACTA BIOMATER, V88, P332, DOI 10.1016/j.actbio.2019.02.034
   SCHREIBER RC, 1995, J NEUROBIOL, V27, P141, DOI 10.1002/neu.480270203
   Shchukin DG, 2006, J AM CHEM SOC, V128, P4560, DOI 10.1021/ja061028z
   Shleev S, 2017, CHEMPLUSCHEM, V82, P522, DOI 10.1002/cplu.201600536
   Shrestha S, 2021, MAT SCI ENG C-MATER, V127, DOI 10.1016/j.msec.2021.112176
   Sparreboom M, 2010, OTOL NEUROTOL, V31, P1062, DOI 10.1097/MAO.0b013e3181e3d62c
   Sun MJ, 2021, NANO ENERGY, V89, DOI 10.1016/j.nanoen.2021.106461
   Sun Y, 2019, ADV HEALTHC MATER, V8, DOI 10.1002/adhm.201900127
   Theodore WH, 2004, LANCET NEUROL, V3, P111, DOI 10.1016/S1474-4422(03)00664-1
   Tu ZL, 2021, ADV FUNCT MATER, V31, DOI 10.1002/adfm.202100924
   Wang J, 2019, ACTA BIOMATER, V84, P98, DOI 10.1016/j.actbio.2018.11.032
   Wang L, 2020, SCI ADV, V6, DOI 10.1126/sciadv.abc6686
   Wang QL, 2017, SAUDI PHARM J, V25, P469, DOI 10.1016/j.jsps.2017.04.008
   Wang XD, 2007, SCIENCE, V316, P102, DOI 10.1126/science.1139366
   Wang XD, 2006, NANO LETT, V6, P2768, DOI 10.1021/nl061802g
   Wang ZX, 2003, J BIOMED MATER RES A, V66A, P738, DOI 10.1002/jbm.a.10037
   Willand M.P., 2013, 2013 6 INT IEEEEMBS
   Willand MP, 2013, MUSCLE NERVE, V48, P219, DOI 10.1002/mus.23726
   Wu CH, 2021, ACS APPL MATER INTER, V13, P52346, DOI 10.1021/acsami.1c14679
   Wu D, 2021, J MATER CHEM A, V9, P18356, DOI 10.1039/d1ta05729d
   Wu WL, 2017, CURR NEUROVASC RES, V14, P19, DOI 10.2174/1567202614666161123112832
   Wu YB, 2016, BIOMATERIALS, V87, P18, DOI 10.1016/j.biomaterials.2016.02.010
   Xu Zhuqiu, 2017, Zhongguo Xiu Fu Chong Jian Wai Ke Za Zhi, V31, P122, DOI 10.7507/1002-1892.201611136
   Yang M, 2015, MATER RES EXPRESS, V2, DOI 10.1088/2053-1591/2/4/042001
   Yang SH, 2022, BIOACT MATER, V8, P529, DOI 10.1016/j.bioactmat.2021.05.056
   Yao L, 2011, TISSUE ENG PART B-RE, V17, P143, DOI [10.1089/ten.teb.2010.0561, 10.1089/ten.TEB.2010.0561]
   Yao XY, 2021, J MATER CHEM B, V9, P6958, DOI 10.1039/d1tb00686j
   Zeng YS, 2022, CNS NEUROSCI THER, V28, P635, DOI 10.1111/cns.13813
   Zhang YS, 2021, ADV HEALTHC MATER, V10, DOI 10.1002/adhm.202100695
   Zhao YH, 2020, BIOMATERIALS, V255, DOI 10.1016/j.biomaterials.2020.120164
   Zhou JW, 2010, ACTA POLYM SIN, P1094, DOI 10.3724/SP.J.1105.2010.09345
   Zhou K, 2016, PLOS ONE, V11, DOI 10.1371/journal.pone.0151589
   Zigrnond RE, 2019, PROG NEUROBIOL, V173, P102, DOI 10.1016/j.pneurobio.2018.12.001
   Zou XQ, 2017, J AM CHEM SOC, V139, P1928, DOI 10.1021/jacs.6b11226
NR 117
TC 31
Z9 31
U1 17
U2 180
PU ROYAL SOC CHEMISTRY
PI CAMBRIDGE
PA THOMAS GRAHAM HOUSE, SCIENCE PARK, MILTON RD, CAMBRIDGE CB4 0WF, CAMBS,
   ENGLAND
SN 2047-4830
EI 2047-4849
J9 BIOMATER SCI-UK
JI Biomater. Sci.
PD OCT 25
PY 2022
VL 10
IS 21
BP 6061
EP 6076
DI 10.1039/d2bm01216b
EA AUG 2022
PG 16
WC Materials Science, Biomaterials
WE Science Citation Index Expanded (SCI-EXPANDED)
SC Materials Science
GA 5N1RO
UT WOS:000851578500001
PM 36083222
DA 2025-07-17
ER

PT J
AU Abbaszadeh-Goudarzi, G
   Haghi-Daredeh, S
   Ehterami, A
   Rahmati, M
   Nazarnezhad, S
   Hashemi, SF
   Niyakan, M
   Vaez, A
   Salehi, M
AF Abbaszadeh-Goudarzi, Ghasem
   Haghi-Daredeh, Saeed
   Ehterami, Arian
   Rahmati, Majid
   Nazarnezhad, Simin
   Hashemi, Seyedeh Fatemeh
   Niyakan, Maryam
   Vaez, Ahmad
   Salehi, Majid
TI Evaluating effect of alginate/chitosan hydrogel containing
   4-Methylcatechol on peripheral nerve regeneration in rat model
SO INTERNATIONAL JOURNAL OF POLYMERIC MATERIALS AND POLYMERIC BIOMATERIALS
LA English
DT Article
DE Alginate; chitosan; hydrogel; 4-Methylcatechol; peripheral nerve
   regeneration; tissue engineering
ID CHITOSAN; SCAFFOLDS; ALGINATE; DELIVERY; CALCIUM; INJURY
AB Some of the trauma patients (about 3%) suffer from peripheral nerve injuries and unfortunately, it is still a significant clinical problem to regenerate and functional recovery of them. These days, peripheral nerve damages have been treated with various methods and materials. The goal of the present study is to evaluate the effect of various amounts of 4-Methylcatechol (4-MC) on peripheral nerve regeneration. For this target, alginate/chitosan hydrogel was used to deliver different percentages (0.1%, 1%, and 10% (w/v)) of 4-MC to the sciatic nerve-injured sites in a rat model. Before that, the properties of hydrogels were assessed and after injecting, different functional analyses were used to evaluate the efficacy of fabricated hydrogels on peripheral nerve regeneration. Our results exhibited that the pore size of hydrogels was appropriate for cell proliferation (26-42 mu m). Biodegradability of hydrogels was about 70% after 7 days and hemocompatibility of hydrogels was also confirmed. The MTT assay showed that the hydrogels not only do not have toxicity effects but also can improve the proliferation rate of PC12 cells. The functional results showed that 4-MC especially the group contained 10% of 4-MC enhance sciatic nerve regeneration. It could be concluded that fabricated hydrogels can use as suitable materials for peripheral nerve regeneration.
C1 [Abbaszadeh-Goudarzi, Ghasem; Rahmati, Majid] Shahroud Univ Med Sci, Sch Med, Dept Med Biotechnol, Shahroud, Iran.
   [Abbaszadeh-Goudarzi, Ghasem; Salehi, Majid] Shahroud Univ Med Sci, Tissue Engn & Stem Cells Res Ctr, Shahroud, Iran.
   [Haghi-Daredeh, Saeed; Hashemi, Seyedeh Fatemeh; Niyakan, Maryam] Shahroud Univ Med Sci, Sch Med, Student Res Comm, Shahroud, Iran.
   [Ehterami, Arian] Islamic Azad Univ, Dept Mech Engn, Sci & Res Branch, Tehran, Iran.
   [Nazarnezhad, Simin] Mashhad Univ Med Sci, Sch Med, Dept Anat & Cell Biol, Tissue Engn Res Grp TERG, Mashhad, Razavi Khorasan, Iran.
   [Vaez, Ahmad] Shiraz Univ Med Sci, Sch Adv Med Sci & Technol, Dept Tissue Engn & Appl Cell Sci, Shiraz, Iran.
   [Salehi, Majid] Shahroud Univ Med Sci, Sch Med, Dept Tissue Engn, Shahroud, Iran.
   [Salehi, Majid] Shahroud Univ Med Sci, Sexual Hlth & Fertil Res Ctr, Shahroud, Iran.
C3 Shahroud University Medical Sciences; Shahroud University Medical
   Sciences; Shahroud University Medical Sciences; Islamic Azad University;
   Mashhad University of Medical Sciences; Shiraz University of Medical
   Science; Shahroud University Medical Sciences; Shahroud University
   Medical Sciences
RP Salehi, M (corresponding author), Shahroud Univ Med Sci, Sch Med, Dept Tissue Engn, Shahroud, Iran.
EM Msalehi.te1392@gmail.com
RI Haghi-Daredeh, Saeed/AAM-7881-2020; Vaez, Ahmad/AAH-8272-2021; Rahmati,
   Majid/Q-9237-2018; nazarnezhad, simin/JMX-4526-2023; Salehi,
   Majid/Q-5119-2018; Abbaszadeh-Goudarzi, Ghasem/A-1320-2018
OI Rahmati, Majid/0000-0001-8341-4169; Haghi-Daredeh,
   Saeed/0000-0002-7798-8999; Vaez, Ahmad/0000-0002-1587-6617; Nazarnezhad,
   Simin/0000-0001-9174-0685
FU Shahroud University of Medical Sciences, Shahroud, Iran [96149]
FX The present study was supported by Shahroud University of Medical
   Sciences, Shahroud, Iran [Grant No. 96149].
CR Ahmadi F, 2015, RES PHARM SCI, V10, P1
   Ali A, 2018, INT J BIOL MACROMOL, V109, P273, DOI 10.1016/j.ijbiomac.2017.12.078
   Alizadeh R, 2019, CARBOHYD POLYM, V224, DOI 10.1016/j.carbpol.2019.115161
   Applová L, 2019, MOL NUTR FOOD RES, V63, DOI 10.1002/mnfr.201900261
   Atoufi Z, 2019, INT J BIOL MACROMOL, V139, P1168, DOI 10.1016/j.ijbiomac.2019.08.101
   Bagher Z., 2020, INT J POLYM MATER PO, V1, P10
   Bagher Z, 2020, J DRUG DELIV SCI TEC, V55, DOI 10.1016/j.jddst.2019.101379
   BAIN JR, 1989, PLAST RECONSTR SURG, V83, P129, DOI 10.1097/00006534-198901000-00024
   Banerjee A, 2009, BIOMATERIALS, V30, P4695, DOI 10.1016/j.biomaterials.2009.05.050
   Becker TA, 2001, J BIOMED MATER RES, V54, P76, DOI 10.1002/1097-4636(200101)54:1<76::AID-JBM9>3.0.CO;2-V
   Belkas JasonS., 2004, Operative Techniques in Orthopaedics, V14, P190, DOI [DOI 10.1053/J.OTO.2004.06.001, 10.1053/j.oto.2004.06.001]
   Bu Y, 2018, RSC ADV, V8, P10806, DOI 10.1039/c8ra01059e
   Chen LY, 2004, BIOMATERIALS, V25, P3725, DOI 10.1016/j.biomaterials.2003.09.100
   Cheng MY, 2003, J BIOMAT SCI-POLYM E, V14, P1155, DOI 10.1163/156856203769231628
   Ching SH, 2017, CRIT REV FOOD SCI, V57, P1133, DOI 10.1080/10408398.2014.965773
   Ehterami A, 2020, BIOMED ENG LETT, V10, P309, DOI 10.1007/s13534-020-00155-8
   Ehterami A, 2019, J DRUG DELIV SCI TEC, V51, P204, DOI 10.1016/j.jddst.2019.02.032
   Ehterami A, 2018, INT J BIOL MACROMOL, V117, P601, DOI 10.1016/j.ijbiomac.2018.05.184
   Farzamfar S, 2019, J MOL NEUROSCI, V67, P48, DOI 10.1007/s12031-018-1209-9
   Feng GK, 2018, J NANOMATER, V2018, DOI 10.1155/2018/1519480
   Fukuhara K, 2012, CELL MOL NEUROBIOL, V32, P971, DOI 10.1007/s10571-011-9782-2
   Garakani SS, 2020, INT J BIOL MACROMOL, V143, P533, DOI 10.1016/j.ijbiomac.2019.12.040
   Goding JA, 2018, ADV FUNCT MATER, V28, DOI 10.1002/adfm.201702969
   Gu XS, 2014, BIOMATERIALS, V35, P6143, DOI 10.1016/j.biomaterials.2014.04.064
   Gu Y, 2014, BIOMATERIALS, V35, P2253, DOI 10.1016/j.biomaterials.2013.11.087
   Gutowska A, 2001, ANAT RECORD, V263, P342, DOI 10.1002/ar.1115
   HANAOKA Y, 1994, J NEUROL SCI, V122, P28, DOI 10.1016/0022-510X(94)90048-5
   HANAOKA Y, 1992, EXP NEUROL, V115, P292, DOI 10.1016/0014-4886(92)90064-W
   Hennink WE, 2002, ADV DRUG DELIVER REV, V54, P13, DOI 10.1016/j.addr.2012.09.009
   Hoare TR, 2008, POLYMER, V49, P1993, DOI 10.1016/j.polymer.2008.01.027
   Hsieh YL, 2009, J NEUROPATH EXP NEUR, V68, P1269, DOI 10.1097/NEN.0b013e3181c17b46
   Ichihara S, 2008, INJURY, V39, pS29, DOI 10.1016/j.injury.2008.08.029
   Jagtapa S. D., 2019, SYNTHESIS HYDROGELS
   Kehoe S, 2012, INJURY, V43, P553, DOI 10.1016/j.injury.2010.12.030
   Khoshfetrat AB, 2016, INT J BIOL MACROMOL, V92, P892, DOI 10.1016/j.ijbiomac.2016.08.003
   Li XG, 2009, BIOMATERIALS, V30, P1121, DOI 10.1016/j.biomaterials.2008.10.063
   Li ZS, 2005, BIOMATERIALS, V26, P3919, DOI 10.1016/j.biomaterials.2004.09.062
   Lin YH, 2005, BIOMATERIALS, V26, P2105, DOI 10.1016/j.biomaterials.2004.06.011
   Mobini S, 2017, CURR OPIN BIOMED ENG, V4, P134, DOI 10.1016/j.cobme.2017.10.010
   Onoe H, 2015, DRUG DISCOV TODAY, V20, P236, DOI 10.1016/j.drudis.2014.10.018
   Pérez-Pérez M, 2003, ANAT REC PART A, V270A, P117, DOI 10.1002/ar.a.10010
   Pezet S, 2006, ANNU REV NEUROSCI, V29, P507, DOI 10.1146/annurev.neuro.29.051605.112929
   Renard D., 2017, ADV PHYSICOCHEMICAL, DOI DOI 10.2174/9781681084534117010011
   Rizwan M, 2017, POLYMERS-BASEL, V9, DOI 10.3390/polym9040137
   Salehi M, 2018, J PHYSIOL SCI, V68, P579, DOI 10.1007/s12576-017-0564-6
   Samadian H, 2019, J MATER SCI-MATER M, V30, DOI 10.1007/s10856-019-6309-8
   Sometani A, 2002, J NEUROSCI RES, V70, P335, DOI 10.1002/jnr.10431
   Thiede H.-M., 2016, Google Patent, Patent No. 20160347782
   Wang G, 2010, BIOTECHNOL LETT, V32, P59, DOI 10.1007/s10529-009-0123-1
   Wang JA, 2015, MAT SCI ENG C-MATER, V46, P140, DOI 10.1016/j.msec.2014.10.019
   Wang LP, 2017, BIOTECHNOL BIOTEC EQ, V31, P1016, DOI 10.1080/13102818.2017.1356689
   Willerth SM, 2007, ADV DRUG DELIVER REV, V59, P325, DOI 10.1016/j.addr.2007.03.014
   Wu J, 2017, TRAC-TREND ANAL CHEM, V87, P19, DOI 10.1016/j.trac.2016.11.009
   Yang J, 2016, ACS APPL MATER INTER, V8, P25621, DOI 10.1021/acsami.6b08834
   Zhu ZW, 2015, CELL MOL NEUROBIOL, V35, P273, DOI 10.1007/s10571-014-0122-1
NR 55
TC 14
Z9 14
U1 0
U2 19
PU TAYLOR & FRANCIS AS
PI OSLO
PA KARL JOHANS GATE 5, NO-0154 OSLO, NORWAY
SN 0091-4037
EI 1563-535X
J9 INT J POLYM MATER PO
JI Int. J. Polym. Mater. Polym. Biomat.
PD NOV 22
PY 2021
VL 70
IS 17
BP 1248
EP 1257
DI 10.1080/00914037.2020.1785462
EA JUL 2020
PG 10
WC Materials Science, Biomaterials; Polymer Science
WE Science Citation Index Expanded (SCI-EXPANDED)
SC Materials Science; Polymer Science
GA US7IZ
UT WOS:000547060800001
DA 2025-07-17
ER

PT J
AU Allbright, KO
   Bliley, JM
   Havis, E
   Kim, DY
   Dibernardo, GA
   Grybowski, D
   Waldner, M
   James, IB
   Sivak, WN
   Rubin, JP
   Marra, KG
AF Allbright, Kassandra O.
   Bliley, Jacqueline M.
   Havis, Emmanuelle
   Kim, Deok-Yeol
   Dibernardo, Gabriella A.
   Grybowski, Damian
   Waldner, Matthias
   James, Isaac B.
   Sivak, Wesley N.
   Rubin, J. Peter
   Marra, Kacey G.
TI DELIVERY OF ADIPOSE-DERIVED STEM CELLS IN POLOXAMER HYDROGEL IMPROVES
   PERIPHERAL NERVE REGENERATION
SO MUSCLE & NERVE
LA English
DT Article
DE adipose-derived stem cells; axonal regrowth; critical-sized gap defect;
   nerve conduit; peripheral nerve regeneration; stem cell transplantation
ID STROMAL CELLS; TISSUE; DIFFERENTIATION; REPAIR; PROLIFERATION;
   PHENOTYPE; SURVIVAL
AB Introduction: Peripheral nerve damage is associated with high long-term morbidity. Because of beneficial secretome, immunomodulatory effects, and ease of clinical translation, transplantation with adipose-derived stem cells (ASC) represents a promising therapeutic modality. Methods: Effect of ASC delivery in poloxamer hydrogel was assessed in a rat sciatic nerve model of critical-sized (1.5 cm) peripheral nerve injury. Nerve/muscle unit regeneration was assessed via immunostaining explanted nerve, quantitative polymerase chain reaction (qPCR), and histological analysis of reinnervating gastrocnemius muscle. Results: On the basis of viability data, 10% poloxamer hydrogel was selected for in vivo study. Six weeks after transection and repair, the group treated with poloxamer delivered ASCs demonstrated longest axonal regrowth. The qPCR results indicated that the inclusion of ASCs appeared to result in expression of factors that aid in reinnervating muscle tissue. Discussion: Delivery of ASCs in poloxamer addresses multiple facets of the complexity of nerve/muscle unit regeneration, representing a promising avenue for further study.
C1 [Allbright, Kassandra O.; Bliley, Jacqueline M.; Havis, Emmanuelle; Kim, Deok-Yeol; Dibernardo, Gabriella A.; Grybowski, Damian; Waldner, Matthias; James, Isaac B.; Sivak, Wesley N.; Rubin, J. Peter; Marra, Kacey G.] Univ Pittsburgh, Sch Med, Dept Plast Surg, 3550 Terrace St 6B,Scaife Hall, Pittsburgh, PA 15261 USA.
C3 Pennsylvania Commonwealth System of Higher Education (PCSHE); University
   of Pittsburgh
RP Marra, KG (corresponding author), Univ Pittsburgh, Sch Med, Dept Plast Surg, 3550 Terrace St 6B,Scaife Hall, Pittsburgh, PA 15261 USA.
EM marrak@upmc.edu
RI Rubin, J Peter/IUN-2187-2023; Havis, Emmanuelle/K-1874-2017; Marra,
   Kacey/AAD-2799-2019; James, Isaac/MGV-4058-2025; DiBernardo,
   Gabriella/AAW-5646-2020
OI DiBernardo, Gabriella/0000-0001-8022-7288; Havis,
   Emmanuelle/0000-0001-5634-3174; 
FU The Plastic Surgery Foundation
FX The Plastic Surgery Foundation provided funding for this research.
CR Bliley JM, 2015, PLAST RECONSTR SURG, V136, P1205, DOI 10.1097/PRS.0000000000001815
   Boyd JG, 2003, EXP NEUROL, V183, P610, DOI 10.1016/S0014-4886(03)00183-3
   Ceafalan LC, 2014, BIOMED RES INT, V2014, DOI 10.1155/2014/957014
   Chamberlain LJ, 2000, J NEUROSCI RES, V60, P666, DOI 10.1002/(SICI)1097-4547(20000601)60:5<666::AID-JNR12>3.3.CO;2-S
   Chen CJ, 2007, EXP NEUROL, V204, P443, DOI 10.1016/j.expneurol.2006.12.004
   Chen YY, 2013, LANGMUIR, V29, P3721, DOI 10.1021/la400268p
   Cohn D, 2003, BIOMATERIALS, V24, P3707, DOI 10.1016/S0142-9612(03)00245-X
   Cooney DS, 2016, SCI REP-UK, V6, DOI 10.1038/srep31306
   Dumortier G, 2006, PHARM RES-DORDR, V23, P2709, DOI 10.1007/s11095-006-9104-4
   Erba P, 2010, J PLAST RECONSTR AES, V63, pE811, DOI 10.1016/j.bjps.2010.08.013
   Fu SY, 1997, MOL NEUROBIOL, V14, P67, DOI 10.1007/BF02740621
   Gehmert S, 2014, BIOMED RES INT, V2014, DOI 10.1155/2014/129048
   Georgiou M, 2015, BIOMATERIALS, V37, P242, DOI 10.1016/j.biomaterials.2014.10.009
   Gigo-Benato D, 2010, MUSCLE NERVE, V41, P685, DOI 10.1002/mus.21549
   Haselbach D, 2016, NEUROSCI LETT, V634, P153, DOI 10.1016/j.neulet.2016.10.024
   Huang JL, 2011, TISSUE CELL, V43, P344, DOI 10.1016/j.tice.2011.07.002
   Kingham PJ, 2007, EXP NEUROL, V207, P267, DOI 10.1016/j.expneurol.2007.06.029
   Kokai LE, 2009, ACTA BIOMATER, V5, P2540, DOI 10.1016/j.actbio.2009.03.009
   Langnaese K, 2008, BMC MOL BIOL, V9, DOI 10.1186/1471-2199-9-53
   Lee S K, 2000, J Am Acad Orthop Surg, V8, P243
   Lin YC, 2012, BIOMED MATER, V7, DOI 10.1088/1748-6041/7/2/024102
   Lippens E, 2013, J BIOMATER APPL, V27, P828, DOI 10.1177/0885328211427774
   Menetrey J, 2000, J BONE JOINT SURG BR, V82B, P131, DOI 10.1302/0301-620X.82B1.8954
   Mokarram N, 2012, BIOMATERIALS, V33, P8793, DOI 10.1016/j.biomaterials.2012.08.050
   Nakasa T, 2010, J CELL MOL MED, V14, P2495, DOI 10.1111/j.1582-4934.2009.00898.x
   Orbay H, 2012, STEM CELLS INT, V2012, DOI 10.1155/2012/461718
   Orbay H, 2012, J PLAST RECONSTR AES, V65, P657, DOI 10.1016/j.bjps.2011.11.035
   Pabari A, 2010, J PLAST RECONSTR AES, V63, P1941, DOI 10.1016/j.bjps.2009.12.010
   Pace LA, 2014, TISSUE ENG PT A, V20, P507, DOI 10.1089/ten.TEA.2013.0084
   Plock JA, 2015, TRANSPLANTATION, V99, P1765, DOI 10.1097/TP.0000000000000731
   Rabinovsky ED, 2004, NEUROL RES, V26, P204, DOI 10.1179/016164104225013851
   Salgado AJ, 2010, CURR STEM CELL RES T, V5, P103
   Salvatore D, 2014, NAT REV ENDOCRINOL, V10, P206, DOI 10.1038/nrendo.2013.238
   Santiago LY, 2009, CELL TRANSPLANT, V18, P145, DOI 10.3727/096368909788341289
   Sivak WN, 2014, METHODS MOL BIOL, V1162, P139, DOI 10.1007/978-1-4939-0777-9_11
   Suga H, 2007, CYTOTHERAPY, V9, P738, DOI 10.1080/14653240701679873
   Sun R, 2009, MOL CELLS, V27, P403, DOI 10.1007/s10059-009-0053-8
   Tan HP, 2009, BIOMATERIALS, V30, P6844, DOI 10.1016/j.biomaterials.2009.08.058
   Vashi AV, 2008, BIOMATERIALS, V29, P573, DOI 10.1016/j.biomaterials.2007.10.017
   Wang Y, 2010, BIOMATERIALS, V31, P5122, DOI 10.1016/j.biomaterials.2010.03.007
   Wang Y, 2012, NEUROSCI LETT, V514, P96, DOI 10.1016/j.neulet.2012.02.066
   Yañez R, 2006, STEM CELLS, V24, P2582, DOI 10.1634/stemcells.2006-0228
   Zheng CS, 2018, MUSCLE NERVE, V57, pE38, DOI 10.1002/mus.25674
   Zhou Z, 2006, NEUROBIOL DIS, V23, P595, DOI 10.1016/j.nbd.2006.05.012
   Zimmerlin L, 2013, CYTOM PART A, V83A, P134, DOI 10.1002/cyto.a.22227
NR 45
TC 38
Z9 41
U1 0
U2 21
PU WILEY
PI HOBOKEN
PA 111 RIVER ST, HOBOKEN 07030-5774, NJ USA
SN 0148-639X
EI 1097-4598
J9 MUSCLE NERVE
JI Muscle Nerve
PD AUG
PY 2018
VL 58
IS 2
BP 251
EP 260
DI 10.1002/mus.26094
PG 10
WC Clinical Neurology; Neurosciences
WE Science Citation Index Expanded (SCI-EXPANDED)
SC Neurosciences & Neurology
GA GU2HP
UT WOS:000445090300020
PM 29406624
DA 2025-07-17
ER

PT J
AU Lopez-Silva, TL
   Cristobal, CD
   Lai, CSE
   Leyva-Aranda, V
   Lee, HK
   Hartgerink, JD
AF Lopez-Silva, Tania L.
   Cristobal, Carlo D.
   Lai, Cheuk Sun Edwin
   Leyva-Aranda, Viridiana
   Lee, Hyun Kyoung
   Hartgerink, Jeffrey D.
TI Self-assembling multidomain peptide hydrogels accelerate peripheral
   nerve regeneration after crush injury
SO BIOMATERIALS
LA English
DT Article
DE Peptide hydrogel; Peripheral nerve regeneration; Sciatic nerve crush
   injury; Bioactive materials; Peptide mimics
ID ALTERNATIVELY SPLICED REGION; NEURITE OUTGROWTH; NANOFIBER HYDROGEL;
   CONTROLLED-RELEASE; TENASCIN-C; IN-VITRO; DELIVERY; LAMININ;
   IDENTIFICATION; DEGENERATION
AB Multidomain peptide (MDP) hydrogels are a class of self-assembling materials that have been shown to elicit beneficial responses for soft tissue regeneration. However, their capacity to promote nervous system regeneration remains unknown. The peripheral nervous system (PNS) substantially recovers after injury, partly due to the abundance of extracellular matrix (ECM) components in its basal lamina. However, severe peripheral nerve injuries that significantly damage the ECM continue to be a major clinical challenge as they occur at a high rate and can be extremely detrimental to patients' quality of life. In this study, a panel of eight MDPs were designed to contain various motifs mimicking extracellular matrix components and growth factors and successfully selfassembled into injectable, nanofibrous hydrogels. Using an in vitro screening system, various lysine based MDPs were found to enhance neurite outgrowth. To test their capacity to promote nerve regeneration in vivo, rat sciatic nerve crush injury was performed with MDP hydrogels injected directly into the injury sites. MDP hydrogels were found to enhance macrophage recruitment to the injury site and degrade efficiently over time. Rats that were injected with the MDP hydrogel K-2 and laminin motif-containing MDPs K-2-IIKDI and K-2-IKVAV were found to have significantly accelerated functional recovery and remyelination compared to those injected with HBSS or other MDPs. These results demonstrate that MDPs enhance neurite outgrowth and promote a multicellular pro-regenerative response in peripheral nerve injury. This study provides important insights into the potential of MDPs as biomaterials for nerve regeneration and other clinical applications.
C1 [Lopez-Silva, Tania L.; Lai, Cheuk Sun Edwin; Leyva-Aranda, Viridiana; Hartgerink, Jeffrey D.] Rice Univ, Dept Chem & Bioengn, Houston, TX 77005 USA.
   [Cristobal, Carlo D.; Lee, Hyun Kyoung] Baylor Coll Med, Integrat Program Mol & Biomed Sci, Houston, TX 77030 USA.
   [Lee, Hyun Kyoung] Baylor Coll Med, Dept Pediat Neurol, Houston, TX 77030 USA.
   [Cristobal, Carlo D.; Lee, Hyun Kyoung] Texas Childrens Hosp, Jan & Dan Duncan Neurol Res Inst, Houston, TX 77030 USA.
C3 Rice University; Baylor College of Medicine; Baylor College of Medicine;
   Baylor College of Medicine; Baylor College Medical Hospital
RP Hartgerink, JD (corresponding author), Rice Univ, Dept Chem & Bioengn, Houston, TX 77005 USA.; Lee, HK (corresponding author), Baylor Coll Med, Integrat Program Mol & Biomed Sci, Houston, TX 77030 USA.; Lee, HK (corresponding author), Baylor Coll Med, Dept Pediat Neurol, Houston, TX 77030 USA.; Lee, HK (corresponding author), Texas Childrens Hosp, Jan & Dan Duncan Neurol Res Inst, Houston, TX 77030 USA.
EM hyunkyol@bcm.edu; jdh@rice.edu
RI ; LEE, MINSOO/HGE-5845-2022; LopezSilva, Tania/KGK-3667-2024;
   Hartgerink, Jeffrey/G-4275-2016
OI Lee, Hyun Kyoung/0000-0001-5793-4398; Lopez Silva,
   Tania/0000-0002-0537-9393; Hartgerink, Jeffrey/0000-0002-3186-5395; Lai,
   Cheuk Sun Edwin/0000-0002-9198-2008; Cristobal,
   Carlo/0000-0001-9321-4232
FU NIH [R01DE021798, R01NS110859]; Welch Research Foundation [C1557];
   National Multiple Sclerosis Society [RG-1907-34551]; Mexican National
   Council for Science and Technology (CONACyT) [678341, 862901]; NSF
   Graduate Research Fellowship Program [1842494]; National Institute of
   Dental and Craniofacial Research [R01DE021798] Funding Source: NIH
   RePORTER
FX This work was supported in part by funding from the NIH (R01DE021798 to
   J.D.H and R01NS110859 to H.K.L), the Welch Research Foundation(C1557 to
   J.D.H) and National Multiple Sclerosis Society (RG-1907-34551 to H.K.L).
   TLLS and VLA were supported by the Mexican National Council for Science
   and Technology (CONACyT) Ph.D. Scholarship Program (678341 and 862901).
   CSEL was supported by the NSF Graduate Research Fellowship Program under
   grant No. 1842494.
CR Al-Ali H., 2013, High Content Screening with Primary Neurons
   Al-Ali H, 2017, EXP NEUROL, V287, P423, DOI 10.1016/j.expneurol.2016.01.020
   Al-Ali H, 2015, ACS CHEM BIOL, V10, P1939, DOI 10.1021/acschembio.5b00289
   Altunbas A, 2012, TOP CURR CHEM, V310, P135, DOI 10.1007/128_2011_206
   Aulisa L, 2009, BIOMACROMOLECULES, V10, P2694, DOI 10.1021/bm900634x
   BAIN JR, 1989, PLAST RECONSTR SURG, V83, P129, DOI 10.1097/00006534-198901000-00024
   Bakota EL, 2011, BIOMACROMOLECULES, V12, P1651, DOI 10.1021/bm200035r
   Barrette B, 2008, J NEUROSCI, V28, P9363, DOI 10.1523/JNEUROSCI.1447-08.2008
   Bauder AR, 2012, JOVE-J VIS EXP, DOI 10.3791/3606
   Bélanger E, 2011, BIOMED OPT EXPRESS, V2, P2698, DOI 10.1364/BOE.2.002698
   Belin S, 2017, FRONT CELL NEUROSCI, V11, DOI 10.3389/fncel.2017.00347
   Benowitz LI, 2011, CURR OPIN NEUROL, V24, P577, DOI 10.1097/WCO.0b013e32834c208d
   Binley KE, 2014, J NEUROSCI METH, V225, P65, DOI 10.1016/j.jneumeth.2014.01.017
   Black KA, 2015, TISSUE ENG PT A, V21, P1333, DOI [10.1089/ten.TEA.2014.0297, 10.1089/ten.tea.2014.0297]
   Blackmore MG, 2010, MOL CELL NEUROSCI, V44, P43, DOI 10.1016/j.mcn.2010.02.002
   Carrejo NC, 2018, ACS BIOMATER SCI ENG, V4, P1386, DOI 10.1021/acsbiomaterials.8b00031
   Chen ZL, 2003, J CELL BIOL, V163, P889, DOI 10.1083/jcb.200307068
   Chen ZL, 2007, ANNU REV NEUROSCI, V30, P209, DOI 10.1146/annurev.neuro.30.051606.094337
   Christman KL, 2019, SCIENCE, V363, P340, DOI 10.1126/science.aar2955
   DEMEDINACELI L, 1982, EXP NEUROL, V77, P634, DOI 10.1016/0014-4886(82)90234-5
   Ding SY, 2016, NAT REV MATER, V1, DOI [10.1038/natrevmats.2016.21, 10.1038/natrevmats.2016.71]
   Dong H, 2007, J AM CHEM SOC, V129, P12468, DOI 10.1021/ja072536r
   Faissner Andreas, 1995, Seminars in Developmental Biology, V6, P139, DOI 10.1016/S1044-5781(06)80023-X
   Faroni A, 2019, ADV HEALTHC MATER, V8, DOI 10.1002/adhm.201900410
   Galler KM, 2010, J AM CHEM SOC, V132, P3217, DOI 10.1021/ja910481t
   Gao JY, 2019, J MATER SCI-MATER M, V30, DOI 10.1007/s10856-019-6283-1
   Gaudet AD, 2011, J NEUROINFLAMM, V8, DOI 10.1186/1742-2094-8-110
   GEORGE EB, 1995, J NEUROSCI, V15, P6445
   Hilgenberg Lutz G W, 2007, J Vis Exp, P562, DOI 10.3791/562
   Hirata K, 1999, J NEUROCYTOL, V28, P685, DOI 10.1023/A:1007012916530
   Hörste GMZ, 2008, MUSCLE NERVE, V37, P3, DOI 10.1002/mus.20893
   HOLTZMAN E, 1965, J CELL BIOL, V27, P651, DOI 10.1083/jcb.27.3.651
   Hong MH, 2018, ACS BIOMATER SCI ENG, V4, P576, DOI 10.1021/acsbiomaterials.7b00801
   Hosoyama K, 2019, FRONT BIOENG BIOTECH, V7, DOI 10.3389/fbioe.2019.00205
   Hsu RS, 2019, ADV SCI, V6, DOI 10.1002/advs.201900520
   Huang CW, 2019, STEM CELL RES THER, V10, DOI 10.1186/s13287-019-1317-7
   Kanaya F, 1996, PLAST RECONSTR SURG, V98, P1264, DOI 10.1097/00006534-199612000-00023
   Kumar VA, 2015, ACS NANO, V9, P860, DOI 10.1021/nn506544b
   Leach DG, 2018, BIOMATERIALS, V163, P67, DOI 10.1016/j.biomaterials.2018.01.035
   Lee HK, 2009, GLIA, V57, P1825, DOI 10.1002/glia.20894
   Li A, 2014, BIOMATERIALS, V35, P8780, DOI 10.1016/j.biomaterials.2014.06.049
   Li IC, 2016, BIOMACROMOLECULES, V17, P2087, DOI 10.1021/acs.biomac.6b00309
   Liebkind R, 2003, J NEUROSCI RES, V73, P637, DOI 10.1002/jnr.10692
   Liesi P, 2001, J NEUROSCI RES, V66, P1047, DOI 10.1002/jnr.1250.abs
   LIESI P, 1989, FEBS LETT, V244, P141, DOI 10.1016/0014-5793(89)81180-9
   Lopez-Silva TL, 2020, BIOMATERIALS, V231, DOI 10.1016/j.biomaterials.2019.119667
   Lopez-Silva TL, 2019, ACS BIOMATER SCI ENG, V5, P977, DOI 10.1021/acsbiomaterials.8b01348
   Magill CK, 2007, EXP NEUROL, V207, P64, DOI 10.1016/j.expneurol.2007.05.028
   Makwana M, 2005, FEBS J, V272, P2628, DOI 10.1111/j.1742-4658.2005.04699.x
   Marchini A, 2019, P NATL ACAD SCI USA, V116, P7483, DOI 10.1073/pnas.1818392116
   Mehrban N, 2015, ACS BIOMATER SCI ENG, V1, P431, DOI 10.1021/acsbiomaterials.5b00051
   Meiners S, 2001, J NEUROSCI, V21, P7215, DOI 10.1523/JNEUROSCI.21-18-07215.2001
   Mercado MLT, 2004, J NEUROSCI, V24, P238, DOI 10.1523/JNEUROSCI.4519-03.2004
   Midwood KS, 2011, CELL MOL LIFE SCI, V68, P3175, DOI 10.1007/s00018-011-0783-6
   Moore AN, 2018, BIOMATERIALS, V161, P154, DOI 10.1016/j.biomaterials.2018.01.033
   Moore AN, 2017, ACCOUNTS CHEM RES, V50, P714, DOI 10.1021/acs.accounts.6b00553
   Moore DL, 2009, SCIENCE, V326, P298, DOI 10.1126/science.1175737
   Pace LA, 2013, BIOMATERIALS, V34, P5907, DOI 10.1016/j.biomaterials.2013.04.024
   Pan YA, 2003, J NEUROSCI, V23, P11479
   Pfister Bryan J., 2011, Critical Reviews in Biomedical Engineering, V39, P81, DOI 10.1615/CritRevBiomedEng.v39.i2.20
   Rayner MLD, 2018, ANAT REC, V301, P1628, DOI 10.1002/ar.23918
   Roeckl-Wiedmann I, 2005, BRIT J SURG, V92, P24, DOI 10.1002/bjs.4863
   SHOLL DA, 1953, J ANAT, V87, P387
   Sievers C, 2003, NEUROSCI RES, V46, P161, DOI 10.1016/S0168-0102(03)00039-7
   Sivasankaran R, 2004, NAT NEUROSCI, V7, P261, DOI 10.1038/nn1193
   Stratton JA, 2018, CELL REP, V24, P2561, DOI 10.1016/j.celrep.2018.08.004
   Sun WJ, 2009, BIOMATERIALS, V30, P4649, DOI 10.1016/j.biomaterials.2009.05.037
   TASHIRO K, 1989, J BIOL CHEM, V264, P16174
   Timmer M, 2003, CELL TRANSPLANT, V12, P265, DOI 10.3727/000000003108746821
   Wu XL, 2017, REGEN BIOMATER, V4, P21, DOI 10.1093/rb/rbw034
   Zou J.L., 2018, Adv. Funct. Mater, V28, P1
NR 71
TC 62
Z9 67
U1 3
U2 123
PU ELSEVIER SCI LTD
PI OXFORD
PA THE BOULEVARD, LANGFORD LANE, KIDLINGTON, OXFORD OX5 1GB, OXON, ENGLAND
SN 0142-9612
EI 1878-5905
J9 BIOMATERIALS
JI Biomaterials
PD JAN
PY 2021
VL 265
AR 120401
DI 10.1016/j.biomaterials.2020.120401
PG 12
WC Engineering, Biomedical; Materials Science, Biomaterials
WE Science Citation Index Expanded (SCI-EXPANDED)
SC Engineering; Materials Science
GA OU6BG
UT WOS:000591611400001
PM 33002786
OA Green Accepted
DA 2025-07-17
ER

PT J
AU Mahand, SN
   Jahanmardi, R
   Kruppke, B
   Khonakdar, HA
AF Mahand, Saba Nemati
   Jahanmardi, Reza
   Kruppke, Benjamin
   Khonakdar, Hossein Ali
TI Sciatic nerve injury regeneration in adult male rats using gelatin
   methacrylate (GelMA)/poly(2-ethy-2-oxazoline) (PEtOx) hydrogel
   containing 4-aminopyridine (4-AP)
SO JOURNAL OF BIOMEDICAL MATERIALS RESEARCH PART A
LA English
DT Article
DE 4-aminopyridine; gelatin methacrylate; GelMA; nerve regeneration; PEtOx;
   poly(2-ethyl-2-oxazoline); sciatic nerve
ID PERIPHERAL-NERVE; FUNCTIONAL RECOVERY; CRUSH INJURY; STEM-CELLS;
   SCAFFOLDS; BIOMATERIALS; STRATEGIES; MOTOR
AB One of the most important parts of the body is the peripheral nervous system, and any injuries in this system may result in potentially lethal consequences or severe side effects. The peripheral nervous system may not rehabilitate the harmed regions following disabling disorders, which reduce the quality of life of patients. Fortunately, in recent years, hydrogels have been proposed as exogenous alternatives to bridge damaged nerve stumps to create a useful microenvironment for advancing nerve recovery. However, hydrogel-based medicine in the therapy of peripheral nerve injury still needs a lot of improvement. In this study, GelMA/PEtOx hydrogel was used for the first time to deliver 4-Aminopyridine (4-AP) small molecules. 4-AP is a broad-spectrum potassium channel blocker, which has been demonstrated to increase neuromuscular function in patients with various demyelinating disorders. The prepared hydrogel showed a porosity of 92.2 +/- 2.6% after 20 min, swelling ratio of 456.01 +/- 2.0% after 180 min, weight loss of 81.7 +/- 3.1% after 2 weeks, and good blood compatibility as well as sustainable drug release. MTT analysis was performed to assess the cell viability of the hydrogel and proved that the hydrogel is an appropriate substrate for the survival of cells. In vivo studies were performed for functional analysis and the sciatic functional index (SFI) as well as hot plate latency results showed that the use of GelMA/PEtOx+4-AP hydrogel enhances the regeneration compared to the GelMA/PEtOx hydrogel and the control group.
C1 [Mahand, Saba Nemati; Jahanmardi, Reza] Islamic Azad Univ, Dept Polymer Engn, Sci & Res Branch, Tehran, Iran.
   [Kruppke, Benjamin; Khonakdar, Hossein Ali] Tech Univ Dresden, Max Bergmann Ctr Biomat, Dresden, Germany.
   [Kruppke, Benjamin; Khonakdar, Hossein Ali] Tech Univ Dresden, Inst Mat Sci, Dresden, Germany.
   [Khonakdar, Hossein Ali] Iran Polymer & Petrochem Inst, Dept Polymer Proc, Tehran, Iran.
   [Kruppke, Benjamin] Tech Univ Dresden, Max Bergmann Ctr Biomat, D-01069 Dresden, Germany.
   [Kruppke, Benjamin] Tech Univ Dresden, Inst Mat Sci, D-01069 Dresden, Germany.
C3 Islamic Azad University; Technische Universitat Dresden; Technische
   Universitat Dresden; Iran Polymer & Petrochemical Institute; Technische
   Universitat Dresden; Technische Universitat Dresden
RP Jahanmardi, R (corresponding author), Islamic Azad Univ, Dept Polymer Engn, Sci & Res Branch, Tehran, Iran.; Kruppke, B (corresponding author), Tech Univ Dresden, Max Bergmann Ctr Biomat, D-01069 Dresden, Germany.; Kruppke, B (corresponding author), Tech Univ Dresden, Inst Mat Sci, D-01069 Dresden, Germany.
EM r_jahanmardi@yahoo.co.uk; benjamin.kruppke@tu-dresden.de
RI Kruppke, Benjamin/GWR-3589-2022; khonakdar, Hossein ALi/T-2434-2017;
   Jahanmardi, Reza/U-8491-2019; Khonakdar, Hossein ali/T-2434-2017
OI Kruppke, Benjamin/0000-0002-0659-0238; Khonakdar, Hossein
   ali/0000-0001-8143-9338
FU Bundesministerium fuer Bildung und Forschung
FX Bundesministerium fuer Bildung und Forschung
CR Abbaszadeh-Goudarzi G, 2021, INT J POLYM MATER PO, V70, P1248, DOI 10.1080/00914037.2020.1785462
   Anbumani T., 2015, J CLIN DIAGN RES, V3
   Arslantunali D, 2014, MED DEVICES-EVID RES, V7, P405, DOI 10.2147/MDER.S59124
   Bellamkonda RV, 2006, BIOMATERIALS, V27, P3515, DOI 10.1016/j.biomaterials.2006.02.030
   Bertelli JA, 1996, J RECONSTR MICROSURG, V12, P559, DOI 10.1055/s-2007-1006630
   Caillaud M, 2019, NEURAL REGEN RES, V14, P24, DOI 10.4103/1673-5374.243699
   Calloway D, 1997, J CHEM EDUC, V74, P744, DOI 10.1021/ed074p744.3
   Chen CJ, 2007, EXP NEUROL, V204, P443, DOI 10.1016/j.expneurol.2006.12.004
   Clark AR, 2020, NEURAL REGEN RES, V15, P136, DOI 10.4103/1673-5374.264471
   Ehterami A, 2018, INT J BIOL MACROMOL, V117, P601, DOI 10.1016/j.ijbiomac.2018.05.184
   Fang XX, 2020, J MATER CHEM B, V8, P10593, DOI 10.1039/d0tb00779j
   Felix HM, 2020, MILITARY MED RES, V7, DOI 10.1186/s40779-020-00274-4
   Gerlach G, 2005, SENSOR ACTUAT B-CHEM, V111, P555, DOI 10.1016/j.snb.2005.03.040
   Gong H, 2020, J BIOMED MATER RES A, V108, P805, DOI 10.1002/jbm.a.36859
   Gregory H, 2021, NEUROCHEM INT, V143, DOI 10.1016/j.neuint.2020.104953
   Hong MH, 2018, ACS BIOMATER SCI ENG, V4, P576, DOI 10.1021/acsbiomaterials.7b00801
   Hsu CG, 2020, NEURAL REGEN RES, V15, P2098, DOI 10.4103/1673-5374.280319
   Huang YC, 2006, ARTIF ORGANS, V30, P514, DOI 10.1111/j.1525-1594.2006.00253.x
   Jensen HB, 2014, THER ADV NEUROL DISO, V7, P97, DOI 10.1177/1756285613512712
   LEVIMONTALCINI R, 1968, PHYSIOL REV, V48, P534, DOI 10.1152/physrev.1968.48.3.534
   Li GC, 2017, CARBOHYD POLYM, V171, P39, DOI 10.1016/j.carbpol.2017.05.006
   Li LX, 2019, FRONT CELL NEUROSCI, V13, DOI 10.3389/fncel.2019.00108
   Lischer M, 2020, REGEN MED, V15, P1399, DOI 10.2217/rme-2020-0031
   Liu K., 2022, ADV SCI, V9
   Liu Y, 2017, ACTA PHARM SIN B, V7, P502, DOI 10.1016/j.apsb.2017.03.003
   Lv QY, 2019, COLLOID SURFACE A, V583, DOI 10.1016/j.colsurfa.2019.123972
   Ma XY, 2018, ADV DRUG DELIVER REV, V132, P235, DOI 10.1016/j.addr.2018.06.011
   Mahand SN, 2022, EUR POLYM J, V178, DOI 10.1016/j.eurpolymj.2022.111484
   Manoukian OS, 2019, J CONTROL RELEASE, V296, P54, DOI 10.1016/j.jconrel.2019.01.013
   Manto KM, 2021, ACS APPL BIO MATER, V4, P4140, DOI 10.1021/acsabm.0c01566
   Mao N., 2000, EFFECT FABRIC STRUCT
   Martens W, 2013, CLIN ORAL INVEST, V17, P1969, DOI 10.1007/s00784-013-1030-3
   Masters KS, 2011, MACROMOL BIOSCI, V11, P1149, DOI 10.1002/mabi.201000505
   Matyash M, 2014, TISSUE ENG PART C-ME, V20, P401, DOI [10.1089/ten.tec.2013.0252, 10.1089/ten.TEC.2013.0252]
   McMaster RJ., 2017, SIMPLE METHOD 3D PRI
   Midha R, 2019, J NEUROSURG, V130, P675, DOI 10.3171/2018.11.JNS181520
   Murphy CM, 2010, CELL ADHES MIGR, V4, P377, DOI 10.4161/cam.4.3.11747
   Nikolova MP, 2019, BIOACT MATER, V4, P271, DOI 10.1016/j.bioactmat.2019.10.005
   Park J, 2020, ADV FUNCT MATER, V30, DOI 10.1002/adfm.202003759
   Lopes FRP, 2011, NEUROPATH APPL NEURO, V37, P600, DOI 10.1111/j.1365-2990.2011.01159.x
   Piao Y., 2021, Engineered Regeneration, V2, P47, DOI DOI 10.1016/J.ENGREG.2021.03.002
   Pinzner F, 2021, SENSORS-BASEL, V21, DOI 10.3390/s21093153
   Pourmasoumi P, 2023, J BIOMAT SCI-POLYM E, V34, P108, DOI 10.1080/09205063.2022.2110480
   Ratner BD, 2000, J BIOMAT SCI-POLYM E, V11, P1107, DOI 10.1163/156856200744219
   Rigoni M, 2020, CELLS-BASEL, V9, DOI 10.3390/cells9081768
   ROSENBERG IL, 1978, BRIT J SURG, V65, P188, DOI 10.1002/bjs.1800650314
   Salehi M, 2019, J CELL PHYSIOL, V234, P15357, DOI 10.1002/jcp.28183
   Sarker M, 2018, BIOTECHNOL J, V13, DOI 10.1002/biot.201700635
   Shanmugasundaram N, 2001, BIOMATERIALS, V22, P1943, DOI 10.1016/S0142-9612(00)00220-9
   Shewale A., 2013, JKIMSU, V2, P62
   Shubha A, 2018, J POLYM RES, V25, DOI 10.1007/s10965-018-1570-y
   Soucy JR, 2018, TISSUE ENG PT A, V24, P1393, DOI [10.1089/ten.tea.2017.0502, 10.1089/ten.TEA.2017.0502]
   Sowemimo-Coker SO, 2002, TRANSFUS MED REV, V16, P46, DOI 10.1053/tmrv.2002.29404
   Tao J, 2019, ACTA BIOMATER, V90, P49, DOI 10.1016/j.actbio.2019.03.047
   Tseng KC, 2016, EMBO MOL MED, V8, P1409, DOI 10.15252/emmm.201506035
   Usal TD, 2019, INT J BIOL MACROMOL, V121, P699, DOI 10.1016/j.ijbiomac.2018.10.060
   Wang G, 2017, BIOTECHNOL BIOTEC EQ, V31, P766, DOI 10.1080/13102818.2017.1332493
   Wei D, 2015, J MATER CHEM B, V3, P2753, DOI 10.1039/c5tb00129c
   Wijntjes J, 2021, DIAGNOSTICS, V11, DOI 10.3390/diagnostics11010030
   Yang SF, 2001, TISSUE ENG, V7, P679, DOI 10.1089/107632701753337645
   Yao XY, 2021, J MATER CHEM B, V9, P6958, DOI 10.1039/d1tb00686j
   Yue L, 2019, MUSCLE NERVE, V60, P192, DOI 10.1002/mus.26516
   Zhang H., 2021, ANN TRANSL MED, V9
   Zhang X, 2020, ADV MATER INTERFACES, V7, DOI 10.1002/admi.202000225
   Zhang ZM, 2017, COMPOS PART B-ENG, V123, P279, DOI 10.1016/j.compositesb.2017.05.011
   Zhou PH, 2020, COLLOID SURFACE B, V194, DOI 10.1016/j.colsurfb.2020.111214
NR 66
TC 9
Z9 9
U1 5
U2 27
PU WILEY
PI HOBOKEN
PA 111 RIVER ST, HOBOKEN 07030-5774, NJ USA
SN 1549-3296
EI 1552-4965
J9 J BIOMED MATER RES A
JI J. Biomed. Mater. Res. Part A
PD AUG
PY 2023
VL 111
IS 8
BP 1243
EP 1252
DI 10.1002/jbm.a.37514
EA FEB 2023
PG 10
WC Engineering, Biomedical; Materials Science, Biomaterials
WE Science Citation Index Expanded (SCI-EXPANDED)
SC Engineering; Materials Science
GA J3IG7
UT WOS:000936303700001
PM 36808867
OA hybrid
DA 2025-07-17
ER

PT J
AU Yildiz, APZ
   Darici, H
   Yavuz, B
   Abamor, ES
   Ozdemir, C
   Yasin, ME
   Bagirova, M
   Allahverdiyev, A
   Karaoz, E
AF Yildiz, Asli Pinar Zorba
   Darici, Hakan
   Yavuz, Burcak
   Abamor, Emrah Sefik
   Ozdemir, Ceren
   Yasin, Muge Elif
   Bagirova, Melahat
   Allahverdiyev, Adil
   Karaoz, Erdal
TI Preparation and Characterization of Graphene-Based 3D Biohybrid Hydrogel
   Bioink for Peripheral Neuroengineering
SO JOVE-JOURNAL OF VISUALIZED EXPERIMENTS
LA English
DT Article
ID SCIATIC-NERVE; STEM-CELLS; GUIDE
AB Peripheral neuropathies can occur as a result of axonal damage, and occasionally due to demyelinating diseases. Peripheral nerve damage is a global problem that occurs in 1.5%-5% of emergency patients and may lead to significant job losses. Today, tissue engineering-based approaches, consisting of scaffolds, appropriate cell lines, and biosignals, have become more applicable with the development of three-dimensional (3D) bioprinting technologies. The combination of various hydrogel biomaterials with stem cells, exosomes, or bio-signaling molecules is frequently studied to overcome the existing problems in peripheral nerve regeneration. Accordingly, the production of injectable systems, such as hydrogels, or implantable conduit structures formed by various bioprinting methods has gained importance in peripheral neuro-engineering. Under normal conditions, stem cells are the regenerative cells of the body, and their number and functions do not decrease with time to protect their populations; these are not specialized cells but can differentiate upon appropriate stimulation in response to injury. The stem cell system is under the influence of its microenvironment, called the stem cell niche. In peripheral nerve injuries, especially in neurotmesis, this microenvironment cannot be fully rescued even after surgically binding severed nerve endings together. The composite biomaterials and combined cellular therapies approach increases the functionality and applicability of materials in terms of various properties such as biodegradability, biocompatibility, and processability. Accordingly, this study aims to demonstrate the preparation and use of graphene-based biohybrid hydrogel patterning and to examine the differentiation efficiency of stem cells into nerve cells, which can be an effective solution in nerve regeneration.
C1 [Yildiz, Asli Pinar Zorba] Istinye Univ, Vocat Sch Hlth Serv, Istanbul, Turkey.
   [Yildiz, Asli Pinar Zorba; Yavuz, Burcak; Abamor, Emrah Sefik; Ozdemir, Ceren; Bagirova, Melahat; Allahverdiyev, Adil] Yildiz Tech Univ, Chem Met Fac, Istanbul, Turkey.
   [Darici, Hakan; Karaoz, Erdal] Istinye Univ, Fac Med, Dept Histol & Embryol, Istanbul, Turkey.
   [Yildiz, Asli Pinar Zorba; Darici, Hakan; Yavuz, Burcak; Yasin, Muge Elif; Karaoz, Erdal] Istinye Univ, 3D Bioprinting Design & Prototyping R&D Ctr, Istanbul, Turkey.
   [Darici, Hakan; Ozdemir, Ceren; Karaoz, Erdal] Istinye Univ, Stem Cell & Tissue Engn R&D Ctr, Istanbul, Turkey.
   [Yavuz, Burcak] Altinbas Univ, Vocat Sch Hlth Serv, Istanbul, Turkey.
   [Bagirova, Melahat; Allahverdiyev, Adil] V Akhundov Natl Sci Res Med Prophylact Inst, Baku, Azerbaijan.
   [Karaoz, Erdal] Liv Hosp, Ctr Stem Cells & Regenerat Med LivMedCell, Istanbul, Turkey.
C3 Istinye University; Yildiz Technical University; Istinye University;
   Istinye University; Istinye University; Altinbas University; Ankara Liv
   Hospital
RP Yildiz, APZ (corresponding author), Istinye Univ, Vocat Sch Hlth Serv, Istanbul, Turkey.; Yildiz, APZ (corresponding author), Yildiz Tech Univ, Chem Met Fac, Istanbul, Turkey.; Yildiz, APZ (corresponding author), Istinye Univ, 3D Bioprinting Design & Prototyping R&D Ctr, Istanbul, Turkey.
EM aslipinarzorba@gmail.com
RI ; bagirova, melahat/JZT-7307-2024; ozdemir, ceren/JQV-3405-2023; Zorba
   Yildiz, Asli/L-6429-2018; YAVUZ, Burçak/AGZ-0259-2022; Karaoz,
   Erdal/AAO-1470-2020; DARICI, Hakan/AAG-4316-2019; Allahverdiyev,
   Adil/ISU-9244-2023
OI Yavuz, Burcak/0000-0002-3555-4850; Zorba Yildiz, Asli
   Pinar/0000-0001-6854-9890; Karaoz, Erdal/0000-0002-9992-833X;
   Allahverdiyev, Adil M./0000-0002-7031-5986
FU project titled "Printing and Differentiation of Mesenchymal Stem Cells
   on 3D Bioprinters with Graphene Doped Bioinks" [1139B411802273]; Yildiz
   Technical University Scientific Research Projects [TSA-2021-4713]
FX The graphene used in this study was developed at Kirklareli University,
   Department of Mechanical Engineering. It was donated by Dr. Karabeyoglu.
   The graphene toxicity test was financed by the project titled "Printing
   and Differentiation of Mesenchymal Stem Cells on 3D Bioprinters with
   Graphene Doped Bioinks" (Application No: 1139B411802273) completed
   within the scope of TUBITAK 2209-B-Industry-Oriented Undergraduate
   Thesis Support Program. The other part of the study was supported by the
   research fund provided by Yildiz Technical University Scientific
   Research Projects (TSA-2021-4713). Mesenchymal stem cells with GFP used
   in the time-lapse imaging stage were donated by Virostem Biotechnology.
   The authors thank Darici LAB and YTU The Cell Culture and Tissue
   Engineering LAB team for productive discussions.
CR Allahverdiyev A, 2018, BASIC PRINCIPLES SOM, V1st
   Allahverdiyev AM, 2011, AM J TROP MED HYG, V85, P535, DOI 10.4269/ajtmh.2011.11-0037
   Bandyopadhyay A, 2018, SPR SER POLYM COMPOS, P165, DOI 10.1007/978-981-10-6514-9_7
   Batioglu-Karaaltin A, 2016, HEAD NECK-J SCI SPEC, V38, pE2011, DOI 10.1002/hed.24371
   Bei HP, 2019, MOLECULES, V24, DOI 10.3390/molecules24040658
   Bingham JR, 2019, ANN MED SURG, V41, P20, DOI 10.1016/j.amsu.2019.03.009
   Chen M, 2017, TRENDS BIOTECHNOL, V35, P836, DOI 10.1016/j.tibtech.2016.12.001
   Chen SY, 2019, J BIOMED MATER RES A, V107, P1273, DOI 10.1002/jbm.a.36637
   Chiriac S, 2012, J HAND SURG-EUR VOL, V37E, P342, DOI 10.1177/1753193411422685
   Goodman S. R, 2021, GOODMANS MEDICAL CEL, VFourth, P361
   Guo YH, 2012, CYTOTECHNOLOGY, V64, P391, DOI 10.1007/s10616-011-9417-y
   Hölzl K, 2016, BIOFABRICATION, V8, DOI 10.1088/1758-5090/8/3/032002
   Jansen K., 2016, J BIOMEDICAL MAT RES, V69, P334
   Kamasak B, 2019, CLIN PHYSIOTHERAPY, V19
   Köse C, 2016, MAT SCI ENG C-MATER, V60, P211, DOI 10.1016/j.msec.2015.11.035
   Liau LL, 2020, CURR RES TRANSL MED, V68, P5, DOI 10.1016/j.retram.2019.09.001
   Liu Y, 2020, J MATER SCI, V55, P140, DOI 10.1007/s10853-019-03931-9
   Mushtaq S, 2021, CUREUS J MED SCIENCE, V13, DOI 10.7759/cureus.14195
   Othman SA, 2021, POLYM BULL, V78, P6115, DOI 10.1007/s00289-020-03421-y
   Pathre P, 2001, J NEUROSCI RES, V63, P143, DOI 10.1002/1097-4547(20010115)63:2<143::AID-JNR1006>3.0.CO;2-1
   Peng XJ, 2013, J NANOMATER, V2013, DOI 10.1155/2013/841789
   Qing LM, 2018, NEUROREHAB NEURAL RE, V32, P765, DOI 10.1177/1545968318798955
   Rehman SRU, 2019, INT J NANOMED, V14, P9603, DOI 10.2147/IJN.S218120
   Scheib J, 2013, NAT REV NEUROL, V9, P668, DOI 10.1038/nrneurol.2013.227
   SCHOFIELD R, 1978, BLOOD CELLS, V4, P7
   Sensharma P, 2017, MAT SCI ENG C-MATER, V77, P1302, DOI 10.1016/j.msec.2017.03.264
   Shin SR, 2016, ADV DRUG DELIVER REV, V105, P255, DOI 10.1016/j.addr.2016.03.007
   Yegiyants S, 2010, J CRANIOFAC SURG, V21, P998, DOI 10.1097/SCS.0b013e3181e17aef
   Yoo J, 2020, BIOMATER SCI-UK, V22, P1
   Yurie H, 2017, PLOS ONE, V12, DOI 10.1371/journal.pone.0171448
   Zheng YY, 2021, ADV HEALTHC MATER, V10, DOI 10.1002/adhm.202001743
   Zhuang H, 2016, INT J NANOMED, V11, P1383, DOI 10.2147/IJN.S96324
   Zorba Yildiz A. P, 2020, INT MOL BIOL BIOTECH
NR 33
TC 6
Z9 6
U1 0
U2 22
PU JOURNAL OF VISUALIZED EXPERIMENTS
PI CAMBRIDGE
PA 1 ALEWIFE CENTER, STE 200, CAMBRIDGE, MA 02140 USA
SN 1940-087X
J9 JOVE-J VIS EXP
JI J. Vis. Exp.
PD MAY
PY 2022
IS 183
AR e63622
DI 10.3791/63622
PG 21
WC Multidisciplinary Sciences
WE Science Citation Index Expanded (SCI-EXPANDED)
SC Science & Technology - Other Topics
GA 2C6OU
UT WOS:000810986100003
PM 35635451
DA 2025-07-17
ER

PT J
AU Dong, M
   Shi, B
   Liu, D
   Liu, JH
   Zhao, D
   Yu, ZH
   Shen, XQ
   Gan, JM
   Shi, BL
   Qiu, Y
   Wang, CC
   Zhu, ZZ
   Shen, QD
AF Dong, Mei
   Shi, Bo
   Liu, Dun
   Liu, Jia-Hao
   Zhao, Di
   Yu, Zheng-Hang
   Shen, Xiao-Quan
   Gan, Jia-Min
   Shi, Ben-Long
   Qiu, Yong
   Wang, Chang-Chun
   Zhu, Ze-Zhang
   Shen, Qun-Dong
TI Conductive Hydrogel for a Photothermal-Responsive Stretchable Artificial
   Nerve and Coalescing with a Damaged Peripheral Nerve
SO ACS NANO
LA English
DT Article
DE stretchable bioelectronics; conductive hydrogel; light responsive
   materials; photothermal effects; artificial nerve
ID MESENCHYMAL STEM-CELLS; FUNCTIONAL-EVALUATION; RAT; REGENERATION;
   CONDUIT
AB Modern development of flexible electronics has made use of bioelectronic materials as artificial tissue in vivo. As hydrogels are more similar to nerve tissue, functional hydrogels have become a promising candidate for bioelectronics. Meanwhile, interfacing functional hydrogels and living tissues is at the forefront of bioelectronics. The peripheral nerve injury often leads to paralysis, chronic pain, neurologic disorders, and even disability, because it has affected the bioelectrical signal transmission between the brain and the rest of body. Here, a kind of light-stimuli-responsive and stretchable conducting polymer hydrogel (CPH) is developed to explore artificial nerve. The conductivity of CPH can be enhanced when illuminated by near-infrared light, which can promote the conduction of the bioelectrical signal. When CPH is mechanically elongated, it still has high durability of conductivity and, thus, can accommodate unexpected strain of nerve tissues in motion. Thereby, CPH can better serve as an implant of the serious peripheral nerve injury in vivo, especially in the case that the length of the missing nerve exceeds 10 mm.
C1 [Dong, Mei; Liu, Jia-Hao; Zhao, Di; Yu, Zheng-Hang; Shen, Xiao-Quan; Gan, Jia-Min; Shen, Qun-Dong] Nanjing Univ, Sch Chem & Chem Engn, Dept Polymer Sci & Engn, Key Lab High Performance Polymer Mat & Technol MO, Nanjing 210023, Jiangsu, Peoples R China.
   [Dong, Mei] Nanjing Univ Chinese Med, Sch Pharm, Nanjing 210023, Jiangsu, Peoples R China.
   [Dong, Mei] Nanjing Univ Chinese Med, Jiangsu Prov Key Lab Chinese Med Proc, Nanjing 210023, Jiangsu, Peoples R China.
   [Shi, Bo; Liu, Dun; Shi, Ben-Long; Qiu, Yong; Zhu, Ze-Zhang] Nanjing Univ, Dept Spine Surg, Affiliated Drum Tower Hosp, Nanjing 210008, Jiangsu, Peoples R China.
   [Wang, Chang-Chun] Nanjing Inst Technol, Coll Mat Sci & Engn, Nanjing 211167, Jiangsu, Peoples R China.
   [Wang, Chang-Chun] Jiangsu Key Lab Adv Struct Mat & Applicat Technol, Nanjing 211167, Jiangsu, Peoples R China.
C3 Nanjing University; Nanjing University of Chinese Medicine; Nanjing
   University of Chinese Medicine; Nanjing University; Nanjing Institute of
   Technology
RP Shen, QD (corresponding author), Nanjing Univ, Sch Chem & Chem Engn, Dept Polymer Sci & Engn, Key Lab High Performance Polymer Mat & Technol MO, Nanjing 210023, Jiangsu, Peoples R China.; Zhu, ZZ (corresponding author), Nanjing Univ, Dept Spine Surg, Affiliated Drum Tower Hosp, Nanjing 210008, Jiangsu, Peoples R China.; Wang, CC (corresponding author), Nanjing Inst Technol, Coll Mat Sci & Engn, Nanjing 211167, Jiangsu, Peoples R China.; Wang, CC (corresponding author), Jiangsu Key Lab Adv Struct Mat & Applicat Technol, Nanjing 211167, Jiangsu, Peoples R China.
EM ccwang@njit.edu.cn; zhuzezhang@126.com; qdshen@nju.edu.cn
RI ; Shen, Qun-Dong/A-9058-2009; Liu, Jiahao/M-6075-2016; Liu,
   Jiahao/AAL-5935-2020
OI Mei, Dong/0000-0002-3515-4662; Shen, Qun-Dong/0000-0003-0968-8051; Wang,
   Changchun/0000-0003-2163-2616; Liu, Jiahao/0000-0002-1112-0687; shi,
   bo/0000-0002-5806-1784; 
FU National Key Research and Development Program of China [2017YFA0701301];
   National Natural Science Foundation of China [21875101]; Program for
   Changjiang Scholars and Innovative Research Team in University
   [IRT1252]; Program B for Outstanding PhD Candidate of Nanjing University
FX This work was supported by the National Key Research and Development
   Program of China (No. 2017YFA0701301), National Natural Science
   Foundation of China (No. 21875101), Program for Changjiang Scholars and
   Innovative Research Team in University (No. IRT1252), and Program B for
   Outstanding PhD Candidate of Nanjing University. The authors would like
   to thank Prof. Ping-Chuan Sun (Nankai University) and Prof. Xiao-Liang
   Wang (Nanjing University) for assistance with solid-state NMR
   measurements and discussions.
CR BAIN JR, 1989, PLAST RECONSTR SURG, V83, P129, DOI 10.1097/00006534-198901000-00024
   Banerjee A, 2009, BIOMATERIALS, V30, P4695, DOI 10.1016/j.biomaterials.2009.05.050
   Barroso-Chinea P, 2008, J CHEM NEUROANAT, V35, P101, DOI 10.1016/j.jchemneu.2007.08.001
   Bettinger CJ, 2009, BIOMATERIALS, V30, P3050, DOI 10.1016/j.biomaterials.2009.02.018
   Burnstine-Townley A, 2020, ADV FUNCT MATER, V30, DOI 10.1002/adfm.201901369
   Das HK, 2018, IEEE T NEUR SYS REH, V26, P987, DOI 10.1109/TNSRE.2018.2824844
   Das HK, 2016, SCI REP-UK, V6, DOI 10.1038/srep22385
   Deumens R, 2010, PROG NEUROBIOL, V92, P245, DOI 10.1016/j.pneurobio.2010.10.002
   Ding HJ, 2014, ACS NANO, V8, P4348, DOI 10.1021/nn406019m
   Ding JX, 2019, PROG POLYM SCI, V90, P1, DOI 10.1016/j.progpolymsci.2019.01.002
   Feng XR, 2019, J CONTROL RELEASE, V302, P19, DOI 10.1016/j.jconrel.2019.03.020
   Gilron I, 2015, MAYO CLIN PROC, V90, P532, DOI 10.1016/j.mayocp.2015.01.018
   Guiseppi-Elie A, 2010, BIOMATERIALS, V31, P2701, DOI 10.1016/j.biomaterials.2009.12.052
   Han X, 2016, ADV FUNCT MATER, V26, P3640, DOI 10.1002/adfm.201600008
   Hashimoto T, 2002, EXP BRAIN RES, V146, P356, DOI 10.1007/s00221-002-1173-y
   Holsheimer J, 1998, SPINAL CORD, V36, P531, DOI 10.1038/sj.sc.3100717
   Hu N, 2013, BIOMATERIALS, V34, P100, DOI 10.1016/j.biomaterials.2012.09.020
   Jiang Z, 2019, ADV MATER, V31, DOI 10.1002/adma.201904956
   Kang SK, 2016, NATURE, V530, P71, DOI 10.1038/nature16492
   KIM YH, 1988, SYNTHETIC MET, V26, P49, DOI 10.1016/0379-6779(88)90334-7
   Korte N, 2011, MUSCLE NERVE, V44, P63, DOI 10.1002/mus.22023
   Li T, 2019, ACCOUNTS CHEM RES, V52, P288, DOI 10.1021/acs.accounts.8b00497
   Lin PC, 2007, APPL PHYS LETT, V90, DOI 10.1063/1.2743939
   Liu HZ, 2015, ADV FUNCT MATER, V25, P7071, DOI 10.1002/adfm.201502752
   Luís AL, 2007, J NEUROSCI METH, V163, P92, DOI 10.1016/j.jneumeth.2007.02.017
   Ma MM, 2013, SCIENCE, V339, P186, DOI 10.1126/science.1230262
   Noble J, 1998, J TRAUMA, V45, P116, DOI 10.1097/00005373-199807000-00025
   Ozer H, 2018, INT J NEUROSCI, V128, P828, DOI 10.1080/00207454.2018.1435536
   Qian Y, 2018, ADV FUNCT MATER, V28, DOI 10.1002/adfm.201707077
   Qian Y, 2018, NAT COMMUN, V9, DOI 10.1038/s41467-017-02598-7
   Qiu ZG, 2018, ADV FUNCT MATER, V28, DOI 10.1002/adfm.201802343
   Raisman G, 2000, NAT MED, V6, P382, DOI 10.1038/74638
   Rogers JA, 2010, SCIENCE, V327, P1603, DOI 10.1126/science.1182383
   Scheib J, 2013, NAT REV NEUROL, V9, P668, DOI 10.1038/nrneurol.2013.227
   Shalaby SM, 2017, INT J BIOCHEM CELL B, V86, P67, DOI 10.1016/j.biocel.2017.03.002
   Shi ZJ, 2016, BIOMATERIALS, V111, P40, DOI 10.1016/j.biomaterials.2016.09.020
   Shi ZQ, 2014, ANGEW CHEM INT EDIT, V53, P5380, DOI 10.1002/anie.201402751
   Siemionow M, 2007, J RECONSTR MICROSURG, V23, P511, DOI 10.1055/s-2007-1022694
   Sim K, 2020, ADV MATER, V32, DOI 10.1002/adma.201902417
   Sofroniew MV, 2010, ACTA NEUROPATHOL, V119, P7, DOI 10.1007/s00401-009-0619-8
   Someya T, 2016, NATURE, V540, P379, DOI 10.1038/nature21004
   Varejao ASP, 2001, J NEUROSCI METH, V108, P1, DOI 10.1016/S0165-0270(01)00378-8
   Wang SH, 2018, NATURE, V555, P83, DOI 10.1038/nature25494
   Wong RSH, 2015, PHARMACEUTICS, V7, P305, DOI 10.3390/pharmaceutics7030305
   Xu HX, 2014, BIOMATERIALS, V35, P225, DOI 10.1016/j.biomaterials.2013.10.002
   Yang J, 2011, ANGEW CHEM INT EDIT, V50, P441, DOI 10.1002/anie.201005075
   Yang JC, 2019, ADV MATER, V31, DOI 10.1002/adma.201904765
   Zhang QZ, 2019, ACTA BIOMATER, V88, P57, DOI 10.1016/j.actbio.2019.01.056
   Zhang QH, 2018, ADV MATER, V30, DOI 10.1002/adma.201801435
   Zhang X, 2020, ADV MATER INTERFACES, V7, DOI 10.1002/admi.202000225
   Zhou L, 2018, ACS NANO, V12, P10957, DOI 10.1021/acsnano.8b04609
   Zylka MJ, 2005, NEURON, V45, P17, DOI 10.1016/j.neuron.2004.12.015
NR 52
TC 102
Z9 108
U1 17
U2 383
PU AMER CHEMICAL SOC
PI WASHINGTON
PA 1155 16TH ST, NW, WASHINGTON, DC 20036 USA
SN 1936-0851
EI 1936-086X
J9 ACS NANO
JI ACS Nano
PD DEC 22
PY 2020
VL 14
IS 12
BP 16565
EP 16575
DI 10.1021/acsnano.0c05197
PG 11
WC Chemistry, Multidisciplinary; Chemistry, Physical; Nanoscience &
   Nanotechnology; Materials Science, Multidisciplinary
WE Science Citation Index Expanded (SCI-EXPANDED)
SC Chemistry; Science & Technology - Other Topics; Materials Science
GA PL7PL
UT WOS:000603308800021
PM 33025785
DA 2025-07-17
ER

PT J
AU Kong, YF
   Shi, W
   Zhang, DZ
   Jiang, XP
   Kuss, M
   Liu, B
   Li, YL
   Duan, B
AF Kong, Yunfan
   Shi, Wen
   Zhang, Dongze
   Jiang, Xiping
   Kuss, Mitchell
   Liu, Bo
   Li, Yulong
   Duan, Bin
TI Injectable, antioxidative, and neurotrophic factor-deliverable hydrogel
   for peripheral nerve regeneration and neuropathic pain relief
SO APPLIED MATERIALS TODAY
LA English
DT Article
DE Multifunctional hydrogels; ROS scavenge; GDNF delivery; Peripheral nerve
   regeneration
ID FUNCTIONAL RECOVERY; HYALURONIC-ACID; GROWTH-FACTOR; DORSAL-ROOT; GDNF;
   EXPRESSION; INJURY; TRPV1; TERM; MYELIN
AB Although peripheral nerve system has intrinsic regeneration potential, recovery from peripheral nerve injury (PNI) is often far from optimal, leading to partial or complete loss of sensorimotor function and neuropathic pain. The failure for PNI repair can be due to multiple reasons. Excessively elevated oxidative stress in injured tissue is one of primary causes for poor nerve regeneration and pain by damaging neurons and myelin structure. In addition, deprivation in various neurotrophic factors (NTFs) in chronic nerve denervation will lose support for nerve regrowth. Here, we developed a multifunctional hyaluronic acid-phenylboronic acid-poly (vinyl alcohol) -heparin (HA-PVA-Hep) hydrogel by mixing cysteamine and phenylboronic acid modified hyaluronic acid, commercially available poly (vinyl alcohol) and maleimide functionalized heparin. This hydrogel is biocompatible, stable, injectable, antioxidative, anti-inflammatory, and capable of sustainably releasing NTFs (i.e. glial cell derived neurotrophic factor-GDNF in this study). The therapeutic effect of HA-PVA-Hep hydrogel to repair acute PNI was tested by using a mouse sciatic nerve crush model. We found the hydrogel effectively improved sensorimotor function during the recovery period and significantly prevented muscular atrophy, protected neurons from injury and promoted nerve regeneration as well as remyelination at 28 days post injury. In addition, the hydrogel could also alleviate PNI-induced pain as hydrogel treatment reversed pain-related changes induced by PNI, including increased expression of a proinflammatory modulator, TNF-alpha, at injured nerve, activation of microglia and upregulation of pain-sensor receptor, TRPA1 at ipsilateral spinal dorsal horn. Nevertheless, supplementing the hydrogel with GDNF interrupted the PNI recovery process and probably counteracted the pain alleviation effect of the hydrogel. Thus, therapeutic effect of GDNF through local administration on PNI treatment needs to be further determined. In summary, our work provides a hydrogel delivery system with inherent therapeutic effect for PNI therapy. (C) 2021 Elsevier Ltd. All rights reserved.
C1 [Kong, Yunfan; Shi, Wen; Jiang, Xiping; Kuss, Mitchell; Liu, Bo; Duan, Bin] Univ Nebraska Med Ctr, Mary & Dick Holland Regenerat Med Program, Omaha, NE 68198 USA.
   [Kong, Yunfan; Shi, Wen; Kuss, Mitchell; Liu, Bo; Duan, Bin] Univ Nebraska Med Ctr, Dept Internal Med, Div Cardiol, Omaha, NE 68198 USA.
   [Zhang, Dongze; Li, Yulong] Univ Nebraska Med Ctr, Coll Med, Dept Emergency Med, Omaha, NE 68198 USA.
   [Duan, Bin] Univ Nebraska Med Ctr, Coll Med, Dept Surg, Omaha, NE 68198 USA.
   [Duan, Bin] Univ Nebraska, Dept Mech & Mat Engn, Lincoln, NE 68588 USA.
C3 University of Nebraska System; University of Nebraska Medical Center;
   University of Nebraska System; University of Nebraska Medical Center;
   University of Nebraska System; University of Nebraska Medical Center;
   University of Nebraska System; University of Nebraska Medical Center;
   University of Nebraska System; University of Nebraska Lincoln
RP Duan, B (corresponding author), Univ Nebraska Med Ctr, Mary & Dick Holland Regenerat Med Program, Omaha, NE 68198 USA.; Duan, B (corresponding author), Univ Nebraska Med Ctr, Dept Internal Med, Div Cardiol, Omaha, NE 68198 USA.; Duan, B (corresponding author), Univ Nebraska Med Ctr, Coll Med, Dept Surg, Omaha, NE 68198 USA.; Duan, B (corresponding author), Univ Nebraska, Dept Mech & Mat Engn, Lincoln, NE 68588 USA.
EM bin.duan@unmc.edu
RI ; Kong, Yunfan/HJI-4504-2023; Duan, Bin/A-1600-2013; Liu,
   Bo/HZJ-6662-2023
OI Jiang, Xiping/0000-0002-9103-0891; Liu, Bo/0000-0003-2455-2021
FU Mary & Dick Holland Regenerative Medicine Program; Nebraska Research
   Initiative; University of Nebraska Foundation; Nebraska Research
   Initiative (NRI)
FX This work has been supported by Mary & Dick Holland Regenerative
   Medicine Program start-up grant and Nebraska Research Initiative
   funding. The authors would like to thank Tom Bargar and Nicholas Conoan
   of the Electron Microscopy Core Facility (EMCF) at the University of
   Nebraska Medical Center for technical assistance. The EMCF is supported
   by state funds from the Nebraska Research Initiative (NRI) and the
   University of Nebraska Foundation and in-stitutionally by the Office of
   the Vice Chancellor for Research.
CR Andersson DA, 2008, J NEUROSCI, V28, P2485, DOI 10.1523/JNEUROSCI.5369-07.2008
   Barabas ME, 2012, PLOS ONE, V7, DOI 10.1371/journal.pone.0047988
   Barker RA, 2020, J PARKINSON DIS, V10, P875, DOI 10.3233/JPD-202004
   Benítez-Angeles M, 2020, INT J MOL SCI, V21, DOI 10.3390/ijms21103421
   Bessac BF, 2008, J CLIN INVEST, V118, P1899, DOI 10.1172/JCI34192
   Blaser H, 2016, TRENDS CELL BIOL, V26, P249, DOI 10.1016/j.tcb.2015.12.002
   Bogen O, 2008, EUR J NEUROSCI, V28, P12, DOI 10.1111/j.1460-9568.2008.06308.x
   Brushart TM, 2013, EXP NEUROL, V247, P272, DOI 10.1016/j.expneurol.2013.05.007
   Carlson BM, 2014, EUR J TRANSL MYOL, V24, P5, DOI 10.4081/ejtm.2014.3293
   Caterina MJ, 2000, SCIENCE, V288, P306, DOI 10.1126/science.288.5464.306
   Chen J, 2010, ADV MED SCI-POLAND, V55, P32, DOI 10.2478/v10039-010-0020-9
   Chou AK, 2014, PLOS ONE, V9, DOI 10.1371/journal.pone.0092264
   Ciaramitaro P, 2017, PAIN MED, V18, P2428, DOI 10.1093/pm/pnw360
   Corder G, 2010, J PAIN, V11, P388, DOI 10.1016/j.jpain.2009.09.008
   De Logu F, 2017, NAT COMMUN, V8, DOI 10.1038/s41467-017-01739-2
   del Camino D, 2010, J NEUROSCI, V30, P15165, DOI 10.1523/JNEUROSCI.2580-10.2010
   Deng XD, 2018, BIOMACROMOLECULES, V19, P62, DOI 10.1021/acs.biomac.7b01243
   Deuis JR, 2017, FRONT MOL NEUROSCI, V10, DOI 10.3389/fnmol.2017.00284
   Eggers R, 2013, PLOS ONE, V8, DOI 10.1371/journal.pone.0071076
   Facer P, 2007, BMC NEUROL, V7, DOI 10.1186/1471-2377-7-11
   Faroni A, 2015, ADV DRUG DELIVER REV, V82-83, P160, DOI 10.1016/j.addr.2014.11.010
   Gao WX, 2016, BIOMATERIALS, V105, P1, DOI 10.1016/j.biomaterials.2016.07.025
   Golden JP, 2010, J NEUROSCI, V30, P3983, DOI 10.1523/JNEUROSCI.5930-09.2010
   Griffin JW, 2013, J BONE JOINT SURG AM, V95A, P2144, DOI 10.2106/JBJS.L.00704
   Grinsell D, 2014, BIOMED RES INT, V2014, DOI 10.1155/2014/698256
   Han HY, 2010, BIOTECHNOL LETT, V32, P585, DOI 10.1007/s10529-009-0186-z
   Hirai T, 2014, MOL THER, V22, P409, DOI 10.1038/mt.2013.247
   Höke A, 2002, EXP NEUROL, V173, P77, DOI 10.1006/exnr.2001.7826
   Höke A, 2006, NAT CLIN PRACT NEURO, V2, P448, DOI 10.1038/ncpneuro0262
   Hoyng SA, 2014, EXP NEUROL, V261, P578, DOI 10.1016/j.expneurol.2014.08.002
   Hsu MN, 2017, BIOMATERIALS, V140, P189, DOI 10.1016/j.biomaterials.2017.05.004
   Inserra MM, 1998, MICROSURG, V18, P119, DOI 10.1002/(SICI)1098-2752(1998)18:2<119::AID-MICR10>3.0.CO;2-0
   Jaquet JB, 2001, J TRAUMA, V51, P687, DOI 10.1097/00005373-200110000-00011
   Vela FJ, 2020, NEURAL REGEN RES, V15, P491, DOI 10.4103/1673-5374.266068
   Jeon O, 2011, J CONTROL RELEASE, V154, P258, DOI 10.1016/j.jconrel.2011.06.027
   Ji RR, 2018, ANESTHESIOLOGY, V129, P343, DOI 10.1097/ALN.0000000000002130
   Ji RR, 2013, PAIN, V154, pS10, DOI 10.1016/j.pain.2013.06.022
   Jurik A, 2014, PAIN, V155, P2153, DOI 10.1016/j.pain.2014.08.012
   Kobayashi K, 2005, J COMP NEUROL, V493, P596, DOI 10.1002/cne.20794
   Kramer JLK, 2017, J NEUROSCI RES, V95, P1295, DOI 10.1002/jnr.23881
   KUIVILA HG, 1954, J AM CHEM SOC, V76, P870, DOI 10.1021/ja01632a070
   Lázár BA, 2020, INT J MOL SCI, V21, DOI 10.3390/ijms21072507
   Leclere P, 1998, NEUROSCIENCE, V82, P545
   Li R, 2018, BIOMATERIALS, V168, P24, DOI 10.1016/j.biomaterials.2018.03.044
   Li RX, 2018, MOL MED REP, V17, P4360, DOI 10.3892/mmr.2018.8388
   Lin CC, 2006, ADV DRUG DELIVER REV, V58, P1379, DOI 10.1016/j.addr.2006.09.004
   Luoma AM, 2015, FREE RADICAL BIO MED, V84, P296, DOI 10.1016/j.freeradbiomed.2015.03.012
   Lv WJ, 2018, NEUROSCIENCE, V382, P1, DOI 10.1016/j.neuroscience.2018.04.018
   Malon JT, 2016, J NEUROIMMUNOL, V297, P68, DOI 10.1016/j.jneuroim.2016.05.003
   Marco-Dufort B, 2019, MATER TODAY CHEM, V12, P16, DOI 10.1016/j.mtchem.2018.12.001
   McDougall Sean, 2018, eNeuro, V5, DOI 10.1523/ENEURO.0203-18.2018
   Mekaj AY, 2017, EUR J TRAUMA EMERG S, V43, P497, DOI 10.1007/s00068-016-0683-4
   Merighi A, 2016, EXPERT OPIN THER TAR, V20, P193, DOI 10.1517/14728222.2016.1085972
   Michael GJ, 1999, J NEUROSCI, V19, P1844
   Mittal M, 2014, ANTIOXID REDOX SIGN, V20, P1126, DOI 10.1089/ars.2012.5149
   Moore C, 2018, NEUROSCI BULL, V34, P120, DOI 10.1007/s12264-017-0200-8
   Nagano M, 2003, BRIT J PHARMACOL, V140, P1252, DOI 10.1038/sj.bjp.0705550
   Nalk AK, 2006, EUR J PAIN, V10, P573, DOI 10.1016/j.ejpain.2005.08.006
   Novak CB, 2011, J BONE JOINT SURG AM, V93A, P929, DOI 10.2106/JBJS.J.00110
   Ota H, 2013, PLOS ONE, V8, DOI 10.1371/journal.pone.0065751
   Özgenel GY, 2003, MICROSURG, V23, P575, DOI 10.1002/micr.10209
   Pike DB, 2006, BIOMATERIALS, V27, P5242, DOI 10.1016/j.biomaterials.2006.05.018
   Salio C, 2014, J NEUROSCI, V34, P13819, DOI 10.1523/JNEUROSCI.0808-14.2014
   Santosa KB, 2013, MUSCLE NERVE, V47, P213, DOI 10.1002/mus.23490
   Senoglu M, 2009, J BRACHIAL PLEX PERI, V4, DOI 10.1186/1749-7221-4-22
   Sherman DL, 2005, NAT REV NEUROSCI, V6, P683, DOI 10.1038/nrn1743
   Shi JY, 2011, HUM GENE THER, V22, P721, DOI 10.1089/hum.2010.036
   Shi W, 2021, J MATER CHEM B, V9, P7182, DOI 10.1039/d1tb00156f
   Shi W, 2020, CARBOHYD POLYM, V233, DOI 10.1016/j.carbpol.2019.115803
   Shigetomi E, 2012, NAT NEUROSCI, V15, P70, DOI 10.1038/nn.3000
   Siemionow M, 2009, INT REV NEUROBIOL, V87, P141, DOI 10.1016/S0074-7742(09)87008-6
   de Araujo DSM, 2020, EXPERT OPIN THER TAR, V24, P997, DOI 10.1080/14728222.2020.1815191
   Sulaiman OAR, 2000, GLIA, V32, P234, DOI 10.1002/1098-1136(200012)32:3<234::AID-GLIA40>3.0.CO;2-3
   Tajdaran K, 2019, EXP NEUROL, V319, DOI 10.1016/j.expneurol.2018.08.014
   Takeshima K, 2017, J ANAL METHODS CHEM, V2017, DOI 10.1155/2017/7829438
   Tandrup T, 2000, J COMP NEUROL, V422, P172, DOI 10.1002/(SICI)1096-9861(20000626)422:2<172::AID-CNE2>3.0.CO;2-H
   Tannemaat MR, 2008, EUR J NEUROSCI, V28, P1467, DOI 10.1111/j.1460-9568.2008.06452.x
   Tomanek L, 2015, J EXP BIOL, V218, P1867, DOI 10.1242/jeb.116475
   Trombino S, 2019, PHARMACEUTICS, V11, DOI 10.3390/pharmaceutics11080407
   Wang HJ, 2017, BRAIN RES BULL, V135, P149, DOI 10.1016/j.brainresbull.2017.10.008
   Wang MD, 2013, FRONT MATER SCI, V7, P269, DOI 10.1007/s11706-013-0211-y
   Wood MD, 2013, REGEN MED, V8, P27, DOI [10.2217/RME.12.105, 10.2217/rme.12.105]
   Xu HX, 2017, J BIOACT COMPAT POL, V32, P146, DOI 10.1177/0883911516662068
   Yu HW, 2015, MOL PAIN, V11, DOI 10.1186/s12990-015-0002-9
   Yu L, 2008, MOL PAIN, V4, DOI 10.1186/1744-8069-4-61
   Zappia KJ, 2017, ENEURO, V4, DOI 10.1523/ENEURO.0069-16.2017
   Zhang D, 2017, ACTA PHYSIOL, V219, P453, DOI 10.1111/apha.12737
   Zhang LX, 2013, NEUROBIOL DIS, V54, P329, DOI 10.1016/j.nbd.2013.01.003
   Zhu Y, 2018, BIOMATERIALS, V177, P98, DOI 10.1016/j.biomaterials.2018.05.044
   Zhuang H, 2016, INT J NANOMED, V11, P1383, DOI 10.2147/IJN.S96324
NR 90
TC 37
Z9 38
U1 15
U2 155
PU ELSEVIER
PI AMSTERDAM
PA RADARWEG 29, 1043 NX AMSTERDAM, NETHERLANDS
SN 2352-9407
J9 APPL MATER TODAY
JI Appl. Mater. Today
PD SEP
PY 2021
VL 24
AR 101090
DI 10.1016/j.apmt.2021.101090
EA JUN 2021
PG 16
WC Materials Science, Multidisciplinary
WE Science Citation Index Expanded (SCI-EXPANDED)
SC Materials Science
GA UO5BL
UT WOS:000694709400013
DA 2025-07-17
ER

PT J
AU Miao, DQ
   Li, Y
   Huang, ZB
   Wang, YL
   Deng, M
   Li, XH
AF Miao, Deqiang
   Li, Ya
   Huang, Zhongbing
   Wang, Yulin
   Deng, Min
   Li, Xiaohui
TI Electroactive chitosan-aniline pentamer hydrogel for peripheral nerve
   regeneration
SO FRONTIERS OF MATERIALS SCIENCE
LA English
DT Article
DE peripheral nerve regeneration; chitosan; aniline pentamer; electroactive
   hydrogel; capillary formation
ID CONDUCTING POLYMERS; DIFFERENTIATION; STIMULATION; COMPOSITES;
   SCAFFOLDS; PROGRESS; REPAIR; CELLS; AXONS
AB Electroactive hydrogels could guide the regeneration of nerves and promote their functional recovery. An aniline pentamer-crosslinked chitosan (CS-AP) hydrogel with better electroactivity and degradation was fabricated by the carbodiimide method, and then injected into the repair site of sciatic nerve damage, with its gelation time, tensile strength, and conductivity reaching 35 min, 5.02-6.69 MPa, and from 2.97 x 10(-4) to 3.25 x 10(-4) S center dot cm(-1), respectively, due to the cross-linkage and well-distribution of AP. There was better cytocompativility of CS-AP hydrogel on nerve cells. The results of the in vivo repair indicated that CS-AP10 hydrogel induced the capillaries formation and the repair of sciatic nerve defect, and re-innervated gastrocnemius muscle in the CS-AP10 group were obviously better than other experimental groups, due to the electroactivity of CS-AP and its degradation into fragments. These results indicated the potential application of CS-AP hydrogel in the regeneration and function recovery of peripheral nerve injury.
C1 [Miao, Deqiang; Li, Ya; Huang, Zhongbing; Wang, Yulin; Deng, Min; Li, Xiaohui] Sichuan Univ, Coll Biomed Engn, Chengdu 610065, Peoples R China.
C3 Sichuan University
RP Huang, ZB (corresponding author), Sichuan Univ, Coll Biomed Engn, Chengdu 610065, Peoples R China.
EM zbhuang@scu.edu.cn
RI Miao, Deqiang/F-1226-2015
FU National Key Research and Development Program of China [2018YFC1106800];
   Sichuan Science and Technology Project [2018JY0535]
FX This work was supported by National Key Research and Development Program
   of China (Grant No. 2018YFC1106800) and Sichuan Science and Technology
   Project (Grant No. 2018JY0535).
CR Bagher Z, 2019, MAT SCI ENG C-MATER, V101, P243, DOI 10.1016/j.msec.2019.03.068
   Bagheri B, 2020, INT J BIOL MACROMOL, V147, P160, DOI 10.1016/j.ijbiomac.2019.12.264
   BAIN JR, 1989, PLAST RECONSTR SURG, V83, P129, DOI 10.1097/00006534-198901000-00024
   Bendrea AD, 2011, J BIOMATER APPL, V26, P3, DOI 10.1177/0885328211402704
   Carmeliet P, 2005, NATURE, V436, P193, DOI 10.1038/nature03875
   Chao DM, 2007, J APPL POLYM SCI, V104, P1603, DOI 10.1002/app.25749
   Chen J, 2018, J COLLOID INTERF SCI, V514, P517, DOI 10.1016/j.jcis.2017.12.062
   Chen XC, 2019, J BIOMED MATER RES A, V107, P2784, DOI 10.1002/jbm.a.36781
   DEMEDINACELI L, 1982, EXP NEUROL, V77, P634, DOI 10.1016/0014-4886(82)90234-5
   Domínguez-Bajo A, 2019, BIOMATERIALS, V192, P461, DOI 10.1016/j.biomaterials.2018.11.024
   Dong RN, 2017, BIOMACROMOLECULES, V18, P2808, DOI 10.1021/acs.biomac.7b00749
   Feng Y., 2021, Brain Sci. Adv, V7, P184, DOI [10.26599/bsa.2021.9050009, DOI 10.26599/BSA.2021.9050009]
   Guan HL, 2005, BIOMACROMOLECULES, V6, P1954, DOI 10.1021/bm0492069
   Guo BL, 2018, BIOMACROMOLECULES, V19, P1764, DOI 10.1021/acs.biomac.8b00276
   Guo B, 2011, CHEM MATER, V23, P4045, DOI 10.1021/cm201782v
   Guo BL, 2010, MACROMOLECULES, V43, P4472, DOI 10.1021/ma100530k
   Hu J, 2008, BIOMACROMOLECULES, V9, P2637, DOI 10.1021/bm800705t
   Javed R, 2022, J NEURORESTORATOLOGY, V10, P1, DOI 10.26599/JNR.2022.9040001
   Kaur G, 2015, RSC ADV, V5, P37553, DOI 10.1039/c5ra01851j
   Li P, 2011, NAT MATER, V10, P149, DOI [10.1038/nmat2915, 10.1038/NMAT2915]
   Liu J, 2020, SCIENCE, V367, P1372, DOI 10.1126/science.aay4866
   Liu S, 2010, APPL SURF SCI, V256, P3427, DOI 10.1016/j.apsusc.2009.12.046
   Liu YD, 2012, MACROMOL BIOSCI, V12, P241, DOI 10.1002/mabi.201100227
   Ma XJ, 2014, RSC ADV, V4, P13652, DOI 10.1039/c4ra00083h
   Qazi TH, 2014, ACTA BIOMATER, V10, P2434, DOI 10.1016/j.actbio.2014.02.023
   Ravichandran R, 2010, J R SOC INTERFACE, V7, pS559, DOI 10.1098/rsif.2010.0120.focus
   RICHARDSON PM, 1980, NATURE, V284, P264, DOI 10.1038/284264a0
   Schmidt CE, 2003, ANNU REV BIOMED ENG, V5, P293, DOI 10.1146/annurev.bioeng.5.011303.120731
   Schmidt CE, 1997, P NATL ACAD SCI USA, V94, P8948, DOI 10.1073/pnas.94.17.8948
   Siemionow M, 2009, INT REV NEUROBIOL, V87, P141, DOI 10.1016/S0074-7742(09)87008-6
   Stoll G, 2002, J PERIPHER NERV SYST, V7, P13, DOI 10.1046/j.1529-8027.2002.02002.x
   Tang X, 2012, BIOMATERIALS, V33, P3860, DOI 10.1016/j.biomaterials.2012.02.008
   Wang X, 2010, MACROMOL CHEM PHYS, V211, P1814, DOI 10.1002/macp.201000194
   Wang YM, 2020, J NEURORESTORATOLOGY, V8, P252, DOI 10.26599/JNR.2020.9040022
   Wu Q., 2021, BRAIN SCI ADV, V7, P172, DOI [10.26599/BSA.2021.9050008, DOI 10.26599/BSA.2021.9050008]
   Xia B, 2018, MAT SCI ENG C-MATER, V82, P253, DOI 10.1016/j.msec.2017.08.030
   Zare EN, 2020, J MED CHEM, V63, P1, DOI 10.1021/acs.jmedchem.9b00803
   Zarrintaj P, 2020, APPL MATER TODAY, V20, DOI 10.1016/j.apmt.2020.100784
   Zarrintaj P, 2018, ACTA BIOMATER, V72, P16, DOI 10.1016/j.actbio.2018.03.042
   Zhang L, 2014, CARBOHYD POLYM, V103, P110, DOI 10.1016/j.carbpol.2013.12.017
   Zhang XY, 2012, TOXICOL RES-UK, V1, P201, DOI 10.1039/c2tx20035j
   Zhao YH, 2017, BIOMATERIALS, V134, P64, DOI 10.1016/j.biomaterials.2017.02.026
   Zhu HS, 2021, J NEURORESTORATOLOGY, V9, P177, DOI 10.26599/JNR.2021.9040016
   Zong Z, 2000, POLYMER, V41, P899, DOI 10.1016/S0032-3861(99)00270-0
NR 44
TC 3
Z9 3
U1 3
U2 41
PU HIGHER EDUCATION PRESS
PI BEIJING
PA CHAOYANG DIST, 4, HUIXINDONGJIE, FUSHENG BLDG, BEIJING 100029, PEOPLES R
   CHINA
SN 2095-025X
EI 2095-0268
J9 FRONT MATER SCI
JI Front. Mater. Sci.
PD SEP
PY 2022
VL 16
IS 3
AR 220614
DI 10.1007/s11706-022-0614-8
PG 11
WC Materials Science, Multidisciplinary
WE Science Citation Index Expanded (SCI-EXPANDED)
SC Materials Science
GA 3G3EN
UT WOS:000831237300004
DA 2025-07-17
ER

PT J
AU Su, HT
   Ye, QP
   Wang, D
   Liu, AQ
   Wang, YG
   Zhang, Y
   Weng, LJ
AF Su, Haitao
   Ye, Qiuping
   Wang, Di
   Liu, Anqi
   Wang, Yaguang
   Zhang, Ye
   Weng, Lijun
TI A self-assembling peptide-based hydrogel containing NF-κB
   inhibitors and NGF for peripheral nerve injury repair
SO BIOFABRICATION
LA English
DT Article
DE peripheral nerve injury; supramolecular hydrogel; sustained release;
   anti-inflammatory
ID CEREBRAL ISCHEMIC-INJURY; PICROSIDE II; AXONAL REGENERATION; CELL;
   MACROPHAGES; NEUROTROPHINS; DEGENERATION
AB An inflammatory response may be initiated after peripheral nerve injury (PNI), potentially hindering the repair and regeneration of damaged nerves. Administering anti-inflammatory agents to modulate macrophage phenotypes may reduce post-injury inflammation and show potential for treating PNI. Regrettably, the limited half-lives of these compounds within the human body constrain their efficacy as anti-inflammatory agents. In this study, we co-assembled picroside II (PII) and nerve growth factor (NGF) with the hydrogelator compound Nap-Phe-Phe-Tyr-OH (NapFFY) to form a supramolecular hydrogel, PII/NGF/NapFFY@Gel, which could be accurately delivered to the nerve injury site via in situ injection to improve its bioavailability. Our results demonstrated that the PII/NGF/NapFFY@Gel exhibits favorable drug slow-release performance in both in vivo and in vitro experiments. Furthermore, cell and animal studies revealed that the PII/NGF/NapFFY@Gel effectively enhanced nerve recovery and regeneration by modulating the inflammatory microenvironment. This mechanism involves inhibiting the NF-kappa B inflammatory signaling pathway, suppressing macrophage polarization to the M1 phenotype, and upregulating the expression of proteins associated with nerve regeneration. Taken together, the results of this study suggest that improving the inflammatory microenvironment and promoting nerve repair through the in situ injection of PII/NGF/NapFFY@Gel with sustained drug release may be a novel treatment for PNI.
C1 [Su, Haitao; Ye, Qiuping; Wang, Di; Liu, Anqi; Wang, Yaguang; Zhang, Ye; Weng, Lijun] Anhui Med Univ, Affiliated Hosp 2, Dept Pain, 678 Furong Rd, Hefei 230601, Peoples R China.
   [Su, Haitao; Ye, Qiuping; Wang, Di; Liu, Anqi; Wang, Yaguang; Zhang, Ye; Weng, Lijun] Anhui Med Univ, Affiliated Hosp 2, Dept Anesthesiol, 678 Furong Rd, Hefei 230601, Peoples R China.
   [Su, Haitao; Ye, Qiuping; Wang, Di; Liu, Anqi; Wang, Yaguang; Zhang, Ye; Weng, Lijun] Anhui Med Univ, Anhui Higher Educ Inst, Key Lab Anesthesiol & Perioperat Med, 678 Furong Rd, Hefei 230601, Peoples R China.
C3 Anhui Medical University; Anhui Medical University; Anhui Medical
   University
RP Wang, YG; Zhang, Y; Weng, LJ (corresponding author), Anhui Med Univ, Affiliated Hosp 2, Dept Pain, 678 Furong Rd, Hefei 230601, Peoples R China.; Wang, YG; Zhang, Y; Weng, LJ (corresponding author), Anhui Med Univ, Affiliated Hosp 2, Dept Anesthesiol, 678 Furong Rd, Hefei 230601, Peoples R China.; Wang, YG; Zhang, Y; Weng, LJ (corresponding author), Anhui Med Univ, Anhui Higher Educ Inst, Key Lab Anesthesiol & Perioperat Med, 678 Furong Rd, Hefei 230601, Peoples R China.
EM wangyaguang@ahmu.edu.cn; zhangy@ahmu.edu.cn; wlj512wlj@126.com
RI Liu, Anqi/HHS-8668-2022
FU Anhui Province University natural sciences fund subsidization project;
   Anhui Provincial Natural Science Foundation [2308085MH238]; 
   [KJ2020A0213]
FX This work was supported by the Anhui Provincial Natural Science
   Foundation (No. 2308085MH238) and Anhui Province University natural
   sciences fund subsidization project (No. KJ2020A0213). The author thanks
   Dr Zhong Chen from Instrumentation and Service Center for Molecular
   Sciences at Westlake University for the technical assistance.
CR Allard DE, 2018, J CLIN INVEST, V128, P4727, DOI 10.1172/JCI99308
   Cattin AL, 2015, CELL, V162, P1127, DOI 10.1016/j.cell.2015.07.021
   Chen PW, 2015, ACTA NEUROPATHOL, V130, P605, DOI 10.1007/s00401-015-1482-4
   Cisterna BA, 2020, NAT COMMUN, V11, DOI 10.1038/s41467-019-14063-8
   Defrancesco-Lisowitz A, 2015, NEUROSCIENCE, V302, P174, DOI 10.1016/j.neuroscience.2014.09.027
   Deibert CP, 2015, NEUROSURGERY, V77, pN17, DOI 10.1227/01.neu.0000467295.18386.90
   Fang ZW, 2020, J NANOBIOTECHNOL, V18, DOI 10.1186/s12951-020-00606-5
   Hervera A, 2018, NAT CELL BIOL, V20, P307, DOI 10.1038/s41556-018-0039-x
   Huang EJ, 2001, ANNU REV NEUROSCI, V24, P677, DOI 10.1146/annurev.neuro.24.1.677
   Iizasa E, 2021, NAT COMMUN, V12, DOI 10.1038/s41467-021-22620-3
   Jin BH, 2023, ADV SCI, V10, DOI 10.1002/advs.202203296
   Kiliç Y, 2017, DRUG DES DEV THER, V11, P1917, DOI 10.2147/DDDT.S132401
   Kim GB, 2018, BIOMATERIALS, V178, P504, DOI 10.1016/j.biomaterials.2018.03.059
   Klein R, 2010, CELL, V143, P32, DOI 10.1016/j.cell.2010.09.018
   Lewin GR, 1996, ANNU REV NEUROSCI, V19, P289, DOI 10.1146/annurev.ne.19.030196.001445
   Li GC, 2021, SCI ADV, V7, DOI 10.1126/sciadv.abi5812
   Li R, 2020, THERANOSTICS, V10, P1649, DOI 10.7150/thno.40919
   Li R, 2018, BIOMATERIALS, V168, P24, DOI 10.1016/j.biomaterials.2018.03.044
   Li XW, 2020, BIOMATERIALS, V245, DOI 10.1016/j.biomaterials.2020.119978
   Liu P, 2019, NEURAL REGEN RES, V14, P1335, DOI 10.4103/1673-5374.253510
   Liu S, 2019, NAT COMMUN, V10, DOI 10.1038/s41467-019-11190-0
   Luo LH, 2021, BIOACT MATER, V6, P638, DOI 10.1016/j.bioactmat.2020.08.028
   Mitchell AC, 2016, ACTA BIOMATER, V30, P1, DOI 10.1016/j.actbio.2015.11.007
   Negi AS, 2008, MED RES REV, V28, P746, DOI 10.1002/med.20115
   Niemi JP, 2013, J NEUROSCI, V33, P16236, DOI 10.1523/JNEUROSCI.3319-12.2013
   Nong XL, 2018, NEUROCHEM RES, V43, P1058, DOI 10.1007/s11064-018-2518-7
   Ohta M, 2018, INT J MOL MED, V42, P1484, DOI 10.3892/ijmm.2018.3714
   Piao XH, 2017, OXID MED CELL LONGEV, V2017, DOI 10.1155/2017/7085709
   Saha S, 2017, IMMUNOL REV, V280, P102, DOI 10.1111/imr.12603
   Shen BY, 2017, INFLAMMATION, V40, P752, DOI 10.1007/s10753-017-0519-3
   Sun J, 2024, NEUROTHERAPEUTICS, V21, DOI 10.1016/j.neurot.2024.e00347
   Tan JL, 2019, ACS NANO, V13, P5616, DOI 10.1021/acsnano.9b00788
   THOENEN H, 1995, SCIENCE, V270, P593, DOI 10.1126/science.270.5236.593
   Wang DL, 2015, CHEM SCI, V6, P5090, DOI 10.1039/c5sc90038g
   Wang D, 2023, ACTA BIOMATER, V164, P111, DOI 10.1016/j.actbio.2023.03.035
   Wang JY, 2024, ADV SCI, V11, DOI 10.1002/advs.202302988
   Wang TT, 2015, J MOL NEUROSCI, V57, P335, DOI 10.1007/s12031-015-0623-5
   Wang TT, 2015, CLIN EXP PHARMACOL P, V42, P930, DOI 10.1111/1440-1681.12445
   Wang Y, 2022, MILITARY MED RES, V9, DOI 10.1186/s40779-022-00376-1
   Wei S, 2022, BIOACT MATER, V18, P300, DOI 10.1016/j.bioactmat.2022.03.014
   Wu CH, 2016, J BIOMED SCI, V23, DOI 10.1186/s12929-016-0223-x
   Wu JD, 2018, ADV MATER, V30, DOI 10.1002/adma.201805018
   Xi K, 2020, NAT COMMUN, V11, DOI 10.1038/s41467-020-18265-3
   Xiong XY, 2016, PROG NEUROBIOL, V142, P23, DOI 10.1016/j.pneurobio.2016.05.001
   Xu D, 2019, ADV MATER, V31, DOI 10.1002/adma.201900727
   Xu JH, 2021, NEURAL REGEN RES, V16, P166, DOI 10.4103/1673-5374.286978
   Yao HX, 2022, IMMUNOPHARM IMMUNOT, V44, P437, DOI 10.1080/08923973.2022.2054425
   Zaman R, 2019, J CONTROL RELEASE, V301, P176, DOI 10.1016/j.jconrel.2019.02.016
   Zhu DS, 2021, NAT COMMUN, V12, DOI 10.1038/s41467-021-21682-7
   Zhu H, 2018, CELL DEATH DIS, V9, DOI 10.1038/s41419-018-0760-1
NR 50
TC 0
Z9 0
U1 8
U2 8
PU IOP Publishing Ltd
PI BRISTOL
PA TEMPLE CIRCUS, TEMPLE WAY, BRISTOL BS1 6BE, ENGLAND
SN 1758-5082
EI 1758-5090
J9 BIOFABRICATION
JI Biofabrication
PD APR 1
PY 2025
VL 17
IS 2
AR 025031
DI 10.1088/1758-5090/adc340
PG 18
WC Engineering, Biomedical; Materials Science, Biomaterials
WE Science Citation Index Expanded (SCI-EXPANDED)
SC Engineering; Materials Science
GA 0RZ0N
UT WOS:001454607600001
PM 40145273
DA 2025-07-17
ER

PT J
AU Bagher, Z
   Ehterami, A
   Nasrolahi, M
   Azimi, M
   Salehi, M
AF Bagher, Zohreh
   Ehterami, Arian
   Nasrolahi, Mohammad
   Azimi, Maryam
   Salehi, Majid
TI Hesperidin promotes peripheral nerve regeneration based on tissue
   engineering strategy using alginate/chitosan hydrogel: in vitro
   and in vivo study
SO INTERNATIONAL JOURNAL OF POLYMERIC MATERIALS AND POLYMERIC BIOMATERIALS
LA English
DT Article
DE Alginate; chitosan; hesperidin; hydrogel; olfactory ecto-mesenchymal
   stem cells (OE-MSCs); peripheral nerve regeneration
ID MESENCHYMAL STEM-CELLS; NEURON-LIKE CELLS; DRUG-DELIVERY; CHITOSAN;
   DIFFERENTIATION; SCAFFOLDS; ANTIBACTERIAL; INJURY
AB About 2.8% of trauma patients suffer from peripheral nerve injury and it becomes a serious challenge in the world. Therefore, various methods and materials have been used for regenerating peripheral nerve damages. The aim of this study is to evaluate the effect of different dosages of Hesperidin on peripheral nerve regeneration. For this purpose, different concentration (0.1%, 1%, and 10% (w/v)) of Hesperidin was loaded into cross-linked alginate/chitosan hydrogel and its characters such as morphology, swelling properties, weight loss, hemo-, and cytocompatibility were evaluated. For functional analysis, the fabricated hydrogels without and with different amounts of hesperidin were administrated after creating sciatic nerve injury in a rat model, and the various experiments like walking-foot-print analysis, Hot plate latency test, gastrocnemius muscle wet weight loss, and histopathological examination were used. Our results indicated that prepared hydrogels contained the porosity of 90%, with the interconnected pores. Biodegradability of fabricated hydrogels was confirmed with weight loss assessment and the weight loss percentage was about 80% after 14 days. Moreover, hydrogels had good blood compatibility and antibacterial properties. The MTT assay indicated that the developed hydrogels do not have toxicity effect and they have ability to increase the proliferation rate of Olfactory Ecto-mesenchymal stem cells (OE-MSCs). The results of in vivo study showed that hesperidin specially the group contained 1% of hesperidin improve sciatic nerve regeneration and hesperidin could be considered as a potential material for peripheral nerve regeneration.
C1 [Bagher, Zohreh] Hazrat Rasoul Akram Hosp, Five Senses Inst, ENT & Head & Neck Res Ctr, Tehran, Iran.
   [Bagher, Zohreh] Hazrat Rasoul Akram Hosp, Five Senses Inst, ENT & Head & Neck Res Dept, Tehran, Iran.
   [Ehterami, Arian] Islamic Azad Univ, Dept Mech Engn, Sci & Res Branch, Tehran, Iran.
   [Nasrolahi, Mohammad] Islamic Azad Univ, Fac Tissue Engn, Dept Biomed Engn, Sci & Res Branch, Tehran, Iran.
   [Azimi, Maryam] Iran Univ Med Sci, Inst Immunol & Infect Dis, Immunol Res Ctr, Tehran, Iran.
   [Salehi, Majid] Shahroud Univ Med Sci, Sch Med, Dept Tissue Engn, Shahroud, Iran.
   [Salehi, Majid] Shahroud Univ Med Sci, Tissue Engn & Stem Cells Res Ctr, Shahroud, Iran.
C3 Islamic Azad University; Islamic Azad University; Iran University of
   Medical Sciences; Shahroud University Medical Sciences; Shahroud
   University Medical Sciences
RP Salehi, M (corresponding author), Shahroud Univ Med Sci, Sch Med, Dept Tissue Engn, Shahroud, Iran.
EM msalehi.te1392@gmail.com
RI ; Salehi, Majid/Q-5119-2018; Azimi, Maryam/K-2409-2019
OI Azimi Mohammadabadi, Maryam/0000-0002-6231-6073; 
CR Ai A, 2019, INT J POLYM MATER PO, V68, P1133, DOI 10.1080/00914037.2018.1534114
   Ali A, 2018, INT J BIOL MACROMOL, V109, P273, DOI 10.1016/j.ijbiomac.2017.12.078
   [Anonymous], 2017, POLYMERS BASEL
   Bagher Z, 2019, MAT SCI ENG C-MATER, V101, P243, DOI 10.1016/j.msec.2019.03.068
   Bagher Z, 2018, J CHEM NEUROANAT, V92, P35, DOI 10.1016/j.jchemneu.2018.05.003
   Bagher Z, 2016, MOL NEUROBIOL, V53, P2397, DOI 10.1007/s12035-015-9199-x
   Bagher Z, 2016, J BIOMED MATER RES A, V104, P218, DOI 10.1002/jbm.a.35555
   Bahram M., 2016, EMERG CONCEPTS ANAL, DOI DOI 10.5772/64301
   BAIN JR, 1989, PLAST RECONSTR SURG, V83, P129, DOI 10.1097/00006534-198901000-00024
   Baysal K, 2013, INT J BIOL MACROMOL, V59, P342, DOI 10.1016/j.ijbiomac.2013.04.073
   Boateng JS, 2008, J PHARM SCI-US, V97, P2892, DOI 10.1002/jps.21210
   Chen HN, 2017, MAT SCI ENG C-MATER, V70, P287, DOI 10.1016/j.msec.2016.08.086
   Cheung RCF, 2015, MAR DRUGS, V13, P5156, DOI 10.3390/md13085156
   Corciova A, 2015, J INCL PHENOM MACRO, V81, P71, DOI 10.1007/s10847-014-0434-2
   Deng BY, 2015, J BIOMED MATER RES A, V103, P907, DOI 10.1002/jbm.a.35232
   Dhandayuthapani B, 2011, INT J POLYM SCI, V2011, DOI 10.1155/2011/290602
   Ehrnhoefer DE, 2008, NAT STRUCT MOL BIOL, V15, P558, DOI 10.1038/nsmb.1437
   Ehterami A, 2019, J DRUG DELIV SCI TEC, V51, P204, DOI 10.1016/j.jddst.2019.02.032
   Ehterami A, 2018, INT J BIOL MACROMOL, V117, P601, DOI 10.1016/j.ijbiomac.2018.05.184
   Farzamfar S, 2019, J MOL NEUROSCI, V67, P48, DOI 10.1007/s12031-018-1209-9
   Farzamfar S, 2018, CELLULOSE, V25, P1229, DOI 10.1007/s10570-017-1632-z
   Feng GK, 2018, J NANOMATER, V2018, DOI 10.1155/2018/1519480
   Fernández M, 2010, BMC NEUROL, V10, DOI 10.1186/1471-2377-10-87
   Garg A, 2001, PHYTOTHER RES, V15, P655, DOI 10.1002/ptr.1074
   Gaur V, 2011, INDIAN J EXP BIOL, V49, P609
   Gu XS, 2014, BIOMATERIALS, V35, P6143, DOI 10.1016/j.biomaterials.2014.04.064
   Gu Y, 2014, BIOMATERIALS, V35, P2253, DOI 10.1016/j.biomaterials.2013.11.087
   GUTIERREZ TJ, 2017, ADV PHYSICOCHEMICA 2
   Hennink WE, 2002, ADV DRUG DELIVER REV, V54, P13, DOI 10.1016/j.addr.2012.09.009
   Hoare TR, 2008, POLYMER, V49, P1993, DOI 10.1016/j.polymer.2008.01.027
   Huang L, 2011, ARCH ORAL BIOL, V56, P367, DOI 10.1016/j.archoralbio.2010.10.011
   Isaacs Jonathan, 2014, Hand (N Y), V9, P131, DOI 10.1007/s11552-014-9601-6
   Jones S, 2016, INT J MOL SCI, V17, DOI 10.3390/ijms17091494
   Kehne JH, 2017, NEUROCHEM RES, V42, P1894, DOI 10.1007/s11064-017-2275-z
   Khoshfetrat AB, 2016, INT J BIOL MACROMOL, V92, P892, DOI 10.1016/j.ijbiomac.2016.08.003
   Kumar P, 2010, BEHAV BRAIN RES, V206, P38, DOI 10.1016/j.bbr.2009.08.028
   Maher P, 2008, BIOCHEM PHARMACOL, V75, P1994, DOI 10.1016/j.bcp.2008.02.008
   Menze ET, 2012, NEUROTOXICOLOGY, V33, P1265, DOI 10.1016/j.neuro.2012.07.007
   Muheremu A, 2015, BIOMED RES INT, V2015, DOI 10.1155/2015/237507
   Nones J, 2011, NEUROCHEM RES, V36, P1776, DOI 10.1007/s11064-011-0493-3
   Nones J, 2010, NEUROCHEM RES, V35, P955, DOI 10.1007/s11064-010-0144-0
   Peppas NA, 2006, ADV MATER, V18, P1345, DOI 10.1002/adma.200501612
   Ratner B.D., 1976, ACS SYM SER, V31, P1, DOI DOI 10.1021/SYMPOSIUM
   Robinson LR, 2000, MUSCLE NERVE, V23, P863, DOI 10.1002/(SICI)1097-4598(200006)23:6<863::AID-MUS4>3.0.CO;2-0
   Sachanandani NF, 2014, PLAST RECONSTR SURG, V133, P313, DOI 10.1097/01.prs.0000436856.55398.0f
   Salehi M, 2019, FIBER POLYM, V20, P490, DOI 10.1007/s12221-019-8939-3
   Salehi M, 2019, J CELL PHYSIOL, V234, P15357, DOI 10.1002/jcp.28183
   Salehi M, 2018, J PHYSIOL SCI, V68, P579, DOI 10.1007/s12576-017-0564-6
   Semyari H, 2018, J BIOMATER APPL, V33, P501, DOI 10.1177/0885328218805229
   Srilatha D., 2013, ISRN SPECTROSC, V2013, P534830, DOI [10.1155/2013/534830, DOI 10.1155/2013/534830]
   Tamilselvam K, 2013, OXID MED CELL LONGEV, V2013, DOI 10.1155/2013/102741
   Wang G, 2017, BIOTECHNOL BIOTEC EQ, V31, P766, DOI 10.1080/13102818.2017.1332493
   Wang W, 2012, PEPTIDES, V33, P212, DOI 10.1016/j.peptides.2012.01.006
   Wang YR, 2005, ANTICANCER RES, V25, P4333
   Xie JW, 2014, ACS APPL MATER INTER, V6, P9472, DOI 10.1021/am5018557
   Zhu ZW, 2015, CELL MOL NEUROBIOL, V35, P273, DOI 10.1007/s10571-014-0122-1
NR 56
TC 24
Z9 24
U1 0
U2 26
PU TAYLOR & FRANCIS AS
PI OSLO
PA KARL JOHANS GATE 5, NO-0154 OSLO, NORWAY
SN 0091-4037
EI 1563-535X
J9 INT J POLYM MATER PO
JI Int. J. Polym. Mater. Polym. Biomat.
PD MAR 24
PY 2021
VL 70
IS 5
BP 299
EP 308
DI 10.1080/00914037.2020.1713781
EA JAN 2020
PG 10
WC Materials Science, Biomaterials; Polymer Science
WE Science Citation Index Expanded (SCI-EXPANDED)
SC Materials Science; Polymer Science
GA PY6DL
UT WOS:000508292400001
DA 2025-07-17
ER

PT J
AU Zhang, FS
   Ma, B
   Li, QC
   Zhang, M
   Kou, YH
AF Zhang, Fengshi
   Ma, Bo
   Li, Qicheng
   Zhang, Meng
   Kou, Yuhui
TI Chitin Conduits with Different Inner Diameters at Both Ends Combined
   with Dual Growth Factor Hydrogels Promote Nerve Transposition Repair in
   Rats
SO JOURNAL OF FUNCTIONAL BIOMATERIALS
LA English
DT Article
DE peripheral nerve injury; nerve transposition; chitin; chitosan; nerve
   conduits; hydrogel; vascular endothelial growth factor; nerve growth
   factor
ID REGENERATION; FIBERS; INJURY; AMPLIFICATION
AB Severe peripheral nerve injuries, such as deficits over long distances or proximal nerve trunk injuries, pose complex reconstruction challenges that often result in unfavorable outcomes. Innovative techniques, such as nerve transposition repair with conduit suturing, can be employed to successfully treat severe peripheral nerve damage. However, cylindrical nerve guides are typically unsuitable for nerve transposition repair. Furthermore, angiogenic and neurotrophic factors are necessary to stimulate the emergence of axonal lateral sprouts, proximal growth, and the rehabilitation of neuron structures and functions. In the current study, we used chitosan to make chitin conduits with different inner diameters at both ends, combined with gelatin methacrylate hydrogels that can continuously release dual growth factors, namely, the vascular endothelial growth factor (VEGF) and the nerve growth factor (NGF), and evaluated its impact on nerve transposition repair in rats. At 16 weeks after the operation, our findings showed that the conduit combined with the dual growth factor hydrogel significantly improved the restoration of both motor and conduction functions of the nerve. In addition, histological analysis showed significant recovery of nerve fibers, target muscles, and neurons. In conclusion, the combination of chitin conduits with different inner diameters and dual growth factor hydrogels can significantly improve the effect of nerve transposition repair, which has important potential clinical value.
C1 [Zhang, Fengshi; Ma, Bo; Li, Qicheng; Zhang, Meng; Kou, Yuhui] Peking Univ Peoples Hosp, Dept Orthoped & Trauma, Beijing 100044, Peoples R China.
   [Zhang, Fengshi; Ma, Bo; Li, Qicheng; Zhang, Meng; Kou, Yuhui] Peking Univ, Key Lab Trauma & Neural Regenerat, Beijing 100044, Peoples R China.
   [Zhang, Fengshi; Ma, Bo; Li, Qicheng; Zhang, Meng; Kou, Yuhui] Natl Ctr Trauma Med, Beijing 100044, Peoples R China.
C3 Peking University; Peking University
RP Kou, YH (corresponding author), Peking Univ Peoples Hosp, Dept Orthoped & Trauma, Beijing 100044, Peoples R China.; Kou, YH (corresponding author), Peking Univ, Key Lab Trauma & Neural Regenerat, Beijing 100044, Peoples R China.; Kou, YH (corresponding author), Natl Ctr Trauma Med, Beijing 100044, Peoples R China.
EM xmx066@pku.edu.cn; mengzh2008@bjmu.edu.cn; yuhuikou@bjmu.edu.cn
RI ; Li, Qicheng/AAH-2019-2020
OI ZHANG, Feng-shi/0000-0003-2766-3974; 
FU We are grateful for the assistance of Figdraw (<uri>Figdraw.com</uri>,
   accessed on 25 June 2023) in the construction of some of the
   illustrations.
FX We are grateful for the assistance of Figdraw (<URI>Figdraw.com</URI>,
   accessed on 25 June 2023) in the construction of some of the
   illustrations.
CR An S, 2015, J TISSUE ENG REGEN M, V9, P415, DOI 10.1002/term.1833
   Barnes SL, 2022, CURR OPIN NEUROL, V35, P718, DOI 10.1097/WCO.0000000000001116
   Boecker A, 2019, FRONT CELL NEUROSCI, V13, DOI 10.3389/fncel.2019.00104
   Cao H, 2021, SIGNAL TRANSDUCT TAR, V6, DOI 10.1038/s41392-021-00830-x
   Cattin AL, 2015, CELL, V162, P1127, DOI 10.1016/j.cell.2015.07.021
   Deng JX, 2017, NEURAL REGEN RES, V12, P2077, DOI 10.4103/1673-5374.221167
   Denk F, 2017, ANNU REV NEUROSCI, V40, P307, DOI 10.1146/annurev-neuro-072116-031121
   Fadia NB, 2020, SCI TRANSL MED, V12, DOI 10.1126/scitranslmed.aav7753
   Faroni A, 2015, ADV DRUG DELIVER REV, V82-83, P160, DOI 10.1016/j.addr.2014.11.010
   George J, 2020, BIOTECHNOL ADV, V42, DOI 10.1016/j.biotechadv.2019.03.009
   Guo H, 2016, NEURAL REGEN RES, V11, P174, DOI 10.4103/1673-5374.175067
   He J, 2023, ADV HEALTHC MATER, V12, DOI 10.1002/adhm.202300395
   Hussain G, 2020, INT J BIOL SCI, V16, P116, DOI 10.7150/ijbs.35653
   Jiang BG, 2007, EUR NEUROL, V58, P12, DOI 10.1159/000102161
   Jiang BG, 2010, ARTIF CELL BLOOD SUB, V38, P1, DOI 10.3109/10731190903495652
   Jiang BG, 2006, ARTIF CELL BLOOD SUB, V34, P55, DOI 10.1080/10731190500430149
   Kou YH, 2019, NEURAL REGEN RES, V14, P706, DOI 10.4103/1673-5374.247475
   Kou YH, 2015, NEURAL REGEN RES, V10, P53, DOI 10.4103/1673-5374.150706
   Kou YH, 2013, ARTIF CELL NANOMED B, V41, P402, DOI 10.3109/21691401.2012.762007
   Kou YH, 2011, ARTIF CELL BLOOD SUB, V39, P223, DOI 10.3109/10731199.2010.533127
   Kuffler DP, 2020, INT J MOL SCI, V21, DOI 10.3390/ijms21051808
   Kurian AG, 2022, BIOACT MATER, V8, P267, DOI 10.1016/j.bioactmat.2021.06.027
   Li C, 2021, POLYMERS-BASEL, V13, DOI 10.3390/polym13223957
   Liu SY, 2021, BIOMATER SCI-UK, V9, P8221, DOI 10.1039/d1bm01377g
   Lopes B, 2022, INT J MOL SCI, V23, DOI 10.3390/ijms23020918
   Lu CF, 2021, CNS NEUROSCI THER, V27, P805, DOI 10.1111/cns.13640
   Modrak M, 2020, J NEUROSCI RES, V98, P780, DOI 10.1002/jnr.24538
   Pi W, 2022, BIOFABRICATION, V14, DOI 10.1088/1758-5090/ac57a6
   Pi W, 2022, NEURAL REGEN RES, V17, P1343, DOI 10.4103/1673-5374.327351
   Qi ZD, 2022, FRONT PHYSIOL, V12, DOI 10.3389/fphys.2021.795623
   Rao F, 2020, THERANOSTICS, V10, P1590, DOI 10.7150/thno.36272
   Saffari TM, 2020, NEURAL REGEN RES, V15, P1573, DOI 10.4103/1673-5374.276327
   Saio S, 2021, INT J MOL SCI, V22, DOI 10.3390/ijms222011169
   Shan BH, 2024, ADV MATER, V36, DOI 10.1002/adma.202210707
   Simon NG, 2016, J NEUROL NEUROSUR PS, V87, P198, DOI 10.1136/jnnp-2014-310175
   Van Hoorick J, 2019, ACTA BIOMATER, V97, P46, DOI [10.1016/j.actbo.2019.07.035, 10.1016/j.actbio.2019.07.035]
   Wei Z, 2019, ADV DRUG DELIVER REV, V149, P95, DOI 10.1016/j.addr.2019.08.005
   Yin XF, 2011, ARTIF CELL BLOOD SUB, V39, P304, DOI 10.3109/10731199.2011.574636
   Yin XF, 2011, ARTIF CELL BLOOD SUB, V39, P110, DOI 10.3109/10731199.2010.506851
   Yin XF, 2018, ARTIF CELL NANOMED B, V46, P646, DOI 10.1080/21691401.2018.1466145
   Younes I, 2015, MAR DRUGS, V13, P1133, DOI 10.3390/md13031133
   Yu F, 2019, NEURAL REGEN RES, V14, P692, DOI 10.4103/1673-5374.247473
   Yu YL, 2016, AM J TRANSL RES, V8, P2897
   Yuan YS, 2019, NEURAL REGEN RES, V14, P699, DOI 10.4103/1673-5374.247474
   Yuan YS, 2020, FRONT NEUROSCI-SWITZ, V14, DOI 10.3389/fnins.2020.565870
   Yue K, 2015, BIOMATERIALS, V73, P254, DOI 10.1016/j.biomaterials.2015.08.045
   Zhang M, 2023, ADV MATER, V35, DOI 10.1002/adma.202212015
   Zhang M, 2022, NEURAL REGEN RES, V17, P2600, DOI 10.4103/1673-5374.335838
   Zhang M, 2022, POLYMERS-BASEL, V14, DOI 10.3390/polym14050958
   Zhang PX, 2019, NEURAL REGEN RES, V14, P51, DOI 10.4103/1673-5374.243701
   Zhang PX, 2015, NEURAL REGEN RES, V10, P71, DOI 10.4103/1673-5374.150709
   Zhang PX, 2017, ARTIF CELL NANOMED B, V45, P1464, DOI 10.1080/21691401.2017.1373658
   Zhang PX, 2011, ARTIF CELL BLOOD SUB, V39, P39, DOI 10.3109/10731199.2010.494583
   Zhao YH, 2017, BIOMATERIALS, V134, P64, DOI 10.1016/j.biomaterials.2017.02.026
NR 54
TC 3
Z9 4
U1 8
U2 31
PU MDPI
PI BASEL
PA MDPI AG, Grosspeteranlage 5, CH-4052 BASEL, SWITZERLAND
EI 2079-4983
J9 J FUNCT BIOMATER
JI J. Func. Biomater.
PD SEP
PY 2023
VL 14
IS 9
AR 442
DI 10.3390/jfb14090442
PG 23
WC Engineering, Biomedical; Materials Science, Biomaterials
WE Science Citation Index Expanded (SCI-EXPANDED)
SC Engineering; Materials Science
GA T4PY6
UT WOS:001077837100001
PM 37754856
OA Green Published, gold
DA 2025-07-17
ER

PT J
AU Dobbs, R
   Choe, S
   Kalmanek, E
   Harrington, DA
   Stupp, SI
   McVary, KT
   Podlasek, CA
AF Dobbs, Ryan
   Choe, Shawn
   Kalmanek, Elizabeth
   Harrington, Daniel A.
   Stupp, Samuel I.
   McVary, Kevin T.
   Podlasek, Carol A.
TI Peptide amphiphile delivery of sonic hedgehog protein promotes neurite
   formation in penile projecting neurons
SO NANOMEDICINE-NANOTECHNOLOGY BIOLOGY AND MEDICINE
LA English
DT Article
DE Neurite formation; Peripheral nerve regeneration; Schwann cells;
   Cavernous nerve injury; Pelvic ganglia; Sonic hedgehog; Peptide
   amphiphile nanofiber hydrogel
ID ERECTILE DYSFUNCTION; WALLERIAN DEGENERATION; CAVERNOUS NERVE; RADICAL
   PROSTATECTOMY; PERIPHERAL-NERVES; SCHWANN-CELLS; REGENERATION; INJURY;
   RAT; DEDIFFERENTIATION
AB Erectile dysfunction (ED) critically impacts quality of life in prostatectomy, diabetic and aging patients. The underlying mechanism involves cavernous nerve (CN) damage, resulting in ED in 80% of prostatectomy patients. Peptide amphiphile (PA) nanofiber hydrogel delivery of sonic hedgehog (SHH) protein to the injured CN, improves erectile function by 60% at 6 weeks after injury, by an unknown mechanism. We hypothesize that SHH is a regulator of neurite formation. SHH treatment promoted extensive neurite formation in uninjured and crushed CNs, and SHH inhibition decreased neurites >80%. Most abundant neurites were observed with continuous SHH PA treatment of crushed CNs. Once induced with SHH, neurites continued to grow. SHH rescued neurite formation when not given immediately. SHH is a critical regulator of neurite formation in peripheral neurons under uninjured and regenerative conditions, and SHH PA treatment at the time of injury/prostatectomy provides an exploitable avenue for intervention to prevent ED. Published by Elsevier Inc.
C1 [Dobbs, Ryan; Choe, Shawn; Kalmanek, Elizabeth; Podlasek, Carol A.] Univ Illinois, Dept Urol, M-C 955, Chicago, IL 60612 USA.
   [Harrington, Daniel A.] Univ Texas Hlth Sci Ctr Houston, UTHlth, Dept Diagnost & Biomed Sci, Houston, TX 77030 USA.
   [Stupp, Samuel I.] Northwestern Univ, Simpson Querrey Inst BioNanotechnol, Dept Mat Sci & Engn & Biomed Engn, Dept Chem,Feinberg Sch Med, Chicago, IL 60611 USA.
   [McVary, Kevin T.] Southern Illinois Univ, Div Urol, Sch Med, Springfield, IL USA.
   [Podlasek, Carol A.] Univ Illinois, Dept Physiol, Chicago, IL USA.
   [Podlasek, Carol A.] Univ Illinois, Dept Bioengn, Chicago, IL USA.
C3 University of Illinois System; University of Illinois Chicago;
   University of Illinois Chicago Hospital; University of Texas System;
   University of Texas Health Science Center Houston; Northwestern
   University; Feinberg School of Medicine; Southern Illinois University
   System; Southern Illinois University; University of Illinois System;
   University of Illinois Chicago; University of Illinois Chicago Hospital;
   University of Illinois System; University of Illinois Chicago;
   University of Illinois Chicago Hospital
RP Podlasek, CA (corresponding author), Univ Illinois, Dept Urol, M-C 955, Chicago, IL 60612 USA.
EM cap325@uic.edu
RI Dobbs, Ryan/AAN-7759-2021; Stupp, Samuel/B-6737-2009
OI Dobbs, Ryan/0000-0003-1397-7307; Graham, Zeth/0009-0005-1616-803X; 
FU NIH/NIDDK [R01DK101536]; U.S. Army Research Office; U.S. Army Medical
   Research and Material Command; Northwestern University
FX NIH/NIDDK Award number R01DK101536. Peptide synthesis, purification, and
   characterization were performed by staff in the Peptide Synthesis Core
   Facility of the Simpson Querrey Institute at Northwestern University.
   The U.S. Army Research Office, the U.S. Army Medical Research and
   Material Command, and Northwestern University provided funding to
   develop this facility.
CR Angeloni N, 2013, J SEX MED, V10, P1240, DOI 10.1111/j.1743-6109.2012.02930.x
   Angeloni NL, 2011, BIOMATERIALS, V32, P1091, DOI 10.1016/j.biomaterials.2010.10.003
   Bond C, 2008, BIOL REPROD, V78, P947, DOI 10.1095/biolreprod.107.064766
   CARRIER S, 1995, J UROLOGY, V153, P1722, DOI 10.1016/S0022-5347(01)67512-8
   Chen JK, 2002, GENE DEV, V16, P2743, DOI 10.1101/gad.1025302
   Choe S, 2017, NANOMED-NANOTECHNOL, V13, P95, DOI 10.1016/j.nano.2016.08.032
   Coleman MP, 1998, P NATL ACAD SCI USA, V95, P9985, DOI 10.1073/pnas.95.17.9985
   Cooper MK, 1998, SCIENCE, V280, P1603, DOI 10.1126/science.280.5369.1603
   Emanu JC, 2016, CURR OPIN SUPPORT PA, V10, P102, DOI 10.1097/SPC.0000000000000195
   Jessen KR, 2008, GLIA, V56, P1552, DOI 10.1002/glia.20761
   Jopling C, 2011, NAT REV MOL CELL BIO, V12, P79, DOI 10.1038/nrm3043
   Kendirci Muammer, 2004, Clin Prostate Cancer, V3, P87, DOI 10.3816/CGC.2004.n.017
   Kerschensteiner M, 2005, NAT MED, V11, P572, DOI 10.1038/nm1229
   LIU HM, 1995, J NEUROPATH EXP NEUR, V54, P487, DOI 10.1097/00005072-199507000-00002
   LUNDBORG G, 1994, J RECONSTR MICROSURG, V10, P345, DOI 10.1055/s-2007-1006604
   Maun HR, 2010, J BIOL CHEM, V285, P26570, DOI 10.1074/jbc.M110.112284
   Mirsky R, 2008, J PERIPHER NERV SYST, V13, P122, DOI 10.1111/j.1529-8027.2008.00168.x
   Mullerad M, 2006, J SEX MED, V3, P77, DOI 10.1111/j.1743-6109.2005.00158.x
   Nangle MR, 2007, EXP NEUROL, V207, P30, DOI 10.1016/j.expneurol.2007.05.011
   Pace G, 2010, DISABIL REHABIL, V32, P1204, DOI 10.3109/09638280903511594
   Perimenis P, 2002, EUR UROL, V41, P387, DOI 10.1016/S0302-2838(02)00032-5
   Schumacher MA, 2012, GASTROENTEROLOGY, V142, P1150, DOI 10.1053/j.gastro.2012.01.029
   Sunderland S.S., 1978, NERVES NERVE INJURIE
   User HM, 2003, J UROLOGY, V169, P1175, DOI 10.1097/01.ju.0000048974.47461.50
   Vargas ME, 2007, ANNU REV NEUROSCI, V30, P153, DOI 10.1146/annurev.neuro.30.051606.094354
   Wakelin SJ, 2008, IMMUNOBIOLOGY, V213, P25, DOI 10.1016/j.imbio.2007.06.006
   Wang L, 2015, ASIAN J ANDROL, V17, P776, DOI 10.4103/1008-682X.154306
   Xu QG, 2008, NEUROSCIENCE, V152, P877, DOI 10.1016/j.neuroscience.2008.01.060
   Yang DP, 2008, MOL CELL NEUROSCI, V38, P80, DOI 10.1016/j.mcn.2008.01.017
NR 29
TC 15
Z9 17
U1 1
U2 17
PU ELSEVIER SCIENCE BV
PI AMSTERDAM
PA PO BOX 211, 1000 AE AMSTERDAM, NETHERLANDS
SN 1549-9634
EI 1549-9642
J9 NANOMED-NANOTECHNOL
JI Nanomed.-Nanotechnol. Biol. Med.
PD OCT
PY 2018
VL 14
IS 7
BP 2087
EP 2094
DI 10.1016/j.nano.2018.06.006
PG 8
WC Nanoscience & Nanotechnology; Medicine, Research & Experimental
WE Science Citation Index Expanded (SCI-EXPANDED)
SC Science & Technology - Other Topics; Research & Experimental Medicine
GA GV9RF
UT WOS:000446496900010
PM 30037776
OA Green Accepted
DA 2025-07-17
ER

PT J
AU Usal, TD
   Yucel, D
   Hasirci, V
AF Usal, Tugba Dursun
   Yucel, Deniz
   Hasirci, Vasif
TI A novel GeIMA-pHEMA hydrogel nerve guide for the treatment of peripheral
   nerve damages
SO INTERNATIONAL JOURNAL OF BIOLOGICAL MACROMOLECULES
LA English
DT Article
ID SCHWANN-CELLS; MECHANICAL-PROPERTIES; REGENERATION; DIFFERENTIATION;
   FABRICATION; CONDUITS; INJURY
AB Damage to the nervous system due to age, diseases or trauma may inhibit signal transfer along the nervous system. Nerve guides are used to treat these injuries by bridging the proximal and the distal end together. The design of the guide is very important for the reconnection of the severed axons. Methacrylated gelatin-poly(2-hydroxyethylmethacrylate) (GeIMA-pHEMA) hydrogel was produced as the outer part of the nerve guide. pHEMA was added in various amounts into GeIMA and increased the mechanical strength which is needed for the suturability of the guide. Porosity (15-70%), pore size (10-35 mu m), water content (42-92%), and mechanical strength (65-710 kPa) of GeIMA-pHEMA hydrogels were found to be suitable for nerve tissue engineering applications. Schwann cells attached and proliferated on GeIMA, GeIMA-pHEMA (5:5), and pHEMA hydrogels. Providing guidance is very important in the development of a nerve guide due to the anisotropic nature of the nerve tissue. Therefore, gelatin-poly(3-hydroxybutyrate-co-3-hydroxyvalerate) (PHBV) aligned fiber mats were used inside of the nerve guide. High degree of alignment with low deviation (r) of this mats provided PC12 cell alignment throughout the fibers. Combination of GeIMA-pHEMA (5:5) hydrogel and gelatin-PHBV aligned mat would provide an ideal nerve guide for the treatment of peripheral nerve damages. (C) 2018 Published by Elsevier B.V.
C1 [Usal, Tugba Dursun; Yucel, Deniz; Hasirci, Vasif] METU, BIOMATEN, Ctr Excellence Biomat & Tissue Engn, Ankara, Turkey.
   [Usal, Tugba Dursun; Hasirci, Vasif] METU, Dept Biotechnol, Ankara, Turkey.
   [Usal, Tugba Dursun; Hasirci, Vasif] METU, Dept Biol Sci, Ankara, Turkey.
   [Yucel, Deniz; Hasirci, Vasif] Acibadem Mehmet Ali Aydinlar Univ, Sch Med, Dept Histol & Embryol, Istanbul, Turkey.
C3 Middle East Technical University; Middle East Technical University;
   Middle East Technical University; Acibadem University
RP Hasirci, V (corresponding author), Acibadem Mehmet Ali Aydinlar Univ, Sch Med, Dept Histol & Embryol, Istanbul, Turkey.
EM vhasirci@acibadem.edu.tr
RI Hasirci, Vasif/N-5285-2018; Dursun Usal, Tugba/AAA-8296-2022; Yücel,
   Deniz/D-2038-2015; Yucel, Deniz/D-2038-2015
OI Yucel, Deniz/0000-0002-1373-5183
FU METU [BAP 07.02.2012-101]; METU CoE in Biomaterials and Tissue
   Engineering (BIOMATEN); Ministry of Development of Turkey [BAP
   01.08.DPT.2003K120920-20]; Scientific and Technological Research Council
   of Turkey (2205 BIDEP-TUBITAK Fellowship)
FX We acknowledge the support by METU (BAP 07.02.2012-101) and METU CoE in
   Biomaterials and Tissue Engineering (BIOMATEN). We also gratefully
   acknowledge the Ministry of Development of Turkey (BAP
   01.08.DPT.2003K120920-20) and the Scientific and Technological Research
   Council of Turkey (2205 BIDEP-TUBITAK Fellowship for TDU).
CR Almeida JF, 2011, INT J BIOL MACROMOL, V49, P948, DOI 10.1016/j.ijbiomac.2011.08.010
   Arslantunali D, 2014, MED DEVICES-EVID RES, V7, P405, DOI 10.2147/MDER.S59124
   Arslantunali D, 2014, J BIOMED MATER RES A, V102, P828, DOI 10.1002/jbm.a.34727
   Badami AS, 2006, BIOMATERIALS, V27, P596, DOI 10.1016/j.biomaterials.2005.05.084
   Bell JHA, 2012, TISSUE ENG PART B-RE, V18, P116, DOI [10.1089/ten.TEB.2011.0498, 10.1089/ten.teb.2011.0498]
   Borschel GH, 2003, J SURG RES, V114, P133, DOI 10.1016/S0022-4804(03)00255-5
   Brinkman WT, 2003, BIOMACROMOLECULES, V4, P890, DOI 10.1021/bm0257412
   Ciardelli G, 2005, BIOMACROMOLECULES, V6, P1961, DOI 10.1021/bm0500805
   [Дурсун Усал Т. Dursun Usal Tugba], 2018, [Журнал Сибирского федерального университета. Серия: Биология, Zhurnal Sibirskogo federal'nogo universiteta. Seriya: Biologiya], V11, P119, DOI 10.17516/1997-1389-0054
   Frantz C, 2010, J CELL SCI, V123, P4195, DOI 10.1242/jcs.023820
   Ghaznavi AM, 2011, ANN PLAS SURG, V66, P273, DOI 10.1097/SAP.0b013e3181e6cff7
   Grinsell D, 2014, BIOMED RES INT, V2014, DOI 10.1155/2014/698256
   Gu XS, 2014, BIOMATERIALS, V35, P6143, DOI 10.1016/j.biomaterials.2014.04.064
   Guo Q, 2018, J BIOMED MATER RES B, V106, P787, DOI 10.1002/jbm.b.33890
   Jessen KR, 2016, J PHYSIOL-LONDON, V594, P3521, DOI 10.1113/JP270874
   Lee SJ, 2017, TISSUE ENG PT A, V23, P491, DOI [10.1089/ten.tea.2016.0353, 10.1089/ten.TEA.2016.0353]
   Lee YS, 2011, POLYMERS-BASEL, V3, P413, DOI 10.3390/polym3010413
   Levi AD, 2016, CELL TRANSPLANT, V25, P1395, DOI 10.3727/096368915X690198
   Li XW, 2005, BIOMATERIALS, V26, P7002, DOI 10.1016/j.biomaterials.2005.05.094
   Loh QL, 2013, TISSUE ENG PART B-RE, V19, P485, DOI [10.1089/ten.teb.2012.0437, 10.1089/ten.TEB.2012.0437]
   Meng W, 2008, J MATER SCI-MATER M, V19, P2799, DOI 10.1007/s10856-007-3356-3
   Menorca RMG, 2013, HAND CLIN, V29, P317, DOI 10.1016/j.hcl.2013.04.002
   Meyer C, 2016, CELL TRANSPLANT, V25, P159, DOI 10.3727/096368915X688010
   Miguez-Pacheco V, 2015, ACTA BIOMATER, V13, P1, DOI 10.1016/j.actbio.2014.11.004
   Mobini S, 2017, CURR OPIN BIOMED ENG, V4, P134, DOI 10.1016/j.cobme.2017.10.010
   Nectow AR, 2012, TISSUE ENG PART B-RE, V18, P40, DOI [10.1089/ten.teb.2011.0240, 10.1089/ten.TEB.2011.0240]
   Nichol JW, 2010, BIOMATERIALS, V31, P5536, DOI 10.1016/j.biomaterials.2010.03.064
   O'Brien J, 2000, EUR J BIOCHEM, V267, P5421, DOI 10.1046/j.1432-1327.2000.01606.x
   Ortuño-Lizarán I, 2016, BIOFABRICATION, V8, DOI 10.1088/1758-5090/8/4/045011
   Pateman CJ, 2015, BIOMATERIALS, V49, P77, DOI 10.1016/j.biomaterials.2015.01.055
   Salih V, 2009, WOODHEAD PUBL MATER, P185, DOI 10.1533/9781845695477.2.185
   Schuh CMAP, 2014, CELLS TISSUES ORGANS, V200, P287, DOI 10.1159/000437091
   Tao J, 2017, SCI REP-UK, V7, DOI 10.1038/srep46038
   van Neerven SGA, 2017, J TISSUE ENG REGEN M, V11, P3349, DOI 10.1002/term.2248
   Wu YB, 2016, BIOMATERIALS, V87, P18, DOI 10.1016/j.biomaterials.2016.02.010
   Yan L, 2016, ACS APPL MATER INTER, V8, P6834, DOI 10.1021/acsami.5b12843
   Yucel D, 2010, BIOMATERIALS, V31, P1596, DOI 10.1016/j.biomaterials.2009.11.013
   Zadegan SA, 2015, FRONT SURG, V2, DOI 10.3389/fsurg.2015.00012
NR 38
TC 76
Z9 79
U1 0
U2 61
PU ELSEVIER SCIENCE BV
PI AMSTERDAM
PA PO BOX 211, 1000 AE AMSTERDAM, NETHERLANDS
SN 0141-8130
EI 1879-0003
J9 INT J BIOL MACROMOL
JI Int. J. Biol. Macromol.
PD JAN
PY 2019
VL 121
BP 699
EP 706
DI 10.1016/j.ijbiomac.2018.10.060
PG 8
WC Biochemistry & Molecular Biology; Chemistry, Applied; Polymer Science
WE Science Citation Index Expanded (SCI-EXPANDED)
SC Biochemistry & Molecular Biology; Chemistry; Polymer Science
GA HD2NA
UT WOS:000452346100080
DA 2025-07-17
ER

PT J
AU Xiao, JM
   Ding, J
   Yu, ZT
   Gao, JZ
   Zeng, MZ
   Wu, XY
   Su, BR
   Wu, CH
   Wei, D
   Sun, J
   Fan, HS
AF Xiao, Jiamei
   Ding, Jie
   Yu, Zhuoting
   Gao, Jiaze
   Zeng, Mingze
   Wu, Xiaoyang
   Su, Borui
   Wu, Chengheng
   Wei, Dan
   Sun, Jing
   Fan, Hongsong
TI Boronic ester bonding integrated dextran-based hydrogel patch for
   diabetic peripheral nerve injury treatment
SO CHEMICAL ENGINEERING JOURNAL
LA English
DT Article
DE Dextran; Boronic ester; Hydrogel patch; Microenvironment remodeling;
   Mitochondrial targeting; Diabetic peripheral nerve injury
AB Peripheral nerve injury (PNI) is a common clinical complication of diabetes, however, lacks effective clinical treatment due to complex pathological microenvironment. Considering both biomimetic remodeling and pathological reversal, we proposed a boronic ester bonding integrated strategy to develop dextran-based hydrogel patch with dopamine methacrylate-conjugated exosomes (mExo) immobilization. Aldehyde/phenylboronic acid difunctional dextran was synthesized to establish hydrogel skeleton and provide self-adhesion and ROS/glucose modulation capacities for neuroprotection. Meanwhile, mExo as therapeutic factors were immobilized into hydrogels via boronic ester bonding and released in pathologic response to target mitochondrial dysfunction and achieve neurotherapy. Through in vitro assays, the composite hydrogel patch was shown to reduce oxidative stress by ROS scavenging, thereby protecting the mitochondrial morphological and functional homeostasis of healthy RSC96 cells. Indeed, the sustained released exosome conjugates regulated bioenergy metabolism and alleviated mitochondrial dysfunction in hyperglycemia damaged RSC96 cells by the up-regulated expression of E-cadherin and AMPK proteins. In vivo experiments proved that through correcting diabetic pathology and targeted treatment of damaged mitochondria, the hydrogel patch inhibited neuronal apoptosis and finally promoted axon regeneration, remyelination and motor function recovery after PNI in diabetic rats. The synergistic "two-pronged" strategy of biomimetic remodeling and pathological reversal opens a promising opportunity for non-invasive treatment of diabetic PNI.
C1 [Xiao, Jiamei; Ding, Jie; Yu, Zhuoting; Gao, Jiaze; Zeng, Mingze; Wu, Xiaoyang; Su, Borui; Wu, Chengheng; Wei, Dan; Sun, Jing; Fan, Hongsong] Sichuan Univ, Coll Biomed Engn, Natl Engn Res Ctr Biomat, Chengdu 610064, Peoples R China.
   [Wu, Chengheng] Sichuan Univ, Inst Regulatory Sci Med Devices, Chengdu 610064, Peoples R China.
C3 Sichuan University; Sichuan University
RP Sun, J; Fan, HS (corresponding author), Sichuan Univ, Coll Biomed Engn, Natl Engn Res Ctr Biomat, Chengdu 610064, Peoples R China.
EM jingsun@scu.edu.cn; hsfan@scu.edu.cn
RI Wu, Chengheng/AAI-3104-2020; Jiaze, Gao/KYP-2145-2024
FU National Natural Science Foundation of China [52373150, 32361133548,
   52303195]; Natural Science Foundation of Sichuan Province
   [2023NSFSC0338, 2024NSFSC1014]; National Key R & D Project of China
   [2022YFC2402801]; Fundamental Research Funds for the Central
   Universities [2023SCUH0012]
FX This work is supported by the National Natural Science Foundation of
   China (Grant numbers: 52373150, 32361133548, and 52303195) , Natural
   Science Foundation of Sichuan Province (2023NSFSC0338 and 2024NSFSC1014)
   , National Key R & D Project of China (2022YFC2402801) , and Fundamental
   Research Funds for the Central Universities (2023SCUH0012) .
CR BIRNBOIM HC, 1985, P NATL ACAD SCI USA, V82, P6820, DOI 10.1073/pnas.82.20.6820
   Brownlee M, 2005, DIABETES, V54, P1615, DOI 10.2337/diabetes.54.6.1615
   Cao HF, 2023, ACS NANO, V17, P13358, DOI 10.1021/acsnano.3c01612
   Chen SP, 2021, ACS APPL MATER INTER, V13, P24463, DOI 10.1021/acsami.1c03821
   Chen WX, 2023, CHEM ENG J, V471, DOI 10.1016/j.cej.2023.144595
   Chen YT, 2024, CHEM ENG J, V492, DOI 10.1016/j.cej.2024.151868
   Coppey LJ, 2001, DIABETES, V50, P1927, DOI 10.2337/diabetes.50.8.1927
   Fan RR, 2023, CHEM ENG J, V478, DOI 10.1016/j.cej.2023.147148
   Gan DL, 2019, ADV FUNCT MATER, V29, DOI 10.1002/adfm.201805964
   Henriques-Antunes H, 2019, ACS NANO, V13, P8694, DOI 10.1021/acsnano.9b00376
   Hong SH, 2020, ADV FUNCT MATER, V30, DOI 10.1002/adfm.201908497
   Hu CS, 2024, CHEM ENG J, V489, DOI 10.1016/j.cej.2024.151171
   Huang GY, 2017, CHEM REV, V117, P12764, DOI 10.1021/acs.chemrev.7b00094
   Jin LL, 2023, BIOACT MATER, V19, P38, DOI 10.1016/j.bioactmat.2022.03.040
   Kong JL, 2023, ACS NANO, V18, P4140, DOI 10.1021/acsnano.3c08734
   Lee H, 2007, SCIENCE, V318, P426, DOI 10.1126/science.1147241
   Liang YP, 2022, ACS NANO, V16, P3194, DOI 10.1021/acsnano.1c11040
   Liu C, 2021, BIOACT MATER, V6, P3892, DOI 10.1016/j.bioactmat.2021.03.034
   Liu XY, 2023, CARBOHYD POLYM, V306, DOI 10.1016/j.carbpol.2023.120578
   Mergenthaler P, 2013, TRENDS NEUROSCI, V36, P587, DOI 10.1016/j.tins.2013.07.001
   Narkar AR, 2016, CHEM MATER, V28, P5432, DOI 10.1021/acs.chemmater.6b01851
   Singh B, 2017, SEMIN CANCER BIOL, V47, P1, DOI 10.1016/j.semcancer.2017.05.004
   Sun JC, 2024, ADV MATER, V36, DOI 10.1002/adma.202312440
   Wang HY, 2015, ADV MATER, V27, P3717, DOI 10.1002/adma.201501558
   Wang ST, 2024, ADV FUNCT MATER, V34, DOI 10.1002/adfm.202310903
   Wang YN, 2022, SCI ADV, V8, DOI 10.1126/sciadv.abm3378
   Wu Y, 2023, ADV FUNCT MATER, V33, DOI 10.1002/adfm.202305992
   Xia C, 2019, FREE RADICAL BIO MED, V143, P1, DOI 10.1016/j.freeradbiomed.2019.07.026
   Yang GG, 2024, ADV MATER, V36, DOI 10.1002/adma.202308831
   Yao YX, 2023, ACS NANO, V17, P22334, DOI 10.1021/acsnano.3c04462
   Zhang BY, 2022, REDOX REP, V27, P45, DOI 10.1080/13510002.2022.2046423
   Zhang F, 2018, ADV SCI, V5, DOI 10.1002/advs.201800450
   Zhang JJ, 2023, ADV MATER, V35, DOI 10.1002/adma.202208571
   Zhao H, 2020, BIOMATERIALS, V258, DOI 10.1016/j.biomaterials.2020.120286
   Zhou M, 2022, ADV FUNCT MATER, V32, DOI 10.1002/adfm.202200269
NR 35
TC 2
Z9 2
U1 27
U2 66
PU ELSEVIER SCIENCE SA
PI LAUSANNE
PA PO BOX 564, 1001 LAUSANNE, SWITZERLAND
SN 1385-8947
EI 1873-3212
J9 CHEM ENG J
JI Chem. Eng. J.
PD OCT 15
PY 2024
VL 498
AR 155336
DI 10.1016/j.cej.2024.155336
EA SEP 2024
PG 15
WC Engineering, Environmental; Engineering, Chemical
WE Science Citation Index Expanded (SCI-EXPANDED)
SC Engineering
GA F3D0V
UT WOS:001308651000001
DA 2025-07-17
ER

PT J
AU Du, LB
   Zeng, CY
   Ren, XM
   Li, M
   Ma, R
   Gao, Y
   Xing, XW
   Wang, C
   Liu, ZY
   Liu, ZQ
   Zhang, W
AF Du, Longbo
   Zeng, Chuyang
   Ren, Xiaomeng
   Li, Meng
   Ma, Rui
   Gao, Yi
   Xing, Xiaowen
   Wang, Cui
   Liu, Zhongyang
   Liu, Zhiqiang
   Zhang, Wei
TI Hyaluronic Acid-Based Therapy for Alleviating Early Lipid Peroxidation
   in Peripheral Nerve Compression Injury Repair
SO WORLD NEUROSURGERY
LA English
DT Article
DE CD44; Extracellular matrix; Hyaluronic acid; Lipid peroxidation;
   Oxidative stress; Peripheral nerve injury
ID FERROPTOSIS; MICROENVIRONMENT; REGENERATION; HYDROGEL; IRON
AB  BACKGROUND: Peripheral nerve injuries compromise sensory and motor functions, severely affecting patients' quality of life. Early lipid peroxidation drives oxidative stress, disrupting the regenerative microenvironment. Hyaluronic acid (HA), an essential extracellular matrix component, shows promise in mitigating oxidative damage and fostering repair.  METHODS: In a rat sciatic nerve crush model, HA hydrogel was applied to enhance retention at the injury site. Transcriptomic analysis at 24 hours postinjury identified key pathways. In vitro assays examined HA's protective effects on Schwann cells against lipid peroxidation and oxidative stress. In vivo, HA hydrogel was administered immediately (0 hour) postcrush, followed by 4-methylumbelliferonee induced inhibition of endogenous HA synthesis and exogenous HA supplementation to clarify HA's role.  RESULTS: HA treatment reduced early lipid peroxidation, upregulated glutathione metabolism, and stimulated extracellular matrix receptor interactions, notably elevating CD44 expression. In vitro, HA lowered oxidative stress and maintained Schwann cell viability. In vivo, early HA intervention mitigated muscle atrophy, preserved myelin sheaths, and improved Sciatic Functional Index scores compared to delayed or untreated controls. Inhibiting endogenous HA synthesis impaired recovery, which was partially reversed by exogenous HA.  CONCLUSIONS: Early HA intervention modulates lipid peroxidation and oxidative stress via the HA/CD44 axis, establishing a supportive microenvironment for peripheral nerve regeneration and functional recovery. These findings underscore the potential of HA-based strategies to curb early lipid peroxidation, thereby expediting nerve repair and accelerating regeneration.
C1 [Du, Longbo; Ma, Rui; Gao, Yi] Peoples Liberat Army Gen Hosp, Dept Orthoped, Med Sch, Beijing, Peoples R China.
   [Du, Longbo; Zeng, Chuyang; Ren, Xiaomeng; Li, Meng; Ma, Rui; Gao, Yi; Zhang, Wei] Natl Clin Res Ctr Orthoped Sports Med & Rehabil, Beijing, Peoples R China.
   [Du, Longbo; Zeng, Chuyang; Ren, Xiaomeng; Li, Meng; Ma, Rui; Gao, Yi; Liu, Zhongyang; Zhang, Wei] Peoples Liberat Army Gen Hosp, Sr Dept Orthoped, Med Ctr 4, Beijing, Peoples R China.
   [Zeng, Chuyang] Chinese Peoples Armed Police Force, Surg Clin 2, Heilongjiang Municipal Corps Hosp, Harbin, Peoples R China.
   [Xing, Xiaowen; Wang, Cui; Liu, Zhiqiang] Beijing Inst Basic Med Sci, Brain Sci Ctr, Beijing, Peoples R China.
C3 Chinese People's Liberation Army General Hospital; Chinese People's
   Liberation Army General Hospital; Academy of Military Medical Sciences -
   China; Institute of Basic Medical Sciences (IBMS)
RP Zhang, W (corresponding author), Natl Clin Res Ctr Orthoped Sports Med & Rehabil, Beijing, Peoples R China.; Zhang, W (corresponding author), Peoples Liberat Army Gen Hosp, Sr Dept Orthoped, Med Ctr 4, Beijing, Peoples R China.
EM bszw@hotmail.com
RI ren, xiaomeng/HLG-1166-2023; Liu, Zhongyang/AAH-1066-2021
FU Natural Science Foundation of China [82172451]; Natural Science
   Foundation of Beijing, China [23L20050, L232018]
FX Conflict of interest statement: This work was funded by the Natural
   Science Foundation of China (Grant Number: 82172451) and the Natural
   Science Foundation of Beijing, China (Grant Number: 23L20050, L232018) .
CR Amorim S, 2021, TRENDS BIOTECHNOL, V39, P90, DOI 10.1016/j.tibtech.2020.06.003
   Buckley C, 2024, INT J PHARMACEUT, V661, DOI 10.1016/j.ijpharm.2024.124477
   Chen X, 2021, AUTOPHAGY, V17, P2054, DOI 10.1080/15548627.2020.1810918
   Chen YX, 2020, OXID MED CELL LONGEV, V2020, DOI 10.1155/2020/6375938
   DEMEDINACELI L, 1982, EXP NEUROL, V77, P634, DOI 10.1016/0014-4886(82)90234-5
   Dixon SJ, 2012, CELL, V149, P1060, DOI 10.1016/j.cell.2012.03.042
   Dong XZ, 2023, SCI ADV, V9, DOI 10.1126/sciadv.adi1078
   Fadia NB, 2020, SCI TRANSL MED, V12, DOI 10.1126/scitranslmed.aav7753
   Fujii J, 2024, INT J MOL SCI, V25, DOI 10.3390/ijms25147544
   Govindaraju P, 2019, MATRIX BIOL, V75-76, P314, DOI 10.1016/j.matbio.2018.06.004
   Graça MFP, 2020, CARBOHYD POLYM, V241, DOI 10.1016/j.carbpol.2020.116364
   Guan YJ, 2023, BIOACT MATER, V26, P370, DOI 10.1016/j.bioactmat.2023.02.002
   Han L, 2022, MATER TODAY BIO, V16, DOI 10.1016/j.mtbio.2022.100387
   Hu YN, 2022, ACS NANO, V16, P1868, DOI 10.1021/acsnano.1c11627
   Huo YF, 2024, ACTA BIOMATER, V182, P28, DOI 10.1016/j.actbio.2024.05.012
   Jang DG, 2020, BMB REP, V53, P491, DOI 10.5483/BMBRep.2020.53.10.156
   Kobayashi T, 2020, BIOMOLECULES, V10, DOI 10.3390/biom10111525
   Lee SH, 2023, FREE RADICAL BIO MED, V208, P252, DOI 10.1016/j.freeradbiomed.2023.08.014
   Leng Y, 2019, MATRIX BIOL, V78-79, P236, DOI 10.1016/j.matbio.2018.08.008
   Liang DG, 2023, CELL, V186, P2748, DOI 10.1016/j.cell.2023.05.003
   Liu ZQ, 2022, NANO TODAY, V46, DOI 10.1016/j.nantod.2022.101625
   Nelson DW, 2021, ADV HEALTHC MATER, V10, DOI 10.1002/adhm.202101329
   Otto G, 2021, NAT REV NEUROSCI, V22, P456, DOI 10.1038/s41583-021-00486-0
   Ouasti S, 2020, CELLS-BASEL, V9, DOI 10.3390/cells9061477
   Ouyang QH, 2024, SMALL METHODS, V8, DOI 10.1002/smtd.202400513
   Qiu S, 2023, NEURAL REGEN RES, V18, P664, DOI 10.4103/1673-5374.350213
   Qu WR, 2021, NEURAL REGEN RES, V16, P93, DOI 10.4103/1673-5374.286956
   Stockwell BR, 2022, CELL, V185, P2401, DOI 10.1016/j.cell.2022.06.003
   Sun YT, 2023, BIOACT MATER, V28, P227, DOI 10.1016/j.bioactmat.2023.05.013
   Suzuki K, 2017, ACTA BIOMATER, V53, P250, DOI 10.1016/j.actbio.2017.02.004
   Vasvani S, 2020, INT J BIOL MACROMOL, V151, P1012, DOI 10.1016/j.ijbiomac.2019.11.066
   Vigetti D, 2014, MATRIX BIOL, V35, P8, DOI 10.1016/j.matbio.2013.10.002
   Wang JY, 2024, ADV SCI, V11, DOI 10.1002/advs.202302988
   Wang L, 2020, SCI ADV, V6, DOI 10.1126/sciadv.abc6686
   Wang SR, 2022, BIOMATERIALS, V280, DOI 10.1016/j.biomaterials.2021.121251
   Wang X, 2023, J MATER CHEM B, V11, P11552, DOI 10.1039/d3tb01727c
   Ward R, 2014, LANCET NEUROL, V13, P1045, DOI 10.1016/S1474-4422(14)70117-6
   Weng X, 2022, TRENDS ENDOCRIN MET, V33, P318, DOI 10.1016/j.tem.2022.02.002
   Xu WL, 2022, NEURAL REGEN RES, V17, P2064, DOI 10.4103/1673-5374.335166
   Xuan HY, 2023, ADV SCI, V10, DOI 10.1002/advs.202302519
   Zhan YX, 2023, INT J NANOMED, V18, P2777, DOI 10.2147/IJN.S410092
   Zheng JS, 2020, CELL METAB, V32, P920, DOI 10.1016/j.cmet.2020.10.011
NR 42
TC 0
Z9 0
U1 7
U2 7
PU ELSEVIER SCIENCE INC
PI NEW YORK
PA STE 800, 230 PARK AVE, NEW YORK, NY 10169 USA
SN 1878-8750
EI 1878-8769
J9 WORLD NEUROSURG
JI World Neurosurg.
PD MAY
PY 2025
VL 197
AR 123818
DI 10.1016/j.wneu.2025.123818
EA MAR 2025
PG 13
WC Clinical Neurology; Surgery
WE Science Citation Index Expanded (SCI-EXPANDED)
SC Neurosciences & Neurology; Surgery
GA 0VB0N
UT WOS:001456697700001
PM 39987976
OA hybrid
DA 2025-07-17
ER

PT J
AU Hoveizi, E
AF Hoveizi, Elham
TI Enhancement of nerve regeneration through schwann cell-mediated healing
   in a 3D printed polyacrylonitrile conduit incorporating hydrogel and
   graphene quantum dots: a study on rat sciatic nerve injury model
SO BIOMEDICAL MATERIALS
LA English
DT Article
DE peripheral nerve injuries; nerve regeneration; conduit; schwann cells;
   graphene quantum dots; 3D printing
ID DIFFERENTIATION; SCAFFOLD; REPAIR
AB Despite recent technological advancements, effective healing from sciatic nerve damage remains inadequate. Cell-based therapies offer a promising alternative to autograft restoration for peripheral nerve injuries, and 3D printing techniques can be used to manufacture conduits with controlled diameter and size. In this study, we investigated the potential of Wharton's jelly-derived mesenchymal stem cells (WJMSCs) differentiated into schwann cells, using a polyacrylonitrile (PAN) conduit filled with fibrin hydrogel and graphene quantum dots (GQDs) to promote nerve regeneration in a rat sciatic nerve injury model. We investigated the potential of WJMSCs, extracted from the umbilical cord, to differentiate into schwann cells and promote nerve regeneration in a rat sciatic nerve injury model. WJMSCs were 3D cultured and differentiated into schwann cells within fibrin gel for two weeks. A 3 mm defect was created in the sciatic nerve of the rat model, which was then regenerated using a conduit/fibrin, conduit covered with schwann cells in fibrin/GQDs, GQDs in fibrin, and a control group without any treatment (n = 6/group). At 10 weeks after transplantation, motor and sensory functions and histological improvement were assessed. The WJMSCs were extracted, identified, and differentiated. The differentiated cells expressed typical schwann cell markers, S100 and P75. In vivo investigations established the durability and efficacy of the conduit to resist the pressures over two months of implantation. Histological measurements showed conduit efficiency, schwann cell infiltration, and association within the fibrin gel and lumen. Rats treated with the composite hydrogel-filled PAN conduit with GQDs showed significantly higher sensorial recovery than the other groups. Histological results showed that this group had significantly more axon numbers and remyelination than others. Our findings suggest that the conduit/schwann approach has the potential to improve nerve regeneration in peripheral nerve injuries, with future therapeutic implications.
C1 [Hoveizi, Elham] Shahid Chamran Univ Ahvaz, Fac Sci, Dept Biol, Ahvaz, Iran.
C3 Shahid Chamran University of Ahvaz
RP Hoveizi, E (corresponding author), Shahid Chamran Univ Ahvaz, Fac Sci, Dept Biol, Ahvaz, Iran.
EM e.hoveizi@scu.ac.ir
FU Shahid Chamran University of
   Ahvazhttp://dx.doi.org/10.13039/501100005412; Iran National Science
   Foundation (INSF); Shahid Chamran University of Ahvaz
FX The authors are grateful of Iran National Science Foundation (INSF) and
   Shahid Chamran University of Ahvaz.
CR Aleemardani M, 2022, BIOMEDICINES, V10, DOI 10.3390/biomedicines10010073
   Bernardi S, 2020, MOLECULES, V25, DOI 10.3390/molecules25225330
   Cooney DS, 2016, SCI REP-UK, V6, DOI 10.1038/srep31306
   Deng WS, 2021, REV ASSOC MED BRAS, V67, P1342, DOI 10.1590/1806-9282.20200697
   Garra P, 2018, MACROMOLECULES, V51, P57, DOI 10.1021/acs.macromol.7b02185
   Guo WL, 2021, PEERJ, V9, DOI 10.7717/peerj.12269
   Haghshenas M, 2019, IN VITRO CELL DEV-AN, V55, P312, DOI 10.1007/s11626-019-00331-w
   Hoveizi E, 2022, CELL J, V24, P55, DOI 10.22074/cellj.2022.7622
   Hoveizi E, 2019, J CELL PHYSIOL, V234, P10196, DOI 10.1002/jcp.27689
   Huang LL, 2018, ACTA BIOMATER, V68, P223, DOI 10.1016/j.actbio.2017.12.010
   Huang ZR, 2020, ACS BIOMATER SCI ENG, V6, P6344, DOI 10.1021/acsbiomaterials.0c01065
   Jahromi HK, 2020, MAT SCI ENG C-MATER, V109, DOI 10.1016/j.msec.2019.110564
   Vela FJ, 2020, NEURAL REGEN RES, V15, P491, DOI 10.4103/1673-5374.266068
   Jiang HQ, 2020, FRONT BIOENG BIOTECH, V8, DOI 10.3389/fbioe.2020.582646
   Jing W, 2019, EXP CELL RES, V375, P80, DOI 10.1016/j.yexcr.2018.12.021
   Kehoe S, 2012, INJURY, V43, P553, DOI 10.1016/j.injury.2010.12.030
   Liu D, 2018, SCI REP-UK, V8, DOI 10.1038/s41598-018-21652-y
   Marquardt LM, 2013, CURR OPIN BIOTECH, V24, P887, DOI 10.1016/j.copbio.2013.05.006
   Meena P, 2021, CELL TISSUE RES, V383, P617, DOI 10.1007/s00441-020-03301-x
   Mobarakeh ZT, 2023, INJURY, V54, P1462, DOI 10.1016/j.injury.2023.01.041
   Mohamadi F, 2018, ARTIF CELL NANOMED B, V46, P1731, DOI 10.1080/21691401.2017.1391823
   Nectow AR, 2012, TISSUE ENG PART B-RE, V18, P40, DOI [10.1089/ten.teb.2011.0240, 10.1089/ten.TEB.2011.0240]
   Mahand SN, 2024, INT J POLYM MATER PO, V73, P817, DOI 10.1080/00914037.2023.2215376
   Pardo ID, 2018, TOXICOL PATHOL, V46, P1028, DOI 10.1177/0192623318800707
   Petcu EB, 2018, BIOFABRICATION, V10, DOI 10.1088/1758-5090/aaaf50
   Ramezani MR, 2019, MATER CHEM PHYS, V229, P242, DOI 10.1016/j.matchemphys.2019.03.031
   Roca FG, 2022, BIOMEDICINES, V10, DOI 10.3390/biomedicines10050963
   Sahoo PK, 2018, NAT COMMUN, V9, DOI 10.1038/s41467-018-05647-x
   Sarker M, 2018, BIOTECHNOL J, V13, DOI 10.1002/biot.201700635
   Sreekumar TR, 2023, INDIAN J ANIM RES, V57, P1002, DOI 10.18805/IJAR.B-4365
   Takeya H, 2023, SCI REP-UK, V13, DOI 10.1038/s41598-023-39141-2
   Tavakol S, 2014, J BIOMED MATER RES A, V102, P4590, DOI 10.1002/jbm.a.35117
   Wang J, 2020, ACTA BIOMATER, V117, P180, DOI 10.1016/j.actbio.2020.09.037
   Wang SF, 2010, INT J POLYM SCI, V2010, DOI 10.1155/2010/138686
   Xu RS, 2021, CURR STEM CELL RES T, V16, P670, DOI 10.2174/1574888X16999210128193910
   Xu WQ, 2023, HELIYON, V9, DOI 10.1016/j.heliyon.2023.e14626
   Yan ZW, 2023, ADV FUNCT MATER, V33, DOI 10.1002/adfm.202211709
   Yu XL, 2020, POLYMERS-BASEL, V12, DOI 10.3390/polym12081637
   Yurie H, 2017, PLOS ONE, V12, DOI 10.1371/journal.pone.0171448
   Zaminy A, 2021, NEURAL REGEN RES, V16, P1086, DOI 10.4103/1673-5374.300449
   Zhao XN, 2021, STEM CELL RES THER, V12, DOI [10.1186/s13287-021-02650-w, 10.1186/s13287-021-02262-4]
NR 41
TC 8
Z9 8
U1 0
U2 17
PU IOP Publishing Ltd
PI BRISTOL
PA TEMPLE CIRCUS, TEMPLE WAY, BRISTOL BS1 6BE, ENGLAND
SN 1748-6041
EI 1748-605X
J9 BIOMED MATER
JI Biomed. Mater.
PD JAN 1
PY 2024
VL 19
IS 1
AR 015012
DI 10.1088/1748-605X/ad1576
PG 17
WC Engineering, Biomedical; Materials Science, Biomaterials
WE Science Citation Index Expanded (SCI-EXPANDED)
SC Engineering; Materials Science
GA DB1A7
UT WOS:001129470000001
PM 38091624
DA 2025-07-17
ER

PT J
AU Yang, QF
   Su, SH
   Liu, SC
   Yang, S
   Xu, J
   Zhong, YX
   Yang, YS
   Tian, LJ
   Tan, ZL
   Wang, J
   Yu, ZQ
   Shi, ZJ
   Liang, FG
AF Yang, Qinfeng
   Su, Shenghui
   Liu, Shencai
   Yang, Sheng
   Xu, Jing
   Zhong, Yixiu
   Yang, Yusheng
   Tian, Liangjie
   Tan, Zilin
   Wang, Jian
   Yu, Zhiqiang
   Shi, Zhanjun
   Liang, Fangguo
TI Exosomes-loaded electroconductive nerve dressing for nerve regeneration
   and pain relief against diabetic peripheral nerve injury
SO BIOACTIVE MATERIALS
LA English
DT Article
DE Diabetic peripheral nerve injury; Exosomes; Electroconductive hydrogel;
   Nerve regeneration; Pain relief
ID HYDROGEL; PROPERTY; RECOVERY; MICE
AB Over the years, electroconductive hydrogels (ECHs) have been extensively applied for stimulating nerve regeneration and restoring locomotor function after peripheral nerve injury (PNI) with diabetes, given their favorable mechanical and electrical properties identical to endogenous nerve tissue. Nevertheless, PNI causes the loss of locomotor function and inflammatory pain, especially in diabetic patients. It has been established that bone marrow stem cells-derived exosomes (BMSCs-Exos) have analgesic, anti-inflammatory and tissue regen-eration properties. Herein, we designed an ECH loaded with BMSCs-Exos (ECH-Exos) electroconductive nerve dressing to treat diabetic PNI to achieve functional recovery and pain relief. Given its potent adhesive and self -healing properties, this laminar dressing is convenient for the treatment of damaged nerve fibers by automati-cally wrapping around them to form a size-matched tube-like structure, avoiding the cumbersome implantation process. Our in vitro studies showed that ECH-Exos could facilitate the attachment and migration of Schwann cells. Meanwhile, Exos in this system could modulate M2 macrophage polarization via the NF-kappa B pathway, thereby attenuating inflammatory pain in diabetic PNI. Additionally, ECH-Exos enhanced myelinated axonal regeneration via the MEK/ERK pathway in vitro and in vivo, consequently ameliorating muscle denervation atrophy and further promoting functional restoration. Our findings suggest that the ECH-Exos system has huge prospects for nerve regeneration, functional restoration and pain relief in patients with diabetic PNI.
C1 [Yang, Qinfeng; Liu, Shencai; Yang, Sheng; Wang, Jian; Shi, Zhanjun] Southern Med Univ, Nanfang Hosp, Div Orthopaed Surg, Dept Orthopaed, Guangzhou 510515, Guangdong, Peoples R China.
   [Su, Shenghui] Ningde Normal Univ, Ningde Municipal Hosp, Dept Orthopaed, Ningde 352100, Fujian, Peoples R China.
   [Xu, Jing] Southern Med Univ, Nanfang Hosp, Dept Ophthalmol, Guangzhou 510515, Guangdong, Peoples R China.
   [Zhong, Yixiu] Southern Univ Sci & Technol, Jinan Univ, Shenzhen Peoples Hosp, Affiliated Hosp 1,Clin Med Coll 2,Dept Dermatol, Shenzhen 518020, Guangdong, Peoples R China.
   [Yang, Yusheng; Tian, Liangjie] Southern Med Univ, Nanfang Hosp, Dept Orthopaed, Div Orthopaed & Traumatol, Guangzhou 510515, Guangdong, Peoples R China.
   [Tan, Zilin] Southern Med Univ, Nanfang Hosp, Dept Gen Surg, Guangzhou 510515, Guangdong, Peoples R China.
   [Yu, Zhiqiang] Southern Med Univ, Integrated Hosp Tradit Chinese Med, Canc Ctr, Guangzhou 510515, Guangdong, Peoples R China.
   [Yu, Zhiqiang] Southern Med Univ, Sch Pharmaceut Sci, Guangdong Prov Key Lab New Drug Screening, Guangzhou 510515, Guangdong, Peoples R China.
   [Liang, Fangguo] Southern Med Univ, Nanfang Hosp, Dept Plast & Cosmet Surg, Guangzhou 510515, Guangdong, Peoples R China.
C3 Southern Medical University - China; Ningde Normal University; Southern
   Medical University - China; Southern University of Science & Technology;
   Jinan University; Southern Medical University - China; Southern Medical
   University - China; Southern Medical University - China; Southern
   Medical University - China; Southern Medical University - China
RP Shi, ZJ (corresponding author), Southern Med Univ, Nanfang Hosp, Div Orthopaed Surg, Dept Orthopaed, Guangzhou 510515, Guangdong, Peoples R China.; Yu, ZQ (corresponding author), Southern Med Univ, Integrated Hosp Tradit Chinese Med, Canc Ctr, Guangzhou 510515, Guangdong, Peoples R China.; Liang, FG (corresponding author), Southern Med Univ, Nanfang Hosp, Dept Plast & Cosmet Surg, Guangzhou 510515, Guangdong, Peoples R China.
EM yuzq@smu.edu.cn; 18719096889@163.com; 15322396396@163.com
RI yang, yusheng/I-1946-2018; Zhong, Yixiu/JXY-3342-2024; Yang,
   Qinfeng/GWZ-7495-2022; Jing, Xu/AAY-2160-2020; yu,
   zhiqiang/ADY-6090-2022; Tian, Liangjie/JIH-7683-2023
OI su, shenghui/0000-0001-7736-2884
FU President Foundation of Nanfang Hospital, Southern Medical University
   [2020C024]; Natural Science Foundation of Fujian Province [2021J011156]
FX This work was supported by the President Foundation of Nanfang Hospital,
   Southern Medical University (2020C024) and the Natural Science
   Foundation of Fujian Province (2021J011156) .
CR Baron A, 2020, CURR REV MUSCULOSKE, V13, P708, DOI 10.1007/s12178-020-09676-2
   Bonjoch L, 2016, J PATHOL, V240, P235, DOI 10.1002/path.4771
   Burahee AS, 2021, EFORT OPEN REV, V6, P743, DOI 10.1302/2058-5241.6.200129
   Cai Y., ADV HEALTHC MAT
   Chen LL, 2021, PHYTOTHER RES, V35, P4592, DOI 10.1002/ptr.7177
   Chen ZT, 2017, ACS NANO, V11, P4494, DOI 10.1021/acsnano.6b07808
   Christensen MB, 2015, ANAT REC, V298, P1492, DOI 10.1002/ar.23161
   Chu LW, 2020, PHYTOMEDICINE, V67, DOI 10.1016/j.phymed.2019.153166
   Dai WL, 2020, CELL COMMUN SIGNAL, V18, DOI 10.1186/s12964-020-00556-3
   Elsherbiny NM, 2019, INT IMMUNOPHARMACOL, V70, P16, DOI 10.1016/j.intimp.2019.01.050
   Fan BY, 2021, EXP NEUROL, V341, DOI 10.1016/j.expneurol.2021.113694
   Fan L, 2022, ADV SCI, V9, DOI 10.1002/advs.202105586
   Fan L, 2022, ADV HEALTHC MATER, V11, DOI 10.1002/adhm.202101556
   Fan L, 2021, BIOACT MATER, V6, P2754, DOI 10.1016/j.bioactmat.2021.02.005
   Gao X, 2019, ADV HEALTHC MATER, V8, DOI 10.1002/adhm.201801350
   Ghibaudi M, 2017, PROG NEUROBIOL, V158, P69, DOI 10.1016/j.pneurobio.2017.07.005
   Glenn TD, 2013, CURR OPIN NEUROBIOL, V23, P1041, DOI 10.1016/j.conb.2013.06.010
   Gonçalves NP, 2017, NAT REV NEUROL, V13, P135, DOI 10.1038/nrneurol.2016.201
   Guan PF, 2022, BIOACT MATER, V10, P145, DOI 10.1016/j.bioactmat.2021.09.010
   Guo HM, 2021, INT IMMUNOPHARMACOL, V99, DOI 10.1016/j.intimp.2021.107918
   He L, 2020, STEM CELL RES THER, V11, DOI 10.1186/s13287-020-01781-w
   Huh Y, 2017, FRONT IMMUNOL, V8, DOI 10.3389/fimmu.2017.01014
   Khanal M, 2018, ACTA BIOMATER, V74, P280, DOI 10.1016/j.actbio.2018.05.038
   Li Q, 2021, ACTA BIOMATER, V125, P253, DOI 10.1016/j.actbio.2021.02.039
   Li R, 2018, BIOMATERIALS, V168, P24, DOI 10.1016/j.biomaterials.2018.03.044
   Li RT, 2022, ADV SCI, V9, DOI 10.1002/advs.202105152
   Lin T, 2018, ACTA BIOMATER, V73, P326, DOI 10.1016/j.actbio.2018.04.001
   Liu C, 2021, BIOACT MATER, V6, P3892, DOI 10.1016/j.bioactmat.2021.03.034
   Liu K, 2022, ADV SCI, V9, DOI 10.1002/advs.202103875
   Lopez-Silva TL, 2021, BIOMATERIALS, V265, DOI 10.1016/j.biomaterials.2020.120401
   Luo Y, 2022, BIOACT MATER, V7, P98, DOI 10.1016/j.bioactmat.2021.05.039
   Nichols JM, 2021, J NEUROINFLAMM, V18, DOI 10.1186/s12974-021-02365-y
   Prest TA, 2018, J BIOMED MATER RES A, V106, P450, DOI 10.1002/jbm.a.36235
   Qian Y, 2020, SMALL, V16, DOI 10.1002/smll.202000796
   Samadian H, 2020, INT J BIOL MACROMOL, V154, P795, DOI 10.1016/j.ijbiomac.2020.03.155
   Sun GD, 2018, MAT SCI ENG C-MATER, V89, P194, DOI 10.1016/j.msec.2018.04.006
   Sun RN, 2019, J CELL PHYSIOL, V234, P21947, DOI 10.1002/jcp.28758
   Suto T, 2012, BRIT J ANAESTH, V109, P957, DOI 10.1093/bja/aes302
   Vijayavenkataraman S, 2020, ACTA BIOMATER, V106, P54, DOI 10.1016/j.actbio.2020.02.003
   Wang J, 2020, ACS NANO, V14, P12579, DOI 10.1021/acsnano.0c03570
   Wei Q, 2021, ACS APPL MATER INTER, V13, P56719, DOI 10.1021/acsami.1c14781
   Xin HQ, 2021, J CEREBR BLOOD F MET, V41, P1131, DOI 10.1177/0271678X20950489
   Xue TY, 2021, FRONT PHARMACOL, V12, DOI 10.3389/fphar.2021.748193
   Zhang FX, 2021, BIOMATERIALS, V278, DOI 10.1016/j.biomaterials.2021.121169
   Zhang JM, 2020, ADV SCI, V7, DOI 10.1002/advs.202002601
   Zhang X, 2020, ADV MATER INTERFACES, V7, DOI 10.1002/admi.202000225
   Zhao BJ, 2021, EUR J PHARMACOL, V912, DOI 10.1016/j.ejphar.2021.174607
   Zhao S, 2021, THERANOSTICS, V11, P8660, DOI 10.7150/thno.62820
   Zhong ZZ, 2020, NEUROBIOL DIS, V143, DOI 10.1016/j.nbd.2020.104945
   Zhou L, 2018, ACS NANO, V12, P10957, DOI 10.1021/acsnano.8b04609
NR 50
TC 59
Z9 59
U1 11
U2 109
PU KEAI PUBLISHING LTD
PI BEIJING
PA 16 DONGHUANGCHENGGEN NORTH ST, Building 5, Room 411, BEIJING, DONGCHENG
   DISTRICT 100009, PEOPLES R CHINA
EI 2452-199X
J9 BIOACT MATER
JI Bioact. Mater.
PD AUG
PY 2023
VL 26
BP 194
EP 215
DI 10.1016/j.bioactmat.2023.02.024
PG 22
WC Engineering, Biomedical; Materials Science, Biomaterials
WE Science Citation Index Expanded (SCI-EXPANDED)
SC Engineering; Materials Science
GA D9XD4
UT WOS:000972177400001
PM 36923267
OA Green Published, gold
DA 2025-07-17
ER

PT J
AU Joshi, A
   Choudhury, S
   Baghel, VS
   Ghosh, S
   Gupta, S
   Lahiri, D
   Ananthasuresh, GK
   Chatterjee, K
AF Joshi, Akshat
   Choudhury, Saswat
   Baghel, Vageesh Singh
   Ghosh, Souvik
   Gupta, Sumeet
   Lahiri, Debrupa
   Ananthasuresh, G. K.
   Chatterjee, Kaushik
TI 4D Printed Programmable Shape-Morphing Hydrogels as Intraoperative
   Self-Folding Nerve Conduits for Sutureless Neurorrhaphy
SO ADVANCED HEALTHCARE MATERIALS
LA English
DT Article
DE 4D printing; hydrogels; nerve-guiding conduits; peripheral nerve injury;
   tissue engineering
ID REGENERATION
AB There are only a few reports of implantable 4D printed biomaterials, most of which exhibit slow deformations rendering them unsuitable for in situ surgical deployment. In this study, a hydrogel system is engineered with defined swelling behaviors, which demonstrated excellent printability in extrusion-based 3D printing and programmed shape deformations post-printing. Shape deformations of the spatially patterned hydrogels with defined infill angles are computationally predicted for a variety of 3D printed structures, which are subsequently validated experimentally. The gels are coated with gelatin-rich nanofibers to augment cell growth. 3D-printed hydrogel sheets with pre-programmed infill patterns rapidly self-rolled into tubes in vivo to serve as nerve-guiding conduits for repairing sciatic nerve defects in a rat model. These 4D-printed hydrogels minimized the complexity of surgeries by tightly clamping the resected ends of the nerves to assist in the healing of peripheral nerve damage, as revealed by histological evaluation and functional assessments for up to 45 days. This work demonstrates that 3D-printed hydrogels can be designed for programmed shape changes by swelling in vivo to yield 4D-printed tissue constructs for the repair of peripheral nerve damage with the potential to be extended in other areas of regenerative medicine.
C1 [Joshi, Akshat; Choudhury, Saswat; Chatterjee, Kaushik] Indian Inst Sci, Ctr Biosyst Sci & Engn, Bangalore 560012, India.
   [Baghel, Vageesh Singh; Ananthasuresh, G. K.] Indian Inst Sci, Dept Mech Engn, Bangalore 560012, India.
   [Ghosh, Souvik; Lahiri, Debrupa] Indian Inst Technol Roorkee, Dept Met & Mat Engn, Biomat & Multiscale Mech Lab, Roorkee 247667, India.
   [Ghosh, Souvik] Indian Inst Technol Roorkee, Dept Biotechnol, Mol Endocrinol Lab, Roorkee 247667, India.
   [Gupta, Sumeet] Maharshi Markandeshwar Univ, Dept Pharm, Mullana 133207, India.
   [Chatterjee, Kaushik] Indian Inst Sci, Dept Mat Engn, Bangalore 560012, India.
C3 Indian Institute of Science (IISC) - Bangalore; Indian Institute of
   Science (IISC) - Bangalore; Indian Institute of Technology System (IIT
   System); Indian Institute of Technology (IIT) - Roorkee; Indian
   Institute of Technology System (IIT System); Indian Institute of
   Technology (IIT) - Roorkee; Indian Institute of Science (IISC) -
   Bangalore
RP Chatterjee, K (corresponding author), Indian Inst Sci, Dept Mat Engn, Bangalore 560012, India.
EM kchatterjee@iisc.ac.in
RI ; Ghosh, Souvik/KDO-2630-2024; Chatterjee, Kaushik/AGN-9820-2022;
   Choudhury, Saswat/ADV-5739-2022; Gupta, Sumeet/AAN-1797-2021; Joshi,
   Akshat/JVY-7719-2024
OI Chatterjee, Kaushik/0000-0002-7204-2926; Baghel, Vageesh
   Singh/0000-0001-5057-3083; JOSHI, AKSHAT/0009-0001-6293-3995; Choudhury,
   Saswat/0000-0001-9172-7536; Ghosh, Souvik/0000-0002-6524-0887
FU Science and Engineering Research Board (SERB), Government of India
   [IPA/2020/000025]; IoE Postdoctoral Fellowship of the Indian Institute
   of Science; Prime Minister's Research Fellowship
FX A.J. and S.C. contributed equally to this work. The authors acknowledge
   support from the Science and Engineering Research Board (SERB),
   Government of India (IPA/2020/000025). A.J. is supported by the IoE
   Postdoctoral Fellowship of the Indian Institute of Science. S.C. is
   supported by the Prime Minister's Research Fellowship.
CR Alshebly YS, 2021, EUR POLYM J, V159, DOI 10.1016/j.eurpolymj.2021.110708
   Anseloni VCZ, 2003, J NEUROSCI METH, V131, P93, DOI 10.1016/S0165-0270(03)00241-3
   Apsite I, 2020, BIOFABRICATION, V12, DOI 10.1088/1758-5090/ab94cf
   BAIN JR, 1989, PLAST RECONSTR SURG, V83, P129, DOI 10.1097/00006534-198901000-00024
   Bandyopadhyay A, 2022, J BIOMED MATER RES A, V110, P884, DOI 10.1002/jbm.a.37336
   Cattin AL, 2015, CELL, V162, P1127, DOI 10.1016/j.cell.2015.07.021
   Chathuranga H, 2022, ADV MATER TECHNOL-US, V7, DOI 10.1002/admt.202100447
   Chen CM, 2019, ADV FUNCT MATER, V29, DOI 10.1002/adfm.201806899
   Cheong H, 2022, CHEM ENG J, V445, DOI 10.1016/j.cej.2022.136641
   Choi J, 2015, 3D PRINT ADDIT MANUF, V2, P159, DOI 10.1089/3dp.2015.0039
   Choong YYC, 2020, APPL MATER TODAY, V18, DOI 10.1016/j.apmt.2019.100515
   Constante G, 2021, ACS APPL MATER INTER, V13, P12767, DOI 10.1021/acsami.0c18608
   Cui CX, 2020, BIOFABRICATION, V12, DOI 10.1088/1758-5090/aba502
   del Barrio E, 2019, ADV OPT MATER, V7, DOI 10.1002/adom.201900598
   Ding AX, 2022, ADV MATER, V34, DOI 10.1002/adma.202109394
   Ding Z, 2017, SCI ADV, V3, DOI 10.1126/sciadv.1602890
   Distler T, 2020, ACTA BIOMATER, V101, P1, DOI 10.1016/j.actbio.2019.08.044
   Dorishetty P, 2020, ADV COLLOID INTERFAC, V281, DOI 10.1016/j.cis.2020.102163
   Dowdall T, 2005, PHARMACOL BIOCHEM BE, V80, P93, DOI 10.1016/j.pbb.2004.10.016
   Faroni A, 2015, ADV DRUG DELIVER REV, V82-83, P160, DOI 10.1016/j.addr.2014.11.010
   Gaudet AD, 2011, J NEUROINFLAMM, V8, DOI 10.1186/1742-2094-8-110
   Ghosh S, 2020, ACS APPL BIO MATER, V3, P5796, DOI 10.1021/acsabm.0c00534
   Gladman AS, 2016, NAT MATER, V15, P413, DOI [10.1038/NMAT4544, 10.1038/nmat4544]
   Jain RK, 2005, NAT BIOTECHNOL, V23, P821, DOI 10.1038/nbt0705-821
   Kim SH, 2020, BIOMATERIALS, V260, DOI 10.1016/j.biomaterials.2020.120281
   Kirillova A, 2017, ADV MATER, V29, DOI 10.1002/adma.201703443
   Lai JH, 2021, MATER DESIGN, V205, DOI 10.1016/j.matdes.2021.109699
   Li R, 2018, BIOMATERIALS, V168, P24, DOI 10.1016/j.biomaterials.2018.03.044
   Lui YS, 2019, ACTA BIOMATER, V92, P19, DOI 10.1016/j.actbio.2019.05.005
   MacEwan MR, 2016, FRONT NEUROSCI-SWITZ, V10, DOI 10.3389/fnins.2016.00557
   Momeni F, 2017, MATER DESIGN, V122, P42, DOI 10.1016/j.matdes.2017.02.068
   Mu T, 2018, COMPOS SCI TECHNOL, V160, P169, DOI 10.1016/j.compscitech.2018.03.018
   Mulakkal MC, 2018, MATER DESIGN, V160, P108, DOI 10.1016/j.matdes.2018.09.009
   Narupai B, 2021, ADV FUNCT MATER, V31, DOI 10.1002/adfm.202011012
   Pabari A, 2010, J PLAST RECONSTR AES, V63, P1941, DOI 10.1016/j.bjps.2009.12.010
   Petta D, 2018, ACS BIOMATER SCI ENG, V4, P3088, DOI 10.1021/acsbiomaterials.8b00416
   Podstawczyk D, 2020, ADDIT MANUF, V34, DOI 10.1016/j.addma.2020.101275
   Rastogi P, 2019, CHEM ENG J, V366, P264, DOI 10.1016/j.cej.2019.02.085
   Shin M, 2019, ACTA BIOMATER, V95, P165, DOI 10.1016/j.actbio.2018.10.028
   Singh A, 2018, ACS APPL MATER INTER, V10, P43327, DOI 10.1021/acsami.8b11677
   Singh YP, 2019, ACS APPL MATER INTER, V11, P33684, DOI 10.1021/acsami.9b11644
   Spiegel CA, 2020, ADV FUNCT MATER, V30, DOI 10.1002/adfm.201907615
   Subash A, 2020, EUR POLYM J, V134, DOI 10.1016/j.eurpolymj.2020.109771
   Tao, 2020, SCI ADV, V6
   Urciuolo A, 2020, NAT BIOMED ENG, V4, P901, DOI 10.1038/s41551-020-0568-z
   Uribe-Gomez J, 2021, ACS APPL BIO MATER, V4, P1720, DOI 10.1021/acsabm.0c01495
   Wan X, 2022, ADDIT MANUF, V53, DOI 10.1016/j.addma.2022.102689
   Wang J, 2020, ACS NANO, V14, P12579, DOI 10.1021/acsnano.0c03570
   Wei HQ, 2017, ACS APPL MATER INTER, V9, P876, DOI 10.1021/acsami.6b12824
   Wu HZ, 2021, ACS APPL MATER INTER, V13, P12679, DOI 10.1021/acsami.0c17429
   Yao L, 2010, BIOMATERIALS, V31, P5789, DOI 10.1016/j.biomaterials.2010.03.081
   Yavitt FM, 2022, ACS BIOMATER SCI ENG, DOI 10.1021/acsbiomaterials.1c01450
   Ye WS, 2020, MATER DESIGN, V192, DOI 10.1016/j.matdes.2020.108757
   Zhang FH, 2019, COMPOS PART A-APPL S, V125, DOI 10.1016/j.compositesa.2019.105571
   Zhang JF, 2022, ADV MATER TECHNOL-US, V7, DOI 10.1002/admt.202101568
   Zhang K, 2015, SCI REP-UK, V5, DOI 10.1038/srep11011
   Zhang LC, 2020, ADV SCI, V7, DOI 10.1002/advs.201903553
   Zhao B, 2019, NEUROSCI LETT, V705, P259, DOI 10.1016/j.neulet.2019.01.017
   Zhao HB, 2020, NANOSCALE, V12, P14976, DOI 10.1039/d0nr03785k
   Zhao YT, 2017, ACS OMEGA, V2, P7471, DOI 10.1021/acsomega.7b01003
   Zhu W, 2018, MATER TODAY, V21, P951, DOI 10.1016/j.mattod.2018.04.001
   Zolfagharian A, 2018, SENSOR ACTUAT A-PHYS, V274, P231, DOI 10.1016/j.sna.2018.03.034
NR 62
TC 40
Z9 40
U1 10
U2 97
PU WILEY
PI HOBOKEN
PA 111 RIVER ST, HOBOKEN 07030-5774, NJ USA
SN 2192-2640
EI 2192-2659
J9 ADV HEALTHC MATER
JI Adv. Healthc. Mater.
PD SEP
PY 2023
VL 12
IS 24
DI 10.1002/adhm.202300701
EA APR 2023
PG 13
WC Engineering, Biomedical; Nanoscience & Nanotechnology; Materials
   Science, Biomaterials
WE Science Citation Index Expanded (SCI-EXPANDED)
SC Engineering; Science & Technology - Other Topics; Materials Science
GA U3QJ2
UT WOS:000975876400001
PM 37017130
OA Green Accepted
DA 2025-07-17
ER

PT J
AU Huo, YF
   Cheng, YN
   Dong, XZ
   Cheng, Q
   Liang, XY
   Duan, P
   Yu, YL
   Yan, LS
   Qiu, T
   Pan, ZY
   Dai, HL
AF Huo, Yuanfang
   Cheng, Yannan
   Dong, Xianzhen
   Cheng, Qiang
   Liang, Xinyue
   Duan, Ping
   Yu, Yongle
   Yan, Lesan
   Qiu, Tong
   Pan, Zhenyu
   Dai, Honglian
TI Pleiotropic effects of nitric oxide sustained-release system for
   peripheral nerve repair
SO ACTA BIOMATERIALIA
LA English
DT Article
DE NO; Nanoparticles; Injectable hydrogel; Regeneration microenvironment;
   Peripheral nerve regeneration
ID CONDUITS; CELLS
AB The regenerative microenvironment after peripheral nerve injury is imbalanced and difficult to rebalance, which is mainly affected by inflammation, oxidative stress, and inadequate blood supply. The difficulty in remodeling the nerve regeneration microenvironment is the main reason for slow nerve regeneration. Traditional drug treatments have certain limitations, such as difficulty in penetrating the blood -nerve barrier and lack of pleiotropic effects. Therefore, there is an urgent need to build multifunctional nerve grafts that can effectively regulate the regenerative microenvironment and promote nerve regeneration. Nitric oxide (NO), a highly effective gas transmitter with diatomic radicals, is an important regulator of axonal growth and migration, synaptic plasticity, proliferation of neural precursor cells, and neuronal survival. Moreover, NO provides potential anti -inflammation, anti -oxidation, and blood vessel promotion applications. However, excess NO may cause cell death and neuroinflammatory cell damage. The prerequisite for NO treatment of peripheral nerve injury is that it is gradually released over time. In this study, we constructed an injectable NO slow -release system with two main components, including macromolecular NO donor nanoparticles (mPEG-P(MSNO-EG) nanoparticles, NO -NPs) and a carrier for the nanoparticles, mPEG-PA-PP injectable temperature -sensitive hydrogel. Due to the multiple physiological regulation of NO and better physiological barrier penetration, the conduit effectively regulates the inflammatory response and oxidative stress of damaged peripheral nerves, promotes nerve vascularization, and nerve regeneration and docking, accelerating the nerve regeneration process. Statement of significance The slow regeneration speed of peripheral nerves is mainly due to the destruction of the regeneration microenvironment. Neural conduits with drug delivery capabilities have the potential to improve the microenvironment of nerve regeneration. However, traditional drugs are hindered by the blood nerve barrier and cannot effectively target the injured area. NO, an endogenous gas signaling molecule, can freely cross the blood nerve barrier and act on target cells. However, excessive NO can lead to cell apoptosis. In this study, a NO sustained -release system was constructed to regulate the microenvironment of nerve regeneration through various pathways and promote nerve regeneration. (c) 2024 Acta Materialia Inc. Published by Elsevier Ltd. All rights are reserved, including those for text and data mining, AI training, and similar technologies.
C1 [Huo, Yuanfang; Dong, Xianzhen; Cheng, Qiang; Liang, Xinyue; Yan, Lesan; Qiu, Tong; Dai, Honglian] Wuhan Univ Technol, Biomed Mat & Engn Res Ctr Hubei Prov, State Key Lab Adv Technol Mat Synth & Proc, Wuhan 430070, Peoples R China.
   [Cheng, Yannan; Duan, Ping; Yu, Yongle; Pan, Zhenyu] Wuhan Univ, Dept Orthoped Trauma & Microsurg, Zhongnan Hosp, Wuhan 430071, Peoples R China.
   [Dai, Honglian] Wuhan Univ Technol, Adv Engn Technol Res Inst, Zhongshan 528400, Peoples R China.
C3 Wuhan University of Technology; Wuhan University; Wuhan University of
   Technology
RP Dai, HL (corresponding author), Wuhan Univ Technol, Biomed Mat & Engn Res Ctr Hubei Prov, State Key Lab Adv Technol Mat Synth & Proc, Wuhan 430070, Peoples R China.; Pan, ZY (corresponding author), Wuhan Univ, Dept Orthoped Trauma & Microsurg, Zhongnan Hosp, Wuhan 430071, Peoples R China.
EM zn000382@whu.edu.cn; daihonglian@whut.edu.cn
RI Liang, Xinyue/ABE-6501-2021; Yan, Lesan/D-9276-2013
OI Yan, Lesan/0000-0003-3616-9628
FU National Natural Science Foundation of China [52372272, 32201109,
   32360234]; Guangdong Basic and Applied Basic Research Foundation
   [2022B1515120052, 2021A1515110557]; Key Basic Research Program of
   Shenzhen [JCYJ20200109150218836]; Self-innovation Research Funding
   Project of Hanjiang Laboratory [HJL202202A002]
FX This work was supported by grants from the National Natural Science
   Foundation of China (52372272 , 32201109 , 32360234) , the Guangdong
   Basic and Applied Basic Research Foundation (2022B1515120052,
   2021A1515110557) , the Key Basic Research Program of Shenzhen
   (JCYJ20200109150218836) , and the Self-innovation Research Funding
   Project of Hanjiang Laboratory (HJL202202A002) .
CR Bertleff MJOE, 2005, J HAND SURG-AM, V30A, P513, DOI 10.1016/j.jhsa.2004.12.009
   Bess E, 2011, PLOS ONE, V6, DOI 10.1371/journal.pone.0020848
   Chaudhuri O, 2016, NAT MATER, V15, P326, DOI [10.1038/NMAT4489, 10.1038/nmat4489]
   CHEN LY, 2022, TRANSL RES, V245, P82, DOI 10.1016/j.trsl.2022.02.004
   Cheng AW, 2003, DEV BIOL, V258, P319, DOI 10.1016/S0012-1606(03)00120-9
   Chiueh CC, 1999, ANN NY ACAD SCI, V890, P301, DOI 10.1111/j.1749-6632.1999.tb08007.x
   Di Meo S, 2016, OXID MED CELL LONGEV, V2016, DOI 10.1155/2016/1245049
   DINERMAN JL, 1994, P NATL ACAD SCI USA, V91, P4214, DOI 10.1073/pnas.91.10.4214
   Dong XZ, 2023, SCI ADV, V9, DOI 10.1126/sciadv.adi1078
   Dubovy P, 2013, INT REV NEUROBIOL, V108, P173, DOI 10.1016/B978-0-12-410499-0.00007-1
   Echeverry S, 2013, EXP NEUROL, V240, P205, DOI 10.1016/j.expneurol.2012.11.013
   Geissler J, 2019, INJURY, V50, pS64, DOI 10.1016/j.injury.2019.10.051
   Gordge MP, 1998, EXP NEPHROL, V6, P12
   Grinsell D, 2014, BIOMED RES INT, V2014, DOI 10.1155/2014/698256
   Guix FX, 2005, PROG NEUROBIOL, V76, P126, DOI 10.1016/j.pneurobio.2005.06.001
   Habre SB, 2018, ANN PLAS SURG, V80, P252, DOI 10.1097/SAP.0000000000001252
   Hackel D, 2012, ANN NY ACAD SCI, V1257, P199, DOI 10.1111/j.1749-6632.2012.06499.x
   Hollenberg SM, 2009, CRIT CARE, V13, DOI 10.1186/cc7706
   Horst BG, 2018, NITRIC OXIDE-BIOL CH, V77, P65, DOI 10.1016/j.niox.2018.04.011
   Ivanova VO, 2020, INT J MOL SCI, V21, DOI 10.3390/ijms21030981
   KALLIO PK, 1993, J HAND SURG-BRIT EUR, V18B, P97, DOI 10.1016/0266-7681(93)90205-T
   KALOMIRI DE, 1994, MICROSURG, V15, P506, DOI 10.1002/micr.1920150714
   Kojima H, 1999, ANGEW CHEM INT EDIT, V38, P3209, DOI 10.1002/(SICI)1521-3773(19991102)38:21<3209::AID-ANIE3209>3.0.CO;2-6
   Labroo P, 2017, J NEURAL ENG, V14, DOI 10.1088/1741-2552/aa867d
   Lan XZ, 2021, J CONTROL RELEASE, V330, P1264, DOI 10.1016/j.jconrel.2020.11.036
   Lau HK, 2015, BIOMACROMOLECULES, V16, P28, DOI 10.1021/bm501361c
   Li RJ, 2014, CELL BIOCHEM BIOPHYS, V68, P449, DOI 10.1007/s12013-013-9742-1
   Lim EMF, 2021, J NEUROINFLAMM, V18, DOI 10.1186/s12974-021-02108-z
   Meek MF, 2008, ANN PLAS SURG, V60, P110, DOI 10.1097/SAP.0b013e31804d441c
   MURPHY S, 1993, TRENDS NEUROSCI, V16, P323, DOI 10.1016/0166-2236(93)90109-Y
   Nakamura T, 2011, ANTIOXID REDOX SIGN, V14, P1479, DOI 10.1089/ars.2010.3570
   Oliveira CJR, 2003, FREE RADICAL BIO MED, V35, P381, DOI 10.1016/S0891-5849(03)00311-3
   Qian Y, 2021, MATER TODAY, V51, P165, DOI 10.1016/j.mattod.2021.09.014
   RAND MJ, 1995, ANNU REV PHYSIOL, V57, P659
   Rauhala Pekka, 2005, Toxicol Appl Pharmacol, V207, P91, DOI 10.1016/j.taap.2005.02.028
   Shen JJ, 2021, ACS APPL MATER INTER, V13, P50785, DOI 10.1021/acsami.1c16138
   Singh VK, 2022, INJURY, V53, P1308, DOI 10.1016/j.injury.2022.01.031
   Soundararajan L, 2023, CELL SIGNAL, V101, DOI 10.1016/j.cellsig.2022.110496
   Sun YT, 2023, BIOACT MATER, V28, P227, DOI 10.1016/j.bioactmat.2023.05.013
   Ward MR, 2011, MOL THER, V19, P1323, DOI 10.1038/mt.2011.52
   Xian JA, 2013, FISH SHELLFISH IMMUN, V35, P2032, DOI 10.1016/j.fsi.2013.10.014
   Xu QH, 2017, BIOMACROMOLECULES, V18, P1411, DOI 10.1021/acs.biomac.7b00142
   Zhang SS, 2021, J CONTROL RELEASE, V335, P637, DOI 10.1016/j.jconrel.2021.05.044
   Zhou HF, 2014, ACS NANO, V8, P7305, DOI 10.1021/nn502372n
   ZIELASEK J, 1995, NEUROSCI LETT, V184, P129, DOI 10.1016/0304-3940(94)11187-N
NR 45
TC 9
Z9 9
U1 13
U2 36
PU ELSEVIER SCI LTD
PI London
PA 125 London Wall, London, ENGLAND
SN 1742-7061
EI 1878-7568
J9 ACTA BIOMATER
JI Acta Biomater.
PD JUL 1
PY 2024
VL 182
BP 28
EP 41
DI 10.1016/j.actbio.2024.05.012
EA JUN 2024
PG 14
WC Engineering, Biomedical; Materials Science, Biomaterials
WE Science Citation Index Expanded (SCI-EXPANDED)
SC Engineering; Materials Science
GA WZ2P6
UT WOS:001258633600001
PM 38761961
DA 2025-07-17
ER

PT J
AU Najafi, H
   Farahavar, G
   Jafari, M
   Abolmaali, SS
   Azarpira, N
   Tamaddon, AM
AF Najafi, Haniyeh
   Farahavar, Ghazal
   Jafari, Mahboobeh
   Abolmaali, Samira Sadat
   Azarpira, Negar
   Tamaddon, Ali Mohammad
TI Harnessing the Potential of Self-Assembled Peptide Hydrogels for Neural
   Regeneration and Tissue Engineering
SO MACROMOLECULAR BIOSCIENCE
LA English
DT Review
DE axonogenesis; injectable hydrogels; neural regeneration; self-assembled
   peptides; tissue engineering
ID EXTRACELLULAR-MATRIX; NERVE REPAIR; CELLS; SCAFFOLDS; RECOVERY; BRAIN;
   PERSPECTIVES; TRANSITION; THERAPY
AB Spinal cord injury, traumatic brain injury, and neurosurgery procedures usually lead to neural tissue damage. Self-assembled peptide (SAP) hydrogels, a type of innovative hierarchical nanofiber-forming peptide sequences serving as hydrogelators, have emerged as a promising solution for repairing tissue defects and promoting neural tissue regeneration. SAPs possess numerous features, such as adaptable morphologies, biocompatibility, injectability, tunable mechanical stability, and mimicking of the native extracellular matrix. This review explores the capacity of neural cell regeneration and examines the critical aspects of SAPs in neuroregeneration, including their biochemical composition, topology, mechanical behavior, conductivity, and degradability. Additionally, it delves into the latest strategies involving SAPs for central or peripheral neural tissue engineering. Finally, the prospects of SAP hydrogel design and development in the realm of neuroregeneration are discussed.
   In this review, an overview of the process of neural cell regeneration and SAP hydrogels as neural scaffolds is provided. Then, the desirable attributes exhibited by SAPs are discussed. Furthermore, the potential utilization of SAPs as carriers for delivering bioactive substances to injured areas, while also addressing the challenges associated with the clinical implementation of SAPs, is examined. image
C1 [Najafi, Haniyeh; Abolmaali, Samira Sadat; Tamaddon, Ali Mohammad] Shiraz Univ Med Sci, Pharmaceut Nanotechnol Dept, Shiraz 7146864685, Iran.
   [Farahavar, Ghazal; Jafari, Mahboobeh; Abolmaali, Samira Sadat; Tamaddon, Ali Mohammad] Shiraz Univ Med Sci, Ctr Nanotechnol Drug Delivery, Shiraz 7146864685, Iran.
   [Azarpira, Negar] Shiraz Univ Med Sci, Transplant Res Ctr, Shiraz 7193711351, Iran.
   [Tamaddon, Ali Mohammad] Shiraz Univ Med Sci, Dept Pharmaceut, Shiraz 7146864685, Iran.
C3 Shiraz University of Medical Science; Shiraz University of Medical
   Science; Shiraz University of Medical Science; Shiraz University of
   Medical Science
RP Tamaddon, AM (corresponding author), Shiraz Univ Med Sci, Pharmaceut Nanotechnol Dept, Shiraz 7146864685, Iran.; Tamaddon, AM (corresponding author), Shiraz Univ Med Sci, Ctr Nanotechnol Drug Delivery, Shiraz 7146864685, Iran.; Tamaddon, AM (corresponding author), Shiraz Univ Med Sci, Dept Pharmaceut, Shiraz 7146864685, Iran.
EM amtamadon@sums.ac.ir
RI Tamaddon, Ali/E-8829-2015; Azarpira, Negar/U-4784-2017; Najafi,
   Haniyeh/HPD-2889-2023; Jafari, Mah/AAY-5388-2020; Abolmaali,
   Samira/L-9227-2016
OI Najafi, Haniyeh/0000-0003-1444-633X; Tamaddon, Ali
   Mohammad/0000-0001-6066-3074; 
FU Shiraz University of Medical Sciences (SUMS)
FX The authors acknowledged the support of Shiraz University of Medical
   Sciences (SUMS).
CR Abolmaali SS, 2014, J INORG ORGANOMET P, V24, P977, DOI 10.1007/s10904-014-0067-3
   Aloe L, 2015, CURR NEUROPHARMACOL, V13, P294, DOI 10.2174/1570159X13666150403231920
   Alshehri S, 2021, BIOMACROMOLECULES, V22, P2094, DOI 10.1021/acs.biomac.1c00205
   Arioz I, 2018, ACS APPL MATER INTER, V10, P308, DOI 10.1021/acsami.7b16509
   Bajic A, 2024, BIOMIMETICS-BASEL, V9, DOI 10.3390/biomimetics9030140
   Bakhtiary N, 2023, POLYMERS-BASEL, V15, DOI 10.3390/polym15051068
   Berns EJ, 2014, BIOMATERIALS, V35, P185, DOI 10.1016/j.biomaterials.2013.09.077
   Bertouille J, 2023, SMALL, V19, DOI 10.1002/smll.202206795
   Bertucci C, 2019, BRAIN RES BULL, V152, P265, DOI 10.1016/j.brainresbull.2019.07.016
   Besser RR, 2020, BIOMATER SCI-UK, V8, P591, DOI 10.1039/c9bm01430f
   Bitar Khalil N, 2014, Biomed Eng Comput Biol, V6, P13, DOI 10.4137/BECB.S10961
   Bittner Sean M., 2018, Bioprinting, V12, pe00032, DOI 10.1016/j.bprint.2018.e00032
   Blackiston DJ, 2009, CELL CYCLE, V8, P3527, DOI 10.4161/cc.8.21.9888
   Boerboom A, 2016, FRONT MOL NEUROSCI, V10, DOI 10.3389/fnmol.2017.00038
   Boni R, 2018, J BIOMED SCI, V25, DOI 10.1186/s12929-018-0491-8
   Bosch-Queralt M, 2023, NEUROBIOL DIS, V176, DOI 10.1016/j.nbd.2022.105952
   Branco MC, 2010, BIOMATERIALS, V31, P9527, DOI 10.1016/j.biomaterials.2010.08.047
   Budday S, 2017, ACTA BIOMATER, V48, P319, DOI 10.1016/j.actbio.2016.10.036
   Bustamante-Torres M, 2021, GELS-BASEL, V7, DOI 10.3390/gels7040182
   Butt AM, 2023, BRAIN RES, V1819, DOI 10.1016/j.brainres.2023.148533
   Carvalho CR, 2019, FRONT BIOENG BIOTECH, V7, DOI 10.3389/fbioe.2019.00337
   Cavanaugh M, 2019, J FUNCT BIOMATER, V10, DOI 10.3390/jfb10020024
   Chakraborty P., 2018, ACS NANO, V13, P175
   Chanoumidou K, 2020, GLIA, V68, P705, DOI 10.1002/glia.23733
   Chen AJ, 2018, NANOMEDICINE-UK, V13, P1067, DOI 10.2217/nnm-2017-0389
   Chen CM, 2019, ADV FUNCT MATER, V29, DOI 10.1002/adfm.201806899
   Cheng G, 2011, SOFT MATTER, V7, P1326, DOI 10.1039/c0sm00408a
   Cheng TY, 2013, BIOMATERIALS, V34, P2005, DOI 10.1016/j.biomaterials.2012.11.043
   Cigognini D, 2011, PLOS ONE, V6, DOI 10.1371/journal.pone.0019782
   Clarke D. E., 2018, ANGEW CHEM-GER EDIT, V57, P7713
   Clarke E. C., 2011, NEURAL TISSUE BIOMEC, P40
   Cui GH, 2016, MOL NEUROBIOL, V53, P1108, DOI 10.1007/s12035-014-9069-y
   Cunha C, 2011, INT J NANOMED, V6, P943, DOI 10.2147/IJN.S17292
   Czyzewski W, 2024, CELLS-BASEL, V13, DOI 10.3390/cells13020148
   Dahri M, 2022, COMPUT BIOL MED, V144, DOI 10.1016/j.compbiomed.2022.105386
   Doblado LR, 2021, FRONT NANOTECHNOL, V3, DOI 10.3389/fnano.2021.643507
   Du EY, 2020, POLYM J, V52, P947, DOI 10.1038/s41428-020-0351-8
   Dvir T., 2020, NANO ENABLED MEDICAL, P382
   Eckes KM, 2018, ACS OMEGA, V3, P1635, DOI 10.1021/acsomega.7b01641
   Engler AJ, 2006, CELL, V126, P677, DOI 10.1016/j.cell.2006.06.044
   Falcone N, 2023, ADV HEALTHC MATER, V12, DOI 10.1002/adhm.202301096
   Farber PL, 2021, ADV WOUND CARE, V10, P461, DOI 10.1089/wound.2019.1114
   Feng F, 2023, SCI ADV, V9, DOI 10.1126/sciadv.adg0234
   Franze K, 2013, ANNU REV BIOMED ENG, V15, P227, DOI 10.1146/annurev-bioeng-071811-150045
   Fuertes-Llanos MA, 2024, CURR MED CHEM, V31, P1332, DOI 10.2174/0929867330666230408203820
   Galler KM, 2010, J AM CHEM SOC, V132, P3217, DOI 10.1021/ja910481t
   Gao MY, 2017, J BIOACT COMPAT POL, V32, P45, DOI 10.1177/0883911516653146
   Gao YW, 2023, PHARMACEUTICS, V15, DOI 10.3390/pharmaceutics15020482
   Gao Y, 2015, NEURAL REGEN RES, V10, P1003, DOI 10.4103/1673-5374.158369
   Gelain F, 2006, PLOS ONE, V1, DOI 10.1371/journal.pone.0000119
   Gelain F, 2021, NPJ REGEN MED, V6, DOI 10.1038/s41536-020-00116-w
   Gelain F, 2010, J CONTROL RELEASE, V145, P231, DOI 10.1016/j.jconrel.2010.04.026
   Gersey ZC, 2017, NEUROSURG FOCUS, V42, DOI 10.3171/2016.12.FOCUS16474
   Ghosh A, 2012, J AM CHEM SOC, V134, P3647, DOI 10.1021/ja211113n
   Goel R, 2015, J MATER CHEM B, V3, P5849, DOI 10.1039/c5tb00652j
   Goktas M, 2015, BIOMACROMOLECULES, V16, P1247, DOI 10.1021/acs.biomac.5b00041
   Gómez RM, 2018, GLIA, V66, P1267, DOI 10.1002/glia.23282
   Gonzalez-Perez F, 2013, INT REV NEUROBIOL, V108, P257, DOI 10.1016/B978-0-12-410499-0.00010-1
   Grade S, 2017, NPJ REGEN MED, V2, DOI 10.1038/s41536-017-0033-0
   Green RA, 2010, SCI TECHNOL ADV MAT, V11, DOI 10.1088/1468-6996/11/1/014107
   Gull N, 2019, BIO MONOMERS FOR GREEN POLYMERIC COMPOSITE MATERIALS, P175
   Guo JS, 2015, NEURAL REGENERATION, P229, DOI 10.1016/B978-0-12-801732-6.00014-8
   Habibi N, 2016, NANO TODAY, V11, P41, DOI 10.1016/j.nantod.2016.02.004
   Habila N, 2020, FRONT CHEM, V8, DOI 10.3389/fchem.2020.00217
   Hadavi D, 2016, FRONT BIOENG BIOTECH, V4, DOI 10.3389/fbioe.2016.00049
   Han Y, 2024, COMPOS PART B-ENG, V273, DOI 10.1016/j.compositesb.2024.111241
   Hasanzadeh E, 2023, MATER TODAY BIO, V20, DOI 10.1016/j.mtbio.2023.100614
   Hayami T, 2010, ELECTR COMMUN JPN, V93, P50, DOI 10.1002/ecj.10065
   Thi TTH, 2020, FRONT CHEM, V8, DOI 10.3389/fchem.2020.00019
   Hogrebe NJ, 2018, ACTA BIOMATER, V70, P110, DOI 10.1016/j.actbio.2018.01.031
   Horgan CC, 2016, ACTA BIOMATER, V38, P11, DOI 10.1016/j.actbio.2016.04.038
   Howell B, 2014, PLOS ONE, V9, DOI 10.1371/journal.pone.0114938
   Huang YH, 2015, FRONT HUM NEUROSCI, V9, DOI 10.3389/fnhum.2015.00586
   Huo YH, 2023, CHEMBIOCHEM, V24, DOI 10.1002/cbic.202200582
   Hussey GS, 2018, NAT REV MATER, V3, P159, DOI 10.1038/s41578-018-0023-x
   Hutson TH, 2019, NAT REV NEUROL, V15, P732, DOI 10.1038/s41582-019-0280-3
   Hutson TH, 2019, SCI TRANSL MED, V11, DOI 10.1126/scitranslmed.aaw2064
   Jain D, 2020, NEURAL REGEN RES, V15, P573, DOI 10.4103/1673-5374.266907
   Jain R, 2020, ACS BIOMATER SCI ENG, V6, P2832, DOI 10.1021/acsbiomaterials.9b01998
   Janipour Z, 2023, ACS APPL BIO MATER, V6, P4620, DOI 10.1021/acsabm.3c00389
   Jin G., 2014, MATER SCI ENG, V45, P681
   Jing W, 2018, CHEM ENG J, V345, P566, DOI 10.1016/j.cej.2018.04.044
   Kehoe S, 2012, INJURY, V43, P553, DOI 10.1016/j.injury.2010.12.030
   Khairnar BD, 2023, J MATER SCI, V58, P9834, DOI 10.1007/s10853-023-08654-6
   Köhli P, 2021, CELLS-BASEL, V10, DOI 10.3390/cells10112955
   Koss KM, 2016, ACTA BIOMATER, V44, P2, DOI 10.1016/j.actbio.2016.08.026
   Koutsopoulos S, 2013, ACTA BIOMATER, V9, P5162, DOI 10.1016/j.actbio.2012.09.010
   Koutsopoulos S, 2009, P NATL ACAD SCI USA, V106, P4623, DOI 10.1073/pnas.0807506106
   Kulkarni N., 2023, ACS OMEGA, V8, P3570
   Kumar VB, 2023, J PHYS CHEM B, V127, P1857, DOI 10.1021/acs.jpcb.2c06751
   Lee KZ, 2023, MOLECULES, V28, DOI 10.3390/molecules28134988
   Lee NR, 2013, BIOMACROMOLECULES, V14, P3267, DOI 10.1021/bm400876s
   Levin M., 2012, ANNU REV BIOMED ENG, V14, P323
   Li JJ, 2023, MEDICINE, V102, DOI 10.1097/MD.0000000000032653
   Li Q., 2014, J BIOMED MATER RES, V102, P2000
   Li YR, 2023, J MATER CHEM B, V11, P6443, DOI 10.1039/d3tb00200d
   Liang X., 2016, BIOMATERIALS, V82, P207
   Liu H., 2020, ACS APPL MATER INTER, V12
   Long KR, 2018, NEURON, V99, P702, DOI 10.1016/j.neuron.2018.07.013
   Lu C., 2018, ACS BIOMATER SCI ENG, V4, P3005
   Ma LL, 2020, MILITARY MED RES, V7, DOI 10.1186/s40779-020-00238-8
   Macaya D, 2012, BIOMED MATER, V7, DOI 10.1088/1748-6041/7/1/012001
   Makinde ZO, 2020, LANGMUIR, V36, P11292, DOI 10.1021/acs.langmuir.0c01944
   Manley NC, 2017, STEM CELL TRANSL MED, V6, P1917, DOI 10.1002/sctm.17-0065
   Markx G. H., 2008, ORGANOGENESIS, V4, P17
   Matson JB, 2011, CURR OPIN SOLID ST M, V15, P225, DOI 10.1016/j.cossms.2011.08.001
   Maziarz A, 2016, STEM CELL RES THER, V7, DOI 10.1186/s13287-016-0312-5
   McCaig CD, 2009, J CELL SCI, V122, P4267, DOI 10.1242/jcs.023564
   McKinnon DD, 2014, BIOMACROMOLECULES, V15, P2808, DOI 10.1021/bm500731b
   Meng QY, 2023, STEM CELL REV REP, V19, P2612, DOI 10.1007/s12015-023-10609-y
   Miah M., 2021, FRONT CELL NEUROSCI, P469
   Mijiddorj B, 2020, B CHEM SOC JPN, V93, P969, DOI 10.1246/bcsj.20190376
   Miyata S., 2017, BIOCHIM BIOPHYS ACTA, V1861, P2434
   Mizumoto S, 2015, CURR OPIN STRUC BIOL, V34, P35, DOI 10.1016/j.sbi.2015.06.004
   Moeendarbary E, 2017, NAT COMMUN, V8, DOI 10.1038/ncomms14787
   Moshayedi P, 2016, BIOMATERIALS, V105, P145, DOI 10.1016/j.biomaterials.2016.07.028
   Mu R., 2024, BIOACT MATER, V35, P207
   Najafi H, 2022, STEM CELL RES THER, V13, DOI 10.1186/s13287-022-03045-1
   Najafi H, 2021, BIO-DES MANUF, V4, P735, DOI 10.1007/s42242-021-00149-0
   Najafi H, 2021, J CONTROL RELEASE, V337, P1, DOI 10.1016/j.jconrel.2021.07.016
   Najafi H, 2021, SOFT MATTER, V17, P57, DOI 10.1039/d0sm01299h
   Negah SS, 2019, ACTA BIOMATER, V92, P132, DOI 10.1016/j.actbio.2019.05.010
   Niemczyk B, 2018, J NEURAL ENG, V15, DOI 10.1088/1741-2552/aacbab
   Niese L, 2020, SOFT MATTER, V16, DOI 10.1039/d0sm01603a
   Nilbratt M, 2010, J CELL MOL MED, V14, P1476, DOI 10.1111/j.1582-4934.2009.00916.x
   Pakulska MM, 2012, BIOMED MATER, V7, DOI 10.1088/1748-6041/7/2/024101
   Pelot NA, 2019, J NEURAL ENG, V16, DOI 10.1088/1741-2552/aaeb0c
   Peressotti S, 2021, ACS BIOMATER SCI ENG, V7, P4136, DOI 10.1021/acsbiomaterials.1c00030
   Petrova V, 2021, INT J MOL SCI, V22, DOI 10.3390/ijms22041798
   Prest TA, 2018, J BIOMED MATER RES A, V106, P450, DOI 10.1002/jbm.a.36235
   Pugliese R, 2020, MATER DESIGN, V194, DOI 10.1016/j.matdes.2020.108901
   Pugliese R, 2018, ACTA BIOMATER, V66, P258, DOI 10.1016/j.actbio.2017.11.026
   Rho JY, 2019, NAT COMMUN, V10, DOI 10.1038/s41467-019-12586-8
   Riva ER, 2024, BIOMATER SCI-UK, V12, P1371, DOI 10.1039/d3bm01163a
   Rodriguez AL, 2018, J TISSUE ENG REGEN M, V12, pE1571, DOI 10.1002/term.2582
   Rodriguez AL, 2014, J MATER CHEM B, V2, P7771, DOI 10.1039/c4tb01391c
   Rose JC, 2017, NANO LETT, V17, P3782, DOI 10.1021/acs.nanolett.7b01123
   Sahab Negah S., 2017, MOL NEUROBIOL, V54, P8062
   Samadian H, 2020, INT J BIOL MACROMOL, V154, P795, DOI 10.1016/j.ijbiomac.2020.03.155
   Samadikuchaksaraei A, 2007, J NEUROENG REHABIL, V4, DOI 10.1186/1743-0003-4-15
   Sánchez-Fernández JA, 2023, POLYMERS-BASEL, V15, DOI 10.3390/polym15061365
   Scelsi A, 2019, J BIOMED MATER RES A, V107, P535, DOI 10.1002/jbm.a.36568
   Sedighi M, 2023, POLYMERS-BASEL, V15, DOI 10.3390/polym15051160
   Seidlits SK, 2010, BIOMATERIALS, V31, P3930, DOI 10.1016/j.biomaterials.2010.01.125
   Sieminski AL, 2007, CELL BIOCHEM BIOPHYS, V49, P73, DOI 10.1007/s12013-007-0046-1
   Silva GA, 2004, SCIENCE, V303, P1352, DOI 10.1126/science.1093783
   Sitoci-Ficici KH, 2018, ACTA NEUROCHIR, V160, P449, DOI 10.1007/s00701-017-3389-4
   Stukel J. M., 2016, TISSUE ENG, V22, P182
   Subramanian A, 2009, J BIOMED SCI, V16, DOI 10.1186/1423-0127-16-108
   Sun W., 2023, ADV COLLOID INTERFAC
   Sun Y, 2016, ACS APPL MATER INTER, V8, P25923, DOI 10.1021/acsami.6b06895
   Sun YN, 2020, POLYM TEST, V81, DOI 10.1016/j.polymertesting.2019.106283
   Sun YQ, 2017, BIOMED MATER, V12, DOI 10.1088/1748-605X/12/1/015007
   Sur S, 2015, BIOMATER SCI-UK, V3, P520, DOI 10.1039/c4bm00326h
   Sur S, 2013, BIOMATERIALS, V34, P4749, DOI 10.1016/j.biomaterials.2013.03.025
   Takahashi H, 2016, ADV HEALTHC MATER, V5, P1931, DOI 10.1002/adhm.201600197
   Thompson RE, 2018, BIOMATERIALS, V162, P208, DOI 10.1016/j.biomaterials.2018.02.013
   Thrivikraman G, 2018, BIOMATERIALS, V150, P60, DOI 10.1016/j.biomaterials.2017.10.003
   Tian LL, 2015, REGEN BIOMATER, V2, P31, DOI 10.1093/rb/rbu017
   Tian YF, 2013, BIOMATER SCI-UK, V1, P1037, DOI [10.1039/c3bm60161g, 10.1039/C3BM60161G]
   Tupone MG, 2021, FRONT BIOENG BIOTECH, V09, DOI 10.3389/fbioe.2021.639765
   Tysseling VM, 2010, J NEUROSCI RES, V88, P3161, DOI 10.1002/jnr.22472
   Tysseling-Mattiace VM, 2008, J NEUROSCI, V28, P3814, DOI 10.1523/JNEUROSCI.0143-08.2008
   VandenBerg MA, 2020, ACS NANO, V14, P5491, DOI 10.1021/acsnano.9b09610
   Vasung L, 2019, NEUROIMAGE, V187, P226, DOI 10.1016/j.neuroimage.2018.07.041
   Velmurugan BK, 2019, J CELL PHYSIOL, V234, P8443, DOI 10.1002/jcp.27769
   Verma P, 2005, J NEUROSCI, V25, P331, DOI 10.1523/JNEUROSCI.3073-04.2005
   Wang H., 2023, SMART MAT MED, V4, P492
   Wang JA, 2015, MAT SCI ENG C-MATER, V46, P140, DOI 10.1016/j.msec.2014.10.019
   Wang M., 2016, COLLOID SURFACE, V150
   Wang Q, 2022, FRONT CELL NEUROSCI, V16, DOI 10.3389/fncel.2022.836931
   Wang T.-W., 2017, NANOSCALE, V9
   Wang WG, 2020, POLYMERS-BASEL, V12, DOI 10.3390/polym12122946
   Wang XQ, 2023, WIRES NANOMED NANOBI, V15, DOI 10.1002/wnan.1847
   Wellman S. M., 2017, UNDERSTANDING INFLAM, P2582
   Wiseman T. M., 2021, TISSUE ENG, V27, P1007
   Wu EC, 2012, ADV FUNCT MATER, V22, P456, DOI 10.1002/adfm.201101905
   Wu XL, 2017, REGEN BIOMATER, V4, P21, DOI 10.1093/rb/rbw034
   Xiao LY, 2023, ADV MATER, V35, DOI 10.1002/adma.202304896
   Xiao ZY, 2020, FRONT CELL DEV BIOL, V8, DOI 10.3389/fcell.2020.00820
   Xie J, 2017, ADV MATER INTERFACES, V4, DOI 10.1002/admi.201700684
   Xu T, 2020, ANN TRANSPL, V25, DOI 10.12659/AOT.924093
   Xue CB, 2018, J TISSUE ENG REGEN M, V12, pE1143, DOI 10.1002/term.2449
   Yadav N, 2020, BIOMATER SCI-UK, V8, P84, DOI 10.1039/c9bm01304k
   Yaguchi A, 2021, NAT COMMUN, V12, DOI 10.1038/s41467-021-26896-3
   Yan LW, 2017, NEUROREPORT, V28, P1008, DOI 10.1097/WNR.0000000000000873
   Yang B, 2022, BIOACT MATER, V15, P103, DOI 10.1016/j.bioactmat.2021.11.032
   Yang CY, 2021, J MATER CHEM B, V9, P567, DOI 10.1039/d0tb01605e
   Yang HN, 2013, NEUROSCI LETT, V556, P63, DOI 10.1016/j.neulet.2013.09.063
   Yang K., 2023, ADV FIBER MATER, P18
   Yang K., 2014, ACS NANO, V8, P7822
   Yang RR, 2017, RSC ADV, V7, P41098, DOI 10.1039/c7ra06614g
   Yang SH, 2020, THERANOSTICS, V10, P8227, DOI 10.7150/thno.44276
   Yu XD, 2007, CHINESE MED J-PEKING, V120, P1438, DOI 10.1097/00029330-200708020-00011
   Zhang RJ, 2022, ORAL DIS, V28, P723, DOI 10.1111/odi.13785
   Zhang Z, 2022, NANO RES, V15, P1433, DOI 10.1007/s12274-021-3684-5
   Zhong J., 2020, BIOMATER SCI-UK, V8, P2755
   Zhu R, 2019, EXP NEUROL, V319, DOI 10.1016/j.expneurol.2019.112963
   Zottig X, 2019, SMALL, V15, DOI 10.1002/smll.201901806
   Zou ZW, 2010, J BIOMED MATER RES A, V95A, P1125, DOI 10.1002/jbm.a.32910
NR 200
TC 4
Z9 4
U1 13
U2 34
PU WILEY-V C H VERLAG GMBH
PI WEINHEIM
PA POSTFACH 101161, 69451 WEINHEIM, GERMANY
SN 1616-5187
EI 1616-5195
J9 MACROMOL BIOSCI
JI Macromol. Biosci.
PD JUN
PY 2024
VL 24
IS 6
DI 10.1002/mabi.202300534
EA APR 2024
PG 19
WC Biochemistry & Molecular Biology; Materials Science, Biomaterials;
   Polymer Science
WE Science Citation Index Expanded (SCI-EXPANDED)
SC Biochemistry & Molecular Biology; Materials Science; Polymer Science
GA UM4S9
UT WOS:001198759200001
PM 38547473
DA 2025-07-17
ER

PT J
AU Zhan, YX
   Zhou, ZK
   Chen, M
   Gong, X
AF Zhan, Yongxin
   Zhou, Zekun
   Chen, Miao
   Gong, Xu
TI Photothermal Treatment of Polydopamine Nanoparticles@Hyaluronic Acid
   Methacryloyl Hydrogel Against Peripheral Nerve Adhesion in a Rat Model
   of Sciatic Nerve
SO INTERNATIONAL JOURNAL OF NANOMEDICINE
LA English
DT Article
DE peripheral nerve adhesion; sciatic nerve; HSP72; PDA; PTT; HA
ID RECURRENT; REGENERATION; INJURY; INHIBITION; NEUROLYSIS; REDUCTION;
   REPAIR; GRAFT
AB Purpose: Peripheral nerve adhesion occurs following injury and surgery. Functional impairment leading by peripheral nerve adhesion remains challenging for surgeons. Local tissue overexpression of heat shock protein (HSP) 72 can reduce the occurrence of adhesion. This study aims to develop a photothermal material polydopamine nanoparticles@Hyaluronic acid methacryloyl hydrogel (PDA NPs@HAMA) and evaluate their efficacy for preventing peripheral nerve adhesion in a rat sciatic nerve adhesion model. Materials and Methods: PDA NPs@HAMA was prepared and characterized. The safety of PDA NPs@HAMA was evaluated. Seventy-two rats were randomly assigned to one of the following four groups: the control group; the hyaluronic acid (HA) group; the polydopamine nanoparticles (PDA) group and the PDA NPs@HAMA group (n = 18 per group). Six weeks after surgery, the scar formation was evaluated by adhesion scores and biomechanical and histological examinations. Nerve function was assessed with electrophysiological examination, sensorimotor analysis and gastrocnemius muscle weight measurements. Results: There were significant differences in the score on nerve adhesion between the groups (p < 0.001). Multiple comparisons indicated that the score was significantly lower in the PDA NPs@HAMA group (95% CI: 0.83, 1.42) compared with the control group (95% CI: 1.86, 2.64; p = 0.001). Motor nerve conduction velocity and muscle compound potential of the PDA NPs@HAMA group were higher than the control group's. According to immunohistochemical analysis, the PDA NPs@HAMA group expressed more HSP72, less alpha-smooth muscle actin (alpha-SMA), and had fewer inflammatory reactions than the control group. Conclusion: In this study, a new type of photo-cured material with a photothermic effect was designed and synthesized-PDA NPs@HAMA. The photothermic effect of PDA NPs@HAMA protected the nerve from adhesion to preserve the nerve function in the rat sciatic nerve adhesion model. This effectively prevented adhesion-related damage.
C1 [Zhan, Yongxin; Zhou, Zekun; Chen, Miao; Gong, Xu] First Hosp Jilin Univ, Orthoped Ctr, Dept Hand & Podiatr Surg, Changchun 130021, Peoples R China.
   [Zhan, Yongxin; Zhou, Zekun; Chen, Miao; Gong, Xu] First Hosp Jilin Univ, Jilin Prov Key Lab Tissue Repair Reconstruct & Reg, Changchun 130021, Peoples R China.
   [Gong, Xu] First Hosp Jilin Univ, Orthoped Ctr, Dept Hand & Podiatr Surg, 1 Xin Min St, Changchun 130021, Jilin, Peoples R China.
C3 Jilin University; Jilin University; Jilin University
RP Gong, X (corresponding author), First Hosp Jilin Univ, Orthoped Ctr, Dept Hand & Podiatr Surg, 1 Xin Min St, Changchun 130021, Jilin, Peoples R China.
EM gongxu@jlu.edu.cn
CR Abe Y, 2005, BRIT J PLAST SURG, V58, P533, DOI 10.1016/j.bjps.2004.05.012
   Amadio PC, 2009, J HAND SURG-AM, V34A, P1320, DOI 10.1016/j.jhsa.2009.04.031
   BAIN JR, 1989, PLAST RECONSTR SURG, V83, P129, DOI 10.1097/00006534-198901000-00024
   Baltu Y, 2017, J PLAST SURG HAND SU, V51, P259, DOI 10.1080/2000656X.2016.1241790
   Bruxel MA, 2019, BIOCHIMIE, V156, P33, DOI 10.1016/j.biochi.2018.09.011
   Cobianchi S, 2014, EXP NEUROL, V255, P1, DOI 10.1016/j.expneurol.2014.02.008
   Dam-Hieu Phong, 2005, Neurosurgery, V56, P425, DOI 10.1227/01.NEU.0000156845.41626.E9
   Dong RY, 2020, PLOS ONE, V15, DOI 10.1371/journal.pone.0244301
   Dy CJ, 2018, J HAND SURG-AM, V43, P360, DOI 10.1016/j.jhsa.2018.01.013
   Fang D, 2021, J MATER CHEM B, V9, P8659, DOI 10.1039/d1tb01202a
   Gaspar MP, 2016, J SHOULDER ELB SURG, V25, P2057, DOI 10.1016/j.jse.2016.09.013
   Ghosh N, 2023, CNS NEUROL DISORD-DR, V22, P761, DOI 10.2174/1871527321666220414094149
   Healy C, 2007, J HAND SURG-BRIT EUR, V32E, P289, DOI 10.1016/j.jhsb.2007.01.004
   Hellebrekers BWJ, 2011, BRIT J SURG, V98, P1503, DOI 10.1002/bjs.7657
   Huo JJ, 2021, CHEM SOC REV, V50, P8762, DOI 10.1039/d1cs00074h
   Kikuchi K, 2020, INT J MOL SCI, V21, DOI 10.3390/ijms21113972
   Kokkalis Zinon T, 2010, J Shoulder Elbow Surg, V19, P91, DOI 10.1016/j.jse.2009.12.019
   Lan SM, 2017, BIOMED MATER, V12, DOI 10.1088/1748-605X/aa6f1a
   Lee JY, 2014, MICROSURG, V34, P562, DOI 10.1002/micr.22274
   Lemke A, 2018, ACTA BIOMATER, V66, P335, DOI 10.1016/j.actbio.2017.11.042
   Li LF, 2022, SMALL, V18, DOI 10.1002/smll.202107705
   Li YY, 2021, LIFE SCI, V276, DOI 10.1016/j.lfs.2021.119422
   Liu XM, 2020, ADV HEALTHC MATER, V9, DOI 10.1002/adhm.202000076
   Liu YL, 2013, ADV MATER, V25, P1353, DOI 10.1002/adma.201204683
   Lu JH, 2021, CHEM REC, V21, P781, DOI 10.1002/tcr.202000170
   Luo XJ, 2012, J NEUROSCI RES, V90, P1261, DOI 10.1002/jnr.22810
   MARBER MS, 1993, CIRCULATION, V88, P1264, DOI 10.1161/01.CIR.88.3.1264
   Mulhall KJ, 2002, CLIN ORTHOP RELAT R, P258, DOI 10.1097/01.blo.0000022175.66847.40
   Ohsumi H, 2005, PLAST RECONSTR SURG, V116, P823, DOI 10.1097/01.prs.0000176893.44656.8e
   Özgenel GY, 2003, J NEUROSURG, V98, P371, DOI 10.3171/jns.2003.98.2.0371
   Pan ZQ, 2020, CELL SIGNAL, V71, DOI 10.1016/j.cellsig.2020.109606
   Papatheodorou LK, 2015, J HAND SURG-AM, V40, P987, DOI 10.1016/j.jhsa.2015.02.031
   Park G, 2008, J INVEST DERMATOL, V128, P2429, DOI 10.1038/jid.2008.103
   Petersen J, 1996, NEUROSURGERY, V38, P976, DOI 10.1097/00006123-199605000-00025
   Pettinger J, 2017, ANGEW CHEM INT EDIT, V56, P3536, DOI 10.1002/anie.201611907
   Riccio M, 2019, J CELL PHYSIOL, V234, P3362, DOI 10.1002/jcp.27299
   Shakeri-Zadeh A, 2014, LASER MED SCI, V29, P847, DOI 10.1007/s10103-013-1399-x
   Shin YH, 2021, J TISSUE ENG REGEN M, V15, P1023, DOI 10.1002/term.3249
   Shintani K, 2018, J NEUROSURG, V129, P815, DOI 10.3171/2017.4.JNS162522
   Sigen A, 2020, BIOMACROMOLECULES, V21, P2229, DOI 10.1021/acs.biomac.0c00196
   Soltani AM, 2013, PLAST RECONSTR SURG, V132, P114, DOI 10.1097/PRS.0b013e318290faba
   Tang XM, 2019, MOL MED REP, V20, P205, DOI 10.3892/mmr.2019.10240
   Urano H, 2016, PLOS ONE, V11, DOI 10.1371/journal.pone.0164572
   Wang L, 2021, DIS MODEL MECH, V14, DOI 10.1242/dmm.049029
   Wang Q, 2020, J CELL BIOCHEM, V121, P1649, DOI 10.1002/jcb.29399
   Xu JM, 2000, J HAND SURG-AM, V25A, P93
   Yan JG, 2015, MUSCLE NERVE, V51, P229, DOI 10.1002/mus.24281
   Zhang YX, 2020, ACS APPL MATER INTER, V12, P40031, DOI 10.1021/acsami.0c10145
   Zhou C, 2018, BIOMATER SCI-UK, V6, P1946, DOI 10.1039/c8bm00473k
   Zhou Y, 2016, AM J PATHOL, V186, P816, DOI 10.1016/j.ajpath.2015.11.016
   Zhu KN, 2022, ACS NANO, V16, P11136, DOI 10.1021/acsnano.2c03971
NR 51
TC 7
Z9 8
U1 11
U2 40
PU DOVE MEDICAL PRESS LTD
PI ALBANY
PA PO BOX 300-008, ALBANY, AUCKLAND 0752, NEW ZEALAND
SN 1178-2013
J9 INT J NANOMED
JI Int. J. Nanomed.
PY 2023
VL 18
BP 2777
EP 2793
DI 10.2147/IJN.S410092
PG 17
WC Nanoscience & Nanotechnology; Pharmacology & Pharmacy
WE Science Citation Index Expanded (SCI-EXPANDED)
SC Science & Technology - Other Topics; Pharmacology & Pharmacy
GA H5CY4
UT WOS:000996152600001
PM 37250473
OA gold, Green Published
DA 2025-07-17
ER

PT J
AU Aleemardani, M
   Zare, P
   Seifalian, A
   Bagher, Z
   Seifalian, AM
AF Aleemardani, Mina
   Zare, Pariya
   Seifalian, Amelia
   Bagher, Zohreh
   Seifalian, Alexander M.
TI Graphene-Based Materials Prove to Be a Promising Candidate for Nerve
   Regeneration Following Peripheral Nerve Injury
SO BIOMEDICINES
LA English
DT Article
DE graphene-based materials; nervous system; nerve tissue engineering;
   nerve proliferation; nerve differentiation; surgery; plastic surgery;
   regenerative medicine; biomedicine; functionalized graphene oxide; drug
   delivery; spinal cord injury
ID ELECTRICAL-STIMULATION; COMPOSITE HYDROGEL; POLYMER SCAFFOLDS;
   SPINAL-CORD; STEM-CELLS; OXIDE; DIFFERENTIATION; FABRICATION;
   NANOFIBERS; CONDUITS
AB Peripheral nerve injury is a common medical condition that has a great impact on patient quality of life. Currently, surgical management is considered to be a gold standard first-line treatment; however, is often not successful and requires further surgical procedures. Commercially available FDA- and CE-approved decellularized nerve conduits offer considerable benefits to patients suffering from a completely transected nerve but they fail to support neural regeneration in gaps > 30 mm. To address this unmet clinical need, current research is focused on biomaterial-based therapies to regenerate dysfunctional neural tissues, specifically damaged peripheral nerve, and spinal cord. Recently, attention has been paid to the capability of graphene-based materials (GBMs) to develop bifunctional scaffolds for promoting nerve regeneration, often via supporting enhanced neural differentiation. The unique features of GBMs have been applied to fabricate an electroactive conductive surface in order to direct stem cells and improve neural proliferation and differentiation. The use of GBMs for nerve tissue engineering (NTE) is considered an emerging technology bringing hope to peripheral nerve injury repair, with some products already in preclinical stages. This review assesses the last six years of research in the field of GBMs application in NTE, focusing on the fabrication and effects of GBMs for neurogenesis in various scaffold forms, including electrospun fibres, films, hydrogels, foams, 3D printing, and bioprinting.
C1 [Aleemardani, Mina] Univ Sheffield, Dept Mat Sci & Engn, Kroto Res Inst, Biomat & Tissue Engn Grp, Sheffield S3 7HQ, S Yorkshire, England.
   [Zare, Pariya] Univ Tehran, Dept Chem Engn, Tehran 1417935840, Iran.
   [Seifalian, Amelia] Imperial Coll London, Dept Surg & Canc, London W12 0NN, England.
   [Bagher, Zohreh] Iran Univ Med Sci, Senses Hlth Inst 5, Hazrat Rasoul Akram Hosp, ENT & Head & Neck Res Ctr, Tehran 16844, Iran.
   [Seifalian, Alexander M.] NanoRegMed Ltd, London BioSci Innovat Ctr, Nanotechnol & Regenerat Med Commercializat Ctr, London NW1 0NH, England.
C3 University of Sheffield; University of Tehran; Imperial College London;
   Iran University of Medical Sciences; University of London; University of
   London Royal Veterinary College
RP Bagher, Z (corresponding author), Iran Univ Med Sci, Senses Hlth Inst 5, Hazrat Rasoul Akram Hosp, ENT & Head & Neck Res Ctr, Tehran 16844, Iran.; Seifalian, AM (corresponding author), NanoRegMed Ltd, London BioSci Innovat Ctr, Nanotechnol & Regenerat Med Commercializat Ctr, London NW1 0NH, England.
EM maleemardani1@sheffield.ac.uk; pariyazare@ut.ac.ir;
   a.seifalian@ic.ac.uk; bagher.z@iums.ac.ir; a.seifalian@gmail.com
RI ; Seifalian, Alexander/I-6028-2013; Aleemardani, Mina/IXD-8759-2023;
   Zare, Pariya/AAO-4998-2021
OI Zare, Pariya/0000-0001-6390-2448; Seifalian, Amelia/0000-0002-5794-6900;
   seifalian, Alexander Marcus/0000-0002-8334-9376; Aleemardani,
   Mina/0000-0001-8261-4046; 
CR Abzan N, 2019, MATER DESIGN, V167, DOI 10.1016/j.matdes.2019.107636
   Adiguzel E, 2016, J BACK MUSCULOSKELET, V29, P367, DOI 10.3233/BMR-160681
   Agarwal G, 2021, MAT SCI ENG C-MATER, V118, DOI 10.1016/j.msec.2020.111518
   Ahadian S, 2016, J NANOSCI NANOTECHNO, V16, P8862, DOI 10.1166/jnn.2016.12729
   Aleemardani M, 2020, MATERIALIA, V14, DOI 10.1016/j.mtla.2020.100877
   Aleemardani M, 2021, TISSUE ENG PART B-RE, V27, P572, DOI [10.1089/ten.teb.2020.0176, 10.1089/ten.TEB.2020.0176]
   Allbright KO, 2018, MUSCLE NERVE, V58, P251, DOI 10.1002/mus.26094
   Amani H, 2019, ACS BIOMATER SCI ENG, V5, P193, DOI 10.1021/acsbiomaterials.8b00658
   Anderson JM, 2008, SEMIN IMMUNOL, V20, P86, DOI 10.1016/j.smim.2007.11.004
   Assaf K, 2017, BRAIN BEHAV, V7, DOI 10.1002/brb3.755
   Aval NA, 2019, COMPOS PART B-ENG, V173, DOI 10.1016/j.compositesb.2019.05.074
   Aydin T, 2018, ADV EXP MED BIOL, V1107, P129, DOI 10.1007/5584_2018_221
   Bagher Z, 2020, CURR STEM CELL RES T, V15, P144, DOI 10.2174/1574888X14666191212160757
   Tolou NB, 2021, J MATER SCI, V56, P5581, DOI 10.1007/s10853-020-05596-1
   Bei HP, 2019, MOLECULES, V24, DOI 10.3390/molecules24040658
   Bianco A, 2013, ANGEW CHEM INT EDIT, V52, P4986, DOI 10.1002/anie.201209099
   Binan L, 2014, STEM CELL REV REP, V10, P44, DOI 10.1007/s12015-013-9474-z
   Carriel V, 2013, J NEURAL ENG, V10, DOI 10.1088/1741-2560/10/2/026022
   Chen BKK, 2011, BIOMATERIALS, V32, P8077, DOI 10.1016/j.biomaterials.2011.07.029
   Chen XC, 2019, J BIOMED MATER RES A, V107, P2784, DOI 10.1002/jbm.a.36781
   Convertino D, 2020, NANO LETT, V20, P3633, DOI 10.1021/acs.nanolett.0c00571
   Dadsetan M, 2009, BIOMATERIALS, V30, P3874, DOI 10.1016/j.biomaterials.2009.04.018
   Daneshmandi L, 2021, ADV HEALTHC MATER, V10, DOI 10.1002/adhm.202001414
   Devasena T, 2021, REV ENVIRON CONTAM T, V259, P51, DOI 10.1007/398_2021_78
   Diban N, 2017, J MEMBRANE SCI, V540, P219, DOI 10.1016/j.memsci.2017.06.052
   Dixon AR, 2018, BIOMATERIALS, V186, P44, DOI 10.1016/j.biomaterials.2018.09.010
   Dong CJ, 2020, APPL MATER TODAY, V21, DOI 10.1016/j.apmt.2020.100870
   Du J, 2018, BIOMATERIALS, V181, P347, DOI 10.1016/j.biomaterials.2018.07.015
   Farokhi M, 2021, BIOMED MATER, V16, DOI 10.1088/1748-605X/abb615
   Feng XL, 2020, ARCH TOXICOL, V94, P1915, DOI 10.1007/s00204-020-02717-2
   Ghafaralahi S, 2018, J BIOACT COMPAT POL, V33, P529, DOI 10.1177/0883911518793912
   Ginestra P, 2019, J MECH BEHAV BIOMED, V100, DOI 10.1016/j.jmbbm.2019.103387
   Girao AF, 2020, ACS APPL MATER INTER, V12, P38962, DOI 10.1021/acsami.0c10599
   Golafshan N, 2018, RSC ADV, V8, P6381, DOI 10.1039/c7ra13136d
   Golafshan N, 2017, CARBON, V111, P752, DOI 10.1016/j.carbon.2016.10.042
   Grinsell D, 2014, BIOMED RES INT, V2014, DOI 10.1155/2014/698256
   Guo Q, 2018, J BIOMED MATER RES B, V106, P787, DOI 10.1002/jbm.b.33890
   Guo ZC, 2019, BIOMED MATER, V14, DOI 10.1088/1748-605X/ab0053
   Hassanzadeh S, 2021, BIOCHEM BIOPHYS REP, V25, DOI 10.1016/j.bbrep.2020.100905
   He ZJ, 2019, INT J NANOMED, V14, P721, DOI 10.2147/IJN.S187854
   Heidari M, 2019, MAT SCI ENG C-MATER, V103, DOI 10.1016/j.msec.2019.109768
   Henna TK., 2019, CARBON NANOPARTICLES, P247, DOI 10.1007/978-981-32-9057-0_11
   Holloway J., 2018, SCI TRANSL MED, V10, DOI DOI 10.1126/SCITRANSLMED.AAV3889
   Hsieh TY, 2016, ADV HEALTHC MATER, V5, P3016, DOI 10.1002/adhm.201600647
   Huang CT, 2017, J MATER CHEM B, V5, P8854, DOI 10.1039/c7tb01594a
   Huang Q, 2022, NANO RES, V15, P3434, DOI 10.1007/s12274-021-3961-3
   Huang Q, 2021, ACS APPL MATER INTER, V13, P112, DOI 10.1021/acsami.0c16391
   Huang ZQ, 2021, J MATER CHEM B, V9, P2656, DOI 10.1039/d1tb00054c
   Huang ZQ, 2019, RSC ADV, V9, P28627, DOI 10.1039/c9ra04855c
   Jaswal R, 2020, MAT SCI ENG C-MATER, V116, DOI 10.1016/j.msec.2020.111213
   Kehoe S, 2012, INJURY, V43, P553, DOI 10.1016/j.injury.2010.12.030
   Ko CH, 2017, SCI REP-UK, V7, DOI 10.1038/s41598-017-17792-2
   Li GC, 2016, COLLOID SURFACE B, V143, P547, DOI 10.1016/j.colsurfb.2016.03.079
   Li Y, 2020, COLLOID SURFACE B, V191, DOI 10.1016/j.colsurfb.2020.110972
   Liu CY, 2019, FRONT MATER SCI, V13, P258, DOI 10.1007/s11706-019-0467-y
   Liu Q, 2020, APPL NANOSCI, V10, P687, DOI 10.1007/s13204-019-01130-1
   Liu XF, 2017, ACS APPL MATER INTER, V9, P14677, DOI 10.1021/acsami.7b02072
   Madigan NN, 2014, TISSUE ENG PT A, V20, P2985, DOI [10.1089/ten.tea.2013.0551, 10.1089/ten.TEA.2013.0551]
   Magaz A, 2021, MAT SCI ENG C-MATER, V119, DOI 10.1016/j.msec.2020.111632
   Magaz A, 2018, ADV HEALTHC MATER, V7, DOI 10.1002/adhm.201800308
   Mahar M, 2018, NAT REV NEUROSCI, V19, P323, DOI 10.1038/s41583-018-0001-8
   Mansouri N, 2019, RSC ADV, V9, P36838, DOI 10.1039/c9ra07481c
   Mohammadi M, 2020, J APPL POLYM SCI, V137, DOI 10.1002/app.49219
   Mohan VB, 2018, COMPOS PART B-ENG, V142, P200, DOI 10.1016/j.compositesb.2018.01.013
   Mohseni M, 2021, INT J BIOL MACROMOL, V167, P881, DOI 10.1016/j.ijbiomac.2020.11.045
   Najafloo R, 2021, ACS CHEM NEUROSCI, V12, P3795, DOI 10.1021/acschemneuro.1c00477
   Nezakati T., 2016, THESIS LONDON U COLL
   Nezakati T, 2018, CHEM REV, V118, P6766, DOI 10.1021/acs.chemrev.6b00275
   Ou LL, 2016, PART FIBRE TOXICOL, V13, DOI 10.1186/s12989-016-0168-y
   Pampaloni NP, 2018, NAT NANOTECHNOL, V13, P755, DOI 10.1038/s41565-018-0163-6
   Papi M, 2021, INT J MOL SCI, V22, DOI 10.3390/ijms22020672
   Park J, 2020, ADV FUNCT MATER, V30, DOI 10.1002/adfm.202003759
   Philips Charlot, 2018, J Neural Eng, V15, P021003, DOI 10.1088/1741-2552/aaa21a
   Qian Y, 2021, NPJ REGEN MED, V6, DOI 10.1038/s41536-021-00142-2
   Qian Y, 2018, ADV SCI, V5, DOI 10.1002/advs.201700499
   Qian Y, 2018, NAT COMMUN, V9, DOI 10.1038/s41467-017-02598-7
   Qing LM, 2018, NEUROREHAB NEURAL RE, V32, P765, DOI 10.1177/1545968318798955
   Reddy S, 2018, CURR OPIN BIOMED ENG, V6, P120, DOI 10.1016/j.cobme.2018.05.001
   Santos D, 2017, ADV HEALTHC MATER, V6, DOI 10.1002/adhm.201600298
   Seifalian A.M., 2018, U.S. Patent, Patent No. [Application No. 20200123381A1, 20200123381]
   Shang L, 2019, ACS BIOMATER SCI ENG, V5, P1268, DOI 10.1021/acsbiomaterials.8b01326
   Shende P, 2021, CARBOHYD POLYM, V255, DOI 10.1016/j.carbpol.2020.117385
   Soltani S, 2016, TISSUE ENG REGEN MED, V13, P684, DOI 10.1007/s13770-016-9130-1
   Soman SS, 2020, INT J MOL SCI, V21, DOI 10.3390/ijms21165792
   Steel E.M., 2016, Neural Engineering: From Advanced Biomaterials to 3D Fabrication Techniques, P145, DOI 10.1007/97833193143345
   Portolés MT, 2016, CARBON NANOSTRUCT, P159, DOI 10.1007/978-3-319-45639-3_6
   Tolou NB, 2021, MAT SCI ENG C-MATER, V126, DOI 10.1016/j.msec.2021.112110
   Uz M, 2019, IND ENG CHEM RES, V58, P7421, DOI 10.1021/acs.iecr.8b05537
   Verre AF, 2018, INTERFACE FOCUS, V8, DOI 10.1098/rsfs.2018.0002
   Wang J, 2020, ACTA BIOMATER, V117, P180, DOI 10.1016/j.actbio.2020.09.037
   Wang J, 2019, ACS BIOMATER SCI ENG, V5, P2444, DOI 10.1021/acsbiomaterials.8b01564
   Wang J, 2019, ACTA BIOMATER, V84, P98, DOI 10.1016/j.actbio.2018.11.032
   Yan L, 2016, ACS APPL MATER INTER, V8, P6834, DOI 10.1021/acsami.5b12843
   Yang QQ, 2019, GLIA, V67, P1017, DOI 10.1002/glia.23571
   Yao YC, 2020, NPJ REGEN MED, V5, DOI 10.1038/s41536-020-00099-8
   Zare P, 2021, NANOMATERIALS-BASEL, V11, DOI 10.3390/nano11051083
   Zarrintaj P, 2020, APPL MATER TODAY, V20, DOI 10.1016/j.apmt.2020.100784
   Zarrintaj P, 2018, CURR OPIN BIOMED ENG, V6, P99, DOI 10.1016/j.cobme.2018.05.003
   Zeinali K, 2021, INT J POLYM MATER PO, V70, P674, DOI 10.1080/00914037.2020.1760269
   Zhang C, 2019, CARBON, V148, P16, DOI 10.1016/j.carbon.2019.03.042
   Zhang CZ, 2021, BIOMATER SCI-UK, V9, P2146, DOI 10.1039/d0bm01963a
   Zhang DT, 2020, ACS APPL MATER INTER, V12, P7915, DOI 10.1021/acsami.9b20321
   Zhang KJ, 2020, MATER DESIGN, V196, DOI 10.1016/j.matdes.2020.109092
   Zhang ZY, 2018, SMALL, V14, DOI 10.1002/smll.201801983
   Zhao SW, 2020, CELL MOL LIFE SCI, V77, P2681, DOI 10.1007/s00018-019-03446-1
   Zhao YH, 2017, J BIOMAT SCI-POLYM E, V28, P2171, DOI 10.1080/09205063.2017.1386835
   Zhao YX, 2018, J BIOMED MATER RES A, V106, P1951, DOI 10.1002/jbm.a.36393
   Zheng FR, 2020, MAT SCI ENG C-MATER, V109, DOI 10.1016/j.msec.2019.110560
   Zhou L, 2018, ACS NANO, V12, P10957, DOI 10.1021/acsnano.8b04609
   Zhu W, 2016, IEEE ENG MED BIO, P4185, DOI 10.1109/EMBC.2016.7591649
NR 110
TC 34
Z9 36
U1 6
U2 109
PU MDPI
PI BASEL
PA ST ALBAN-ANLAGE 66, CH-4052 BASEL, SWITZERLAND
EI 2227-9059
J9 BIOMEDICINES
JI Biomedicines
PD JAN
PY 2022
VL 10
IS 1
AR 73
DI 10.3390/biomedicines10010073
PG 23
WC Biochemistry & Molecular Biology; Medicine, Research & Experimental;
   Pharmacology & Pharmacy
WE Science Citation Index Expanded (SCI-EXPANDED)
SC Biochemistry & Molecular Biology; Research & Experimental Medicine;
   Pharmacology & Pharmacy
GA ZD8SR
UT WOS:000758466000001
PM 35052753
OA Green Published, gold, Green Accepted
DA 2025-07-17
ER

PT J
AU Samadian, H
   Vaez, A
   Ehterami, A
   Salehi, M
   Farzamfar, S
   Sahrapeyma, H
   Norouzi, P
AF Samadian, Hadi
   Vaez, Ahmad
   Ehterami, Arian
   Salehi, Majid
   Farzamfar, Saeed
   Sahrapeyma, Hamed
   Norouzi, Pirasteh
TI Sciatic nerve regeneration by using collagen type I hydrogel containing
   naringin
SO JOURNAL OF MATERIALS SCIENCE-MATERIALS IN MEDICINE
LA English
DT Article
ID SCAFFOLD; INJURY
AB In the present study, collagen hydrogel containing naringin was fabricated, characterized and used as the scaffold for peripheral nerve damage treatment. The collagen was dissolved in acetic acid, naringin added to the collagen solution, and cross-linked with 1-ethyl-3-(3-dimethylaminopropyl)-carbodiimide powder (EDC; 0.10 mM) to form the hydrogel. The microstructure, swelling behavior, biodegradation, and cyto/hemocompatibility of the fabricated hydrogels were assessed. Finally, the healing efficacy of the prepared collagen hydrogel loaded with naringin on the sciatic nerve crush injury was assessed in the animal model. The characterization results showed that the fabricated hydrogels have a porous structure containing interconnected pores with the average pore size of 90 mu m. The degradation results demonstrated that about 70% of the primary weight of the naringin loaded hydrogel had been lost after 4 weeks of storage in PBS. The in vitro study showed that the proliferation of Schwann cells on the collagen/naringin hydrogel was higher than the control group (tissue culture plate) at both 48 and 72 h after cell seeding and even significantly higher than pure collagen 72 h after cell seeding (*p < 0.005, **p < 0.001). The animal study implied that the sciatic functional index reached to -22.13 +/- 3.00 at the end of 60th days post-implantation which was statistically significant (p < 0.05) compared with the negative control (injury without the treatment) (-82.60 +/- 1.06), and the pure collagen hydrogel (-59.80 +/- 3.20) groups. The hot plate latency test, the compound muscle action potential, and wet weight-loss of the gastrocnemius muscle evaluation confirmed the positive effect of the prepared hydrogels on the healing process of the induced nerve injury. In the final, the histopathologic examinations depicted that the collagen/naringin hydrogel group reduced all the histological changes induced from the nerve injury and showed more resemblance to the normal sciatic nerve, with well-arranged fibers and intact myelin sheath. The overall results implied that the prepared collagen/naringin hydrogel can be utilized as a sophisticated alternative to healing peripheral nerve damages.
C1 [Samadian, Hadi] Kermanshah Univ Med Sci, Nano Drug Delivery Res Ctr, Hlth Technol Inst, Kermanshah, Iran.
   [Vaez, Ahmad; Farzamfar, Saeed] Univ Tehran Med Sci, Sch Adv Technol Med, Dept Tissue Engn & Appl Cell Sci, Tehran, Iran.
   [Ehterami, Arian] Islamic Azad Univ, Sci & Res Branch, Dept Mech & Aerosp Engn, Tehran, Iran.
   [Salehi, Majid] Shahroud Univ Med Sci, Sch Med, Dept Tissue Engn, Shahroud, Iran.
   [Salehi, Majid] Shahroud Univ Med Sci, Tissue Engn & Stem Cells Res Ctr, Shahroud, Iran.
   [Sahrapeyma, Hamed] Islamic Azad Univ, Sci & Res Branch, Dept Biomed Engn, Tehran, Iran.
   [Norouzi, Pirasteh] Shahroud Univ Med Sci, Sch Med, Dept Physiol, Shahroud, Iran.
C3 Kermanshah University of Medical Sciences; Tehran University of Medical
   Sciences; Islamic Azad University; Shahroud University Medical Sciences;
   Shahroud University Medical Sciences; Islamic Azad University; Shahroud
   University Medical Sciences
RP Salehi, M (corresponding author), Shahroud Univ Med Sci, Sch Med, Dept Tissue Engn, Shahroud, Iran.; Salehi, M (corresponding author), Shahroud Univ Med Sci, Tissue Engn & Stem Cells Res Ctr, Shahroud, Iran.
EM msalehi.te1392@gmail.com
RI ; Vaez, Ahmad/AAC-4665-2019; Samadian, Hadi/M-8182-2018; Salehi,
   Majid/Q-5119-2018
OI salehi, majid/0000-0001-6283-8181; Vaez, Ahmad/0000-0002-1587-6617; 
FU research council of Kermanshah University of Medical Sciences [980264]
FX The authors gratefully acknowledge the research council of Kermanshah
   University of Medical Sciences (grant no. 980264) for financial support.
CR Abbasian M, 2019, INT J BIOL MACROMOL, V134, P673, DOI 10.1016/j.ijbiomac.2019.04.197
   Adibi-Motlagh B, 2018, MAT SCI ENG C-MATER, V82, P323, DOI 10.1016/j.msec.2017.05.039
   Ai A, 2019, INT J POLYM MATER PO, V68, P1133, DOI 10.1080/00914037.2018.1534114
   Anuja GI, 2010, J ETHNOPHARMACOL, V132, P456, DOI 10.1016/j.jep.2010.08.038
   Aurand ER, 2012, NEUROSCI RES, V72, P199, DOI 10.1016/j.neures.2011.12.005
   Casolaro M, 2016, GELS-BASEL, V2, DOI 10.3390/gels2040024
   Cavia-Saiz M, 2010, J SCI FOOD AGR, V90, P1238, DOI 10.1002/jsfa.3959
   Chamberlain LJ, 1998, EXP NEUROL, V154, P315, DOI 10.1006/exnr.1998.6955
   Chen R, 2016, PHARM BIOL, V54, P3203, DOI 10.1080/13880209.2016.1216131
   Choe SC, 2001, J CARDIOVASC PHARM, V38, P947, DOI 10.1097/00005344-200112000-00017
   Ehterami A, 2019, J DRUG DELIV SCI TEC, V51, P204, DOI 10.1016/j.jddst.2019.02.032
   Ehterami A, 2018, INT J BIOL MACROMOL, V117, P601, DOI 10.1016/j.ijbiomac.2018.05.184
   Feng Gaoke, 2018, J NANOMATER, V2018, P1
   Goto E, 2010, J BIOSCI BIOENG, V109, P512, DOI 10.1016/j.jbiosc.2009.11.002
   Kemp SWP, 2009, TISSUE ENG PT A, V15, P1975, DOI 10.1089/ten.tea.2008.0338
   Kim HJ, 2009, KOREAN J PHYSIOL PHA, V13, P281, DOI 10.4196/kjpp.2009.13.4.281
   Kim HD, 2016, J NUTR BIOCHEM, V28, P140, DOI 10.1016/j.jnutbio.2015.10.013
   Ma XN., 2016, J RAILWAY ENG SOC, V33, P6
   Massoumi B, 2019, MAT SCI ENG C-MATER, V98, P300, DOI 10.1016/j.msec.2018.12.114
   Massoumi B, 2018, INT J BIOL MACROMOL, V117, P418, DOI 10.1016/j.ijbiomac.2018.05.211
   Mozaffari Z, 2018, J APPL POLYM SCI, V135, DOI 10.1002/app.46657
   Oprych KM, 2016, ADV HEALTHC MATER, V5, P1253, DOI 10.1002/adhm.201500864
   Özkan HS, 2016, ULUS TRAVMA ACIL CER, V22, P7, DOI 10.5505/tjtes.2015.12612
   Peng-Zhang, 2009, EUR J PHARMACOL, V607, P1, DOI 10.1016/j.ejphar.2009.01.035
   Pereira JE, 2009, EXP NEUROL, V220, P71, DOI 10.1016/j.expneurol.2009.07.030
   Phillips JB, 2005, TISSUE ENG, V11, P1611, DOI 10.1089/ten.2005.11.1611
   Poorgholy N, 2017, INT J BIOL MACROMOL, V97, P654, DOI 10.1016/j.ijbiomac.2017.01.063
   Rong W, 2017, NEURAL REGEN RES, V12, P470, DOI 10.4103/1673-5374.202923
   Rong W, 2012, NEUROCHEM RES, V37, P1615, DOI 10.1007/s11064-012-0756-7
   Salehi M, 2018, J PHYSIOL SCI, V68, P579, DOI 10.1007/s12576-017-0564-6
   Salehi M, 2018, CELL MOL NEUROBIOL, V38, P703, DOI 10.1007/s10571-017-0535-8
   Salehi M, 2018, J BIOMED MATER RES B, V106, P1463, DOI 10.1002/jbm.b.33952
   Salehi M, 2016, TISSUE ENG REGEN MED, V13, P498, DOI 10.1007/s13770-016-9083-4
   Samadian H, 2017, J NANO RES-SW, V50, P78, DOI 10.4028/www.scientific.net/JNanoR.50.78
   SATOU T, 1986, ACTA PATHOL JAPON, V36, P199
   Sgambato A, 2016, GELS-BASEL, V2, DOI 10.3390/gels2040028
   Shi YP, 2018, 2018 11TH INTERNATIONAL SYMPOSIUM ON CHINESE SPOKEN LANGUAGE PROCESSING (ISCSLP), P6, DOI 10.1109/ISCSLP.2018.8706591
   Wang DM, 2015, CELL MOL NEUROBIOL, V35, P1061, DOI 10.1007/s10571-015-0201-y
   Wang EW, 2015, NEURAL REGEN RES, V10, P1393, DOI 10.4103/1673-5374.165501
   Wang HL, 2016, NEUROCHEM INT, V97, P146, DOI 10.1016/j.neuint.2016.04.003
   Woerly S, 1997, MATER SCI FORUM, V250, P53, DOI 10.4028/www.scientific.net/MSF.250.53
   Yin LH, 2015, STEM CELLS INT, V2015, DOI 10.1155/2015/758706
   Yoshii S, 2001, J BIOMED MATER RES, V56, P400, DOI 10.1002/1097-4636(20010905)56:3<400::AID-JBM1109>3.3.CO;2-Z
NR 43
TC 48
Z9 48
U1 1
U2 30
PU SPRINGER
PI DORDRECHT
PA VAN GODEWIJCKSTRAAT 30, 3311 GZ DORDRECHT, NETHERLANDS
SN 0957-4530
EI 1573-4838
J9 J MATER SCI-MATER M
JI J. Mater. Sci.-Mater. Med.
PD SEP
PY 2019
VL 30
IS 9
AR 107
DI 10.1007/s10856-019-6309-8
PG 12
WC Engineering, Biomedical; Materials Science, Biomaterials
WE Science Citation Index Expanded (SCI-EXPANDED)
SC Engineering; Materials Science
GA IW8RQ
UT WOS:000485261700001
PM 31512084
DA 2025-07-17
ER

PT J
AU Bousalis, D
   McCrary, MW
   Vaughn, N
   Hlavac, N
   Evering, A
   Kolli, S
   Song, YH
   Morley, C
   Angelini, T
   Schmidt, CE
AF Bousalis, Deanna
   McCrary, Michaela W.
   Vaughn, Natalie
   Hlavac, Nora
   Evering, Ashley
   Kolli, Shruti
   Song, Young Hye
   Morley, Cameron
   Angelini, Thomas
   Schmidt, Christine E.
TI Decellularized peripheral nerve as an injectable delivery vehicle for
   neural applications
SO JOURNAL OF BIOMEDICAL MATERIALS RESEARCH PART A
LA English
DT Article
DE decellularization; hydrogel; injectable; neural injury; peripheral
   nerve; spinal cord injury
ID SPINAL-CORD-INJURY; COLLAGEN FIBRIL FORMATION; OF-THE-ART;
   EXTRACELLULAR-MATRIX; AXONAL REGENERATION; NEUROTROPHIC FACTOR;
   STEM-CELLS; IN-VITRO; HYDROGELS; GROWTH
AB Damage to the nervous system can result in loss of sensory and motor function, paralysis, or even death. To facilitate neural regeneration and functional recovery, researchers have employed biomaterials strategies to address both peripheral and central nervous system injuries. Injectable hydrogels that recapitulate native nerve extracellular matrix are especially promising for neural tissue engineering because they offer more flexibility for minimally invasive applications and provide a growth-permissive substrate for neural cell types. Here, we explore the development of injectable hydrogels derived from decellularized rat peripheral nerves (referred to as "injectable peripheral nerve [iPN] hydrogels"), which are processed using a newly developed sodium deoxycholate and DNase (SDD) decellularization method. We assess the gelation kinetics, mechanical properties, cell bioactivity, and drug release kinetics of the iPN hydrogels. The iPN hydrogels thermally gel when exposed to 37 degrees C in under 20 min and have mechanical properties similar to neural tissue. The hydrogels demonstrate in vitro biocompatibility through support of Schwann cell viability and metabolic activity. Additionally, iPN hydrogels promote greater astrocyte spreading compared to collagen I hydrogels. Finally, the iPN is a promising delivery vehicle of drug-loaded microparticles for a combinatorial approach to neural injury therapies.
C1 [Bousalis, Deanna; McCrary, Michaela W.; Vaughn, Natalie; Hlavac, Nora; Evering, Ashley; Kolli, Shruti; Song, Young Hye; Schmidt, Christine E.] Univ Florida, J Crayton Pruitt Family Dept Biomed Engn, POB 116131, Gainesville, FL 32611 USA.
   [Song, Young Hye] Univ Arkansas, Dept Biomed Engn, Fayetteville, AR 72701 USA.
   [Morley, Cameron; Angelini, Thomas] Univ Florida, Dept Mech & Aerosp Engn, Gainesville, FL 32611 USA.
C3 State University System of Florida; University of Florida; University of
   Arkansas System; University of Arkansas Fayetteville; State University
   System of Florida; University of Florida
RP Schmidt, CE (corresponding author), Univ Florida, J Crayton Pruitt Family Dept Biomed Engn, POB 116131, Gainesville, FL 32611 USA.
EM schmidt@bme.ufl.edu
RI ; Schmidt, Christine/P-1613-2016
OI Schmidt, Christine/0000-0002-5865-6016; 
FU National Heart, Lung, and Blood Institute [5F31HL150942-02]; National
   Institute of Biomedical Imaging and Bioengineering [1R21NS111398-01];
   National Heart Lung and Blood Institute [F31HL150942] Funding Source:
   NIH RePORTER
FX National Heart, Lung, and Blood Institute, Grant/Award Number:
   5F31HL150942-02; National Institute of Biomedical Imaging and
   Bioengineering, Grant/Award Number: 1R21NS111398-01
CR Ahmed EM, 2015, J ADV RES, V6, P105, DOI 10.1016/j.jare.2013.07.006
   Ahuja CS, 2017, NAT REV DIS PRIMERS, V3, DOI 10.1038/nrdp.2017.18
   Ahuja CS, 2016, STEM CELL TRANSL MED, V5, P914, DOI 10.5966/sctm.2015-0381
   Amani H, 2019, ARTIF CELL NANOMED B, V47, P3524, DOI 10.1080/21691401.2019.1639723
   Anderson MA, 2016, NATURE, V532, P195, DOI 10.1038/nature17623
   Ansorena E, 2013, INT J PHARMACEUT, V455, P148, DOI 10.1016/j.ijpharm.2013.07.045
   Antoine EE, 2014, TISSUE ENG PART B-RE, V20, P683, DOI [10.1089/ten.teb.2014.0086, 10.1089/ten.TEB.2014.0086]
   Assunçao-Silva RC, 2015, STEM CELLS INT, V2015, DOI 10.1155/2015/948040
   Bahram M., 2016, EMERG CONCEPTS ANAL, DOI DOI 10.5772/64301
   Bathina S, 2015, ARCH MED SCI, V11, P1164, DOI 10.5114/aoms.2015.56342
   Belair DG, 2014, CHEM COMMUN, V50, P15651, DOI 10.1039/c4cc04317k
   Belanger K, 2016, MACROMOL BIOSCI, V16, P472, DOI 10.1002/mabi.201500367
   Bradbury EJ, 2019, NAT COMMUN, V10, DOI 10.1038/s41467-019-11707-7
   Brightman AO, 2000, BIOPOLYMERS, V54, P222
   Caliari SR, 2016, NAT METHODS, V13, P405, DOI 10.1038/nmeth.3839
   Camci-Unal G, 2013, BIOMACROMOLECULES, V14, P1085, DOI 10.1021/bm3019856
   Carnicer-Lombarte A., 2019, MECH MATCHING IMPLAN, V648, DOI 10.1101/829648
   Carriel V, 2013, J NEURAL ENG, V10, DOI 10.1088/1741-2560/10/2/026022
   Cerqueira SR, 2018, BIOMATERIALS, V177, P176, DOI 10.1016/j.biomaterials.2018.05.049
   Chai QY, 2017, GELS-BASEL, V3, DOI 10.3390/gels3010006
   Chanut-Delalande H, 2001, J BIOL CHEM, V276, P24352, DOI 10.1074/jbc.M101182200
   Chatelin S, 2010, BIORHEOLOGY, V47, P255, DOI 10.3233/BIR-2010-0576
   Chen PW, 2015, MOL NEUROBIOL, V52, P216, DOI 10.1007/s12035-014-8862-y
   Cheng TY, 2013, BIOMATERIALS, V34, P2005, DOI 10.1016/j.biomaterials.2012.11.043
   Cornelison RC, 2018, BIOMED MATER, V13, DOI 10.1088/1748-605X/aaab82
   Côté MP, 2011, NEUROTHERAPEUTICS, V8, P294, DOI 10.1007/s13311-011-0024-6
   Cowin S., 2007, Tissue Mechanics
   Danhier F, 2012, J CONTROL RELEASE, V161, P505, DOI 10.1016/j.jconrel.2012.01.043
   Feig VR, 2018, NAT COMMUN, V9, DOI 10.1038/s41467-018-05222-4
   Fernandes-Cunha GM, 2020, SCI REP-UK, V10, DOI 10.1038/s41598-020-72978-5
   Fitch MT, 2008, EXP NEUROL, V209, P294, DOI 10.1016/j.expneurol.2007.05.014
   Flanagan LA, 2002, NEUROREPORT, V13, P2411, DOI 10.1097/00001756-200212200-00007
   Fratzl P., 2008, P1, DOI 10.1007/978-0-387-73906-9_1
   Freytes DO, 2008, BIOMATERIALS, V29, P1630, DOI 10.1016/j.biomaterials.2007.12.014
   Führmann T, 2017, ADV HEALTHC MATER, V6, DOI 10.1002/adhm.201601130
   Funnell JL, 2019, FRONT BIOENG BIOTECH, V7, DOI 10.3389/fbioe.2019.00179
   Ganji F, 2010, IRAN POLYM J, V19, P375
   Gao XP, 2013, REV NEUROSCIENCE, V24, P443, DOI 10.1515/revneuro-2013-0022
   GELMAN RA, 1979, J BIOL CHEM, V254, P180
   Georges PC, 2006, BIOPHYS J, V90, P3012, DOI 10.1529/biophysj.105.073114
   Gff G., 1896, Nature, V55, P6, DOI [10.1038/055006f0, DOI 10.1038/055006F0]
   Green RA, 2008, BIOMATERIALS, V29, P3393, DOI 10.1016/j.biomaterials.2008.04.047
   Gros T, 2010, BIOMATERIALS, V31, P6719, DOI 10.1016/j.biomaterials.2010.04.035
   Gupta D, 2006, BIOMATERIALS, V27, P2370, DOI 10.1016/j.biomaterials.2005.11.015
   Haggerty AE, 2013, NEUROSCI BULL, V29, P445, DOI 10.1007/s12264-013-1362-7
   Hlavac N, 2020, MATER TODAY ADV, V6, DOI 10.1016/j.mtadv.2019.100039
   Hlavac N, 2019, FRONT NEUROL, V10, DOI 10.3389/fneur.2019.00099
   Hong JY, 2020, ACTA BIOMATER, V101, P357, DOI 10.1016/j.actbio.2019.11.012
   Hopkins AM, 2013, ADV FUNCT MATER, V23, P5140, DOI 10.1002/adfm.201300435
   Hsiao TW, 2018, BIOINTERPHASES, V13, DOI 10.1116/1.5001675
   Hudson TW, 2004, TISSUE ENG, V10, P1346, DOI 10.1089/1076327042500319
   Johnson K.L., 1987, Contact Mechanics
   Kasper M, 2020, ADV HEALTHC MATER, V9, DOI 10.1002/adhm.202000174
   Khaing ZZ, 2016, J MATER CHEM B, V4, P7560, DOI 10.1039/c6tb01602b
   Khaing ZZ, 2015, CELLS TISSUES ORGANS, V202, P67, DOI 10.1159/000446697
   KIM SW, 1992, PHARMACEUT RES, V9, P283, DOI 10.1023/A:1015887213431
   Kohn-Polster C, 2017, INT J MOL SCI, V18, DOI 10.3390/ijms18051104
   Koopmans G, 2009, INT REV NEUROBIOL, V87, P363, DOI 10.1016/S0074-7742(09)87019-0
   Kornev VA, 2018, COMPUT STRUCT BIOTEC, V16, P488, DOI 10.1016/j.csbj.2018.10.011
   Koser DE, 2015, BIOPHYS J, V108, P2137, DOI 10.1016/j.bpj.2015.03.039
   Lacko CS, 2020, J NEURAL ENG, V17, DOI 10.1088/1741-2552/ab4a22
   Leach JB, 2007, J NEURAL ENG, V4, P26, DOI 10.1088/1741-2560/4/2/003
   Li M, 2008, INT J PHARMACEUT, V363, P26, DOI 10.1016/j.ijpharm.2008.07.018
   Lind G, 2013, SCI REP-UK, V3, DOI 10.1038/srep02942
   Liu XH, 2019, MAT SCI ENG C-MATER, V99, P1509, DOI 10.1016/j.msec.2019.02.070
   Macaya D, 2012, BIOMED MATER, V7, DOI 10.1088/1748-6041/7/1/012001
   Madduri S, 2010, J CONTROL RELEASE, V143, P168, DOI 10.1016/j.jconrel.2009.12.017
   McCrary MW, 2020, TISSUE ENG PART C-ME, V26, P23, DOI [10.1089/ten.tec.2019.0135, 10.1089/ten.TEC.2019.0135]
   McKee CT, 2011, TISSUE ENG PART B-RE, V17, P155, DOI [10.1089/ten.TEB.2010.0520, 10.1089/ten.teb.2010.0520]
   Medberry CJ, 2013, BIOMATERIALS, V34, P1033, DOI 10.1016/j.biomaterials.2012.10.062
   Middeldorp J, 2011, PROG NEUROBIOL, V93, P421, DOI 10.1016/j.pneurobio.2011.01.005
   Mothe AJ, 2013, BIOMATERIALS, V34, P3775, DOI 10.1016/j.biomaterials.2013.02.002
   Ornitz DM, 2001, GENOME BIOL, V2
   Osama I, 2018, SCI REP-UK, V8, DOI 10.1038/s41598-018-31905-5
   Ozawa H, 2001, J NEUROSURG, V95, P221, DOI 10.3171/spi.2001.95.2.0221
   Park JW, 2017, MOLECULES, V22, DOI 10.3390/molecules22081259
   PARKINSON J, 1995, J MOL BIOL, V247, P823, DOI 10.1016/S0022-2836(05)80157-3
   Perale G, 2011, ACS CHEM NEUROSCI, V2, P336, DOI 10.1021/cn200030w
   Prest TA, 2018, J BIOMED MATER RES A, V106, P450, DOI 10.1002/jbm.a.36235
   Prodanov D, 2016, FRONT NEUROSCI-SWITZ, V10, DOI 10.3389/fnins.2016.00011
   Renault-Mihara F, 2008, INT J BIOCHEM CELL B, V40, P1649, DOI 10.1016/j.biocel.2008.03.009
   Rosso G, 2019, APL BIOENG, V3, DOI 10.1063/1.5108867
   Rubiano A., 2019, MESOSCALE CANTILEVER, V3542, DOI 10.1101/758342
   Rubiano A, 2019, TISSUE ENG PART C-ME, V25, P619, DOI [10.1089/ten.tec.2018.0372, 10.1089/ten.TEC.2018.0372]
   Saldin LT, 2017, ACTA BIOMATER, V49, P1, DOI 10.1016/j.actbio.2016.11.068
   Samadian H, 2019, J MATER SCI-MATER M, V30, DOI 10.1007/s10856-019-6309-8
   Schildge Sebastian, 2013, J Vis Exp, DOI 10.3791/50079
   Schmitt T, 2021, J BIOMATER APPL, V35, P912, DOI 10.1177/0885328220959162
   Schultz GS, 2009, WOUND REPAIR REGEN, V17, P153, DOI 10.1111/j.1524-475X.2009.00466.x
   Seifu DG, 2013, NAT REV CARDIOL, V10, P410, DOI 10.1038/nrcardio.2013.77
   Shetye SS, 2014, ACTA BIOMATER, V10, P792, DOI 10.1016/j.actbio.2013.10.038
   Spang MT, 2018, ACTA BIOMATER, V68, P1, DOI 10.1016/j.actbio.2017.12.019
   Spearman BS, 2020, J BIOMED MATER RES A, V108, P279, DOI 10.1002/jbm.a.36814
   Sriphutkiat Y, 2019, SCI REP-UK, V9, DOI 10.1038/s41598-019-54330-8
   Stewart DC, 2017, PLOS ONE, V12, DOI [10.1371/journal.pone.0177561, 10.1371/journal.pone.0188348]
   Straley KS, 2010, J NEUROTRAUM, V27, P1, DOI 10.1089/neu.2009.0948
   Sundararaghavan HG, 2009, BIOTECHNOL BIOENG, V102, P632, DOI 10.1002/bit.22074
   Suzuki Y, 2016, PRS-GLOB OPEN, V4, DOI 10.1097/GOX.0000000000000581
   Takallu S, 2019, J BIOMED MATER RES B, V107, P1920, DOI 10.1002/jbm.b.34284
   Tang JY, 2018, REGEN BIOMATER, V5, P239, DOI 10.1093/rb/rby018
   Taylor SJ, 2004, J CONTROL RELEASE, V98, P281, DOI 10.1016/j.jconrel.2004.05.003
   Tsai EC, 2006, BIOMATERIALS, V27, P519, DOI 10.1016/j.biomaterials.2005.07.025
   Tsintou M, 2018, INT J BIOMATER, V2018, DOI 10.1155/2018/3514019
   Vijayavenkataraman S, 2020, ACTA BIOMATER, V106, P54, DOI 10.1016/j.actbio.2020.02.003
   Vijayavenkataraman S, 2019, INT J BIOPRINTING, V5, P31, DOI 10.18063/ijb.v5i2.1.229
   Wang MD, 2011, TISSUE ENG PART B-RE, V17, P177, DOI 10.1089/ten.teb.2010.0648
   Wilgus TA, 2012, ADV WOUND CARE, V1, P249, DOI 10.1089/wound.2011.0344
   WILLIAMS BR, 1978, J BIOL CHEM, V253, P6578
   Yang CR, 2012, B MATER SCI, V35, P913, DOI 10.1007/s12034-012-0376-5
   Yano H, 2009, J NEUROSCI, V29, P14790, DOI 10.1523/JNEUROSCI.2059-09.2009
   Yao L, 2010, BIOMATERIALS, V31, P5789, DOI 10.1016/j.biomaterials.2010.03.081
   Zhang SF, 2009, PHARM RES-DORDR, V26, P1561, DOI 10.1007/s11095-009-9897-z
   Zhong J, 2010, NEUROREHAB NEURAL RE, V24, P636, DOI 10.1177/1545968310361958
   Zhu JL, 2014, BIOPHYS J, V106, P1822, DOI 10.1016/j.bpj.2014.03.011
NR 114
TC 20
Z9 21
U1 0
U2 23
PU WILEY
PI HOBOKEN
PA 111 RIVER ST, HOBOKEN 07030-5774, NJ USA
SN 1549-3296
EI 1552-4965
J9 J BIOMED MATER RES A
JI J. Biomed. Mater. Res. Part A
PD MAR
PY 2022
VL 110
IS 3
BP 595
EP 611
DI 10.1002/jbm.a.37312
EA SEP 2021
PG 17
WC Engineering, Biomedical; Materials Science, Biomaterials
WE Science Citation Index Expanded (SCI-EXPANDED)
SC Engineering; Materials Science
GA YD1FD
UT WOS:000701301200001
PM 34590403
OA Green Accepted
DA 2025-07-17
ER

PT J
AU Wang, ZC
   Li, SJ
   Wu, ZX
   Kang, YF
   Xie, S
   Cai, ZG
   Shan, XF
   Li, Q
AF Wang, Zichao
   Li, Shijun
   Wu, Zongxi
   Kang, Yifan
   Xie, Shang
   Cai, Zhigang
   Shan, Xiaofeng
   Li, Qing
TI Pulsed electromagnetic field-assisted reduced graphene oxide composite
   3D printed nerve scaffold promotes sciatic nerve regeneration in rats
SO BIOFABRICATION
LA English
DT Article
DE reduced graphene oxide; peripheral nerve injury; nerve regeneration;
   pulsed electromagnetic field
ID REPETITIVE MAGNETIC STIMULATION; NEURAL STEM-CELLS; AXON GUIDANCE;
   HYDROGEL; GROWTH; EXPRESSION; DIFFERENTIATION; GANGLIOGENESIS;
   COMBINATION; STRATEGIES
AB Peripheral nerve injuries can lead to sensory or motor deficits that have a serious impact on a patient's mental health and quality of life. Nevertheless, it remains a major clinical challenge to develop functional nerve conduits as an alternative to autologous grafts. We applied reduced graphene oxide (rGO) as a bioactive conductive material to impart electrophysiological properties to a 3D printed scaffold and the application of a pulsed magnetic field to excite the formation of microcurrents and induce nerve regeneration. In vitro studies showed that the nerve scaffold and the pulsed magnetic field made no effect on cell survival, increased S-100 beta protein expression, enhanced cell adhesion, and increased the expression level of nerve regeneration-related mRNAs. In vivo experiments suggested that the protocol was effective in promoting nerve regeneration, resulting in functional recovery of sciatic nerves in rats, when they were damaged close to that of the autologous nerve graft, and increased expression of S-100 beta, NF200, and GAP43. These results indicate that rGO composite nerve scaffolds combined with pulsed magnetic field stimulation have great potential for peripheral nerve rehabilitation.
C1 [Wang, Zichao; Li, Shijun; Kang, Yifan; Xie, Shang; Cai, Zhigang; Shan, Xiaofeng] Peking Univ Sch & Hosp Stomatol, Dept Oral & Maxillofacial Surg, Beijing 100081, Peoples R China.
   [Wang, Zichao; Li, Shijun; Kang, Yifan; Xie, Shang; Cai, Zhigang; Shan, Xiaofeng; Li, Qing] Natl Ctr Stomatol, Beijing 100081, Peoples R China.
   [Wang, Zichao; Li, Shijun; Kang, Yifan; Xie, Shang; Cai, Zhigang; Shan, Xiaofeng; Li, Qing] Natl Clin Res Ctr Oral Dis, Beijing 100081, Peoples R China.
   [Wang, Zichao; Li, Shijun; Kang, Yifan; Xie, Shang; Cai, Zhigang; Shan, Xiaofeng; Li, Qing] Natl Engn Res Ctr Oral Biomat & Digital Med Device, Beijing 100081, Peoples R China.
   [Li, Qing] Peking Univ Sch & Hosp Stomatol, Ctr Digital Dent, Clin Div 2, Beijing 100081, Peoples R China.
   [Li, Qing] Natl Ctr Stomatol, Beijing 100081, Peoples R China.
   [Wang, Zichao; Li, Shijun; Kang, Yifan; Xie, Shang; Cai, Zhigang; Shan, Xiaofeng; Li, Qing] Beijing Key Lab Digital Stomatol, Beijing 100081, Peoples R China.
   [Wang, Zichao; Li, Shijun; Kang, Yifan; Xie, Shang; Cai, Zhigang; Shan, Xiaofeng; Li, Qing] NHC Key Lab Digital Stomatol, Beijing 100081, Peoples R China.
   [Wang, Zichao; Li, Shijun; Kang, Yifan; Xie, Shang; Cai, Zhigang; Shan, Xiaofeng; Li, Qing] NMPA Key Lab Dent Mat, Beijing 100081, Peoples R China.
   [Wu, Zongxi] Sun Yat Sen Univ, Hosp Stomatol, Dept Oral & Maxillofacial Surg, Guangzhou 510030, Peoples R China.
   [Wu, Zongxi] Guangdong Prov Key Lab Stomatol, Guangzhou 510030, Peoples R China.
C3 Peking University; Sun Yat Sen University
RP Cai, ZG; Shan, XF (corresponding author), Peking Univ Sch & Hosp Stomatol, Dept Oral & Maxillofacial Surg, Beijing 100081, Peoples R China.; Cai, ZG; Shan, XF; Li, Q (corresponding author), Natl Ctr Stomatol, Beijing 100081, Peoples R China.; Cai, ZG; Shan, XF; Li, Q (corresponding author), Natl Clin Res Ctr Oral Dis, Beijing 100081, Peoples R China.; Cai, ZG; Shan, XF; Li, Q (corresponding author), Natl Engn Res Ctr Oral Biomat & Digital Med Device, Beijing 100081, Peoples R China.; Li, Q (corresponding author), Peking Univ Sch & Hosp Stomatol, Ctr Digital Dent, Clin Div 2, Beijing 100081, Peoples R China.; Li, Q (corresponding author), Natl Ctr Stomatol, Beijing 100081, Peoples R China.; Cai, ZG; Shan, XF; Li, Q (corresponding author), Beijing Key Lab Digital Stomatol, Beijing 100081, Peoples R China.; Cai, ZG; Shan, XF; Li, Q (corresponding author), NHC Key Lab Digital Stomatol, Beijing 100081, Peoples R China.; Cai, ZG; Shan, XF; Li, Q (corresponding author), NMPA Key Lab Dent Mat, Beijing 100081, Peoples R China.
EM c2013xs@163.com; bdkqsxf@163.com; qingli@hsc.pku.edu.cn
RI Wu, Zongxi/AAH-5051-2021; Cai, Zhigang/NJS-9572-2025; Xie,
   Shang/I-2897-2019
OI Wu, Zongxi/0000-0001-7813-6029; li, qing/0000-0001-8254-6602; 
FU The Capital Health Research and Development of Special [81870781];
   National Natural Science Foundation of China [2022-2-4102]; Capital
   Health Research and Development of Special [2022 (PKUSS20220108)];
   Peking University School and Hospital of Stomatology Youth Research Fund
FX This work has been supported by the National Natural Science Foundation
   of China (81870781), the Capital Health Research and Development of
   Special (2022-2-4102), Peking University School and Hospital of
   Stomatology Youth Research Fund 2022 (PKUSS20220108).
CR AIGNER L, 1995, J CELL BIOL, V128, P647, DOI 10.1083/jcb.128.4.647
   Aleemardani M, 2022, BIOMEDICINES, V10, DOI 10.3390/biomedicines10010073
   Aslan A, 2018, CURR STEM CELL RES T, V13, P447, DOI 10.2174/1574888X13666180510110055
   Cadossi R, 2020, JAAOS GLOB RES REV, V4, DOI 10.5435/JAAOSGlobal-D-19-00155
   Chen J, 2020, NEURAL REGEN RES, V15, P145, DOI 10.4103/1673-5374.264461
   Chiono V, 2015, PROG NEUROBIOL, V131, P87, DOI 10.1016/j.pneurobio.2015.06.001
   Deumens R, 2010, PROG NEUROBIOL, V92, P245, DOI 10.1016/j.pneurobio.2010.10.002
   Djemil S, 2023, CELL MOL NEUROBIOL, V43, P697, DOI 10.1007/s10571-022-01227-2
   Heo DN, 2019, MAT SCI ENG C-MATER, V99, P582, DOI 10.1016/j.msec.2019.02.008
   Fang XX, 2020, J MATER CHEM B, V8, P10593, DOI 10.1039/d0tb00779j
   Faroni A, 2015, ADV DRUG DELIVER REV, V82-83, P160, DOI 10.1016/j.addr.2014.11.010
   Fu C, 2017, PLOS ONE, V12, DOI 10.1371/journal.pone.0188352
   Grinsell D, 2014, BIOMED RES INT, V2014, DOI 10.1155/2014/698256
   Gu XS, 2014, BIOMATERIALS, V35, P6143, DOI 10.1016/j.biomaterials.2014.04.064
   Hei WH, 2016, INT J NEUROSCI, V126, P739, DOI 10.3109/00207454.2015.1054032
   Hirano K, 2016, STEM CELLS, V34, P1872, DOI 10.1002/stem.2362
   Huang LL, 2018, ACTA BIOMATER, V68, P223, DOI 10.1016/j.actbio.2017.12.010
   Jalali A, 2011, J NEUROSCI RES, V89, P299, DOI 10.1002/jnr.22562
   Jiang JP, 2020, NEURAL REGEN RES, V15, P959, DOI 10.4103/1673-5374.268974
   Jiang JL, 2016, NEURAL REGEN RES, V11, P816, DOI 10.4103/1673-5374.182710
   Kim BS, 2020, CHEM REV, V120, P10941, DOI 10.1021/acs.chemrev.9b00808
   Kim E, 2021, BIOMACROMOLECULES, V22, P1921, DOI 10.1021/acs.biomac.1c00034
   Kornfeld T, 2019, WIEN MED WOCHENSCHR, V169, P240, DOI 10.1007/s10354-018-0675-6
   Kretowski R, 2022, INT J MOL SCI, V23, DOI 10.3390/ijms23169285
   Li J, 2022, SMALL, V18, DOI 10.1002/smll.202201123
   Lim KT, 2016, ADV HEALTHC MATER, V5, P2069, DOI 10.1002/adhm.201600429
   Liu GM, 2016, NEURAL REGEN RES, V11, P1304, DOI 10.4103/1673-5374.189196
   Liu L, 2015, INT J CLIN EXP PATHO, V8, P2343
   Liu ZY, 2015, INT J NANOMED, V10, P43, DOI 10.2147/IJN.S74332
   Ma FK, 2014, INT J MOL SCI, V15, P18593, DOI 10.3390/ijms151018593
   Maden CH, 2012, DEV BIOL, V369, P277, DOI 10.1016/j.ydbio.2012.06.026
   Markovic L, 2022, WIEN KLIN WOCHENSCHR, V134, P425, DOI 10.1007/s00508-022-02020-3
   MCCAIG CD, 1991, EXP PHYSIOL, V76, P473, DOI 10.1113/expphysiol.1991.sp003514
   McIntyre JC, 2010, J NEUROSCI RES, V88, P3243, DOI 10.1002/jnr.22497
   Meng J, 2013, SCI REP-UK, V3, DOI 10.1038/srep02655
   Min K, 2022, ACS APPL BIO MATER, V5, P1591, DOI 10.1021/acsabm.1c01142
   Modrak M, 2020, J NEUROSCI RES, V98, P780, DOI 10.1002/jnr.24538
   Mohamadi F, 2018, ARTIF CELL NANOMED B, V46, P34, DOI 10.1080/21691401.2018.1451339
   Mukhopadhyay A, 2009, DEV BIOL, V334, P142, DOI 10.1016/j.ydbio.2009.07.018
   Muratori L, 2018, ANAT REC, V301, P1646, DOI 10.1002/ar.23842
   Nakayama M, 2016, INT J RADIAT BIOL, V92, P583, DOI 10.1080/09553002.2016.1206224
   Ning LQ, 2018, BIOFABRICATION, V10, DOI 10.1088/1758-5090/aacd30
   Qian Y, 2019, REGEN MED, V14, P969, DOI 10.2217/rme-2018-0079
   Raslan A, 2020, INT J PHARMACEUT, V580, DOI 10.1016/j.ijpharm.2020.119226
   Rehman SRU, 2019, INT J NANOMED, V14, P9603, DOI 10.2147/IJN.S218120
   Saliev T, 2014, CELL PROLIFERAT, V47, P485, DOI 10.1111/cpr.12142
   Schwarz Q, 2008, DEVELOPMENT, V135, P1605, DOI 10.1242/dev.015412
   Seonwoo H, 2022, RSC ADV, V12, P5557, DOI 10.1039/d1ra05717k
   Shin SR, 2016, SMALL, V12, P3677, DOI 10.1002/smll.201600178
   Shukla AK, 2022, MICROMACHINES-BASEL, V13, DOI 10.3390/mi13020155
   Singh A, 2018, ACS APPL MATER INTER, V10, P43327, DOI 10.1021/acsami.8b11677
   Stölting MNL, 2016, MUSCLE NERVE, V53, P598, DOI 10.1002/mus.24780
   Taniselass S, 2019, MAT SCI ENG C-MATER, V96, P904, DOI 10.1016/j.msec.2018.11.062
   Tao J, 2019, ACTA BIOMATER, V90, P49, DOI 10.1016/j.actbio.2019.03.047
   Thompson BC, 2015, ADV MATER, V27, P7563, DOI 10.1002/adma.201500411
   Tian XF, 2018, ELECTROMAGN BIOL MED, V37, P114, DOI 10.1080/15368378.2018.1458627
   Viale-Bouroncle S, 2014, BIOCHEM BIOPH RES CO, V443, P500, DOI 10.1016/j.bbrc.2013.11.120
   Vijayavenkataraman S, 2019, ARTIF ORGANS, V43, P515, DOI 10.1111/aor.13360
   Wray LS, 2011, J BIOMED MATER RES B, V99B, P89, DOI 10.1002/jbm.b.31875
   Wu ZX, 2021, MAT SCI ENG C-MATER, V129, DOI 10.1016/j.msec.2021.112393
   Wu ZX, 2020, MAT SCI ENG C-MATER, V109, DOI 10.1016/j.msec.2019.110530
   Xia L, 2019, NEURAL PLAST, V2019, DOI 10.1155/2019/3608386
   Xue JJ, 2018, MACROMOL BIOSCI, V18, DOI 10.1002/mabi.201800090
   Yao Ruzhan, 2018, Zhongguo Xiu Fu Chong Jian Wai Ke Za Zhi, V32, P1483, DOI 10.7507/1002-1892.201804096
   Yao Y, 2018, J BIOMED MATER RES B, V106, P2131, DOI 10.1002/jbm.b.34020
   Yu H, 2017, J MECH BEHAV BIOMED, V68, P134, DOI 10.1016/j.jmbbm.2017.01.038
   Yu XL, 2020, POLYMERS-BASEL, V12, DOI 10.3390/polym12081637
   Zanotti S, 2013, J BIOL CHEM, V288, P21547, DOI 10.1074/jbc.M113.489435
   Zhang J, 2018, ACS BIOMATER SCI ENG, V4, P3036, DOI 10.1021/acsbiomaterials.8b00804
   Zhang QZ, 2018, SCI REP-UK, V8, DOI 10.1038/s41598-018-24888-w
   Zhang YQ, 2021, NAT COMMUN, V12, DOI 10.1038/s41467-021-26769-9
   Zimmerman G, 2006, CELL TISSUE RES, V326, P655, DOI 10.1007/s00441-006-0239-8
NR 72
TC 2
Z9 2
U1 21
U2 54
PU IOP Publishing Ltd
PI BRISTOL
PA TEMPLE CIRCUS, TEMPLE WAY, BRISTOL BS1 6BE, ENGLAND
SN 1758-5082
EI 1758-5090
J9 BIOFABRICATION
JI Biofabrication
PD JUL 1
PY 2024
VL 16
IS 3
AR 035013
DI 10.1088/1758-5090/ad3d8a
PG 19
WC Engineering, Biomedical; Materials Science, Biomaterials
WE Science Citation Index Expanded (SCI-EXPANDED)
SC Engineering; Materials Science
GA PP2I6
UT WOS:001215212600001
PM 38604162
OA hybrid
DA 2025-07-17
ER

PT J
AU Liu, YQ
   Shang, YQ
   Wang, Z
   Gao, HX
   Jin, NN
   Zhang, WH
   Shen, HY
   Sun, SL
   Wang, DZ
   Wang, ZW
   Gu, XS
   Yang, YM
   Li, GC
AF Liu, Yaqiong
   Shang, Yuqing
   Wang, Zhen
   Gao, Hongxia
   Jin, Nana
   Zhang, Weihao
   Shen, Huoyun
   Sun, Shaolan
   Wang, Dongzhi
   Wang, Zhiwei
   Gu, Xiaosong
   Yang, Yumin
   Li, Guicai
TI From microsphere synthesis to neural tissue regeneration: Unraveling the
   potentials and progress
SO COMPOSITES PART B-ENGINEERING
LA English
DT Article
DE Microspheres; Fabrication strategy; Function optimization; Tissue
   engineering; Nerve regeneration
ID TRAUMATIC BRAIN-INJURY; LOADED ALGINATE MICROSPHERES; DRUG-DELIVERY;
   BONE REGENERATION; INJECTABLE HYDROGEL; PHYSICOCHEMICAL
   CHARACTERIZATION; NANOFIBROUS MICROSPHERES; COMPOSITE MICROSPHERES;
   ELECTRICAL-STIMULATION; PHOTOTHERMAL THERAPY
AB Microspheres have been extensively employed as drug delivery systems within the realm of tissue engineering, owing to their remarkable controlled release capabilities. The inherent properties of microspheres, with respect to size and structure, endow them with the ability to form tiny porous network architectures. These architectures can serve as platforms for the delivery of growth factors, drugs, or nanoscale materials, thereby progressively emerging as fundamental constituents in the fabrication of tissue regeneration scaffolds. In the domain of neural tissue engineering, microspheres represent ideal carriers, as they are capable of furnishing multifactorial cues during nerve tissue repair. Such cues encompass the delivery of chemical signals essential for neuronal communication, the conveyance of biological factors conducive to axon outgrowth, and the responsiveness to physical stimulations. Nevertheless, a comprehensive and systematic work summary regarding the application of microspheres in neural tissue engineering remains scarce. Consequently, in this review, we initially conduct a systematic overview of the preparation methodologies, optimization strategies in terms of smart responsiveness, and characterization techniques of diverse microspheres. Additionally, we further consolidate the application of microsphere-based scaffolds in the remediation of nerve injuries, including traumatic brain injury, spinal cord injury, and peripheral nerve injury. Finally, the challenges and prospective directions pertaining to microspheres in tissue engineering are deliberated. The current work is anticipated to offer valuable references for the advancement of microspheres in the domain of various tissue engineering applications.
[truncated: 3,277,216 more chars]
