# Supplementary material for: Hydrogel research in peripheral nerve injury repair: a comprehensive multi-database bibliometric analysis (2015–2025)
Source: Front Neurol. 2026 Apr 29;17:1763950. doi: 10.3389/fneur.2026.1763950 (PMC13167558; doi:10.3389/fneur.2026.1763950)
Supplement: Supplementary file 2 [file Supplementary_file_2.zip › Data/Processed data/Deduplicate code.py]

#!/usr/bin/env python3
# -*- coding: utf-8 -*-
"""
文献计量学数据合并去重脚本
============================
功能：合并WoSCC、Scopus、PubMed三个数据库的检索结果，进行分层去重，
      输出为VOSviewer和CiteSpace兼容的WoS格式文件。

作者: Generated by AI
日期: 2024
"""

import pandas as pd
import numpy as np
import re
import os
from collections import defaultdict


def parse_wos_file(content):
    """
    解析WoSCC纯文本文件
    
    参数:
        content: 文件内容字符串
    返回:
        解析后的记录列表，每条记录为字典
    """
    records = []
    # 分割记录 (每篇文献以 PT J 开头)
    raw_records = content.split('PT J')[1:]  # 第一个为空
    
    for raw in raw_records:
        record = {}
        lines = raw.strip().split('\n')
        current_field = None
        current_value = []
        
        for line in lines:
            if len(line) >= 2 and line[:2].isupper() and line[2:3] == ' ':
                # 保存前一个字段
                if current_field:
                    record[current_field] = '\n'.join(current_value).strip()
                # 开始新字段
                current_field = line[:2]
                current_value = [line[3:]]
            elif line.startswith('   '):
                # 续行
                current_value.append(line.strip())
            else:
                # 保存前一个字段
                if current_field:
                    record[current_field] = '\n'.join(current_value).strip()
                    current_field = None
                    current_value = []
        
        # 保存最后一个字段
        if current_field:
            record[current_field] = '\n'.join(current_value).strip()
        
        records.append(record)
    
    return records


def parse_pubmed_file(content):
    """
    解析PubMed纯文本文件
    
    参数:
        content: 文件内容字符串
    返回:
        解析后的记录列表，每条记录为字典
    """
    records = []
    # 分割记录 (每篇文献以 PMID- 开头)
    raw_records = content.split('PMID-')[1:]
    
    for raw in raw_records:
        record = {}
        lines = raw.strip().split('\n')
        current_field = None
        current_value = []
        
        for line in lines:
            # 检查是否是新字段行 (格式: "XX  - value" 或 "XX  -")
            if len(line) >= 5 and line[:2].isupper() and line[2:4] == '  ' and line[4] == '-':
                # 保存前一个字段
                if current_field:
                    record[current_field] = '\n'.join(current_value).strip()
                # 开始新字段
                current_field = line[:2].strip()
                current_value = [line[6:]]
            elif line.startswith('      '):
                # 续行 (6个空格)
                current_value.append(line[6:])
            else:
                # 保存前一个字段
                if current_field:
                    record[current_field] = '\n'.join(current_value).strip()
                    current_field = None
                    current_value = []
        
        # 保存最后一个字段
        if current_field:
            record[current_field] = '\n'.join(current_value).strip()
        
        records.append(record)
    
    return records


def extract_wos_key_fields(records):
    """
    提取WoSCC关键字段用于去重
    
    参数:
        records: WoSCC解析后的记录列表
    返回:
        包含关键字段的字典列表
    """
    data = []
    for i, rec in enumerate(records):
        # 提取DOI
        doi = rec.get('DI', '').strip().lower()
        
        # 提取标题 - 规范化处理
        title = rec.get('TI', '').strip().lower()
        title = re.sub(r'[^\w\s]', '', title)  # 去除标点
        title = re.sub(r'\s+', ' ', title)  # 规范化空格
        
        # 提取年份
        year = rec.get('PY', '').strip()
        
        # 提取第一作者
        au_field = rec.get('AU', '')
        first_author = au_field.split('\n')[0].strip() if au_field else ''
        first_author = re.sub(r',.*$', '', first_author)  # 只保留姓氏
        
        # 提取关键词
        keywords = rec.get('DE', '').replace('\n', '; ').strip()
        
        # 提取来源期刊
        source = rec.get('SO', '').strip()
        
        data.append({
            'source_db': 'WoSCC',
            'index': i,
            'doi': doi,
            'title': title,
            'year': year,
            'first_author': first_author.lower(),
            'keywords': keywords,
            'source': source,
            'raw_record': rec
        })
    return data


def extract_scopus_key_fields(df):
    """
    提取Scopus关键字段用于去重
    
    参数:
        df: Scopus CSV读取后的DataFrame
    返回:
        包含关键字段的字典列表
    """
    data = []
    for i, row in df.iterrows():
        # 提取DOI
        doi = str(row.get('DOI', '')).strip().lower()
        if doi == 'nan':
            doi = ''
        
        # 提取标题 - 规范化处理
        title = str(row.get('文献标题', '')).strip().lower()
        title = re.sub(r'[^\w\s]', '', title)
        title = re.sub(r'\s+', ' ', title)
        
        # 提取年份
        year = str(row.get('年份', '')).strip()
        if year == 'nan':
            year = ''
        
        # 提取第一作者
        authors = str(row.get('作者', ''))
        first_author = authors.split(';')[0].strip() if authors and authors != 'nan' else ''
        first_author = re.sub(r',.*$', '', first_author)
        
        # 提取关键词
        keywords = str(row.get('作者关键字', '')).strip() if str(row.get('作者关键字', '')) != 'nan' else ''
        
        # 提取来源期刊
        source = str(row.get('来源出版物名称', '')).strip() if str(row.get('来源出版物名称', '')) != 'nan' else ''
        
        data.append({
            'source_db': 'Scopus',
            'index': i,
            'doi': doi,
            'title': title,
            'year': year,
            'first_author': first_author.lower(),
            'keywords': keywords,
            'source': source,
            'raw_record': row.to_dict()
        })
    return data


def extract_pubmed_key_fields(records):
    """
    提取PubMed关键字段用于去重
    
    参数:
        records: PubMed解析后的记录列表
    返回:
        包含关键字段的字典列表
    """
    data = []
    for i, rec in enumerate(records):
        # 提取DOI (从LID字段)
        doi = ''
        lid = rec.get('LID', '')
        if lid and '[doi]' in lid:
            doi = lid.split('[doi]')[0].strip().lower()
        
        # 提取标题 - 规范化处理
        title = rec.get('TI', '').strip().lower()
        title = re.sub(r'[^\w\s]', '', title)
        title = re.sub(r'\s+', ' ', title)
        
        # 提取年份
        dp = rec.get('DP', '').strip()
        year = dp[:4] if dp and dp[:4].isdigit() else ''
        
        # 提取第一作者
        au_field = rec.get('FAU', '') or rec.get('AU', '')
        first_author = au_field.split('\n')[0].strip() if au_field else ''
        first_author = re.sub(r',.*$', '', first_author)
        
        # 提取关键词
        keywords = rec.get('OT', '').replace('\n', '; ').strip()
        
        # 提取来源期刊
        source = rec.get('TA', '').strip()
        
        data.append({
            'source_db': 'PubMed',
            'index': i,
            'doi': doi,
            'title': title,
            'year': year,
            'first_author': first_author.lower(),
            'keywords': keywords,
            'source': source,
            'raw_record': rec
        })
    return data


def deduplicate_records(wos_data, scopus_data, pubmed_data):
    """
    分层去重处理
    
    以WoSCC为主数据库，按照三层分层匹配策略进行去重：
    - Tier 1: DOI精确匹配（最高优先级）
    - Tier 2: 精确标题匹配
    - Tier 3: 标题+年份+第一作者组合匹配
    
    参数:
        wos_data: WoSCC提取的关键字段列表
        scopus_data: Scopus提取的关键字段列表
        pubmed_data: PubMed提取的关键字段列表
    返回:
        (all_unique_records, dedup_stats, scopus_all, pubmed_all)
    """
    
    # 统计信息
    dedup_stats = {
        'woscc_total': len(wos_data),
        'scopus_total': len(scopus_data),
        'pubmed_total': len(pubmed_data),
        'scopus_dup_by_doi': 0,
        'scopus_dup_by_title': 0,
        'scopus_dup_by_combo': 0,
        'pubmed_dup_by_doi': 0,
        'pubmed_dup_by_title': 0,
        'pubmed_dup_by_combo': 0,
        'scopus_unique': 0,
        'pubmed_unique': 0
    }
    
    # 创建WoSCC的查找索引
    wos_doi_set = set()
    wos_title_set = set()
    wos_combo_set = set()  # title+year+first_author
    
    for rec in wos_data:
        if rec['doi']:
            wos_doi_set.add(rec['doi'])
        if rec['title']:
            wos_title_set.add(rec['title'])
        combo_key = f"{rec['title']}|{rec['year']}|{rec['first_author']}"
        if rec['title'] and rec['year']:
            wos_combo_set.add(combo_key)
    
    # 处理Scopus记录
    scopus_unique = []
    for rec in scopus_data:
        is_duplicate = False
        dup_method = None
        
        # 第一层：DOI匹配
        if rec['doi'] and rec['doi'] in wos_doi_set:
            is_duplicate = True
            dup_method = 'DOI'
            dedup_stats['scopus_dup_by_doi'] += 1
        # 第二层：精确标题匹配
        elif rec['title'] and rec['title'] in wos_title_set:
            is_duplicate = True
            dup_method = 'Title'
            dedup_stats['scopus_dup_by_title'] += 1
        # 第三层：标题+年份+第一作者匹配
        else:
            combo_key = f"{rec['title']}|{rec['year']}|{rec['first_author']}"
            if rec['title'] and rec['year'] and combo_key in wos_combo_set:
                is_duplicate = True
                dup_method = 'Title+Year+FirstAuthor'
                dedup_stats['scopus_dup_by_combo'] += 1
        
        if not is_duplicate:
            scopus_unique.append(rec)
            dedup_stats['scopus_unique'] += 1
        else:
            rec['duplicate'] = True
            rec['dup_method'] = dup_method
            rec['dup_source'] = 'WoSCC'
    
    # 处理PubMed记录
    pubmed_unique = []
    for rec in pubmed_data:
        is_duplicate = False
        dup_method = None
        
        # 第一层：DOI匹配
        if rec['doi'] and rec['doi'] in wos_doi_set:
            is_duplicate = True
            dup_method = 'DOI'
            dedup_stats['pubmed_dup_by_doi'] += 1
        # 第二层：精确标题匹配
        elif rec['title'] and rec['title'] in wos_title_set:
            is_duplicate = True
            dup_method = 'Title'
            dedup_stats['pubmed_dup_by_title'] += 1
        # 第三层：标题+年份+第一作者匹配
        else:
            combo_key = f"{rec['title']}|{rec['year']}|{rec['first_author']}"
            if rec['title'] and rec['year'] and combo_key in wos_combo_set:
                is_duplicate = True
                dup_method = 'Title+Year+FirstAuthor'
                dedup_stats['pubmed_dup_by_combo'] += 1
        
        if not is_duplicate:
            pubmed_unique.append(rec)
            dedup_stats['pubmed_unique'] += 1
        else:
            rec['duplicate'] = True
            rec['dup_method'] = dup_method
            rec['dup_source'] = 'WoSCC'
    
    # 合并所有唯一记录 (WoSCC全部 + Scopus唯一 + PubMed唯一)
    all_unique = wos_data + scopus_unique + pubmed_unique
    
    return all_unique, dedup_stats, scopus_data, pubmed_data


def convert_to_wos_format(records):
    """
    将合并后的记录转换为WoS纯文本格式
    
    这是VOSviewer和CiteSpace都能识别的标准格式
    
    参数:
        records: 合并后的唯一记录列表
    返回:
        WoS格式的字符串
    """
    output_lines = []
    output_lines.append("FN Clarivate Analytics Web of Science")
    output_lines.append("VR 1.0")
    
    for rec in records:
        db_type = rec['source_db']
        raw = rec['raw_record']
        
        output_lines.append("PT J")  # Publication Type: Journal
        
        if db_type == 'WoSCC':
            # 直接使用原始WoS记录
            # 作者
            if 'AU' in raw:
                output_lines.append(f"AU {raw['AU']}")
            if 'AF' in raw:
                output_lines.append(f"AF {raw['AF']}")
            
            # 标题
            if 'TI' in raw:
                output_lines.append(f"TI {raw['TI']}")
            
            # 来源
            if 'SO' in raw:
                output_lines.append(f"SO {raw['SO']}")
            if 'LA' in raw:
                output_lines.append(f"LA {raw['LA']}")
            if 'DT' in raw:
                output_lines.append(f"DT {raw['DT']}")
            
            # 关键词 (保留)
            if 'DE' in raw:
                output_lines.append(f"DE {raw['DE']}")
            if 'ID' in raw:
                output_lines.append(f"ID {raw['ID']}")
            
            # 摘要
            if 'AB' in raw:
                output_lines.append(f"AB {raw['AB']}")
            
            # 作者地址
            if 'C1' in raw:
                output_lines.append(f"C1 {raw['C1']}")
            if 'RP' in raw:
                output_lines.append(f"RP {raw['RP']}")
            
            # 其他字段
            if 'EM' in raw:
                output_lines.append(f"EM {raw['EM']}")
            if 'FU' in raw:
                output_lines.append(f"FU {raw['FU']}")
            if 'FX' in raw:
                output_lines.append(f"FX {raw['FX']}")
            if 'CR' in raw:
                output_lines.append(f"CR {raw['CR']}")
            if 'NR' in raw:
                output_lines.append(f"NR {raw['NR']}")
            if 'TC' in raw:
                output_lines.append(f"TC {raw['TC']}")
            if 'Z9' in raw:
                output_lines.append(f"Z9 {raw['Z9']}")
            if 'U1' in raw:
                output_lines.append(f"U1 {raw['U1']}")
            if 'U2' in raw:
                output_lines.append(f"U2 {raw['U2']}")
            
            # 出版信息
            if 'PY' in raw:
                output_lines.append(f"PY {raw['PY']}")
            if 'VL' in raw:
                output_lines.append(f"VL {raw['VL']}")
            if 'IS' in raw:
                output_lines.append(f"IS {raw['IS']}")
            if 'BP' in raw:
                output_lines.append(f"BP {raw['BP']}")
            if 'EP' in raw:
                output_lines.append(f"EP {raw['EP']}")
            if 'DI' in raw:
                output_lines.append(f"DI {raw['DI']}")
            if 'PG' in raw:
                output_lines.append(f"PG {raw['PG']}")
            if 'WC' in raw:
                output_lines.append(f"WC {raw['WC']}")
            if 'WE' in raw:
                output_lines.append(f"WE {raw['WE']}")
            if 'SC' in raw:
                output_lines.append(f"SC {raw['SC']}")
            if 'GA' in raw:
                output_lines.append(f"GA {raw['GA']}")
            if 'UT' in raw:
                output_lines.append(f"UT {raw['UT']}")
                
        elif db_type == 'Scopus':
            # 转换Scopus记录为WoS格式
            # 作者
            authors = raw.get('作者', '')
            if authors and authors != 'nan':
                au_list = [a.strip() for a in str(authors).split(';')]
                output_lines.append(f"AU {'\n   '.join(au_list)}")
            
            # 作者全名
            full_names = raw.get('Author full names', '')
            if full_names and full_names != 'nan':
                fn_list = [f.strip() for f in str(full_names).split(';')]
                output_lines.append(f"AF {'\n   '.join(fn_list)}")
            
            # 标题
            title = raw.get('文献标题', '')
            if title and title != 'nan':
                output_lines.append(f"TI {title}")
            
            # 来源
            source = raw.get('来源出版物名称', '')
            if source and source != 'nan':
                output_lines.append(f"SO {source}")
            
            output_lines.append("LA English")
            doc_type = raw.get('文献类型', '')
            if doc_type and doc_type != 'nan':
                output_lines.append(f"DT {doc_type}")
            else:
                output_lines.append("DT Article")
            
            # 关键词 (保留)
            keywords = raw.get('作者关键字', '')
            if keywords and keywords != 'nan':
                output_lines.append(f"DE {keywords}")
            
            # 摘要
            abstract = raw.get('摘要', '')
            if abstract and abstract != 'nan':
                output_lines.append(f"AB {abstract}")
            
            # 作者地址
            affil = raw.get('归属机构', '')
            if affil and affil != 'nan':
                output_lines.append(f"C1 {affil}")
            
            # 出版信息
            year = raw.get('年份', '')
            if year and year != 'nan':
                output_lines.append(f"PY {year}")
            
            vol = raw.get('卷', '')
            if vol and vol != 'nan':
                output_lines.append(f"VL {vol}")
            
            issue = raw.get('期', '')
            if issue and issue != 'nan':
                output_lines.append(f"IS {issue}")
            
            # 页码
            sp = raw.get('起始页码', '')
            ep = raw.get('结束页码', '')
            if sp and sp != 'nan':
                output_lines.append(f"BP {sp}")
            if ep and ep != 'nan':
                output_lines.append(f"EP {ep}")
            
            # DOI
            doi = raw.get('DOI', '')
            if doi and doi != 'nan':
                output_lines.append(f"DI {doi}")
            
            # PubMed ID
            pmid = raw.get('PubMed ID', '')
            if pmid and pmid != 'nan':
                output_lines.append(f"PM {pmid}")
            
            # EID
            eid = raw.get('EID', '')
            if eid and eid != 'nan':
                output_lines.append(f"UT {eid}")
                
        elif db_type == 'PubMed':
            # 转换PubMed记录为WoS格式
            raw_rec = raw
            
            # 作者
            if 'AU' in raw_rec:
                au_list = raw_rec['AU'].split('\n')
                output_lines.append(f"AU {'\n   '.join(au_list)}")
            elif 'FAU' in raw_rec:
                fau_list = raw_rec['FAU'].split('\n')
                # 转换为缩写格式
                au_list = []
                for fau in fau_list:
                    parts = fau.split(',')
                    if len(parts) >= 2:
                        surname = parts[0].strip()
                        given = parts[1].strip()
                        initials = ''.join([c for c in given if c.isupper()])
                        au_list.append(f"{surname} {initials}")
                    else:
                        au_list.append(fau)
                output_lines.append(f"AU {'\n   '.join(au_list)}")
            
            # 作者全名
            if 'FAU' in raw_rec:
                output_lines.append(f"AF {raw_rec['FAU']}")
            
            # 标题
            if 'TI' in raw_rec:
                output_lines.append(f"TI {raw_rec['TI']}")
            
            # 来源
            if 'TA' in raw_rec:
                output_lines.append(f"SO {raw_rec['TA']}")
            
            output_lines.append("LA English")
            output_lines.append("DT Article")
            
            # 关键词 (保留)
            if 'OT' in raw_rec:
                keywords = raw_rec['OT'].replace('\n', '; ')
                output_lines.append(f"DE {keywords}")
            if 'MH' in raw_rec:
                mesh = raw_rec['MH'].replace('\n', '; ')
                output_lines.append(f"ID {mesh}")
            
            # 摘要
            if 'AB' in raw_rec:
                output_lines.append(f"AB {raw_rec['AB']}")
            
            # 作者地址
            if 'AD' in raw_rec:
                output_lines.append(f"C1 {raw_rec['AD']}")
            
            # 出版信息
            if 'DP' in raw_rec:
                dp = raw_rec['DP']
                year = dp[:4] if dp[:4].isdigit() else ''
                if year:
                    output_lines.append(f"PY {year}")
            
            if 'VI' in raw_rec:
                output_lines.append(f"VL {raw_rec['VI']}")
            
            if 'IP' in raw_rec:
                output_lines.append(f"IS {raw_rec['IP']}")
            
            if 'PG' in raw_rec:
                output_lines.append(f"BP {raw_rec['PG']}")
            
            # DOI
            if 'LID' in raw_rec and '[doi]' in raw_rec['LID']:
                doi = raw_rec['LID'].split('[doi]')[0].strip()
                output_lines.append(f"DI {doi}")
            
            # PMID
            if 'PMID' in raw_rec:
                output_lines.append(f"PM {raw_rec['PMID']}")
            
            if 'PMC' in raw_rec:
                output_lines.append(f"UT {raw_rec['PMC']}")
        
        output_lines.append("ER")  # End of Record
        output_lines.append("")  # 空行
    
    output_lines.append("EF")  # End of File
    return '\n'.join(output_lines)


def print_dedup_report(stats, total_unique):
    """
    打印去重报告
    
    参数:
        stats: 去重统计字典
        total_unique: 最终唯一记录数
    """
    print("=" * 70)
    print("去重统计报告")
    print("=" * 70)
    print(f"\n【原始记录数】")
    print(f"  WoSCC:  {stats['woscc_total']} 条")
    print(f"  Scopus: {stats['scopus_total']} 条")
    print(f"  PubMed: {stats['pubmed_total']} 条")
    print(f"  总计:   {stats['woscc_total'] + stats['scopus_total'] + stats['pubmed_total']} 条")
    
    print(f"\n【Scopus去重详情】")
    print(f"  DOI匹配重复:              {stats['scopus_dup_by_doi']} 条")
    print(f"  精确标题匹配重复:          {stats['scopus_dup_by_title']} 条")
    print(f"  标题+年份+第一作者匹配重复: {stats['scopus_dup_by_combo']} 条")
    print(f"  重复小计:                 {stats['scopus_dup_by_doi'] + stats['scopus_dup_by_title'] + stats['scopus_dup_by_combo']} 条")
    print(f"  保留唯一记录:             {stats['scopus_unique']} 条")
    
    print(f"\n【PubMed去重详情】")
    print(f"  DOI匹配重复:              {stats['pubmed_dup_by_doi']} 条")
    print(f"  精确标题匹配重复:          {stats['pubmed_dup_by_title']} 条")
    print(f"  标题+年份+第一作者匹配重复: {stats['pubmed_dup_by_combo']} 条")
    print(f"  重复小计:                 {stats['pubmed_dup_by_doi'] + stats['pubmed_dup_by_title'] + stats['pubmed_dup_by_combo']} 条")
    print(f"  保留唯一记录:             {stats['pubmed_unique']} 条")
    
    print(f"\n【合并后结果】")
    print(f"  WoSCC记录:      {stats['woscc_total']} 条")
    print(f"  Scopus唯一记录: {stats['scopus_unique']} 条")
    print(f"  PubMed唯一记录: {stats['pubmed_unique']} 条")
    print(f"  合并后总计:     {total_unique} 条")
    print(f"  删除重复总数:   {stats['scopus_total'] + stats['pubmed_total'] - stats['scopus_unique'] - stats['pubmed_unique']} 条")
    print("=" * 70)


def main():
    """
    主函数 - 执行完整的去重流程
    """
    # 设置文件路径 (请根据实际情况修改)
    wos_file = 'WoSCC-download1-374.txt'  # WoSCC文件路径
    scopus_file = 'Scopus-download1-287.csv'  # Scopus文件路径
    pubmed_file = 'PubMed-download1-135.txt'  # PubMed文件路径
    output_file = 'Merged_WoS_Format.txt'  # 输出文件路径
    
    print("=" * 70)
    print("文献计量学数据合并去重工具")
    print("=" * 70)
    
    # 检查文件是否存在
    for f in [wos_file, scopus_file, pubmed_file]:
        if not os.path.exists(f):
            print(f"错误: 找不到文件 '{f}'")
            print("请确保数据文件在当前目录中，或修改文件路径")
            return
    
    print("\n【步骤 1/5】读取数据文件...")
    
    # 读取WoSCC文件
    with open(wos_file, 'r', encoding='utf-8-sig') as f:
        wos_content = f.read()
    print(f"  ✓ WoSCC: {len(wos_content):,} 字符")
    
    # 读取Scopus文件
    scopus_df = pd.read_csv(scopus_file, encoding='utf-8-sig')
    print(f"  ✓ Scopus: {len(scopus_df)} 条记录")
    
    # 读取PubMed文件
    with open(pubmed_file, 'r', encoding='utf-8-sig') as f:
        pubmed_content = f.read()
    print(f"  ✓ PubMed: {len(pubmed_content):,} 字符")
    
    print("\n【步骤 2/5】解析数据文件...")
    
    # 解析WoSCC
    wos_records = parse_wos_file(wos_content)
    print(f"  ✓ WoSCC解析: {len(wos_records)} 条记录")
    
    # 解析PubMed
    pubmed_records = parse_pubmed_file(pubmed_content)
    print(f"  ✓ PubMed解析: {len(pubmed_records)} 条记录")
    
    print("\n【步骤 3/5】提取关键字段...")
    
    # 提取关键字段
    wos_data = extract_wos_key_fields(wos_records)
    scopus_data = extract_scopus_key_fields(scopus_df)
    pubmed_data = extract_pubmed_key_fields(pubmed_records)
    
    print(f"  ✓ WoSCC: {len(wos_data)} 条")
    print(f"  ✓ Scopus: {len(scopus_data)} 条")
    print(f"  ✓ PubMed: {len(pubmed_data)} 条")
    
    print("\n【步骤 4/5】执行分层去重...")
    print("  去重规则 (以WoSCC为主数据库):")
    print("    - Tier 1: DOI精确匹配")
    print("    - Tier 2: 精确标题匹配")
    print("    - Tier 3: 标题+年份+第一作者组合匹配")
    
    # 执行去重
    all_unique_records, stats, scopus_all, pubmed_all = deduplicate_records(
        wos_data, scopus_data, pubmed_data
    )
    
    # 打印去重报告
    print_dedup_report(stats, len(all_unique_records))
    
    print("\n【步骤 5/5】生成输出文件...")
    
    # 转换为WoS格式
    wos_output = convert_to_wos_format(all_unique_records)
    
    # 保存文件
    with open(output_file, 'w', encoding='utf-8') as f:
        f.write(wos_output)
    
    print(f"  ✓ 输出文件: {output_file}")
    print(f"  ✓ 文件大小: {len(wos_output):,} 字符")
    print(f"  ✓ 记录数量: {len(all_unique_records)} 条")
    
    # 验证关键词保留
    import re
    de_count = len(re.findall(r'\nDE ', wos_output))
    id_count = len(re.findall(r'\nID ', wos_output))
    print(f"  ✓ DE字段 (Author Keywords): {de_count} 条")
    print(f"  ✓ ID字段 (Keywords Plus): {id_count} 条")
    
    print("\n" + "=" * 70)
    print("去重完成! 输出文件可直接导入VOSviewer或CiteSpace")
    print("=" * 70)


if __name__ == '__main__':
    main()
