# Supplementary material for: Hydrogel research in peripheral nerve injury repair: a comprehensive multi-database bibliometric analysis (2015–2025)
Source: Front Neurol. 2026 Apr 29;17:1763950. doi: 10.3389/fneur.2026.1763950 (PMC13167558; doi:10.3389/fneur.2026.1763950)
Supplement: Supplementary file 2 [file Supplementary_file_2.zip › Data/Processed data/deduplicated_502_record.txt]

FN Clarivate Analytics Web of Science
VR 1.0
PT J
AU Fang, JQ Xu, B Jin, XH Chen, F Liu, SH Liu, SF Wang, S Zhang, F Song, KH Wang, JG Nan, LP Liu, JJ
AF Fang, Jiaqi Xu, Bo Jin, Xuehan Chen, Feng Liu, Shuhao Liu, Shengfu Wang, Sen Zhang, Fan Song, Kaihang Wang, Jianguang Nan, Liping Liu, Junjian
TI Nerve Guide Conduits Integrated with Fisetin-Loaded Chitosan Hydrogels for Reducing Oxidative Stress, Inflammation, and Nerve Regeneration
SO MACROMOLECULAR BIOSCIENCE
LA English
DT Article
DE chitosan; drug sustained release; electrospinning; fisetin; nerve conduits; nerve injury; peripheral nerve regenerations
ID INJURY; CELLS; INHIBITION
AB Peripheral nerve injuries (PNI) represent a prevalent and severe category of damage resulting from traumatic incidents. Predominantly, the deficiency in nerve regeneration can be ascribed to enduring inflammatory reactions, hence imposing substantial clinical implications for patients. Fisetin, a flavonoid derived from plants, is naturally present in an array of vegetables and fruits, including strawberries, apples, onions, and cucumbers. It exhibits immunomodulatory properties through the reduction of inflammation and oxidative stress. In the present research, a nerve defect is addressed for the first time utilizing a scaffold primed for controlled fisetin release. In this regard, fisetin-loaded chitosan hydrogels are incorporated into the lumen of polycaprolactone (PCL) nerve guide conduits (NGCs). The hydrogel maintained a steady release of an appropriate fisetin dosage. The study outcomes indicated that the fisetin/chitosan/polycaprolactone (FIS/CS/PCL) NGCs amplified Schwann cell proliferation and neural expression, curtailed oxidative stress, alleviated inflammation, and improved functions, electrophysiological properties, and morphology. This pioneering scaffold has the potential to contribute significantly to the field of neuroengineering. A novel approach involving fisetin-loaded chitosan hydrogels in polycaprolactone nerve guide conduits (FIS/CS/PCL NGCs) exhibits controlled release and enhances nerve regeneration. This pioneering neuroengineering scaffold shows promise in promoting Schwann cell proliferation, reducing oxidative stress, alleviating inflammation, and improving neural functions and morphology, offering significant clinical implications for treating traumatic peripheral nerve injuries. image
C1 [Fang, Jiaqi; Xu, Bo; Jin, Xuehan; Chen, Feng; Liu, Shuhao; Liu, Shengfu; Wang, Sen; Zhang, Fan; Song, Kaihang; Wang, Jianguang; Nan, Liping; Liu, Junjian] Tongji Univ, Shanghai Peoples Hosp 10, Sch Med, Dept Orthopaed, Shanghai 200000, Peoples R China. [Wang, Jianguang] Second Peoples Hosp Kashi, Dept Clin Lab, Kashi 844000, Xinjiang, Peoples R China.
C3 Tongji University
RP Wang, JG; Nan, LP; Liu, JJ (corresponding author), Tongji Univ, Shanghai Peoples Hosp 10, Sch Med, Dept Orthopaed, Shanghai 200000, Peoples R China.; Wang, JG (corresponding author), Second Peoples Hosp Kashi, Dept Clin Lab, Kashi 844000, Xinjiang, Peoples R China.
EM wangjianguang@tongji.edu.cn; nlpgwkys@sina.com; jjliu@tongji.edu.cn
RI CHEN, Feng/E-4310-2016; Wang, Jianguang/AAU-2337-2020
OI CHEN, Feng/0000-0002-1162-1684; Fang, Jiaqi/0009-0001-9565-2575
FU Science and Technology Commission of Shanghai Municipality; Fundamental Research Funds for the Central Universities [22120210582]; [19441901900];  [19ZR1439700]
FX J.F., B.X., and X.J. equally contributed to this article. J.F., B.X., and X.J. wrote the manuscript and contributed equally to this work. L.N. and J.L. conceived and designed the project. S.W. analyzed the data. F.C., J.W., and S.L. were responsible for the methods. S.L. and F.Z. provided the resources and undertook supervision. K.S. provided the software. All authors have read and agreed to the published version of the manuscript. This research was supported by grants from the Science and Technology Commission of Shanghai Municipality (19441901900 and 19ZR1439700) co-financed by the Fundamental Research Funds for the Central Universities (22120210582).
CR Brennan DA, 2018, ADV HEALTHC MATER, V7, DOI 10.1002/adhm.201701277 Carvalho CR, 2019, ADV DRUG DELIVER REV, V148, P308, DOI 10.1016/j.addr.2019.01.006 Chen PW, 2015, ACTA NEUROPATHOL, V130, P605, DOI 10.1007/s00401-015-1482-4 Chen TY, 2021, BIOMATERIALS, V269, DOI 10.1016/j.biomaterials.2020.120608 Chen ZM, 2023, J AM CHEM SOC, V145, P24302, DOI 10.1021/jacs.3c09143 Cui J, 2021, NEUROREPORT, V32, P296, DOI 10.1097/WNR.0000000000001596 Dong XZ, 2022, BIOMATERIALS, V280, DOI 10.1016/j.biomaterials.2021.121288 Echeverry C, 2015, NEUROTOX RES, V27, P31, DOI 10.1007/s12640-014-9483-y Elsallabi O., 2022, MOLECULES, V28, P27 Fang JQ, 2023, BIOMATER SCI-UK, V11, P7909, DOI 10.1039/d3bm00920c Garg K, 2013, BIOMATERIALS, V34, P4439, DOI 10.1016/j.biomaterials.2013.02.065 Hanwright PJ, 2022, BIOMATERIALS, V280, DOI 10.1016/j.biomaterials.2021.121244 Hu GM, 2023, ADV SCI, V10, DOI 10.1002/advs.202301096 Hu YN, 2022, ACS NANO, V16, P1868, DOI 10.1021/acsnano.1c11627 Huang L, 2022, OXID MED CELL LONGEV, V2022, DOI 10.1155/2022/5918218 Huang Q, 2021, ACS APPL MATER INTER, V13, P112, DOI 10.1021/acsami.0c16391 Jiang HQ, 2022, MATER TODAY BIO, V13, DOI 10.1016/j.mtbio.2022.100211 Jin BH, 2023, ADV SCI, V10, DOI 10.1002/advs.202203296 Jin XH, 2022, J MATER CHEM B, V10, P8771, DOI 10.1039/d2tb01624a Khan H, 2021, SEMIN CANCER BIOL, V69, P200, DOI 10.1016/j.semcancer.2019.07.023 Kim T. W., 2023, INT J MOL SCI, V25, P24 Lee JD, 2009, INT IMMUNOPHARMACOL, V9, P268, DOI 10.1016/j.intimp.2008.11.005 Liang K, 2019, J FUNCT FOODS, V55, P391, DOI 10.1016/j.jff.2019.01.052 Liu K, 2022, CARBOHYD POLYM, V298, DOI 10.1016/j.carbpol.2022.120047 Maher Pamela, 2021, Brain Plast, V6, P155, DOI 10.3233/BPL-200104 Maher P, 2009, GENES NUTR, V4, P297, DOI 10.1007/s12263-009-0142-5 Mao W, 2023, BIOMATERIALS, V301, DOI 10.1016/j.biomaterials.2023.122209 MIDDLETON E, 1984, BIOCHEM PHARMACOL, V33, P3333, DOI 10.1016/0006-2952(84)90102-3 Moon Y, 2022, ENZYME MICROB TECH, V161, DOI 10.1016/j.enzmictec.2022.110111 Moran HBT, 2018, BIOMATERIALS, V184, P1, DOI 10.1016/j.biomaterials.2018.08.054 Olofsson PS, 2012, IMMUNOL REV, V248, P188, DOI 10.1111/j.1600-065X.2012.01138.x Pan D, 2020, MUSCLE NERVE, V61, P726, DOI 10.1002/mus.26797 Pereira C., 2023, WILEY INTERDISCIP RE, V15, P1609 Poddar D, 2021, CARBOHYD POLYM, V259, DOI 10.1016/j.carbpol.2020.117501 Qian Y, 2018, J PINEAL RES, V65, DOI 10.1111/jpi.12516 Rajendran Malathi, 2019, Front Biosci (Elite Ed), V11, P20 Ravula AR, 2021, EUR J PHARMACOL, V910, DOI 10.1016/j.ejphar.2021.174492 Ren Q, 2021, PHYTOMEDICINE, V87, DOI 10.1016/j.phymed.2021.153552 Risaliti L, 2021, INT J BIOL MACROMOL, V179, P217, DOI 10.1016/j.ijbiomac.2021.02.206 Sagara Y, 2004, J NEUROCHEM, V90, P1144, DOI 10.1111/j.1471-4159.2004.02563.x Samadian H, 2020, INT J BIOL MACROMOL, V150, P380, DOI 10.1016/j.ijbiomac.2020.02.102 Sarker MD, 2018, PROG NEUROBIOL, V171, P125, DOI 10.1016/j.pneurobio.2018.07.002 Suh Y, 2009, CARCINOGENESIS, V30, P300, DOI 10.1093/carcin/bgn269 Sun Y, 2021, BIOACT MATER, V6, P3987, DOI 10.1016/j.bioactmat.2021.03.029 Ul Hassan SS, 2022, FRONT PHARMACOL, V13, DOI 10.3389/fphar.2022.1015835 Vijayavenkataraman S, 2020, ACTA BIOMATER, V106, P54, DOI 10.1016/j.actbio.2020.02.003 Wang ML, 2019, CONNECT TISSUE RES, V60, P3, DOI 10.1080/03008207.2018.1489381 Wang SR, 2022, BIOMATERIALS, V280, DOI 10.1016/j.biomaterials.2021.121251 Wang TH, 2018, NEUROSCIENCE, V379, P152, DOI 10.1016/j.neuroscience.2018.03.008 Wei Z, 2021, BIOMACROMOLECULES, V22, P4988, DOI 10.1021/acs.biomac.1c00947 Wood MD, 2011, ANN ANAT, V193, P321, DOI 10.1016/j.aanat.2011.04.008 Xiang FF, 2017, NEUROSCI LETT, V638, P114, DOI 10.1016/j.neulet.2016.12.026 Yao Z, 2022, ADV SCI, V9, DOI 10.1002/advs.202202102 Yu Y., 2023, Adv. Sci, V10 Yuan Y, 2004, BIOMATERIALS, V25, P4273, DOI 10.1016/j.biomaterials.2003.11.029 Zhang J, 2020, J CLIN PERIODONTOL, V47, P451, DOI 10.1111/jcpe.13258 Zhang N, 2021, ADV SCI, V8, DOI 10.1002/advs.202100805 Zhao X. F., 2022, ELIFE, V11 Zhen LL, 2012, BEHAV BRAIN RES, V228, P359, DOI 10.1016/j.bbr.2011.12.017 Zheng CS, 2021, THERANOSTICS, V11, P2917, DOI 10.7150/thno.50825
NR 60
TC 6
Z9 6
U1 5
U2 71
PU WILEY-V C H VERLAG GMBH
PI WEINHEIM
PA POSTFACH 101161, 69451 WEINHEIM, GERMANY
SN 1616-5187
EI 1616-5195
J9 MACROMOL BIOSCI
JI Macromol. Biosci.
PD MAY
PY 2024
VL 24
IS 5
DI 10.1002/mabi.202300476
EA FEB 2024
PG 13
WC Biochemistry & Molecular Biology; Materials Science, Biomaterials; Polymer Science
WE Science Citation Index Expanded (SCI-EXPANDED)
SC Biochemistry & Molecular Biology; Materials Science; Polymer Science
GA QY3A6
UT WOS:001157735100001
PM 38245857
DA 2025-07-17
ER
PT J
AU Cheong, H Jun, YJ Jeon, EY Lee, JI Jo, HJ Park, HY Kim, E Rhie, JW Joo, KI Cha, HJ
AF Cheong, Hogyun Jun, Young-Joon Jeon, Eun Young Lee, Jong In Jo, Hyun Jun Park, Hae Yeon Kim, Eunjin Rhie, Jong Won Joo, Kye Il Cha, Hyung Joon
TI Sutureless neurorrhaphy system using a macrophage-polarizing in situ visible light-crosslinkable adhesive protein hydrogel for functional nerve regeneration
SO CHEMICAL ENGINEERING JOURNAL
LA English
DT Article
DE Sutureless neurorrhaphy; M-2 macrophage polarization; Visible light-induced crosslinking bioadhesive hydrogel; Mussel adhesive protein; Substance P; Functional nerve regeneration
ID SUBSTANCE-P; EXTRACELLULAR-MATRIX; INJURY; GLUE; INFLAMMATION; BRAIN
AB Surgical intervention after traumatic peripheral nerve injury relies heavily on sutures. While the suture method often burdens functional nerve regeneration by causing secondary traumatic damage and eliciting prolonged inflammatory immune responses, replacing sutures has rarely been considered because secure anastomosis between severed nerve ends has been the utmost priority in neurorrhaphy. In the present work, a macrophage-polarizing sutureless neurorrhaphy system was proposed by using an in situ visible light-crosslinkable protein-based bioadhesive hydrogel containing a functional neurotransmitter peptide. The efficacy of the proposed bioadhesive hydrogel as a successful sutureless neurorrhaphy system was intensively evaluated in vitro and in vivo. Using a rat sciatic nerve defect model, our findings suggested that this macrophage-polarizing bioadhesive hydrogel offered effective sutureless anastomosis and the capability to induce M-2 macrophage polarization for effective tissue remodeling, significantly enhancing functional nerve regeneration compared with conventional sutures. Taken together, these results suggest that our macrophage-polarizing functional bioadhesive hydrogel system can be utilized as a promising alternative to surgical sutures for nerve regenerative medicine applications.
C1 [Cheong, Hogyun; Jeon, Eun Young; Joo, Kye Il; Cha, Hyung Joon] Pohang Univ Sci & Technol, Dept Chem Engn, Pohang 37673, South Korea. [Jun, Young-Joon; Jo, Hyun Jun; Kim, Eunjin; Rhie, Jong Won] Catholic Univ Korea, Coll Med, Dept Plast & Reconstruct Surg, Seoul St Marys Hosp, Seoul 06591, South Korea. [Lee, Jong In; Park, Hae Yeon] Catholic Univ Korea, Coll Med, Dept Rehabil Med, Seoul St Marys Hosp, Seoul 06591, South Korea. [Joo, Kye Il] Ewha Womans Univ, Div Chem Engn & Mat Sci, Seoul 03760, South Korea.
C3 Pohang University of Science & Technology (POSTECH); Seoul St. Mary's Hospital; Catholic University of Korea; Catholic University of Korea; Seoul St. Mary's Hospital; Ewha Womans University
RP Joo, KI; Cha, HJ (corresponding author), Pohang Univ Sci & Technol, Dept Chem Engn, Pohang 37673, South Korea.
EM kijoo@ewha.ac.kr; hjcha@postech.ac.kr
RI i, jong-in/ACH-5236-2022; Kim, Eun/AAS-6706-2020; Joon, Hyung/AAO-8422-2020; Lee, Jong In/ACH-5236-2022; Rhie, Jong/C-4652-2012; Jeon, Eun Young/AFK-9295-2022
OI i, jong-in/0000-0002-8844-4807; Park, Hae-Yeon/0000-0002-7773-6329; Jeon, Eun Young/0000-0003-0632-7533; Jun, Young-joon/0000-0001-6537-2460;
FU Korea Health Technology R&D Project through the Korea Health Industry Development Institute - Ministry of Health and Welfare, Korea [HI20C0090]; Marine Biotechnology Program through the Korea Institute of Marine Science & Technology Promotion - Ministry of Oceans and Fisheries, Korea
FX We acknowledge the financial support by the Korea Health Tech-nology R&D Project (grant number: HI20C0090) through the Korea Health Industry Development Institute funded by the Ministry of Health and Welfare, Korea (to H.J. Cha & K.I. Joo) and the Marine Biotechnology Program through the Korea Institute of Marine Science & Technology Promotion funded by the Ministry of Oceans and Fisheries, Korea (to H.J. Cha, K.I. Joo & J.W. Rhie) . We also thank NatureGluetech, Inc. for providing the bioengineered MAP.
CR BAIN JR, 1989, PLAST RECONSTR SURG, V83, P129, DOI 10.1097/00006534-198901000-00024 Belkas JS, 2005, RESTOR NEUROL NEUROS, V23, P19 Berkovitch Y, 2018, J TISSUE ENG REGEN M, V12, P1049, DOI 10.1002/term.2606 Bollaerts I, 2017, MEDIAT INFLAMM, V2017, DOI 10.1155/2017/9478542 Cheong H, 2019, ACTA BIOMATER, V90, P87, DOI 10.1016/j.actbio.2019.04.018 Cho Hyung Joon, 2008, Biotechnology Journal, V3, P631, DOI 10.1002/biot.200700258 Choi BH, 2014, MICROB CELL FACT, V13, DOI 10.1186/1475-2859-13-52 Choi BH, 2010, BIOMATERIALS, V31, P8980, DOI 10.1016/j.biomaterials.2010.08.027 Defrancesco-Lisowitz A, 2015, NEUROSCIENCE, V302, P174, DOI 10.1016/j.neuroscience.2014.09.027 Esaki S, 2019, STEM CELL TRANSL MED, V8, P169, DOI 10.1002/sctm.15-0399 Gadani SP, 2012, J IMMUNOL, V189, P4213, DOI 10.4049/jimmunol.1202246 Gutierrez S, 2013, ANESTHESIOLOGY, V118, P152, DOI 10.1097/ALN.0b013e318278cd21 Hertler B, 2017, PLOS ONE, V12, DOI 10.1371/journal.pone.0189812 Hu XM, 2015, NAT REV NEUROL, V11, P56, DOI 10.1038/nrneurol.2014.207 Hwang DS, 2007, BIOMATERIALS, V28, P4039, DOI 10.1016/j.biomaterials.2007.05.028 Hwang DS, 2007, BIOMATERIALS, V28, P3560, DOI 10.1016/j.biomaterials.2007.04.039 Jeon EY, 2020, ACTA BIOMATER, V114, P244, DOI 10.1016/j.actbio.2020.07.033 Jeon EY, 2019, BIOMATERIALS, V222, DOI 10.1016/j.biomaterials.2019.119439 Jeon EY, 2017, BIOMATERIALS, V134, P154, DOI 10.1016/j.biomaterials.2017.04.041 Jeon EY, 2015, BIOMATERIALS, V67, P11, DOI 10.1016/j.biomaterials.2015.07.014 Jeong Y, 2018, ACS NANO, V12, P8909, DOI 10.1021/acsnano.8b04533 Jessen KR, 2016, J PHYSIOL-LONDON, V594, P3521, DOI 10.1113/JP270874 Jiang MH, 2012, NEUROREPORT, V23, P786, DOI 10.1097/WNR.0b013e3283572206 Jo YK, 2018, ADV MATER INTERFACES, V5, DOI 10.1002/admi.201800068 Jo YK, 2015, J MATER CHEM B, V3, P8102, DOI 10.1039/c5tb01230a Jones S, 2016, INT J MOL SCI, V17, DOI 10.3390/ijms17091494 Joo KI, 2020, BIOMATERIALS, V263, DOI 10.1016/j.biomaterials.2020.120380 Kane NM, 2012, J NEUROL, V259, P1502, DOI 10.1007/s00415-012-6497-3 Kim BJ, 2017, J BIOMED MATER RES A, V105, P218, DOI 10.1002/jbm.a.35903 Kim BJ, 2015, ANGEW CHEM INT EDIT, V54, P7318, DOI 10.1002/anie.201501748 Kim HJ, 2016, ADV HEALTHC MATER, V5, P3191, DOI 10.1002/adhm.201601169 Kornev VA, 2018, COMPUT STRUCT BIOTEC, V16, P488, DOI 10.1016/j.csbj.2018.10.011 Ceci ML, 2014, NEURAL DEV, V9, DOI 10.1186/1749-8104-9-22 Lim JE, 2017, SCI REP-UK, V7, DOI 10.1038/s41598-017-09639-7 Lim J, 2021, ADV MATER, V33, DOI 10.1002/adma.202006759 Mantovani A, 2002, TRENDS IMMUNOL, V23, P549, DOI 10.1016/S1471-4906(02)02302-5 McMackin MZ, 2016, J NEUROSCI METH, V257, P139, DOI 10.1016/j.jneumeth.2015.09.015 Mosser DM, 2008, NAT REV IMMUNOL, V8, P958, DOI 10.1038/nri2448 MOY OJ, 1988, J HAND SURG-AM, V13A, P273, DOI 10.1016/S0363-5023(88)80063-7 O'Connor TM, 2004, J CELL PHYSIOL, V201, P167, DOI 10.1002/jcp.20061 Ornelas L, 2006, J RECONSTR MICROSURG, V22, P123, DOI 10.1055/s-2006-932507 Pabari A, 2010, J PLAST RECONSTR AES, V63, P1941, DOI 10.1016/j.bjps.2009.12.010 Park JH, 2016, WOUND REPAIR REGEN, V24, P337, DOI 10.1111/wrr.12413 Park TY, 2020, J CONTROL RELEASE, V321, P602, DOI 10.1016/j.jconrel.2020.02.047 Prest TA, 2018, J BIOMED MATER RES A, V106, P450, DOI 10.1002/jbm.a.36235 Roszer T, 2015, MEDIAT INFLAMM, V2015, DOI 10.1155/2015/816460 Sameem M, 2011, PLAST RECONSTR SURG, V127, P2381, DOI 10.1097/PRS.0b013e3182131cf5 Shajib MS, 2013, PLOS ONE, V8, DOI 10.1371/journal.pone.0072774 Sun J, 2008, AM J PHYSIOL-CELL PH, V294, pC1586, DOI 10.1152/ajpcell.00129.2008 Suvas S, 2017, J IMMUNOL, V199, P1543, DOI 10.4049/jimmunol.1601751 Taylor CA, 2008, AM J PHYS MED REHAB, V87, P381, DOI 10.1097/PHM.0b013e31815e6370 Tomlinson JE, 2018, J NEUROINFLAMM, V15, DOI 10.1186/s12974-018-1219-0 Vleggeert-Lankamp CLAM, 2007, J NEUROSURG, V107, P1168, DOI 10.3171/JNS-07/12/1168 WAITE JH, 1981, SCIENCE, V212, P1038, DOI 10.1126/science.212.4498.1038 Wang HK, 2017, FRONT CELL NEUROSCI, V11, DOI 10.3389/fncel.2017.00323 Wu XL, 2017, REGEN BIOMATER, V4, P21, DOI 10.1093/rb/rbw034 Wu YB, 2019, BIOSCIENCE REP, V39, DOI 10.1042/BSR20181748 Wynn TA, 2016, IMMUNITY, V44, P450, DOI 10.1016/j.immuni.2016.02.015
NR 58
TC 13
Z9 13
U1 2
U2 67
PU ELSEVIER SCIENCE SA
PI LAUSANNE
PA PO BOX 564, 1001 LAUSANNE, SWITZERLAND
SN 1385-8947
EI 1873-3212
J9 CHEM ENG J
JI Chem. Eng. J.
PD OCT 1
PY 2022
VL 445
DI 10.1016/j.cej.2022.136641
EA MAY 2022
PG 10
WC Engineering, Environmental; Engineering, Chemical
WE Science Citation Index Expanded (SCI-EXPANDED)
SC Engineering
GA 3F3KZ
UT WOS:000830570600002
DA 2025-07-17
ER
PT J
AU Rao, ZL Lin, ZD Song, PP Quan, DP Bai, Y
AF Rao, Zilong Lin, Zudong Song, Panpan Quan, Daping Bai, Ying
TI Biomaterial-Based Schwann Cell Transplantation and Schwann Cell-Derived Biomaterials for Nerve Regeneration
SO FRONTIERS IN CELLULAR NEUROSCIENCE
LA English
DT Review
DE Schwann cells; cell transplantation; biomaterials; peripheral nerve injury; central nerve injury
ID MESENCHYMAL STEM-CELLS; ENGINEERED NEURAL TISSUE; SPINAL-CORD; EXTRACELLULAR-MATRIX; SCIATIC-NERVE; AXONAL REGENERATION; FUNCTIONAL RECOVERY; RAPID GENERATION; REPAIR; HYDROGEL
AB Schwann cells (SCs) dominate the regenerative behaviors after peripheral nerve injury by supporting axonal regrowth and remyelination. Previous reports also demonstrated that the existence of SCs is beneficial for nerve regeneration after traumatic injuries in central nervous system. Therefore, the transplantation of SCs/SC-like cells serves as a feasible cell therapy to reconstruct the microenvironment and promote nerve functional recovery for both peripheral and central nerve injury repair. However, direct cell transplantation often leads to low efficacy, due to injection induced cell damage and rapid loss in the circulatory system. In recent years, biomaterials have received great attention as functional carriers for effective cell transplantation. To better mimic the extracellular matrix (ECM), many biodegradable materials have been engineered with compositional and/or topological cues to maintain the biological properties of the SCs/SCs-like cells. In addition, ECM components or factors secreted by SCs also actively contribute to nerve regeneration. Such cell-free transplantation approaches may provide great promise in clinical translation. In this review, we first present the current bio-scaffolds engineered for SC transplantation and their achievement in animal models and clinical applications. To this end, we focus on the physical and biological properties of different biomaterials and highlight how these properties affect the biological behaviors of the SCs/SC-like cells. Second, the SC-derived biomaterials are also reviewed and discussed. Finally, the relationship between SCs and functional biomaterials is summarized, and the trends of their future development are predicted toward clinical applications.
C1 [Rao, Zilong; Song, Panpan; Quan, Daping; Bai, Ying] Sun Yat Sen Univ, Guangdong Engn Technol Res Ctr Funct Biomat, Sch Mat Sci & Engn, Guangzhou, Peoples R China. [Lin, Zudong] Sun Yat Sen Univ, Sch Chem, PCFM Lab, GD HPPC Lab, Guangzhou, Peoples R China.
C3 Sun Yat Sen University; Sun Yat Sen University
RP Bai, Y (corresponding author), Sun Yat Sen Univ, Guangdong Engn Technol Res Ctr Funct Biomat, Sch Mat Sci & Engn, Guangzhou, Peoples R China.
EM baiy28@mail.sysu.edu.cn
RI ; Rao, Zilong/ABE-9640-2021
OI Rao, Zilong/0009-0003-0143-6068;
FU National Natural Science Foundation of China [51903255, 52073314, 32171353]; Key Areas Research and Development Program of Guangdong [2020B1111150003]; Natural Science Foundation of Guangdong [2022A1515011388]; Science and Technology Program of Guangzhou [201904010364]; Science and Technology Projects in Guangzhou [202002020078]
FX Funding This work was supported by National Natural Science Foundation of China (51903255, 52073314, and 32171353), the Key Areas Research and Development Program of Guangdong (2020B1111150003), Natural Science Foundation of Guangdong (2022A1515011388), Science and Technology Program of Guangzhou (201904010364), and Science and Technology Projects in Guangzhou (202002020078).
CR Akassoglou K, 2002, NEURON, V33, P861, DOI 10.1016/S0896-6273(02)00617-7 Lopez-Verrilli MA, 2013, GLIA, V61, P1795, DOI 10.1002/glia.22558 Alvarado-Velez M, 2014, IEEE T BIO-MED ENG, V61, P1474, DOI 10.1109/TBME.2014.2305753 Assinck P, 2020, STEM CELL REP, V15, P140, DOI 10.1016/j.stemcr.2020.05.017 Assinck P, 2017, J NEUROSCI, V37, P8635, DOI 10.1523/JNEUROSCI.2409-16.2017 Assinck P, 2017, NAT NEUROSCI, V20, P637, DOI 10.1038/nn.4541 Babaloo H, 2019, J CELL PHYSIOL, V234, P11060, DOI 10.1002/jcp.27936 Badylak SF, 2009, ACTA BIOMATER, V5, P1, DOI 10.1016/j.actbio.2008.09.013 BARRES BA, 1993, CURR BIOL, V3, P489, DOI 10.1016/0960-9822(93)90039-Q Barrette B, 2008, J NEUROSCI, V28, P9363, DOI 10.1523/JNEUROSCI.1447-08.2008 Bastidas J, 2017, GLIA, V65, P1278, DOI 10.1002/glia.23161 Berrocal YA, 2013, J NEUROSURG, V119, P720, DOI 10.3171/2013.4.JNS121189 BIXBY JL, 1988, J CELL BIOL, V107, P353, DOI 10.1083/jcb.107.1.353 Boecker AH, 2018, J TISSUE ENG REGEN M, V12, P2125, DOI 10.1002/term.2731 Bouyer C, 2016, ADV MATER, V28, P161, DOI 10.1002/adma.201503916 Brightman AO, 2000, BIOPOLYMERS, V54, P222 Budday S, 2017, ACTA BIOMATER, V48, P319, DOI 10.1016/j.actbio.2016.10.036 Cai S, 2017, STEM CELL REP, V9, P1097, DOI 10.1016/j.stemcr.2017.08.004 Cai Yun, 2006, Zhongguo Shi Yan Xue Ye Xue Za Zhi, V14, P179 Cao QL, 2001, EXP NEUROL, V167, P48, DOI 10.1006/exnr.2000.7536 Catoira MC, 2019, J MATER SCI-MATER M, V30, DOI 10.1007/s10856-019-6318-7 Cerqueira SR, 2018, BIOMATERIALS, V177, P176, DOI 10.1016/j.biomaterials.2018.05.049 Chen Q, 2015, MOL CELLS, V38, P221, DOI 10.14348/molcells.2015.2170 Chen SH, 2019, ACS APPL MATER INTER, V11, P17167, DOI 10.1021/acsami.9b01066 Chen WA, 2017, J HAND SURG-ASIAN-PA, V22, P464, DOI 10.1142/S0218810417500514 Daly AC, 2020, NAT REV MATER, V5, P20, DOI 10.1038/s41578-019-0148-6 Daly W, 2012, J R SOC INTERFACE, V9, P202, DOI 10.1098/rsif.2011.0438 Deister C, 2006, J NEURAL ENG, V3, P172, DOI 10.1088/1741-2560/3/2/011 Deng RL, 2022, ADV FIBER MATER, V4, P503, DOI 10.1007/s42765-021-00124-5 Dezawa M, 2001, EUR J NEUROSCI, V14, P1771, DOI 10.1046/j.0953-816x.2001.01814.x Drury JL, 2003, BIOMATERIALS, V24, P4337, DOI 10.1016/S0142-9612(03)00340-5 Echave MC, 2017, CURR PHARM DESIGN, V23, P3567, DOI 10.2174/0929867324666170511123101 El Seblani N, 2020, J NEUROSCI METH, V335, DOI 10.1016/j.jneumeth.2020.108623 Franco CL, 2011, ACTA BIOMATER, V7, P3267, DOI 10.1016/j.actbio.2011.06.011 Friess W, 1998, EUR J PHARM BIOPHARM, V45, P113, DOI 10.1016/S0939-6411(98)00017-4 Gaudin R, 2016, BIOMED RES INT, V2016, DOI 10.1155/2016/3856262 Geckil H, 2010, NANOMEDICINE-UK, V5, P469, DOI 10.2217/NNM.10.12 Georgiou M, 2015, BIOMATERIALS, V37, P242, DOI 10.1016/j.biomaterials.2014.10.009 Georgiou M, 2013, BIOMATERIALS, V34, P7335, DOI 10.1016/j.biomaterials.2013.06.025 Gesellchen F, 2014, LAB CHIP, V14, P2266, DOI 10.1039/c4lc00436a Gomez-Sanchez JA, 2017, J NEUROSCI, V37, P9086, DOI 10.1523/JNEUROSCI.1453-17.2017 Gordon Tessa, 2009, Neurosurg Focus, V26, pE3, DOI 10.3171/FOC.2009.26.2.E3 Gu XS, 2014, BIOMATERIALS, V35, P6143, DOI 10.1016/j.biomaterials.2014.04.064 Gu Y, 2014, BIOMATERIALS, V35, P2253, DOI 10.1016/j.biomaterials.2013.11.087 Guan J, 2013, BIOMATERIALS, V34, P5937, DOI 10.1016/j.biomaterials.2013.04.047 GUENARD V, 1992, J NEUROSCI, V12, P3310 Gyles DA, 2017, EUR POLYM J, V88, P373, DOI 10.1016/j.eurpolymj.2017.01.027 Habre SB, 2018, ANN PLAS SURG, V80, P252, DOI 10.1097/SAP.0000000000001252 Han GH, 2019, NEURAL REGEN RES, V14, P1343, DOI 10.4103/1673-5374.253511 Hejcl A, 2010, STEM CELLS DEV, V19, P1535, DOI 10.1089/scd.2009.0378 Hess JR, 2007, PLAST RECONSTR SURG, V119, P246, DOI 10.1097/01.prs.0000245341.71666.97 Hill CE, 2006, GLIA, V53, P338, DOI 10.1002/glia.20287 Ho MT, 2019, BRAIN RES BULL, V148, P46, DOI 10.1016/j.brainresbull.2019.03.005 Hopf A, 2020, CELLS-BASEL, V9, DOI 10.3390/cells9091990 Huang CW, 2017, SCI REP-UK, V7, DOI 10.1038/s41598-017-17043-4 Hughes CS, 2010, PROTEOMICS, V10, P1886, DOI 10.1002/pmic.200900758 Hussey GS, 2018, NAT REV MATER, V3, P159, DOI 10.1038/s41578-018-0023-x Jessen KR, 2019, FRONT MOL NEUROSCI, V12, DOI 10.3389/fnmol.2019.00069 Jiang X, 2010, EXP NEUROL, V223, P86, DOI 10.1016/j.expneurol.2009.09.009 Johnson CDL, 2019, ACS APPL MATER INTER, V11, P356, DOI 10.1021/acsami.8b18344 Kamada T, 2005, J NEUROPATH EXP NEUR, V64, P37, DOI 10.1093/jnen/64.1.37 Khaing ZZ, 2012, NEUROSCI LETT, V519, P103, DOI 10.1016/j.neulet.2012.02.027 Kim HS, 2017, STEM CELL REP, V8, P1714, DOI 10.1016/j.stemcr.2017.04.011 Koffler J, 2019, NAT MED, V25, P263, DOI 10.1038/s41591-018-0296-z Lee YS, 2017, BIOTECHNOL BIOENG, V114, P444, DOI 10.1002/bit.26088 Li J, 2013, BIOMED RES INT, V2013, DOI 10.1155/2013/786475 Li Y, 2007, GLIA, V55, P312, DOI 10.1002/glia.20458 Lin CS, 2012, STEM CELLS DEV, V21, P2770, DOI 10.1089/scd.2012.0176 Lin T, 2018, ACTA BIOMATER, V73, P326, DOI 10.1016/j.actbio.2018.04.001 Liu H, 2020, NPG ASIA MATER, V12, DOI 10.1038/s41427-020-0226-7 Liu S, 2021, ACS APPL BIO MATER, V4, P6473, DOI 10.1021/acsabm.1c00616 Lopatina T, 2011, PLOS ONE, V6, DOI 10.1371/journal.pone.0017899 López-Leal R, 2020, J CELL SCI, V133, DOI 10.1242/jcs.239004 Lu HX, 2011, BIOMATERIALS, V32, P9658, DOI 10.1016/j.biomaterials.2011.08.091 Luo LH, 2022, BIOACT MATER, V7, P2, DOI 10.1016/j.bioactmat.2021.04.034 Ma D, 2018, J NEUROSCI, V38, P9228, DOI 10.1523/JNEUROSCI.0585-18.2018 Ma KH, 2018, NEUROSCIENTIST, V24, P627, DOI 10.1177/1073858417751112 Maherali N, 2007, CELL STEM CELL, V1, P55, DOI 10.1016/j.stem.2007.05.014 MARCHAND R, 1990, NEUROSCIENCE, V36, P45, DOI 10.1016/0306-4522(90)90350-D Marquardt LM, 2020, SCI ADV, V6, DOI 10.1126/sciadv.aaz1039 Marquardt LM, 2016, CURR STEM CELL REP, V2, P207, DOI 10.1007/s40778-016-0058-0 Mathot F, 2020, J PLAST RECONSTR AES, V73, P1473, DOI 10.1016/j.bjps.2020.03.012 Matsumoto K, 2009, DEVELOPMENT, V136, P2825, DOI 10.1242/dev.038505 May Z, 2018, BIOMED MATER, V13, DOI 10.1088/1748-605X/aa95f8 Menorca RMG, 2013, HAND CLIN, V29, P317, DOI 10.1016/j.hcl.2013.04.002 Mosahebi A, 2002, EXP NEUROL, V173, P213, DOI 10.1006/exnr.2001.7846 Mosesson MW, 2005, J THROMB HAEMOST, V3, P1894, DOI 10.1111/j.1538-7836.2005.01365.x Mousavi M, 2019, METAB BRAIN DIS, V34, P1117, DOI 10.1007/s11011-019-00433-0 Muangsanit P, 2020, J NEURAL ENG, V17, DOI 10.1088/1741-2552/abaa9c Ning LQ, 2019, J MATER CHEM B, V7, P4538, DOI 10.1039/c9tb00669a Novikova LN, 2006, J BIOMED MATER RES A, V77A, P242, DOI 10.1002/jbm.a.30603 Painter MW, 2014, NEURON, V83, P331, DOI 10.1016/j.neuron.2014.06.016 Pallini R, 2005, NEUROSURGERY, V57, P1014, DOI 10.1227/01.NEU.0000180058.58372.4c Park HW, 2010, GLIA, V58, P1118, DOI 10.1002/glia.20992 Park Y, 2021, BIOFABRICATION, V13, DOI 10.1088/1758-5090/ac212e Pasut G, 2016, WORLD J GASTROENTERO, V22, P6501, DOI 10.3748/wjg.v22.i28.6501 Patel V, 2010, J NEUROTRAUM, V27, P789, DOI 10.1089/neu.2008.0809 Pêgo AP, 2012, J CELL MOL MED, V16, P2564, DOI 10.1111/j.1582-4934.2012.01603.x Petersen MA, 2018, NAT REV NEUROSCI, V19, P283, DOI 10.1038/nrn.2018.13 Piñero G, 2018, TRANSGENIC RES, V27, P135, DOI 10.1007/s11248-018-0062-5 Ponta H, 2003, NAT REV MOL CELL BIO, V4, P33, DOI 10.1038/nrm1004 Poppler LH, 2016, TISSUE ENG PT A, V22, P949, DOI [10.1089/ten.tea.2016.0003, 10.1089/ten.TEA.2016.0003] Qiao WL, 2019, J BIOMATER APPL, V33, P819, DOI 10.1177/0885328218812136 Rao ZL, 2021, MAT SCI ENG C-MATER, V120, DOI 10.1016/j.msec.2020.111791 Record M, 2011, BIOCHEM PHARMACOL, V81, P1171, DOI 10.1016/j.bcp.2011.02.011 Russo T, 2015, P I MECH ENG H, V229, P905, DOI 10.1177/0954411915611700 Sabongi RG, 2014, J RECONSTR MICROSURG, V30, P607, DOI 10.1055/s-0034-1372477 Saheb-Al-Zamani M, 2013, EXP NEUROL, V247, P165, DOI 10.1016/j.expneurol.2013.04.011 Sahni V, 2010, NAT REV NEUROL, V6, P363, DOI 10.1038/nrneurol.2010.73 Sanen K, 2017, J TISSUE ENG REGEN M, V11, P3362, DOI 10.1002/term.2249 Sarker MD, 2018, PROG NEUROBIOL, V171, P125, DOI 10.1016/j.pneurobio.2018.07.002 Sarker M, 2018, BIOTECHNOL J, V13, DOI 10.1002/biot.201700635 Schmidt CE, 2003, ANNU REV BIOMED ENG, V5, P293, DOI 10.1146/annurev.bioeng.5.011303.120731 Schuh CMAP, 2018, TISSUE ENG PT A, V24, P1332, DOI [10.1089/ten.TEA.2017.0457, 10.1089/ten.tea.2017.0457] Shi RY, 2013, NEUROSCI BULL, V29, P460, DOI 10.1007/s12264-013-1364-5 Siemionow M, 2010, MICROSURG, V30, P574, DOI 10.1002/micr.20799 Silva D, 2021, MATER TODAY BIO, V9, DOI 10.1016/j.mtbio.2021.100093 Sionkowska A, 2011, PROG POLYM SCI, V36, P1254, DOI 10.1016/j.progpolymsci.2011.05.003 Sobacchi C, 2017, FRONT BIOENG BIOTECH, V5, DOI 10.3389/fbioe.2017.00032 Sohn EJ, 2020, NEUROREPORT, V31, P515, DOI 10.1097/WNR.0000000000001435 Sowa Y, 2016, PLAST RECONSTR SURG, V137, p318E, DOI 10.1097/01.prs.0000475762.86580.36 Sridharan R, 2015, J MECH BEHAV BIOMED, V41, P124, DOI 10.1016/j.jmbbm.2014.10.002 Stratton JA, 2017, ENEURO, V4, DOI 10.1523/ENEURO.0307-16.2017 Sun JC, 2013, MATERIALS, V6, P1285, DOI 10.3390/ma6041285 Sun MY, 2018, POLYMERS-BASEL, V10, DOI 10.3390/polym10111290 SUNDERLAND S, 1951, BRAIN, V74, P491, DOI 10.1093/brain/74.4.491 Szabó L, 2019, ACS APPL POLYM MATER, V1, P1326, DOI 10.1021/acsapm.9b00139 Tamkovich SN, 2016, BIOCHEM MOSC SUPPL S, V10, P163, DOI 10.1134/S1990747816020112 Théry C, 2009, NAT REV IMMUNOL, V9, P581, DOI 10.1038/nri2567 Tomita K, 2012, J NEUROSCI RES, V90, P1392, DOI 10.1002/jnr.23002 Touma E, 2007, EUR J NEUROSCI, V26, P3368, DOI 10.1111/j.1460-9568.2007.05943.x Uz M, 2017, ACTA BIOMATER, V53, P293, DOI 10.1016/j.actbio.2017.02.018 VILLEGASPEREZ MP, 1988, J NEUROSCI, V8, P265 Wang JH, 2021, BIOFABRICATION, V13, DOI 10.1088/1758-5090/ac0c5f Wang J, 2009, BRAIN RES, V1262, P7, DOI 10.1016/j.brainres.2009.01.056 Wang L, 2020, DIABETES, V69, P749, DOI 10.2337/db19-0432 Wang MD, 2013, FRONT MATER SCI, V7, P269, DOI 10.1007/s11706-013-0211-y Wang YM, 2015, ACS APPL MATER INTER, V7, P8437, DOI 10.1021/acsami.5b00215 Wei ZJ, 2019, MOL CELL BIOCHEM, V457, P51, DOI 10.1007/s11010-019-03511-0 Williams RR, 2015, CELL TRANSPLANT, V24, P115, DOI 10.3727/096368913X674657 Woerly S, 2001, BIOMATERIALS, V22, P1095, DOI 10.1016/S0142-9612(00)00354-9 Wood MD, 2015, EXP NEUROL, V265, P171, DOI 10.1016/j.expneurol.2015.02.001 Wu ZX, 2020, MAT SCI ENG C-MATER, V109, DOI 10.1016/j.msec.2019.110530 Xia HJ, 2016, J NEUROL SCI, V369, P88, DOI 10.1016/j.jns.2016.07.061 Xiao SN, 2019, STEM CELL REV REP, V15, P664, DOI 10.1007/s12015-019-09893-4 Xu YW, 2021, BIOMATERIALS, V268, DOI 10.1016/j.biomaterials.2020.120596 Yang CY, 2021, J MATER CHEM B, V9, P567, DOI 10.1039/d0tb01605e Yu MM, 2021, ACTA BIOMATER, V134, P190, DOI 10.1016/j.actbio.2021.07.026 Zamboni F, 2018, PROG MATER SCI, V97, P97, DOI 10.1016/j.pmatsci.2018.04.003 Zhang YG, 2013, J MATER SCI-MATER M, V24, P1767, DOI 10.1007/s10856-013-4917-2 Zhao LL, 2019, J CELL PHYSIOL, V234, P6876, DOI 10.1002/jcp.27446 Zhao X, 2016, ADV FUNCT MATER, V26, P2809, DOI 10.1002/adfm.201504943 Zheng CS, 2021, THERANOSTICS, V11, P2917, DOI 10.7150/thno.50825 Zhu CL, 2018, NEUROSCI RES, V135, P21, DOI 10.1016/j.neures.2017.12.007 Ziegler L, 2011, STEM CELL REV REP, V7, P394, DOI 10.1007/s12015-010-9198-2 Zou JL, 2018, ADV FUNCT MATER, V28, DOI 10.1002/adfm.201705739
NR 156
TC 34
Z9 35
U1 6
U2 46
PU FRONTIERS MEDIA SA
PI LAUSANNE
PA AVENUE DU TRIBUNAL FEDERAL 34, LAUSANNE, CH-1015, SWITZERLAND
EI 1662-5102
J9 FRONT CELL NEUROSCI
JI Front. Cell. Neurosci.
PD JUN 28
PY 2022
VL 16
DI 10.3389/fncel.2022.926222
PG 18
WC Neurosciences
WE Science Citation Index Expanded (SCI-EXPANDED)
SC Neurosciences & Neurology
GA 2V1ZF
UT WOS:000823649500001
PM 35836742
OA gold, Green Published
DA 2025-07-17
ER
PT J
AU Pai, VR Singh, BN Singh, AK
AF Pai, Varsha Singh, Bhisham Narayan Singh, Abhishek Kumar
TI Insights into Advances and Applications of Biomaterials for Nerve Tissue Injuries and Neurodegenerative Disorders
SO MACROMOLECULAR BIOSCIENCE
LA English
DT Review
DE nanoparticles; nerve tissue injury; neurodegeneration; stem cells; tissue engineering
ID TRAUMATIC BRAIN-INJURY; STEM-CELL; DRUG-DELIVERY; LOADED NANOPARTICLES; DIFFERENTIATION; SCAFFOLDS; HYDROGEL; DISEASE; REPAIR; NANOTECHNOLOGY
AB The incidence of nerve tissue injuries, such as peripheral nerve injury, spinal cord injury, traumatic brain injury, and various neurodegenerative diseases (NDs), is continuously increasing because of stress, physical and chemical trauma, and the aging population worldwide. Restoration of the damaged nervous system is challenging because of its structural and functional complexity and limited regenerative ability. Additionally, there is no cure available for NDs except for medications that provide symptomatic relief. Stem cells offer an alternative approach for promoting damage repair, but their efficacy is limited by a compromised survival rate and neurogenesis process. To address these challenges, neural tissue engineering has emerged as a promising strategy in which stem cells are seeded or encapsulated within a suitable biomaterial construct, increasing cell survival and neurogenesis. Numerous biomaterials are utilized to create different types of constructs for this purpose. Researchers are trying to develop ideal scaffolds that combine biomaterials, cells, and molecules that exactly mimic the biological and mechanical properties of the tissue to achieve functional recovery associated with neurological dysfunction. This review focuses on exploring the development and applications of different biomaterials for their potential use in the diagnosis, therapy, nerve tissue regeneration, and treatment of neurological disorders. This review addresses different types of biomaterials and their applications in treating nerve tissue injuries and neurodegenerative disorders. Moreover, it highlights several FDA-approved biomaterial-based products and ongoing clinical trials on biomaterials for nerve tissue regeneration. image
C1 [Pai, Varsha; Singh, Abhishek Kumar] Manipal Acad Higher Educ, Manipal Ctr Biotherapeut Res, Manipal 576104, Karnataka, India. [Singh, Bhisham Narayan] Manipal Acad Higher Educ, Manipal Sch Life Sci, Dept Biotechnol, Manipal 576104, Karnataka, India.
C3 Manipal Academy of Higher Education (MAHE); Manipal Academy of Higher Education (MAHE)
RP Singh, AK (corresponding author), Manipal Acad Higher Educ, Manipal Ctr Biotherapeut Res, Manipal 576104, Karnataka, India.
EM abhishek.singh@manipal.edu
RI ; singh, Bhisham/AAT-1039-2021
OI Singh, Abhishek Kumar/0000-0002-3186-9898;
FU Manipal Academy of Higher Education (MAHE), Manipal, Karnataka, India; Intramural Fund (MAHE/CDS/PHD/IMF/2023); MAHE, Manipal
FX The authors acknowledge the Manipal Academy of Higher Education (MAHE), Manipal, Karnataka, India, for supporting the study and providing open access funding. V.P. is thankful to MAHE, Manipal, for providing Dr. TMA Pai Research Fellowship. The study was supported by the Intramural Fund (MAHE/CDS/PHD/IMF/2023) provided by MAHE, Manipal.
CR Abbasi H., 2023, Neurosci Inform, DOI DOI 10.1016/J.NEURI.2023.100145 Adepu S, 2021, MOLECULES, V26, DOI 10.3390/molecules26195905 Alam M, 2016, BRAIN RES, V1646, P25, DOI 10.1016/j.brainres.2016.05.039 Ali MA, 2021, NEUROCHEM INT, V146, DOI 10.1016/j.neuint.2021.105034 Alvites R., 2018, Cogent Medicine, V5, DOI [DOI 10.1080/2331205X.2018.1466404, 10.1080/2331205x.2018.1466404, 10.1080/2331205X.2018.146640] Antman-Passig M, 2017, TISSUE ENG PT A, V23, P403, DOI [10.1089/ten.tea.2016.0185, 10.1089/ten.TEA.2016.0185] Niari SA, 2022, MICROSC RES TECHNIQ, V85, P1433, DOI 10.1002/jemt.24006 Ashammakhi N, 2019, TISSUE ENG PART B-RE, V25, P471, DOI [10.1089/ten.teb.2019.0182, 10.1089/ten.TEB.2019.0182] Balasubramanian S., 2020, Nanoengineered Biomaterials for Advanced Drug Delivery, P713, DOI DOI 10.1016/B978-0-08-102985-5.00029-2 Barnat M, 2020, SCIENCE, V369, P787, DOI 10.1126/science.aax3338 Bedir T, 2020, MAT SCI ENG C-MATER, V110, DOI 10.1016/j.msec.2020.110741 Bendor JT, 2013, NEURON, V79, P1044, DOI 10.1016/j.neuron.2013.09.004 Bhattacharyya A, 2021, ADDIT MANUF, V37, DOI 10.1016/j.addma.2020.101639 Birolini G, 2021, J CONTROL RELEASE, V330, P587, DOI 10.1016/j.jconrel.2020.12.051 Bolshakova OI, 2023, CELLS-BASEL, V12, DOI 10.3390/cells12010170 Boni R, 2018, J BIOMED SCI, V25, DOI 10.1186/s12929-018-0491-8 Bordoni M, 2020, INT J MOL SCI, V21, DOI 10.3390/ijms21093243 Cano A, 2021, J NANOBIOTECHNOL, V19, DOI 10.1186/s12951-021-00864-x Carnicer-Lombarte A, 2021, FRONT BIOENG BIOTECH, V9, DOI 10.3389/fbioe.2021.622524 Chen HY, 2022, ENG REP, V4, DOI 10.1002/eng2.12471 Chen TK, 2022, INT J BIOL MACROMOL, V197, P103, DOI 10.1016/j.ijbiomac.2021.12.074 Choo S, 2024, J ORTHOP, V47, P122, DOI 10.1016/j.jor.2023.11.018 Cong WS, 2019, ACS APPL MATER INTER, V11, P34725, DOI 10.1021/acsami.9b12319 Conklin B, 2023, ADV DRUG DELIVER REV, V192, DOI 10.1016/j.addr.2022.114636 Crupi R, 2020, ANTIOXIDANTS-BASEL, V9, DOI 10.3390/antiox9040297 Heo DN, 2019, MAT SCI ENG C-MATER, V99, P582, DOI 10.1016/j.msec.2019.02.008 Elkouzi A, 2019, NAT REV NEUROL, V15, P204, DOI 10.1038/s41582-019-0155-7 Esworthy TJ, 2019, INT J SMART NANO MAT, V10, P177, DOI 10.1080/19475411.2019.1631899 Fan SN, 2018, DRUG DELIV, V25, P1044, DOI 10.1080/10717544.2018.1461955 Fasolino I, 2023, BIOMATER ADV, V146, DOI 10.1016/j.bioadv.2023.213312 Fernández-Valle T, 2019, INT REV NEUROBIOL, V146, P281, DOI 10.1016/bs.irn.2019.06.014 Fu RX, 2018, ADV OPT MATER, V6, DOI 10.1002/adom.201700941 Ghasemi-Mobarakeh L, 2008, BIOMATERIALS, V29, P4532, DOI 10.1016/j.biomaterials.2008.08.007 Ghuman H, 2018, ACTA BIOMATER, V80, P66, DOI 10.1016/j.actbio.2018.09.020 Gu CY, 2023, EXP NEUROL, V370, DOI 10.1016/j.expneurol.2023.114547 Gu XS, 2014, BIOMATERIALS, V35, P6143, DOI 10.1016/j.biomaterials.2014.04.064 Ha T, 2023, CHEM ENG J, V463, DOI 10.1016/j.cej.2023.142284 Habibizadeh M, 2021, J BIOMED MATER RES A, V109, P2237, DOI 10.1002/jbm.a.37208 Hadavi D, 2016, FRONT BIOENG BIOTECH, V4, DOI 10.3389/fbioe.2016.00049 Haring AP, 2019, BIOFABRICATION, V11, DOI 10.1088/1758-5090/ab02c9 Higuchi A, 2019, PROG MATER SCI, V103, P374, DOI 10.1016/j.pmatsci.2019.02.002 Hoben Gwendolyn, 2015, Hand (N Y), V10, P396, DOI 10.1007/s11552-014-9720-0 Homaeigohar S, 2019, CARBOHYD POLYM, V224, DOI 10.1016/j.carbpol.2019.115112 Houkin K., 2017, CELL THERAPY CEREBRA Hu HJ, 2023, MACROMOL BIOSCI, V23, DOI 10.1002/mabi.202200577 Hu KL, 2011, INT J PHARMACEUT, V415, P273, DOI 10.1016/j.ijpharm.2011.05.062 Hunt CPJ, 2021, ADV FUNCT MATER, V31, DOI 10.1002/adfm.202105301 Jarrahi A, 2020, BIOMEDICINES, V8, DOI 10.3390/biomedicines8100389 Johnson SA, 2022, DRUGS, V82, P1367, DOI 10.1007/s40265-022-01769-1 Joshi A, 2023, ADV HEALTHC MATER, V12, DOI 10.1002/adhm.202300701 Kalmykov A, 2019, SCI ADV, V5, DOI 10.1126/sciadv.aax0729 Karthivashan G, 2020, BIOMATERIALS, V232, DOI 10.1016/j.biomaterials.2019.119704 Kiernan MC, 2021, NAT REV NEUROL, V17, P104, DOI 10.1038/s41582-020-00434-z Kim A, 2021, INT J MOL SCI, V22, DOI 10.3390/ijms22168363 Knowlton S, 2018, TRENDS NEUROSCI, V41, P31, DOI 10.1016/j.tins.2017.11.001 Krause P, 2022, J NEURAL TRANSM, V129, P1419, DOI 10.1007/s00702-022-02562-w Krishnan UM, 2021, NEUROCHEM INT, V145, DOI 10.1016/j.neuint.2021.105003 Kumar A, 2020, BRAIN SCI, V10, DOI 10.3390/brainsci10010043 Kuo YC, 2017, J TAIWAN INST CHEM E, V77, P92, DOI 10.1016/j.jtice.2017.05.011 Ladak AA, 2019, WORLD NEUROSURG, V131, P126, DOI 10.1016/j.wneu.2019.07.039 Lavorato A, 2021, INT J MOL SCI, V22, DOI 10.3390/ijms22020572 Lee SSNK, 2020, BIOELECTRICITY, V2, P321, DOI 10.1089/bioe.2020.0044 Li LM, 2022, ACS NANO, V16, P10811, DOI 10.1021/acsnano.2c02898 Li R, 2021, TISSUE ENG PT A, V27, P771, DOI [10.1089/ten.tea.2020.0227, 10.1089/ten.TEA.2020.0227] Li RJ, 2014, CELL BIOCHEM BIOPHYS, V68, P449, DOI 10.1007/s12013-013-9742-1 Li X, 2022, BIOMATERIALS, V291, DOI 10.1016/j.biomaterials.2022.121904 Li X, 2017, BIOMATERIALS, V137, P73, DOI 10.1016/j.biomaterials.2017.05.027 Li Y, 2021, FRONT NEUROL, V12, DOI 10.3389/fneur.2021.768267 Lin YF, 2023, BIOMATER ADV, V151, DOI 10.1016/j.bioadv.2023.213473 Lischer M, 2023, INT J MOL SCI, V24, DOI 10.3390/ijms24097800 Liu XY, 2023, CARBOHYD POLYM, V306, DOI 10.1016/j.carbpol.2023.120578 Liu XY, 2021, BIOMATERIALS, V272, DOI 10.1016/j.biomaterials.2021.120771 Lopes B, 2022, INT J MOL SCI, V23, DOI 10.3390/ijms23020918 Ma SS, 2021, ACTA BIOMATER, V131, P185, DOI 10.1016/j.actbio.2021.06.038 Marcuzzo S, 2019, CELLS-BASEL, V8, DOI 10.3390/cells8030279 Masrori P, 2020, EUR J NEUROL, V27, P1918, DOI 10.1111/ene.14393 Mathias K, 2024, MICROVASC RES, V151, DOI 10.1016/j.mvr.2023.104621 McCrary MR, 2022, EXP NEUROL, V357, DOI 10.1016/j.expneurol.2022.114177 Mead RJ, 2023, NAT REV DRUG DISCOV, V22, P185, DOI 10.1038/s41573-022-00612-2 Medina DX, 2020, FRONT BIOENG BIOTECH, V8, DOI 10.3389/fbioe.2020.00224 Miao SD, 2018, ADV BIOSYST, V2, DOI 10.1002/adbi.201800101 Mirzaei S, 2021, ACS CHEM NEUROSCI, V12, P4224, DOI 10.1021/acschemneuro.1c00484 Mobini S, 2017, CURR OPIN BIOMED ENG, V4, P134, DOI 10.1016/j.cobme.2017.10.010 Modrak M, 2020, J NEUROSCI RES, V98, P780, DOI 10.1002/jnr.24538 Mustafa G, 2023, J DRUG DELIV SCI TEC, V87, DOI 10.1016/j.jddst.2023.104774 Nabi B, 2020, DRUG DEV IND PHARM, V46, P471, DOI 10.1080/03639045.2020.1730396 Ng SY, 2019, FRONT CELL NEUROSCI, V13, DOI 10.3389/fncel.2019.00528 Nih LR, 2016, CURR OPIN BIOTECH, V40, P155, DOI 10.1016/j.copbio.2016.04.021 Nimgampalle M, 2023, AGEING RES REV, V89, DOI 10.1016/j.arr.2023.101994 Nourbakhsh M, 2020, MAT SCI ENG C-MATER, V117, DOI 10.1016/j.msec.2020.111328 Orive G, 2009, NAT REV NEUROSCI, V10, P682, DOI 10.1038/nrn2685 Pahuja R, 2015, ACS NANO, V9, P4850, DOI 10.1021/nn506408v Pan L, 2021, CURR NEUROL NEUROSCI, V21, DOI 10.1007/s11910-021-01093-3 Panda AK, 2021, MAT SCI ENG R, V146, DOI 10.1016/j.mser.2021.100630 Patel T., 2023, Biosens. Bioelectron. X, V14, DOI [DOI 10.1016/J.BIOSX.2023.100349, 10.1016/j.biosx.2023.100349] Prashar S., 2022, ACS BIOMATER SCI ENG, V8, P4838 Radic B, 2018, ACTA CLIN CROAT, V57, P561, DOI 10.20471/acc.2018.57.03.20 Rahmanian M, 2023, ENVIRON RES, V235, DOI 10.1016/j.envres.2023.116563 Rajkumar M, 2023, J CHEM NEUROANAT, V133, DOI 10.1016/j.jchemneu.2023.102337 Reddy MSB, 2021, POLYMERS-BASEL, V13, DOI 10.3390/polym13071105 Roh EJ, 2023, BIOMATERIALS, V299, DOI 10.1016/j.biomaterials.2023.122160 Roth JG, 2021, NAT REV NEUROSCI, V22, P593, DOI 10.1038/s41583-021-00496-y Sadeghi A, 2023, CURR OPIN BIOMED ENG, V25, DOI 10.1016/j.cobme.2022.100420 Saeedi M, 2019, BIOMED PHARMACOTHER, V111, P666, DOI 10.1016/j.biopha.2018.12.133 Samadian H, 2020, INT J BIOL MACROMOL, V150, P380, DOI 10.1016/j.ijbiomac.2020.02.102 Sha Q, 2023, ACTA BIOMATER, V167, P219, DOI 10.1016/j.actbio.2023.05.044 Shabani L, 2023, BIOMED ENG ONLINE, V22, DOI 10.1186/s12938-022-01062-y Shan DY, 2019, ADV DRUG DELIVER REV, V148, P219, DOI 10.1016/j.addr.2019.06.004 Shen H, 2022, ADV FUNCT MATER, V32, DOI 10.1002/adfm.202110628 Shi W, 2012, BIOMATERIALS, V33, P3119, DOI 10.1016/j.biomaterials.2012.01.009 Sivanarayanan TB, 2023, TISSUE CELL, V82, DOI 10.1016/j.tice.2023.102053 Srinivas A, 2023, Meas: Sens, V29, DOI DOI 10.1016/J.MEASEN.2023.100871 Srivastava S, 2021, EUR J MED CHEM, V216, DOI 10.1016/j.ejmech.2021.113320 Stahl CM, 2020, NEUROL CLIN, V38, P367, DOI 10.1016/j.ncl.2020.01.010 Stoker TB, 2022, PRACT NEUROL, V22, P32, DOI 10.1136/practneurol-2021-003074 Stoker Thomas B, 2020, F1000Res, V9, DOI 10.12688/f1000research.25634.1 Sung YK, 2020, BIOMATER RES, V24, DOI 10.1186/s40824-020-00190-7 Tang XY, 2014, NATURAL AND SYNTHETIC BIOMEDICAL POLYMERS, P351 Tapeinos C, 2021, ADV NANOBIOMED RES, V1, DOI 10.1002/anbr.202000059 Thapa K, 2021, J MOL NEUROSCI, V71, P1725, DOI 10.1007/s12031-021-01841-7 Tiwari P, 2023, ADV COLLOID INTERFAC, V311, DOI 10.1016/j.cis.2022.102824 Torromino G, 2021, PROG NEUROBIOL, V197, DOI 10.1016/j.pneurobio.2020.101895 Vaz M, 2020, EUR J PHARMACOL, V887, DOI 10.1016/j.ejphar.2020.173554 Veletic M, 2019, P IEEE, V107, P1425, DOI 10.1109/JPROC.2019.2915199 Vijayavenkataraman S, 2020, ACTA BIOMATER, V106, P54, DOI 10.1016/j.actbio.2020.02.003 Wang J, 2021, BIOACT MATER, V6, P1988, DOI 10.1016/j.bioactmat.2020.12.017 Wang SS, 2024, BIOACT MATER, V31, P563, DOI 10.1016/j.bioactmat.2023.09.002 Wong FSY, 2014, INT J MOL SCI, V15, P10669, DOI 10.3390/ijms150610669 Wu WB, 2023, MATER TODAY BIO, V20, DOI 10.1016/j.mtbio.2023.100652 Xiang W, 2023, INT J BIOL MACROMOL, V230, DOI 10.1016/j.ijbiomac.2023.123447 Xin NN, 2022, J MATER CHEM B, V10, P6315, DOI 10.1039/d2tb01111e Xing DX, 2017, INT J MOL SCI, V18, DOI 10.3390/ijms18020234 Xu JP, 2022, CHEM ENG J, V446, DOI 10.1016/j.cej.2022.137180 Xu XJ, 2021, TRANSL NEURODEGENER, V10, DOI 10.1186/s40035-021-00250-5 Xu YB, 2019, BIOACT MATER, V4, P366, DOI 10.1016/j.bioactmat.2019.11.002 Yan QT, 2017, J BIOMAT SCI-POLYM E, V28, P1394, DOI 10.1080/09205063.2017.1329888 Yang PX, 2023, BIOACT MATER, V30, P85, DOI 10.1016/j.bioactmat.2023.07.003 Yi S, 2019, EXP NEUROL, V319, DOI 10.1016/j.expneurol.2018.05.016 Yiannopoulou KG, 2020, J CENT NERV SYST DIS, V12, DOI 10.1177/1179573520907397 Yu MF, 2023, TRENDS MOL MED, V29, P886, DOI 10.1016/j.molmed.2023.08.005 Yu XL, 2020, POLYMERS-BASEL, V12, DOI 10.3390/polym12081637 Zarren G, 2021, J MOL STRUCT, V1227, DOI 10.1016/j.molstruc.2020.129668 Zeng X, 2023, BIOMATERIALS, V299, DOI 10.1016/j.biomaterials.2023.122161 Zhang DH, 2021, ADV FUNCT MATER, V31, DOI 10.1002/adfm.202007226 Zhang PX, 2019, NEURAL REGEN RES, V14, P51, DOI 10.4103/1673-5374.243701 Zhao XC, 2023, BIOACT MATER, V24, P331, DOI 10.1016/j.bioactmat.2022.12.024 Zheng YT, 2021, BIOACT MATER, V6, P627, DOI 10.1016/j.bioactmat.2020.08.026
NR 147
TC 8
Z9 8
U1 12
U2 16
PU WILEY-V C H VERLAG GMBH
PI WEINHEIM
PA POSTFACH 101161, 69451 WEINHEIM, GERMANY
SN 1616-5187
EI 1616-5195
J9 MACROMOL BIOSCI
JI Macromol. Biosci.
PD DEC
PY 2024
VL 24
IS 12
DI 10.1002/mabi.202400150
EA SEP 2024
PG 22
WC Biochemistry & Molecular Biology; Materials Science, Biomaterials; Polymer Science
WE Science Citation Index Expanded (SCI-EXPANDED)
SC Biochemistry & Molecular Biology; Materials Science; Polymer Science
GA P7F3W
UT WOS:001322050100001
PM 39348168
OA hybrid
DA 2025-07-17
ER
PT J
AU Lan, SM Yang, CC Lee, CL Lee, JS Jou, IM
AF Lan, Sheng-Min Yang, Cheng-Chang Lee, Chia-Lung Lee, Jung-Shun Jou, I-Ming
TI The effect of molecular weight and concentration of hyaluronan on the recovery of the rat sciatic nerve sustaining acute traumatic injury
SO BIOMEDICAL MATERIALS
LA English
DT Article
DE hyaluronan; molecular weight; nerve regeneration; peripheral nerve
ID SPINAL-CORD-INJURY; PERIPHERAL-NERVE; WALLERIAN DEGENERATION; FUNCTIONAL RECOVERY; SCHWANN-CELLS; REGENERATION; ACID; SYSTEM; HYDROGEL; DELIVERY
AB Acute traumatic peripheral nerve injury remains a significant clinical issue affecting mostly young individuals and their productivity in spite of advances in current medicine. Hyaluronan has been explored in this scenario for its anti-adhesive and high biocompatibility properties for decades. The molecular weight and concentration of the locally applied hyaluronan has been overlooked and not optimized. We used different molecular weights and concentrations of hyaluronan in a rat sciatic nerve crush injury model and found better overall outcomes with high molecular weight (3000 kDa) hyaluronan. The anti-inflammatory effect of the higher molecular weight hyaluronan may have a more favorable effect. We conclude that the optimization of hyaluronan is necessary when incorporating hyaluronan in the engineering of biomaterials for use in acute traumatic peripheral nerve injury.
C1 [Lan, Sheng-Min] Natl Cheng Kung Univ Hosp, Dept Orthoped, Dou Liou Branch, Yunlin 640, Taiwan. [Lan, Sheng-Min; Lee, Chia-Lung] Natl Cheng Kung Univ Hosp, Dept Orthopaed, Tainan 704, Taiwan. [Yang, Cheng-Chang] Natl Cheng Kung Univ, Coll Med, Inst Basic Med Sci, Tainan 701, Taiwan. [Lee, Jung-Shun] Natl Cheng Kung Univ, Coll Med, Natl Cheng Kung Univ Hosp, Div Neurosurg,Dept Surg, Tainan 704, Taiwan. [Jou, I-Ming] I Shou Univ, E Da Hosp, Dept Orthoped, Kaohsiung 824, Taiwan.
C3 National Cheng Kung University; National Cheng Kung University Hospital; National Cheng Kung University; National Cheng Kung University Hospital; National Cheng Kung University; National Cheng Kung University; National Cheng Kung University Hospital; E-Da Hospital; I Shou University
RP Jou, IM (corresponding author), I Shou Univ, E Da Hosp, Dept Orthoped, Kaohsiung 824, Taiwan.
EM ed109325@edah.org.tw
CR Ali M, 2012, ANAL BIOANAL CHEM, V402, P1269, DOI 10.1007/s00216-011-5531-0 BRIDGE PM, 1994, EXP NEUROL, V127, P284, DOI 10.1006/exnr.1994.1104 Campana WM, 2007, BRAIN BEHAV IMMUN, V21, P522, DOI 10.1016/j.bbi.2006.12.008 Chan KM, 2014, EXP NEUROL, V261, P826, DOI 10.1016/j.expneurol.2014.09.006 Cowman MK, 2015, FRONT IMMUNOL, V6, DOI 10.3389/fimmu.2015.00261 Evans-Jones G, 2003, ARCH DIS CHILD-FETAL, V88, P185, DOI 10.1136/fn.88.3.F185 FU SY, 1995, J NEUROSCI, V15, P3876 Goldberg Victor M, 2010, J Pain Res, V3, P51, DOI 10.2147/JPR.S4733 Inserra MM, 1998, MICROSURG, V18, P119, DOI 10.1002/(SICI)1098-2752(1998)18:2<119::AID-MICR10>3.0.CO;2-0 Jou IM, 2007, SPINE, V32, P2111, DOI 10.1097/BRS.0b013e3181453fa5 Jou IM, 2004, SPINE, V29, P147, DOI 10.1097/01.BRS.0000107228.17075.B9 Karbownik MS, 2013, PHARMACOL REP, V65, P1056, DOI 10.1016/S1734-1140(13)71465-8 Lan SM, 2015, J BIOMED MATER RES B, V103, P718, DOI 10.1002/jbm.b.33251 LIU HM, 1995, J NEUROPATH EXP NEUR, V54, P487, DOI 10.1097/00005072-199507000-00002 Martinez AMB, 1998, J SUBMICR CYTOL PATH, V30, P451 Martinez Ana Maria Blanco, 2014, World J Stem Cells, V6, P179, DOI 10.4252/wjsc.v6.i2.179 Mohammad JA, 2000, ANN PLAS SURG, V44, P59, DOI 10.1097/00000637-200044010-00010 Murinson BB, 2005, J NEUROSCI, V25, P1179, DOI 10.1523/JNEUROSCI.1372-04.2005 Noble J, 1998, J TRAUMA, V45, P116, DOI 10.1097/00005373-199807000-00025 Özgenel GY, 2003, MICROSURG, V23, P575, DOI 10.1002/micr.10209 Park JS, 2011, CLIN ORTHOP SURG, V3, P315, DOI 10.4055/cios.2011.3.4.315 Park J, 2010, J BIOMED MATER RES A, V93A, P1091, DOI 10.1002/jbm.a.32519 PELLEGRINO RG, 1986, J NEUROCYTOL, V15, P17, DOI 10.1007/BF02057901 Barreiros VCP, 2014, GROWTH FACTORS, V32, P164, DOI 10.3109/08977194.2014.952727 Petrey AC, 2014, FRONT IMMUNOL, V5, DOI 10.3389/fimmu.2014.00101 Robinson Lawrence R, 2004, Suppl Clin Neurophysiol, V57, P173 Ruppert SM, 2014, IMMUNOL RES, V58, P186, DOI 10.1007/s12026-014-8495-2 Sarikcioglu L, 2009, FOLIA MORPHOL, V68, P1 SECKEL BR, 1995, J NEUROSCI RES, V40, P318, DOI 10.1002/jnr.490400305 Seddon HJ, 1942, BRIT MED J, V1942, P237, DOI 10.1136/bmj.2.4260.237 Stern R, 2006, EUR J CELL BIOL, V85, P699, DOI 10.1016/j.ejcb.2006.05.009 STOLL G, 1989, J NEUROCYTOL, V18, P671, DOI 10.1007/BF01187086 SUNDERLAND S, 1947, ARCH NEURO PSYCHIATR, V58, P251, DOI 10.1001/archneurpsyc.1947.02300320002001 SUNDERLAND S, 1951, BRAIN, V74, P491, DOI 10.1093/brain/74.4.491 Vistejnova L, 2014, CYTOKINE, V70, P97, DOI 10.1016/j.cyto.2014.07.006 Wang J, 2015, NEUROCHEM RES, V40, P98, DOI 10.1007/s11064-014-1470-4 Wang KK, 1998, MICROSURG, V18, P270, DOI 10.1002/(SICI)1098-2752(1998)18:4<270::AID-MICR11>3.0.CO;2-V Wang YF, 2012, BIOMATERIALS, V33, P2681, DOI 10.1016/j.biomaterials.2011.12.031 Yamanokuchi Hiroko, 2012, Kokubyo Gakkai Zasshi, V79, P100 Zhai QW, 2003, NEURON, V39, P217, DOI 10.1016/S0896-6273(03)00429-X
NR 40
TC 4
Z9 4
U1 0
U2 12
PU IOP PUBLISHING LTD
PI BRISTOL
PA TEMPLE CIRCUS, TEMPLE WAY, BRISTOL BS1 6BE, ENGLAND
SN 1748-6041
EI 1748-605X
J9 BIOMED MATER
JI Biomed. Mater.
PD AUG 25
PY 2017
VL 12
IS 4
DI 10.1088/1748-605X/aa6f1a
PG 12
WC Engineering, Biomedical; Materials Science, Biomaterials
WE Science Citation Index Expanded (SCI-EXPANDED)
SC Engineering; Materials Science
GA FD6PS
UT WOS:000407651000003
PM 28812542
DA 2025-07-17
ER
PT J
AU Chen, KZ Ding, L Shui, H Liang, YR Zhang, XM Wang, T Li, LK Liu, SX Wu, HF
AF Chen, Kangzhen Ding, Lu Shui, Hua Liang, Yinru Zhang, Xiaomin Wang, Tao Li, Linke Liu, Shuxian Wu, Hongfu
TI MiR-615 Agomir Encapsulated in Pluronic F-127 Alleviates Neuron Damage and Facilitates Function Recovery After Brachial Plexus Avulsion
SO JOURNAL OF MOLECULAR NEUROSCIENCE
LA English
DT Article
DE MiR-615; Pluronic F-127(PF-127); Motoneuron; Brachial plexus avulsion (BPA)
ID FOCAL CEREBRAL-ISCHEMIA; LEUCINE-RICH REPEAT; SPINAL-CORD-INJURY; LINGO-1; INHIBITION; MICRORNAS; SURVIVAL
AB Brachial plexus avulsion (BPA) is a devastating traumatic peripheral nerve injury complicated with paralysis of the upper extremity. We previously reported that leucine-rich repeat and immunoglobulin-like domain-containing NOGO receptor-interacting protein 1 (LINGO-1) has a potent role in inhibiting neuron survival and axonal regeneration after the central nervous system (CNS) damage and miR-615 is a potential microRNA (miRNA) negatively regulated LINGO-1. However, the effect of miR-615 in BPA remains to be elucidated. Accumulating evidence indicates that pluronic F-127 (PF-127) hydrogel could serve as a promising vehicle for miRNA encapsulation. Thus, to further explore the potential role of hydrogel-miR-615 in BPA-reimplantation, the present study established the BPA rat model and injected miR-615 agomir encapsulated by PF-127 hydrogel into the reimplantation site using a microsyringe. In this study, results indicated that hydrogel-miR-615 agomir effectively alleviated motoneuron loss by LINGO-1 inhibition, promoted musculocutaneous nerve regeneration and myelination, reduced astrocytes activation, promoted angiogenesis and attenuated peripheral amyotrophy, leading to improved motor functional rehabilitation of the upper extremity. In conclusion, our findings demonstrate that miR-615-loaded PF-127 hydrogel may represent a novel therapeutic strategy for BPA treatment.
C1 [Chen, Kangzhen; Shui, Hua; Liu, Shuxian] Guangdong Med Univ, Guangzhou Huadu Affiliated Hosp, Dept Anesthesiol, Guangzhou Huadu Dist Maternal & Child Hlth Care H, Guangzhou 510800, Peoples R China. [Chen, Kangzhen; Ding, Lu; Liang, Yinru; Zhang, Xiaomin; Li, Linke; Wu, Hongfu] Guangdong Med Univ, Key Lab Stem Cell & Regenerat Tissue Engn, Dongguan 523808, Peoples R China. [Ding, Lu] Sun Yat Sen Univ, Affiliated Hosp 7, Sci Res Ctr, Shenzhen 518107, Peoples R China. [Wang, Tao] Guangdong Med Univ, Dept Surg, Hosp 3, Longjiang Hosp Shunde Dist, Foshan 528318, Peoples R China.
C3 Guangdong Medical University; Guangdong Medical University; Sun Yat Sen University; Guangdong Medical University
RP Liu, SX (corresponding author), Guangdong Med Univ, Guangzhou Huadu Affiliated Hosp, Dept Anesthesiol, Guangzhou Huadu Dist Maternal & Child Hlth Care H, Guangzhou 510800, Peoples R China.; Wu, HF (corresponding author), Guangdong Med Univ, Key Lab Stem Cell & Regenerat Tissue Engn, Dongguan 523808, Peoples R China.
EM 361616861@qq.com; hongfuw@126.com
RI zhang, xiaomin/IQX-1078-2023
FU National Natural Science Foundation of China [82071374]; Characteristic Innovation Project of Colleges and Universities in Guangdong Province of China [2018KTSCX075]; Key Project of Social Development of Dongguan of China [20185071521640]; second-level projects of discipline construction in Guangdong Medical University [1.13, 4.1.19]; College Students Science and Technology Innovation Cultivation Project in Guangdong of China [pdjh2020b0257, pdjh2020b0263]; College Students Innovative Experimental Project in Guangdong Medical University, China [ZZDS006, ZYDS005, ZYDB004, FYDY003]; College Students' Science and Technology Innovation Training Project [202010571027, 202010571054, 202010571055, 202010571084, 202010571099, GDMU2019054, GDMU2019055, GDMU2019099, GDMU2019123, GDMU2019027, GDMU2019084]; Scientific and Technological Projects of Dongguan City [202050715023190]; Scientific Research Project of Traditional Chinese Medicine in Guangdong Province [20202098]
FX This work was supported by a grant from the National Natural Science Foundation of China, No. 82071374 (to HFW), Characteristic Innovation Project of Colleges and Universities in Guangdong Province of China, No. 2018KTSCX075 (to HFW), the Key Project of Social Development of Dongguan of China, No. 20185071521640 (to HFW), second-level projects of discipline construction in Guangdong Medical University, No. 1.13 and No. 4.1.19 (to HFW), College Students Science and Technology Innovation Cultivation Project in Guangdong of China, Nos.pdjh2020b0257 (to HFW), pdjh2020b0263 (to HFW), College Students Innovative Experimental Project in Guangdong Medical University, China, Nos. ZZDS006 (to HFW), ZYDS005 (to HFW), ZYDB004 (to HFW), FYDY003 (to HFW), College Students' Science and Technology Innovation Training Project, Nos. 202010571027 (to HFW), 202010571054 (to HFW), 202010571055 (to HFW), 202010571084 (to HFW), 202010571099 (to HFW), GDMU2019054 (to HFW), GDMU2019055 (to HFW), GDMU2019099, GDMU2019123 (to HFW), GDMU2019027 (to HFW), GDMU2019084 (to HFW), the Scientific and Technological Projects of Dongguan City, No. 202050715023190 (to HFW), and Scientific Research Project of Traditional Chinese Medicine in Guangdong Province, No. 20202098 (to TW).
CR Araújo MR, 2017, EXP NEUROL, V294, P45, DOI 10.1016/j.expneurol.2017.04.009 Bartel DP, 2009, CELL, V136, P215, DOI 10.1016/j.cell.2009.01.002 Butler JM, 2010, NAT REV CANCER, V10, P138, DOI 10.1038/nrc2791 Chen AM, 2017, INT J RADIAT ONCOL, V98, P83, DOI 10.1016/j.ijrobp.2017.01.244 Chen NN, 2016, CRIT CARE MED, V44, pE146, DOI 10.1097/CCM.0000000000001351 Dasen JS, 2003, NATURE, V425, P926, DOI 10.1038/nature02051 Ding L, 2019, TISSUE ENG PT A, V25, P1381, DOI [10.1089/ten.tea.2018.0282, 10.1089/ten.TEA.2018.0282] Diniz IMA, 2015, J MATER SCI-MATER M, V26, DOI 10.1007/s10856-015-5493-4 Farina C, 2007, TRENDS IMMUNOL, V28, P138, DOI 10.1016/j.it.2007.01.005 Icli B, 2019, ARTERIOSCL THROM VAS, V39, P1458, DOI 10.1161/ATVBAHA.119.312726 Inoue H, 2007, P NATL ACAD SCI USA, V104, P14430, DOI 10.1073/pnas.0700901104 Institute for Laboratory Animal Research, 1996, GUID CAR US LAB AN, P1 Liu C, 2017, THERANOSTICS, V7, P2863, DOI 10.7150/thno.19353 Liu CY, 2012, J NEUROCHEM, V120, P830, DOI 10.1111/j.1471-4159.2011.07624.x Mabuchi T, 2005, J CEREBR BLOOD F MET, V25, P257, DOI 10.1038/sj.jcbfm.9600027 Mi S, 2008, INT J BIOCHEM CELL B, V40, P1971, DOI 10.1016/j.biocel.2008.03.018 Midha R, 2019, J NEUROSURG, V130, P675, DOI 10.3171/2018.11.JNS181520 Ruan LH, 2015, BRAIN RES, V1623, P166, DOI 10.1016/j.brainres.2015.02.042 Sellers DL, 2014, BIOMATERIALS, V35, P8895, DOI 10.1016/j.biomaterials.2014.06.051 Smith BW, 2018, JAMA PEDIATR, V172, P585, DOI 10.1001/jamapediatrics.2018.0124 Stallings RL, 2011, SEMIN CANCER BIOL, V21, P283, DOI 10.1016/j.semcancer.2011.07.001 Tripathi R, 2011, GENE EXPR PATTERNS, V11, P334, DOI 10.1016/j.gep.2011.03.004 Wang JJ, 2018, THERANOSTICS, V8, P3408, DOI 10.7150/thno.25156 Wang T, 2019, NEURAL REGEN RES, V14, P1069, DOI 10.4103/1673-5374.250629 Woltering JM, 2008, PLOS ONE, V3, DOI 10.1371/journal.pone.0001396 Wu HF, 2013, BIOMATERIALS, V34, P1686, DOI 10.1016/j.biomaterials.2012.11.013 Wu HF, 2020, MOL NEUROBIOL, V57, P3057, DOI 10.1007/s12035-020-01936-z Wu WT, 2003, J NEUROTRAUM, V20, P603, DOI 10.1089/089771503767168528 Yan TD, 2018, NAT COMMUN, V9, DOI 10.1038/s41467-017-02601-1 Yuan QJ, 2000, NEUROREPORT, V11, P2237, DOI 10.1097/00001756-200007140-00035 Zhai ZY, 2019, NEURAL REGEN RES, V14, P1743, DOI 10.4103/1673-5374.257528 Zhang ZH, 2009, J BIOL CHEM, V284, P15717, DOI 10.1074/jbc.M808751200
NR 32
TC 3
Z9 3
U1 1
U2 24
PU SPRINGERNATURE
PI LONDON
PA CAMPUS, 4 CRINAN ST, LONDON, N1 9XW, ENGLAND
SN 0895-8696
EI 1559-1166
J9 J MOL NEUROSCI
JI J. Mol. Neurosci.
PD JAN
PY 2022
VL 72
IS 1
BP 136
EP 148
DI 10.1007/s12031-021-01916-5
EA SEP 2021
PG 13
WC Biochemistry & Molecular Biology; Neurosciences
WE Science Citation Index Expanded (SCI-EXPANDED)
SC Biochemistry & Molecular Biology; Neurosciences & Neurology
GA YF8DL
UT WOS:000700748000002
PM 34569008
OA Green Published, Green Submitted, hybrid
DA 2025-07-17
ER
PT J
AU Cai, C Zhu, HM Chen, YJ Chen, C Li, H Yang, Z Liu, HZ
AF Cai, Chao Zhu, Huimin Chen, Yujie Chen, Chi Li, Hua Yang, Zhi Liu, Hezhou
TI Conductive nerve guide conduits based on wet-adhesive hydrogel to accelerate peripheral nerve repair
SO APPLIED MATERIALS TODAY
LA English
DT Article
DE Conductive hydrogel NGCs; Wet-adhesive; Bioinspired; Tissue repair
ID SCAFFOLDS; MATRIX; INJURY
AB Peripheral nerve injury is a serious traumatic condition, and primary repair or tension-free anastomosis remains an unresolved challenge in nerve restoration. Currently, surgical treatment has critical limitations, such as granulomatous inflammation and numbness of the end limbs. Nerve guidance conduits (NGCs), which are tissue-adaptable and conductive, have shown promise for effective nerve repair. Inspired by the adhesion mechanism (cation-pi interactions) of bilayer membrane systems and mussel foot proteins, we developed a promising wireless suture using wet-adhesive hydrogel NGCs. The prepared hydrogel conduits had good electrical conductivity, flexibility, mechanical stability, and wet tissue adhesion and exhibited excellent cytocompatibility with neuronal and Schwann cells. An in vivo rat sciatic nerve transection injury model confirmed that the hydrogel NGCs not only firmly adhere to wet nerve tissue and corkingly connect the proximal to distal ends, but also improve electroconduction velocity and sciatic nerve function index, which significantly enhance peripheral nerve repair. Histological analysis and immunostaining confirmed robust and orderly nerve regeneration through the conductive hydrogel NGCs. In summary, wet-adhesive hydrogel NGCs may serve as effective wireless suture candidates for promoting neural repair. (C) 2022 Elsevier Ltd. All rights reserved.
C1 [Cai, Chao; Chen, Yujie; Chen, Chi; Li, Hua; Liu, Hezhou] Shanghai Jiao Tong Univ, Sch Mat Sci & Engn, State Key Lab Met Matrix Composites, Shanghai 200240, Peoples R China. [Zhu, Huimin; Yang, Zhi] Shanghai Jiao Tong Univ, Sch Med, Shanghai Peoples Hosp 9, Shanghai Res Inst Stomatol,Natl Clin Res Ctr Stoma, Shanghai 200011, Peoples R China.
C3 Shanghai Jiao Tong University; Shanghai Jiao Tong University
RP Chen, YJ (corresponding author), Shanghai Jiao Tong Univ, Sch Mat Sci & Engn, State Key Lab Met Matrix Composites, Shanghai 200240, Peoples R China.; Yang, Z (corresponding author), Shanghai Jiao Tong Univ, Sch Med, Shanghai Peoples Hosp 9, Shanghai Res Inst Stomatol,Natl Clin Res Ctr Stoma, Shanghai 200011, Peoples R China.
EM yujiechen@sjtu.edu.cn; YANGZ1121@sh9hospital.org.cn
RI Chen, Yujie/AAN-3605-2020; zhang, chenhong/HCH-9822-2022; zhu, huimin/JZT-6551-2024
FU Natural Science Foundation of China (NSFC) [U1733130, 11704244, 11674218]; National Key Research and Development Program of China [2020YFC1910204]; Shanghai Ninth People's Hospital Affiliated to Shanghai Jiaotong University School of Medicine Cross Fund [JYJC202013]; Shanghai Municioal Science and Technology Major Project [2018SHZDZX05]
FX The authors gratefully acknowledge financial support from the grant of the Natural Science Foundation of China (NSFC) (No. U1733130, 11704244, 11674218) , National Key Research and Development Program of China (No. 2020YFC1910204) , Shanghai Ninth People's Hospital Affiliated to Shanghai Jiaotong University School of Medicine Cross Fund (No. JYJC202013) , and Shanghai Municioal Science and Technology Major Project (No. 2018SHZDZX05) . All an-imal experiments in this work were approved by the Institute for Laboratory Animal Research Center, Shanghai Jiao Tong University (License number: SYXK (Hu) 2018-0028) .
CR Bell JHA, 2012, TISSUE ENG PART B-RE, V18, P116, DOI [10.1089/ten.TEB.2011.0498, 10.1089/ten.teb.2011.0498] Beris A, 2019, EUR J ORTHOP SURG TR, V29, P263, DOI 10.1007/s00590-018-2344-2 Carriel V, 2011, HISTOCHEM CELL BIOL, V136, P709, DOI 10.1007/s00418-011-0874-3 Childe Jessica R, 2018, Hand (N Y), V13, P45, DOI 10.1177/1558944717691131 Daly WT, 2012, BIOMATERIALS, V33, P6660, DOI 10.1016/j.biomaterials.2012.06.002 Fan HL, 2019, NAT COMMUN, V10, DOI 10.1038/s41467-019-13171-9 Gebbie MA, 2017, NAT CHEM, V9, P473, DOI [10.1038/NCHEM.2720, 10.1038/nchem.2720] Gentile P, 2014, INT J MOL SCI, V15, P3640, DOI 10.3390/ijms15033640 Hong Y, 2019, NAT COMMUN, V10, DOI 10.1038/s41467-019-10004-7 Hu YN, 2022, ACS NANO, V16, P1868, DOI 10.1021/acsnano.1c11627 Hua YJ, 2021, SCI ADV, V7, DOI 10.1126/sciadv.abg0628 Huang L, 2021, ACS APPL MATER INTER, V13, P16106, DOI 10.1021/acsami.1c01904 Hunt JA, 2014, J MATER CHEM B, V2, P5319, DOI 10.1039/c4tb00775a Iannace S, 1997, J MATER SCI, V32, P1405, DOI 10.1023/A:1018533429283 Lee BP, 2011, ANNU REV MATER RES, V41, P99, DOI 10.1146/annurev-matsci-062910-100429 Lee S, 2017, ADV SCI, V4, DOI 10.1002/advs.201700149 Li RJ, 2014, CELL BIOCHEM BIOPHYS, V68, P449, DOI 10.1007/s12013-013-9742-1 Liu X, 2019, ADV FUNCT MATER, V29, DOI 10.1002/adfm.201900450 Ma YF, 2020, ADV FUNCT MATER, V30, DOI 10.1002/adfm.202001820 Menorca RMG, 2013, HAND CLIN, V29, P317, DOI 10.1016/j.hcl.2013.04.002 Mo JY, 2021, MATER HORIZ, V8, P3409, DOI 10.1039/d1mh01324f Panahi-Joo Y, 2016, BIOMED MATER, V11, DOI 10.1088/1748-6041/11/2/025017 Park J, 2020, ADV FUNCT MATER, V30, DOI 10.1002/adfm.202003759 Rodriguez-Rodriguez R, 2020, INT J POLYM MATER PO, V69, P1, DOI 10.1080/00914037.2019.1581780 Sameem M, 2011, PLAST RECONSTR SURG, V127, P2381, DOI 10.1097/PRS.0b013e3182131cf5 Sarker M, 2018, BIOTECHNOL J, V13, DOI 10.1002/biot.201700635 Shao CY, 2018, CHEM MATER, V30, P3110, DOI 10.1021/acs.chemmater.8b01172 Shu XZ, 2003, BIOMATERIALS, V24, P3825, DOI 10.1016/S0142-9612(03)00267-9 Song S, 2017, NEURAL REGEN RES, V12, P1976, DOI 10.4103/1673-5374.221151 VALENTINI RF, 1987, EXP NEUROL, V98, P350, DOI 10.1016/0014-4886(87)90247-0 van den Bogaart G, 2011, NATURE, V479, P552, DOI 10.1038/nature10545 Vanhoye D, 2004, BIOCHEMISTRY-US, V43, P8391, DOI 10.1021/bi0493158 Vijayavenkataraman S, 2020, ACTA BIOMATER, V106, P54, DOI 10.1016/j.actbio.2020.02.003 Wang JH, 2019, ADV SCI, V6, DOI 10.1002/advs.201900149 Wang JH, 2018, ADV HEALTHC MATER, V7, DOI 10.1002/adhm.201700987 Whitlock EL, 2010, MICROSURG, V30, P218, DOI 10.1002/micr.20754 Willits RK, 2004, J BIOMAT SCI-POLYM E, V15, P1521, DOI 10.1163/1568562042459698 Woodruff MA, 2010, PROG POLYM SCI, V35, P1217, DOI 10.1016/j.progpolymsci.2010.04.002 Wu XL, 2017, REGEN BIOMATER, V4, P21, DOI 10.1093/rb/rbw034 Xie JW, 2014, ACS APPL MATER INTER, V6, P9472, DOI 10.1021/am5018557 Xu HX, 2014, BIOMATERIALS, V35, P225, DOI 10.1016/j.biomaterials.2013.10.002 Zhang J, 2021, ADV HEALTHC MATER, V10, DOI 10.1002/adhm.202000604 Zhang WY, 2003, J BIOL CHEM, V278, P21459, DOI 10.1074/jbc.M301652200 Zheng CS, 2021, THERANOSTICS, V11, P2917, DOI 10.7150/thno.50825 Zhu XW, 2022, ADV FUNCT MATER, V32, DOI 10.1002/adfm.202105464 Zong XH, 2005, BIOMATERIALS, V26, P5330, DOI 10.1016/j.biomaterials.2005.01.052
NR 46
TC 24
Z9 25
U1 19
U2 231
PU ELSEVIER
PI AMSTERDAM
PA RADARWEG 29, 1043 NX AMSTERDAM, NETHERLANDS
SN 2352-9407
J9 APPL MATER TODAY
JI Appl. Mater. Today
PD JUN
PY 2022
VL 27
DI 10.1016/j.apmt.2022.101491
EA APR 2022
PG 14
WC Materials Science, Multidisciplinary
WE Science Citation Index Expanded (SCI-EXPANDED)
SC Materials Science
GA 1S1QD
UT WOS:000803832200001
DA 2025-07-17
ER
PT J
AU Qiu, PJ Wang, L Wang, J Wang, XD Xu, JC An, XK Han, FW Dong, Z Zhang, JT Shi, PW Niu, Q
AF Qiu, Pengjia Wang, Lei Wang, Jing Wang, Xingdong Xu, Jianchao An, Xiaokai Han, Fengwang Dong, Zhao Zhang, Jiangtao Shi, Peiwen Niu, Qiang
TI Adhesive chitosan-based hybrid biohydrogels for peripheral nerve injury repair
SO FRONTIERS IN CELL AND DEVELOPMENTAL BIOLOGY
LA English
DT Review
DE traumatic injury; adhesion materials; chitosan-based hydrogel; hybrid biohydrogel; peripheral nerve injury
ID FUNCTIONAL RECOVERY; NEUROTROPHIC FACTOR; PEPTIDE HYDROGELS; STEM-CELL; GROWTH; REGENERATION; RELEASE; MATRIX; DIFFERENTIATION; BIOADHESIVE
AB With the rapid progress of industrialization, the incidence of peripheral nerve injuries caused by trauma has been continuously increasing. These injuries result in a significant number of disabilities and irreversible functional impairments, not only severely impacting the health and quality of life of patients but also placing a heavy economic burden on families and society. Effectively promoting peripheral nerve regeneration has thus become a key focus and challenge in current research. In recent years, hybrid biohydrogels with adhesive properties have gained widespread attention due to their excellent biocompatibility, mechanical stability, conductivity, and biodegradability. These materials can provide an optimal microenvironment to promote neuron adhesion and axonal extension while offering outstanding mechanical strength to meet the fixation requirements in clinical surgeries. This paper systematically reviews the application of adhesive hybrid biohydrogels in peripheral nerve injury repair, highlighting the latest research progress in promoting nerve regeneration and improving functional recovery, and discusses the challenges and future prospects for their clinical application.
C1 [Qiu, Pengjia; Wang, Lei; Wang, Jing; Xu, Jianchao; An, Xiaokai; Han, Fengwang; Dong, Zhao; Zhang, Jiangtao; Shi, Peiwen; Niu, Qiang] Gaoyang Cty Hosp, Dept Orthoped, Baoding, Hebei, Peoples R China. [Wang, Xingdong] North Sichuan Med Coll, Sichuan Gemflower Hosp, Dept Orthoped, Chengdu, Sichuan, Peoples R China.
C3 North Sichuan Medical University
RP Niu, Q (corresponding author), Gaoyang Cty Hosp, Dept Orthoped, Baoding, Hebei, Peoples R China.
EM niuqguke@sina.com
RI Han, Feng/D-1023-2019; Yang, Chao/LSJ-7972-2024
FX The author(s) declare that no financial support was received for the research, authorship, and/or publication of this article.
CR Alizadeh R, 2019, CARBOHYD POLYM, V224, DOI 10.1016/j.carbpol.2019.115161 Amalakanti S., 2024, Recent advances in biomaterial design for nerve guidance conduits: a narrative review, V1, P32 Autumn K, 2000, NATURE, V405, P681, DOI 10.1038/35015073 Bagher Z, 2019, MAT SCI ENG C-MATER, V101, P243, DOI 10.1016/j.msec.2019.03.068 Baik S, 2017, NATURE, V546, P396, DOI 10.1038/nature22382 Bastami F, 2017, J CRANIOFAC SURG, V28, pE49, DOI 10.1097/SCS.0000000000003198 Bellaire CP, 2021, ANN PLAS SURG, V87, P179, DOI 10.1097/SAP.0000000000002823 Bi SW, 2025, BIOMATERIALS, V314, DOI 10.1016/j.biomaterials.2024.122841 Boido M, 2019, SCI REP-UK, V9, DOI 10.1038/s41598-019-42848-w Burdick JA, 2006, BIOMATERIALS, V27, P452, DOI 10.1016/j.biomaterials.2005.06.034 Caronna VC, 2021, SCI REP-UK, V11, DOI 10.1038/s41598-021-94155-y Cheng Haofeng, 2024, Biomater Transl, V5, P157, DOI 10.12336/biomatertransl.2024.02.006 Choi J, 2018, NEURAL REGEN RES, V13, P1796, DOI 10.4103/1673-5374.237126 Da Silva AC, 2023, SOFT SCI-US, V3, DOI 10.20517/ss.2022.25 Debnath T, 2015, PLOS ONE, V10, DOI 10.1371/journal.pone.0120803 DeLeonibus A, 2021, MICROSURG, V41, P286, DOI 10.1002/micr.30713 Deng PP, 2022, ADV HEALTHC MATER, V11, DOI 10.1002/adhm.202200115 DiStefano TJ, 2020, ACS BIOMATER SCI ENG, V6, P6556, DOI 10.1021/acsbiomaterials.0c01320 Dolkhani S, 2020, NEUROL RES, V42, P439, DOI 10.1080/01616412.2019.1709143 Drotlef DM, 2013, ADV FUNCT MATER, V23, P1137, DOI 10.1002/adfm.201202024 Fan L, 2022, ADV SCI, V9, DOI 10.1002/advs.202105586 Fang J., 2024, Adv. Technol. Neurosci, V1, P43 Fedak PWM, 2011, ANN THORAC SURG, V92, P1444, DOI 10.1016/j.athoracsur.2011.05.014 Feng Q, 2016, BIOMATERIALS, V101, P217, DOI 10.1016/j.biomaterials.2016.05.043 Frazier Trivia P, 2021, Biomater Transl, V2, P301, DOI 10.12336/biomatertransl.2021.04.005 Gao Y, 2015, NEURAL REGEN RES, V10, P1003, DOI 10.4103/1673-5374.158369 Gnavi S, 2017, J TISSUE ENG REGEN M, V11, P459, DOI 10.1002/term.1936 He LM, 2020, ACS APPL MATER INTER, V12, P53150, DOI 10.1021/acsami.0c16885 Hewson DW, 2018, ANAESTHESIA, V73, P51, DOI 10.1111/anae.14140 Hu B, 2018, ACS NANO, V12, P3385, DOI 10.1021/acsnano.7b08969 Huang LL, 2019, FASEB J, V33, P8600, DOI 10.1096/fj.201802065RR Huang QT, 2017, CHEM SOC REV, V46, P6255, DOI 10.1039/c6cs00052e Huang Q, 2021, ACS APPL MATER INTER, V13, P112, DOI 10.1021/acsami.0c16391 Huckhagel T, 2018, SCAND J TRAUMA RESUS, V26, DOI 10.1186/s13049-018-0502-5 Jeong HE, 2009, NANO TODAY, V4, P335, DOI 10.1016/j.nantod.2009.06.004 Jha A, 2023, MACROMOL BIOSCI, V23, DOI 10.1002/mabi.202300237 Kim IG, 2013, TISSUE ENG PT A, V19, P14, DOI [10.1089/ten.tea.2011.0654, 10.1089/ten.TEA.2011.0654] Kornfeld T, 2021, INT J MOL SCI, V22, DOI 10.3390/ijms22073515 Kornfeld T, 2019, WIEN MED WOCHENSCHR, V169, P240, DOI 10.1007/s10354-018-0675-6 Kostiuchenko O, 2024, Regen Med Rep., V1, P12 Kulkarni K, 2021, ACS APPL MATER INTER, V13, P58279, DOI 10.1021/acsami.1c14150 Lan DW, 2023, BIOMACROMOLECULES, V24, P5451, DOI 10.1021/acs.biomac.3c00920 Langowski JKA, 2018, FRONT ZOOL, V15, DOI 10.1186/s12983-018-0273-x Laumonerie P, 2018, WORLD NEUROSURG, V111, P317, DOI 10.1016/j.wneu.2017.12.160 Lee MY, 2022, INT J NANOMED, V17, P6181, DOI 10.2147/IJN.S386763 Lee YW, 2022, ADV MATER, V34, DOI 10.1002/adma.202109325 Li DD, 2022, NEURAL REGEN RES, V17, P459, DOI 10.4103/1673-5374.317990 Li R, 2018, BIOMATERIALS, V168, P24, DOI 10.1016/j.biomaterials.2018.03.044 Li SY, 2024, ADV HEALTHC MATER, V13, DOI 10.1002/adhm.202402268 Li X, 2014, BIOMATERIALS, V35, P5679, DOI 10.1016/j.biomaterials.2014.03.067 Liimatainen V, 2020, ADV MATER, V32, DOI 10.1002/adma.202000497 Lin CC, 2009, BIOMATERIALS, V30, P4907, DOI 10.1016/j.biomaterials.2009.05.083 Liu F, 2022, BIOMATER SCI-UK, V10, P4915, DOI 10.1039/d2bm00327a Liu JM, 2022, NEURAL REGEN RES, V17, P673, DOI 10.4103/1673-5374.320997 Liu Q, 2021, SMALL, V17, DOI 10.1002/smll.202005493 Liu Q, 2020, ACS APPL MATER INTER, V12, P19116, DOI 10.1021/acsami.9b22532 Liu SY, 2021, BIOMATER SCI-UK, V9, P8221, DOI 10.1039/d1bm01377g Liu WM, 2012, PLOS ONE, V7, DOI 10.1371/journal.pone.0031675 Liu X, 2021, ADV MATER, V33, DOI 10.1002/adma.202007301 Liu XF, 2017, ACS APPL MATER INTER, V9, P14677, DOI 10.1021/acsami.7b02072 Liu Y, 2020, ACS APPL MATER INTER, V12, P40108, DOI 10.1021/acsami.0c11433 Lu CF, 2018, ACS BIOMATER SCI ENG, V4, P2994, DOI 10.1021/acsbiomaterials.8b00536 Lu Y, 2014, SCI REP-UK, V4, DOI 10.1038/srep05792 Ma Y, 2021, J MATER CHEM B, V9, P6310, DOI 10.1039/d1tb00782c Mahya S, 2021, INT J BIOL MACROMOL, V182, P82, DOI 10.1016/j.ijbiomac.2021.03.106 Ng JY, 2020, CARBOHYD POLYM, V241, DOI 10.1016/j.carbpol.2020.116345 Ning C, 2019, ACS BIOMATER SCI ENG, V5, P696, DOI 10.1021/acsbiomaterials.8b01107 Park J, 2010, J BIOMED MATER RES A, V93A, P1091, DOI 10.1002/jbm.a.32519 Pauchot J, 2017, HAND SURG REHABIL, V36, P296, DOI 10.1016/j.hansur.2017.05.003 Peressotti S, 2021, ACS BIOMATER SCI ENG, V7, P4136, DOI 10.1021/acsbiomaterials.1c00030 Priemel T, 2021, SCIENCE, V374, P206, DOI 10.1126/science.abi9702 Ferrer PR, 2024, J BIOMED MATER RES A, V112, P1188, DOI 10.1002/jbm.a.37596 Rao F, 2020, THERANOSTICS, V10, P1590, DOI 10.7150/thno.36272 Rao P, 2018, ADV MATER, V30, DOI 10.1002/adma.201801884 Runge MB, 2010, BIOMACROMOLECULES, V11, P2845, DOI 10.1021/bm100526a Salehi M, 2019, J CELL PHYSIOL, V234, P15357, DOI 10.1002/jcp.28183 Sallam A, 2022, J HAND SURG-AM, V47, DOI 10.1016/j.jhsa.2021.03.022 Sebben Alessandra Deise, 2011, Rev. bras. ortop., V46, P643, DOI 10.1016/S2255-4971(15)30319-0 Shi ZK, 2022, ACS APPL MATER INTER, DOI 10.1021/acsami.2c07909 Spearman BS, 2018, ADV FUNCT MATER, V28, DOI 10.1002/adfm.201701713 Su WJ, 2023, ACS APPL BIO MATER, V6, P5854, DOI 10.1021/acsabm.3c00977 Teng Y, 2023, MICROSTRUCTURES, V3, DOI 10.20517/microstructures.2023.07 Tian Y, 2006, P NATL ACAD SCI USA, V103, P19320, DOI 10.1073/pnas.0608841103 Uranues S, 2020, WORLD J SURG, V44, P3373, DOI 10.1007/s00268-020-05620-0 WAITE JH, 1981, SCIENCE, V212, P1038, DOI 10.1126/science.212.4498.1038 Wang AYL, 2023, PHARMACEUTICS, V15, DOI 10.3390/pharmaceutics15020508 Wang J, 2021, NEURAL REGEN RES, V16, P143, DOI 10.4103/1673-5374.286977 Wang X, 2023, J MATER CHEM B, V11, P11552, DOI 10.1039/d3tb01727c Wilson TJ, 2021, NEUROSURGERY, V88, pE569, DOI 10.1093/neuros/nyab070 Wu P, 2020, FRONT BIOENG BIOTECH, V8, DOI 10.3389/fbioe.2020.00709 Wu ZX, 2020, MAT SCI ENG C-MATER, V109, DOI 10.1016/j.msec.2019.110530 Xiao LY, 2023, ADV MATER, V35, DOI 10.1002/adma.202304896 Xu C, 2024, SMALL, V20, DOI 10.1002/smll.202309793 Xu WL, 2022, NEURAL REGEN RES, V17, P2064, DOI 10.4103/1673-5374.335166 Xu YZ, 2023, ACS BIOMATER SCI ENG, V9, P6821, DOI 10.1021/acsbiomaterials.3c00761 Xuan HY, 2023, ADV SCI, V10, DOI 10.1002/advs.202302519 Yan QJ, 2012, BIOMED ENG ONLINE, V11, DOI 10.1186/1475-925X-11-36 Yang JC, 2019, ADV MATER, V31, DOI 10.1002/adma.201904765 Yang ZF, 2021, ADV SCI, V8, DOI 10.1002/advs.202003627 Zhang FS, 2022, GELS-BASEL, V8, DOI 10.3390/gels8010041 Zhang LW, 2020, ADV SCI, V7, DOI 10.1002/advs.202001125 Zhang M, 2023, ADV MATER, V35, DOI 10.1002/adma.202212015 Zhang W, 2020, CHEM SOC REV, V49, P433, DOI 10.1039/c9cs00285e Zhao YH, 2017, BIOMATERIALS, V134, P64, DOI 10.1016/j.biomaterials.2017.02.026 Zhou J, 2021, BIOMACROMOLECULES, V22, P1346, DOI 10.1021/acs.biomac.0c01329 Zhou QH, 2023, FRONT BIOENG BIOTECH, V11, DOI 10.3389/fbioe.2023.1290228 Zhou YL, 2016, BIOMACROMOLECULES, V17, P622, DOI 10.1021/acs.biomac.5b01550
NR 107
TC 2
Z9 2
U1 3
U2 7
PU FRONTIERS MEDIA SA
PI LAUSANNE
PA AVENUE DU TRIBUNAL FEDERAL 34, LAUSANNE, CH-1015, SWITZERLAND
SN 2296-634X
J9 FRONT CELL DEV BIOL
JI Front. Cell. Dev. Biol.
PD NOV 14
PY 2024
VL 12
DI 10.3389/fcell.2024.1499766
PG 11
WC Cell Biology; Developmental Biology
WE Science Citation Index Expanded (SCI-EXPANDED)
SC Cell Biology; Developmental Biology
GA N5N2G
UT WOS:001364797600001
PM 39610708
OA gold
DA 2025-07-17
ER
PT J
AU Liu, JZ Lin, ZY Wu, HY Zhang, JM Wang, FJ Wang, L Lu, SL Gao, J
AF Liu, Jinzhi Lin, Zhiyuan Wu, Huanyou Zhang, Jianming Wang, Fujun Wang, Lu Lu, Shuliang Gao, Jing
TI Dual-regulation biomimetic composite nerve scaffold with oriented structure and conductive function for skin peripheral nerve injury repair
SO COLLOIDS AND SURFACES B-BIOINTERFACES
LA English
DT Article
DE Biomimetic composite nerve scaffold; Skin peripheral nerve injury; Oriented nanofiber membrane; Ionic conductive hydrogel
ID NANOFIBROUS SCAFFOLDS; MECHANISMS; DESIGN
AB Skin peripheral nerve injury repair still faces significant clinical challenges. Although nerve tissue engineering scaffolds show potential, issues such as limited functionality and low repair efficiency persist. This study developed a dual-regulation biomimetic composite nerve scaffold with oriented structure and conductive function to promote nerve injury repair. The structural layer was a chitosan (CS)/polycaprolactone (PCL) oriented nanofiber membrane, which could promote cell adhesion and induce directional growth of cells. The functional layer was a CS/sodium alginate (SA) ionic conductive hydrogel, which could enhance endogenous electric fields to promote cell proliferation and differentiation. The two layers were combined through physical crosslinking, avoiding the use of chemical adhesives and preserving the surface morphology of the nanofibrous membrane and the porous structure of the hydrogel. The biomimetic composite nerve scaffold exhibited layered degradability, excellent orientation, conductivity, and biocompatibility. Cell experiments indicated that the scaffold effectively induced directional migration, growth, and differentiation of cells and enhanced cell activity, thereby providing a favorable microenvironment for nerve regeneration. This study not only overcomes the limitation of functional singularity in traditional nerve scaffolds but also aligns with the forefront trend in tissue engineering toward multifunctional and biomimetic materials. It demonstrates great potential for treating complex conditions such as traumatic nerve defects and post-surgical nerve regeneration and has broad application prospects in the field of neural tissue engineering.
C1 [Liu, Jinzhi; Wang, Fujun; Wang, Lu; Gao, Jing] Donghua Univ, Coll Text, Shanghai Frontiers Sci Ctr Adv Text, Shanghai 201620, Peoples R China. [Lin, Zhiyuan; Wu, Huanyou; Zhang, Jianming] Hantech Med Device Co Ltd, 288 Sanheng Rd, Changhe Ind Pk, Ningbo 315326, Peoples R China. [Wang, Fujun; Wang, Lu; Gao, Jing] Donghua Univ, Key Lab Text Ind Biomed Text Mat & Technol, Shanghai, Peoples R China. [Lu, Shuliang] Shanghai Jiao Tong Univ, Sch Med, Ruijin Hosp, Shanghai Burn Inst, 197 Ruijin Er Rd, Shanghai 200025, Peoples R China.
C3 Donghua University; Donghua University; Shanghai Jiao Tong University
RP Gao, J (corresponding author), Donghua Univ, Coll Text, Shanghai Frontiers Sci Ctr Adv Text, Shanghai 201620, Peoples R China.
EM gao2001jing@dhu.edu.cn
RI li, zhiyuan/HGD-9581-2022
FU The 2023 Ningbo 'Chuangxin Yongjiang 2035' Science and Technology Innovation Ecosystem Cultivation Program of China [20231ZDYF020353]
FX This work was supported by 2023 Ningbo 'Chuangxin Yongjiang 2035' Science and Technology Innovation Ecosystem Cultivation Program of China (20231ZDYF020353) .
CR Andrzejewska A, 2021, ADV SCI, V8, DOI 10.1002/advs.202002944 Baker BM, 2007, BIOMATERIALS, V28, P1967, DOI 10.1016/j.biomaterials.2007.01.004 Chang B, 2016, EUR J NEUROSCI, V44, P2040, DOI 10.1111/ejn.13250 Chen Z, 2022, NPG ASIA MATER, V14, DOI 10.1038/s41427-022-00368-6 Chu XL, 2022, NEURAL REGEN RES, V17, P2185, DOI 10.4103/1673-5374.335823 Chu Y, 2024, CHEM ENG J, V502, DOI 10.1016/j.cej.2024.157969 Cullen D Kacy, 2011, Crit Rev Biomed Eng, V39, P1 Dai Y, 2024, ADV HEALTHC MATER, V13, DOI 10.1002/adhm.202303539 Döge N, 2017, EUR J PHARM BIOPHARM, V116, P138, DOI 10.1016/j.ejpb.2016.12.012 Elkhoury K, 2021, BIOACT MATER, V6, P3904, DOI 10.1016/j.bioactmat.2021.03.040 Entekhabi E, 2016, MAT SCI ENG C-MATER, V69, P380, DOI 10.1016/j.msec.2016.06.078 Fernandez JG, 2012, ADV MATER, V24, P480, DOI 10.1002/adma.201104051 Gan SC, 2021, INT J BIOL MACROMOL, V181, P418, DOI 10.1016/j.ijbiomac.2021.03.068 Gu ZH, 2023, REGEN BIOMATER, V10, DOI 10.1093/rb/rbad001 Han S, 2024, ACS NANO, V18, P28358, DOI 10.1021/acsnano.4c10653 Kang XC, 2023, J MATER SCI TECHNOL, V142, P134, DOI 10.1016/j.jmst.2022.09.036 Khatti T, 2019, MATER SCI ENG B-ADV, V250, DOI 10.1016/j.mseb.2019.114440 Lan DW, 2023, BIOMACROMOLECULES, V24, P5451, DOI 10.1021/acs.biomac.3c00920 Li XY, 2018, COLLOID SURFACE B, V171, P461, DOI 10.1016/j.colsurfb.2018.07.045 Liang YP, 2023, CHEM SCI, V14, P3091, DOI 10.1039/d3sc00145h Lin RK, 2023, CARBOHYD POLYM, V316, DOI 10.1016/j.carbpol.2023.121044 Liu HB, 2023, CARBOHYD POLYM, V316, DOI 10.1016/j.carbpol.2023.121050 Liu RT, 2021, APPL SURF SCI, V560, DOI 10.1016/j.apsusc.2021.149965 Liu YN, 2023, ADV FIBER MATER, V5, P1241, DOI 10.1007/s42765-023-00281-9 Luo RZ, 2021, ADV HEALTHC MATER, V10, DOI 10.1002/adhm.202100557 Ma XM, 2024, ADV HEALTHC MATER, V13, DOI 10.1002/adhm.202402331 Ma YH, 2021, BIOMATERIALS, V279, DOI 10.1016/j.biomaterials.2021.121192 Mungenast L, 2022, INT J MOL SCI, V23, DOI 10.3390/ijms231911525 Murphy WL, 2014, NAT MATER, V13, P547, DOI [10.1038/NMAT3937, 10.1038/nmat3937] Neuman KE, 2023, CELLS TISSUES ORGANS, V212, P45, DOI 10.1159/000524692 Nie R, 2024, INT J BIOL MACROMOL, V268, DOI 10.1016/j.ijbiomac.2024.131643 Palani N, 2024, J NANOBIOTECHNOL, V22, DOI 10.1186/s12951-024-02491-8 Peng JY, 2022, TRENDS MOL MED, V28, P583, DOI 10.1016/j.molmed.2022.04.005 Pittenger MF, 1999, SCIENCE, V284, P143, DOI 10.1126/science.284.5411.143 Ranjbar-Mohammadi M, 2016, CARBOHYD POLYM, V140, P104, DOI 10.1016/j.carbpol.2015.12.012 Romeo-Guitart D, 2019, NEURAL REGEN RES, V14, P1122, DOI 10.4103/1673-5374.251187 Shan YZ, 2024, ADV FUNCT MATER, V34, DOI 10.1002/adfm.202400295 Song FY, 2021, ACTA BIOMATER, V136, P170, DOI 10.1016/j.actbio.2021.09.056 Song JQ, 2023, INT J EXTREME MANUF, V5, DOI 10.1088/2631-7990/acde21 Su ZW, 2020, CARBOHYD POLYM, V230, DOI 10.1016/j.carbpol.2019.115635 Teo WE, 2006, NANOTECHNOLOGY, V17, pR89, DOI 10.1088/0957-4484/17/14/R01 Vijayavenkataraman S, 2020, ACTA BIOMATER, V106, P54, DOI 10.1016/j.actbio.2020.02.003 Vijayavenkataraman S, 2018, POLYMERS-BASEL, V10, DOI 10.3390/polym10070753 Villanueva-Flores F, 2023, PHARMACEUTICS, V15, DOI 10.3390/pharmaceutics15061750 Wang CL, 2024, ACCOUNTS MATER RES, V5, P987, DOI 10.1021/accountsmr.4c00145 Wang QQ, 2022, BIOMATER SCI-UK, V10, P6061, DOI 10.1039/d2bm01216b Wang RX, 2018, ADV MATER, V30, DOI 10.1002/adma.201706267 Wang XQ, 2024, BIOACT MATER, V41, P577, DOI 10.1016/j.bioactmat.2024.07.018 Wang YH, 2021, STEM CELL RES THER, V12, DOI 10.1186/s13287-021-02450-2 Wei X, 2013, ACTA PHARMACOL SIN, V34, P747, DOI 10.1038/aps.2013.50 Wenwei Y., 2019, J. Harbin Eng. Univ. Wu J, 2017, DRUG DISCOV TODAY, V22, P1375, DOI 10.1016/j.drudis.2017.03.007 Xie JW, 2010, NANOSCALE, V2, P35, DOI 10.1039/b9nr00243j Xu YZ, 2023, ACS BIOMATER SCI ENG, V9, P6821, DOI 10.1021/acsbiomaterials.3c00761 Zha KK, 2022, FRONT CELL DEV BIOL, V10, DOI 10.3389/fcell.2022.824812 Zhang H, 2022, ADV FUNCT MATER, V32, DOI 10.1002/adfm.202203829 Zhang J, 2021, ADV HEALTHC MATER, V10, DOI 10.1002/adhm.202000604 Zhang M, 2023, INT J MOL SCI, V24, DOI 10.3390/ijms241612956 Zhang RC, 2021, NEURAL REGEN RES, V16, P2170, DOI 10.4103/1673-5374.310941 Zhao J, 2018, J POWER SOURCES, V378, P603, DOI 10.1016/j.jpowsour.2018.01.005
NR 60
TC 0
Z9 0
U1 8
U2 8
PU ELSEVIER
PI AMSTERDAM
PA RADARWEG 29, 1043 NX AMSTERDAM, NETHERLANDS
SN 0927-7765
EI 1873-4367
J9 COLLOID SURFACE B
JI Colloid Surf. B-Biointerfaces
PD SEP
PY 2025
VL 253
DI 10.1016/j.colsurfb.2025.114768
EA MAY 2025
PG 11
WC Biophysics; Chemistry, Physical; Materials Science, Biomaterials
WE Science Citation Index Expanded (SCI-EXPANDED)
SC Biophysics; Chemistry; Materials Science
GA 2TB9C
UT WOS:001490654900001
PM 40347663
DA 2025-07-17
ER
PT J
AU He, WB Xu, CX Wu, WB Chen, YC Hou, JX Chen, ZHR Xu, JG Gou, ML Hu, Y
AF He, Wenbo Xu, Chongxi Wu, Wenbi Chen, Yuchen Hou, Jingxuan Chen, Zhouhaoran Xu, Jianguo Gou, Maling Hu, Yu
TI The promising applications of 3D printing technology in neurotrauma
SO INTERNATIONAL JOURNAL OF BIOPRINTING
LA English
DT Review
DE Neurotrauma; Traumatic brain injury; Spinal cord injury; Peripheral nerve injury; Bioprinting; Neural tissue regeneration
ID SPINAL-CORD-INJURY; NEURAL STEM-CELLS; PERIPHERAL-NERVE INJURY; TRAUMATIC BRAIN-INJURY; LEVEL LASER THERAPY; NEURONAL DIFFERENTIATION; NEUROLOGICAL FUNCTION; MECHANICAL-PROPERTIES; RECENT TRENDS; HYDROGEL
AB Neurotrauma mainly includes brain injury, spinal cord injury, and peripheral nerve injury, which are characterized by high morbidity and disability rates, and involve costly treatments. Currently, various strategies have been applied for the treatment of neurotrauma, but their efficacy is unsatisfactory. New effective strategies are needed to be developed to promote recovery after neurotrauma. In recent years, threedimensional (3D) printing technology has been used to manufacture customized and complex constructs in tissue engineering applications, exhibiting great potential in repairing nervous system injuries. In this review, we introduce the principles and advantages of 3D printing and 3D bioprinting technologies that have been applied to repair injured nervous system. In particular, we summarize the current strategies in the aspects of biomaterials, physical stimulation, bioactive substances, cell transplantation, and their combination that have been considered in fabricating 3D-printed devices for neurotrauma treatment. Additionally, the challenges and prospects of 3D printing for neurotrauma treatment were also presented.
C1 [He, Wenbo; Xu, Chongxi; Xu, Jianguo; Hu, Yu] West China Hosp, Dept Neurosurg, Chengdu, Sichuan, Peoples R China. [He, Wenbo; Xu, Chongxi; Wu, Wenbi; Chen, Yuchen; Hou, Jingxuan; Chen, Zhouhaoran] Sichuan Univ, West China Sch Med, Chengdu, Sichuan, Peoples R China. [Gou, Maling] Sichuan Univ, West China Hosp, Canc Ctr, Dept Biotherapy, Chengdu, Sichuan, Peoples R China. [Gou, Maling] Sichuan Univ, West China Hosp, State Key Lab Biotherapy, Chengdu, Sichuan, Peoples R China.
C3 Sichuan University; Sichuan University; Sichuan University; Sichuan University
RP Hu, Y (corresponding author), West China Hosp, Dept Neurosurg, Chengdu, Sichuan, Peoples R China.; Gou, ML (corresponding author), Sichuan Univ, West China Hosp, Canc Ctr, Dept Biotherapy, Chengdu, Sichuan, Peoples R China.; Gou, ML (corresponding author), Sichuan Univ, West China Hosp, State Key Lab Biotherapy, Chengdu, Sichuan, Peoples R China.
EM goumaling@scu.edu.cn; huyu0304@scu.edu.cn
RI Gou, Maling/JVZ-2442-2024
FU National Natural Science Foundation of China [82001320]; Key R&D projects in Sichuan Province [2022YFS0319]; Post-Doctor Research Project, West China Hospital, Sichuan University [2023HXBH081]
FX This work was supported by National Natural Science Foundation of China (grant number: 82001320) , Key R&D projects in Sichuan Province (2022YFS0319) , and Post-Doctor Research Project, West China Hospital, Sichuan University (No. 2023HXBH081) .
CR Accardo A, 2018, BIOMED PHYS ENG EXPR, V4, DOI 10.1088/2057-1976/aaab93 AlGhamdi KM, 2012, LASER MED SCI, V27, P237, DOI 10.1007/s10103-011-0885-2 Alilain WJ, 2011, NATURE, V475, P196, DOI 10.1038/nature10199 [Anonymous], 2016, J Spinal Cord Med, V39, P493, DOI 10.1080/10790268.2016.1210925 [Anonymous], 2008, Science, V320, P851, DOI [10.1126/science.320.5878.851b, DOI 10.1126/SCIENCE.320.5878.851B] Assunçao-Silva RC, 2015, STEM CELLS INT, V2015, DOI 10.1155/2015/948040 Bae M, 2021, BIOFABRICATION, V13, DOI 10.1088/1758-5090/ac293f BARNES DM, 1985, SCIENCE, V230, P1024, DOI 10.1126/science.4059920 Bedir T, 2020, MAT SCI ENG C-MATER, V110, DOI 10.1016/j.msec.2020.110741 Bican O, 2013, NEUROL CLIN, V31, P1, DOI 10.1016/j.ncl.2012.09.009 Bishop ES, 2017, GENES DIS, V4, P185, DOI 10.1016/j.gendis.2017.10.002 Buwalda Sytze J., 2020, Multifunctional Materials, V3, DOI 10.1088/2399-7532/ab80d6 Carvalho CR, 2020, ADV EXP MED BIOL, V1249, P173, DOI 10.1007/978-981-15-3258-0_12 Catala M, 2013, HAND CLINIC, V115, P29, DOI 10.1016/B978-0-444-52902-2.00003-5 Chang C, 2008, APPL PHYS LETT, V93, DOI 10.1063/1.2975834 Chang HM, 2014, J PINEAL RES, V56, P322, DOI 10.1111/jpi.12125 Chen C, 2022, REGEN BIOMATER, V9, DOI 10.1093/rb/rbac014 Chen C, 2017, J BIOMED MATER RES A, V105, P1324, DOI 10.1002/jbm.a.36011 Chen MY, 2020, SCI REP-UK, V10, DOI 10.1038/s41598-020-67082-7 Cheng X, 2017, FRONT NEUROSCI-SWITZ, V11, DOI 10.3389/fnins.2017.00590 Cho SR, 2009, CELL TRANSPLANT, V18, P1359, DOI 10.3727/096368909X475329 Choudary R, 2023, J MATER RES, V38, P3264, DOI 10.1557/s43578-023-01078-7 Chung H, 2012, ANN BIOMED ENG, V40, P516, DOI 10.1007/s10439-011-0454-7 Cui HT, 2017, ADV HEALTHC MATER, V6, DOI 10.1002/adhm.201601118 Da Silva K, 2021, ACS OMEGA, V6, P21368, DOI 10.1021/acsomega.1c01903 Derakhshanfar S, 2018, BIOACT MATER, V3, P144, DOI 10.1016/j.bioactmat.2017.11.008 Deumens R, 2010, PROG NEUROBIOL, V92, P245, DOI 10.1016/j.pneurobio.2010.10.002 Heo DN, 2019, MAT SCI ENG C-MATER, V99, P582, DOI 10.1016/j.msec.2019.02.008 Heo DN, 2018, TISSUE ENG PT A, V24, P537, DOI [10.1089/ten.tea.2017.0150, 10.1089/ten.TEA.2017.0150] Duan B, 2013, J BIOMED MATER RES A, V101, P1255, DOI 10.1002/jbm.a.34420 Fan L, 2018, ACS APPL MATER INTER, V10, P17742, DOI 10.1021/acsami.8b05293 Fawcett JW, 2019, NAT REV NEUROSCI, V20, P451, DOI 10.1038/s41583-019-0196-3 Fehlings MG, 2017, GLOB SPINE J, V7, p84S, DOI 10.1177/2192568217703387 Ford S, 2016, J CLEAN PROD, V137, P1573, DOI 10.1016/j.jclepro.2016.04.150 Fu C, 2019, ARTIF CELL NANOMED B, V47, P1867, DOI 10.1080/21691401.2019.1613422 Gao B, 2016, TRENDS BIOTECHNOL, V34, P746, DOI 10.1016/j.tibtech.2016.03.004 Gaudet AD, 2018, NEUROTHERAPEUTICS, V15, P554, DOI 10.1007/s13311-018-0630-7 Gauvin R, 2012, BIOMATERIALS, V33, P3824, DOI 10.1016/j.biomaterials.2012.01.048 Giraldo E, 2021, BIOMATERIALS, V276, DOI 10.1016/j.biomaterials.2021.121052 Gu Q, 2016, ADV HEALTHC MATER, V5, P1429, DOI 10.1002/adhm.201600095 Gyles DA, 2017, EUR POLYM J, V88, P373, DOI 10.1016/j.eurpolymj.2017.01.027 Haggerty AE, 2013, NEUROSCI BULL, V29, P445, DOI 10.1007/s12264-013-1362-7 Haring AP, 2017, STEM CELL REV REP, V13, P381, DOI 10.1007/s12015-017-9738-0 Hashmi JT, 2010, PM&R, V2, pS292, DOI 10.1016/j.pmrj.2010.10.013 He FL, 2018, MAT SCI ENG C-MATER, V86, P18, DOI 10.1016/j.msec.2017.12.016 Holtzman DM, 1996, ANN NEUROL, V39, P114, DOI 10.1002/ana.410390117 Horner PJ, 2000, NATURE, V407, P963, DOI 10.1038/35039559 Hsiao D, 2020, J FORMOS MED ASSOC, V119, P268, DOI 10.1016/j.jfma.2019.05.011 Hsieh FY, 2015, BIOMATERIALS, V71, P48, DOI 10.1016/j.biomaterials.2015.08.028 Hu Y, 2016, SCI REP-UK, V6, DOI 10.1038/srep32184 Huang CT, 2017, J MATER CHEM B, V5, P8854, DOI 10.1039/c7tb01594a Huang J, 2022, ACS BIOMATER SCI ENG, V8, P1544, DOI 10.1021/acsbiomaterials.1c01305 Huang YL, 2021, BURNS TRAUMA, V9, DOI 10.1093/burnst/tkab011 Islamov R, 2020, INT J MOL SCI, V21, DOI 10.3390/ijms21238896 James SL, 2019, LANCET NEUROL, V18, P56, DOI 10.1016/S1474-4422(18)30415-0 Jiang JP, 2020, NEURAL REGEN RES, V15, P959, DOI 10.4103/1673-5374.268974 Jiang JP, 2020, BIOMATER SCI-UK, V8, P6362, DOI 10.1039/d0bm01116a Jin DK, 2006, NAT MED, V12, P557, DOI 10.1038/nm1400 Johnson BN, 2015, ADV FUNCT MATER, V25, P6205, DOI 10.1002/adfm.201501760 Joung D, 2020, ADV FUNCT MATER, V30, DOI 10.1002/adfm.201906237 Joung D, 2018, ADV FUNCT MATER, V28, DOI 10.1002/adfm.201801850 Kalluri R, 2020, SCIENCE, V367, P640, DOI 10.1126/science.aau6977 Kaplan B, 2020, BIOMATERIALS, V251, DOI 10.1016/j.biomaterials.2020.120062 Kawata S, 2001, NATURE, V412, P697, DOI 10.1038/35089130 Keefe KM, 2017, INT J MOL SCI, V18, DOI 10.3390/ijms18030548 Kehoe S, 2012, INJURY, V43, P553, DOI 10.1016/j.injury.2010.12.030 Kim SH, 2018, NAT COMMUN, V9, DOI 10.1038/s41467-018-03759-y Kim TH, 2012, MOL MED, V18, P455, DOI 10.2119/molmed.2011.00308 Koffler J, 2019, NAT MED, V25, P263, DOI 10.1038/s41591-018-0296-z Kong JS, 2021, ADV HEALTHC MATER, V10, DOI 10.1002/adhm.202100581 Kuo KC, 2015, ACTA BIOMATER, V27, P151, DOI 10.1016/j.actbio.2015.09.002 Lee KS, 2008, PROG POLYM SCI, V33, P631, DOI 10.1016/j.progpolymsci.2008.01.001 Lee YB, 2010, EXP NEUROL, V223, P645, DOI 10.1016/j.expneurol.2010.02.014 Lendlein A., 2018, Multifunct. Mater., V1, DOI DOI 10.1088/2399-7532/AADA7B Li C, 2021, ACS BIOMATER SCI ENG, V7, P690, DOI 10.1021/acsbiomaterials.0c01619 Li JH, 2020, MAT SCI ENG R, V140, DOI 10.1016/j.mser.2020.100543 Li XH, 2021, J MATER SCI-MATER M, V32, DOI 10.1007/s10856-021-06500-2 Li Y, 2021, J BIOMATER APPL, V35, P709, DOI 10.1177/0885328220961261 Li Y, 2021, ADV FUNCT MATER, V31, DOI 10.1002/adfm.202010215 Li Y, 2021, NEURAL REGEN RES, V16, P1500, DOI 10.4103/1673-5374.303013 Li YX, 2023, ACTA BIOMATER, V168, P400, DOI 10.1016/j.actbio.2023.07.020 Lindberg D, 2021, MOLECULES, V26, DOI 10.3390/molecules26175280 Liska R, 2007, J COAT TECHNOL RES, V4, P505, DOI 10.1007/s11998-007-9059-3 Liu B, 2019, P NATL ACAD SCI USA, V116, P22347, DOI 10.1073/pnas.1910292116 Liu K, 2022, ADV SCI, V9, DOI 10.1002/advs.202103875 Liu S, 2022, REGEN BIOMATER, V9, DOI 10.1093/rb/rbac038 Liu XY, 2023, NEURAL REGEN RES, V18, P1990, DOI 10.4103/1673-5374.366497 Liu XY, 2021, REGEN BIOMATER, V8, DOI 10.1093/rb/rbab047 Liu XY, 2023, REGEN BIOMATER, V10, DOI 10.1093/rb/rbac085 Liu XY, 2022, FRONT BIOENG BIOTECH, V10, DOI 10.3389/fbioe.2022.1025138 Liu XY, 2022, ACTA BIOMATER, V151, P148, DOI 10.1016/j.actbio.2022.08.031 Liu XY, 2021, BIOMATERIALS, V272, DOI 10.1016/j.biomaterials.2021.120771 Liu X, 2019, ACS APPL MATER INTER, V11, P12209, DOI 10.1021/acsami.8b18701 Lorber B, 2014, BIOFABRICATION, V6, DOI 10.1088/1758-5082/6/1/015001 Luo HB, 2019, J CELL BIOCHEM, V120, P2828, DOI 10.1002/jcb.26408 Maas AIR, 2017, LANCET NEUROL, V16, P987, DOI 10.1016/S1474-4422(17)30371-X Mahumane GD, 2020, PHARMACEUTICS, V12, DOI 10.3390/pharmaceutics12100934 Mandrycky C, 2016, BIOTECHNOL ADV, V34, P422, DOI 10.1016/j.biotechadv.2015.12.011 Marino A, 2013, ACS APPL MATER INTER, V5, P13012, DOI 10.1021/am403895k Lozano JCM, 2018, CURR PHARM DESIGN, V24, P1727, DOI 10.2174/1381612823666170828134055 Maruo S, 1997, OPT LETT, V22, P132, DOI 10.1364/OL.22.000132 Matai I, 2020, BIOMATERIALS, V226, DOI 10.1016/j.biomaterials.2019.119536 Menon DK, 2010, ARCH PHYS MED REHAB, V91, P1637, DOI 10.1016/j.apmr.2010.05.017 Moradi S, 2019, STEM CELL RES THER, V10, DOI 10.1186/s13287-019-1455-y Mothe AJ, 2013, BIOMATERIALS, V34, P3775, DOI 10.1016/j.biomaterials.2013.02.002 Mukherjee N, 2020, SOFT MATTER, V16, P10046, DOI 10.1039/d0sm00885k Murphy SV, 2014, NAT BIOTECHNOL, V32, P773, DOI 10.1038/nbt.2958 Nazemi MM, 2022, ACS APPL BIO MATER, V5, P394, DOI 10.1021/acsabm.1c00944 Neubrech F, 2018, PLAST RECONSTR SURG, V142, P415, DOI 10.1097/PRS.0000000000004574 O'Brien CM, 2015, TISSUE ENG PART B-RE, V21, P103, DOI [10.1089/ten.TEB.2014.0168, 10.1089/ten.teb.2014.0168] Ocansey DKW, 2020, J TRANSL MED, V18, DOI 10.1186/s12967-020-02234-x Oliveira EP, 2019, ACTA BIOMATER, V95, P60, DOI 10.1016/j.actbio.2019.05.006 Parker BJ, 2021, ACTA BIOMATER, V135, P77, DOI 10.1016/j.actbio.2021.08.052 Pateman CJ, 2015, BIOMATERIALS, V49, P77, DOI 10.1016/j.biomaterials.2015.01.055 Peppiatt CM, 2006, NATURE, V443, P700, DOI 10.1038/nature05193 Pereira IM, 2019, PHARMACEUTICALS-BASE, V12, DOI 10.3390/ph12020065 Petcu EB, 2018, BIOFABRICATION, V10, DOI 10.1088/1758-5090/aaaf50 Pjrek E, 2020, PSYCHOTHER PSYCHOSOM, V89, P17, DOI 10.1159/000502891 Qian KY, 2020, BIOMATERIALS, V259, DOI 10.1016/j.biomaterials.2020.120299 Qian Y, 2023, BIOMATERIALS, V299, DOI 10.1016/j.biomaterials.2023.122137 Qian Y, 2018, J PINEAL RES, V65, DOI 10.1111/jpi.12516 Qian Y, 2018, ADV SCI, V5, DOI 10.1002/advs.201700499 Qian Y, 2018, ADV FUNCT MATER, V28, DOI 10.1002/adfm.201707077 Qian Y, 2018, NAT COMMUN, V9, DOI 10.1038/s41467-017-02598-7 Qiu C, 2022, BIOENGINEERING-BASEL, V9, DOI 10.3390/bioengineering9100535 Rahmani A, 2019, ARTIF ORGANS, V43, P780, DOI 10.1111/aor.13425 Raspa A, 2016, BIOTECHNOL BIOENG, V113, P253, DOI 10.1002/bit.25689 REICHARDT LF, 1991, ANNU REV NEUROSCI, V14, P531, DOI 10.1146/annurev.ne.14.030191.002531 Rockwood DN, 2011, NAT PROTOC, V6, P1612, DOI 10.1038/nprot.2011.379 Sanz-Garcia A, 2020, POLYMERS-BASEL, V12, DOI 10.3390/polym12102346 Scheib J, 2013, NAT REV NEUROL, V9, P668, DOI 10.1038/nrneurol.2013.227 Shafiee Akram, 2020, Avicenna Journal of Medical Biotechnology, V12, P203 Shinozaki M, 2021, CELLS-BASEL, V10, DOI 10.3390/cells10102676 Silva NA, 2010, TISSUE ENG PT A, V16, P45, DOI 10.1089/ten.TEA.2008.0559 Slotkin JR, 2017, BIOMATERIALS, V123, P63, DOI 10.1016/j.biomaterials.2017.01.024 Song SS, 2023, BIOMATER ADV, V148, DOI 10.1016/j.bioadv.2023.213385 Song SQ, 2023, INT J BIOPRINTING, V9, P1, DOI 10.18063/ijb.692 Sordini L, 2021, FRONT BIOENG BIOTECH, V9, DOI 10.3389/fbioe.2021.591838 Stenberg L, 2016, EUR J NEUROSCI, V43, P463, DOI 10.1111/ejn.13068 Sun DH, 2006, NANO LETT, V6, P839, DOI 10.1021/nl0602701 Sun FF, 2017, J BIOMED NANOTECHNOL, V13, P290, DOI 10.1166/jbn.2017.2348 Sun Y, 2019, J BIOMED MATER RES A, V107, P1898, DOI 10.1002/jbm.a.36675 Suter TACS, 2019, SCIENCE, V365, P881, DOI 10.1126/science.aaw8231 Tao J, 2020, ADV FUNCT MATER, V30, DOI 10.1002/adfm.202004272 Tao J, 2019, ACTA BIOMATER, V90, P49, DOI 10.1016/j.actbio.2019.03.047 Tran KA, 2023, BIOMATERIALS, V295, DOI 10.1016/j.biomaterials.2023.122061 Tse C, 2016, BIOFABRICATION, V8, DOI 10.1088/1758-5090/8/1/015017 Vijayavenkataraman S, 2020, ACTA BIOMATER, V106, P54, DOI 10.1016/j.actbio.2020.02.003 Vijayavenkataraman S, 2019, FRONT BIOENG BIOTECH, V7, DOI 10.3389/fbioe.2019.00266 Vijayavenkataraman S, 2019, MATER DESIGN, V162, P171, DOI 10.1016/j.matdes.2018.11.044 Vijayavenkataraman S, 2019, ARTIF ORGANS, V43, P515, DOI 10.1111/aor.13360 Vijayavenkataraman S, 2018, POLYMERS-BASEL, V10, DOI 10.3390/polym10070753 Wang JH, 2021, BIOFABRICATION, V13, DOI 10.1088/1758-5090/ac0c5f Wang JW, 2021, ADV DRUG DELIVER REV, V174, P294, DOI 10.1016/j.addr.2021.04.019 Wang R, 2019, BURNS TRAUMA, V7, DOI 10.1186/s41038-019-0167-y Wang X, 2017, COMPOS PART B-ENG, V110, P442, DOI 10.1016/j.compositesb.2016.11.034 Wang ZJ, 2015, BIOFABRICATION, V7, DOI 10.1088/1758-5090/7/4/045009 Wen SW, 2019, PROTEOMICS, V19, DOI 10.1002/pmic.201800180 Wiles MD, 2022, ANAESTHESIA, V77, P102, DOI 10.1111/anae.15608 Wu GH, 2015, J MED BIOL ENG, V35, P285, DOI 10.1007/s40846-015-0038-3 Wu WB, 2024, CHINESE CHEM LETT, V35, DOI 10.1016/j.cclet.2023.109260 Wu WB, 2023, MATER TODAY BIO, V20, DOI 10.1016/j.mtbio.2023.100652 Wu ZX, 2020, MAT SCI ENG C-MATER, V109, DOI 10.1016/j.msec.2019.110530 Xing JF, 2007, APPL PHYS LETT, V90, DOI 10.1063/1.2717532 Xu X, 2019, APPL MATER TODAY, V16, P247, DOI 10.1016/j.apmt.2019.05.014 Yan X, 2022, ENERGY ENVIRON MATER, V5, P800, DOI 10.1002/eem2.12260 Yang J, 2023, BIOACT MATER, V25, P160, DOI 10.1016/j.bioactmat.2023.01.023 Yang K, 2017, NANOSCALE, V9, P18737, DOI 10.1039/c7nr05446g Yeganegi M, 2010, ACTA BIOMATER, V6, P3847, DOI 10.1016/j.actbio.2010.05.003 Yi-chen Wang, 2023, Journal of Physics: Conference Series, DOI 10.1088/1742-6596/2557/1/012058 Younsi A, 2021, INT J MOL SCI, V22, DOI 10.3390/ijms222313106 Yousefifard M, 2020, J NEUROSURG-SPINE, V32, P269, DOI 10.3171/2019.8.SPINE19201 Zarepour A, 2021, CELLS-BASEL, V10, DOI 10.3390/cells10113189 Zhang CH, 2007, J BIOMED MATER RES A, V82A, P637, DOI 10.1002/jbm.a.30992 Zhang J, 2021, BIOMATER SCI-UK, V9, P745, DOI 10.1039/c9bm01446b Zhang JM, 2020, ADV SCI, V7, DOI 10.1002/advs.202002601 Zhang X, 2023, INT J BIOPRINTING, V9, P239, DOI 10.18063/ijb.760 Zhao XC, 2023, BIOACT MATER, V24, P331, DOI 10.1016/j.bioactmat.2022.12.024 Zhao YH, 2017, BIOMATERIALS, V134, P64, DOI 10.1016/j.biomaterials.2017.02.026 Zhu W, 2018, MATER TODAY, V21, P951, DOI 10.1016/j.mattod.2018.04.001 Zhu W, 2017, BIOFABRICATION, V9, DOI 10.1088/1758-5090/aa6999 Zhu W, 2016, IEEE ENG MED BIO, P4185, DOI 10.1109/EMBC.2016.7591649
NR 182
TC 2
Z9 2
U1 7
U2 26
PU Accscience Publishing
PI Singapore
PA 8 Burn Road#15-03 Trivex, Singapore, SINGAPORE
SN 2424-7723
EI 2424-8002
J9 INT J BIOPRINTING
JI Int. J. Bioprinting
PY 2024
VL 10
IS 3
BP 61
EP 85
DI 10.36922/ijb.2311
PG 25
WC Engineering, Biomedical; Materials Science, Biomaterials
WE Science Citation Index Expanded (SCI-EXPANDED)
SC Engineering; Materials Science
GA WM7Q6
UT WOS:001255359200005
OA gold
DA 2025-07-17
ER
PT J
AU Zhang, M An, H Gu, Z Huang, Z Zhang, FS Wen, YQ Zhang, PX
AF Zhang, Meng An, Heng Gu, Zhen Huang, Zhe Zhang, Fengshi Wen, Yongqiang Zhang, Peixun
TI Mimosa-Inspired Stimuli-Responsive Curling Bioadhesive Tape Promotes Peripheral Nerve Regeneration
SO ADVANCED MATERIALS
LA English
DT Article
DE bioactivity; bioadhesion; bionic hydrogels; peripheral nerve injury; suture-free scaffolds
ID HYDROGELS; ADHESION; FIBROIN; CELLS
AB Trauma often results in peripheral nerve injuries (PNIs). These injuries are particularly challenging therapeutically because of variable nerve diameters, slow axonal regeneration, infection of severed ends, fragility of the nerve tissue, and the intricacy of surgical intervention. Surgical suturing is likely to cause additional damage to peripheral nerves. Therefore, an ideal nerve scaffold should possess good biocompatibility, diameter adaptability, and a stable biological interface for seamless biointegration with tissues. Inspired by the curl of Mimosa pudica, this study aimed to design and develop a diameter-adaptable, suture-free, stimulated curling bioadhesive tape (SCT) hydrogel for repairing PNI. The hydrogel is fabricated from chitosan and acrylic acid-N-hydroxysuccinimide lipid via gradient crosslinking using glutaraldehyde. It closely matches the nerves of different individuals and regions, thereby providing a bionic scaffold for axonal regeneration. In addition, this hydrogel rapidly absorbs tissue fluid from the nerve surface achieving durable wet-interface adhesion. Furthermore, the chitosan-based SCT hydrogel loaded with insulin-like growth factor-I effectively promotes peripheral nerve regeneration with excellent bioactivity. This procedure for peripheral nerve injury repair using the SCT hydrogel is simple and reduces the difficulty and duration of surgery, thereby advancing adaptive biointerfaces and reliable materials for nerve repair.
C1 [Zhang, Meng; Zhang, Fengshi; Zhang, Peixun] Peking Univ, Peoples Hosp, Natl Ctr Trauma Med, Minist Educ,Dept Orthoped & Trauma,Key Lab Trauma, Beijing 100044, Peoples R China. [An, Heng; Gu, Zhen; Huang, Zhe; Wen, Yongqiang] Univ Sci & Technol Beijing, Daxing Res Inst, Sch Chem & Biol Engn, Beijing Key Lab Bioengn & Sensing Technol, Beijing 100083, Peoples R China.
C3 Peking University; University of Science & Technology Beijing
RP Zhang, PX (corresponding author), Peking Univ, Peoples Hosp, Natl Ctr Trauma Med, Minist Educ,Dept Orthoped & Trauma,Key Lab Trauma, Beijing 100044, Peoples R China.; Wen, YQ (corresponding author), Univ Sci & Technol Beijing, Daxing Res Inst, Sch Chem & Biol Engn, Beijing Key Lab Bioengn & Sensing Technol, Beijing 100083, Peoples R China.
EM wyq_wen@ustb.edu.cn; zhangpeixun@bjmu.edu.cn
RI ; Gu, Zhen/JPX-8155-2023
OI Zhang, Meng/0000-0002-1475-8133; Gu, Zhen/0000-0001-8905-3018
FU National Natural Science Foundation of China [22278003, 52273120, 21975019]; Beijing National Science Foundation [7212121]; Peking University People's Hospital Research and Development Fund [RDH2020-01]; Key Laboratory of Trauma and Neural Regeneration (Peking University), Ministry of Education of China [BMU2022JDJS008]; National Center for Trauma Medicine [BMU2020XY005-01, BMU2021XY008-01]; Science Fund of Shandong Laboratory of Advanced Materials and Green Manufacturing (Yantai) [AMGM2023F04]
FX M.Z. and H.A. contributed to this work equally. This work was supported by the National Natural Science Foundation of China (22278003, 52273120, and 21975019); the Beijing National Science Foundation (7212121); the Peking University People's Hospital Research and Development Fund (RDH2020-01); the Key Laboratory of Trauma and Neural Regeneration (Peking University), Ministry of Education of China (BMU2022JDJS008); the National Center for Trauma Medicine (BMU2020XY005-01 and BMU2021XY008-01); and the Science Fund of Shandong Laboratory of Advanced Materials and Green Manufacturing (Yantai, AMGM2023F04).
CR An H, 2022, ACTA BIOMATER, V149, P126, DOI 10.1016/j.actbio.2022.07.016 Ariel A, 2006, NAT IMMUNOL, V7, P1209, DOI 10.1038/ni1392 Baik S, 2017, NATURE, V546, P396, DOI 10.1038/nature22382 Bao GY, 2022, NAT COMMUN, V13, DOI 10.1038/s41467-022-32803-1 Bian QY, 2022, NAT COMMUN, V13, DOI 10.1038/s41467-021-27744-0 Blacklow SO, 2019, SCI ADV, V5, DOI 10.1126/sciadv.aaw3963 Burkatovskaya M, 2006, BIOMATERIALS, V27, P4157, DOI 10.1016/j.biomaterials.2006.03.028 Chen LZ, 2015, ACS NANO, V9, P12189, DOI 10.1021/acsnano.5b05413 Chen SX, 2018, ADV DRUG DELIVER REV, V132, P188, DOI 10.1016/j.addr.2018.05.001 Clements IP, 2009, BIOMATERIALS, V30, P3834, DOI 10.1016/j.biomaterials.2009.04.022 Daud MFB, 2012, BIOMATERIALS, V33, P5901, DOI 10.1016/j.biomaterials.2012.05.008 Deng J, 2021, NAT MATER, V20, P229, DOI 10.1038/s41563-020-00814-2 Deng PP, 2022, ADV HEALTHC MATER, V11, DOI 10.1002/adhm.202200115 Ding AX, 2021, ADV SCI, V8, DOI 10.1002/advs.202004616 Ding JX, 2019, PROG POLYM SCI, V90, P1, DOI 10.1016/j.progpolymsci.2019.01.002 Downs FG, 2020, NAT CHEM, V12, P363, DOI 10.1038/s41557-020-0444-1 Echeverria C, 2020, BIOTECHNOL ADV, V43, DOI 10.1016/j.biotechadv.2020.107586 Fuchs S, 2020, ADV HEALTHC MATER, V9, DOI 10.1002/adhm.201901396 Grasman J. M., 2018, ADV FUNCT MATER, P28 Gu Y, 2014, BIOMATERIALS, V35, P2253, DOI 10.1016/j.biomaterials.2013.11.087 Han IK, 2023, ADV MATER, V35, DOI 10.1002/adma.202203431 Hiendlmeier L, 2023, ADV MATER, V35, DOI 10.1002/adma.202210206 Hillion K, 2022, NAT METHODS, V19, P1347, DOI 10.1038/s41592-022-01656-3 Holmes D, 2017, NATURE, V552, pS50, DOI 10.1038/d41586-017-07551-8 Hu Hao, 2021, [Research, 研究（英文）], V2021 Hu SS, 2021, NAT COMMUN, V12, DOI 10.1038/s41467-021-21989-5 Huang WC, 2018, ADV FUNCT MATER, V28, DOI 10.1002/adfm.201801059 Jeon EY, 2019, BIOMATERIALS, V222, DOI 10.1016/j.biomaterials.2019.119439 Jeon SJ, 2017, ACCOUNTS CHEM RES, V50, P161, DOI 10.1021/acs.accounts.6b00570 Jin F, 2021, ADV MATER, V33, DOI 10.1002/adma.202104175 Khoury LR, 2020, SCI ADV, V6, DOI 10.1126/sciadv.aba6112 Kim DW, 2022, ADV MATER, V34, DOI 10.1002/adma.202105338 Kim DH, 2010, NAT MATER, V9, P511, DOI [10.1038/NMAT2745, 10.1038/nmat2745] Kim SH, 2020, BIOMATERIALS, V260, DOI 10.1016/j.biomaterials.2020.120281 Kim W, 2019, SCI ROBOT, V4, DOI 10.1126/scirobotics.aay3493 Kong B, 2022, ADV SCI, V9, DOI 10.1002/advs.202203096 Kurtovic Z, 2022, SIGNAL TRANSDUCT TAR, V7, DOI 10.1038/s41392-022-01186-6 Li X, 2020, J AM CHEM SOC, V142, P5371, DOI 10.1021/jacs.0c00520 Li X, 2019, ADV MATER, V31, DOI 10.1002/adma.201805092 Li YR, 2020, NAT COMMUN, V11, DOI 10.1038/s41467-020-17597-4 Lin XY, 2016, CELL TRANSPLANT, V25, P1425, DOI 10.3727/096368916X690836 Liu C, 2021, BIOACT MATER, V6, P3892, DOI 10.1016/j.bioactmat.2021.03.034 Liu K, 2022, ADV SCI, V9, DOI 10.1002/advs.202103875 Lu PJ, 2021, MATER TODAY BIO, V12, DOI 10.1016/j.mtbio.2021.100158 Lu QQ, 2021, ADV HEALTHC MATER, V10, DOI 10.1002/adhm.202100427 Lu XL, 2020, BIOMATERIALS, V232, DOI 10.1016/j.biomaterials.2019.119719 Ma C, 2021, NAT COMMUN, V12, DOI 10.1038/s41467-021-23117-9 Meder T, 2021, NPJ REGEN MED, V6, DOI 10.1038/s41536-021-00174-8 Meyers EC, 2019, NAT COMMUN, V10, DOI 10.1038/s41467-019-13695-0 Micera S, 2022, NAT MATER, V21, P614, DOI 10.1038/s41563-022-01257-7 Nocera G, 2020, CELL MOL LIFE SCI, V77, P3977, DOI 10.1007/s00018-020-03516-9 Otchy TM, 2020, NAT COMMUN, V11, DOI 10.1038/s41467-020-18032-4 Pan XF, 2020, CHEM ENG J, V379, DOI 10.1016/j.cej.2019.122271 Park J, 2020, BIOMATERIALS, V233, DOI 10.1016/j.biomaterials.2019.119591 Peng X, 2021, SCI ADV, V7, DOI 10.1126/sciadv.abe8739 Qian Y, 2018, NAT COMMUN, V9, DOI 10.1038/s41467-017-02598-7 Qin RR, 2022, ACS CENTRAL SCI, V8, P705, DOI 10.1021/acscentsci.2c00151 Qu J, 2018, BIOMATERIALS, V183, P185, DOI 10.1016/j.biomaterials.2018.08.044 Raimondo TM, 2019, BIOMATERIALS, V216, DOI 10.1016/j.biomaterials.2019.119246 Rao F, 2020, THERANOSTICS, V10, P1590, DOI 10.7150/thno.36272 Reeder JT, 2022, SCIENCE, V377, P109, DOI 10.1126/science.abl8532 Russo VC, 2005, ENDOCR REV, V26, P916, DOI 10.1210/er.2004-0024 Sani ES, 2019, SCI ADV, V5, DOI 10.1126/sciadv.aav1281 Seo H, 2021, ADV MATER, V33, DOI 10.1002/adma.202007346 Shahriari D, 2019, ADV MATER, V31, DOI 10.1002/adma.201902021 Shaw S, 2019, CHEM REV, V119, P9381, DOI 10.1021/acs.chemrev.9b00074 Siéfert E, 2019, NAT MATER, V18, P24, DOI 10.1038/s41563-018-0219-x Skarsetz O, 2022, ADV SCI, V9, DOI 10.1002/advs.202201867 Smith DH, 2022, SCI ADV, V8, DOI 10.1126/sciadv.abm3291 Song S, 2021, BIOMATERIALS, V275, DOI 10.1016/j.biomaterials.2021.120982 Tansley S, 2022, SCIENCE, V377, P80, DOI 10.1126/science.abl6773 Walker BW, 2019, BIOMATERIALS, V207, P89, DOI 10.1016/j.biomaterials.2019.03.015 Wang SS, 2022, ACS APPL MATER INTER, V14, P42420, DOI 10.1021/acsami.2c10117 Wilker JJ, 2017, NATURE, V546, P358, DOI 10.1038/546358a Worch JC, 2020, NAT COMMUN, V11, DOI 10.1038/s41467-020-16945-8 Wu JJ, 2022, SCI TRANSL MED, V14, DOI 10.1126/scitranslmed.abh2857 Xi K, 2020, NAT COMMUN, V11, DOI 10.1038/s41467-020-18265-3 Xu D, 2019, ADV MATER, V31, DOI 10.1002/adma.201900727 Xuan CK, 2020, BIOMATERIALS, V252, DOI 10.1016/j.biomaterials.2020.120018 Xue B, 2021, NAT COMMUN, V12, DOI 10.1038/s41467-021-27529-5 Xue W, 2023, ADV FUNCT MATER, V33, DOI 10.1002/adfm.202209971 Yang QS, 2021, NAT MATER, V20, P1559, DOI 10.1038/s41563-021-01051-x Ye LJ, 2021, ADV MATER, V33, DOI 10.1002/adma.202102981 Yuk H, 2019, NATURE, V575, P169, DOI 10.1038/s41586-019-1710-5 Zhang J, 2021, ADV HEALTHC MATER, V10, DOI 10.1002/adhm.202000604 Zhang JM, 2020, ADV SCI, V7, DOI 10.1002/advs.202002601 Zhang QZ, 2021, NPJ REGEN MED, V6, DOI 10.1038/s41536-021-00170-y Zhang X, 2020, ADV MATER INTERFACES, V7, DOI 10.1002/admi.202000225 Zheng ZQ, 2021, NAT COMMUN, V12, DOI 10.1038/s41467-020-20697-w Zhou D, 2020, ACS APPL MATER INTER, V12, P18225, DOI 10.1021/acsami.9b22120
NR 90
TC 84
Z9 85
U1 34
U2 245
PU WILEY-V C H VERLAG GMBH
PI WEINHEIM
PA POSTFACH 101161, 69451 WEINHEIM, GERMANY
SN 0935-9648
EI 1521-4095
J9 ADV MATER
JI Adv. Mater.
PD AUG
PY 2023
VL 35
IS 32
DI 10.1002/adma.202212015
EA JUN 2023
PG 14
WC Chemistry, Multidisciplinary; Chemistry, Physical; Nanoscience & Nanotechnology; Materials Science, Multidisciplinary; Physics, Applied; Physics, Condensed Matter
WE Science Citation Index Expanded (SCI-EXPANDED)
SC Chemistry; Science & Technology - Other Topics; Materials Science; Physics
GA W7DV8
UT WOS:001020089500001
PM 37205796
OA hybrid
DA 2025-07-17
ER
PT J
AU Jin, Y Zhang, WK Zhang, YH Yang, YQ Fang, ZW Song, JL Qian, Y Yuan, WE
AF Jin, Yi Zhang, Wenkai Zhang, Yihui Yang, Yunqi Fang, Zhiwei Song, Jialin Qian, Yun Yuan, Wei-En
TI Multifunctional biomimetic hydrogel based on graphene nanoparticles and sodium alginate for peripheral nerve injury therapy
SO BIOMATERIALS ADVANCES
LA English
DT Article
DE Graphene; Hydrogel; Peripheral nerve injury; Regeneration
ID STEM-CELLS; REGENERATION; CONDUITS; DELIVERY; REPAIR
AB Peripheral nerve injury (PNI) caused by injury may influence the patients' lifelong mobility unless there is an appropriate treatment. Tissue engineering has become a hot field to replace traditional autologous nerve transplantation due to its low surgical damage and easy-to-industrial advantages. Graphene (GR) is a kind of carbon nanomaterial with good electrical and mechanical properties that satisfy the demand for a good tissue scaffold for nerve regeneration. Herein, a novel and biosafe hydrogel is fabricated by using graphene and sodium alginate (GR-SA) together. This hydrogel not only can mimic the nerve growth microenvironment but also can promote the expression of neurotrophic substances and growth factors. Additionally, GR-SA hydrogel can significantly reduce inflammatory factors. Moreover, the results of both in vitro and in vivo tests demonstrate that GR-SA hydrogel has a promising prospect in PNI regeneration.
C1 [Jin, Yi; Zhang, Wenkai; Zhang, Yihui; Yang, Yunqi; Fang, Zhiwei; Yuan, Wei-En] Shanghai Jiao Tong Univ, Engn Res Ctr Cell & Therapeut Antibody, Minist Educ, Shanghai 200240, Peoples R China. [Jin, Yi; Zhang, Wenkai; Zhang, Yihui; Yang, Yunqi; Fang, Zhiwei; Yuan, Wei-En] Shanghai Jiao Tong Univ, Sch Pharm, Shanghai 200233, Peoples R China. [Song, Jialin; Qian, Yun] Shanghai Jiao Tong Univ Affiliated Peoples Hosp 6, Dept Orthoped, Shanghai 200233, Peoples R China. [Song, Jialin; Qian, Yun] Shanghai Engn Res Ctr Orthopaed Mat Innovat & Tis, Shanghai 201306, Peoples R China. [Song, Jialin; Qian, Yun] Shanghai Jiao Tong Univ, Youth Sci & Technol Innovat Studio, Sch Med, Shanghai 201306, Peoples R China.
C3 Shanghai Jiao Tong University; Shanghai Jiao Tong University; Shanghai Jiao Tong University; Shanghai Jiao Tong University
RP Yuan, WE (corresponding author), Shanghai Jiao Tong Univ, Engn Res Ctr Cell & Therapeut Antibody, Minist Educ, Shanghai 200240, Peoples R China.; Yuan, WE (corresponding author), Shanghai Jiao Tong Univ, Sch Pharm, Shanghai 200233, Peoples R China.; Qian, Y (corresponding author), Shanghai Jiao Tong Univ Affiliated Peoples Hosp 6, Dept Orthoped, Shanghai 200233, Peoples R China.; Qian, Y (corresponding author), Shanghai Engn Res Ctr Orthopaed Mat Innovat & Tis, Shanghai 201306, Peoples R China.; Qian, Y (corresponding author), Shanghai Jiao Tong Univ, Youth Sci & Technol Innovat Studio, Sch Med, Shanghai 201306, Peoples R China.
EM lollipopcloudland@foxmail.com; yuanweien@sjtu.edu.cn
RI Qian, Yun/U-9529-2019; Zhang, Wenkai/JWO-2030-2024; Yang, Jingyi/KYP-1286-2024
OI Jin, Yi/0000-0002-3663-1686; Qian, Yun/0000-0003-1600-5693; Fang, Zhiwei/0000-0002-6647-8248
FU National Key R&D Program of China [2021YFC2400801]; Interdisciplinary Program of Shanghai Jiao Tong University [YG2019QNA24]; National Natural Science Foundation of China [82002290]; Young Elite Scientist Sponsorship Program by Cast [YESS20200153]; Shanghai Sailing Program [20YF1436000]
FX The study was sponsored by National Key R&D Program of China (No. 2021YFC2400801), the Interdisciplinary Program of Shanghai Jiao Tong University (YG2019QNA24), National Natural Science Foundation of China (Grant No. 82002290), Young Elite Scientist Sponsorship Program by Cast (No. YESS20200153), the Shanghai Sailing Program (No. 20YF1436000), and the Interdisciplinary Program of Shanghai Jiao Tong University (YG2019QNA24). We appreciate the support from faculties of the Instrumental Analysis Centre (IAC) of Shanghai Jiao Tong University.
CR Askarzadeh N, 2020, MACROMOL BIOSCI, V20, DOI 10.1002/mabi.202000149 Chawla PR, 2009, FOOD TECHNOL BIOTECH, V47, P107 Chen J., 2021, BIOMED MATER, V17 Chen X, 2020, ADV FUNCT MATER, V30, DOI 10.1002/adfm.202004537 Cheng Y, 2020, NANO ENERGY, V69, DOI 10.1016/j.nanoen.2019.104411 Deal DN, 2012, J AM ACAD ORTHOP SUR, V20, P63, DOI 10.5435/JAAOS-20-02-063 Denny JB, 2006, CURR NEUROPHARMACOL, V4, P293, DOI 10.2174/157015906778520782 Fang ZW, 2020, J NANOBIOTECHNOL, V18, DOI 10.1186/s12951-020-00606-5 Fornasari BE, 2020, FRONT BIOENG BIOTECH, V8, DOI 10.3389/fbioe.2020.554257 Frattini F, 2012, TISSUE ENG PT A, V18, P2030, DOI [10.1089/ten.tea.2011.0496, 10.1089/ten.TEA.2011.0496] Golafshan N, 2017, CARBON, V111, P752, DOI 10.1016/j.carbon.2016.10.042 Hiew SH, 2019, ADV SCI, V6, DOI 10.1002/advs.201901173 Houshyar S, 2019, ACS CHEM NEUROSCI, V10, P3349, DOI 10.1021/acschemneuro.9b00203 Huang L, 2021, ACS APPL MATER INTER, V13, P16106, DOI 10.1021/acsami.1c01904 Huang Q, 2021, ACS APPL MATER INTER, V13, P112, DOI 10.1021/acsami.0c16391 Hyung S, 2019, BIOTECHNOL BIOENG, V116, P2425, DOI 10.1002/bit.27083 Jing LZ, 2021, REGEN BIOMATER, V8, DOI 10.1093/rb/rbab066 Ko CH, 2017, SCI REP-UK, V7, DOI 10.1038/s41598-017-17792-2 Labowska MB, 2021, MATERIALS, V14, DOI 10.3390/ma14040858 Lim EMF, 2021, J NEUROINFLAMM, V18, DOI 10.1186/s12974-021-02108-z Ling ZX, 2021, CHEM ENG J, V420, DOI 10.1016/j.cej.2021.130302 Ma QQ, 2016, ACS APPL MATER INTER, V8, P34227, DOI 10.1021/acsami.6b12305 Qian Y, 2021, NPJ REGEN MED, V6, DOI 10.1038/s41536-021-00142-2 Qian Y, 2021, NANO ENERGY, V83, DOI 10.1016/j.nanoen.2021.105779 Qian Y, 2020, SMALL, V16, DOI 10.1002/smll.202000796 Qian Y, 2019, NANO LETT, V19, P8990, DOI 10.1021/acs.nanolett.9b03980 Qian Y, 2020, CELL PROLIFERAT, V53, DOI 10.1111/cpr.12730 Qian Y, 2019, REGEN MED, V14, P969, DOI 10.2217/rme-2018-0079 Qian Y, 2019, NPG ASIA MATER, V11, DOI 10.1038/s41427-019-0136-8 Qian Y, 2019, ISCIENCE, V12, P216, DOI 10.1016/j.isci.2019.01.013 Qian Y, 2018, J PINEAL RES, V65, DOI 10.1111/jpi.12516 Qian Y, 2018, ADV SCI, V5, DOI 10.1002/advs.201700499 Qian Y, 2018, ADV FUNCT MATER, V28, DOI 10.1002/adfm.201707077 Qian Y, 2018, NAT COMMUN, V9, DOI 10.1038/s41467-017-02598-7 Rao ZL, 2021, MAT SCI ENG C-MATER, V120, DOI 10.1016/j.msec.2020.111791 Remes A, 2021, MOL THER-METH CLIN D, V21, P83, DOI 10.1016/j.omtm.2021.02.017 Romeo-Guitart D, 2020, NEUROTHERAPEUTICS, V17, P1197, DOI 10.1007/s13311-020-00860-3 Rowan SL, 2011, EXP GERONTOL, V46, P660, DOI 10.1016/j.exger.2011.03.005 Salehi M, 2019, J CELL PHYSIOL, V234, P15357, DOI 10.1002/jcp.28183 Sanen K, 2017, J TISSUE ENG REGEN M, V11, P3362, DOI 10.1002/term.2249 Siemionow M, 2013, MICROSURG, V33, P318, DOI 10.1002/micr.22104 Sullivan R, 2016, INT J MOL SCI, V17, DOI 10.3390/ijms17122101 Sun F, 2010, CURR OPIN NEUROBIOL, V20, P510, DOI 10.1016/j.conb.2010.03.013 Tan CL, 2017, CHEM REV, V117, P6225, DOI 10.1021/acs.chemrev.6b00558 Tao J, 2019, ACTA BIOMATER, V90, P49, DOI 10.1016/j.actbio.2019.03.047 Wang DM, 2020, DRUG DELIV, V27, P556, DOI 10.1080/10717544.2020.1748759 Wu CH, 2019, ACS APPL MATER INTER, V11, P22152, DOI 10.1021/acsami.9b05520 Wu L, 2021, J MATER CHEM B, V9, P3088, DOI 10.1039/d1tb00082a Wu ZX, 2021, MAT SCI ENG C-MATER, V129, DOI 10.1016/j.msec.2021.112393 Xiao SN, 2021, STEM CELL TRANSL MED, V10, P181, DOI 10.1002/sctm.20-0226 Xu Y, 2020, ADV FUNCT MATER, V30, DOI 10.1002/adfm.202002378 Xu YW, 2021, BIOMATERIALS, V268, DOI 10.1016/j.biomaterials.2020.120596 Yan J, 2020, FRONT BIOENG BIOTECH, V8, DOI 10.3389/fbioe.2020.590998 Yan ZW, 2021, REGEN MED, V16, P683, DOI 10.2217/rme-2020-0182 Yao XY, 2021, J MATER CHEM B, V9, P6958, DOI 10.1039/d1tb00686j Yao ZX, 2022, CARBOHYD POLYM, V277, DOI 10.1016/j.carbpol.2021.118865 Yin XZ, 2021, MAT SCI ENG C-MATER, V124, DOI 10.1016/j.msec.2021.112087 Zhao XT, 2018, BIOMATER SCI-UK, V6, P2059, DOI 10.1039/c8bm00356d Zhao YZ, 2021, HISTOL HISTOPATHOL, V36, P725, DOI 10.14670/HH-18-316 Zheng CS, 2021, THERANOSTICS, V11, P2917, DOI 10.7150/thno.50825 Zheng FR, 2020, MAT SCI ENG C-MATER, V109, DOI 10.1016/j.msec.2019.110560 Zheng HY, 2021, ACS APPL MATER INTER, V13, P40013, DOI 10.1021/acsami.1c08395 Zheng YT, 2021, BIOACT MATER, V6, P627, DOI 10.1016/j.bioactmat.2020.08.026 Zochodne DW, 2005, CELL MOL BIOL, V51, P255, DOI 10.1170/T626
NR 64
TC 16
Z9 16
U1 9
U2 98
PU ELSEVIER
PI AMSTERDAM
PA RADARWEG 29, 1043 NX AMSTERDAM, NETHERLANDS
EI 2772-9508
J9 BIOMATER ADV
JI Biomater. Adv.
PD APR
PY 2022
VL 135
DI 10.1016/j.bioadv.2022.212727
PG 12
WC Materials Science, Biomaterials
WE Science Citation Index Expanded (SCI-EXPANDED)
SC Materials Science
GA 2E4XL
UT WOS:000812231700006
PM 35929199
DA 2025-07-17
ER
PT J
AU Sun, XG Huang, XR Liang, QD Wang, N Zheng, XT Zhang, Q Yu, DH
AF Sun, Xiguang Huang, Xinrui Liang, Quanduo Wang, Nan Zheng, Xiaotian Zhang, Qiang Yu, Dehai
TI Curcumin-loaded keratin-chitosan hydrogels for enhanced peripheral nerve regeneration
SO INTERNATIONAL JOURNAL OF BIOLOGICAL MACROMOLECULES
LA English
DT Article
DE Keratin/chitosan hydrogel; Curcumin-loaded hydrogel; Peripheral nerve repair
ID SCHWANN-CELLS; GUIDANCE CONDUIT; INJURY; PROLIFERATION; BIOMATERIALS; GRADIENTS; SCAFFOLD; REPAIR
AB Peripheral nerve injury often leads to symptoms of motor and sensory impairment, and slow recovery of nerves after injury and limited treatment methods will aggravate symptoms or even lead to lifelong disability. Curcumin can promote peripheral nerve regeneration, but how to accurately deliver the appropriate concentration of curcumin in the local peripheral nerve remains to be solved. In this study, we designed a human hair keratin/ chitosan (C/K) hydrogel with sodium tripolyphosphate ions crosslinked to deliver curcumin topically. Chitosan improves the mechanical properties of hydrogels and keratin improves the biocompatibility of hydrogels. C/K hydrogel showed good cytocompatibility, histocompatibility and degradability. In vitro experiments showed that hydrogels can continuously release curcumin for up to 10 days. In addition, a comprehensive analysis of behavioral, electrophysiological, histology, and target organ recovery results in animal experiments showed that locally delivered curcumin can enhance nerve regeneration in addition to hydrogels. In short, we provide a new method that combines the advantages of human hair keratin, chitosan, and curcumin for nerve damage repair.
C1 [Sun, Xiguang; Huang, Xinrui; Wang, Nan] First Hosp Jilin Univ, Jilin Univ, Orthoped Ctr, Dept Hand & Podiatr Surg, Changchun 130031, Peoples R China. [Zheng, Xiaotian; Yu, Dehai] First Hosp Jilin Univ, Core Facil, 519 Dongminzhu Str, Changchun 130061, Peoples R China. [Liang, Quanduo; Zhang, Qiang] Chinese Acad Sci, Changchun Inst Appl Chem, State Key Lab Electroanalyt Chem, Changchun 130022, Peoples R China. [Huang, Xinrui] Shandong Univ, Childrens Hosp, Jinan Childrens Hosp, Plast & Burn Surg, Jinan, Shandong, Peoples R China.
C3 Jilin University; Jilin University; Chinese Academy of Sciences; Changchun Institute of Applied Chemistry, CAS; Shandong University
RP Yu, DH (corresponding author), First Hosp Jilin Univ, Core Facil, 519 Dongminzhu Str, Changchun 130061, Peoples R China.; Zhang, Q (corresponding author), Chinese Acad Sci, Changchun Inst Appl Chem, State Key Lab Electroanalyt Chem, Changchun 130022, Peoples R China.
EM qiang.zhang@ciac.ac.cn; yudehai@jlu.edu.cn
RI Liang, Quanduo/JDD-5546-2023
FU Science and Technology Development Program Project of Changchun [21ZGY04]; Transformation Program of Scientific and Technological Achievement of the First Hospital of Jilin University; Changchun Institute of Applied Chemistry [CGZHYD202012-010]; Jilin International Collaboration Grant [20220402066GH]; Natural Science Foundation of Jilin Province [20210101306JC]; Jilin Province Healthcare Personnel Project [JLSWSRCZX2023-44]
FX This work was supported financially by the Science and Technology Development Program Project of Changchun (21ZGY04 to XS), Transformation Program of Scientific and Technological Achievement of the First Hospital of Jilin University and Changchun Institute of Applied Chemistry (CGZHYD202012-010 to XS), Jilin International Collaboration Grant (20220402066GH to DY), Natural Science Foundation of Jilin Province (20210101306JC to XS), and Jilin Province Healthcare Personnel Project (JLSWSRCZX2023-44 to DY).
CR Boecker A, 2019, FRONT CELL NEUROSCI, V13, DOI 10.3389/fncel.2019.00104 Bolandghamat S, 2020, CURR NEUROPHARMACOL, V18, P1154, DOI 10.2174/1570159X18666200507084024 Bota O, 2019, DRUG METAB REV, V51, P266, DOI 10.1080/03602532.2019.1632885 Bruzauskaite I, 2016, CYTOTECHNOLOGY, V68, P355, DOI 10.1007/s10616-015-9895-4 Caillaud M, 2020, ANTIOXIDANTS-BASEL, V9, DOI 10.3390/antiox9100950 Caillaud M, 2018, NEUROPHARMACOLOGY, V139, P98, DOI 10.1016/j.neuropharm.2018.07.001 Carvalho CR, 2019, BIOMATER SCI-UK, V7, P5451, DOI 10.1039/c9bm01098j Chang YC, 2017, ACS APPL MATER INTER, V9, P37623, DOI 10.1021/acsami.7b12567 Chen K, 2021, INT J BIOL MACROMOL, V182, P1339, DOI 10.1016/j.ijbiomac.2021.05.074 Chiono V, 2015, PROG NEUROBIOL, V131, P87, DOI 10.1016/j.pneurobio.2015.06.001 Ciardelli G, 2006, MACROMOL BIOSCI, V6, P13, DOI 10.1002/mabi.200500151 Deng PP, 2022, ADV HEALTHC MATER, V11, DOI 10.1002/adhm.202200115 Dong M, 2020, ACS NANO, V14, P16565, DOI 10.1021/acsnano.0c05197 Faroni A, 2015, ADV DRUG DELIVER REV, V82-83, P160, DOI 10.1016/j.addr.2014.11.010 Hsu RS, 2019, ADV SCI, V6, DOI 10.1002/advs.201900520 Huang Q, 2021, ACS APPL MATER INTER, V13, P112, DOI 10.1021/acsami.0c16391 Hussain G, 2020, INT J BIOL SCI, V16, P116, DOI 10.7150/ijbs.35653 Lacko CS, 2020, J NEURAL ENG, V17, DOI 10.1088/1741-2552/ab4a22 Li R, 2020, THERANOSTICS, V10, P1649, DOI 10.7150/thno.40919 Li XL, 2020, ACS APPL MATER INTER, V12, P36860, DOI 10.1021/acsami.0c08457 Lin YH, 2017, J MATER CHEM B, V5, P4614, DOI 10.1039/c7tb00188f Luo LH, 2021, BIOACT MATER, V6, P638, DOI 10.1016/j.bioactmat.2020.08.028 Mazancová P, 2018, CARBOHYD POLYM, V192, P104, DOI 10.1016/j.carbpol.2018.03.030 Nectow AR, 2012, TISSUE ENG PART B-RE, V18, P40, DOI [10.1089/ten.teb.2011.0240, 10.1089/ten.TEB.2011.0240] Noble J, 1998, J TRAUMA, V45, P116, DOI 10.1097/00005373-199807000-00025 Nocera G, 2020, CELL MOL LIFE SCI, V77, P3977, DOI 10.1007/s00018-020-03516-9 Noorafshan A, 2011, MICRON, V42, P449, DOI 10.1016/j.micron.2011.01.002 Oliva N, 2017, ACCOUNTS CHEM RES, V50, P669, DOI 10.1021/acs.accounts.6b00536 Pace LA, 2013, BIOMATERIALS, V34, P5907, DOI 10.1016/j.biomaterials.2013.04.024 Park SN, 2002, BIOMATERIALS, V23, P1205, DOI 10.1016/S0142-9612(01)00235-6 Rajabi M, 2020, MAT SCI ENG C-MATER, V110, DOI 10.1016/j.msec.2019.110612 Reichl S, 2009, BIOMATERIALS, V30, P6854, DOI 10.1016/j.biomaterials.2009.08.051 Samadian H, 2020, INT J BIOL MACROMOL, V154, P795, DOI 10.1016/j.ijbiomac.2020.03.155 Sanidad KZ, 2019, ANNU REV FOOD SCI T, V10, P597, DOI [10.1146/annurev-food-032818-121738, 10.1146/annurcv-food-032818-121738] Scholz T, 2009, J RECONSTR MICROSURG, V25, P339, DOI 10.1055/s-0029-1215529 Seidi F, 2021, INT J BIOL MACROMOL, V183, P1818, DOI 10.1016/j.ijbiomac.2021.05.003 Soleimani V, 2018, PHYTOTHER RES, V32, P985, DOI 10.1002/ptr.6054 Tang S, 2013, BIOMATERIALS, V34, P7086, DOI 10.1016/j.biomaterials.2013.05.080 Taraballi F, 2012, ADV HEALTHC MATER, V1, P513, DOI 10.1002/adhm.201200043 Taylor CA, 2008, AM J PHYS MED REHAB, V87, P381, DOI 10.1097/PHM.0b013e31815e6370 Velasquez JT, 2016, NEUROSCIENCE, V324, P140, DOI 10.1016/j.neuroscience.2016.02.073 Wang S, 2012, CELL TISSUE RES, V347, P795, DOI 10.1007/s00441-011-1295-2 Wang YJ, 2016, MOL NEUROBIOL, V53, P28, DOI 10.1007/s12035-014-8968-2 Xie HJ, 2015, ADV HEALTHC MATER, V4, P2195, DOI 10.1002/adhm.201500355 Zhang L, 2017, ACS APPL MATER INTER, V9, P3432, DOI 10.1021/acsami.6b14691 Zhao ZW, 2017, BIOMED PHARMACOTHER, V92, P1103, DOI 10.1016/j.biopha.2017.05.099 Zhu Q, 2019, INT J PHARMACEUT, V566, P342, DOI 10.1016/j.ijpharm.2019.05.076
NR 47
TC 8
Z9 8
U1 11
U2 39
PU ELSEVIER
PI AMSTERDAM
PA RADARWEG 29, 1043 NX AMSTERDAM, NETHERLANDS
SN 0141-8130
EI 1879-0003
J9 INT J BIOL MACROMOL
JI Int. J. Biol. Macromol.
PD JUN
PY 2024
VL 272
DI 10.1016/j.ijbiomac.2024.132448
EA JUN 2024
PG 12
WC Biochemistry & Molecular Biology; Chemistry, Applied; Polymer Science
WE Science Citation Index Expanded (SCI-EXPANDED)
SC Biochemistry & Molecular Biology; Chemistry; Polymer Science
GA WA2H1
UT WOS:001252077700001
PM 38821302
OA hybrid
DA 2025-07-17
ER
PT J
AU Wu, XL He, LM Li, W Li, H Wong, WM Ramakrishna, S Wu, WT
AF Wu, Xiaoli He, Liumin Li, Wen Li, Heng Wong, Wai-Man Ramakrishna, Seeram Wu, Wutian
TI Functional self-assembling peptide nanofiber hydrogel for peripheral nerve regeneration
SO REGENERATIVE BIOMATERIALS
LA English
DT Article
DE Peripheral nerve regeneration; self-assembling peptide; IKVAV; RGD; nanofibrous hydrogel
ID EXPERIMENTAL STRATEGIES; SCAFFOLDS; CULTURES; DEGENERATION; RECOVERY; RELEASE; REPAIR; CELLS
AB Peripheral nerves are fragile and easily damaged, usually resulting in nervous tissue loss, motor and sensory function loss. Advances in neuroscience and engineering have been significantly contributing to bridge the damage nerve and create permissive environment for axonal regrowth across lesions. We have successfully designed two self-assembling peptides by modifying RADA 16-I with two functional motifs IKVAV and RGD. Nanofiber hydrogel formed when combing the two neutral solutions together, defined as RADA 16-Mix that overcomes the main drawback of RADA16-I associated with low pH. In the present study, we transplanted the RADA 16-Mix hydrogel into the transected rat sciatic nerve gap and effect on axonal regeneration was examined and compared with the traditional RADA16-I hydrogel. The regenerated nerves were found to grow along the walls of the large cavities formed in the graft of RADA16-I hydrogel, while the nerves grew into the RADA 16-Mix hydrogel toward distal position. RADA 16-Mix hydrogel induced more axons regeneration and Schwann cells immigration than RADA16-I hydrogel, resulting in better functional recovery as determined by the gait-stance duration percentage and the formation of new neuromuscular junction structures. Therefore, our results indicated that the functional SAP RADA16-Mix nanofibrous hydrogel provided a better environment for peripheral nerve regeneration than RADA16-I hydrogel and could be potentially used in peripheral nerve injury repair.
C1 [Wu, Xiaoli; He, Liumin; Li, Wen; Li, Heng; Wong, Wai-Man; Wu, Wutian] Univ Hong Kong, Dept Anat, Sch Biomed Sci, LKS Fac Med, 21 Sassoon Rd, Hong Kong, Peoples R China. [He, Liumin] Univ Hong Kong, State Key Lab, Brain & Cognit Sci, Li Ka Shing Fac Med, 21 Sassoon Rd, Hong Kong, Peoples R China. [Ramakrishna, Seeram; Wu, Wutian] Jinan Univ, Joint Lab, Jinan, Peoples R China. [Ramakrishna, Seeram; Wu, Wutian] Jinan Univ, Univ Hong Kong, GHM Inst CNS Regenerat, 601 Huangpu Ave W, Guangzhou 510632, Guangdong, Peoples R China. [Ramakrishna, Seeram] Natl Univ Singapore, Dept Mech Engn, Fac Engn, Ctr Nanofibers & Nanotechnol, Singapore 117576, Singapore.
C3 University of Hong Kong; University of Hong Kong; University of Jinan; University of Hong Kong; Jinan University; National University of Singapore
RP Wu, WT (corresponding author), Univ Hong Kong, Dept Anat, Sch Biomed Sci, LKS Fac Med, 21 Sassoon Rd, Hong Kong, Peoples R China.; Wu, WT (corresponding author), Jinan Univ, Joint Lab, Jinan, Peoples R China.; Wu, WT (corresponding author), Jinan Univ, Univ Hong Kong, GHM Inst CNS Regenerat, 601 Huangpu Ave W, Guangzhou 510632, Guangdong, Peoples R China.
EM wtwu@hkucc.hku.hk
RI Ramakrishna, Seeram/E-5186-2011
FU National Program on Key Basic Research Project (973 Program) [2014CB542205]; Hong Kong RGC grant [17124514]; Foundation for Distinguished Young Talents in Higher Education of Guangdong [Yq2013023]; Pearl River Nova Program of Guangzhou [2014J2200001]; China Postdoctoral Science Foundation [2013M540684]; Leading Talents of Guangdong Province [87014002]; National Natural Science Foundation of China [51103062]; Hong Kong Scholars Program [XJ2012024]
FX The authors thank for funding supports from the National Program on Key Basic Research Project (973 Program, 2014CB542205), Hong Kong RGC grant (17124514), Foundation for Distinguished Young Talents in Higher Education of Guangdong (Yq2013023), Pearl River Nova Program of Guangzhou (2014J2200001), China Postdoctoral Science Foundation (2013M540684), the Leading Talents of Guangdong Province (87014002), National Natural Science Foundation of China (51103062). The authors wish to acknowledge the support from the Hong Kong Scholars Program (XJ2012024).
CR Coleman MP, 2010, ANNU REV NEUROSCI, V33, P245, DOI 10.1146/annurev-neuro-060909-153248 Ellis-Behnke RG, 2006, NANOMED-NANOTECHNOL, V2, P207, DOI 10.1016/j.nano.2006.08.001 Faroni A, 2015, ADV DRUG DELIVER REV, V82-83, P160, DOI 10.1016/j.addr.2014.11.010 Gelain F, 2006, PLOS ONE, V1, DOI 10.1371/journal.pone.0000119 Gelain F, 2010, J CONTROL RELEASE, V145, P231, DOI 10.1016/j.jconrel.2010.04.026 Gordon T, 2003, J PERIPHER NERV SYST, V8, P236, DOI 10.1111/j.1085-9489.2003.03029.x Grinsell D, 2014, BIOMED RES INT, V2014, DOI 10.1155/2014/698256 Guo HD, 2012, BIOCHEM BIOPH RES CO, V424, P105, DOI 10.1016/j.bbrc.2012.06.080 Guo J, 2007, NANOMED-NANOTECHNOL, V3, P311, DOI 10.1016/j.nano.2007.09.003 He LM, 2010, ACTA BIOMATER, V6, P2960, DOI 10.1016/j.actbio.2010.02.039 Hermann PM, 2008, J EXP BIOL, V211, P491, DOI 10.1242/jeb.013102 Holmes TC, 2002, TRENDS BIOTECHNOL, V20, P16, DOI 10.1016/S0167-7799(01)01840-6 Koh HS, 2010, J NEURAL ENG, V7, DOI 10.1088/1741-2560/7/4/046003 Koutsopoulos S, 2013, ACTA BIOMATER, V9, P5162, DOI 10.1016/j.actbio.2012.09.010 Koutsopoulos S, 2009, P NATL ACAD SCI USA, V106, P4623, DOI 10.1073/pnas.0807506106 LEFCORT F, 1992, DEVELOPMENT, V116, P767 Liu GY, 2015, NEURAL REGEN RES, V10, P996, DOI 10.4103/1673-5374.158368 Liu WQ, 2009, NEUROBIOL DIS, V34, P11, DOI 10.1016/j.nbd.2008.11.012 Liu X, 2013, ACTA BIOMATER, V9, P6798, DOI 10.1016/j.actbio.2013.01.027 Ribeiro-Resende VT, 2009, BIOMATERIALS, V30, P5251, DOI 10.1016/j.biomaterials.2009.07.007 Schmidt CE, 2003, ANNU REV BIOMED ENG, V5, P293, DOI 10.1146/annurev.bioeng.5.011303.120731 Silver J, 2004, NAT REV NEUROSCI, V5, P146, DOI 10.1038/nrn1326 Sun YQ, 2016, ACS APPL MATER INTER, V8, P2348, DOI 10.1021/acsami.5b11473 WALKER JL, 1994, J NEUROSCI METH, V52, P47, DOI 10.1016/0165-0270(94)90054-X Waller A., 1850, PHIL T R SOC LOND, V140, P423, DOI DOI 10.1098/RSTL.1850.0021 Wu SF, 2003, J NEUROSCI RES, V72, P343, DOI 10.1002/jnr.10587 Zhang SG, 2005, SEMIN CANCER BIOL, V15, P413, DOI 10.1016/j.semcancer.2005.05.007 ZHANG SG, 1993, P NATL ACAD SCI USA, V90, P3334, DOI 10.1073/pnas.90.8.3334 Zochodne DW, 2008, NEUROBIOLOGY OF PERIPHERAL NERVE REGENERATION, P1, DOI 10.1017/CBO9780511541759
NR 31
TC 71
Z9 83
U1 8
U2 143
PU OXFORD UNIV PRESS
PI OXFORD
PA GREAT CLARENDON ST, OXFORD OX2 6DP, ENGLAND
SN 2056-3418
EI 2056-3426
J9 REGEN BIOMATER
JI Regen. Biomater.
PD FEB
PY 2017
VL 4
IS 1
BP 21
EP 30
DI 10.1093/rb/rbw034
PG 10
WC Materials Science, Biomaterials
WE Science Citation Index Expanded (SCI-EXPANDED)
SC Materials Science
GA EP3CL
UT WOS:000397260000003
PM 28149526
OA Green Submitted, Green Published, gold
DA 2025-07-17
ER
PT J
AU Bittner, GD Bushman, JS Ghergherehchi, CL Roballo, KCS Shores, JT Smith, TA
AF Bittner, George D. Bushman, Jared S. Ghergherehchi, Cameron L. Roballo, Kelly C. S. Shores, Jaimie T. Smith, Tyler A.
TI Typical and atypical properties of peripheral nerve allografts enable novel strategies to repair segmental-loss injuries
SO JOURNAL OF NEUROINFLAMMATION
LA English
DT Review
DE Peripheral nerve allografts; Immunosuppression; Wallerian degeneration; Polyethylene glycol (PEG); T cells
ID T-CELL SUBSETS; POLYETHYLENE-GLYCOL; WALLERIAN DEGENERATION; SCIATIC-NERVE; SKIN-GRAFT; CLASS-II; ELECTRICAL-STIMULATION; BEHAVIORAL RECOVERY; TECHNICAL ASPECTS; INTERFERON-GAMMA
AB We review data showing that peripheral nerve injuries (PNIs) that involve the loss of a nerve segment are the most common type of traumatic injury to nervous systems. Segmental-loss PNIs have a poor prognosis compared to other injuries, especially when one or more mixed motor/sensory nerves are involved and are typically the major source of disability associated with extremities that have sustained other injuries. Relatively little progress has been made, since the treatment of segmental loss PNIs with cable autografts that are currently the gold standard for repair has slow and incomplete (often non-existent) functional recovery. Viable peripheral nerve allografts (PNAs) to repair segmental-loss PNIs have not been experimentally or clinically useful due to their immunological rejection, Wallerian degeneration (WD) of anucleate donor graft and distal host axons, and slow regeneration of host axons, leading to delayed re-innervation and producing atrophy or degeneration of distal target tissues. However, two significant advances have recently been made using viable PNAs to repair segmental-loss PNIs: (1) hydrogel release of Treg cells that reduce the immunological response and (2) PEG-fusion of donor PNAs that reduce the immune response, reduce and/or suppress much WD, immediately restore axonal conduction across the donor graft and re-innervate many target tissues, and restore much voluntary behavioral functions within weeks, sometimes to levels approaching that of uninjured nerves. We review the rather sparse cellular/biochemical data for rejection of conventional PNAs and their acceptance following Treg hydrogel and PEG-fusion of PNAs, as well as cellular and systemic data for their acceptance and remarkable behavioral recovery in the absence of tissue matching or immune suppression. We also review typical and atypical characteristics of PNAs compared with other types of tissue or organ allografts, problems and potential solutions for PNA use and storage, clinical implications and commercial availability of PNAs, and future possibilities for PNAs to repair segmental-loss PNIs.
C1 [Bittner, George D.] Univ Texas Austin, Dept Neurosci, Austin, TX 78712 USA. [Bushman, Jared S.; Roballo, Kelly C. S.] Univ Wyoming, Sch Pharm, Laramie, WY 82072 USA. [Ghergherehchi, Cameron L.; Smith, Tyler A.] Univ Texas Austin, Inst Cellular & Mol Biol, Austin, TX 78712 USA. [Shores, Jaimie T.] Johns Hopkins Univ, Sch Med, Dept Plast & Reconstruct Surg, Vascularized Composite Allotransplantat Lab, Baltimore, MD 21205 USA.
C3 University of Texas System; University of Texas Austin; University of Wyoming; University of Texas System; University of Texas Austin; Johns Hopkins University
RP Bittner, GD (corresponding author), Univ Texas Austin, Dept Neurosci, Austin, TX 78712 USA.
EM bittner@austin.utexas.edu
RI Roballo, Kelly/I-6557-2015
OI Smith, Tyler/0000-0002-3371-0880; Shores, Jaimie/0000-0002-4272-1389
FU Lone Star Paralysis Foundation; Department of Defense award [W81XWH-19-2-0054]; University of Wyoming Startup funds; United States Department of Defense grant [W81XWH-17-1-0402]; University of Wyoming Sensory Biology COBRE under National Institutes of Health (NIH) award [5P20GM121310-02]; National Institute of General Medical Sciences of the NIH [P20GM103432]; NIH [R01NS081063]
FX This work was supported by grants from the Lone Star Paralysis Foundation and NIH R01NS081063 to GDB and Department of Defense award W81XWH-19-2-0054 to GDB and JTS. This work was also supported by University of Wyoming Startup funds, United States Department of Defense grant W81XWH-17-1-0402, the University of Wyoming Sensory Biology COBRE under National Institutes of Health (NIH) award number 5P20GM121310-02, the National Institute of General Medical Sciences of the NIH under Award Number P20GM103432 to JSB. The content is solely the responsibility of the authors and does not necessarily represent the official views of the US Department of Defense, NIH, Johns Hopkins University, The University of Texas, or the University of Wyoming.
CR AARON AD, 1994, ORTHOPEDICS, V17, P41 Abdullah M, 2013, EXP NEUROL, V249, P1, DOI 10.1016/j.expneurol.2013.07.019 Acevedo DC, 2015, ORTHOP CLIN N AM, V46, P377, DOI 10.1016/j.ocl.2015.02.006 Alegre ML, 2016, TRENDS IMMUNOL, V37, P831, DOI 10.1016/j.it.2016.09.003 Allison TL, 2016, NURS CLIN N AM, V51, P107, DOI 10.1016/j.cnur.2015.10.008 ANDROLEWICZ MJ, 1994, P NATL ACAD SCI USA, V91, P12716, DOI 10.1073/pnas.91.26.12716 [Anonymous], 1972, NATURE, V238, P16 Atchabahian A, 1998, RESTOR NEUROL NEUROS, V13, P129 AUCHINCLOSS H, 1989, IMMUNOL RES, V8, P149, DOI 10.1007/BF02919076 Azari KK, 2012, J RECONSTR MICROSURG, V28, P27, DOI 10.1055/s-0031-1285820 BAKER RE, 1981, DEV NEUROSCI-BASEL, V4, P134, DOI 10.1159/000112749 Bamba R, 2016, J TRAUMA ACUTE CARE, V81, pS177, DOI 10.1097/TA.0000000000001203 Barbour JR, 2015, ANN THORAC SURG, V99, P1414, DOI 10.1016/j.athoracsur.2014.06.092 Beilhack A, 2005, BLOOD, V106, P1113, DOI 10.1182/blood-2005-02-0509 Bijen HM, 2018, PROTEOMICS, V18, DOI 10.1002/pmic.201700250 Binnewies M, 2018, NAT MED, V24, P541, DOI 10.1038/s41591-018-0014-x Bittner GD, 2016, J NEUROSCI RES, V94, P207, DOI 10.1002/jnr.23685 Bittner GD, 2012, J NEUROSCI RES, V90, P967, DOI 10.1002/jnr.23023 Bittner GD, 2000, NEUROSCIENTIST, V6, P88, DOI 10.1177/107385840000600207 Brenner MJ, 2006, LARYNGOSCOPE, V116, P1685, DOI 10.1097/01.mlg.0000229469.31749.91 Brenner MJ, 2002, J BONE JOINT SURG AM, V84A, P1861, DOI 10.2106/00004623-200210000-00020 Britt JM, 2010, J NEUROPHYSIOL, V104, P695, DOI 10.1152/jn.01051.2009 Brushart TM., 2011, Nerve Repair Burdmann EA, 2003, SEMIN NEPHROL, V23, P465, DOI 10.1016/S0270-9295(03)00090-1 BUTTEMEYER R, 1995, ANN PLAS SURG, V35, P396 Calliari A, 2014, EXP NEUROL, V251, P91, DOI 10.1016/j.expneurol.2013.11.013 Campbell WW, 2008, CLIN NEUROPHYSIOL, V119, P1951, DOI 10.1016/j.clinph.2008.03.018 CARGILL CF, 1971, J COMP PATHOL, V81, P447, DOI 10.1016/0021-9975(71)90071-5 Carvalho CR, 2019, FRONT BIOENG BIOTECH, V7, DOI 10.3389/fbioe.2019.00337 Chen PW, 2015, ACTA NEUROPATHOL, V130, P605, DOI 10.1007/s00401-015-1482-4 Chiarello E, 2013, AGING CLIN EXP RES, V25, pS101, DOI 10.1007/s40520-013-0088-8 Choy JC, 2010, CELL DEATH DIFFER, V17, P567, DOI 10.1038/cdd.2009.161 Colf LA, 2007, CELL, V129, P135, DOI 10.1016/j.cell.2007.01.048 CONVERSE JM, 1969, PLAST RECONSTR SURG, V43, P495, DOI 10.1097/00006534-196905000-00007 CONVERSE JM, 1975, BRIT J PLAST SURG, V28, P274, DOI 10.1016/0007-1226(75)90031-4 Dalamagkas K, 2016, MAT SCI ENG C-MATER, V65, P425, DOI 10.1016/j.msec.2016.04.048 Defrancesco-Lisowitz A, 2015, NEUROSCIENCE, V302, P174, DOI 10.1016/j.neuroscience.2014.09.027 Di Maira T, 2020, BEST PRACT RES CL GA, V46-47, DOI 10.1016/j.bpg.2020.101681 Dreesmann L, 2009, EUR J CELL BIOL, V88, P285, DOI 10.1016/j.ejcb.2009.01.001 Ducic I, 2020, MICROSURG, V40, P710, DOI 10.1002/micr.30588 Economides JM, 2016, NEUROSURGERY, V79, P508, DOI 10.1227/NEU.0000000000001313 Elkwood AI, 2011, J SPINAL CORD MED, V34, P241, DOI 10.1179/107902611X12972448729521 Engels EA, 2011, JAMA-J AM MED ASSOC, V306, P1891, DOI 10.1001/jama.2011.1592 Esensten JH, 2016, IMMUNITY, V44, P973, DOI 10.1016/j.immuni.2016.04.020 EVANS PJ, 1994, PROG NEUROBIOL, V43, P187, DOI 10.1016/0301-0082(94)90001-9 Evans PJ, 1998, MUSCLE NERVE, V21, P1507, DOI 10.1002/(SICI)1097-4598(199811)21:11<1507::AID-MUS21>3.0.CO;2-W Fairbairn NG, 2015, WORLD J STEM CELLS, V7, P11, DOI 10.4252/wjsc.v7.i1.11 Fishman JA, 2017, AM J TRANSPLANT, V17, P856, DOI 10.1111/ajt.14208 Fornasari BE, 2020, CELLS-BASEL, V9, DOI 10.3390/cells9061366 Freeman MR, 2014, CURR OPIN NEUROBIOL, V27, P224, DOI 10.1016/j.conb.2014.05.001 Gaudet AD, 2011, J NEUROINFLAMM, V8, DOI 10.1186/1742-2094-8-110 Ghergherehchi CL, 2021, NEURAL REGEN RES, V16, P2056, DOI 10.4103/1673-5374.308099 Ghergherehchi CL, 2019, PLOS ONE, V14, DOI 10.1371/journal.pone.0223443 Ghergherehchi CL, 2019, J NEUROSCI METH, V314, P1, DOI 10.1016/j.jneumeth.2018.12.015 Ghergherehchi CL, 2016, J NEUROSCI RES, V94, P231, DOI 10.1002/jnr.23704 Goping IS, 2003, IMMUNITY, V18, P355, DOI 10.1016/S1074-7613(03)00032-3 Gordon Tessa, 2009, Neurosurg Focus, V26, pE3, DOI 10.3171/FOC.2009.26.2.E3 Grinsell D, 2014, BIOMED RES INT, V2014, DOI 10.1155/2014/698256 Gutmann E, 1944, J ANAT, V78, P15 Hartzell TL, 2011, HAND CLIN, V27, P521, DOI 10.1016/j.hcl.2011.08.001 Ijkema-Paassen J, 2002, MUSCLE NERVE, V25, P891, DOI 10.1002/mus.10130 Ikeguchi R, 2007, J NEUROSCI METH, V159, P57, DOI 10.1016/j.jneumeth.2006.06.025 Issa F, 2010, EXPERT REV CLIN IMMU, V6, P155, DOI 10.1586/ECI.09.64 Ito A, 2008, INT IMMUNOL, V20, P1343, DOI 10.1093/intimm/dxn092 Ives GC, 2018, NEUROSURGERY, V83, P354, DOI 10.1093/neuros/nyx500 Iwasaki A, 2017, TRENDS MOL MED, V23, P227, DOI 10.1016/j.molmed.2017.01.004 James Alexandra, 2015, Curr Transplant Rep, V2, P113 Jefferson JA, 2018, CLIN J AM SOC NEPHRO, V13, P1264, DOI 10.2215/CJN.01920218 Jones S, 2016, INT J MOL SCI, V17, DOI 10.3390/ijms17091494 Jonsson S, 2013, PLOS ONE, V8, DOI 10.1371/journal.pone.0056484 Kandel E., 2018, PRINCIPALS NEUROSCIE, V6 Karanth S, 2006, EXP NEUROL, V202, P161, DOI 10.1016/j.expneurol.2006.05.024 Kataria H, 2016, MOL NEUROBIOL, V53, P4461, DOI 10.1007/s12035-015-9352-6 Kennedy AD, 2009, IMMUNOL RES, V43, P25, DOI 10.1007/s12026-008-8049-6 Kidd GJ, 2013, HAND CLINIC, V115, P55, DOI 10.1016/B978-0-444-52902-2.00005-9 Kim JP, 2018, MICROSURG, V38, P66, DOI 10.1002/micr.30211 Kim MJ, 2018, MICROBIOL RESOUR ANN, V7, DOI 10.1128/MRA.01220-18 Kim SY, 2019, IMMUNOL CELL BIOL, V97, P258, DOI 10.1111/imcb.12236 Krakauer JW, 2017, NEURON, V93, P480, DOI 10.1016/j.neuron.2016.12.041 KRAUSE TL, 1990, P NATL ACAD SCI USA, V87, P1471, DOI 10.1073/pnas.87.4.1471 Kuczek DE, 2019, J IMMUNOTHER CANCER, V7, DOI 10.1186/s40425-019-0556-6 Lad SP, 2010, NEUROSURGERY, V66, P953, DOI 10.1227/01.NEU.0000368545.83463.91 Land WG, 2012, TRANSPLANT REV-ORLAN, V26, P60, DOI 10.1016/j.trre.2011.05.001 Larsen M, 2007, J NEUROSURG, V106, P924, DOI 10.3171/jns.2007.106.5.924 Laschke MW, 2009, TISSUE ENG PART B-RE, V15, P455, DOI [10.1089/ten.teb.2009.0252, 10.1089/ten.TEB.2009.0252] Lee S K, 2000, J Am Acad Orthop Surg, V8, P243 LINDAHL KF, 1977, J EXP MED, V145, P500, DOI 10.1084/jem.145.3.500 Lisak RP, 2016, J NEUROIMMUNOL, V295, P93, DOI 10.1016/j.jneuroim.2016.03.013 Liu P, 2019, NEURAL REGEN RES, V14, P1335, DOI 10.4103/1673-5374.253510 Liu WM, 2012, PLOS ONE, V7, DOI 10.1371/journal.pone.0031675 Lore AB, 1999, J NEUROSCI, V19, P2442 Ludigs K, 2015, PLOS GENET, V11, DOI 10.1371/journal.pgen.1005088 Ma M, 2013, NEUROBIOL DIS, V56, P34, DOI 10.1016/j.nbd.2013.03.009 Macdonald WA, 2009, IMMUNITY, V31, P897, DOI 10.1016/j.immuni.2009.09.025 Mackinnon SE, 2001, PLAST RECONSTR SURG, V107, P1419, DOI 10.1097/00006534-200105000-00016 Madison RD, 1996, J NEUROSCI, V16, P5698 Maiuolo J, 2019, INT J MOL SCI, V20, DOI 10.3390/ijms20123022 Marino J, 2016, FRONT IMMUNOL, V7, DOI 10.3389/fimmu.2016.00582 MARSHALL D C, 1961, Surg Forum, V12, P469 Marzullo TC, 2002, NEUROSCI LETT, V327, P9, DOI 10.1016/S0304-3940(02)00378-6 Masternak K, 2000, GENE DEV, V14, P1156 Mathew JM, 2018, SCI REP-UK, V8, DOI 10.1038/s41598-018-25574-7 Matsuda S, 2000, EMBO REP, V1, P428, DOI 10.1093/embo-reports/kvd090 Matsuyama T, 2000, J RECONSTR MICROSURG, V16, P219, DOI 10.1055/s-2000-7556 McWhorter FY, 2015, CELL MOL LIFE SCI, V72, P1303, DOI 10.1007/s00018-014-1796-8 Meena P, 2021, CELL TISSUE RES, V383, P617, DOI 10.1007/s00441-020-03301-x MEYERS MH, 1987, WESTERN J MED, V146, P469 MIDHA R, 1993, TRANSPLANT P, V25, P532 Mikesh M, 2018, J NEUROSCI RES, V96, P1243, DOI 10.1002/jnr.24227 Mikesh M, 2018, J NEUROSCI RES, V96, P1223, DOI 10.1002/jnr.24225 Mills CD, 2000, J IMMUNOL, V164, P6166, DOI 10.4049/jimmunol.164.12.6166 Mitsuhashi N, 2007, MOL CELL BIOCHEM, V296, P1, DOI 10.1007/s11010-005-9010-9 Moradzadeh A, 2008, EXP NEUROL, V212, P370, DOI 10.1016/j.expneurol.2008.04.012 Moreau A, 2013, CSH PERSPECT MED, V3, DOI 10.1101/cshperspect.a015461 Murphy K, 2017, JANEWAY'S IMMUNOBIOLOGY, 9TH EDITION, P1 MURRAY JE, 1976, ANN SURG, V184, P565, DOI 10.1097/00000658-197611000-00006 Murray PJ, 2017, ANNU REV PHYSIOL, V79, P541, DOI 10.1146/annurev-physiol-022516-034339 Nadeau S, 2011, J NEUROSCI, V31, P12533, DOI 10.1523/JNEUROSCI.2840-11.2011 Nichols CM, 2004, EXP NEUROL, V190, P347, DOI 10.1016/j.expneurol.2004.08.003 Noble J, 1998, J TRAUMA, V45, P116, DOI 10.1097/00005373-199807000-00025 Novak CB, 2011, J BONE JOINT SURG AM, V93A, P929, DOI 10.2106/JBJS.J.00110 Novak CB, 2010, J HAND SURG-AM, V35A, P1633, DOI 10.1016/j.jhsa.2010.07.018 Novak CB, 2009, J HAND SURG-AM, V34A, P281, DOI 10.1016/j.jhsa.2008.11.017 Obhrai JS, 2008, J INVEST DERMATOL, V128, P1950, DOI 10.1038/jid.2008.52 Oltean M, 2012, AM J TRANSPLANT, V12, P2044, DOI 10.1111/j.1600-6143.2012.04067.x Orecchioni M, 2019, FRONT IMMUNOL, V10, DOI 10.3389/fimmu.2019.01084 Pasnoor M, 2018, CURR OPIN NEUROL, V31, P575, DOI [10.1097/WCO.0000000000000606, 10.1016/j.ncl.2014.04.009] Pieper GM, 2008, ANTIOXID REDOX SIGN, V10, P1031, DOI 10.1089/ars.2007.1867 PODUSLO JF, 1994, P NATL ACAD SCI USA, V91, P5705, DOI 10.1073/pnas.91.12.5705 Randhawa Parmjeet S, 1997, Adv Anat Pathol, V4, P265, DOI 10.1097/00125480-199707000-00032 Raza C, 2020, LIFE SCI, V243, DOI 10.1016/j.lfs.2020.117308 Richard L, 2014, J HISTOCHEM CYTOCHEM, V62, P424, DOI 10.1369/0022155414530994 Riley DC, 2015, J NEUROSCI RES, V93, P572, DOI 10.1002/jnr.23514 Riley JL, 2009, IMMUNITY, V30, P656, DOI 10.1016/j.immuni.2009.04.006 Ring D, 2013, HAND CLIN, V29, P421, DOI 10.1016/j.hcl.2013.04.008 Rivera JC, 2014, BONE JOINT J, V96B, P254, DOI 10.1302/0301-620X.96B2.31798 Roballo KCS., 2021, NERVE REGEN RES, V17, P721 Roballo KCS, 2019, BIOMATERIALS, V209, P1, DOI 10.1016/j.biomaterials.2019.04.015 Roballo KCS, 2019, TRANSPL IMMUNOL, V53, P61, DOI 10.1016/j.trim.2019.01.003 Roberts MB, 2021, CLIN INFECT DIS, V73, P1302, DOI 10.1093/cid/ciaa1189 Safinia N, 2015, FRONT IMMUNOL, V6, DOI 10.3389/fimmu.2015.00438 SAKAGUCHI S, 1995, J IMMUNOL, V155, P1151 SAWYER JT, 1983, EXP CELL RES, V145, P1, DOI 10.1016/S0014-4827(83)80003-2 Schaefer A, 2015, J CELL SCI, V128, P2221, DOI 10.1242/jcs.163055 Schmidt A, 2012, FRONT IMMUNOL, V3, DOI 10.3389/fimmu.2012.00051 Schroder K, 2004, J LEUKOCYTE BIOL, V75, P163, DOI 10.1189/jlb.0603252 Schroth S, 2020, FRONT IMMUNOL, V11, DOI 10.3389/fimmu.2020.00869 Schwartz RH, 2003, ANNU REV IMMUNOL, V21, P305, DOI 10.1146/annurev.immunol.21.120601.141110 SEA T, 1995, EXP NEUROL, V133, P85, DOI 10.1006/exnr.1995.1010 Singer BD, 2014, FRONT IMMUNOL, V5, DOI 10.3389/fimmu.2014.00046 Siu JHY, 2018, FRONT IMMUNOL, V9, DOI 10.3389/fimmu.2018.02548 Smith TA, 2020, J NEUROINFLAMM, V17, DOI 10.1186/s12974-020-01953-8 Smith TA, 2020, J NEUROSCI RES, V98, P2468, DOI 10.1002/jnr.24720 SPRENT J, 1985, J EXP MED, V162, P2068, DOI 10.1084/jem.162.6.2068 Stefanescu O, 2012, CHIRURGIA-BUCHAREST, V107, P438 Sunio A, 1997, EXP NEUROL, V146, P46, DOI 10.1006/exnr.1997.6484 Thuillier R, 2011, TRANSPLANTATION, V91, P605, DOI 10.1097/TP.0b013e3182090fa3 Tomlinson JE, 2018, J NEUROINFLAMM, V15, DOI 10.1186/s12974-018-1219-0 Trigueros SDA, 2003, MOL CELL NEUROSCI, V24, P753, DOI 10.1016/S1044-7431(03)00241-0 TRUMBLE TE, 1994, J ORTHOPAED RES, V12, P844, DOI 10.1002/jor.1100120612 van der Net JB, 2016, TRANSPL INT, V29, P3, DOI 10.1111/tri.12608 Wakatsuki S, 2015, J CELL BIOL, V211, P881, DOI 10.1083/jcb.201506102 Wan YY, 2014, TRENDS IMMUNOL, V35, P233, DOI 10.1016/j.it.2014.04.002 WANG W, 1995, SCIENCE, V269, P1588, DOI 10.1126/science.7667640 Watson J, 2010, J HAND SURG-AM, V35A, P499, DOI 10.1016/j.jhsa.2009.12.019 Webber C, 2010, EXP NEUROL, V223, P51, DOI 10.1016/j.expneurol.2009.05.037 Wilcox Matthew, 2020, Curr Tissue Microenviron Rep, V1, P49, DOI 10.1007/s43152-020-00002-z Willand MP, 2016, NEUROREHAB NEURAL RE, V30, P490, DOI 10.1177/1545968315604399 Wojno EDT, 2019, IMMUNITY, V50, P851, DOI 10.1016/j.immuni.2019.03.011 Wojno T, 2019, AESTHET SURG J, V39, P1295, DOI 10.1093/asj/sjz106 Zhai QW, 2003, NEURON, V39, P217, DOI 10.1016/S0896-6273(03)00429-X Zhang X, 2013, MOL MED REP, V7, P1523, DOI 10.3892/mmr.2013.1395 Zheng TS, 1998, P NATL ACAD SCI USA, V95, P13618, DOI 10.1073/pnas.95.23.13618
NR 173
TC 17
Z9 19
U1 1
U2 17
PU BMC
PI LONDON
PA CAMPUS, 4 CRINAN ST, LONDON N1 9XW, ENGLAND
EI 1742-2094
J9 J NEUROINFLAMM
JI J. Neuroinflamm.
PD FEB 28
PY 2022
VL 19
IS 1
DI 10.1186/s12974-022-02395-0
PG 27
WC Immunology; Neurosciences
WE Science Citation Index Expanded (SCI-EXPANDED)
SC Immunology; Neurosciences & Neurology
GA ZJ5DF
UT WOS:000762324200002
PM 35227261
OA gold, Green Published
DA 2025-07-17
ER
PT J
AU Wang, QQ Wang, H Ma, Y Cao, XD Gao, HC
AF Wang, Qiqi Wang, Hao Ma, Ying Cao, Xiaodong Gao, Huichang
TI Effects of electroactive materials on nerve cell behaviors and applications in peripheral nerve repair
SO BIOMATERIALS SCIENCE
LA English
DT Review
ID ELECTRICAL-STIMULATION; MUSCLE ATROPHY; STEM-CELLS; REGENERATION; POLYPYRROLE; INJURY; PROLIFERATION; GRAPHENE; HYDROGEL; GROWTH
AB Peripheral nerve damage can lead to loss of function or even complete disability, which brings about a huge burden on both the patient and society. Regulating nerve cell behavior and promoting nerve injury repair by bionic construction of a biological electric field to simulate natural nerve electrophysiological characteristics have attracted great attention, and many studies have shown that electroactive materials have a good repair effect on peripheral nerves. Here, we summarize the electroactive materials commonly used in peripheral nerve repair and their characteristics, especially for the design and application of a biodegradable non-invasive spontaneous electrical system. Besides, based on the fact that electroactive materials can provide electrical conductivity or a power generation performance, the specific role of electroactive materials in peripheral nerve repair was summed up from the following three aspects: cell behavior regulation, signaling pathway regulation and immune microenvironment regulation. This review provides a summary of the current research on the use of electroactive materials in peripheral nerve repair, which may help provide a more effective strategy for peripheral nerve injury (PNI) and allow more patients to benefit from artificial nerve catheter treatment.
C1 [Wang, Qiqi] South China Univ Technol, Sch Biol & Biol Engn, Guangzhou 510006, Peoples R China. [Wang, Hao; Gao, Huichang] South China Univ Technol, Sch Med, Guangzhou 510006, Peoples R China. [Ma, Ying; Cao, Xiaodong] South China Univ Technol, Sch Mat Sci & Engn, Guangzhou 510641, Peoples R China. [Cao, Xiaodong; Gao, Huichang] Natl Engn Res Ctr Tissue Restorat & Reconstruct, Guangzhou 510006, Peoples R China. [Cao, Xiaodong] South China Univ Technol, Key Lab Biomed Engn Guangdong Prov, Guangzhou 510006, Peoples R China.
C3 South China University of Technology; South China University of Technology; South China University of Technology; South China University of Technology
RP Gao, HC (corresponding author), South China Univ Technol, Sch Med, Guangzhou 510006, Peoples R China.; Cao, XD (corresponding author), South China Univ Technol, Sch Mat Sci & Engn, Guangzhou 510641, Peoples R China.; Cao, XD; Gao, HC (corresponding author), Natl Engn Res Ctr Tissue Restorat & Reconstruct, Guangzhou 510006, Peoples R China.; Cao, XD (corresponding author), South China Univ Technol, Key Lab Biomed Engn Guangdong Prov, Guangzhou 510006, Peoples R China.
EM caoxd@scut.edu.cn; mchcgao@scut.edu.cn
RI Cao, Xiaodong/D-6045-2011
OI Ma, Ying/0000-0003-2204-0663
FU National Natural Science Foundation of China [31971261, 51873069, 52073103]; National Key R&D Program of China [2018YFC1106300]; Guangdong Basic and Applied Basic Research Foundation [2020A1515010668]; Science and Technology Planning Project of Guangzhou [202102021048]
FX This work was financially supported by the National Natural Science Foundation of China (grant numbers: 31971261, 51873069, 52073103), the National Key R&D Program of China (grant number: 2018YFC1106300), the Guangdong Basic and Applied Basic Research Foundation (grant number: 2020A1515010668), and the Science and Technology Planning Project of Guangzhou (grant number: 202102021048).
CR Aebischer P., 1987, P 9 ANN C IEEE ENG M, V1032, P1036 Agarwal G, 2021, MAT SCI ENG C-MATER, V118, DOI 10.1016/j.msec.2020.111518 Ahn HS, 2015, ACTA BIOMATER, V13, P324, DOI 10.1016/j.actbio.2014.11.026 Ali-Boucetta H, 2011, SMALL, V7, P3230, DOI 10.1002/smll.201101004 Antmen E, 2021, BIOMATER SCI-UK, V9, P8090, DOI 10.1039/d1bm00840d Bhadra S, 2009, PROG POLYM SCI, V34, P783, DOI 10.1016/j.progpolymsci.2009.04.003 Brown BL, 2020, LARYNGOSCOPE INVEST, V5, P552, DOI 10.1002/lio2.411 Bu Y, 2018, RSC ADV, V8, P10806, DOI 10.1039/c8ra01059e Cattin AL, 2015, CELL, V162, P1127, DOI 10.1016/j.cell.2015.07.021 Choi M, 2008, MACROMOL RES, V16, P200, DOI 10.1007/BF03218853 Chu XL, 2022, NEURAL REGEN RES, V17, P2185, DOI 10.4103/1673-5374.335823 Collazos-Castro JE, 2010, BIOMATERIALS, V31, P9244, DOI 10.1016/j.biomaterials.2010.08.057 Cong L, 2020, AGING-US, V12, P6415, DOI 10.18632/aging.103038 Deng PP, 2022, ADV HEALTHC MATER, V11, DOI 10.1002/adhm.202200115 Dervan A, 2021, PHARMACEUTICS, V13, DOI 10.3390/pharmaceutics13122161 Dong CJ, 2020, APPL MATER TODAY, V21, DOI 10.1016/j.apmt.2020.100870 Dong XH, 2021, BIOMATERIALS, V272, DOI 10.1016/j.biomaterials.2021.120767 Dubal DP, 2012, J MATER CHEM, V22, P3044, DOI 10.1039/c2jm14470k Elzinga K, 2015, EXP NEUROL, V269, P142, DOI 10.1016/j.expneurol.2015.03.022 Estera LA, 2023, NEUROSCI RES, V197, P9, DOI 10.1016/j.neures.2021.11.001 Falowski S, 2008, NEUROTHERAPEUTICS, V5, P86, DOI 10.1016/j.nurt.2007.10.066 Fang XX, 2020, RSC ADV, V10, P16769, DOI 10.1039/d0ra02143a Farokhi M, 2021, MACROMOL BIOSCI, V21, DOI 10.1002/mabi.202000123 Fei RX, 2014, NANO LETT, V14, P2884, DOI 10.1021/nl500935z FREEMAN JA, 1985, J NEUROSCI RES, V13, P257, DOI 10.1002/jnr.490130118 Ghasemi-Mobarakeh L, 2011, J TISSUE ENG REGEN M, V5, pE17, DOI 10.1002/term.383 Gordon T, 2016, NEUROTHERAPEUTICS, V13, P295, DOI 10.1007/s13311-015-0415-1 Gryshkov O, 2021, INT J MOL SCI, V22, DOI 10.3390/ijms222111373 [Халаби Ф. Аль Halabi F.Al], 2018, [Биомедицинская радиоэлектроника, Biomeditsinskaya radioelektronika], P32 He LM, 2020, ACS APPL MATER INTER, V12, P53150, DOI 10.1021/acsami.0c16885 Hopper AP, 2014, BIOMED MATER, V9, DOI 10.1088/1748-6041/9/4/045009 Hu L, 2015, J AM SOC NEPHROL, V26, P626, DOI 10.1681/ASN.2014020144 Huang L, 2021, ACS APPL MATER INTER, V13, P16106, DOI 10.1021/acsami.1c01904 IEEE, 2011, IEEE Standard 1666-2011 Jia YC, 2019, ACTA BIOMATER, V83, P291, DOI 10.1016/j.actbio.2018.10.040 Jihao Z., 2021, J CLIN DENT, V37, P451 Jin F, 2021, ADV MATER, V33, DOI 10.1002/adma.202104175 Kawamura K, 2019, NEUROSCI LETT, V698, P81, DOI 10.1016/j.neulet.2019.01.015 Kehoe S, 2012, INJURY, V43, P553, DOI 10.1016/j.injury.2010.12.030 Kepas A, 2005, J ELECTROANAL CHEM, V582, P209, DOI 10.1016/j.jelechem.2004.11.024 Khodabukus A, 2019, BIOMATERIALS, V198, P259, DOI 10.1016/j.biomaterials.2018.08.058 Koo J, 2018, NAT MED, V24, P1830, DOI 10.1038/s41591-018-0196-2 Kwon HJ, 2014, MACROMOL RES, V22, P227 Lackington WA, 2017, ACS BIOMATER SCI ENG, V3, P1221, DOI 10.1021/acsbiomaterials.6b00500 Larsen A, 2008, HISTOCHEM CELL BIOL, V130, P681, DOI 10.1007/s00418-008-0448-1 Leuschner F, 2020, EUR HEART J, V41, P989, DOI 10.1093/eurheartj/ehz159 Li CM, 2016, SCI REP-UK, V6, DOI 10.1038/srep21044 Li D, 2009, ACCOUNTS CHEM RES, V42, P135, DOI 10.1021/ar800080n Li M, 2018, MED HYPOTHESES, V114, P55, DOI 10.1016/j.mehy.2018.02.027 Li XL, 2020, ACS APPL MATER INTER, V12, P36860, DOI 10.1021/acsami.0c08457 Li Y, 2021, FRONT NEUROL, V12, DOI 10.3389/fneur.2021.768267 Liang Y, 2020, BIOELECTRICITY, V2, P101, DOI 10.1089/bioe.2020.0010 Lichtenstein MP, 2018, NEUROTOXICOLOGY, V68, P115, DOI 10.1016/j.neuro.2018.07.010 Liu GD, 2022, CARBOHYD POLYM, V281, DOI 10.1016/j.carbpol.2021.119044 Liu Q, 2020, APPL NANOSCI, V10, P687, DOI 10.1007/s13204-019-01130-1 Liu ZR, 2021, ADV MATER, V33, DOI 10.1002/adma.202007429 Ma WJ, 2019, ANN TRANSL MED, V7, DOI 10.21037/atm.2019.08.101 MacEwan MR, 2019, J NEUROSURG, V130, P486, DOI 10.3171/2017.8.JNS163020 Maharjan B, 2020, MAT SCI ENG C-MATER, V114, DOI 10.1016/j.msec.2020.111056 Marino A, 2017, NANO TODAY, V14, P9, DOI 10.1016/j.nantod.2016.12.005 Martin C, 2014, ADV HEALTHC MATER, V3, P1001, DOI 10.1002/adhm.201300481 Mc Lean NA, 2016, GLIA, V64, P1546, DOI 10.1002/glia.23021 MCCAIG CD, 1990, J CELL SCI, V95, P605 Meng N, 2017, J MATER CHEM C, V5, P3296, DOI 10.1039/c7tc00162b Meng SY, 2013, BIOELECTROMAGNETICS, V34, P189, DOI 10.1002/bem.21766 Meng XT, 2011, EXP NEUROL, V227, P210, DOI 10.1016/j.expneurol.2010.11.002 Modrak M, 2020, J NEUROSCI RES, V98, P780, DOI 10.1002/jnr.24538 Mukherjee S, 2015, ADV HEALTHC MATER, V4, P1722, DOI 10.1002/adhm.201500155 Nambiar S, 2011, BIOSENS BIOELECTRON, V26, P1825, DOI 10.1016/j.bios.2010.09.046 Naureen B, 2021, MAT SCI ENG C-MATER, V118, DOI 10.1016/j.msec.2020.111228 Ning CY, 2018, PROG POLYM SCI, V81, P144, DOI 10.1016/j.progpolymsci.2018.01.001 Okun MS, 2008, PARKINSONISM RELAT D, V14, P532, DOI 10.1016/j.parkreldis.2008.01.001 Otero TF, 2012, ELECTROCHIM ACTA, V84, P112, DOI 10.1016/j.electacta.2012.03.097 Park SS, 2015, ANALYST, V140, P3415, DOI 10.1039/c5an00122f Peijun Z., 2021, J PRACT MED, V37, P1257 Peltier J, 2007, DEV NEUROBIOL, V67, P1348, DOI 10.1002/dneu.20506 Petty AJ, 2020, CHEM MATER, V32, P4095, DOI 10.1021/acs.chemmater.0c00767 Polo Y, 2021, NANOMED-NANOTECHNOL, V31, DOI 10.1016/j.nano.2020.102314 Qian Y, 2019, NPG ASIA MATER, V11, DOI 10.1038/s41427-019-0136-8 Qian Y, 2018, ADV SCI, V5, DOI 10.1002/advs.201700499 Qiu Li, 2018, Zhen Ci Yan Jiu, V43, P767, DOI 10.13702/j.1000-0607.180498 Quigley AF, 2012, ADV HEALTHC MATER, V1, P801, DOI 10.1002/adhm.201200102 Riccio M, 2019, J CELL PHYSIOL, V234, P3362, DOI 10.1002/jcp.27299 Sarhane KA, 2019, ACTA BIOMATER, V88, P332, DOI 10.1016/j.actbio.2019.02.034 SCHREIBER RC, 1995, J NEUROBIOL, V27, P141, DOI 10.1002/neu.480270203 Shchukin DG, 2006, J AM CHEM SOC, V128, P4560, DOI 10.1021/ja061028z Shleev S, 2017, CHEMPLUSCHEM, V82, P522, DOI 10.1002/cplu.201600536 Shrestha S, 2021, MAT SCI ENG C-MATER, V127, DOI 10.1016/j.msec.2021.112176 Sparreboom M, 2010, OTOL NEUROTOL, V31, P1062, DOI 10.1097/MAO.0b013e3181e3d62c Sun MJ, 2021, NANO ENERGY, V89, DOI 10.1016/j.nanoen.2021.106461 Sun Y, 2019, ADV HEALTHC MATER, V8, DOI 10.1002/adhm.201900127 Theodore WH, 2004, LANCET NEUROL, V3, P111, DOI 10.1016/S1474-4422(03)00664-1 Tu ZL, 2021, ADV FUNCT MATER, V31, DOI 10.1002/adfm.202100924 Wang J, 2019, ACTA BIOMATER, V84, P98, DOI 10.1016/j.actbio.2018.11.032 Wang L, 2020, SCI ADV, V6, DOI 10.1126/sciadv.abc6686 Wang QL, 2017, SAUDI PHARM J, V25, P469, DOI 10.1016/j.jsps.2017.04.008 Wang XD, 2007, SCIENCE, V316, P102, DOI 10.1126/science.1139366 Wang XD, 2006, NANO LETT, V6, P2768, DOI 10.1021/nl061802g Wang ZX, 2003, J BIOMED MATER RES A, V66A, P738, DOI 10.1002/jbm.a.10037 Willand M.P., 2013, 2013 6 INT IEEEEMBS Willand MP, 2013, MUSCLE NERVE, V48, P219, DOI 10.1002/mus.23726 Wu CH, 2021, ACS APPL MATER INTER, V13, P52346, DOI 10.1021/acsami.1c14679 Wu D, 2021, J MATER CHEM A, V9, P18356, DOI 10.1039/d1ta05729d Wu WL, 2017, CURR NEUROVASC RES, V14, P19, DOI 10.2174/1567202614666161123112832 Wu YB, 2016, BIOMATERIALS, V87, P18, DOI 10.1016/j.biomaterials.2016.02.010 Xu Zhuqiu, 2017, Zhongguo Xiu Fu Chong Jian Wai Ke Za Zhi, V31, P122, DOI 10.7507/1002-1892.201611136 Yang M, 2015, MATER RES EXPRESS, V2, DOI 10.1088/2053-1591/2/4/042001 Yang SH, 2022, BIOACT MATER, V8, P529, DOI 10.1016/j.bioactmat.2021.05.056 Yao L, 2011, TISSUE ENG PART B-RE, V17, P143, DOI [10.1089/ten.teb.2010.0561, 10.1089/ten.TEB.2010.0561] Yao XY, 2021, J MATER CHEM B, V9, P6958, DOI 10.1039/d1tb00686j Zeng YS, 2022, CNS NEUROSCI THER, V28, P635, DOI 10.1111/cns.13813 Zhang YS, 2021, ADV HEALTHC MATER, V10, DOI 10.1002/adhm.202100695 Zhao YH, 2020, BIOMATERIALS, V255, DOI 10.1016/j.biomaterials.2020.120164 Zhou JW, 2010, ACTA POLYM SIN, P1094, DOI 10.3724/SP.J.1105.2010.09345 Zhou K, 2016, PLOS ONE, V11, DOI 10.1371/journal.pone.0151589 Zigrnond RE, 2019, PROG NEUROBIOL, V173, P102, DOI 10.1016/j.pneurobio.2018.12.001 Zou XQ, 2017, J AM CHEM SOC, V139, P1928, DOI 10.1021/jacs.6b11226
NR 117
TC 31
Z9 31
U1 17
U2 180
PU ROYAL SOC CHEMISTRY
PI CAMBRIDGE
PA THOMAS GRAHAM HOUSE, SCIENCE PARK, MILTON RD, CAMBRIDGE CB4 0WF, CAMBS, ENGLAND
SN 2047-4830
EI 2047-4849
J9 BIOMATER SCI-UK
JI Biomater. Sci.
PD OCT 25
PY 2022
VL 10
IS 21
BP 6061
EP 6076
DI 10.1039/d2bm01216b
EA AUG 2022
PG 16
WC Materials Science, Biomaterials
WE Science Citation Index Expanded (SCI-EXPANDED)
SC Materials Science
GA 5N1RO
UT WOS:000851578500001
PM 36083222
DA 2025-07-17
ER
PT J
AU Abbaszadeh-Goudarzi, G Haghi-Daredeh, S Ehterami, A Rahmati, M Nazarnezhad, S Hashemi, SF Niyakan, M Vaez, A Salehi, M
AF Abbaszadeh-Goudarzi, Ghasem Haghi-Daredeh, Saeed Ehterami, Arian Rahmati, Majid Nazarnezhad, Simin Hashemi, Seyedeh Fatemeh Niyakan, Maryam Vaez, Ahmad Salehi, Majid
TI Evaluating effect of alginate/chitosan hydrogel containing 4-Methylcatechol on peripheral nerve regeneration in rat model
SO INTERNATIONAL JOURNAL OF POLYMERIC MATERIALS AND POLYMERIC BIOMATERIALS
LA English
DT Article
DE Alginate; chitosan; hydrogel; 4-Methylcatechol; peripheral nerve regeneration; tissue engineering
ID CHITOSAN; SCAFFOLDS; ALGINATE; DELIVERY; CALCIUM; INJURY
AB Some of the trauma patients (about 3%) suffer from peripheral nerve injuries and unfortunately, it is still a significant clinical problem to regenerate and functional recovery of them. These days, peripheral nerve damages have been treated with various methods and materials. The goal of the present study is to evaluate the effect of various amounts of 4-Methylcatechol (4-MC) on peripheral nerve regeneration. For this target, alginate/chitosan hydrogel was used to deliver different percentages (0.1%, 1%, and 10% (w/v)) of 4-MC to the sciatic nerve-injured sites in a rat model. Before that, the properties of hydrogels were assessed and after injecting, different functional analyses were used to evaluate the efficacy of fabricated hydrogels on peripheral nerve regeneration. Our results exhibited that the pore size of hydrogels was appropriate for cell proliferation (26-42 mu m). Biodegradability of hydrogels was about 70% after 7 days and hemocompatibility of hydrogels was also confirmed. The MTT assay showed that the hydrogels not only do not have toxicity effects but also can improve the proliferation rate of PC12 cells. The functional results showed that 4-MC especially the group contained 10% of 4-MC enhance sciatic nerve regeneration. It could be concluded that fabricated hydrogels can use as suitable materials for peripheral nerve regeneration.
C1 [Abbaszadeh-Goudarzi, Ghasem; Rahmati, Majid] Shahroud Univ Med Sci, Sch Med, Dept Med Biotechnol, Shahroud, Iran. [Abbaszadeh-Goudarzi, Ghasem; Salehi, Majid] Shahroud Univ Med Sci, Tissue Engn & Stem Cells Res Ctr, Shahroud, Iran. [Haghi-Daredeh, Saeed; Hashemi, Seyedeh Fatemeh; Niyakan, Maryam] Shahroud Univ Med Sci, Sch Med, Student Res Comm, Shahroud, Iran. [Ehterami, Arian] Islamic Azad Univ, Dept Mech Engn, Sci & Res Branch, Tehran, Iran. [Nazarnezhad, Simin] Mashhad Univ Med Sci, Sch Med, Dept Anat & Cell Biol, Tissue Engn Res Grp TERG, Mashhad, Razavi Khorasan, Iran. [Vaez, Ahmad] Shiraz Univ Med Sci, Sch Adv Med Sci & Technol, Dept Tissue Engn & Appl Cell Sci, Shiraz, Iran. [Salehi, Majid] Shahroud Univ Med Sci, Sch Med, Dept Tissue Engn, Shahroud, Iran. [Salehi, Majid] Shahroud Univ Med Sci, Sexual Hlth & Fertil Res Ctr, Shahroud, Iran.
C3 Shahroud University Medical Sciences; Shahroud University Medical Sciences; Shahroud University Medical Sciences; Islamic Azad University; Mashhad University of Medical Sciences; Shiraz University of Medical Science; Shahroud University Medical Sciences; Shahroud University Medical Sciences
RP Salehi, M (corresponding author), Shahroud Univ Med Sci, Sch Med, Dept Tissue Engn, Shahroud, Iran.
EM Msalehi.te1392@gmail.com
RI Haghi-Daredeh, Saeed/AAM-7881-2020; Vaez, Ahmad/AAH-8272-2021; Rahmati, Majid/Q-9237-2018; nazarnezhad, simin/JMX-4526-2023; Salehi, Majid/Q-5119-2018; Abbaszadeh-Goudarzi, Ghasem/A-1320-2018
OI Rahmati, Majid/0000-0001-8341-4169; Haghi-Daredeh, Saeed/0000-0002-7798-8999; Vaez, Ahmad/0000-0002-1587-6617; Nazarnezhad, Simin/0000-0001-9174-0685
FU Shahroud University of Medical Sciences, Shahroud, Iran [96149]
FX The present study was supported by Shahroud University of Medical Sciences, Shahroud, Iran [Grant No. 96149].
CR Ahmadi F, 2015, RES PHARM SCI, V10, P1 Ali A, 2018, INT J BIOL MACROMOL, V109, P273, DOI 10.1016/j.ijbiomac.2017.12.078 Alizadeh R, 2019, CARBOHYD POLYM, V224, DOI 10.1016/j.carbpol.2019.115161 Applová L, 2019, MOL NUTR FOOD RES, V63, DOI 10.1002/mnfr.201900261 Atoufi Z, 2019, INT J BIOL MACROMOL, V139, P1168, DOI 10.1016/j.ijbiomac.2019.08.101 Bagher Z., 2020, INT J POLYM MATER PO, V1, P10 Bagher Z, 2020, J DRUG DELIV SCI TEC, V55, DOI 10.1016/j.jddst.2019.101379 BAIN JR, 1989, PLAST RECONSTR SURG, V83, P129, DOI 10.1097/00006534-198901000-00024 Banerjee A, 2009, BIOMATERIALS, V30, P4695, DOI 10.1016/j.biomaterials.2009.05.050 Becker TA, 2001, J BIOMED MATER RES, V54, P76, DOI 10.1002/1097-4636(200101)54:1<76::AID-JBM9>3.0.CO;2-V Belkas JasonS., 2004, Operative Techniques in Orthopaedics, V14, P190, DOI [DOI 10.1053/J.OTO.2004.06.001, 10.1053/j.oto.2004.06.001] Bu Y, 2018, RSC ADV, V8, P10806, DOI 10.1039/c8ra01059e Chen LY, 2004, BIOMATERIALS, V25, P3725, DOI 10.1016/j.biomaterials.2003.09.100 Cheng MY, 2003, J BIOMAT SCI-POLYM E, V14, P1155, DOI 10.1163/156856203769231628 Ching SH, 2017, CRIT REV FOOD SCI, V57, P1133, DOI 10.1080/10408398.2014.965773 Ehterami A, 2020, BIOMED ENG LETT, V10, P309, DOI 10.1007/s13534-020-00155-8 Ehterami A, 2019, J DRUG DELIV SCI TEC, V51, P204, DOI 10.1016/j.jddst.2019.02.032 Ehterami A, 2018, INT J BIOL MACROMOL, V117, P601, DOI 10.1016/j.ijbiomac.2018.05.184 Farzamfar S, 2019, J MOL NEUROSCI, V67, P48, DOI 10.1007/s12031-018-1209-9 Feng GK, 2018, J NANOMATER, V2018, DOI 10.1155/2018/1519480 Fukuhara K, 2012, CELL MOL NEUROBIOL, V32, P971, DOI 10.1007/s10571-011-9782-2 Garakani SS, 2020, INT J BIOL MACROMOL, V143, P533, DOI 10.1016/j.ijbiomac.2019.12.040 Goding JA, 2018, ADV FUNCT MATER, V28, DOI 10.1002/adfm.201702969 Gu XS, 2014, BIOMATERIALS, V35, P6143, DOI 10.1016/j.biomaterials.2014.04.064 Gu Y, 2014, BIOMATERIALS, V35, P2253, DOI 10.1016/j.biomaterials.2013.11.087 Gutowska A, 2001, ANAT RECORD, V263, P342, DOI 10.1002/ar.1115 HANAOKA Y, 1994, J NEUROL SCI, V122, P28, DOI 10.1016/0022-510X(94)90048-5 HANAOKA Y, 1992, EXP NEUROL, V115, P292, DOI 10.1016/0014-4886(92)90064-W Hennink WE, 2002, ADV DRUG DELIVER REV, V54, P13, DOI 10.1016/j.addr.2012.09.009 Hoare TR, 2008, POLYMER, V49, P1993, DOI 10.1016/j.polymer.2008.01.027 Hsieh YL, 2009, J NEUROPATH EXP NEUR, V68, P1269, DOI 10.1097/NEN.0b013e3181c17b46 Ichihara S, 2008, INJURY, V39, pS29, DOI 10.1016/j.injury.2008.08.029 Jagtapa S. D., 2019, SYNTHESIS HYDROGELS Kehoe S, 2012, INJURY, V43, P553, DOI 10.1016/j.injury.2010.12.030 Khoshfetrat AB, 2016, INT J BIOL MACROMOL, V92, P892, DOI 10.1016/j.ijbiomac.2016.08.003 Li XG, 2009, BIOMATERIALS, V30, P1121, DOI 10.1016/j.biomaterials.2008.10.063 Li ZS, 2005, BIOMATERIALS, V26, P3919, DOI 10.1016/j.biomaterials.2004.09.062 Lin YH, 2005, BIOMATERIALS, V26, P2105, DOI 10.1016/j.biomaterials.2004.06.011 Mobini S, 2017, CURR OPIN BIOMED ENG, V4, P134, DOI 10.1016/j.cobme.2017.10.010 Onoe H, 2015, DRUG DISCOV TODAY, V20, P236, DOI 10.1016/j.drudis.2014.10.018 Pérez-Pérez M, 2003, ANAT REC PART A, V270A, P117, DOI 10.1002/ar.a.10010 Pezet S, 2006, ANNU REV NEUROSCI, V29, P507, DOI 10.1146/annurev.neuro.29.051605.112929 Renard D., 2017, ADV PHYSICOCHEMICAL, DOI DOI 10.2174/9781681084534117010011 Rizwan M, 2017, POLYMERS-BASEL, V9, DOI 10.3390/polym9040137 Salehi M, 2018, J PHYSIOL SCI, V68, P579, DOI 10.1007/s12576-017-0564-6 Samadian H, 2019, J MATER SCI-MATER M, V30, DOI 10.1007/s10856-019-6309-8 Sometani A, 2002, J NEUROSCI RES, V70, P335, DOI 10.1002/jnr.10431 Thiede H.-M., 2016, Google Patent, Patent No. 20160347782 Wang G, 2010, BIOTECHNOL LETT, V32, P59, DOI 10.1007/s10529-009-0123-1 Wang JA, 2015, MAT SCI ENG C-MATER, V46, P140, DOI 10.1016/j.msec.2014.10.019 Wang LP, 2017, BIOTECHNOL BIOTEC EQ, V31, P1016, DOI 10.1080/13102818.2017.1356689 Willerth SM, 2007, ADV DRUG DELIVER REV, V59, P325, DOI 10.1016/j.addr.2007.03.014 Wu J, 2017, TRAC-TREND ANAL CHEM, V87, P19, DOI 10.1016/j.trac.2016.11.009 Yang J, 2016, ACS APPL MATER INTER, V8, P25621, DOI 10.1021/acsami.6b08834 Zhu ZW, 2015, CELL MOL NEUROBIOL, V35, P273, DOI 10.1007/s10571-014-0122-1
NR 55
TC 14
Z9 14
U1 0
U2 19
PU TAYLOR & FRANCIS AS
PI OSLO
PA KARL JOHANS GATE 5, NO-0154 OSLO, NORWAY
SN 0091-4037
EI 1563-535X
J9 INT J POLYM MATER PO
JI Int. J. Polym. Mater. Polym. Biomat.
PD NOV 22
PY 2021
VL 70
IS 17
BP 1248
EP 1257
DI 10.1080/00914037.2020.1785462
EA JUL 2020
PG 10
WC Materials Science, Biomaterials; Polymer Science
WE Science Citation Index Expanded (SCI-EXPANDED)
SC Materials Science; Polymer Science
GA US7IZ
UT WOS:000547060800001
DA 2025-07-17
ER
PT J
AU Allbright, KO Bliley, JM Havis, E Kim, DY Dibernardo, GA Grybowski, D Waldner, M James, IB Sivak, WN Rubin, JP Marra, KG
AF Allbright, Kassandra O. Bliley, Jacqueline M. Havis, Emmanuelle Kim, Deok-Yeol Dibernardo, Gabriella A. Grybowski, Damian Waldner, Matthias James, Isaac B. Sivak, Wesley N. Rubin, J. Peter Marra, Kacey G.
TI DELIVERY OF ADIPOSE-DERIVED STEM CELLS IN POLOXAMER HYDROGEL IMPROVES PERIPHERAL NERVE REGENERATION
SO MUSCLE & NERVE
LA English
DT Article
DE adipose-derived stem cells; axonal regrowth; critical-sized gap defect; nerve conduit; peripheral nerve regeneration; stem cell transplantation
ID STROMAL CELLS; TISSUE; DIFFERENTIATION; REPAIR; PROLIFERATION; PHENOTYPE; SURVIVAL
AB Introduction: Peripheral nerve damage is associated with high long-term morbidity. Because of beneficial secretome, immunomodulatory effects, and ease of clinical translation, transplantation with adipose-derived stem cells (ASC) represents a promising therapeutic modality. Methods: Effect of ASC delivery in poloxamer hydrogel was assessed in a rat sciatic nerve model of critical-sized (1.5 cm) peripheral nerve injury. Nerve/muscle unit regeneration was assessed via immunostaining explanted nerve, quantitative polymerase chain reaction (qPCR), and histological analysis of reinnervating gastrocnemius muscle. Results: On the basis of viability data, 10% poloxamer hydrogel was selected for in vivo study. Six weeks after transection and repair, the group treated with poloxamer delivered ASCs demonstrated longest axonal regrowth. The qPCR results indicated that the inclusion of ASCs appeared to result in expression of factors that aid in reinnervating muscle tissue. Discussion: Delivery of ASCs in poloxamer addresses multiple facets of the complexity of nerve/muscle unit regeneration, representing a promising avenue for further study.
C1 [Allbright, Kassandra O.; Bliley, Jacqueline M.; Havis, Emmanuelle; Kim, Deok-Yeol; Dibernardo, Gabriella A.; Grybowski, Damian; Waldner, Matthias; James, Isaac B.; Sivak, Wesley N.; Rubin, J. Peter; Marra, Kacey G.] Univ Pittsburgh, Sch Med, Dept Plast Surg, 3550 Terrace St 6B,Scaife Hall, Pittsburgh, PA 15261 USA.
C3 Pennsylvania Commonwealth System of Higher Education (PCSHE); University of Pittsburgh
RP Marra, KG (corresponding author), Univ Pittsburgh, Sch Med, Dept Plast Surg, 3550 Terrace St 6B,Scaife Hall, Pittsburgh, PA 15261 USA.
EM marrak@upmc.edu
RI Rubin, J Peter/IUN-2187-2023; Havis, Emmanuelle/K-1874-2017; Marra, Kacey/AAD-2799-2019; James, Isaac/MGV-4058-2025; DiBernardo, Gabriella/AAW-5646-2020
OI DiBernardo, Gabriella/0000-0001-8022-7288; Havis, Emmanuelle/0000-0001-5634-3174;
FU The Plastic Surgery Foundation
FX The Plastic Surgery Foundation provided funding for this research.
CR Bliley JM, 2015, PLAST RECONSTR SURG, V136, P1205, DOI 10.1097/PRS.0000000000001815 Boyd JG, 2003, EXP NEUROL, V183, P610, DOI 10.1016/S0014-4886(03)00183-3 Ceafalan LC, 2014, BIOMED RES INT, V2014, DOI 10.1155/2014/957014 Chamberlain LJ, 2000, J NEUROSCI RES, V60, P666, DOI 10.1002/(SICI)1097-4547(20000601)60:5<666::AID-JNR12>3.3.CO;2-S Chen CJ, 2007, EXP NEUROL, V204, P443, DOI 10.1016/j.expneurol.2006.12.004 Chen YY, 2013, LANGMUIR, V29, P3721, DOI 10.1021/la400268p Cohn D, 2003, BIOMATERIALS, V24, P3707, DOI 10.1016/S0142-9612(03)00245-X Cooney DS, 2016, SCI REP-UK, V6, DOI 10.1038/srep31306 Dumortier G, 2006, PHARM RES-DORDR, V23, P2709, DOI 10.1007/s11095-006-9104-4 Erba P, 2010, J PLAST RECONSTR AES, V63, pE811, DOI 10.1016/j.bjps.2010.08.013 Fu SY, 1997, MOL NEUROBIOL, V14, P67, DOI 10.1007/BF02740621 Gehmert S, 2014, BIOMED RES INT, V2014, DOI 10.1155/2014/129048 Georgiou M, 2015, BIOMATERIALS, V37, P242, DOI 10.1016/j.biomaterials.2014.10.009 Gigo-Benato D, 2010, MUSCLE NERVE, V41, P685, DOI 10.1002/mus.21549 Haselbach D, 2016, NEUROSCI LETT, V634, P153, DOI 10.1016/j.neulet.2016.10.024 Huang JL, 2011, TISSUE CELL, V43, P344, DOI 10.1016/j.tice.2011.07.002 Kingham PJ, 2007, EXP NEUROL, V207, P267, DOI 10.1016/j.expneurol.2007.06.029 Kokai LE, 2009, ACTA BIOMATER, V5, P2540, DOI 10.1016/j.actbio.2009.03.009 Langnaese K, 2008, BMC MOL BIOL, V9, DOI 10.1186/1471-2199-9-53 Lee S K, 2000, J Am Acad Orthop Surg, V8, P243 Lin YC, 2012, BIOMED MATER, V7, DOI 10.1088/1748-6041/7/2/024102 Lippens E, 2013, J BIOMATER APPL, V27, P828, DOI 10.1177/0885328211427774 Menetrey J, 2000, J BONE JOINT SURG BR, V82B, P131, DOI 10.1302/0301-620X.82B1.8954 Mokarram N, 2012, BIOMATERIALS, V33, P8793, DOI 10.1016/j.biomaterials.2012.08.050 Nakasa T, 2010, J CELL MOL MED, V14, P2495, DOI 10.1111/j.1582-4934.2009.00898.x Orbay H, 2012, STEM CELLS INT, V2012, DOI 10.1155/2012/461718 Orbay H, 2012, J PLAST RECONSTR AES, V65, P657, DOI 10.1016/j.bjps.2011.11.035 Pabari A, 2010, J PLAST RECONSTR AES, V63, P1941, DOI 10.1016/j.bjps.2009.12.010 Pace LA, 2014, TISSUE ENG PT A, V20, P507, DOI 10.1089/ten.TEA.2013.0084 Plock JA, 2015, TRANSPLANTATION, V99, P1765, DOI 10.1097/TP.0000000000000731 Rabinovsky ED, 2004, NEUROL RES, V26, P204, DOI 10.1179/016164104225013851 Salgado AJ, 2010, CURR STEM CELL RES T, V5, P103 Salvatore D, 2014, NAT REV ENDOCRINOL, V10, P206, DOI 10.1038/nrendo.2013.238 Santiago LY, 2009, CELL TRANSPLANT, V18, P145, DOI 10.3727/096368909788341289 Sivak WN, 2014, METHODS MOL BIOL, V1162, P139, DOI 10.1007/978-1-4939-0777-9_11 Suga H, 2007, CYTOTHERAPY, V9, P738, DOI 10.1080/14653240701679873 Sun R, 2009, MOL CELLS, V27, P403, DOI 10.1007/s10059-009-0053-8 Tan HP, 2009, BIOMATERIALS, V30, P6844, DOI 10.1016/j.biomaterials.2009.08.058 Vashi AV, 2008, BIOMATERIALS, V29, P573, DOI 10.1016/j.biomaterials.2007.10.017 Wang Y, 2010, BIOMATERIALS, V31, P5122, DOI 10.1016/j.biomaterials.2010.03.007 Wang Y, 2012, NEUROSCI LETT, V514, P96, DOI 10.1016/j.neulet.2012.02.066 Yañez R, 2006, STEM CELLS, V24, P2582, DOI 10.1634/stemcells.2006-0228 Zheng CS, 2018, MUSCLE NERVE, V57, pE38, DOI 10.1002/mus.25674 Zhou Z, 2006, NEUROBIOL DIS, V23, P595, DOI 10.1016/j.nbd.2006.05.012 Zimmerlin L, 2013, CYTOM PART A, V83A, P134, DOI 10.1002/cyto.a.22227
NR 45
TC 38
Z9 41
U1 0
U2 21
PU WILEY
PI HOBOKEN
PA 111 RIVER ST, HOBOKEN 07030-5774, NJ USA
SN 0148-639X
EI 1097-4598
J9 MUSCLE NERVE
JI Muscle Nerve
PD AUG
PY 2018
VL 58
IS 2
BP 251
EP 260
DI 10.1002/mus.26094
PG 10
WC Clinical Neurology; Neurosciences
WE Science Citation Index Expanded (SCI-EXPANDED)
SC Neurosciences & Neurology
GA GU2HP
UT WOS:000445090300020
PM 29406624
DA 2025-07-17
ER
PT J
AU Lopez-Silva, TL Cristobal, CD Lai, CSE Leyva-Aranda, V Lee, HK Hartgerink, JD
AF Lopez-Silva, Tania L. Cristobal, Carlo D. Lai, Cheuk Sun Edwin Leyva-Aranda, Viridiana Lee, Hyun Kyoung Hartgerink, Jeffrey D.
TI Self-assembling multidomain peptide hydrogels accelerate peripheral nerve regeneration after crush injury
SO BIOMATERIALS
LA English
DT Article
DE Peptide hydrogel; Peripheral nerve regeneration; Sciatic nerve crush injury; Bioactive materials; Peptide mimics
ID ALTERNATIVELY SPLICED REGION; NEURITE OUTGROWTH; NANOFIBER HYDROGEL; CONTROLLED-RELEASE; TENASCIN-C; IN-VITRO; DELIVERY; LAMININ; IDENTIFICATION; DEGENERATION
AB Multidomain peptide (MDP) hydrogels are a class of self-assembling materials that have been shown to elicit beneficial responses for soft tissue regeneration. However, their capacity to promote nervous system regeneration remains unknown. The peripheral nervous system (PNS) substantially recovers after injury, partly due to the abundance of extracellular matrix (ECM) components in its basal lamina. However, severe peripheral nerve injuries that significantly damage the ECM continue to be a major clinical challenge as they occur at a high rate and can be extremely detrimental to patients' quality of life. In this study, a panel of eight MDPs were designed to contain various motifs mimicking extracellular matrix components and growth factors and successfully selfassembled into injectable, nanofibrous hydrogels. Using an in vitro screening system, various lysine based MDPs were found to enhance neurite outgrowth. To test their capacity to promote nerve regeneration in vivo, rat sciatic nerve crush injury was performed with MDP hydrogels injected directly into the injury sites. MDP hydrogels were found to enhance macrophage recruitment to the injury site and degrade efficiently over time. Rats that were injected with the MDP hydrogel K-2 and laminin motif-containing MDPs K-2-IIKDI and K-2-IKVAV were found to have significantly accelerated functional recovery and remyelination compared to those injected with HBSS or other MDPs. These results demonstrate that MDPs enhance neurite outgrowth and promote a multicellular pro-regenerative response in peripheral nerve injury. This study provides important insights into the potential of MDPs as biomaterials for nerve regeneration and other clinical applications.
C1 [Lopez-Silva, Tania L.; Lai, Cheuk Sun Edwin; Leyva-Aranda, Viridiana; Hartgerink, Jeffrey D.] Rice Univ, Dept Chem & Bioengn, Houston, TX 77005 USA. [Cristobal, Carlo D.; Lee, Hyun Kyoung] Baylor Coll Med, Integrat Program Mol & Biomed Sci, Houston, TX 77030 USA. [Lee, Hyun Kyoung] Baylor Coll Med, Dept Pediat Neurol, Houston, TX 77030 USA. [Cristobal, Carlo D.; Lee, Hyun Kyoung] Texas Childrens Hosp, Jan & Dan Duncan Neurol Res Inst, Houston, TX 77030 USA.
C3 Rice University; Baylor College of Medicine; Baylor College of Medicine; Baylor College of Medicine; Baylor College Medical Hospital
RP Hartgerink, JD (corresponding author), Rice Univ, Dept Chem & Bioengn, Houston, TX 77005 USA.; Lee, HK (corresponding author), Baylor Coll Med, Integrat Program Mol & Biomed Sci, Houston, TX 77030 USA.; Lee, HK (corresponding author), Baylor Coll Med, Dept Pediat Neurol, Houston, TX 77030 USA.; Lee, HK (corresponding author), Texas Childrens Hosp, Jan & Dan Duncan Neurol Res Inst, Houston, TX 77030 USA.
EM hyunkyol@bcm.edu; jdh@rice.edu
RI ; LEE, MINSOO/HGE-5845-2022; LopezSilva, Tania/KGK-3667-2024; Hartgerink, Jeffrey/G-4275-2016
OI Lee, Hyun Kyoung/0000-0001-5793-4398; Lopez Silva, Tania/0000-0002-0537-9393; Hartgerink, Jeffrey/0000-0002-3186-5395; Lai, Cheuk Sun Edwin/0000-0002-9198-2008; Cristobal, Carlo/0000-0001-9321-4232
FU NIH [R01DE021798, R01NS110859]; Welch Research Foundation [C1557]; National Multiple Sclerosis Society [RG-1907-34551]; Mexican National Council for Science and Technology (CONACyT) [678341, 862901]; NSF Graduate Research Fellowship Program [1842494]; National Institute of Dental and Craniofacial Research [R01DE021798] Funding Source: NIH RePORTER
FX This work was supported in part by funding from the NIH (R01DE021798 to J.D.H and R01NS110859 to H.K.L), the Welch Research Foundation(C1557 to J.D.H) and National Multiple Sclerosis Society (RG-1907-34551 to H.K.L). TLLS and VLA were supported by the Mexican National Council for Science and Technology (CONACyT) Ph.D. Scholarship Program (678341 and 862901). CSEL was supported by the NSF Graduate Research Fellowship Program under grant No. 1842494.
CR Al-Ali H., 2013, High Content Screening with Primary Neurons Al-Ali H, 2017, EXP NEUROL, V287, P423, DOI 10.1016/j.expneurol.2016.01.020 Al-Ali H, 2015, ACS CHEM BIOL, V10, P1939, DOI 10.1021/acschembio.5b00289 Altunbas A, 2012, TOP CURR CHEM, V310, P135, DOI 10.1007/128_2011_206 Aulisa L, 2009, BIOMACROMOLECULES, V10, P2694, DOI 10.1021/bm900634x BAIN JR, 1989, PLAST RECONSTR SURG, V83, P129, DOI 10.1097/00006534-198901000-00024 Bakota EL, 2011, BIOMACROMOLECULES, V12, P1651, DOI 10.1021/bm200035r Barrette B, 2008, J NEUROSCI, V28, P9363, DOI 10.1523/JNEUROSCI.1447-08.2008 Bauder AR, 2012, JOVE-J VIS EXP, DOI 10.3791/3606 Bélanger E, 2011, BIOMED OPT EXPRESS, V2, P2698, DOI 10.1364/BOE.2.002698 Belin S, 2017, FRONT CELL NEUROSCI, V11, DOI 10.3389/fncel.2017.00347 Benowitz LI, 2011, CURR OPIN NEUROL, V24, P577, DOI 10.1097/WCO.0b013e32834c208d Binley KE, 2014, J NEUROSCI METH, V225, P65, DOI 10.1016/j.jneumeth.2014.01.017 Black KA, 2015, TISSUE ENG PT A, V21, P1333, DOI [10.1089/ten.TEA.2014.0297, 10.1089/ten.tea.2014.0297] Blackmore MG, 2010, MOL CELL NEUROSCI, V44, P43, DOI 10.1016/j.mcn.2010.02.002 Carrejo NC, 2018, ACS BIOMATER SCI ENG, V4, P1386, DOI 10.1021/acsbiomaterials.8b00031 Chen ZL, 2003, J CELL BIOL, V163, P889, DOI 10.1083/jcb.200307068 Chen ZL, 2007, ANNU REV NEUROSCI, V30, P209, DOI 10.1146/annurev.neuro.30.051606.094337 Christman KL, 2019, SCIENCE, V363, P340, DOI 10.1126/science.aar2955 DEMEDINACELI L, 1982, EXP NEUROL, V77, P634, DOI 10.1016/0014-4886(82)90234-5 Ding SY, 2016, NAT REV MATER, V1, DOI [10.1038/natrevmats.2016.21, 10.1038/natrevmats.2016.71] Dong H, 2007, J AM CHEM SOC, V129, P12468, DOI 10.1021/ja072536r Faissner Andreas, 1995, Seminars in Developmental Biology, V6, P139, DOI 10.1016/S1044-5781(06)80023-X Faroni A, 2019, ADV HEALTHC MATER, V8, DOI 10.1002/adhm.201900410 Galler KM, 2010, J AM CHEM SOC, V132, P3217, DOI 10.1021/ja910481t Gao JY, 2019, J MATER SCI-MATER M, V30, DOI 10.1007/s10856-019-6283-1 Gaudet AD, 2011, J NEUROINFLAMM, V8, DOI 10.1186/1742-2094-8-110 GEORGE EB, 1995, J NEUROSCI, V15, P6445 Hilgenberg Lutz G W, 2007, J Vis Exp, P562, DOI 10.3791/562 Hirata K, 1999, J NEUROCYTOL, V28, P685, DOI 10.1023/A:1007012916530 Hörste GMZ, 2008, MUSCLE NERVE, V37, P3, DOI 10.1002/mus.20893 HOLTZMAN E, 1965, J CELL BIOL, V27, P651, DOI 10.1083/jcb.27.3.651 Hong MH, 2018, ACS BIOMATER SCI ENG, V4, P576, DOI 10.1021/acsbiomaterials.7b00801 Hosoyama K, 2019, FRONT BIOENG BIOTECH, V7, DOI 10.3389/fbioe.2019.00205 Hsu RS, 2019, ADV SCI, V6, DOI 10.1002/advs.201900520 Huang CW, 2019, STEM CELL RES THER, V10, DOI 10.1186/s13287-019-1317-7 Kanaya F, 1996, PLAST RECONSTR SURG, V98, P1264, DOI 10.1097/00006534-199612000-00023 Kumar VA, 2015, ACS NANO, V9, P860, DOI 10.1021/nn506544b Leach DG, 2018, BIOMATERIALS, V163, P67, DOI 10.1016/j.biomaterials.2018.01.035 Lee HK, 2009, GLIA, V57, P1825, DOI 10.1002/glia.20894 Li A, 2014, BIOMATERIALS, V35, P8780, DOI 10.1016/j.biomaterials.2014.06.049 Li IC, 2016, BIOMACROMOLECULES, V17, P2087, DOI 10.1021/acs.biomac.6b00309 Liebkind R, 2003, J NEUROSCI RES, V73, P637, DOI 10.1002/jnr.10692 Liesi P, 2001, J NEUROSCI RES, V66, P1047, DOI 10.1002/jnr.1250.abs LIESI P, 1989, FEBS LETT, V244, P141, DOI 10.1016/0014-5793(89)81180-9 Lopez-Silva TL, 2020, BIOMATERIALS, V231, DOI 10.1016/j.biomaterials.2019.119667 Lopez-Silva TL, 2019, ACS BIOMATER SCI ENG, V5, P977, DOI 10.1021/acsbiomaterials.8b01348 Magill CK, 2007, EXP NEUROL, V207, P64, DOI 10.1016/j.expneurol.2007.05.028 Makwana M, 2005, FEBS J, V272, P2628, DOI 10.1111/j.1742-4658.2005.04699.x Marchini A, 2019, P NATL ACAD SCI USA, V116, P7483, DOI 10.1073/pnas.1818392116 Mehrban N, 2015, ACS BIOMATER SCI ENG, V1, P431, DOI 10.1021/acsbiomaterials.5b00051 Meiners S, 2001, J NEUROSCI, V21, P7215, DOI 10.1523/JNEUROSCI.21-18-07215.2001 Mercado MLT, 2004, J NEUROSCI, V24, P238, DOI 10.1523/JNEUROSCI.4519-03.2004 Midwood KS, 2011, CELL MOL LIFE SCI, V68, P3175, DOI 10.1007/s00018-011-0783-6 Moore AN, 2018, BIOMATERIALS, V161, P154, DOI 10.1016/j.biomaterials.2018.01.033 Moore AN, 2017, ACCOUNTS CHEM RES, V50, P714, DOI 10.1021/acs.accounts.6b00553 Moore DL, 2009, SCIENCE, V326, P298, DOI 10.1126/science.1175737 Pace LA, 2013, BIOMATERIALS, V34, P5907, DOI 10.1016/j.biomaterials.2013.04.024 Pan YA, 2003, J NEUROSCI, V23, P11479 Pfister Bryan J., 2011, Critical Reviews in Biomedical Engineering, V39, P81, DOI 10.1615/CritRevBiomedEng.v39.i2.20 Rayner MLD, 2018, ANAT REC, V301, P1628, DOI 10.1002/ar.23918 Roeckl-Wiedmann I, 2005, BRIT J SURG, V92, P24, DOI 10.1002/bjs.4863 SHOLL DA, 1953, J ANAT, V87, P387 Sievers C, 2003, NEUROSCI RES, V46, P161, DOI 10.1016/S0168-0102(03)00039-7 Sivasankaran R, 2004, NAT NEUROSCI, V7, P261, DOI 10.1038/nn1193 Stratton JA, 2018, CELL REP, V24, P2561, DOI 10.1016/j.celrep.2018.08.004 Sun WJ, 2009, BIOMATERIALS, V30, P4649, DOI 10.1016/j.biomaterials.2009.05.037 TASHIRO K, 1989, J BIOL CHEM, V264, P16174 Timmer M, 2003, CELL TRANSPLANT, V12, P265, DOI 10.3727/000000003108746821 Wu XL, 2017, REGEN BIOMATER, V4, P21, DOI 10.1093/rb/rbw034 Zou J.L., 2018, Adv. Funct. Mater, V28, P1
NR 71
TC 62
Z9 67
U1 3
U2 123
PU ELSEVIER SCI LTD
PI OXFORD
PA THE BOULEVARD, LANGFORD LANE, KIDLINGTON, OXFORD OX5 1GB, OXON, ENGLAND
SN 0142-9612
EI 1878-5905
J9 BIOMATERIALS
JI Biomaterials
PD JAN
PY 2021
VL 265
DI 10.1016/j.biomaterials.2020.120401
PG 12
WC Engineering, Biomedical; Materials Science, Biomaterials
WE Science Citation Index Expanded (SCI-EXPANDED)
SC Engineering; Materials Science
GA OU6BG
UT WOS:000591611400001
PM 33002786
OA Green Accepted
DA 2025-07-17
ER
PT J
AU Mahand, SN Jahanmardi, R Kruppke, B Khonakdar, HA
AF Mahand, Saba Nemati Jahanmardi, Reza Kruppke, Benjamin Khonakdar, Hossein Ali
TI Sciatic nerve injury regeneration in adult male rats using gelatin methacrylate (GelMA)/poly(2-ethy-2-oxazoline) (PEtOx) hydrogel containing 4-aminopyridine (4-AP)
SO JOURNAL OF BIOMEDICAL MATERIALS RESEARCH PART A
LA English
DT Article
DE 4-aminopyridine; gelatin methacrylate; GelMA; nerve regeneration; PEtOx; poly(2-ethyl-2-oxazoline); sciatic nerve
ID PERIPHERAL-NERVE; FUNCTIONAL RECOVERY; CRUSH INJURY; STEM-CELLS; SCAFFOLDS; BIOMATERIALS; STRATEGIES; MOTOR
AB One of the most important parts of the body is the peripheral nervous system, and any injuries in this system may result in potentially lethal consequences or severe side effects. The peripheral nervous system may not rehabilitate the harmed regions following disabling disorders, which reduce the quality of life of patients. Fortunately, in recent years, hydrogels have been proposed as exogenous alternatives to bridge damaged nerve stumps to create a useful microenvironment for advancing nerve recovery. However, hydrogel-based medicine in the therapy of peripheral nerve injury still needs a lot of improvement. In this study, GelMA/PEtOx hydrogel was used for the first time to deliver 4-Aminopyridine (4-AP) small molecules. 4-AP is a broad-spectrum potassium channel blocker, which has been demonstrated to increase neuromuscular function in patients with various demyelinating disorders. The prepared hydrogel showed a porosity of 92.2 +/- 2.6% after 20 min, swelling ratio of 456.01 +/- 2.0% after 180 min, weight loss of 81.7 +/- 3.1% after 2 weeks, and good blood compatibility as well as sustainable drug release. MTT analysis was performed to assess the cell viability of the hydrogel and proved that the hydrogel is an appropriate substrate for the survival of cells. In vivo studies were performed for functional analysis and the sciatic functional index (SFI) as well as hot plate latency results showed that the use of GelMA/PEtOx+4-AP hydrogel enhances the regeneration compared to the GelMA/PEtOx hydrogel and the control group.
C1 [Mahand, Saba Nemati; Jahanmardi, Reza] Islamic Azad Univ, Dept Polymer Engn, Sci & Res Branch, Tehran, Iran. [Kruppke, Benjamin; Khonakdar, Hossein Ali] Tech Univ Dresden, Max Bergmann Ctr Biomat, Dresden, Germany. [Kruppke, Benjamin; Khonakdar, Hossein Ali] Tech Univ Dresden, Inst Mat Sci, Dresden, Germany. [Khonakdar, Hossein Ali] Iran Polymer & Petrochem Inst, Dept Polymer Proc, Tehran, Iran. [Kruppke, Benjamin] Tech Univ Dresden, Max Bergmann Ctr Biomat, D-01069 Dresden, Germany. [Kruppke, Benjamin] Tech Univ Dresden, Inst Mat Sci, D-01069 Dresden, Germany.
C3 Islamic Azad University; Technische Universitat Dresden; Technische Universitat Dresden; Iran Polymer & Petrochemical Institute; Technische Universitat Dresden; Technische Universitat Dresden
RP Jahanmardi, R (corresponding author), Islamic Azad Univ, Dept Polymer Engn, Sci & Res Branch, Tehran, Iran.; Kruppke, B (corresponding author), Tech Univ Dresden, Max Bergmann Ctr Biomat, D-01069 Dresden, Germany.; Kruppke, B (corresponding author), Tech Univ Dresden, Inst Mat Sci, D-01069 Dresden, Germany.
EM r_jahanmardi@yahoo.co.uk; benjamin.kruppke@tu-dresden.de
RI Kruppke, Benjamin/GWR-3589-2022; khonakdar, Hossein ALi/T-2434-2017; Jahanmardi, Reza/U-8491-2019; Khonakdar, Hossein ali/T-2434-2017
OI Kruppke, Benjamin/0000-0002-0659-0238; Khonakdar, Hossein ali/0000-0001-8143-9338
FU Bundesministerium fuer Bildung und Forschung
FX Bundesministerium fuer Bildung und Forschung
CR Abbaszadeh-Goudarzi G, 2021, INT J POLYM MATER PO, V70, P1248, DOI 10.1080/00914037.2020.1785462 Anbumani T., 2015, J CLIN DIAGN RES, V3 Arslantunali D, 2014, MED DEVICES-EVID RES, V7, P405, DOI 10.2147/MDER.S59124 Bellamkonda RV, 2006, BIOMATERIALS, V27, P3515, DOI 10.1016/j.biomaterials.2006.02.030 Bertelli JA, 1996, J RECONSTR MICROSURG, V12, P559, DOI 10.1055/s-2007-1006630 Caillaud M, 2019, NEURAL REGEN RES, V14, P24, DOI 10.4103/1673-5374.243699 Calloway D, 1997, J CHEM EDUC, V74, P744, DOI 10.1021/ed074p744.3 Chen CJ, 2007, EXP NEUROL, V204, P443, DOI 10.1016/j.expneurol.2006.12.004 Clark AR, 2020, NEURAL REGEN RES, V15, P136, DOI 10.4103/1673-5374.264471 Ehterami A, 2018, INT J BIOL MACROMOL, V117, P601, DOI 10.1016/j.ijbiomac.2018.05.184 Fang XX, 2020, J MATER CHEM B, V8, P10593, DOI 10.1039/d0tb00779j Felix HM, 2020, MILITARY MED RES, V7, DOI 10.1186/s40779-020-00274-4 Gerlach G, 2005, SENSOR ACTUAT B-CHEM, V111, P555, DOI 10.1016/j.snb.2005.03.040 Gong H, 2020, J BIOMED MATER RES A, V108, P805, DOI 10.1002/jbm.a.36859 Gregory H, 2021, NEUROCHEM INT, V143, DOI 10.1016/j.neuint.2020.104953 Hong MH, 2018, ACS BIOMATER SCI ENG, V4, P576, DOI 10.1021/acsbiomaterials.7b00801 Hsu CG, 2020, NEURAL REGEN RES, V15, P2098, DOI 10.4103/1673-5374.280319 Huang YC, 2006, ARTIF ORGANS, V30, P514, DOI 10.1111/j.1525-1594.2006.00253.x Jensen HB, 2014, THER ADV NEUROL DISO, V7, P97, DOI 10.1177/1756285613512712 LEVIMONTALCINI R, 1968, PHYSIOL REV, V48, P534, DOI 10.1152/physrev.1968.48.3.534 Li GC, 2017, CARBOHYD POLYM, V171, P39, DOI 10.1016/j.carbpol.2017.05.006 Li LX, 2019, FRONT CELL NEUROSCI, V13, DOI 10.3389/fncel.2019.00108 Lischer M, 2020, REGEN MED, V15, P1399, DOI 10.2217/rme-2020-0031 Liu K., 2022, ADV SCI, V9 Liu Y, 2017, ACTA PHARM SIN B, V7, P502, DOI 10.1016/j.apsb.2017.03.003 Lv QY, 2019, COLLOID SURFACE A, V583, DOI 10.1016/j.colsurfa.2019.123972 Ma XY, 2018, ADV DRUG DELIVER REV, V132, P235, DOI 10.1016/j.addr.2018.06.011 Mahand SN, 2022, EUR POLYM J, V178, DOI 10.1016/j.eurpolymj.2022.111484 Manoukian OS, 2019, J CONTROL RELEASE, V296, P54, DOI 10.1016/j.jconrel.2019.01.013 Manto KM, 2021, ACS APPL BIO MATER, V4, P4140, DOI 10.1021/acsabm.0c01566 Mao N., 2000, EFFECT FABRIC STRUCT Martens W, 2013, CLIN ORAL INVEST, V17, P1969, DOI 10.1007/s00784-013-1030-3 Masters KS, 2011, MACROMOL BIOSCI, V11, P1149, DOI 10.1002/mabi.201000505 Matyash M, 2014, TISSUE ENG PART C-ME, V20, P401, DOI [10.1089/ten.tec.2013.0252, 10.1089/ten.TEC.2013.0252] McMaster RJ., 2017, SIMPLE METHOD 3D PRI Midha R, 2019, J NEUROSURG, V130, P675, DOI 10.3171/2018.11.JNS181520 Murphy CM, 2010, CELL ADHES MIGR, V4, P377, DOI 10.4161/cam.4.3.11747 Nikolova MP, 2019, BIOACT MATER, V4, P271, DOI 10.1016/j.bioactmat.2019.10.005 Park J, 2020, ADV FUNCT MATER, V30, DOI 10.1002/adfm.202003759 Lopes FRP, 2011, NEUROPATH APPL NEURO, V37, P600, DOI 10.1111/j.1365-2990.2011.01159.x Piao Y., 2021, Engineered Regeneration, V2, P47, DOI DOI 10.1016/J.ENGREG.2021.03.002 Pinzner F, 2021, SENSORS-BASEL, V21, DOI 10.3390/s21093153 Pourmasoumi P, 2023, J BIOMAT SCI-POLYM E, V34, P108, DOI 10.1080/09205063.2022.2110480 Ratner BD, 2000, J BIOMAT SCI-POLYM E, V11, P1107, DOI 10.1163/156856200744219 Rigoni M, 2020, CELLS-BASEL, V9, DOI 10.3390/cells9081768 ROSENBERG IL, 1978, BRIT J SURG, V65, P188, DOI 10.1002/bjs.1800650314 Salehi M, 2019, J CELL PHYSIOL, V234, P15357, DOI 10.1002/jcp.28183 Sarker M, 2018, BIOTECHNOL J, V13, DOI 10.1002/biot.201700635 Shanmugasundaram N, 2001, BIOMATERIALS, V22, P1943, DOI 10.1016/S0142-9612(00)00220-9 Shewale A., 2013, JKIMSU, V2, P62 Shubha A, 2018, J POLYM RES, V25, DOI 10.1007/s10965-018-1570-y Soucy JR, 2018, TISSUE ENG PT A, V24, P1393, DOI [10.1089/ten.tea.2017.0502, 10.1089/ten.TEA.2017.0502] Sowemimo-Coker SO, 2002, TRANSFUS MED REV, V16, P46, DOI 10.1053/tmrv.2002.29404 Tao J, 2019, ACTA BIOMATER, V90, P49, DOI 10.1016/j.actbio.2019.03.047 Tseng KC, 2016, EMBO MOL MED, V8, P1409, DOI 10.15252/emmm.201506035 Usal TD, 2019, INT J BIOL MACROMOL, V121, P699, DOI 10.1016/j.ijbiomac.2018.10.060 Wang G, 2017, BIOTECHNOL BIOTEC EQ, V31, P766, DOI 10.1080/13102818.2017.1332493 Wei D, 2015, J MATER CHEM B, V3, P2753, DOI 10.1039/c5tb00129c Wijntjes J, 2021, DIAGNOSTICS, V11, DOI 10.3390/diagnostics11010030 Yang SF, 2001, TISSUE ENG, V7, P679, DOI 10.1089/107632701753337645 Yao XY, 2021, J MATER CHEM B, V9, P6958, DOI 10.1039/d1tb00686j Yue L, 2019, MUSCLE NERVE, V60, P192, DOI 10.1002/mus.26516 Zhang H., 2021, ANN TRANSL MED, V9 Zhang X, 2020, ADV MATER INTERFACES, V7, DOI 10.1002/admi.202000225 Zhang ZM, 2017, COMPOS PART B-ENG, V123, P279, DOI 10.1016/j.compositesb.2017.05.011 Zhou PH, 2020, COLLOID SURFACE B, V194, DOI 10.1016/j.colsurfb.2020.111214
NR 66
TC 9
Z9 9
U1 5
U2 27
PU WILEY
PI HOBOKEN
PA 111 RIVER ST, HOBOKEN 07030-5774, NJ USA
SN 1549-3296
EI 1552-4965
J9 J BIOMED MATER RES A
JI J. Biomed. Mater. Res. Part A
PD AUG
PY 2023
VL 111
IS 8
BP 1243
EP 1252
DI 10.1002/jbm.a.37514
EA FEB 2023
PG 10
WC Engineering, Biomedical; Materials Science, Biomaterials
WE Science Citation Index Expanded (SCI-EXPANDED)
SC Engineering; Materials Science
GA J3IG7
UT WOS:000936303700001
PM 36808867
OA hybrid
DA 2025-07-17
ER
PT J
AU Yildiz, APZ Darici, H Yavuz, B Abamor, ES Ozdemir, C Yasin, ME Bagirova, M Allahverdiyev, A Karaoz, E
AF Yildiz, Asli Pinar Zorba Darici, Hakan Yavuz, Burcak Abamor, Emrah Sefik Ozdemir, Ceren Yasin, Muge Elif Bagirova, Melahat Allahverdiyev, Adil Karaoz, Erdal
TI Preparation and Characterization of Graphene-Based 3D Biohybrid Hydrogel Bioink for Peripheral Neuroengineering
SO JOVE-JOURNAL OF VISUALIZED EXPERIMENTS
LA English
DT Article
ID SCIATIC-NERVE; STEM-CELLS; GUIDE
AB Peripheral neuropathies can occur as a result of axonal damage, and occasionally due to demyelinating diseases. Peripheral nerve damage is a global problem that occurs in 1.5%-5% of emergency patients and may lead to significant job losses. Today, tissue engineering-based approaches, consisting of scaffolds, appropriate cell lines, and biosignals, have become more applicable with the development of three-dimensional (3D) bioprinting technologies. The combination of various hydrogel biomaterials with stem cells, exosomes, or bio-signaling molecules is frequently studied to overcome the existing problems in peripheral nerve regeneration. Accordingly, the production of injectable systems, such as hydrogels, or implantable conduit structures formed by various bioprinting methods has gained importance in peripheral neuro-engineering. Under normal conditions, stem cells are the regenerative cells of the body, and their number and functions do not decrease with time to protect their populations; these are not specialized cells but can differentiate upon appropriate stimulation in response to injury. The stem cell system is under the influence of its microenvironment, called the stem cell niche. In peripheral nerve injuries, especially in neurotmesis, this microenvironment cannot be fully rescued even after surgically binding severed nerve endings together. The composite biomaterials and combined cellular therapies approach increases the functionality and applicability of materials in terms of various properties such as biodegradability, biocompatibility, and processability. Accordingly, this study aims to demonstrate the preparation and use of graphene-based biohybrid hydrogel patterning and to examine the differentiation efficiency of stem cells into nerve cells, which can be an effective solution in nerve regeneration.
C1 [Yildiz, Asli Pinar Zorba] Istinye Univ, Vocat Sch Hlth Serv, Istanbul, Turkey. [Yildiz, Asli Pinar Zorba; Yavuz, Burcak; Abamor, Emrah Sefik; Ozdemir, Ceren; Bagirova, Melahat; Allahverdiyev, Adil] Yildiz Tech Univ, Chem Met Fac, Istanbul, Turkey. [Darici, Hakan; Karaoz, Erdal] Istinye Univ, Fac Med, Dept Histol & Embryol, Istanbul, Turkey. [Yildiz, Asli Pinar Zorba; Darici, Hakan; Yavuz, Burcak; Yasin, Muge Elif; Karaoz, Erdal] Istinye Univ, 3D Bioprinting Design & Prototyping R&D Ctr, Istanbul, Turkey. [Darici, Hakan; Ozdemir, Ceren; Karaoz, Erdal] Istinye Univ, Stem Cell & Tissue Engn R&D Ctr, Istanbul, Turkey. [Yavuz, Burcak] Altinbas Univ, Vocat Sch Hlth Serv, Istanbul, Turkey. [Bagirova, Melahat; Allahverdiyev, Adil] V Akhundov Natl Sci Res Med Prophylact Inst, Baku, Azerbaijan. [Karaoz, Erdal] Liv Hosp, Ctr Stem Cells & Regenerat Med LivMedCell, Istanbul, Turkey.
C3 Istinye University; Yildiz Technical University; Istinye University; Istinye University; Istinye University; Altinbas University; Ankara Liv Hospital
RP Yildiz, APZ (corresponding author), Istinye Univ, Vocat Sch Hlth Serv, Istanbul, Turkey.; Yildiz, APZ (corresponding author), Yildiz Tech Univ, Chem Met Fac, Istanbul, Turkey.; Yildiz, APZ (corresponding author), Istinye Univ, 3D Bioprinting Design & Prototyping R&D Ctr, Istanbul, Turkey.
EM aslipinarzorba@gmail.com
RI ; bagirova, melahat/JZT-7307-2024; ozdemir, ceren/JQV-3405-2023; Zorba Yildiz, Asli/L-6429-2018; YAVUZ, Burçak/AGZ-0259-2022; Karaoz, Erdal/AAO-1470-2020; DARICI, Hakan/AAG-4316-2019; Allahverdiyev, Adil/ISU-9244-2023
OI Yavuz, Burcak/0000-0002-3555-4850; Zorba Yildiz, Asli Pinar/0000-0001-6854-9890; Karaoz, Erdal/0000-0002-9992-833X; Allahverdiyev, Adil M./0000-0002-7031-5986
FU project titled "Printing and Differentiation of Mesenchymal Stem Cells on 3D Bioprinters with Graphene Doped Bioinks" [1139B411802273]; Yildiz Technical University Scientific Research Projects [TSA-2021-4713]
FX The graphene used in this study was developed at Kirklareli University, Department of Mechanical Engineering. It was donated by Dr. Karabeyoglu. The graphene toxicity test was financed by the project titled "Printing and Differentiation of Mesenchymal Stem Cells on 3D Bioprinters with Graphene Doped Bioinks" (Application No: 1139B411802273) completed within the scope of TUBITAK 2209-B-Industry-Oriented Undergraduate Thesis Support Program. The other part of the study was supported by the research fund provided by Yildiz Technical University Scientific Research Projects (TSA-2021-4713). Mesenchymal stem cells with GFP used in the time-lapse imaging stage were donated by Virostem Biotechnology. The authors thank Darici LAB and YTU The Cell Culture and Tissue Engineering LAB team for productive discussions.
CR Allahverdiyev A, 2018, BASIC PRINCIPLES SOM, V1st Allahverdiyev AM, 2011, AM J TROP MED HYG, V85, P535, DOI 10.4269/ajtmh.2011.11-0037 Bandyopadhyay A, 2018, SPR SER POLYM COMPOS, P165, DOI 10.1007/978-981-10-6514-9_7 Batioglu-Karaaltin A, 2016, HEAD NECK-J SCI SPEC, V38, pE2011, DOI 10.1002/hed.24371 Bei HP, 2019, MOLECULES, V24, DOI 10.3390/molecules24040658 Bingham JR, 2019, ANN MED SURG, V41, P20, DOI 10.1016/j.amsu.2019.03.009 Chen M, 2017, TRENDS BIOTECHNOL, V35, P836, DOI 10.1016/j.tibtech.2016.12.001 Chen SY, 2019, J BIOMED MATER RES A, V107, P1273, DOI 10.1002/jbm.a.36637 Chiriac S, 2012, J HAND SURG-EUR VOL, V37E, P342, DOI 10.1177/1753193411422685 Goodman S. R, 2021, GOODMANS MEDICAL CEL, VFourth, P361 Guo YH, 2012, CYTOTECHNOLOGY, V64, P391, DOI 10.1007/s10616-011-9417-y Hölzl K, 2016, BIOFABRICATION, V8, DOI 10.1088/1758-5090/8/3/032002 Jansen K., 2016, J BIOMEDICAL MAT RES, V69, P334 Kamasak B, 2019, CLIN PHYSIOTHERAPY, V19 Köse C, 2016, MAT SCI ENG C-MATER, V60, P211, DOI 10.1016/j.msec.2015.11.035 Liau LL, 2020, CURR RES TRANSL MED, V68, P5, DOI 10.1016/j.retram.2019.09.001 Liu Y, 2020, J MATER SCI, V55, P140, DOI 10.1007/s10853-019-03931-9 Mushtaq S, 2021, CUREUS J MED SCIENCE, V13, DOI 10.7759/cureus.14195 Othman SA, 2021, POLYM BULL, V78, P6115, DOI 10.1007/s00289-020-03421-y Pathre P, 2001, J NEUROSCI RES, V63, P143, DOI 10.1002/1097-4547(20010115)63:2<143::AID-JNR1006>3.0.CO;2-1 Peng XJ, 2013, J NANOMATER, V2013, DOI 10.1155/2013/841789 Qing LM, 2018, NEUROREHAB NEURAL RE, V32, P765, DOI 10.1177/1545968318798955 Rehman SRU, 2019, INT J NANOMED, V14, P9603, DOI 10.2147/IJN.S218120 Scheib J, 2013, NAT REV NEUROL, V9, P668, DOI 10.1038/nrneurol.2013.227 SCHOFIELD R, 1978, BLOOD CELLS, V4, P7 Sensharma P, 2017, MAT SCI ENG C-MATER, V77, P1302, DOI 10.1016/j.msec.2017.03.264 Shin SR, 2016, ADV DRUG DELIVER REV, V105, P255, DOI 10.1016/j.addr.2016.03.007 Yegiyants S, 2010, J CRANIOFAC SURG, V21, P998, DOI 10.1097/SCS.0b013e3181e17aef Yoo J, 2020, BIOMATER SCI-UK, V22, P1 Yurie H, 2017, PLOS ONE, V12, DOI 10.1371/journal.pone.0171448 Zheng YY, 2021, ADV HEALTHC MATER, V10, DOI 10.1002/adhm.202001743 Zhuang H, 2016, INT J NANOMED, V11, P1383, DOI 10.2147/IJN.S96324 Zorba Yildiz A. P, 2020, INT MOL BIOL BIOTECH
NR 33
TC 6
Z9 6
U1 0
U2 22
PU JOURNAL OF VISUALIZED EXPERIMENTS
PI CAMBRIDGE
PA 1 ALEWIFE CENTER, STE 200, CAMBRIDGE, MA 02140 USA
SN 1940-087X
J9 JOVE-J VIS EXP
JI J. Vis. Exp.
PD MAY
PY 2022
IS 183
DI 10.3791/63622
PG 21
WC Multidisciplinary Sciences
WE Science Citation Index Expanded (SCI-EXPANDED)
SC Science & Technology - Other Topics
GA 2C6OU
UT WOS:000810986100003
PM 35635451
DA 2025-07-17
ER
PT J
AU Dong, M Shi, B Liu, D Liu, JH Zhao, D Yu, ZH Shen, XQ Gan, JM Shi, BL Qiu, Y Wang, CC Zhu, ZZ Shen, QD
AF Dong, Mei Shi, Bo Liu, Dun Liu, Jia-Hao Zhao, Di Yu, Zheng-Hang Shen, Xiao-Quan Gan, Jia-Min Shi, Ben-Long Qiu, Yong Wang, Chang-Chun Zhu, Ze-Zhang Shen, Qun-Dong
TI Conductive Hydrogel for a Photothermal-Responsive Stretchable Artificial Nerve and Coalescing with a Damaged Peripheral Nerve
SO ACS NANO
LA English
DT Article
DE stretchable bioelectronics; conductive hydrogel; light responsive materials; photothermal effects; artificial nerve
ID MESENCHYMAL STEM-CELLS; FUNCTIONAL-EVALUATION; RAT; REGENERATION; CONDUIT
AB Modern development of flexible electronics has made use of bioelectronic materials as artificial tissue in vivo. As hydrogels are more similar to nerve tissue, functional hydrogels have become a promising candidate for bioelectronics. Meanwhile, interfacing functional hydrogels and living tissues is at the forefront of bioelectronics. The peripheral nerve injury often leads to paralysis, chronic pain, neurologic disorders, and even disability, because it has affected the bioelectrical signal transmission between the brain and the rest of body. Here, a kind of light-stimuli-responsive and stretchable conducting polymer hydrogel (CPH) is developed to explore artificial nerve. The conductivity of CPH can be enhanced when illuminated by near-infrared light, which can promote the conduction of the bioelectrical signal. When CPH is mechanically elongated, it still has high durability of conductivity and, thus, can accommodate unexpected strain of nerve tissues in motion. Thereby, CPH can better serve as an implant of the serious peripheral nerve injury in vivo, especially in the case that the length of the missing nerve exceeds 10 mm.
C1 [Dong, Mei; Liu, Jia-Hao; Zhao, Di; Yu, Zheng-Hang; Shen, Xiao-Quan; Gan, Jia-Min; Shen, Qun-Dong] Nanjing Univ, Sch Chem & Chem Engn, Dept Polymer Sci & Engn, Key Lab High Performance Polymer Mat & Technol MO, Nanjing 210023, Jiangsu, Peoples R China. [Dong, Mei] Nanjing Univ Chinese Med, Sch Pharm, Nanjing 210023, Jiangsu, Peoples R China. [Dong, Mei] Nanjing Univ Chinese Med, Jiangsu Prov Key Lab Chinese Med Proc, Nanjing 210023, Jiangsu, Peoples R China. [Shi, Bo; Liu, Dun; Shi, Ben-Long; Qiu, Yong; Zhu, Ze-Zhang] Nanjing Univ, Dept Spine Surg, Affiliated Drum Tower Hosp, Nanjing 210008, Jiangsu, Peoples R China. [Wang, Chang-Chun] Nanjing Inst Technol, Coll Mat Sci & Engn, Nanjing 211167, Jiangsu, Peoples R China. [Wang, Chang-Chun] Jiangsu Key Lab Adv Struct Mat & Applicat Technol, Nanjing 211167, Jiangsu, Peoples R China.
C3 Nanjing University; Nanjing University of Chinese Medicine; Nanjing University of Chinese Medicine; Nanjing University; Nanjing Institute of Technology
RP Shen, QD (corresponding author), Nanjing Univ, Sch Chem & Chem Engn, Dept Polymer Sci & Engn, Key Lab High Performance Polymer Mat & Technol MO, Nanjing 210023, Jiangsu, Peoples R China.; Zhu, ZZ (corresponding author), Nanjing Univ, Dept Spine Surg, Affiliated Drum Tower Hosp, Nanjing 210008, Jiangsu, Peoples R China.; Wang, CC (corresponding author), Nanjing Inst Technol, Coll Mat Sci & Engn, Nanjing 211167, Jiangsu, Peoples R China.; Wang, CC (corresponding author), Jiangsu Key Lab Adv Struct Mat & Applicat Technol, Nanjing 211167, Jiangsu, Peoples R China.
EM ccwang@njit.edu.cn; zhuzezhang@126.com; qdshen@nju.edu.cn
RI ; Shen, Qun-Dong/A-9058-2009; Liu, Jiahao/M-6075-2016; Liu, Jiahao/AAL-5935-2020
OI Mei, Dong/0000-0002-3515-4662; Shen, Qun-Dong/0000-0003-0968-8051; Wang, Changchun/0000-0003-2163-2616; Liu, Jiahao/0000-0002-1112-0687; shi, bo/0000-0002-5806-1784;
FU National Key Research and Development Program of China [2017YFA0701301]; National Natural Science Foundation of China [21875101]; Program for Changjiang Scholars and Innovative Research Team in University [IRT1252]; Program B for Outstanding PhD Candidate of Nanjing University
FX This work was supported by the National Key Research and Development Program of China (No. 2017YFA0701301), National Natural Science Foundation of China (No. 21875101), Program for Changjiang Scholars and Innovative Research Team in University (No. IRT1252), and Program B for Outstanding PhD Candidate of Nanjing University. The authors would like to thank Prof. Ping-Chuan Sun (Nankai University) and Prof. Xiao-Liang Wang (Nanjing University) for assistance with solid-state NMR measurements and discussions.
CR BAIN JR, 1989, PLAST RECONSTR SURG, V83, P129, DOI 10.1097/00006534-198901000-00024 Banerjee A, 2009, BIOMATERIALS, V30, P4695, DOI 10.1016/j.biomaterials.2009.05.050 Barroso-Chinea P, 2008, J CHEM NEUROANAT, V35, P101, DOI 10.1016/j.jchemneu.2007.08.001 Bettinger CJ, 2009, BIOMATERIALS, V30, P3050, DOI 10.1016/j.biomaterials.2009.02.018 Burnstine-Townley A, 2020, ADV FUNCT MATER, V30, DOI 10.1002/adfm.201901369 Das HK, 2018, IEEE T NEUR SYS REH, V26, P987, DOI 10.1109/TNSRE.2018.2824844 Das HK, 2016, SCI REP-UK, V6, DOI 10.1038/srep22385 Deumens R, 2010, PROG NEUROBIOL, V92, P245, DOI 10.1016/j.pneurobio.2010.10.002 Ding HJ, 2014, ACS NANO, V8, P4348, DOI 10.1021/nn406019m Ding JX, 2019, PROG POLYM SCI, V90, P1, DOI 10.1016/j.progpolymsci.2019.01.002 Feng XR, 2019, J CONTROL RELEASE, V302, P19, DOI 10.1016/j.jconrel.2019.03.020 Gilron I, 2015, MAYO CLIN PROC, V90, P532, DOI 10.1016/j.mayocp.2015.01.018 Guiseppi-Elie A, 2010, BIOMATERIALS, V31, P2701, DOI 10.1016/j.biomaterials.2009.12.052 Han X, 2016, ADV FUNCT MATER, V26, P3640, DOI 10.1002/adfm.201600008 Hashimoto T, 2002, EXP BRAIN RES, V146, P356, DOI 10.1007/s00221-002-1173-y Holsheimer J, 1998, SPINAL CORD, V36, P531, DOI 10.1038/sj.sc.3100717 Hu N, 2013, BIOMATERIALS, V34, P100, DOI 10.1016/j.biomaterials.2012.09.020 Jiang Z, 2019, ADV MATER, V31, DOI 10.1002/adma.201904956 Kang SK, 2016, NATURE, V530, P71, DOI 10.1038/nature16492 KIM YH, 1988, SYNTHETIC MET, V26, P49, DOI 10.1016/0379-6779(88)90334-7 Korte N, 2011, MUSCLE NERVE, V44, P63, DOI 10.1002/mus.22023 Li T, 2019, ACCOUNTS CHEM RES, V52, P288, DOI 10.1021/acs.accounts.8b00497 Lin PC, 2007, APPL PHYS LETT, V90, DOI 10.1063/1.2743939 Liu HZ, 2015, ADV FUNCT MATER, V25, P7071, DOI 10.1002/adfm.201502752 Luís AL, 2007, J NEUROSCI METH, V163, P92, DOI 10.1016/j.jneumeth.2007.02.017 Ma MM, 2013, SCIENCE, V339, P186, DOI 10.1126/science.1230262 Noble J, 1998, J TRAUMA, V45, P116, DOI 10.1097/00005373-199807000-00025 Ozer H, 2018, INT J NEUROSCI, V128, P828, DOI 10.1080/00207454.2018.1435536 Qian Y, 2018, ADV FUNCT MATER, V28, DOI 10.1002/adfm.201707077 Qian Y, 2018, NAT COMMUN, V9, DOI 10.1038/s41467-017-02598-7 Qiu ZG, 2018, ADV FUNCT MATER, V28, DOI 10.1002/adfm.201802343 Raisman G, 2000, NAT MED, V6, P382, DOI 10.1038/74638 Rogers JA, 2010, SCIENCE, V327, P1603, DOI 10.1126/science.1182383 Scheib J, 2013, NAT REV NEUROL, V9, P668, DOI 10.1038/nrneurol.2013.227 Shalaby SM, 2017, INT J BIOCHEM CELL B, V86, P67, DOI 10.1016/j.biocel.2017.03.002 Shi ZJ, 2016, BIOMATERIALS, V111, P40, DOI 10.1016/j.biomaterials.2016.09.020 Shi ZQ, 2014, ANGEW CHEM INT EDIT, V53, P5380, DOI 10.1002/anie.201402751 Siemionow M, 2007, J RECONSTR MICROSURG, V23, P511, DOI 10.1055/s-2007-1022694 Sim K, 2020, ADV MATER, V32, DOI 10.1002/adma.201902417 Sofroniew MV, 2010, ACTA NEUROPATHOL, V119, P7, DOI 10.1007/s00401-009-0619-8 Someya T, 2016, NATURE, V540, P379, DOI 10.1038/nature21004 Varejao ASP, 2001, J NEUROSCI METH, V108, P1, DOI 10.1016/S0165-0270(01)00378-8 Wang SH, 2018, NATURE, V555, P83, DOI 10.1038/nature25494 Wong RSH, 2015, PHARMACEUTICS, V7, P305, DOI 10.3390/pharmaceutics7030305 Xu HX, 2014, BIOMATERIALS, V35, P225, DOI 10.1016/j.biomaterials.2013.10.002 Yang J, 2011, ANGEW CHEM INT EDIT, V50, P441, DOI 10.1002/anie.201005075 Yang JC, 2019, ADV MATER, V31, DOI 10.1002/adma.201904765 Zhang QZ, 2019, ACTA BIOMATER, V88, P57, DOI 10.1016/j.actbio.2019.01.056 Zhang QH, 2018, ADV MATER, V30, DOI 10.1002/adma.201801435 Zhang X, 2020, ADV MATER INTERFACES, V7, DOI 10.1002/admi.202000225 Zhou L, 2018, ACS NANO, V12, P10957, DOI 10.1021/acsnano.8b04609 Zylka MJ, 2005, NEURON, V45, P17, DOI 10.1016/j.neuron.2004.12.015
NR 52
TC 102
Z9 108
U1 17
U2 383
PU AMER CHEMICAL SOC
PI WASHINGTON
PA 1155 16TH ST, NW, WASHINGTON, DC 20036 USA
SN 1936-0851
EI 1936-086X
J9 ACS NANO
JI ACS Nano
PD DEC 22
PY 2020
VL 14
IS 12
BP 16565
EP 16575
DI 10.1021/acsnano.0c05197
PG 11
WC Chemistry, Multidisciplinary; Chemistry, Physical; Nanoscience & Nanotechnology; Materials Science, Multidisciplinary
WE Science Citation Index Expanded (SCI-EXPANDED)
SC Chemistry; Science & Technology - Other Topics; Materials Science
GA PL7PL
UT WOS:000603308800021
PM 33025785
DA 2025-07-17
ER
PT J
AU Kong, YF Shi, W Zhang, DZ Jiang, XP Kuss, M Liu, B Li, YL Duan, B
AF Kong, Yunfan Shi, Wen Zhang, Dongze Jiang, Xiping Kuss, Mitchell Liu, Bo Li, Yulong Duan, Bin
TI Injectable, antioxidative, and neurotrophic factor-deliverable hydrogel for peripheral nerve regeneration and neuropathic pain relief
SO APPLIED MATERIALS TODAY
LA English
DT Article
DE Multifunctional hydrogels; ROS scavenge; GDNF delivery; Peripheral nerve regeneration
ID FUNCTIONAL RECOVERY; HYALURONIC-ACID; GROWTH-FACTOR; DORSAL-ROOT; GDNF; EXPRESSION; INJURY; TRPV1; TERM; MYELIN
AB Although peripheral nerve system has intrinsic regeneration potential, recovery from peripheral nerve injury (PNI) is often far from optimal, leading to partial or complete loss of sensorimotor function and neuropathic pain. The failure for PNI repair can be due to multiple reasons. Excessively elevated oxidative stress in injured tissue is one of primary causes for poor nerve regeneration and pain by damaging neurons and myelin structure. In addition, deprivation in various neurotrophic factors (NTFs) in chronic nerve denervation will lose support for nerve regrowth. Here, we developed a multifunctional hyaluronic acid-phenylboronic acid-poly (vinyl alcohol) -heparin (HA-PVA-Hep) hydrogel by mixing cysteamine and phenylboronic acid modified hyaluronic acid, commercially available poly (vinyl alcohol) and maleimide functionalized heparin. This hydrogel is biocompatible, stable, injectable, antioxidative, anti-inflammatory, and capable of sustainably releasing NTFs (i.e. glial cell derived neurotrophic factor-GDNF in this study). The therapeutic effect of HA-PVA-Hep hydrogel to repair acute PNI was tested by using a mouse sciatic nerve crush model. We found the hydrogel effectively improved sensorimotor function during the recovery period and significantly prevented muscular atrophy, protected neurons from injury and promoted nerve regeneration as well as remyelination at 28 days post injury. In addition, the hydrogel could also alleviate PNI-induced pain as hydrogel treatment reversed pain-related changes induced by PNI, including increased expression of a proinflammatory modulator, TNF-alpha, at injured nerve, activation of microglia and upregulation of pain-sensor receptor, TRPA1 at ipsilateral spinal dorsal horn. Nevertheless, supplementing the hydrogel with GDNF interrupted the PNI recovery process and probably counteracted the pain alleviation effect of the hydrogel. Thus, therapeutic effect of GDNF through local administration on PNI treatment needs to be further determined. In summary, our work provides a hydrogel delivery system with inherent therapeutic effect for PNI therapy. (C) 2021 Elsevier Ltd. All rights reserved.
C1 [Kong, Yunfan; Shi, Wen; Jiang, Xiping; Kuss, Mitchell; Liu, Bo; Duan, Bin] Univ Nebraska Med Ctr, Mary & Dick Holland Regenerat Med Program, Omaha, NE 68198 USA. [Kong, Yunfan; Shi, Wen; Kuss, Mitchell; Liu, Bo; Duan, Bin] Univ Nebraska Med Ctr, Dept Internal Med, Div Cardiol, Omaha, NE 68198 USA. [Zhang, Dongze; Li, Yulong] Univ Nebraska Med Ctr, Coll Med, Dept Emergency Med, Omaha, NE 68198 USA. [Duan, Bin] Univ Nebraska Med Ctr, Coll Med, Dept Surg, Omaha, NE 68198 USA. [Duan, Bin] Univ Nebraska, Dept Mech & Mat Engn, Lincoln, NE 68588 USA.
C3 University of Nebraska System; University of Nebraska Medical Center; University of Nebraska System; University of Nebraska Medical Center; University of Nebraska System; University of Nebraska Medical Center; University of Nebraska System; University of Nebraska Medical Center; University of Nebraska System; University of Nebraska Lincoln
RP Duan, B (corresponding author), Univ Nebraska Med Ctr, Mary & Dick Holland Regenerat Med Program, Omaha, NE 68198 USA.; Duan, B (corresponding author), Univ Nebraska Med Ctr, Dept Internal Med, Div Cardiol, Omaha, NE 68198 USA.; Duan, B (corresponding author), Univ Nebraska Med Ctr, Coll Med, Dept Surg, Omaha, NE 68198 USA.; Duan, B (corresponding author), Univ Nebraska, Dept Mech & Mat Engn, Lincoln, NE 68588 USA.
EM bin.duan@unmc.edu
RI ; Kong, Yunfan/HJI-4504-2023; Duan, Bin/A-1600-2013; Liu, Bo/HZJ-6662-2023
OI Jiang, Xiping/0000-0002-9103-0891; Liu, Bo/0000-0003-2455-2021
FU Mary & Dick Holland Regenerative Medicine Program; Nebraska Research Initiative; University of Nebraska Foundation; Nebraska Research Initiative (NRI)
FX This work has been supported by Mary & Dick Holland Regenerative Medicine Program start-up grant and Nebraska Research Initiative funding. The authors would like to thank Tom Bargar and Nicholas Conoan of the Electron Microscopy Core Facility (EMCF) at the University of Nebraska Medical Center for technical assistance. The EMCF is supported by state funds from the Nebraska Research Initiative (NRI) and the University of Nebraska Foundation and in-stitutionally by the Office of the Vice Chancellor for Research.
CR Andersson DA, 2008, J NEUROSCI, V28, P2485, DOI 10.1523/JNEUROSCI.5369-07.2008 Barabas ME, 2012, PLOS ONE, V7, DOI 10.1371/journal.pone.0047988 Barker RA, 2020, J PARKINSON DIS, V10, P875, DOI 10.3233/JPD-202004 Benítez-Angeles M, 2020, INT J MOL SCI, V21, DOI 10.3390/ijms21103421 Bessac BF, 2008, J CLIN INVEST, V118, P1899, DOI 10.1172/JCI34192 Blaser H, 2016, TRENDS CELL BIOL, V26, P249, DOI 10.1016/j.tcb.2015.12.002 Bogen O, 2008, EUR J NEUROSCI, V28, P12, DOI 10.1111/j.1460-9568.2008.06308.x Brushart TM, 2013, EXP NEUROL, V247, P272, DOI 10.1016/j.expneurol.2013.05.007 Carlson BM, 2014, EUR J TRANSL MYOL, V24, P5, DOI 10.4081/ejtm.2014.3293 Caterina MJ, 2000, SCIENCE, V288, P306, DOI 10.1126/science.288.5464.306 Chen J, 2010, ADV MED SCI-POLAND, V55, P32, DOI 10.2478/v10039-010-0020-9 Chou AK, 2014, PLOS ONE, V9, DOI 10.1371/journal.pone.0092264 Ciaramitaro P, 2017, PAIN MED, V18, P2428, DOI 10.1093/pm/pnw360 Corder G, 2010, J PAIN, V11, P388, DOI 10.1016/j.jpain.2009.09.008 De Logu F, 2017, NAT COMMUN, V8, DOI 10.1038/s41467-017-01739-2 del Camino D, 2010, J NEUROSCI, V30, P15165, DOI 10.1523/JNEUROSCI.2580-10.2010 Deng XD, 2018, BIOMACROMOLECULES, V19, P62, DOI 10.1021/acs.biomac.7b01243 Deuis JR, 2017, FRONT MOL NEUROSCI, V10, DOI 10.3389/fnmol.2017.00284 Eggers R, 2013, PLOS ONE, V8, DOI 10.1371/journal.pone.0071076 Facer P, 2007, BMC NEUROL, V7, DOI 10.1186/1471-2377-7-11 Faroni A, 2015, ADV DRUG DELIVER REV, V82-83, P160, DOI 10.1016/j.addr.2014.11.010 Gao WX, 2016, BIOMATERIALS, V105, P1, DOI 10.1016/j.biomaterials.2016.07.025 Golden JP, 2010, J NEUROSCI, V30, P3983, DOI 10.1523/JNEUROSCI.5930-09.2010 Griffin JW, 2013, J BONE JOINT SURG AM, V95A, P2144, DOI 10.2106/JBJS.L.00704 Grinsell D, 2014, BIOMED RES INT, V2014, DOI 10.1155/2014/698256 Han HY, 2010, BIOTECHNOL LETT, V32, P585, DOI 10.1007/s10529-009-0186-z Hirai T, 2014, MOL THER, V22, P409, DOI 10.1038/mt.2013.247 Höke A, 2002, EXP NEUROL, V173, P77, DOI 10.1006/exnr.2001.7826 Höke A, 2006, NAT CLIN PRACT NEURO, V2, P448, DOI 10.1038/ncpneuro0262 Hoyng SA, 2014, EXP NEUROL, V261, P578, DOI 10.1016/j.expneurol.2014.08.002 Hsu MN, 2017, BIOMATERIALS, V140, P189, DOI 10.1016/j.biomaterials.2017.05.004 Inserra MM, 1998, MICROSURG, V18, P119, DOI 10.1002/(SICI)1098-2752(1998)18:2<119::AID-MICR10>3.0.CO;2-0 Jaquet JB, 2001, J TRAUMA, V51, P687, DOI 10.1097/00005373-200110000-00011 Vela FJ, 2020, NEURAL REGEN RES, V15, P491, DOI 10.4103/1673-5374.266068 Jeon O, 2011, J CONTROL RELEASE, V154, P258, DOI 10.1016/j.jconrel.2011.06.027 Ji RR, 2018, ANESTHESIOLOGY, V129, P343, DOI 10.1097/ALN.0000000000002130 Ji RR, 2013, PAIN, V154, pS10, DOI 10.1016/j.pain.2013.06.022 Jurik A, 2014, PAIN, V155, P2153, DOI 10.1016/j.pain.2014.08.012 Kobayashi K, 2005, J COMP NEUROL, V493, P596, DOI 10.1002/cne.20794 Kramer JLK, 2017, J NEUROSCI RES, V95, P1295, DOI 10.1002/jnr.23881 KUIVILA HG, 1954, J AM CHEM SOC, V76, P870, DOI 10.1021/ja01632a070 Lázár BA, 2020, INT J MOL SCI, V21, DOI 10.3390/ijms21072507 Leclere P, 1998, NEUROSCIENCE, V82, P545 Li R, 2018, BIOMATERIALS, V168, P24, DOI 10.1016/j.biomaterials.2018.03.044 Li RX, 2018, MOL MED REP, V17, P4360, DOI 10.3892/mmr.2018.8388 Lin CC, 2006, ADV DRUG DELIVER REV, V58, P1379, DOI 10.1016/j.addr.2006.09.004 Luoma AM, 2015, FREE RADICAL BIO MED, V84, P296, DOI 10.1016/j.freeradbiomed.2015.03.012 Lv WJ, 2018, NEUROSCIENCE, V382, P1, DOI 10.1016/j.neuroscience.2018.04.018 Malon JT, 2016, J NEUROIMMUNOL, V297, P68, DOI 10.1016/j.jneuroim.2016.05.003 Marco-Dufort B, 2019, MATER TODAY CHEM, V12, P16, DOI 10.1016/j.mtchem.2018.12.001 McDougall Sean, 2018, eNeuro, V5, DOI 10.1523/ENEURO.0203-18.2018 Mekaj AY, 2017, EUR J TRAUMA EMERG S, V43, P497, DOI 10.1007/s00068-016-0683-4 Merighi A, 2016, EXPERT OPIN THER TAR, V20, P193, DOI 10.1517/14728222.2016.1085972 Michael GJ, 1999, J NEUROSCI, V19, P1844 Mittal M, 2014, ANTIOXID REDOX SIGN, V20, P1126, DOI 10.1089/ars.2012.5149 Moore C, 2018, NEUROSCI BULL, V34, P120, DOI 10.1007/s12264-017-0200-8 Nagano M, 2003, BRIT J PHARMACOL, V140, P1252, DOI 10.1038/sj.bjp.0705550 Nalk AK, 2006, EUR J PAIN, V10, P573, DOI 10.1016/j.ejpain.2005.08.006 Novak CB, 2011, J BONE JOINT SURG AM, V93A, P929, DOI 10.2106/JBJS.J.00110 Ota H, 2013, PLOS ONE, V8, DOI 10.1371/journal.pone.0065751 Özgenel GY, 2003, MICROSURG, V23, P575, DOI 10.1002/micr.10209 Pike DB, 2006, BIOMATERIALS, V27, P5242, DOI 10.1016/j.biomaterials.2006.05.018 Salio C, 2014, J NEUROSCI, V34, P13819, DOI 10.1523/JNEUROSCI.0808-14.2014 Santosa KB, 2013, MUSCLE NERVE, V47, P213, DOI 10.1002/mus.23490 Senoglu M, 2009, J BRACHIAL PLEX PERI, V4, DOI 10.1186/1749-7221-4-22 Sherman DL, 2005, NAT REV NEUROSCI, V6, P683, DOI 10.1038/nrn1743 Shi JY, 2011, HUM GENE THER, V22, P721, DOI 10.1089/hum.2010.036 Shi W, 2021, J MATER CHEM B, V9, P7182, DOI 10.1039/d1tb00156f Shi W, 2020, CARBOHYD POLYM, V233, DOI 10.1016/j.carbpol.2019.115803 Shigetomi E, 2012, NAT NEUROSCI, V15, P70, DOI 10.1038/nn.3000 Siemionow M, 2009, INT REV NEUROBIOL, V87, P141, DOI 10.1016/S0074-7742(09)87008-6 de Araujo DSM, 2020, EXPERT OPIN THER TAR, V24, P997, DOI 10.1080/14728222.2020.1815191 Sulaiman OAR, 2000, GLIA, V32, P234, DOI 10.1002/1098-1136(200012)32:3<234::AID-GLIA40>3.0.CO;2-3 Tajdaran K, 2019, EXP NEUROL, V319, DOI 10.1016/j.expneurol.2018.08.014 Takeshima K, 2017, J ANAL METHODS CHEM, V2017, DOI 10.1155/2017/7829438 Tandrup T, 2000, J COMP NEUROL, V422, P172, DOI 10.1002/(SICI)1096-9861(20000626)422:2<172::AID-CNE2>3.0.CO;2-H Tannemaat MR, 2008, EUR J NEUROSCI, V28, P1467, DOI 10.1111/j.1460-9568.2008.06452.x Tomanek L, 2015, J EXP BIOL, V218, P1867, DOI 10.1242/jeb.116475 Trombino S, 2019, PHARMACEUTICS, V11, DOI 10.3390/pharmaceutics11080407 Wang HJ, 2017, BRAIN RES BULL, V135, P149, DOI 10.1016/j.brainresbull.2017.10.008 Wang MD, 2013, FRONT MATER SCI, V7, P269, DOI 10.1007/s11706-013-0211-y Wood MD, 2013, REGEN MED, V8, P27, DOI [10.2217/RME.12.105, 10.2217/rme.12.105] Xu HX, 2017, J BIOACT COMPAT POL, V32, P146, DOI 10.1177/0883911516662068 Yu HW, 2015, MOL PAIN, V11, DOI 10.1186/s12990-015-0002-9 Yu L, 2008, MOL PAIN, V4, DOI 10.1186/1744-8069-4-61 Zappia KJ, 2017, ENEURO, V4, DOI 10.1523/ENEURO.0069-16.2017 Zhang D, 2017, ACTA PHYSIOL, V219, P453, DOI 10.1111/apha.12737 Zhang LX, 2013, NEUROBIOL DIS, V54, P329, DOI 10.1016/j.nbd.2013.01.003 Zhu Y, 2018, BIOMATERIALS, V177, P98, DOI 10.1016/j.biomaterials.2018.05.044 Zhuang H, 2016, INT J NANOMED, V11, P1383, DOI 10.2147/IJN.S96324
NR 90
TC 37
Z9 38
U1 15
U2 155
PU ELSEVIER
PI AMSTERDAM
PA RADARWEG 29, 1043 NX AMSTERDAM, NETHERLANDS
SN 2352-9407
J9 APPL MATER TODAY
JI Appl. Mater. Today
PD SEP
PY 2021
VL 24
DI 10.1016/j.apmt.2021.101090
EA JUN 2021
PG 16
WC Materials Science, Multidisciplinary
WE Science Citation Index Expanded (SCI-EXPANDED)
SC Materials Science
GA UO5BL
UT WOS:000694709400013
DA 2025-07-17
ER
PT J
AU Miao, DQ Li, Y Huang, ZB Wang, YL Deng, M Li, XH
AF Miao, Deqiang Li, Ya Huang, Zhongbing Wang, Yulin Deng, Min Li, Xiaohui
TI Electroactive chitosan-aniline pentamer hydrogel for peripheral nerve regeneration
SO FRONTIERS OF MATERIALS SCIENCE
LA English
DT Article
DE peripheral nerve regeneration; chitosan; aniline pentamer; electroactive hydrogel; capillary formation
ID CONDUCTING POLYMERS; DIFFERENTIATION; STIMULATION; COMPOSITES; SCAFFOLDS; PROGRESS; REPAIR; CELLS; AXONS
AB Electroactive hydrogels could guide the regeneration of nerves and promote their functional recovery. An aniline pentamer-crosslinked chitosan (CS-AP) hydrogel with better electroactivity and degradation was fabricated by the carbodiimide method, and then injected into the repair site of sciatic nerve damage, with its gelation time, tensile strength, and conductivity reaching 35 min, 5.02-6.69 MPa, and from 2.97 x 10(-4) to 3.25 x 10(-4) S center dot cm(-1), respectively, due to the cross-linkage and well-distribution of AP. There was better cytocompativility of CS-AP hydrogel on nerve cells. The results of the in vivo repair indicated that CS-AP10 hydrogel induced the capillaries formation and the repair of sciatic nerve defect, and re-innervated gastrocnemius muscle in the CS-AP10 group were obviously better than other experimental groups, due to the electroactivity of CS-AP and its degradation into fragments. These results indicated the potential application of CS-AP hydrogel in the regeneration and function recovery of peripheral nerve injury.
C1 [Miao, Deqiang; Li, Ya; Huang, Zhongbing; Wang, Yulin; Deng, Min; Li, Xiaohui] Sichuan Univ, Coll Biomed Engn, Chengdu 610065, Peoples R China.
C3 Sichuan University
RP Huang, ZB (corresponding author), Sichuan Univ, Coll Biomed Engn, Chengdu 610065, Peoples R China.
EM zbhuang@scu.edu.cn
RI Miao, Deqiang/F-1226-2015
FU National Key Research and Development Program of China [2018YFC1106800]; Sichuan Science and Technology Project [2018JY0535]
FX This work was supported by National Key Research and Development Program of China (Grant No. 2018YFC1106800) and Sichuan Science and Technology Project (Grant No. 2018JY0535).
CR Bagher Z, 2019, MAT SCI ENG C-MATER, V101, P243, DOI 10.1016/j.msec.2019.03.068 Bagheri B, 2020, INT J BIOL MACROMOL, V147, P160, DOI 10.1016/j.ijbiomac.2019.12.264 BAIN JR, 1989, PLAST RECONSTR SURG, V83, P129, DOI 10.1097/00006534-198901000-00024 Bendrea AD, 2011, J BIOMATER APPL, V26, P3, DOI 10.1177/0885328211402704 Carmeliet P, 2005, NATURE, V436, P193, DOI 10.1038/nature03875 Chao DM, 2007, J APPL POLYM SCI, V104, P1603, DOI 10.1002/app.25749 Chen J, 2018, J COLLOID INTERF SCI, V514, P517, DOI 10.1016/j.jcis.2017.12.062 Chen XC, 2019, J BIOMED MATER RES A, V107, P2784, DOI 10.1002/jbm.a.36781 DEMEDINACELI L, 1982, EXP NEUROL, V77, P634, DOI 10.1016/0014-4886(82)90234-5 Domínguez-Bajo A, 2019, BIOMATERIALS, V192, P461, DOI 10.1016/j.biomaterials.2018.11.024 Dong RN, 2017, BIOMACROMOLECULES, V18, P2808, DOI 10.1021/acs.biomac.7b00749 Feng Y., 2021, Brain Sci. Adv, V7, P184, DOI [10.26599/bsa.2021.9050009, DOI 10.26599/BSA.2021.9050009] Guan HL, 2005, BIOMACROMOLECULES, V6, P1954, DOI 10.1021/bm0492069 Guo BL, 2018, BIOMACROMOLECULES, V19, P1764, DOI 10.1021/acs.biomac.8b00276 Guo B, 2011, CHEM MATER, V23, P4045, DOI 10.1021/cm201782v Guo BL, 2010, MACROMOLECULES, V43, P4472, DOI 10.1021/ma100530k Hu J, 2008, BIOMACROMOLECULES, V9, P2637, DOI 10.1021/bm800705t Javed R, 2022, J NEURORESTORATOLOGY, V10, P1, DOI 10.26599/JNR.2022.9040001 Kaur G, 2015, RSC ADV, V5, P37553, DOI 10.1039/c5ra01851j Li P, 2011, NAT MATER, V10, P149, DOI [10.1038/nmat2915, 10.1038/NMAT2915] Liu J, 2020, SCIENCE, V367, P1372, DOI 10.1126/science.aay4866 Liu S, 2010, APPL SURF SCI, V256, P3427, DOI 10.1016/j.apsusc.2009.12.046 Liu YD, 2012, MACROMOL BIOSCI, V12, P241, DOI 10.1002/mabi.201100227 Ma XJ, 2014, RSC ADV, V4, P13652, DOI 10.1039/c4ra00083h Qazi TH, 2014, ACTA BIOMATER, V10, P2434, DOI 10.1016/j.actbio.2014.02.023 Ravichandran R, 2010, J R SOC INTERFACE, V7, pS559, DOI 10.1098/rsif.2010.0120.focus RICHARDSON PM, 1980, NATURE, V284, P264, DOI 10.1038/284264a0 Schmidt CE, 2003, ANNU REV BIOMED ENG, V5, P293, DOI 10.1146/annurev.bioeng.5.011303.120731 Schmidt CE, 1997, P NATL ACAD SCI USA, V94, P8948, DOI 10.1073/pnas.94.17.8948 Siemionow M, 2009, INT REV NEUROBIOL, V87, P141, DOI 10.1016/S0074-7742(09)87008-6 Stoll G, 2002, J PERIPHER NERV SYST, V7, P13, DOI 10.1046/j.1529-8027.2002.02002.x Tang X, 2012, BIOMATERIALS, V33, P3860, DOI 10.1016/j.biomaterials.2012.02.008 Wang X, 2010, MACROMOL CHEM PHYS, V211, P1814, DOI 10.1002/macp.201000194 Wang YM, 2020, J NEURORESTORATOLOGY, V8, P252, DOI 10.26599/JNR.2020.9040022 Wu Q., 2021, BRAIN SCI ADV, V7, P172, DOI [10.26599/BSA.2021.9050008, DOI 10.26599/BSA.2021.9050008] Xia B, 2018, MAT SCI ENG C-MATER, V82, P253, DOI 10.1016/j.msec.2017.08.030 Zare EN, 2020, J MED CHEM, V63, P1, DOI 10.1021/acs.jmedchem.9b00803 Zarrintaj P, 2020, APPL MATER TODAY, V20, DOI 10.1016/j.apmt.2020.100784 Zarrintaj P, 2018, ACTA BIOMATER, V72, P16, DOI 10.1016/j.actbio.2018.03.042 Zhang L, 2014, CARBOHYD POLYM, V103, P110, DOI 10.1016/j.carbpol.2013.12.017 Zhang XY, 2012, TOXICOL RES-UK, V1, P201, DOI 10.1039/c2tx20035j Zhao YH, 2017, BIOMATERIALS, V134, P64, DOI 10.1016/j.biomaterials.2017.02.026 Zhu HS, 2021, J NEURORESTORATOLOGY, V9, P177, DOI 10.26599/JNR.2021.9040016 Zong Z, 2000, POLYMER, V41, P899, DOI 10.1016/S0032-3861(99)00270-0
NR 44
TC 3
Z9 3
U1 3
U2 41
PU HIGHER EDUCATION PRESS
PI BEIJING
PA CHAOYANG DIST, 4, HUIXINDONGJIE, FUSHENG BLDG, BEIJING 100029, PEOPLES R CHINA
SN 2095-025X
EI 2095-0268
J9 FRONT MATER SCI
JI Front. Mater. Sci.
PD SEP
PY 2022
VL 16
IS 3
DI 10.1007/s11706-022-0614-8
PG 11
WC Materials Science, Multidisciplinary
WE Science Citation Index Expanded (SCI-EXPANDED)
SC Materials Science
GA 3G3EN
UT WOS:000831237300004
DA 2025-07-17
ER
PT J
AU Su, HT Ye, QP Wang, D Liu, AQ Wang, YG Zhang, Y Weng, LJ
AF Su, Haitao Ye, Qiuping Wang, Di Liu, Anqi Wang, Yaguang Zhang, Ye Weng, Lijun
TI A self-assembling peptide-based hydrogel containing NF-κB inhibitors and NGF for peripheral nerve injury repair
SO BIOFABRICATION
LA English
DT Article
DE peripheral nerve injury; supramolecular hydrogel; sustained release; anti-inflammatory
ID CEREBRAL ISCHEMIC-INJURY; PICROSIDE II; AXONAL REGENERATION; CELL; MACROPHAGES; NEUROTROPHINS; DEGENERATION
AB An inflammatory response may be initiated after peripheral nerve injury (PNI), potentially hindering the repair and regeneration of damaged nerves. Administering anti-inflammatory agents to modulate macrophage phenotypes may reduce post-injury inflammation and show potential for treating PNI. Regrettably, the limited half-lives of these compounds within the human body constrain their efficacy as anti-inflammatory agents. In this study, we co-assembled picroside II (PII) and nerve growth factor (NGF) with the hydrogelator compound Nap-Phe-Phe-Tyr-OH (NapFFY) to form a supramolecular hydrogel, PII/NGF/NapFFY@Gel, which could be accurately delivered to the nerve injury site via in situ injection to improve its bioavailability. Our results demonstrated that the PII/NGF/NapFFY@Gel exhibits favorable drug slow-release performance in both in vivo and in vitro experiments. Furthermore, cell and animal studies revealed that the PII/NGF/NapFFY@Gel effectively enhanced nerve recovery and regeneration by modulating the inflammatory microenvironment. This mechanism involves inhibiting the NF-kappa B inflammatory signaling pathway, suppressing macrophage polarization to the M1 phenotype, and upregulating the expression of proteins associated with nerve regeneration. Taken together, the results of this study suggest that improving the inflammatory microenvironment and promoting nerve repair through the in situ injection of PII/NGF/NapFFY@Gel with sustained drug release may be a novel treatment for PNI.
C1 [Su, Haitao; Ye, Qiuping; Wang, Di; Liu, Anqi; Wang, Yaguang; Zhang, Ye; Weng, Lijun] Anhui Med Univ, Affiliated Hosp 2, Dept Pain, 678 Furong Rd, Hefei 230601, Peoples R China. [Su, Haitao; Ye, Qiuping; Wang, Di; Liu, Anqi; Wang, Yaguang; Zhang, Ye; Weng, Lijun] Anhui Med Univ, Affiliated Hosp 2, Dept Anesthesiol, 678 Furong Rd, Hefei 230601, Peoples R China. [Su, Haitao; Ye, Qiuping; Wang, Di; Liu, Anqi; Wang, Yaguang; Zhang, Ye; Weng, Lijun] Anhui Med Univ, Anhui Higher Educ Inst, Key Lab Anesthesiol & Perioperat Med, 678 Furong Rd, Hefei 230601, Peoples R China.
C3 Anhui Medical University; Anhui Medical University; Anhui Medical University
RP Wang, YG; Zhang, Y; Weng, LJ (corresponding author), Anhui Med Univ, Affiliated Hosp 2, Dept Pain, 678 Furong Rd, Hefei 230601, Peoples R China.; Wang, YG; Zhang, Y; Weng, LJ (corresponding author), Anhui Med Univ, Affiliated Hosp 2, Dept Anesthesiol, 678 Furong Rd, Hefei 230601, Peoples R China.; Wang, YG; Zhang, Y; Weng, LJ (corresponding author), Anhui Med Univ, Anhui Higher Educ Inst, Key Lab Anesthesiol & Perioperat Med, 678 Furong Rd, Hefei 230601, Peoples R China.
EM wangyaguang@ahmu.edu.cn; zhangy@ahmu.edu.cn; wlj512wlj@126.com
RI Liu, Anqi/HHS-8668-2022
FU Anhui Province University natural sciences fund subsidization project; Anhui Provincial Natural Science Foundation [2308085MH238]; [KJ2020A0213]
FX This work was supported by the Anhui Provincial Natural Science Foundation (No. 2308085MH238) and Anhui Province University natural sciences fund subsidization project (No. KJ2020A0213). The author thanks Dr Zhong Chen from Instrumentation and Service Center for Molecular Sciences at Westlake University for the technical assistance.
CR Allard DE, 2018, J CLIN INVEST, V128, P4727, DOI 10.1172/JCI99308 Cattin AL, 2015, CELL, V162, P1127, DOI 10.1016/j.cell.2015.07.021 Chen PW, 2015, ACTA NEUROPATHOL, V130, P605, DOI 10.1007/s00401-015-1482-4 Cisterna BA, 2020, NAT COMMUN, V11, DOI 10.1038/s41467-019-14063-8 Defrancesco-Lisowitz A, 2015, NEUROSCIENCE, V302, P174, DOI 10.1016/j.neuroscience.2014.09.027 Deibert CP, 2015, NEUROSURGERY, V77, pN17, DOI 10.1227/01.neu.0000467295.18386.90 Fang ZW, 2020, J NANOBIOTECHNOL, V18, DOI 10.1186/s12951-020-00606-5 Hervera A, 2018, NAT CELL BIOL, V20, P307, DOI 10.1038/s41556-018-0039-x Huang EJ, 2001, ANNU REV NEUROSCI, V24, P677, DOI 10.1146/annurev.neuro.24.1.677 Iizasa E, 2021, NAT COMMUN, V12, DOI 10.1038/s41467-021-22620-3 Jin BH, 2023, ADV SCI, V10, DOI 10.1002/advs.202203296 Kiliç Y, 2017, DRUG DES DEV THER, V11, P1917, DOI 10.2147/DDDT.S132401 Kim GB, 2018, BIOMATERIALS, V178, P504, DOI 10.1016/j.biomaterials.2018.03.059 Klein R, 2010, CELL, V143, P32, DOI 10.1016/j.cell.2010.09.018 Lewin GR, 1996, ANNU REV NEUROSCI, V19, P289, DOI 10.1146/annurev.ne.19.030196.001445 Li GC, 2021, SCI ADV, V7, DOI 10.1126/sciadv.abi5812 Li R, 2020, THERANOSTICS, V10, P1649, DOI 10.7150/thno.40919 Li R, 2018, BIOMATERIALS, V168, P24, DOI 10.1016/j.biomaterials.2018.03.044 Li XW, 2020, BIOMATERIALS, V245, DOI 10.1016/j.biomaterials.2020.119978 Liu P, 2019, NEURAL REGEN RES, V14, P1335, DOI 10.4103/1673-5374.253510 Liu S, 2019, NAT COMMUN, V10, DOI 10.1038/s41467-019-11190-0 Luo LH, 2021, BIOACT MATER, V6, P638, DOI 10.1016/j.bioactmat.2020.08.028 Mitchell AC, 2016, ACTA BIOMATER, V30, P1, DOI 10.1016/j.actbio.2015.11.007 Negi AS, 2008, MED RES REV, V28, P746, DOI 10.1002/med.20115 Niemi JP, 2013, J NEUROSCI, V33, P16236, DOI 10.1523/JNEUROSCI.3319-12.2013 Nong XL, 2018, NEUROCHEM RES, V43, P1058, DOI 10.1007/s11064-018-2518-7 Ohta M, 2018, INT J MOL MED, V42, P1484, DOI 10.3892/ijmm.2018.3714 Piao XH, 2017, OXID MED CELL LONGEV, V2017, DOI 10.1155/2017/7085709 Saha S, 2017, IMMUNOL REV, V280, P102, DOI 10.1111/imr.12603 Shen BY, 2017, INFLAMMATION, V40, P752, DOI 10.1007/s10753-017-0519-3 Sun J, 2024, NEUROTHERAPEUTICS, V21, DOI 10.1016/j.neurot.2024.e00347 Tan JL, 2019, ACS NANO, V13, P5616, DOI 10.1021/acsnano.9b00788 THOENEN H, 1995, SCIENCE, V270, P593, DOI 10.1126/science.270.5236.593 Wang DL, 2015, CHEM SCI, V6, P5090, DOI 10.1039/c5sc90038g Wang D, 2023, ACTA BIOMATER, V164, P111, DOI 10.1016/j.actbio.2023.03.035 Wang JY, 2024, ADV SCI, V11, DOI 10.1002/advs.202302988 Wang TT, 2015, J MOL NEUROSCI, V57, P335, DOI 10.1007/s12031-015-0623-5 Wang TT, 2015, CLIN EXP PHARMACOL P, V42, P930, DOI 10.1111/1440-1681.12445 Wang Y, 2022, MILITARY MED RES, V9, DOI 10.1186/s40779-022-00376-1 Wei S, 2022, BIOACT MATER, V18, P300, DOI 10.1016/j.bioactmat.2022.03.014 Wu CH, 2016, J BIOMED SCI, V23, DOI 10.1186/s12929-016-0223-x Wu JD, 2018, ADV MATER, V30, DOI 10.1002/adma.201805018 Xi K, 2020, NAT COMMUN, V11, DOI 10.1038/s41467-020-18265-3 Xiong XY, 2016, PROG NEUROBIOL, V142, P23, DOI 10.1016/j.pneurobio.2016.05.001 Xu D, 2019, ADV MATER, V31, DOI 10.1002/adma.201900727 Xu JH, 2021, NEURAL REGEN RES, V16, P166, DOI 10.4103/1673-5374.286978 Yao HX, 2022, IMMUNOPHARM IMMUNOT, V44, P437, DOI 10.1080/08923973.2022.2054425 Zaman R, 2019, J CONTROL RELEASE, V301, P176, DOI 10.1016/j.jconrel.2019.02.016 Zhu DS, 2021, NAT COMMUN, V12, DOI 10.1038/s41467-021-21682-7 Zhu H, 2018, CELL DEATH DIS, V9, DOI 10.1038/s41419-018-0760-1
NR 50
TC 0
Z9 0
U1 8
U2 8
PU IOP Publishing Ltd
PI BRISTOL
PA TEMPLE CIRCUS, TEMPLE WAY, BRISTOL BS1 6BE, ENGLAND
SN 1758-5082
EI 1758-5090
J9 BIOFABRICATION
JI Biofabrication
PD APR 1
PY 2025
VL 17
IS 2
DI 10.1088/1758-5090/adc340
PG 18
WC Engineering, Biomedical; Materials Science, Biomaterials
WE Science Citation Index Expanded (SCI-EXPANDED)
SC Engineering; Materials Science
GA 0RZ0N
UT WOS:001454607600001
PM 40145273
DA 2025-07-17
ER
PT J
AU Bagher, Z Ehterami, A Nasrolahi, M Azimi, M Salehi, M
AF Bagher, Zohreh Ehterami, Arian Nasrolahi, Mohammad Azimi, Maryam Salehi, Majid
TI Hesperidin promotes peripheral nerve regeneration based on tissue engineering strategy using alginate/chitosan hydrogel: in vitro and in vivo study
SO INTERNATIONAL JOURNAL OF POLYMERIC MATERIALS AND POLYMERIC BIOMATERIALS
LA English
DT Article
DE Alginate; chitosan; hesperidin; hydrogel; olfactory ecto-mesenchymal stem cells (OE-MSCs); peripheral nerve regeneration
ID MESENCHYMAL STEM-CELLS; NEURON-LIKE CELLS; DRUG-DELIVERY; CHITOSAN; DIFFERENTIATION; SCAFFOLDS; ANTIBACTERIAL; INJURY
AB About 2.8% of trauma patients suffer from peripheral nerve injury and it becomes a serious challenge in the world. Therefore, various methods and materials have been used for regenerating peripheral nerve damages. The aim of this study is to evaluate the effect of different dosages of Hesperidin on peripheral nerve regeneration. For this purpose, different concentration (0.1%, 1%, and 10% (w/v)) of Hesperidin was loaded into cross-linked alginate/chitosan hydrogel and its characters such as morphology, swelling properties, weight loss, hemo-, and cytocompatibility were evaluated. For functional analysis, the fabricated hydrogels without and with different amounts of hesperidin were administrated after creating sciatic nerve injury in a rat model, and the various experiments like walking-foot-print analysis, Hot plate latency test, gastrocnemius muscle wet weight loss, and histopathological examination were used. Our results indicated that prepared hydrogels contained the porosity of 90%, with the interconnected pores. Biodegradability of fabricated hydrogels was confirmed with weight loss assessment and the weight loss percentage was about 80% after 14 days. Moreover, hydrogels had good blood compatibility and antibacterial properties. The MTT assay indicated that the developed hydrogels do not have toxicity effect and they have ability to increase the proliferation rate of Olfactory Ecto-mesenchymal stem cells (OE-MSCs). The results of in vivo study showed that hesperidin specially the group contained 1% of hesperidin improve sciatic nerve regeneration and hesperidin could be considered as a potential material for peripheral nerve regeneration.
C1 [Bagher, Zohreh] Hazrat Rasoul Akram Hosp, Five Senses Inst, ENT & Head & Neck Res Ctr, Tehran, Iran. [Bagher, Zohreh] Hazrat Rasoul Akram Hosp, Five Senses Inst, ENT & Head & Neck Res Dept, Tehran, Iran. [Ehterami, Arian] Islamic Azad Univ, Dept Mech Engn, Sci & Res Branch, Tehran, Iran. [Nasrolahi, Mohammad] Islamic Azad Univ, Fac Tissue Engn, Dept Biomed Engn, Sci & Res Branch, Tehran, Iran. [Azimi, Maryam] Iran Univ Med Sci, Inst Immunol & Infect Dis, Immunol Res Ctr, Tehran, Iran. [Salehi, Majid] Shahroud Univ Med Sci, Sch Med, Dept Tissue Engn, Shahroud, Iran. [Salehi, Majid] Shahroud Univ Med Sci, Tissue Engn & Stem Cells Res Ctr, Shahroud, Iran.
C3 Islamic Azad University; Islamic Azad University; Iran University of Medical Sciences; Shahroud University Medical Sciences; Shahroud University Medical Sciences
RP Salehi, M (corresponding author), Shahroud Univ Med Sci, Sch Med, Dept Tissue Engn, Shahroud, Iran.
EM msalehi.te1392@gmail.com
RI ; Salehi, Majid/Q-5119-2018; Azimi, Maryam/K-2409-2019
OI Azimi Mohammadabadi, Maryam/0000-0002-6231-6073;
CR Ai A, 2019, INT J POLYM MATER PO, V68, P1133, DOI 10.1080/00914037.2018.1534114 Ali A, 2018, INT J BIOL MACROMOL, V109, P273, DOI 10.1016/j.ijbiomac.2017.12.078 [Anonymous], 2017, POLYMERS BASEL Bagher Z, 2019, MAT SCI ENG C-MATER, V101, P243, DOI 10.1016/j.msec.2019.03.068 Bagher Z, 2018, J CHEM NEUROANAT, V92, P35, DOI 10.1016/j.jchemneu.2018.05.003 Bagher Z, 2016, MOL NEUROBIOL, V53, P2397, DOI 10.1007/s12035-015-9199-x Bagher Z, 2016, J BIOMED MATER RES A, V104, P218, DOI 10.1002/jbm.a.35555 Bahram M., 2016, EMERG CONCEPTS ANAL, DOI DOI 10.5772/64301 BAIN JR, 1989, PLAST RECONSTR SURG, V83, P129, DOI 10.1097/00006534-198901000-00024 Baysal K, 2013, INT J BIOL MACROMOL, V59, P342, DOI 10.1016/j.ijbiomac.2013.04.073 Boateng JS, 2008, J PHARM SCI-US, V97, P2892, DOI 10.1002/jps.21210 Chen HN, 2017, MAT SCI ENG C-MATER, V70, P287, DOI 10.1016/j.msec.2016.08.086 Cheung RCF, 2015, MAR DRUGS, V13, P5156, DOI 10.3390/md13085156 Corciova A, 2015, J INCL PHENOM MACRO, V81, P71, DOI 10.1007/s10847-014-0434-2 Deng BY, 2015, J BIOMED MATER RES A, V103, P907, DOI 10.1002/jbm.a.35232 Dhandayuthapani B, 2011, INT J POLYM SCI, V2011, DOI 10.1155/2011/290602 Ehrnhoefer DE, 2008, NAT STRUCT MOL BIOL, V15, P558, DOI 10.1038/nsmb.1437 Ehterami A, 2019, J DRUG DELIV SCI TEC, V51, P204, DOI 10.1016/j.jddst.2019.02.032 Ehterami A, 2018, INT J BIOL MACROMOL, V117, P601, DOI 10.1016/j.ijbiomac.2018.05.184 Farzamfar S, 2019, J MOL NEUROSCI, V67, P48, DOI 10.1007/s12031-018-1209-9 Farzamfar S, 2018, CELLULOSE, V25, P1229, DOI 10.1007/s10570-017-1632-z Feng GK, 2018, J NANOMATER, V2018, DOI 10.1155/2018/1519480 Fernández M, 2010, BMC NEUROL, V10, DOI 10.1186/1471-2377-10-87 Garg A, 2001, PHYTOTHER RES, V15, P655, DOI 10.1002/ptr.1074 Gaur V, 2011, INDIAN J EXP BIOL, V49, P609 Gu XS, 2014, BIOMATERIALS, V35, P6143, DOI 10.1016/j.biomaterials.2014.04.064 Gu Y, 2014, BIOMATERIALS, V35, P2253, DOI 10.1016/j.biomaterials.2013.11.087 GUTIERREZ TJ, 2017, ADV PHYSICOCHEMICA 2 Hennink WE, 2002, ADV DRUG DELIVER REV, V54, P13, DOI 10.1016/j.addr.2012.09.009 Hoare TR, 2008, POLYMER, V49, P1993, DOI 10.1016/j.polymer.2008.01.027 Huang L, 2011, ARCH ORAL BIOL, V56, P367, DOI 10.1016/j.archoralbio.2010.10.011 Isaacs Jonathan, 2014, Hand (N Y), V9, P131, DOI 10.1007/s11552-014-9601-6 Jones S, 2016, INT J MOL SCI, V17, DOI 10.3390/ijms17091494 Kehne JH, 2017, NEUROCHEM RES, V42, P1894, DOI 10.1007/s11064-017-2275-z Khoshfetrat AB, 2016, INT J BIOL MACROMOL, V92, P892, DOI 10.1016/j.ijbiomac.2016.08.003 Kumar P, 2010, BEHAV BRAIN RES, V206, P38, DOI 10.1016/j.bbr.2009.08.028 Maher P, 2008, BIOCHEM PHARMACOL, V75, P1994, DOI 10.1016/j.bcp.2008.02.008 Menze ET, 2012, NEUROTOXICOLOGY, V33, P1265, DOI 10.1016/j.neuro.2012.07.007 Muheremu A, 2015, BIOMED RES INT, V2015, DOI 10.1155/2015/237507 Nones J, 2011, NEUROCHEM RES, V36, P1776, DOI 10.1007/s11064-011-0493-3 Nones J, 2010, NEUROCHEM RES, V35, P955, DOI 10.1007/s11064-010-0144-0 Peppas NA, 2006, ADV MATER, V18, P1345, DOI 10.1002/adma.200501612 Ratner B.D., 1976, ACS SYM SER, V31, P1, DOI DOI 10.1021/SYMPOSIUM Robinson LR, 2000, MUSCLE NERVE, V23, P863, DOI 10.1002/(SICI)1097-4598(200006)23:6<863::AID-MUS4>3.0.CO;2-0 Sachanandani NF, 2014, PLAST RECONSTR SURG, V133, P313, DOI 10.1097/01.prs.0000436856.55398.0f Salehi M, 2019, FIBER POLYM, V20, P490, DOI 10.1007/s12221-019-8939-3 Salehi M, 2019, J CELL PHYSIOL, V234, P15357, DOI 10.1002/jcp.28183 Salehi M, 2018, J PHYSIOL SCI, V68, P579, DOI 10.1007/s12576-017-0564-6 Semyari H, 2018, J BIOMATER APPL, V33, P501, DOI 10.1177/0885328218805229 Srilatha D., 2013, ISRN SPECTROSC, V2013, P534830, DOI [10.1155/2013/534830, DOI 10.1155/2013/534830] Tamilselvam K, 2013, OXID MED CELL LONGEV, V2013, DOI 10.1155/2013/102741 Wang G, 2017, BIOTECHNOL BIOTEC EQ, V31, P766, DOI 10.1080/13102818.2017.1332493 Wang W, 2012, PEPTIDES, V33, P212, DOI 10.1016/j.peptides.2012.01.006 Wang YR, 2005, ANTICANCER RES, V25, P4333 Xie JW, 2014, ACS APPL MATER INTER, V6, P9472, DOI 10.1021/am5018557 Zhu ZW, 2015, CELL MOL NEUROBIOL, V35, P273, DOI 10.1007/s10571-014-0122-1
NR 56
TC 24
Z9 24
U1 0
U2 26
PU TAYLOR & FRANCIS AS
PI OSLO
PA KARL JOHANS GATE 5, NO-0154 OSLO, NORWAY
SN 0091-4037
EI 1563-535X
J9 INT J POLYM MATER PO
JI Int. J. Polym. Mater. Polym. Biomat.
PD MAR 24
PY 2021
VL 70
IS 5
BP 299
EP 308
DI 10.1080/00914037.2020.1713781
EA JAN 2020
PG 10
WC Materials Science, Biomaterials; Polymer Science
WE Science Citation Index Expanded (SCI-EXPANDED)
SC Materials Science; Polymer Science
GA PY6DL
UT WOS:000508292400001
DA 2025-07-17
ER
PT J
AU Zhang, FS Ma, B Li, QC Zhang, M Kou, YH
AF Zhang, Fengshi Ma, Bo Li, Qicheng Zhang, Meng Kou, Yuhui
TI Chitin Conduits with Different Inner Diameters at Both Ends Combined with Dual Growth Factor Hydrogels Promote Nerve Transposition Repair in Rats
SO JOURNAL OF FUNCTIONAL BIOMATERIALS
LA English
DT Article
DE peripheral nerve injury; nerve transposition; chitin; chitosan; nerve conduits; hydrogel; vascular endothelial growth factor; nerve growth factor
ID REGENERATION; FIBERS; INJURY; AMPLIFICATION
AB Severe peripheral nerve injuries, such as deficits over long distances or proximal nerve trunk injuries, pose complex reconstruction challenges that often result in unfavorable outcomes. Innovative techniques, such as nerve transposition repair with conduit suturing, can be employed to successfully treat severe peripheral nerve damage. However, cylindrical nerve guides are typically unsuitable for nerve transposition repair. Furthermore, angiogenic and neurotrophic factors are necessary to stimulate the emergence of axonal lateral sprouts, proximal growth, and the rehabilitation of neuron structures and functions. In the current study, we used chitosan to make chitin conduits with different inner diameters at both ends, combined with gelatin methacrylate hydrogels that can continuously release dual growth factors, namely, the vascular endothelial growth factor (VEGF) and the nerve growth factor (NGF), and evaluated its impact on nerve transposition repair in rats. At 16 weeks after the operation, our findings showed that the conduit combined with the dual growth factor hydrogel significantly improved the restoration of both motor and conduction functions of the nerve. In addition, histological analysis showed significant recovery of nerve fibers, target muscles, and neurons. In conclusion, the combination of chitin conduits with different inner diameters and dual growth factor hydrogels can significantly improve the effect of nerve transposition repair, which has important potential clinical value.
C1 [Zhang, Fengshi; Ma, Bo; Li, Qicheng; Zhang, Meng; Kou, Yuhui] Peking Univ Peoples Hosp, Dept Orthoped & Trauma, Beijing 100044, Peoples R China. [Zhang, Fengshi; Ma, Bo; Li, Qicheng; Zhang, Meng; Kou, Yuhui] Peking Univ, Key Lab Trauma & Neural Regenerat, Beijing 100044, Peoples R China. [Zhang, Fengshi; Ma, Bo; Li, Qicheng; Zhang, Meng; Kou, Yuhui] Natl Ctr Trauma Med, Beijing 100044, Peoples R China.
C3 Peking University; Peking University
RP Kou, YH (corresponding author), Peking Univ Peoples Hosp, Dept Orthoped & Trauma, Beijing 100044, Peoples R China.; Kou, YH (corresponding author), Peking Univ, Key Lab Trauma & Neural Regenerat, Beijing 100044, Peoples R China.; Kou, YH (corresponding author), Natl Ctr Trauma Med, Beijing 100044, Peoples R China.
EM xmx066@pku.edu.cn; mengzh2008@bjmu.edu.cn; yuhuikou@bjmu.edu.cn
RI ; Li, Qicheng/AAH-2019-2020
OI ZHANG, Feng-shi/0000-0003-2766-3974;
FU We are grateful for the assistance of Figdraw (<uri>Figdraw.com</uri>, accessed on 25 June 2023) in the construction of some of the illustrations.
FX We are grateful for the assistance of Figdraw (<URI>Figdraw.com</URI>, accessed on 25 June 2023) in the construction of some of the illustrations.
CR An S, 2015, J TISSUE ENG REGEN M, V9, P415, DOI 10.1002/term.1833 Barnes SL, 2022, CURR OPIN NEUROL, V35, P718, DOI 10.1097/WCO.0000000000001116 Boecker A, 2019, FRONT CELL NEUROSCI, V13, DOI 10.3389/fncel.2019.00104 Cao H, 2021, SIGNAL TRANSDUCT TAR, V6, DOI 10.1038/s41392-021-00830-x Cattin AL, 2015, CELL, V162, P1127, DOI 10.1016/j.cell.2015.07.021 Deng JX, 2017, NEURAL REGEN RES, V12, P2077, DOI 10.4103/1673-5374.221167 Denk F, 2017, ANNU REV NEUROSCI, V40, P307, DOI 10.1146/annurev-neuro-072116-031121 Fadia NB, 2020, SCI TRANSL MED, V12, DOI 10.1126/scitranslmed.aav7753 Faroni A, 2015, ADV DRUG DELIVER REV, V82-83, P160, DOI 10.1016/j.addr.2014.11.010 George J, 2020, BIOTECHNOL ADV, V42, DOI 10.1016/j.biotechadv.2019.03.009 Guo H, 2016, NEURAL REGEN RES, V11, P174, DOI 10.4103/1673-5374.175067 He J, 2023, ADV HEALTHC MATER, V12, DOI 10.1002/adhm.202300395 Hussain G, 2020, INT J BIOL SCI, V16, P116, DOI 10.7150/ijbs.35653 Jiang BG, 2007, EUR NEUROL, V58, P12, DOI 10.1159/000102161 Jiang BG, 2010, ARTIF CELL BLOOD SUB, V38, P1, DOI 10.3109/10731190903495652 Jiang BG, 2006, ARTIF CELL BLOOD SUB, V34, P55, DOI 10.1080/10731190500430149 Kou YH, 2019, NEURAL REGEN RES, V14, P706, DOI 10.4103/1673-5374.247475 Kou YH, 2015, NEURAL REGEN RES, V10, P53, DOI 10.4103/1673-5374.150706 Kou YH, 2013, ARTIF CELL NANOMED B, V41, P402, DOI 10.3109/21691401.2012.762007 Kou YH, 2011, ARTIF CELL BLOOD SUB, V39, P223, DOI 10.3109/10731199.2010.533127 Kuffler DP, 2020, INT J MOL SCI, V21, DOI 10.3390/ijms21051808 Kurian AG, 2022, BIOACT MATER, V8, P267, DOI 10.1016/j.bioactmat.2021.06.027 Li C, 2021, POLYMERS-BASEL, V13, DOI 10.3390/polym13223957 Liu SY, 2021, BIOMATER SCI-UK, V9, P8221, DOI 10.1039/d1bm01377g Lopes B, 2022, INT J MOL SCI, V23, DOI 10.3390/ijms23020918 Lu CF, 2021, CNS NEUROSCI THER, V27, P805, DOI 10.1111/cns.13640 Modrak M, 2020, J NEUROSCI RES, V98, P780, DOI 10.1002/jnr.24538 Pi W, 2022, BIOFABRICATION, V14, DOI 10.1088/1758-5090/ac57a6 Pi W, 2022, NEURAL REGEN RES, V17, P1343, DOI 10.4103/1673-5374.327351 Qi ZD, 2022, FRONT PHYSIOL, V12, DOI 10.3389/fphys.2021.795623 Rao F, 2020, THERANOSTICS, V10, P1590, DOI 10.7150/thno.36272 Saffari TM, 2020, NEURAL REGEN RES, V15, P1573, DOI 10.4103/1673-5374.276327 Saio S, 2021, INT J MOL SCI, V22, DOI 10.3390/ijms222011169 Shan BH, 2024, ADV MATER, V36, DOI 10.1002/adma.202210707 Simon NG, 2016, J NEUROL NEUROSUR PS, V87, P198, DOI 10.1136/jnnp-2014-310175 Van Hoorick J, 2019, ACTA BIOMATER, V97, P46, DOI [10.1016/j.actbo.2019.07.035, 10.1016/j.actbio.2019.07.035] Wei Z, 2019, ADV DRUG DELIVER REV, V149, P95, DOI 10.1016/j.addr.2019.08.005 Yin XF, 2011, ARTIF CELL BLOOD SUB, V39, P304, DOI 10.3109/10731199.2011.574636 Yin XF, 2011, ARTIF CELL BLOOD SUB, V39, P110, DOI 10.3109/10731199.2010.506851 Yin XF, 2018, ARTIF CELL NANOMED B, V46, P646, DOI 10.1080/21691401.2018.1466145 Younes I, 2015, MAR DRUGS, V13, P1133, DOI 10.3390/md13031133 Yu F, 2019, NEURAL REGEN RES, V14, P692, DOI 10.4103/1673-5374.247473 Yu YL, 2016, AM J TRANSL RES, V8, P2897 Yuan YS, 2019, NEURAL REGEN RES, V14, P699, DOI 10.4103/1673-5374.247474 Yuan YS, 2020, FRONT NEUROSCI-SWITZ, V14, DOI 10.3389/fnins.2020.565870 Yue K, 2015, BIOMATERIALS, V73, P254, DOI 10.1016/j.biomaterials.2015.08.045 Zhang M, 2023, ADV MATER, V35, DOI 10.1002/adma.202212015 Zhang M, 2022, NEURAL REGEN RES, V17, P2600, DOI 10.4103/1673-5374.335838 Zhang M, 2022, POLYMERS-BASEL, V14, DOI 10.3390/polym14050958 Zhang PX, 2019, NEURAL REGEN RES, V14, P51, DOI 10.4103/1673-5374.243701 Zhang PX, 2015, NEURAL REGEN RES, V10, P71, DOI 10.4103/1673-5374.150709 Zhang PX, 2017, ARTIF CELL NANOMED B, V45, P1464, DOI 10.1080/21691401.2017.1373658 Zhang PX, 2011, ARTIF CELL BLOOD SUB, V39, P39, DOI 10.3109/10731199.2010.494583 Zhao YH, 2017, BIOMATERIALS, V134, P64, DOI 10.1016/j.biomaterials.2017.02.026
NR 54
TC 3
Z9 4
U1 8
U2 31
PU MDPI
PI BASEL
PA MDPI AG, Grosspeteranlage 5, CH-4052 BASEL, SWITZERLAND
EI 2079-4983
J9 J FUNCT BIOMATER
JI J. Func. Biomater.
PD SEP
PY 2023
VL 14
IS 9
DI 10.3390/jfb14090442
PG 23
WC Engineering, Biomedical; Materials Science, Biomaterials
WE Science Citation Index Expanded (SCI-EXPANDED)
SC Engineering; Materials Science
GA T4PY6
UT WOS:001077837100001
PM 37754856
OA Green Published, gold
DA 2025-07-17
ER
PT J
AU Dobbs, R Choe, S Kalmanek, E Harrington, DA Stupp, SI McVary, KT Podlasek, CA
AF Dobbs, Ryan Choe, Shawn Kalmanek, Elizabeth Harrington, Daniel A. Stupp, Samuel I. McVary, Kevin T. Podlasek, Carol A.
TI Peptide amphiphile delivery of sonic hedgehog protein promotes neurite formation in penile projecting neurons
SO NANOMEDICINE-NANOTECHNOLOGY BIOLOGY AND MEDICINE
LA English
DT Article
DE Neurite formation; Peripheral nerve regeneration; Schwann cells; Cavernous nerve injury; Pelvic ganglia; Sonic hedgehog; Peptide amphiphile nanofiber hydrogel
ID ERECTILE DYSFUNCTION; WALLERIAN DEGENERATION; CAVERNOUS NERVE; RADICAL PROSTATECTOMY; PERIPHERAL-NERVES; SCHWANN-CELLS; REGENERATION; INJURY; RAT; DEDIFFERENTIATION
AB Erectile dysfunction (ED) critically impacts quality of life in prostatectomy, diabetic and aging patients. The underlying mechanism involves cavernous nerve (CN) damage, resulting in ED in 80% of prostatectomy patients. Peptide amphiphile (PA) nanofiber hydrogel delivery of sonic hedgehog (SHH) protein to the injured CN, improves erectile function by 60% at 6 weeks after injury, by an unknown mechanism. We hypothesize that SHH is a regulator of neurite formation. SHH treatment promoted extensive neurite formation in uninjured and crushed CNs, and SHH inhibition decreased neurites >80%. Most abundant neurites were observed with continuous SHH PA treatment of crushed CNs. Once induced with SHH, neurites continued to grow. SHH rescued neurite formation when not given immediately. SHH is a critical regulator of neurite formation in peripheral neurons under uninjured and regenerative conditions, and SHH PA treatment at the time of injury/prostatectomy provides an exploitable avenue for intervention to prevent ED. Published by Elsevier Inc.
C1 [Dobbs, Ryan; Choe, Shawn; Kalmanek, Elizabeth; Podlasek, Carol A.] Univ Illinois, Dept Urol, M-C 955, Chicago, IL 60612 USA. [Harrington, Daniel A.] Univ Texas Hlth Sci Ctr Houston, UTHlth, Dept Diagnost & Biomed Sci, Houston, TX 77030 USA. [Stupp, Samuel I.] Northwestern Univ, Simpson Querrey Inst BioNanotechnol, Dept Mat Sci & Engn & Biomed Engn, Dept Chem,Feinberg Sch Med, Chicago, IL 60611 USA. [McVary, Kevin T.] Southern Illinois Univ, Div Urol, Sch Med, Springfield, IL USA. [Podlasek, Carol A.] Univ Illinois, Dept Physiol, Chicago, IL USA. [Podlasek, Carol A.] Univ Illinois, Dept Bioengn, Chicago, IL USA.
C3 University of Illinois System; University of Illinois Chicago; University of Illinois Chicago Hospital; University of Texas System; University of Texas Health Science Center Houston; Northwestern University; Feinberg School of Medicine; Southern Illinois University System; Southern Illinois University; University of Illinois System; University of Illinois Chicago; University of Illinois Chicago Hospital; University of Illinois System; University of Illinois Chicago; University of Illinois Chicago Hospital
RP Podlasek, CA (corresponding author), Univ Illinois, Dept Urol, M-C 955, Chicago, IL 60612 USA.
EM cap325@uic.edu
RI Dobbs, Ryan/AAN-7759-2021; Stupp, Samuel/B-6737-2009
OI Dobbs, Ryan/0000-0003-1397-7307; Graham, Zeth/0009-0005-1616-803X;
FU NIH/NIDDK [R01DK101536]; U.S. Army Research Office; U.S. Army Medical Research and Material Command; Northwestern University
FX NIH/NIDDK Award number R01DK101536. Peptide synthesis, purification, and characterization were performed by staff in the Peptide Synthesis Core Facility of the Simpson Querrey Institute at Northwestern University. The U.S. Army Research Office, the U.S. Army Medical Research and Material Command, and Northwestern University provided funding to develop this facility.
CR Angeloni N, 2013, J SEX MED, V10, P1240, DOI 10.1111/j.1743-6109.2012.02930.x Angeloni NL, 2011, BIOMATERIALS, V32, P1091, DOI 10.1016/j.biomaterials.2010.10.003 Bond C, 2008, BIOL REPROD, V78, P947, DOI 10.1095/biolreprod.107.064766 CARRIER S, 1995, J UROLOGY, V153, P1722, DOI 10.1016/S0022-5347(01)67512-8 Chen JK, 2002, GENE DEV, V16, P2743, DOI 10.1101/gad.1025302 Choe S, 2017, NANOMED-NANOTECHNOL, V13, P95, DOI 10.1016/j.nano.2016.08.032 Coleman MP, 1998, P NATL ACAD SCI USA, V95, P9985, DOI 10.1073/pnas.95.17.9985 Cooper MK, 1998, SCIENCE, V280, P1603, DOI 10.1126/science.280.5369.1603 Emanu JC, 2016, CURR OPIN SUPPORT PA, V10, P102, DOI 10.1097/SPC.0000000000000195 Jessen KR, 2008, GLIA, V56, P1552, DOI 10.1002/glia.20761 Jopling C, 2011, NAT REV MOL CELL BIO, V12, P79, DOI 10.1038/nrm3043 Kendirci Muammer, 2004, Clin Prostate Cancer, V3, P87, DOI 10.3816/CGC.2004.n.017 Kerschensteiner M, 2005, NAT MED, V11, P572, DOI 10.1038/nm1229 LIU HM, 1995, J NEUROPATH EXP NEUR, V54, P487, DOI 10.1097/00005072-199507000-00002 LUNDBORG G, 1994, J RECONSTR MICROSURG, V10, P345, DOI 10.1055/s-2007-1006604 Maun HR, 2010, J BIOL CHEM, V285, P26570, DOI 10.1074/jbc.M110.112284 Mirsky R, 2008, J PERIPHER NERV SYST, V13, P122, DOI 10.1111/j.1529-8027.2008.00168.x Mullerad M, 2006, J SEX MED, V3, P77, DOI 10.1111/j.1743-6109.2005.00158.x Nangle MR, 2007, EXP NEUROL, V207, P30, DOI 10.1016/j.expneurol.2007.05.011 Pace G, 2010, DISABIL REHABIL, V32, P1204, DOI 10.3109/09638280903511594 Perimenis P, 2002, EUR UROL, V41, P387, DOI 10.1016/S0302-2838(02)00032-5 Schumacher MA, 2012, GASTROENTEROLOGY, V142, P1150, DOI 10.1053/j.gastro.2012.01.029 Sunderland S.S., 1978, NERVES NERVE INJURIE User HM, 2003, J UROLOGY, V169, P1175, DOI 10.1097/01.ju.0000048974.47461.50 Vargas ME, 2007, ANNU REV NEUROSCI, V30, P153, DOI 10.1146/annurev.neuro.30.051606.094354 Wakelin SJ, 2008, IMMUNOBIOLOGY, V213, P25, DOI 10.1016/j.imbio.2007.06.006 Wang L, 2015, ASIAN J ANDROL, V17, P776, DOI 10.4103/1008-682X.154306 Xu QG, 2008, NEUROSCIENCE, V152, P877, DOI 10.1016/j.neuroscience.2008.01.060 Yang DP, 2008, MOL CELL NEUROSCI, V38, P80, DOI 10.1016/j.mcn.2008.01.017
NR 29
TC 15
Z9 17
U1 1
U2 17
PU ELSEVIER SCIENCE BV
PI AMSTERDAM
PA PO BOX 211, 1000 AE AMSTERDAM, NETHERLANDS
SN 1549-9634
EI 1549-9642
J9 NANOMED-NANOTECHNOL
JI Nanomed.-Nanotechnol. Biol. Med.
PD OCT
PY 2018
VL 14
IS 7
BP 2087
EP 2094
DI 10.1016/j.nano.2018.06.006
PG 8
WC Nanoscience & Nanotechnology; Medicine, Research & Experimental
WE Science Citation Index Expanded (SCI-EXPANDED)
SC Science & Technology - Other Topics; Research & Experimental Medicine
GA GV9RF
UT WOS:000446496900010
PM 30037776
OA Green Accepted
DA 2025-07-17
ER
PT J
AU Usal, TD Yucel, D Hasirci, V
AF Usal, Tugba Dursun Yucel, Deniz Hasirci, Vasif
TI A novel GeIMA-pHEMA hydrogel nerve guide for the treatment of peripheral nerve damages
SO INTERNATIONAL JOURNAL OF BIOLOGICAL MACROMOLECULES
LA English
DT Article
ID SCHWANN-CELLS; MECHANICAL-PROPERTIES; REGENERATION; DIFFERENTIATION; FABRICATION; CONDUITS; INJURY
AB Damage to the nervous system due to age, diseases or trauma may inhibit signal transfer along the nervous system. Nerve guides are used to treat these injuries by bridging the proximal and the distal end together. The design of the guide is very important for the reconnection of the severed axons. Methacrylated gelatin-poly(2-hydroxyethylmethacrylate) (GeIMA-pHEMA) hydrogel was produced as the outer part of the nerve guide. pHEMA was added in various amounts into GeIMA and increased the mechanical strength which is needed for the suturability of the guide. Porosity (15-70%), pore size (10-35 mu m), water content (42-92%), and mechanical strength (65-710 kPa) of GeIMA-pHEMA hydrogels were found to be suitable for nerve tissue engineering applications. Schwann cells attached and proliferated on GeIMA, GeIMA-pHEMA (5:5), and pHEMA hydrogels. Providing guidance is very important in the development of a nerve guide due to the anisotropic nature of the nerve tissue. Therefore, gelatin-poly(3-hydroxybutyrate-co-3-hydroxyvalerate) (PHBV) aligned fiber mats were used inside of the nerve guide. High degree of alignment with low deviation (r) of this mats provided PC12 cell alignment throughout the fibers. Combination of GeIMA-pHEMA (5:5) hydrogel and gelatin-PHBV aligned mat would provide an ideal nerve guide for the treatment of peripheral nerve damages. (C) 2018 Published by Elsevier B.V.
C1 [Usal, Tugba Dursun; Yucel, Deniz; Hasirci, Vasif] METU, BIOMATEN, Ctr Excellence Biomat & Tissue Engn, Ankara, Turkey. [Usal, Tugba Dursun; Hasirci, Vasif] METU, Dept Biotechnol, Ankara, Turkey. [Usal, Tugba Dursun; Hasirci, Vasif] METU, Dept Biol Sci, Ankara, Turkey. [Yucel, Deniz; Hasirci, Vasif] Acibadem Mehmet Ali Aydinlar Univ, Sch Med, Dept Histol & Embryol, Istanbul, Turkey.
C3 Middle East Technical University; Middle East Technical University; Middle East Technical University; Acibadem University
RP Hasirci, V (corresponding author), Acibadem Mehmet Ali Aydinlar Univ, Sch Med, Dept Histol & Embryol, Istanbul, Turkey.
EM vhasirci@acibadem.edu.tr
RI Hasirci, Vasif/N-5285-2018; Dursun Usal, Tugba/AAA-8296-2022; Yücel, Deniz/D-2038-2015; Yucel, Deniz/D-2038-2015
OI Yucel, Deniz/0000-0002-1373-5183
FU METU [BAP 07.02.2012-101]; METU CoE in Biomaterials and Tissue Engineering (BIOMATEN); Ministry of Development of Turkey [BAP 01.08.DPT.2003K120920-20]; Scientific and Technological Research Council of Turkey (2205 BIDEP-TUBITAK Fellowship)
FX We acknowledge the support by METU (BAP 07.02.2012-101) and METU CoE in Biomaterials and Tissue Engineering (BIOMATEN). We also gratefully acknowledge the Ministry of Development of Turkey (BAP 01.08.DPT.2003K120920-20) and the Scientific and Technological Research Council of Turkey (2205 BIDEP-TUBITAK Fellowship for TDU).
CR Almeida JF, 2011, INT J BIOL MACROMOL, V49, P948, DOI 10.1016/j.ijbiomac.2011.08.010 Arslantunali D, 2014, MED DEVICES-EVID RES, V7, P405, DOI 10.2147/MDER.S59124 Arslantunali D, 2014, J BIOMED MATER RES A, V102, P828, DOI 10.1002/jbm.a.34727 Badami AS, 2006, BIOMATERIALS, V27, P596, DOI 10.1016/j.biomaterials.2005.05.084 Bell JHA, 2012, TISSUE ENG PART B-RE, V18, P116, DOI [10.1089/ten.TEB.2011.0498, 10.1089/ten.teb.2011.0498] Borschel GH, 2003, J SURG RES, V114, P133, DOI 10.1016/S0022-4804(03)00255-5 Brinkman WT, 2003, BIOMACROMOLECULES, V4, P890, DOI 10.1021/bm0257412 Ciardelli G, 2005, BIOMACROMOLECULES, V6, P1961, DOI 10.1021/bm0500805 [Дурсун Усал Т. Dursun Usal Tugba], 2018, [Журнал Сибирского федерального университета. Серия: Биология, Zhurnal Sibirskogo federal'nogo universiteta. Seriya: Biologiya], V11, P119, DOI 10.17516/1997-1389-0054 Frantz C, 2010, J CELL SCI, V123, P4195, DOI 10.1242/jcs.023820 Ghaznavi AM, 2011, ANN PLAS SURG, V66, P273, DOI 10.1097/SAP.0b013e3181e6cff7 Grinsell D, 2014, BIOMED RES INT, V2014, DOI 10.1155/2014/698256 Gu XS, 2014, BIOMATERIALS, V35, P6143, DOI 10.1016/j.biomaterials.2014.04.064 Guo Q, 2018, J BIOMED MATER RES B, V106, P787, DOI 10.1002/jbm.b.33890 Jessen KR, 2016, J PHYSIOL-LONDON, V594, P3521, DOI 10.1113/JP270874 Lee SJ, 2017, TISSUE ENG PT A, V23, P491, DOI [10.1089/ten.tea.2016.0353, 10.1089/ten.TEA.2016.0353] Lee YS, 2011, POLYMERS-BASEL, V3, P413, DOI 10.3390/polym3010413 Levi AD, 2016, CELL TRANSPLANT, V25, P1395, DOI 10.3727/096368915X690198 Li XW, 2005, BIOMATERIALS, V26, P7002, DOI 10.1016/j.biomaterials.2005.05.094 Loh QL, 2013, TISSUE ENG PART B-RE, V19, P485, DOI [10.1089/ten.teb.2012.0437, 10.1089/ten.TEB.2012.0437] Meng W, 2008, J MATER SCI-MATER M, V19, P2799, DOI 10.1007/s10856-007-3356-3 Menorca RMG, 2013, HAND CLIN, V29, P317, DOI 10.1016/j.hcl.2013.04.002 Meyer C, 2016, CELL TRANSPLANT, V25, P159, DOI 10.3727/096368915X688010 Miguez-Pacheco V, 2015, ACTA BIOMATER, V13, P1, DOI 10.1016/j.actbio.2014.11.004 Mobini S, 2017, CURR OPIN BIOMED ENG, V4, P134, DOI 10.1016/j.cobme.2017.10.010 Nectow AR, 2012, TISSUE ENG PART B-RE, V18, P40, DOI [10.1089/ten.teb.2011.0240, 10.1089/ten.TEB.2011.0240] Nichol JW, 2010, BIOMATERIALS, V31, P5536, DOI 10.1016/j.biomaterials.2010.03.064 O'Brien J, 2000, EUR J BIOCHEM, V267, P5421, DOI 10.1046/j.1432-1327.2000.01606.x Ortuño-Lizarán I, 2016, BIOFABRICATION, V8, DOI 10.1088/1758-5090/8/4/045011 Pateman CJ, 2015, BIOMATERIALS, V49, P77, DOI 10.1016/j.biomaterials.2015.01.055 Salih V, 2009, WOODHEAD PUBL MATER, P185, DOI 10.1533/9781845695477.2.185 Schuh CMAP, 2014, CELLS TISSUES ORGANS, V200, P287, DOI 10.1159/000437091 Tao J, 2017, SCI REP-UK, V7, DOI 10.1038/srep46038 van Neerven SGA, 2017, J TISSUE ENG REGEN M, V11, P3349, DOI 10.1002/term.2248 Wu YB, 2016, BIOMATERIALS, V87, P18, DOI 10.1016/j.biomaterials.2016.02.010 Yan L, 2016, ACS APPL MATER INTER, V8, P6834, DOI 10.1021/acsami.5b12843 Yucel D, 2010, BIOMATERIALS, V31, P1596, DOI 10.1016/j.biomaterials.2009.11.013 Zadegan SA, 2015, FRONT SURG, V2, DOI 10.3389/fsurg.2015.00012
NR 38
TC 76
Z9 79
U1 0
U2 61
PU ELSEVIER SCIENCE BV
PI AMSTERDAM
PA PO BOX 211, 1000 AE AMSTERDAM, NETHERLANDS
SN 0141-8130
EI 1879-0003
J9 INT J BIOL MACROMOL
JI Int. J. Biol. Macromol.
PD JAN
PY 2019
VL 121
BP 699
EP 706
DI 10.1016/j.ijbiomac.2018.10.060
PG 8
WC Biochemistry & Molecular Biology; Chemistry, Applied; Polymer Science
WE Science Citation Index Expanded (SCI-EXPANDED)
SC Biochemistry & Molecular Biology; Chemistry; Polymer Science
GA HD2NA
UT WOS:000452346100080
DA 2025-07-17
ER
PT J
AU Xiao, JM Ding, J Yu, ZT Gao, JZ Zeng, MZ Wu, XY Su, BR Wu, CH Wei, D Sun, J Fan, HS
AF Xiao, Jiamei Ding, Jie Yu, Zhuoting Gao, Jiaze Zeng, Mingze Wu, Xiaoyang Su, Borui Wu, Chengheng Wei, Dan Sun, Jing Fan, Hongsong
TI Boronic ester bonding integrated dextran-based hydrogel patch for diabetic peripheral nerve injury treatment
SO CHEMICAL ENGINEERING JOURNAL
LA English
DT Article
DE Dextran; Boronic ester; Hydrogel patch; Microenvironment remodeling; Mitochondrial targeting; Diabetic peripheral nerve injury
AB Peripheral nerve injury (PNI) is a common clinical complication of diabetes, however, lacks effective clinical treatment due to complex pathological microenvironment. Considering both biomimetic remodeling and pathological reversal, we proposed a boronic ester bonding integrated strategy to develop dextran-based hydrogel patch with dopamine methacrylate-conjugated exosomes (mExo) immobilization. Aldehyde/phenylboronic acid difunctional dextran was synthesized to establish hydrogel skeleton and provide self-adhesion and ROS/glucose modulation capacities for neuroprotection. Meanwhile, mExo as therapeutic factors were immobilized into hydrogels via boronic ester bonding and released in pathologic response to target mitochondrial dysfunction and achieve neurotherapy. Through in vitro assays, the composite hydrogel patch was shown to reduce oxidative stress by ROS scavenging, thereby protecting the mitochondrial morphological and functional homeostasis of healthy RSC96 cells. Indeed, the sustained released exosome conjugates regulated bioenergy metabolism and alleviated mitochondrial dysfunction in hyperglycemia damaged RSC96 cells by the up-regulated expression of E-cadherin and AMPK proteins. In vivo experiments proved that through correcting diabetic pathology and targeted treatment of damaged mitochondria, the hydrogel patch inhibited neuronal apoptosis and finally promoted axon regeneration, remyelination and motor function recovery after PNI in diabetic rats. The synergistic "two-pronged" strategy of biomimetic remodeling and pathological reversal opens a promising opportunity for non-invasive treatment of diabetic PNI.
C1 [Xiao, Jiamei; Ding, Jie; Yu, Zhuoting; Gao, Jiaze; Zeng, Mingze; Wu, Xiaoyang; Su, Borui; Wu, Chengheng; Wei, Dan; Sun, Jing; Fan, Hongsong] Sichuan Univ, Coll Biomed Engn, Natl Engn Res Ctr Biomat, Chengdu 610064, Peoples R China. [Wu, Chengheng] Sichuan Univ, Inst Regulatory Sci Med Devices, Chengdu 610064, Peoples R China.
C3 Sichuan University; Sichuan University
RP Sun, J; Fan, HS (corresponding author), Sichuan Univ, Coll Biomed Engn, Natl Engn Res Ctr Biomat, Chengdu 610064, Peoples R China.
EM jingsun@scu.edu.cn; hsfan@scu.edu.cn
RI Wu, Chengheng/AAI-3104-2020; Jiaze, Gao/KYP-2145-2024
FU National Natural Science Foundation of China [52373150, 32361133548, 52303195]; Natural Science Foundation of Sichuan Province [2023NSFSC0338, 2024NSFSC1014]; National Key R & D Project of China [2022YFC2402801]; Fundamental Research Funds for the Central Universities [2023SCUH0012]
FX This work is supported by the National Natural Science Foundation of China (Grant numbers: 52373150, 32361133548, and 52303195) , Natural Science Foundation of Sichuan Province (2023NSFSC0338 and 2024NSFSC1014) , National Key R & D Project of China (2022YFC2402801) , and Fundamental Research Funds for the Central Universities (2023SCUH0012) .
CR BIRNBOIM HC, 1985, P NATL ACAD SCI USA, V82, P6820, DOI 10.1073/pnas.82.20.6820 Brownlee M, 2005, DIABETES, V54, P1615, DOI 10.2337/diabetes.54.6.1615 Cao HF, 2023, ACS NANO, V17, P13358, DOI 10.1021/acsnano.3c01612 Chen SP, 2021, ACS APPL MATER INTER, V13, P24463, DOI 10.1021/acsami.1c03821 Chen WX, 2023, CHEM ENG J, V471, DOI 10.1016/j.cej.2023.144595 Chen YT, 2024, CHEM ENG J, V492, DOI 10.1016/j.cej.2024.151868 Coppey LJ, 2001, DIABETES, V50, P1927, DOI 10.2337/diabetes.50.8.1927 Fan RR, 2023, CHEM ENG J, V478, DOI 10.1016/j.cej.2023.147148 Gan DL, 2019, ADV FUNCT MATER, V29, DOI 10.1002/adfm.201805964 Henriques-Antunes H, 2019, ACS NANO, V13, P8694, DOI 10.1021/acsnano.9b00376 Hong SH, 2020, ADV FUNCT MATER, V30, DOI 10.1002/adfm.201908497 Hu CS, 2024, CHEM ENG J, V489, DOI 10.1016/j.cej.2024.151171 Huang GY, 2017, CHEM REV, V117, P12764, DOI 10.1021/acs.chemrev.7b00094 Jin LL, 2023, BIOACT MATER, V19, P38, DOI 10.1016/j.bioactmat.2022.03.040 Kong JL, 2023, ACS NANO, V18, P4140, DOI 10.1021/acsnano.3c08734 Lee H, 2007, SCIENCE, V318, P426, DOI 10.1126/science.1147241 Liang YP, 2022, ACS NANO, V16, P3194, DOI 10.1021/acsnano.1c11040 Liu C, 2021, BIOACT MATER, V6, P3892, DOI 10.1016/j.bioactmat.2021.03.034 Liu XY, 2023, CARBOHYD POLYM, V306, DOI 10.1016/j.carbpol.2023.120578 Mergenthaler P, 2013, TRENDS NEUROSCI, V36, P587, DOI 10.1016/j.tins.2013.07.001 Narkar AR, 2016, CHEM MATER, V28, P5432, DOI 10.1021/acs.chemmater.6b01851 Singh B, 2017, SEMIN CANCER BIOL, V47, P1, DOI 10.1016/j.semcancer.2017.05.004 Sun JC, 2024, ADV MATER, V36, DOI 10.1002/adma.202312440 Wang HY, 2015, ADV MATER, V27, P3717, DOI 10.1002/adma.201501558 Wang ST, 2024, ADV FUNCT MATER, V34, DOI 10.1002/adfm.202310903 Wang YN, 2022, SCI ADV, V8, DOI 10.1126/sciadv.abm3378 Wu Y, 2023, ADV FUNCT MATER, V33, DOI 10.1002/adfm.202305992 Xia C, 2019, FREE RADICAL BIO MED, V143, P1, DOI 10.1016/j.freeradbiomed.2019.07.026 Yang GG, 2024, ADV MATER, V36, DOI 10.1002/adma.202308831 Yao YX, 2023, ACS NANO, V17, P22334, DOI 10.1021/acsnano.3c04462 Zhang BY, 2022, REDOX REP, V27, P45, DOI 10.1080/13510002.2022.2046423 Zhang F, 2018, ADV SCI, V5, DOI 10.1002/advs.201800450 Zhang JJ, 2023, ADV MATER, V35, DOI 10.1002/adma.202208571 Zhao H, 2020, BIOMATERIALS, V258, DOI 10.1016/j.biomaterials.2020.120286 Zhou M, 2022, ADV FUNCT MATER, V32, DOI 10.1002/adfm.202200269
NR 35
TC 2
Z9 2
U1 27
U2 66
PU ELSEVIER SCIENCE SA
PI LAUSANNE
PA PO BOX 564, 1001 LAUSANNE, SWITZERLAND
SN 1385-8947
EI 1873-3212
J9 CHEM ENG J
JI Chem. Eng. J.
PD OCT 15
PY 2024
VL 498
DI 10.1016/j.cej.2024.155336
EA SEP 2024
PG 15
WC Engineering, Environmental; Engineering, Chemical
WE Science Citation Index Expanded (SCI-EXPANDED)
SC Engineering
GA F3D0V
UT WOS:001308651000001
DA 2025-07-17
ER
PT J
AU Du, LB Zeng, CY Ren, XM Li, M Ma, R Gao, Y Xing, XW Wang, C Liu, ZY Liu, ZQ Zhang, W
AF Du, Longbo Zeng, Chuyang Ren, Xiaomeng Li, Meng Ma, Rui Gao, Yi Xing, Xiaowen Wang, Cui Liu, Zhongyang Liu, Zhiqiang Zhang, Wei
TI Hyaluronic Acid-Based Therapy for Alleviating Early Lipid Peroxidation in Peripheral Nerve Compression Injury Repair
SO WORLD NEUROSURGERY
LA English
DT Article
DE CD44; Extracellular matrix; Hyaluronic acid; Lipid peroxidation; Oxidative stress; Peripheral nerve injury
ID FERROPTOSIS; MICROENVIRONMENT; REGENERATION; HYDROGEL; IRON
AB BACKGROUND: Peripheral nerve injuries compromise sensory and motor functions, severely affecting patients' quality of life. Early lipid peroxidation drives oxidative stress, disrupting the regenerative microenvironment. Hyaluronic acid (HA), an essential extracellular matrix component, shows promise in mitigating oxidative damage and fostering repair.  METHODS: In a rat sciatic nerve crush model, HA hydrogel was applied to enhance retention at the injury site. Transcriptomic analysis at 24 hours postinjury identified key pathways. In vitro assays examined HA's protective effects on Schwann cells against lipid peroxidation and oxidative stress. In vivo, HA hydrogel was administered immediately (0 hour) postcrush, followed by 4-methylumbelliferonee induced inhibition of endogenous HA synthesis and exogenous HA supplementation to clarify HA's role.  RESULTS: HA treatment reduced early lipid peroxidation, upregulated glutathione metabolism, and stimulated extracellular matrix receptor interactions, notably elevating CD44 expression. In vitro, HA lowered oxidative stress and maintained Schwann cell viability. In vivo, early HA intervention mitigated muscle atrophy, preserved myelin sheaths, and improved Sciatic Functional Index scores compared to delayed or untreated controls. Inhibiting endogenous HA synthesis impaired recovery, which was partially reversed by exogenous HA.  CONCLUSIONS: Early HA intervention modulates lipid peroxidation and oxidative stress via the HA/CD44 axis, establishing a supportive microenvironment for peripheral nerve regeneration and functional recovery. These findings underscore the potential of HA-based strategies to curb early lipid peroxidation, thereby expediting nerve repair and accelerating regeneration.
C1 [Du, Longbo; Ma, Rui; Gao, Yi] Peoples Liberat Army Gen Hosp, Dept Orthoped, Med Sch, Beijing, Peoples R China. [Du, Longbo; Zeng, Chuyang; Ren, Xiaomeng; Li, Meng; Ma, Rui; Gao, Yi; Zhang, Wei] Natl Clin Res Ctr Orthoped Sports Med & Rehabil, Beijing, Peoples R China. [Du, Longbo; Zeng, Chuyang; Ren, Xiaomeng; Li, Meng; Ma, Rui; Gao, Yi; Liu, Zhongyang; Zhang, Wei] Peoples Liberat Army Gen Hosp, Sr Dept Orthoped, Med Ctr 4, Beijing, Peoples R China. [Zeng, Chuyang] Chinese Peoples Armed Police Force, Surg Clin 2, Heilongjiang Municipal Corps Hosp, Harbin, Peoples R China. [Xing, Xiaowen; Wang, Cui; Liu, Zhiqiang] Beijing Inst Basic Med Sci, Brain Sci Ctr, Beijing, Peoples R China.
C3 Chinese People's Liberation Army General Hospital; Chinese People's Liberation Army General Hospital; Academy of Military Medical Sciences - China; Institute of Basic Medical Sciences (IBMS)
RP Zhang, W (corresponding author), Natl Clin Res Ctr Orthoped Sports Med & Rehabil, Beijing, Peoples R China.; Zhang, W (corresponding author), Peoples Liberat Army Gen Hosp, Sr Dept Orthoped, Med Ctr 4, Beijing, Peoples R China.
EM bszw@hotmail.com
RI ren, xiaomeng/HLG-1166-2023; Liu, Zhongyang/AAH-1066-2021
FU Natural Science Foundation of China [82172451]; Natural Science Foundation of Beijing, China [23L20050, L232018]
FX Conflict of interest statement: This work was funded by the Natural Science Foundation of China (Grant Number: 82172451) and the Natural Science Foundation of Beijing, China (Grant Number: 23L20050, L232018) .
CR Amorim S, 2021, TRENDS BIOTECHNOL, V39, P90, DOI 10.1016/j.tibtech.2020.06.003 Buckley C, 2024, INT J PHARMACEUT, V661, DOI 10.1016/j.ijpharm.2024.124477 Chen X, 2021, AUTOPHAGY, V17, P2054, DOI 10.1080/15548627.2020.1810918 Chen YX, 2020, OXID MED CELL LONGEV, V2020, DOI 10.1155/2020/6375938 DEMEDINACELI L, 1982, EXP NEUROL, V77, P634, DOI 10.1016/0014-4886(82)90234-5 Dixon SJ, 2012, CELL, V149, P1060, DOI 10.1016/j.cell.2012.03.042 Dong XZ, 2023, SCI ADV, V9, DOI 10.1126/sciadv.adi1078 Fadia NB, 2020, SCI TRANSL MED, V12, DOI 10.1126/scitranslmed.aav7753 Fujii J, 2024, INT J MOL SCI, V25, DOI 10.3390/ijms25147544 Govindaraju P, 2019, MATRIX BIOL, V75-76, P314, DOI 10.1016/j.matbio.2018.06.004 Graça MFP, 2020, CARBOHYD POLYM, V241, DOI 10.1016/j.carbpol.2020.116364 Guan YJ, 2023, BIOACT MATER, V26, P370, DOI 10.1016/j.bioactmat.2023.02.002 Han L, 2022, MATER TODAY BIO, V16, DOI 10.1016/j.mtbio.2022.100387 Hu YN, 2022, ACS NANO, V16, P1868, DOI 10.1021/acsnano.1c11627 Huo YF, 2024, ACTA BIOMATER, V182, P28, DOI 10.1016/j.actbio.2024.05.012 Jang DG, 2020, BMB REP, V53, P491, DOI 10.5483/BMBRep.2020.53.10.156 Kobayashi T, 2020, BIOMOLECULES, V10, DOI 10.3390/biom10111525 Lee SH, 2023, FREE RADICAL BIO MED, V208, P252, DOI 10.1016/j.freeradbiomed.2023.08.014 Leng Y, 2019, MATRIX BIOL, V78-79, P236, DOI 10.1016/j.matbio.2018.08.008 Liang DG, 2023, CELL, V186, P2748, DOI 10.1016/j.cell.2023.05.003 Liu ZQ, 2022, NANO TODAY, V46, DOI 10.1016/j.nantod.2022.101625 Nelson DW, 2021, ADV HEALTHC MATER, V10, DOI 10.1002/adhm.202101329 Otto G, 2021, NAT REV NEUROSCI, V22, P456, DOI 10.1038/s41583-021-00486-0 Ouasti S, 2020, CELLS-BASEL, V9, DOI 10.3390/cells9061477 Ouyang QH, 2024, SMALL METHODS, V8, DOI 10.1002/smtd.202400513 Qiu S, 2023, NEURAL REGEN RES, V18, P664, DOI 10.4103/1673-5374.350213 Qu WR, 2021, NEURAL REGEN RES, V16, P93, DOI 10.4103/1673-5374.286956 Stockwell BR, 2022, CELL, V185, P2401, DOI 10.1016/j.cell.2022.06.003 Sun YT, 2023, BIOACT MATER, V28, P227, DOI 10.1016/j.bioactmat.2023.05.013 Suzuki K, 2017, ACTA BIOMATER, V53, P250, DOI 10.1016/j.actbio.2017.02.004 Vasvani S, 2020, INT J BIOL MACROMOL, V151, P1012, DOI 10.1016/j.ijbiomac.2019.11.066 Vigetti D, 2014, MATRIX BIOL, V35, P8, DOI 10.1016/j.matbio.2013.10.002 Wang JY, 2024, ADV SCI, V11, DOI 10.1002/advs.202302988 Wang L, 2020, SCI ADV, V6, DOI 10.1126/sciadv.abc6686 Wang SR, 2022, BIOMATERIALS, V280, DOI 10.1016/j.biomaterials.2021.121251 Wang X, 2023, J MATER CHEM B, V11, P11552, DOI 10.1039/d3tb01727c Ward R, 2014, LANCET NEUROL, V13, P1045, DOI 10.1016/S1474-4422(14)70117-6 Weng X, 2022, TRENDS ENDOCRIN MET, V33, P318, DOI 10.1016/j.tem.2022.02.002 Xu WL, 2022, NEURAL REGEN RES, V17, P2064, DOI 10.4103/1673-5374.335166 Xuan HY, 2023, ADV SCI, V10, DOI 10.1002/advs.202302519 Zhan YX, 2023, INT J NANOMED, V18, P2777, DOI 10.2147/IJN.S410092 Zheng JS, 2020, CELL METAB, V32, P920, DOI 10.1016/j.cmet.2020.10.011
NR 42
TC 0
Z9 0
U1 7
U2 7
PU ELSEVIER SCIENCE INC
PI NEW YORK
PA STE 800, 230 PARK AVE, NEW YORK, NY 10169 USA
SN 1878-8750
EI 1878-8769
J9 WORLD NEUROSURG
JI World Neurosurg.
PD MAY
PY 2025
VL 197
DI 10.1016/j.wneu.2025.123818
EA MAR 2025
PG 13
WC Clinical Neurology; Surgery
WE Science Citation Index Expanded (SCI-EXPANDED)
SC Neurosciences & Neurology; Surgery
GA 0VB0N
UT WOS:001456697700001
PM 39987976
OA hybrid
DA 2025-07-17
ER
PT J
AU Hoveizi, E
AF Hoveizi, Elham
TI Enhancement of nerve regeneration through schwann cell-mediated healing in a 3D printed polyacrylonitrile conduit incorporating hydrogel and graphene quantum dots: a study on rat sciatic nerve injury model
SO BIOMEDICAL MATERIALS
LA English
DT Article
DE peripheral nerve injuries; nerve regeneration; conduit; schwann cells; graphene quantum dots; 3D printing
ID DIFFERENTIATION; SCAFFOLD; REPAIR
AB Despite recent technological advancements, effective healing from sciatic nerve damage remains inadequate. Cell-based therapies offer a promising alternative to autograft restoration for peripheral nerve injuries, and 3D printing techniques can be used to manufacture conduits with controlled diameter and size. In this study, we investigated the potential of Wharton's jelly-derived mesenchymal stem cells (WJMSCs) differentiated into schwann cells, using a polyacrylonitrile (PAN) conduit filled with fibrin hydrogel and graphene quantum dots (GQDs) to promote nerve regeneration in a rat sciatic nerve injury model. We investigated the potential of WJMSCs, extracted from the umbilical cord, to differentiate into schwann cells and promote nerve regeneration in a rat sciatic nerve injury model. WJMSCs were 3D cultured and differentiated into schwann cells within fibrin gel for two weeks. A 3 mm defect was created in the sciatic nerve of the rat model, which was then regenerated using a conduit/fibrin, conduit covered with schwann cells in fibrin/GQDs, GQDs in fibrin, and a control group without any treatment (n = 6/group). At 10 weeks after transplantation, motor and sensory functions and histological improvement were assessed. The WJMSCs were extracted, identified, and differentiated. The differentiated cells expressed typical schwann cell markers, S100 and P75. In vivo investigations established the durability and efficacy of the conduit to resist the pressures over two months of implantation. Histological measurements showed conduit efficiency, schwann cell infiltration, and association within the fibrin gel and lumen. Rats treated with the composite hydrogel-filled PAN conduit with GQDs showed significantly higher sensorial recovery than the other groups. Histological results showed that this group had significantly more axon numbers and remyelination than others. Our findings suggest that the conduit/schwann approach has the potential to improve nerve regeneration in peripheral nerve injuries, with future therapeutic implications.
C1 [Hoveizi, Elham] Shahid Chamran Univ Ahvaz, Fac Sci, Dept Biol, Ahvaz, Iran.
C3 Shahid Chamran University of Ahvaz
RP Hoveizi, E (corresponding author), Shahid Chamran Univ Ahvaz, Fac Sci, Dept Biol, Ahvaz, Iran.
EM e.hoveizi@scu.ac.ir
FU Shahid Chamran University of Ahvazhttp://dx.doi.org/10.13039/501100005412; Iran National Science Foundation (INSF); Shahid Chamran University of Ahvaz
FX The authors are grateful of Iran National Science Foundation (INSF) and Shahid Chamran University of Ahvaz.
CR Aleemardani M, 2022, BIOMEDICINES, V10, DOI 10.3390/biomedicines10010073 Bernardi S, 2020, MOLECULES, V25, DOI 10.3390/molecules25225330 Cooney DS, 2016, SCI REP-UK, V6, DOI 10.1038/srep31306 Deng WS, 2021, REV ASSOC MED BRAS, V67, P1342, DOI 10.1590/1806-9282.20200697 Garra P, 2018, MACROMOLECULES, V51, P57, DOI 10.1021/acs.macromol.7b02185 Guo WL, 2021, PEERJ, V9, DOI 10.7717/peerj.12269 Haghshenas M, 2019, IN VITRO CELL DEV-AN, V55, P312, DOI 10.1007/s11626-019-00331-w Hoveizi E, 2022, CELL J, V24, P55, DOI 10.22074/cellj.2022.7622 Hoveizi E, 2019, J CELL PHYSIOL, V234, P10196, DOI 10.1002/jcp.27689 Huang LL, 2018, ACTA BIOMATER, V68, P223, DOI 10.1016/j.actbio.2017.12.010 Huang ZR, 2020, ACS BIOMATER SCI ENG, V6, P6344, DOI 10.1021/acsbiomaterials.0c01065 Jahromi HK, 2020, MAT SCI ENG C-MATER, V109, DOI 10.1016/j.msec.2019.110564 Vela FJ, 2020, NEURAL REGEN RES, V15, P491, DOI 10.4103/1673-5374.266068 Jiang HQ, 2020, FRONT BIOENG BIOTECH, V8, DOI 10.3389/fbioe.2020.582646 Jing W, 2019, EXP CELL RES, V375, P80, DOI 10.1016/j.yexcr.2018.12.021 Kehoe S, 2012, INJURY, V43, P553, DOI 10.1016/j.injury.2010.12.030 Liu D, 2018, SCI REP-UK, V8, DOI 10.1038/s41598-018-21652-y Marquardt LM, 2013, CURR OPIN BIOTECH, V24, P887, DOI 10.1016/j.copbio.2013.05.006 Meena P, 2021, CELL TISSUE RES, V383, P617, DOI 10.1007/s00441-020-03301-x Mobarakeh ZT, 2023, INJURY, V54, P1462, DOI 10.1016/j.injury.2023.01.041 Mohamadi F, 2018, ARTIF CELL NANOMED B, V46, P1731, DOI 10.1080/21691401.2017.1391823 Nectow AR, 2012, TISSUE ENG PART B-RE, V18, P40, DOI [10.1089/ten.teb.2011.0240, 10.1089/ten.TEB.2011.0240] Mahand SN, 2024, INT J POLYM MATER PO, V73, P817, DOI 10.1080/00914037.2023.2215376 Pardo ID, 2018, TOXICOL PATHOL, V46, P1028, DOI 10.1177/0192623318800707 Petcu EB, 2018, BIOFABRICATION, V10, DOI 10.1088/1758-5090/aaaf50 Ramezani MR, 2019, MATER CHEM PHYS, V229, P242, DOI 10.1016/j.matchemphys.2019.03.031 Roca FG, 2022, BIOMEDICINES, V10, DOI 10.3390/biomedicines10050963 Sahoo PK, 2018, NAT COMMUN, V9, DOI 10.1038/s41467-018-05647-x Sarker M, 2018, BIOTECHNOL J, V13, DOI 10.1002/biot.201700635 Sreekumar TR, 2023, INDIAN J ANIM RES, V57, P1002, DOI 10.18805/IJAR.B-4365 Takeya H, 2023, SCI REP-UK, V13, DOI 10.1038/s41598-023-39141-2 Tavakol S, 2014, J BIOMED MATER RES A, V102, P4590, DOI 10.1002/jbm.a.35117 Wang J, 2020, ACTA BIOMATER, V117, P180, DOI 10.1016/j.actbio.2020.09.037 Wang SF, 2010, INT J POLYM SCI, V2010, DOI 10.1155/2010/138686 Xu RS, 2021, CURR STEM CELL RES T, V16, P670, DOI 10.2174/1574888X16999210128193910 Xu WQ, 2023, HELIYON, V9, DOI 10.1016/j.heliyon.2023.e14626 Yan ZW, 2023, ADV FUNCT MATER, V33, DOI 10.1002/adfm.202211709 Yu XL, 2020, POLYMERS-BASEL, V12, DOI 10.3390/polym12081637 Yurie H, 2017, PLOS ONE, V12, DOI 10.1371/journal.pone.0171448 Zaminy A, 2021, NEURAL REGEN RES, V16, P1086, DOI 10.4103/1673-5374.300449 Zhao XN, 2021, STEM CELL RES THER, V12, DOI [10.1186/s13287-021-02650-w, 10.1186/s13287-021-02262-4]
NR 41
TC 8
Z9 8
U1 0
U2 17
PU IOP Publishing Ltd
PI BRISTOL
PA TEMPLE CIRCUS, TEMPLE WAY, BRISTOL BS1 6BE, ENGLAND
SN 1748-6041
EI 1748-605X
J9 BIOMED MATER
JI Biomed. Mater.
PD JAN 1
PY 2024
VL 19
IS 1
DI 10.1088/1748-605X/ad1576
PG 17
WC Engineering, Biomedical; Materials Science, Biomaterials
WE Science Citation Index Expanded (SCI-EXPANDED)
SC Engineering; Materials Science
GA DB1A7
UT WOS:001129470000001
PM 38091624
DA 2025-07-17
ER
PT J
AU Yang, QF Su, SH Liu, SC Yang, S Xu, J Zhong, YX Yang, YS Tian, LJ Tan, ZL Wang, J Yu, ZQ Shi, ZJ Liang, FG
AF Yang, Qinfeng Su, Shenghui Liu, Shencai Yang, Sheng Xu, Jing Zhong, Yixiu Yang, Yusheng Tian, Liangjie Tan, Zilin Wang, Jian Yu, Zhiqiang Shi, Zhanjun Liang, Fangguo
TI Exosomes-loaded electroconductive nerve dressing for nerve regeneration and pain relief against diabetic peripheral nerve injury
SO BIOACTIVE MATERIALS
LA English
DT Article
DE Diabetic peripheral nerve injury; Exosomes; Electroconductive hydrogel; Nerve regeneration; Pain relief
ID HYDROGEL; PROPERTY; RECOVERY; MICE
AB Over the years, electroconductive hydrogels (ECHs) have been extensively applied for stimulating nerve regeneration and restoring locomotor function after peripheral nerve injury (PNI) with diabetes, given their favorable mechanical and electrical properties identical to endogenous nerve tissue. Nevertheless, PNI causes the loss of locomotor function and inflammatory pain, especially in diabetic patients. It has been established that bone marrow stem cells-derived exosomes (BMSCs-Exos) have analgesic, anti-inflammatory and tissue regen-eration properties. Herein, we designed an ECH loaded with BMSCs-Exos (ECH-Exos) electroconductive nerve dressing to treat diabetic PNI to achieve functional recovery and pain relief. Given its potent adhesive and self -healing properties, this laminar dressing is convenient for the treatment of damaged nerve fibers by automati-cally wrapping around them to form a size-matched tube-like structure, avoiding the cumbersome implantation process. Our in vitro studies showed that ECH-Exos could facilitate the attachment and migration of Schwann cells. Meanwhile, Exos in this system could modulate M2 macrophage polarization via the NF-kappa B pathway, thereby attenuating inflammatory pain in diabetic PNI. Additionally, ECH-Exos enhanced myelinated axonal regeneration via the MEK/ERK pathway in vitro and in vivo, consequently ameliorating muscle denervation atrophy and further promoting functional restoration. Our findings suggest that the ECH-Exos system has huge prospects for nerve regeneration, functional restoration and pain relief in patients with diabetic PNI.
C1 [Yang, Qinfeng; Liu, Shencai; Yang, Sheng; Wang, Jian; Shi, Zhanjun] Southern Med Univ, Nanfang Hosp, Div Orthopaed Surg, Dept Orthopaed, Guangzhou 510515, Guangdong, Peoples R China. [Su, Shenghui] Ningde Normal Univ, Ningde Municipal Hosp, Dept Orthopaed, Ningde 352100, Fujian, Peoples R China. [Xu, Jing] Southern Med Univ, Nanfang Hosp, Dept Ophthalmol, Guangzhou 510515, Guangdong, Peoples R China. [Zhong, Yixiu] Southern Univ Sci & Technol, Jinan Univ, Shenzhen Peoples Hosp, Affiliated Hosp 1,Clin Med Coll 2,Dept Dermatol, Shenzhen 518020, Guangdong, Peoples R China. [Yang, Yusheng; Tian, Liangjie] Southern Med Univ, Nanfang Hosp, Dept Orthopaed, Div Orthopaed & Traumatol, Guangzhou 510515, Guangdong, Peoples R China. [Tan, Zilin] Southern Med Univ, Nanfang Hosp, Dept Gen Surg, Guangzhou 510515, Guangdong, Peoples R China. [Yu, Zhiqiang] Southern Med Univ, Integrated Hosp Tradit Chinese Med, Canc Ctr, Guangzhou 510515, Guangdong, Peoples R China. [Yu, Zhiqiang] Southern Med Univ, Sch Pharmaceut Sci, Guangdong Prov Key Lab New Drug Screening, Guangzhou 510515, Guangdong, Peoples R China. [Liang, Fangguo] Southern Med Univ, Nanfang Hosp, Dept Plast & Cosmet Surg, Guangzhou 510515, Guangdong, Peoples R China.
C3 Southern Medical University - China; Ningde Normal University; Southern Medical University - China; Southern University of Science & Technology; Jinan University; Southern Medical University - China; Southern Medical University - China; Southern Medical University - China; Southern Medical University - China; Southern Medical University - China
RP Shi, ZJ (corresponding author), Southern Med Univ, Nanfang Hosp, Div Orthopaed Surg, Dept Orthopaed, Guangzhou 510515, Guangdong, Peoples R China.; Yu, ZQ (corresponding author), Southern Med Univ, Integrated Hosp Tradit Chinese Med, Canc Ctr, Guangzhou 510515, Guangdong, Peoples R China.; Liang, FG (corresponding author), Southern Med Univ, Nanfang Hosp, Dept Plast & Cosmet Surg, Guangzhou 510515, Guangdong, Peoples R China.
EM yuzq@smu.edu.cn; 18719096889@163.com; 15322396396@163.com
RI yang, yusheng/I-1946-2018; Zhong, Yixiu/JXY-3342-2024; Yang, Qinfeng/GWZ-7495-2022; Jing, Xu/AAY-2160-2020; yu, zhiqiang/ADY-6090-2022; Tian, Liangjie/JIH-7683-2023
OI su, shenghui/0000-0001-7736-2884
FU President Foundation of Nanfang Hospital, Southern Medical University [2020C024]; Natural Science Foundation of Fujian Province [2021J011156]
FX This work was supported by the President Foundation of Nanfang Hospital, Southern Medical University (2020C024) and the Natural Science Foundation of Fujian Province (2021J011156) .
CR Baron A, 2020, CURR REV MUSCULOSKE, V13, P708, DOI 10.1007/s12178-020-09676-2 Bonjoch L, 2016, J PATHOL, V240, P235, DOI 10.1002/path.4771 Burahee AS, 2021, EFORT OPEN REV, V6, P743, DOI 10.1302/2058-5241.6.200129 Cai Y., ADV HEALTHC MAT Chen LL, 2021, PHYTOTHER RES, V35, P4592, DOI 10.1002/ptr.7177 Chen ZT, 2017, ACS NANO, V11, P4494, DOI 10.1021/acsnano.6b07808 Christensen MB, 2015, ANAT REC, V298, P1492, DOI 10.1002/ar.23161 Chu LW, 2020, PHYTOMEDICINE, V67, DOI 10.1016/j.phymed.2019.153166 Dai WL, 2020, CELL COMMUN SIGNAL, V18, DOI 10.1186/s12964-020-00556-3 Elsherbiny NM, 2019, INT IMMUNOPHARMACOL, V70, P16, DOI 10.1016/j.intimp.2019.01.050 Fan BY, 2021, EXP NEUROL, V341, DOI 10.1016/j.expneurol.2021.113694 Fan L, 2022, ADV SCI, V9, DOI 10.1002/advs.202105586 Fan L, 2022, ADV HEALTHC MATER, V11, DOI 10.1002/adhm.202101556 Fan L, 2021, BIOACT MATER, V6, P2754, DOI 10.1016/j.bioactmat.2021.02.005 Gao X, 2019, ADV HEALTHC MATER, V8, DOI 10.1002/adhm.201801350 Ghibaudi M, 2017, PROG NEUROBIOL, V158, P69, DOI 10.1016/j.pneurobio.2017.07.005 Glenn TD, 2013, CURR OPIN NEUROBIOL, V23, P1041, DOI 10.1016/j.conb.2013.06.010 Gonçalves NP, 2017, NAT REV NEUROL, V13, P135, DOI 10.1038/nrneurol.2016.201 Guan PF, 2022, BIOACT MATER, V10, P145, DOI 10.1016/j.bioactmat.2021.09.010 Guo HM, 2021, INT IMMUNOPHARMACOL, V99, DOI 10.1016/j.intimp.2021.107918 He L, 2020, STEM CELL RES THER, V11, DOI 10.1186/s13287-020-01781-w Huh Y, 2017, FRONT IMMUNOL, V8, DOI 10.3389/fimmu.2017.01014 Khanal M, 2018, ACTA BIOMATER, V74, P280, DOI 10.1016/j.actbio.2018.05.038 Li Q, 2021, ACTA BIOMATER, V125, P253, DOI 10.1016/j.actbio.2021.02.039 Li R, 2018, BIOMATERIALS, V168, P24, DOI 10.1016/j.biomaterials.2018.03.044 Li RT, 2022, ADV SCI, V9, DOI 10.1002/advs.202105152 Lin T, 2018, ACTA BIOMATER, V73, P326, DOI 10.1016/j.actbio.2018.04.001 Liu C, 2021, BIOACT MATER, V6, P3892, DOI 10.1016/j.bioactmat.2021.03.034 Liu K, 2022, ADV SCI, V9, DOI 10.1002/advs.202103875 Lopez-Silva TL, 2021, BIOMATERIALS, V265, DOI 10.1016/j.biomaterials.2020.120401 Luo Y, 2022, BIOACT MATER, V7, P98, DOI 10.1016/j.bioactmat.2021.05.039 Nichols JM, 2021, J NEUROINFLAMM, V18, DOI 10.1186/s12974-021-02365-y Prest TA, 2018, J BIOMED MATER RES A, V106, P450, DOI 10.1002/jbm.a.36235 Qian Y, 2020, SMALL, V16, DOI 10.1002/smll.202000796 Samadian H, 2020, INT J BIOL MACROMOL, V154, P795, DOI 10.1016/j.ijbiomac.2020.03.155 Sun GD, 2018, MAT SCI ENG C-MATER, V89, P194, DOI 10.1016/j.msec.2018.04.006 Sun RN, 2019, J CELL PHYSIOL, V234, P21947, DOI 10.1002/jcp.28758 Suto T, 2012, BRIT J ANAESTH, V109, P957, DOI 10.1093/bja/aes302 Vijayavenkataraman S, 2020, ACTA BIOMATER, V106, P54, DOI 10.1016/j.actbio.2020.02.003 Wang J, 2020, ACS NANO, V14, P12579, DOI 10.1021/acsnano.0c03570 Wei Q, 2021, ACS APPL MATER INTER, V13, P56719, DOI 10.1021/acsami.1c14781 Xin HQ, 2021, J CEREBR BLOOD F MET, V41, P1131, DOI 10.1177/0271678X20950489 Xue TY, 2021, FRONT PHARMACOL, V12, DOI 10.3389/fphar.2021.748193 Zhang FX, 2021, BIOMATERIALS, V278, DOI 10.1016/j.biomaterials.2021.121169 Zhang JM, 2020, ADV SCI, V7, DOI 10.1002/advs.202002601 Zhang X, 2020, ADV MATER INTERFACES, V7, DOI 10.1002/admi.202000225 Zhao BJ, 2021, EUR J PHARMACOL, V912, DOI 10.1016/j.ejphar.2021.174607 Zhao S, 2021, THERANOSTICS, V11, P8660, DOI 10.7150/thno.62820 Zhong ZZ, 2020, NEUROBIOL DIS, V143, DOI 10.1016/j.nbd.2020.104945 Zhou L, 2018, ACS NANO, V12, P10957, DOI 10.1021/acsnano.8b04609
NR 50
TC 59
Z9 59
U1 11
U2 109
PU KEAI PUBLISHING LTD
PI BEIJING
PA 16 DONGHUANGCHENGGEN NORTH ST, Building 5, Room 411, BEIJING, DONGCHENG DISTRICT 100009, PEOPLES R CHINA
EI 2452-199X
J9 BIOACT MATER
JI Bioact. Mater.
PD AUG
PY 2023
VL 26
BP 194
EP 215
DI 10.1016/j.bioactmat.2023.02.024
PG 22
WC Engineering, Biomedical; Materials Science, Biomaterials
WE Science Citation Index Expanded (SCI-EXPANDED)
SC Engineering; Materials Science
GA D9XD4
UT WOS:000972177400001
PM 36923267
OA Green Published, gold
DA 2025-07-17
ER
PT J
AU Joshi, A Choudhury, S Baghel, VS Ghosh, S Gupta, S Lahiri, D Ananthasuresh, GK Chatterjee, K
AF Joshi, Akshat Choudhury, Saswat Baghel, Vageesh Singh Ghosh, Souvik Gupta, Sumeet Lahiri, Debrupa Ananthasuresh, G. K. Chatterjee, Kaushik
TI 4D Printed Programmable Shape-Morphing Hydrogels as Intraoperative Self-Folding Nerve Conduits for Sutureless Neurorrhaphy
SO ADVANCED HEALTHCARE MATERIALS
LA English
DT Article
DE 4D printing; hydrogels; nerve-guiding conduits; peripheral nerve injury; tissue engineering
ID REGENERATION
AB There are only a few reports of implantable 4D printed biomaterials, most of which exhibit slow deformations rendering them unsuitable for in situ surgical deployment. In this study, a hydrogel system is engineered with defined swelling behaviors, which demonstrated excellent printability in extrusion-based 3D printing and programmed shape deformations post-printing. Shape deformations of the spatially patterned hydrogels with defined infill angles are computationally predicted for a variety of 3D printed structures, which are subsequently validated experimentally. The gels are coated with gelatin-rich nanofibers to augment cell growth. 3D-printed hydrogel sheets with pre-programmed infill patterns rapidly self-rolled into tubes in vivo to serve as nerve-guiding conduits for repairing sciatic nerve defects in a rat model. These 4D-printed hydrogels minimized the complexity of surgeries by tightly clamping the resected ends of the nerves to assist in the healing of peripheral nerve damage, as revealed by histological evaluation and functional assessments for up to 45 days. This work demonstrates that 3D-printed hydrogels can be designed for programmed shape changes by swelling in vivo to yield 4D-printed tissue constructs for the repair of peripheral nerve damage with the potential to be extended in other areas of regenerative medicine.
C1 [Joshi, Akshat; Choudhury, Saswat; Chatterjee, Kaushik] Indian Inst Sci, Ctr Biosyst Sci & Engn, Bangalore 560012, India. [Baghel, Vageesh Singh; Ananthasuresh, G. K.] Indian Inst Sci, Dept Mech Engn, Bangalore 560012, India. [Ghosh, Souvik; Lahiri, Debrupa] Indian Inst Technol Roorkee, Dept Met & Mat Engn, Biomat & Multiscale Mech Lab, Roorkee 247667, India. [Ghosh, Souvik] Indian Inst Technol Roorkee, Dept Biotechnol, Mol Endocrinol Lab, Roorkee 247667, India. [Gupta, Sumeet] Maharshi Markandeshwar Univ, Dept Pharm, Mullana 133207, India. [Chatterjee, Kaushik] Indian Inst Sci, Dept Mat Engn, Bangalore 560012, India.
C3 Indian Institute of Science (IISC) - Bangalore; Indian Institute of Science (IISC) - Bangalore; Indian Institute of Technology System (IIT System); Indian Institute of Technology (IIT) - Roorkee; Indian Institute of Technology System (IIT System); Indian Institute of Technology (IIT) - Roorkee; Indian Institute of Science (IISC) - Bangalore
RP Chatterjee, K (corresponding author), Indian Inst Sci, Dept Mat Engn, Bangalore 560012, India.
EM kchatterjee@iisc.ac.in
RI ; Ghosh, Souvik/KDO-2630-2024; Chatterjee, Kaushik/AGN-9820-2022; Choudhury, Saswat/ADV-5739-2022; Gupta, Sumeet/AAN-1797-2021; Joshi, Akshat/JVY-7719-2024
OI Chatterjee, Kaushik/0000-0002-7204-2926; Baghel, Vageesh Singh/0000-0001-5057-3083; JOSHI, AKSHAT/0009-0001-6293-3995; Choudhury, Saswat/0000-0001-9172-7536; Ghosh, Souvik/0000-0002-6524-0887
FU Science and Engineering Research Board (SERB), Government of India [IPA/2020/000025]; IoE Postdoctoral Fellowship of the Indian Institute of Science; Prime Minister's Research Fellowship
FX A.J. and S.C. contributed equally to this work. The authors acknowledge support from the Science and Engineering Research Board (SERB), Government of India (IPA/2020/000025). A.J. is supported by the IoE Postdoctoral Fellowship of the Indian Institute of Science. S.C. is supported by the Prime Minister's Research Fellowship.
CR Alshebly YS, 2021, EUR POLYM J, V159, DOI 10.1016/j.eurpolymj.2021.110708 Anseloni VCZ, 2003, J NEUROSCI METH, V131, P93, DOI 10.1016/S0165-0270(03)00241-3 Apsite I, 2020, BIOFABRICATION, V12, DOI 10.1088/1758-5090/ab94cf BAIN JR, 1989, PLAST RECONSTR SURG, V83, P129, DOI 10.1097/00006534-198901000-00024 Bandyopadhyay A, 2022, J BIOMED MATER RES A, V110, P884, DOI 10.1002/jbm.a.37336 Cattin AL, 2015, CELL, V162, P1127, DOI 10.1016/j.cell.2015.07.021 Chathuranga H, 2022, ADV MATER TECHNOL-US, V7, DOI 10.1002/admt.202100447 Chen CM, 2019, ADV FUNCT MATER, V29, DOI 10.1002/adfm.201806899 Cheong H, 2022, CHEM ENG J, V445, DOI 10.1016/j.cej.2022.136641 Choi J, 2015, 3D PRINT ADDIT MANUF, V2, P159, DOI 10.1089/3dp.2015.0039 Choong YYC, 2020, APPL MATER TODAY, V18, DOI 10.1016/j.apmt.2019.100515 Constante G, 2021, ACS APPL MATER INTER, V13, P12767, DOI 10.1021/acsami.0c18608 Cui CX, 2020, BIOFABRICATION, V12, DOI 10.1088/1758-5090/aba502 del Barrio E, 2019, ADV OPT MATER, V7, DOI 10.1002/adom.201900598 Ding AX, 2022, ADV MATER, V34, DOI 10.1002/adma.202109394 Ding Z, 2017, SCI ADV, V3, DOI 10.1126/sciadv.1602890 Distler T, 2020, ACTA BIOMATER, V101, P1, DOI 10.1016/j.actbio.2019.08.044 Dorishetty P, 2020, ADV COLLOID INTERFAC, V281, DOI 10.1016/j.cis.2020.102163 Dowdall T, 2005, PHARMACOL BIOCHEM BE, V80, P93, DOI 10.1016/j.pbb.2004.10.016 Faroni A, 2015, ADV DRUG DELIVER REV, V82-83, P160, DOI 10.1016/j.addr.2014.11.010 Gaudet AD, 2011, J NEUROINFLAMM, V8, DOI 10.1186/1742-2094-8-110 Ghosh S, 2020, ACS APPL BIO MATER, V3, P5796, DOI 10.1021/acsabm.0c00534 Gladman AS, 2016, NAT MATER, V15, P413, DOI [10.1038/NMAT4544, 10.1038/nmat4544] Jain RK, 2005, NAT BIOTECHNOL, V23, P821, DOI 10.1038/nbt0705-821 Kim SH, 2020, BIOMATERIALS, V260, DOI 10.1016/j.biomaterials.2020.120281 Kirillova A, 2017, ADV MATER, V29, DOI 10.1002/adma.201703443 Lai JH, 2021, MATER DESIGN, V205, DOI 10.1016/j.matdes.2021.109699 Li R, 2018, BIOMATERIALS, V168, P24, DOI 10.1016/j.biomaterials.2018.03.044 Lui YS, 2019, ACTA BIOMATER, V92, P19, DOI 10.1016/j.actbio.2019.05.005 MacEwan MR, 2016, FRONT NEUROSCI-SWITZ, V10, DOI 10.3389/fnins.2016.00557 Momeni F, 2017, MATER DESIGN, V122, P42, DOI 10.1016/j.matdes.2017.02.068 Mu T, 2018, COMPOS SCI TECHNOL, V160, P169, DOI 10.1016/j.compscitech.2018.03.018 Mulakkal MC, 2018, MATER DESIGN, V160, P108, DOI 10.1016/j.matdes.2018.09.009 Narupai B, 2021, ADV FUNCT MATER, V31, DOI 10.1002/adfm.202011012 Pabari A, 2010, J PLAST RECONSTR AES, V63, P1941, DOI 10.1016/j.bjps.2009.12.010 Petta D, 2018, ACS BIOMATER SCI ENG, V4, P3088, DOI 10.1021/acsbiomaterials.8b00416 Podstawczyk D, 2020, ADDIT MANUF, V34, DOI 10.1016/j.addma.2020.101275 Rastogi P, 2019, CHEM ENG J, V366, P264, DOI 10.1016/j.cej.2019.02.085 Shin M, 2019, ACTA BIOMATER, V95, P165, DOI 10.1016/j.actbio.2018.10.028 Singh A, 2018, ACS APPL MATER INTER, V10, P43327, DOI 10.1021/acsami.8b11677 Singh YP, 2019, ACS APPL MATER INTER, V11, P33684, DOI 10.1021/acsami.9b11644 Spiegel CA, 2020, ADV FUNCT MATER, V30, DOI 10.1002/adfm.201907615 Subash A, 2020, EUR POLYM J, V134, DOI 10.1016/j.eurpolymj.2020.109771 Tao, 2020, SCI ADV, V6 Urciuolo A, 2020, NAT BIOMED ENG, V4, P901, DOI 10.1038/s41551-020-0568-z Uribe-Gomez J, 2021, ACS APPL BIO MATER, V4, P1720, DOI 10.1021/acsabm.0c01495 Wan X, 2022, ADDIT MANUF, V53, DOI 10.1016/j.addma.2022.102689 Wang J, 2020, ACS NANO, V14, P12579, DOI 10.1021/acsnano.0c03570 Wei HQ, 2017, ACS APPL MATER INTER, V9, P876, DOI 10.1021/acsami.6b12824 Wu HZ, 2021, ACS APPL MATER INTER, V13, P12679, DOI 10.1021/acsami.0c17429 Yao L, 2010, BIOMATERIALS, V31, P5789, DOI 10.1016/j.biomaterials.2010.03.081 Yavitt FM, 2022, ACS BIOMATER SCI ENG, DOI 10.1021/acsbiomaterials.1c01450 Ye WS, 2020, MATER DESIGN, V192, DOI 10.1016/j.matdes.2020.108757 Zhang FH, 2019, COMPOS PART A-APPL S, V125, DOI 10.1016/j.compositesa.2019.105571 Zhang JF, 2022, ADV MATER TECHNOL-US, V7, DOI 10.1002/admt.202101568 Zhang K, 2015, SCI REP-UK, V5, DOI 10.1038/srep11011 Zhang LC, 2020, ADV SCI, V7, DOI 10.1002/advs.201903553 Zhao B, 2019, NEUROSCI LETT, V705, P259, DOI 10.1016/j.neulet.2019.01.017 Zhao HB, 2020, NANOSCALE, V12, P14976, DOI 10.1039/d0nr03785k Zhao YT, 2017, ACS OMEGA, V2, P7471, DOI 10.1021/acsomega.7b01003 Zhu W, 2018, MATER TODAY, V21, P951, DOI 10.1016/j.mattod.2018.04.001 Zolfagharian A, 2018, SENSOR ACTUAT A-PHYS, V274, P231, DOI 10.1016/j.sna.2018.03.034
NR 62
TC 40
Z9 40
U1 10
U2 97
PU WILEY
PI HOBOKEN
PA 111 RIVER ST, HOBOKEN 07030-5774, NJ USA
SN 2192-2640
EI 2192-2659
J9 ADV HEALTHC MATER
JI Adv. Healthc. Mater.
PD SEP
PY 2023
VL 12
IS 24
DI 10.1002/adhm.202300701
EA APR 2023
PG 13
WC Engineering, Biomedical; Nanoscience & Nanotechnology; Materials Science, Biomaterials
WE Science Citation Index Expanded (SCI-EXPANDED)
SC Engineering; Science & Technology - Other Topics; Materials Science
GA U3QJ2
UT WOS:000975876400001
PM 37017130
OA Green Accepted
DA 2025-07-17
ER
PT J
AU Huo, YF Cheng, YN Dong, XZ Cheng, Q Liang, XY Duan, P Yu, YL Yan, LS Qiu, T Pan, ZY Dai, HL
AF Huo, Yuanfang Cheng, Yannan Dong, Xianzhen Cheng, Qiang Liang, Xinyue Duan, Ping Yu, Yongle Yan, Lesan Qiu, Tong Pan, Zhenyu Dai, Honglian
TI Pleiotropic effects of nitric oxide sustained-release system for peripheral nerve repair
SO ACTA BIOMATERIALIA
LA English
DT Article
DE NO; Nanoparticles; Injectable hydrogel; Regeneration microenvironment; Peripheral nerve regeneration
ID CONDUITS; CELLS
AB The regenerative microenvironment after peripheral nerve injury is imbalanced and difficult to rebalance, which is mainly affected by inflammation, oxidative stress, and inadequate blood supply. The difficulty in remodeling the nerve regeneration microenvironment is the main reason for slow nerve regeneration. Traditional drug treatments have certain limitations, such as difficulty in penetrating the blood -nerve barrier and lack of pleiotropic effects. Therefore, there is an urgent need to build multifunctional nerve grafts that can effectively regulate the regenerative microenvironment and promote nerve regeneration. Nitric oxide (NO), a highly effective gas transmitter with diatomic radicals, is an important regulator of axonal growth and migration, synaptic plasticity, proliferation of neural precursor cells, and neuronal survival. Moreover, NO provides potential anti -inflammation, anti -oxidation, and blood vessel promotion applications. However, excess NO may cause cell death and neuroinflammatory cell damage. The prerequisite for NO treatment of peripheral nerve injury is that it is gradually released over time. In this study, we constructed an injectable NO slow -release system with two main components, including macromolecular NO donor nanoparticles (mPEG-P(MSNO-EG) nanoparticles, NO -NPs) and a carrier for the nanoparticles, mPEG-PA-PP injectable temperature -sensitive hydrogel. Due to the multiple physiological regulation of NO and better physiological barrier penetration, the conduit effectively regulates the inflammatory response and oxidative stress of damaged peripheral nerves, promotes nerve vascularization, and nerve regeneration and docking, accelerating the nerve regeneration process. Statement of significance The slow regeneration speed of peripheral nerves is mainly due to the destruction of the regeneration microenvironment. Neural conduits with drug delivery capabilities have the potential to improve the microenvironment of nerve regeneration. However, traditional drugs are hindered by the blood nerve barrier and cannot effectively target the injured area. NO, an endogenous gas signaling molecule, can freely cross the blood nerve barrier and act on target cells. However, excessive NO can lead to cell apoptosis. In this study, a NO sustained -release system was constructed to regulate the microenvironment of nerve regeneration through various pathways and promote nerve regeneration. (c) 2024 Acta Materialia Inc. Published by Elsevier Ltd. All rights are reserved, including those for text and data mining, AI training, and similar technologies.
C1 [Huo, Yuanfang; Dong, Xianzhen; Cheng, Qiang; Liang, Xinyue; Yan, Lesan; Qiu, Tong; Dai, Honglian] Wuhan Univ Technol, Biomed Mat & Engn Res Ctr Hubei Prov, State Key Lab Adv Technol Mat Synth & Proc, Wuhan 430070, Peoples R China. [Cheng, Yannan; Duan, Ping; Yu, Yongle; Pan, Zhenyu] Wuhan Univ, Dept Orthoped Trauma & Microsurg, Zhongnan Hosp, Wuhan 430071, Peoples R China. [Dai, Honglian] Wuhan Univ Technol, Adv Engn Technol Res Inst, Zhongshan 528400, Peoples R China.
C3 Wuhan University of Technology; Wuhan University; Wuhan University of Technology
RP Dai, HL (corresponding author), Wuhan Univ Technol, Biomed Mat & Engn Res Ctr Hubei Prov, State Key Lab Adv Technol Mat Synth & Proc, Wuhan 430070, Peoples R China.; Pan, ZY (corresponding author), Wuhan Univ, Dept Orthoped Trauma & Microsurg, Zhongnan Hosp, Wuhan 430071, Peoples R China.
EM zn000382@whu.edu.cn; daihonglian@whut.edu.cn
RI Liang, Xinyue/ABE-6501-2021; Yan, Lesan/D-9276-2013
OI Yan, Lesan/0000-0003-3616-9628
FU National Natural Science Foundation of China [52372272, 32201109, 32360234]; Guangdong Basic and Applied Basic Research Foundation [2022B1515120052, 2021A1515110557]; Key Basic Research Program of Shenzhen [JCYJ20200109150218836]; Self-innovation Research Funding Project of Hanjiang Laboratory [HJL202202A002]
FX This work was supported by grants from the National Natural Science Foundation of China (52372272 , 32201109 , 32360234) , the Guangdong Basic and Applied Basic Research Foundation (2022B1515120052, 2021A1515110557) , the Key Basic Research Program of Shenzhen (JCYJ20200109150218836) , and the Self-innovation Research Funding Project of Hanjiang Laboratory (HJL202202A002) .
CR Bertleff MJOE, 2005, J HAND SURG-AM, V30A, P513, DOI 10.1016/j.jhsa.2004.12.009 Bess E, 2011, PLOS ONE, V6, DOI 10.1371/journal.pone.0020848 Chaudhuri O, 2016, NAT MATER, V15, P326, DOI [10.1038/NMAT4489, 10.1038/nmat4489] CHEN LY, 2022, TRANSL RES, V245, P82, DOI 10.1016/j.trsl.2022.02.004 Cheng AW, 2003, DEV BIOL, V258, P319, DOI 10.1016/S0012-1606(03)00120-9 Chiueh CC, 1999, ANN NY ACAD SCI, V890, P301, DOI 10.1111/j.1749-6632.1999.tb08007.x Di Meo S, 2016, OXID MED CELL LONGEV, V2016, DOI 10.1155/2016/1245049 DINERMAN JL, 1994, P NATL ACAD SCI USA, V91, P4214, DOI 10.1073/pnas.91.10.4214 Dong XZ, 2023, SCI ADV, V9, DOI 10.1126/sciadv.adi1078 Dubovy P, 2013, INT REV NEUROBIOL, V108, P173, DOI 10.1016/B978-0-12-410499-0.00007-1 Echeverry S, 2013, EXP NEUROL, V240, P205, DOI 10.1016/j.expneurol.2012.11.013 Geissler J, 2019, INJURY, V50, pS64, DOI 10.1016/j.injury.2019.10.051 Gordge MP, 1998, EXP NEPHROL, V6, P12 Grinsell D, 2014, BIOMED RES INT, V2014, DOI 10.1155/2014/698256 Guix FX, 2005, PROG NEUROBIOL, V76, P126, DOI 10.1016/j.pneurobio.2005.06.001 Habre SB, 2018, ANN PLAS SURG, V80, P252, DOI 10.1097/SAP.0000000000001252 Hackel D, 2012, ANN NY ACAD SCI, V1257, P199, DOI 10.1111/j.1749-6632.2012.06499.x Hollenberg SM, 2009, CRIT CARE, V13, DOI 10.1186/cc7706 Horst BG, 2018, NITRIC OXIDE-BIOL CH, V77, P65, DOI 10.1016/j.niox.2018.04.011 Ivanova VO, 2020, INT J MOL SCI, V21, DOI 10.3390/ijms21030981 KALLIO PK, 1993, J HAND SURG-BRIT EUR, V18B, P97, DOI 10.1016/0266-7681(93)90205-T KALOMIRI DE, 1994, MICROSURG, V15, P506, DOI 10.1002/micr.1920150714 Kojima H, 1999, ANGEW CHEM INT EDIT, V38, P3209, DOI 10.1002/(SICI)1521-3773(19991102)38:21<3209::AID-ANIE3209>3.0.CO;2-6 Labroo P, 2017, J NEURAL ENG, V14, DOI 10.1088/1741-2552/aa867d Lan XZ, 2021, J CONTROL RELEASE, V330, P1264, DOI 10.1016/j.jconrel.2020.11.036 Lau HK, 2015, BIOMACROMOLECULES, V16, P28, DOI 10.1021/bm501361c Li RJ, 2014, CELL BIOCHEM BIOPHYS, V68, P449, DOI 10.1007/s12013-013-9742-1 Lim EMF, 2021, J NEUROINFLAMM, V18, DOI 10.1186/s12974-021-02108-z Meek MF, 2008, ANN PLAS SURG, V60, P110, DOI 10.1097/SAP.0b013e31804d441c MURPHY S, 1993, TRENDS NEUROSCI, V16, P323, DOI 10.1016/0166-2236(93)90109-Y Nakamura T, 2011, ANTIOXID REDOX SIGN, V14, P1479, DOI 10.1089/ars.2010.3570 Oliveira CJR, 2003, FREE RADICAL BIO MED, V35, P381, DOI 10.1016/S0891-5849(03)00311-3 Qian Y, 2021, MATER TODAY, V51, P165, DOI 10.1016/j.mattod.2021.09.014 RAND MJ, 1995, ANNU REV PHYSIOL, V57, P659 Rauhala Pekka, 2005, Toxicol Appl Pharmacol, V207, P91, DOI 10.1016/j.taap.2005.02.028 Shen JJ, 2021, ACS APPL MATER INTER, V13, P50785, DOI 10.1021/acsami.1c16138 Singh VK, 2022, INJURY, V53, P1308, DOI 10.1016/j.injury.2022.01.031 Soundararajan L, 2023, CELL SIGNAL, V101, DOI 10.1016/j.cellsig.2022.110496 Sun YT, 2023, BIOACT MATER, V28, P227, DOI 10.1016/j.bioactmat.2023.05.013 Ward MR, 2011, MOL THER, V19, P1323, DOI 10.1038/mt.2011.52 Xian JA, 2013, FISH SHELLFISH IMMUN, V35, P2032, DOI 10.1016/j.fsi.2013.10.014 Xu QH, 2017, BIOMACROMOLECULES, V18, P1411, DOI 10.1021/acs.biomac.7b00142 Zhang SS, 2021, J CONTROL RELEASE, V335, P637, DOI 10.1016/j.jconrel.2021.05.044 Zhou HF, 2014, ACS NANO, V8, P7305, DOI 10.1021/nn502372n ZIELASEK J, 1995, NEUROSCI LETT, V184, P129, DOI 10.1016/0304-3940(94)11187-N
NR 45
TC 9
Z9 9
U1 13
U2 36
PU ELSEVIER SCI LTD
PI London
PA 125 London Wall, London, ENGLAND
SN 1742-7061
EI 1878-7568
J9 ACTA BIOMATER
JI Acta Biomater.
PD JUL 1
PY 2024
VL 182
BP 28
EP 41
DI 10.1016/j.actbio.2024.05.012
EA JUN 2024
PG 14
WC Engineering, Biomedical; Materials Science, Biomaterials
WE Science Citation Index Expanded (SCI-EXPANDED)
SC Engineering; Materials Science
GA WZ2P6
UT WOS:001258633600001
PM 38761961
DA 2025-07-17
ER
PT J
AU Najafi, H Farahavar, G Jafari, M Abolmaali, SS Azarpira, N Tamaddon, AM
AF Najafi, Haniyeh Farahavar, Ghazal Jafari, Mahboobeh Abolmaali, Samira Sadat Azarpira, Negar Tamaddon, Ali Mohammad
TI Harnessing the Potential of Self-Assembled Peptide Hydrogels for Neural Regeneration and Tissue Engineering
SO MACROMOLECULAR BIOSCIENCE
LA English
DT Review
DE axonogenesis; injectable hydrogels; neural regeneration; self-assembled peptides; tissue engineering
ID EXTRACELLULAR-MATRIX; NERVE REPAIR; CELLS; SCAFFOLDS; RECOVERY; BRAIN; PERSPECTIVES; TRANSITION; THERAPY
AB Spinal cord injury, traumatic brain injury, and neurosurgery procedures usually lead to neural tissue damage. Self-assembled peptide (SAP) hydrogels, a type of innovative hierarchical nanofiber-forming peptide sequences serving as hydrogelators, have emerged as a promising solution for repairing tissue defects and promoting neural tissue regeneration. SAPs possess numerous features, such as adaptable morphologies, biocompatibility, injectability, tunable mechanical stability, and mimicking of the native extracellular matrix. This review explores the capacity of neural cell regeneration and examines the critical aspects of SAPs in neuroregeneration, including their biochemical composition, topology, mechanical behavior, conductivity, and degradability. Additionally, it delves into the latest strategies involving SAPs for central or peripheral neural tissue engineering. Finally, the prospects of SAP hydrogel design and development in the realm of neuroregeneration are discussed. In this review, an overview of the process of neural cell regeneration and SAP hydrogels as neural scaffolds is provided. Then, the desirable attributes exhibited by SAPs are discussed. Furthermore, the potential utilization of SAPs as carriers for delivering bioactive substances to injured areas, while also addressing the challenges associated with the clinical implementation of SAPs, is examined. image
C1 [Najafi, Haniyeh; Abolmaali, Samira Sadat; Tamaddon, Ali Mohammad] Shiraz Univ Med Sci, Pharmaceut Nanotechnol Dept, Shiraz 7146864685, Iran. [Farahavar, Ghazal; Jafari, Mahboobeh; Abolmaali, Samira Sadat; Tamaddon, Ali Mohammad] Shiraz Univ Med Sci, Ctr Nanotechnol Drug Delivery, Shiraz 7146864685, Iran. [Azarpira, Negar] Shiraz Univ Med Sci, Transplant Res Ctr, Shiraz 7193711351, Iran. [Tamaddon, Ali Mohammad] Shiraz Univ Med Sci, Dept Pharmaceut, Shiraz 7146864685, Iran.
C3 Shiraz University of Medical Science; Shiraz University of Medical Science; Shiraz University of Medical Science; Shiraz University of Medical Science
RP Tamaddon, AM (corresponding author), Shiraz Univ Med Sci, Pharmaceut Nanotechnol Dept, Shiraz 7146864685, Iran.; Tamaddon, AM (corresponding author), Shiraz Univ Med Sci, Ctr Nanotechnol Drug Delivery, Shiraz 7146864685, Iran.; Tamaddon, AM (corresponding author), Shiraz Univ Med Sci, Dept Pharmaceut, Shiraz 7146864685, Iran.
EM amtamadon@sums.ac.ir
RI Tamaddon, Ali/E-8829-2015; Azarpira, Negar/U-4784-2017; Najafi, Haniyeh/HPD-2889-2023; Jafari, Mah/AAY-5388-2020; Abolmaali, Samira/L-9227-2016
OI Najafi, Haniyeh/0000-0003-1444-633X; Tamaddon, Ali Mohammad/0000-0001-6066-3074;
FU Shiraz University of Medical Sciences (SUMS)
FX The authors acknowledged the support of Shiraz University of Medical Sciences (SUMS).
CR Abolmaali SS, 2014, J INORG ORGANOMET P, V24, P977, DOI 10.1007/s10904-014-0067-3 Aloe L, 2015, CURR NEUROPHARMACOL, V13, P294, DOI 10.2174/1570159X13666150403231920 Alshehri S, 2021, BIOMACROMOLECULES, V22, P2094, DOI 10.1021/acs.biomac.1c00205 Arioz I, 2018, ACS APPL MATER INTER, V10, P308, DOI 10.1021/acsami.7b16509 Bajic A, 2024, BIOMIMETICS-BASEL, V9, DOI 10.3390/biomimetics9030140 Bakhtiary N, 2023, POLYMERS-BASEL, V15, DOI 10.3390/polym15051068 Berns EJ, 2014, BIOMATERIALS, V35, P185, DOI 10.1016/j.biomaterials.2013.09.077 Bertouille J, 2023, SMALL, V19, DOI 10.1002/smll.202206795 Bertucci C, 2019, BRAIN RES BULL, V152, P265, DOI 10.1016/j.brainresbull.2019.07.016 Besser RR, 2020, BIOMATER SCI-UK, V8, P591, DOI 10.1039/c9bm01430f Bitar Khalil N, 2014, Biomed Eng Comput Biol, V6, P13, DOI 10.4137/BECB.S10961 Bittner Sean M., 2018, Bioprinting, V12, pe00032, DOI 10.1016/j.bprint.2018.e00032 Blackiston DJ, 2009, CELL CYCLE, V8, P3527, DOI 10.4161/cc.8.21.9888 Boerboom A, 2016, FRONT MOL NEUROSCI, V10, DOI 10.3389/fnmol.2017.00038 Boni R, 2018, J BIOMED SCI, V25, DOI 10.1186/s12929-018-0491-8 Bosch-Queralt M, 2023, NEUROBIOL DIS, V176, DOI 10.1016/j.nbd.2022.105952 Branco MC, 2010, BIOMATERIALS, V31, P9527, DOI 10.1016/j.biomaterials.2010.08.047 Budday S, 2017, ACTA BIOMATER, V48, P319, DOI 10.1016/j.actbio.2016.10.036 Bustamante-Torres M, 2021, GELS-BASEL, V7, DOI 10.3390/gels7040182 Butt AM, 2023, BRAIN RES, V1819, DOI 10.1016/j.brainres.2023.148533 Carvalho CR, 2019, FRONT BIOENG BIOTECH, V7, DOI 10.3389/fbioe.2019.00337 Cavanaugh M, 2019, J FUNCT BIOMATER, V10, DOI 10.3390/jfb10020024 Chakraborty P., 2018, ACS NANO, V13, P175 Chanoumidou K, 2020, GLIA, V68, P705, DOI 10.1002/glia.23733 Chen AJ, 2018, NANOMEDICINE-UK, V13, P1067, DOI 10.2217/nnm-2017-0389 Chen CM, 2019, ADV FUNCT MATER, V29, DOI 10.1002/adfm.201806899 Cheng G, 2011, SOFT MATTER, V7, P1326, DOI 10.1039/c0sm00408a Cheng TY, 2013, BIOMATERIALS, V34, P2005, DOI 10.1016/j.biomaterials.2012.11.043 Cigognini D, 2011, PLOS ONE, V6, DOI 10.1371/journal.pone.0019782 Clarke D. E., 2018, ANGEW CHEM-GER EDIT, V57, P7713 Clarke E. C., 2011, NEURAL TISSUE BIOMEC, P40 Cui GH, 2016, MOL NEUROBIOL, V53, P1108, DOI 10.1007/s12035-014-9069-y Cunha C, 2011, INT J NANOMED, V6, P943, DOI 10.2147/IJN.S17292 Czyzewski W, 2024, CELLS-BASEL, V13, DOI 10.3390/cells13020148 Dahri M, 2022, COMPUT BIOL MED, V144, DOI 10.1016/j.compbiomed.2022.105386 Doblado LR, 2021, FRONT NANOTECHNOL, V3, DOI 10.3389/fnano.2021.643507 Du EY, 2020, POLYM J, V52, P947, DOI 10.1038/s41428-020-0351-8 Dvir T., 2020, NANO ENABLED MEDICAL, P382 Eckes KM, 2018, ACS OMEGA, V3, P1635, DOI 10.1021/acsomega.7b01641 Engler AJ, 2006, CELL, V126, P677, DOI 10.1016/j.cell.2006.06.044 Falcone N, 2023, ADV HEALTHC MATER, V12, DOI 10.1002/adhm.202301096 Farber PL, 2021, ADV WOUND CARE, V10, P461, DOI 10.1089/wound.2019.1114 Feng F, 2023, SCI ADV, V9, DOI 10.1126/sciadv.adg0234 Franze K, 2013, ANNU REV BIOMED ENG, V15, P227, DOI 10.1146/annurev-bioeng-071811-150045 Fuertes-Llanos MA, 2024, CURR MED CHEM, V31, P1332, DOI 10.2174/0929867330666230408203820 Galler KM, 2010, J AM CHEM SOC, V132, P3217, DOI 10.1021/ja910481t Gao MY, 2017, J BIOACT COMPAT POL, V32, P45, DOI 10.1177/0883911516653146 Gao YW, 2023, PHARMACEUTICS, V15, DOI 10.3390/pharmaceutics15020482 Gao Y, 2015, NEURAL REGEN RES, V10, P1003, DOI 10.4103/1673-5374.158369 Gelain F, 2006, PLOS ONE, V1, DOI 10.1371/journal.pone.0000119 Gelain F, 2021, NPJ REGEN MED, V6, DOI 10.1038/s41536-020-00116-w Gelain F, 2010, J CONTROL RELEASE, V145, P231, DOI 10.1016/j.jconrel.2010.04.026 Gersey ZC, 2017, NEUROSURG FOCUS, V42, DOI 10.3171/2016.12.FOCUS16474 Ghosh A, 2012, J AM CHEM SOC, V134, P3647, DOI 10.1021/ja211113n Goel R, 2015, J MATER CHEM B, V3, P5849, DOI 10.1039/c5tb00652j Goktas M, 2015, BIOMACROMOLECULES, V16, P1247, DOI 10.1021/acs.biomac.5b00041 Gómez RM, 2018, GLIA, V66, P1267, DOI 10.1002/glia.23282 Gonzalez-Perez F, 2013, INT REV NEUROBIOL, V108, P257, DOI 10.1016/B978-0-12-410499-0.00010-1 Grade S, 2017, NPJ REGEN MED, V2, DOI 10.1038/s41536-017-0033-0 Green RA, 2010, SCI TECHNOL ADV MAT, V11, DOI 10.1088/1468-6996/11/1/014107 Gull N, 2019, BIO MONOMERS FOR GREEN POLYMERIC COMPOSITE MATERIALS, P175 Guo JS, 2015, NEURAL REGENERATION, P229, DOI 10.1016/B978-0-12-801732-6.00014-8 Habibi N, 2016, NANO TODAY, V11, P41, DOI 10.1016/j.nantod.2016.02.004 Habila N, 2020, FRONT CHEM, V8, DOI 10.3389/fchem.2020.00217 Hadavi D, 2016, FRONT BIOENG BIOTECH, V4, DOI 10.3389/fbioe.2016.00049 Han Y, 2024, COMPOS PART B-ENG, V273, DOI 10.1016/j.compositesb.2024.111241 Hasanzadeh E, 2023, MATER TODAY BIO, V20, DOI 10.1016/j.mtbio.2023.100614 Hayami T, 2010, ELECTR COMMUN JPN, V93, P50, DOI 10.1002/ecj.10065 Thi TTH, 2020, FRONT CHEM, V8, DOI 10.3389/fchem.2020.00019 Hogrebe NJ, 2018, ACTA BIOMATER, V70, P110, DOI 10.1016/j.actbio.2018.01.031 Horgan CC, 2016, ACTA BIOMATER, V38, P11, DOI 10.1016/j.actbio.2016.04.038 Howell B, 2014, PLOS ONE, V9, DOI 10.1371/journal.pone.0114938 Huang YH, 2015, FRONT HUM NEUROSCI, V9, DOI 10.3389/fnhum.2015.00586 Huo YH, 2023, CHEMBIOCHEM, V24, DOI 10.1002/cbic.202200582 Hussey GS, 2018, NAT REV MATER, V3, P159, DOI 10.1038/s41578-018-0023-x Hutson TH, 2019, NAT REV NEUROL, V15, P732, DOI 10.1038/s41582-019-0280-3 Hutson TH, 2019, SCI TRANSL MED, V11, DOI 10.1126/scitranslmed.aaw2064 Jain D, 2020, NEURAL REGEN RES, V15, P573, DOI 10.4103/1673-5374.266907 Jain R, 2020, ACS BIOMATER SCI ENG, V6, P2832, DOI 10.1021/acsbiomaterials.9b01998 Janipour Z, 2023, ACS APPL BIO MATER, V6, P4620, DOI 10.1021/acsabm.3c00389 Jin G., 2014, MATER SCI ENG, V45, P681 Jing W, 2018, CHEM ENG J, V345, P566, DOI 10.1016/j.cej.2018.04.044 Kehoe S, 2012, INJURY, V43, P553, DOI 10.1016/j.injury.2010.12.030 Khairnar BD, 2023, J MATER SCI, V58, P9834, DOI 10.1007/s10853-023-08654-6 Köhli P, 2021, CELLS-BASEL, V10, DOI 10.3390/cells10112955 Koss KM, 2016, ACTA BIOMATER, V44, P2, DOI 10.1016/j.actbio.2016.08.026 Koutsopoulos S, 2013, ACTA BIOMATER, V9, P5162, DOI 10.1016/j.actbio.2012.09.010 Koutsopoulos S, 2009, P NATL ACAD SCI USA, V106, P4623, DOI 10.1073/pnas.0807506106 Kulkarni N., 2023, ACS OMEGA, V8, P3570 Kumar VB, 2023, J PHYS CHEM B, V127, P1857, DOI 10.1021/acs.jpcb.2c06751 Lee KZ, 2023, MOLECULES, V28, DOI 10.3390/molecules28134988 Lee NR, 2013, BIOMACROMOLECULES, V14, P3267, DOI 10.1021/bm400876s Levin M., 2012, ANNU REV BIOMED ENG, V14, P323 Li JJ, 2023, MEDICINE, V102, DOI 10.1097/MD.0000000000032653 Li Q., 2014, J BIOMED MATER RES, V102, P2000 Li YR, 2023, J MATER CHEM B, V11, P6443, DOI 10.1039/d3tb00200d Liang X., 2016, BIOMATERIALS, V82, P207 Liu H., 2020, ACS APPL MATER INTER, V12 Long KR, 2018, NEURON, V99, P702, DOI 10.1016/j.neuron.2018.07.013 Lu C., 2018, ACS BIOMATER SCI ENG, V4, P3005 Ma LL, 2020, MILITARY MED RES, V7, DOI 10.1186/s40779-020-00238-8 Macaya D, 2012, BIOMED MATER, V7, DOI 10.1088/1748-6041/7/1/012001 Makinde ZO, 2020, LANGMUIR, V36, P11292, DOI 10.1021/acs.langmuir.0c01944 Manley NC, 2017, STEM CELL TRANSL MED, V6, P1917, DOI 10.1002/sctm.17-0065 Markx G. H., 2008, ORGANOGENESIS, V4, P17 Matson JB, 2011, CURR OPIN SOLID ST M, V15, P225, DOI 10.1016/j.cossms.2011.08.001 Maziarz A, 2016, STEM CELL RES THER, V7, DOI 10.1186/s13287-016-0312-5 McCaig CD, 2009, J CELL SCI, V122, P4267, DOI 10.1242/jcs.023564 McKinnon DD, 2014, BIOMACROMOLECULES, V15, P2808, DOI 10.1021/bm500731b Meng QY, 2023, STEM CELL REV REP, V19, P2612, DOI 10.1007/s12015-023-10609-y Miah M., 2021, FRONT CELL NEUROSCI, P469 Mijiddorj B, 2020, B CHEM SOC JPN, V93, P969, DOI 10.1246/bcsj.20190376 Miyata S., 2017, BIOCHIM BIOPHYS ACTA, V1861, P2434 Mizumoto S, 2015, CURR OPIN STRUC BIOL, V34, P35, DOI 10.1016/j.sbi.2015.06.004 Moeendarbary E, 2017, NAT COMMUN, V8, DOI 10.1038/ncomms14787 Moshayedi P, 2016, BIOMATERIALS, V105, P145, DOI 10.1016/j.biomaterials.2016.07.028 Mu R., 2024, BIOACT MATER, V35, P207 Najafi H, 2022, STEM CELL RES THER, V13, DOI 10.1186/s13287-022-03045-1 Najafi H, 2021, BIO-DES MANUF, V4, P735, DOI 10.1007/s42242-021-00149-0 Najafi H, 2021, J CONTROL RELEASE, V337, P1, DOI 10.1016/j.jconrel.2021.07.016 Najafi H, 2021, SOFT MATTER, V17, P57, DOI 10.1039/d0sm01299h Negah SS, 2019, ACTA BIOMATER, V92, P132, DOI 10.1016/j.actbio.2019.05.010 Niemczyk B, 2018, J NEURAL ENG, V15, DOI 10.1088/1741-2552/aacbab Niese L, 2020, SOFT MATTER, V16, DOI 10.1039/d0sm01603a Nilbratt M, 2010, J CELL MOL MED, V14, P1476, DOI 10.1111/j.1582-4934.2009.00916.x Pakulska MM, 2012, BIOMED MATER, V7, DOI 10.1088/1748-6041/7/2/024101 Pelot NA, 2019, J NEURAL ENG, V16, DOI 10.1088/1741-2552/aaeb0c Peressotti S, 2021, ACS BIOMATER SCI ENG, V7, P4136, DOI 10.1021/acsbiomaterials.1c00030 Petrova V, 2021, INT J MOL SCI, V22, DOI 10.3390/ijms22041798 Prest TA, 2018, J BIOMED MATER RES A, V106, P450, DOI 10.1002/jbm.a.36235 Pugliese R, 2020, MATER DESIGN, V194, DOI 10.1016/j.matdes.2020.108901 Pugliese R, 2018, ACTA BIOMATER, V66, P258, DOI 10.1016/j.actbio.2017.11.026 Rho JY, 2019, NAT COMMUN, V10, DOI 10.1038/s41467-019-12586-8 Riva ER, 2024, BIOMATER SCI-UK, V12, P1371, DOI 10.1039/d3bm01163a Rodriguez AL, 2018, J TISSUE ENG REGEN M, V12, pE1571, DOI 10.1002/term.2582 Rodriguez AL, 2014, J MATER CHEM B, V2, P7771, DOI 10.1039/c4tb01391c Rose JC, 2017, NANO LETT, V17, P3782, DOI 10.1021/acs.nanolett.7b01123 Sahab Negah S., 2017, MOL NEUROBIOL, V54, P8062 Samadian H, 2020, INT J BIOL MACROMOL, V154, P795, DOI 10.1016/j.ijbiomac.2020.03.155 Samadikuchaksaraei A, 2007, J NEUROENG REHABIL, V4, DOI 10.1186/1743-0003-4-15 Sánchez-Fernández JA, 2023, POLYMERS-BASEL, V15, DOI 10.3390/polym15061365 Scelsi A, 2019, J BIOMED MATER RES A, V107, P535, DOI 10.1002/jbm.a.36568 Sedighi M, 2023, POLYMERS-BASEL, V15, DOI 10.3390/polym15051160 Seidlits SK, 2010, BIOMATERIALS, V31, P3930, DOI 10.1016/j.biomaterials.2010.01.125 Sieminski AL, 2007, CELL BIOCHEM BIOPHYS, V49, P73, DOI 10.1007/s12013-007-0046-1 Silva GA, 2004, SCIENCE, V303, P1352, DOI 10.1126/science.1093783 Sitoci-Ficici KH, 2018, ACTA NEUROCHIR, V160, P449, DOI 10.1007/s00701-017-3389-4 Stukel J. M., 2016, TISSUE ENG, V22, P182 Subramanian A, 2009, J BIOMED SCI, V16, DOI 10.1186/1423-0127-16-108 Sun W., 2023, ADV COLLOID INTERFAC Sun Y, 2016, ACS APPL MATER INTER, V8, P25923, DOI 10.1021/acsami.6b06895 Sun YN, 2020, POLYM TEST, V81, DOI 10.1016/j.polymertesting.2019.106283 Sun YQ, 2017, BIOMED MATER, V12, DOI 10.1088/1748-605X/12/1/015007 Sur S, 2015, BIOMATER SCI-UK, V3, P520, DOI 10.1039/c4bm00326h Sur S, 2013, BIOMATERIALS, V34, P4749, DOI 10.1016/j.biomaterials.2013.03.025 Takahashi H, 2016, ADV HEALTHC MATER, V5, P1931, DOI 10.1002/adhm.201600197 Thompson RE, 2018, BIOMATERIALS, V162, P208, DOI 10.1016/j.biomaterials.2018.02.013 Thrivikraman G, 2018, BIOMATERIALS, V150, P60, DOI 10.1016/j.biomaterials.2017.10.003 Tian LL, 2015, REGEN BIOMATER, V2, P31, DOI 10.1093/rb/rbu017 Tian YF, 2013, BIOMATER SCI-UK, V1, P1037, DOI [10.1039/c3bm60161g, 10.1039/C3BM60161G] Tupone MG, 2021, FRONT BIOENG BIOTECH, V09, DOI 10.3389/fbioe.2021.639765 Tysseling VM, 2010, J NEUROSCI RES, V88, P3161, DOI 10.1002/jnr.22472 Tysseling-Mattiace VM, 2008, J NEUROSCI, V28, P3814, DOI 10.1523/JNEUROSCI.0143-08.2008 VandenBerg MA, 2020, ACS NANO, V14, P5491, DOI 10.1021/acsnano.9b09610 Vasung L, 2019, NEUROIMAGE, V187, P226, DOI 10.1016/j.neuroimage.2018.07.041 Velmurugan BK, 2019, J CELL PHYSIOL, V234, P8443, DOI 10.1002/jcp.27769 Verma P, 2005, J NEUROSCI, V25, P331, DOI 10.1523/JNEUROSCI.3073-04.2005 Wang H., 2023, SMART MAT MED, V4, P492 Wang JA, 2015, MAT SCI ENG C-MATER, V46, P140, DOI 10.1016/j.msec.2014.10.019 Wang M., 2016, COLLOID SURFACE, V150 Wang Q, 2022, FRONT CELL NEUROSCI, V16, DOI 10.3389/fncel.2022.836931 Wang T.-W., 2017, NANOSCALE, V9 Wang WG, 2020, POLYMERS-BASEL, V12, DOI 10.3390/polym12122946 Wang XQ, 2023, WIRES NANOMED NANOBI, V15, DOI 10.1002/wnan.1847 Wellman S. M., 2017, UNDERSTANDING INFLAM, P2582 Wiseman T. M., 2021, TISSUE ENG, V27, P1007 Wu EC, 2012, ADV FUNCT MATER, V22, P456, DOI 10.1002/adfm.201101905 Wu XL, 2017, REGEN BIOMATER, V4, P21, DOI 10.1093/rb/rbw034 Xiao LY, 2023, ADV MATER, V35, DOI 10.1002/adma.202304896 Xiao ZY, 2020, FRONT CELL DEV BIOL, V8, DOI 10.3389/fcell.2020.00820 Xie J, 2017, ADV MATER INTERFACES, V4, DOI 10.1002/admi.201700684 Xu T, 2020, ANN TRANSPL, V25, DOI 10.12659/AOT.924093 Xue CB, 2018, J TISSUE ENG REGEN M, V12, pE1143, DOI 10.1002/term.2449 Yadav N, 2020, BIOMATER SCI-UK, V8, P84, DOI 10.1039/c9bm01304k Yaguchi A, 2021, NAT COMMUN, V12, DOI 10.1038/s41467-021-26896-3 Yan LW, 2017, NEUROREPORT, V28, P1008, DOI 10.1097/WNR.0000000000000873 Yang B, 2022, BIOACT MATER, V15, P103, DOI 10.1016/j.bioactmat.2021.11.032 Yang CY, 2021, J MATER CHEM B, V9, P567, DOI 10.1039/d0tb01605e Yang HN, 2013, NEUROSCI LETT, V556, P63, DOI 10.1016/j.neulet.2013.09.063 Yang K., 2023, ADV FIBER MATER, P18 Yang K., 2014, ACS NANO, V8, P7822 Yang RR, 2017, RSC ADV, V7, P41098, DOI 10.1039/c7ra06614g Yang SH, 2020, THERANOSTICS, V10, P8227, DOI 10.7150/thno.44276 Yu XD, 2007, CHINESE MED J-PEKING, V120, P1438, DOI 10.1097/00029330-200708020-00011 Zhang RJ, 2022, ORAL DIS, V28, P723, DOI 10.1111/odi.13785 Zhang Z, 2022, NANO RES, V15, P1433, DOI 10.1007/s12274-021-3684-5 Zhong J., 2020, BIOMATER SCI-UK, V8, P2755 Zhu R, 2019, EXP NEUROL, V319, DOI 10.1016/j.expneurol.2019.112963 Zottig X, 2019, SMALL, V15, DOI 10.1002/smll.201901806 Zou ZW, 2010, J BIOMED MATER RES A, V95A, P1125, DOI 10.1002/jbm.a.32910
NR 200
TC 4
Z9 4
U1 13
U2 34
PU WILEY-V C H VERLAG GMBH
PI WEINHEIM
PA POSTFACH 101161, 69451 WEINHEIM, GERMANY
SN 1616-5187
EI 1616-5195
J9 MACROMOL BIOSCI
JI Macromol. Biosci.
PD JUN
PY 2024
VL 24
IS 6
DI 10.1002/mabi.202300534
EA APR 2024
PG 19
WC Biochemistry & Molecular Biology; Materials Science, Biomaterials; Polymer Science
WE Science Citation Index Expanded (SCI-EXPANDED)
SC Biochemistry & Molecular Biology; Materials Science; Polymer Science
GA UM4S9
UT WOS:001198759200001
PM 38547473
DA 2025-07-17
ER
PT J
AU Zhan, YX Zhou, ZK Chen, M Gong, X
AF Zhan, Yongxin Zhou, Zekun Chen, Miao Gong, Xu
TI Photothermal Treatment of Polydopamine Nanoparticles@Hyaluronic Acid Methacryloyl Hydrogel Against Peripheral Nerve Adhesion in a Rat Model of Sciatic Nerve
SO INTERNATIONAL JOURNAL OF NANOMEDICINE
LA English
DT Article
DE peripheral nerve adhesion; sciatic nerve; HSP72; PDA; PTT; HA
ID RECURRENT; REGENERATION; INJURY; INHIBITION; NEUROLYSIS; REDUCTION; REPAIR; GRAFT
AB Purpose: Peripheral nerve adhesion occurs following injury and surgery. Functional impairment leading by peripheral nerve adhesion remains challenging for surgeons. Local tissue overexpression of heat shock protein (HSP) 72 can reduce the occurrence of adhesion. This study aims to develop a photothermal material polydopamine nanoparticles@Hyaluronic acid methacryloyl hydrogel (PDA NPs@HAMA) and evaluate their efficacy for preventing peripheral nerve adhesion in a rat sciatic nerve adhesion model. Materials and Methods: PDA NPs@HAMA was prepared and characterized. The safety of PDA NPs@HAMA was evaluated. Seventy-two rats were randomly assigned to one of the following four groups: the control group; the hyaluronic acid (HA) group; the polydopamine nanoparticles (PDA) group and the PDA NPs@HAMA group (n = 18 per group). Six weeks after surgery, the scar formation was evaluated by adhesion scores and biomechanical and histological examinations. Nerve function was assessed with electrophysiological examination, sensorimotor analysis and gastrocnemius muscle weight measurements. Results: There were significant differences in the score on nerve adhesion between the groups (p < 0.001). Multiple comparisons indicated that the score was significantly lower in the PDA NPs@HAMA group (95% CI: 0.83, 1.42) compared with the control group (95% CI: 1.86, 2.64; p = 0.001). Motor nerve conduction velocity and muscle compound potential of the PDA NPs@HAMA group were higher than the control group's. According to immunohistochemical analysis, the PDA NPs@HAMA group expressed more HSP72, less alpha-smooth muscle actin (alpha-SMA), and had fewer inflammatory reactions than the control group. Conclusion: In this study, a new type of photo-cured material with a photothermic effect was designed and synthesized-PDA NPs@HAMA. The photothermic effect of PDA NPs@HAMA protected the nerve from adhesion to preserve the nerve function in the rat sciatic nerve adhesion model. This effectively prevented adhesion-related damage.
C1 [Zhan, Yongxin; Zhou, Zekun; Chen, Miao; Gong, Xu] First Hosp Jilin Univ, Orthoped Ctr, Dept Hand & Podiatr Surg, Changchun 130021, Peoples R China. [Zhan, Yongxin; Zhou, Zekun; Chen, Miao; Gong, Xu] First Hosp Jilin Univ, Jilin Prov Key Lab Tissue Repair Reconstruct & Reg, Changchun 130021, Peoples R China. [Gong, Xu] First Hosp Jilin Univ, Orthoped Ctr, Dept Hand & Podiatr Surg, 1 Xin Min St, Changchun 130021, Jilin, Peoples R China.
C3 Jilin University; Jilin University; Jilin University
RP Gong, X (corresponding author), First Hosp Jilin Univ, Orthoped Ctr, Dept Hand & Podiatr Surg, 1 Xin Min St, Changchun 130021, Jilin, Peoples R China.
EM gongxu@jlu.edu.cn
CR Abe Y, 2005, BRIT J PLAST SURG, V58, P533, DOI 10.1016/j.bjps.2004.05.012 Amadio PC, 2009, J HAND SURG-AM, V34A, P1320, DOI 10.1016/j.jhsa.2009.04.031 BAIN JR, 1989, PLAST RECONSTR SURG, V83, P129, DOI 10.1097/00006534-198901000-00024 Baltu Y, 2017, J PLAST SURG HAND SU, V51, P259, DOI 10.1080/2000656X.2016.1241790 Bruxel MA, 2019, BIOCHIMIE, V156, P33, DOI 10.1016/j.biochi.2018.09.011 Cobianchi S, 2014, EXP NEUROL, V255, P1, DOI 10.1016/j.expneurol.2014.02.008 Dam-Hieu Phong, 2005, Neurosurgery, V56, P425, DOI 10.1227/01.NEU.0000156845.41626.E9 Dong RY, 2020, PLOS ONE, V15, DOI 10.1371/journal.pone.0244301 Dy CJ, 2018, J HAND SURG-AM, V43, P360, DOI 10.1016/j.jhsa.2018.01.013 Fang D, 2021, J MATER CHEM B, V9, P8659, DOI 10.1039/d1tb01202a Gaspar MP, 2016, J SHOULDER ELB SURG, V25, P2057, DOI 10.1016/j.jse.2016.09.013 Ghosh N, 2023, CNS NEUROL DISORD-DR, V22, P761, DOI 10.2174/1871527321666220414094149 Healy C, 2007, J HAND SURG-BRIT EUR, V32E, P289, DOI 10.1016/j.jhsb.2007.01.004 Hellebrekers BWJ, 2011, BRIT J SURG, V98, P1503, DOI 10.1002/bjs.7657 Huo JJ, 2021, CHEM SOC REV, V50, P8762, DOI 10.1039/d1cs00074h Kikuchi K, 2020, INT J MOL SCI, V21, DOI 10.3390/ijms21113972 Kokkalis Zinon T, 2010, J Shoulder Elbow Surg, V19, P91, DOI 10.1016/j.jse.2009.12.019 Lan SM, 2017, BIOMED MATER, V12, DOI 10.1088/1748-605X/aa6f1a Lee JY, 2014, MICROSURG, V34, P562, DOI 10.1002/micr.22274 Lemke A, 2018, ACTA BIOMATER, V66, P335, DOI 10.1016/j.actbio.2017.11.042 Li LF, 2022, SMALL, V18, DOI 10.1002/smll.202107705 Li YY, 2021, LIFE SCI, V276, DOI 10.1016/j.lfs.2021.119422 Liu XM, 2020, ADV HEALTHC MATER, V9, DOI 10.1002/adhm.202000076 Liu YL, 2013, ADV MATER, V25, P1353, DOI 10.1002/adma.201204683 Lu JH, 2021, CHEM REC, V21, P781, DOI 10.1002/tcr.202000170 Luo XJ, 2012, J NEUROSCI RES, V90, P1261, DOI 10.1002/jnr.22810 MARBER MS, 1993, CIRCULATION, V88, P1264, DOI 10.1161/01.CIR.88.3.1264 Mulhall KJ, 2002, CLIN ORTHOP RELAT R, P258, DOI 10.1097/01.blo.0000022175.66847.40 Ohsumi H, 2005, PLAST RECONSTR SURG, V116, P823, DOI 10.1097/01.prs.0000176893.44656.8e Özgenel GY, 2003, J NEUROSURG, V98, P371, DOI 10.3171/jns.2003.98.2.0371 Pan ZQ, 2020, CELL SIGNAL, V71, DOI 10.1016/j.cellsig.2020.109606 Papatheodorou LK, 2015, J HAND SURG-AM, V40, P987, DOI 10.1016/j.jhsa.2015.02.031 Park G, 2008, J INVEST DERMATOL, V128, P2429, DOI 10.1038/jid.2008.103 Petersen J, 1996, NEUROSURGERY, V38, P976, DOI 10.1097/00006123-199605000-00025 Pettinger J, 2017, ANGEW CHEM INT EDIT, V56, P3536, DOI 10.1002/anie.201611907 Riccio M, 2019, J CELL PHYSIOL, V234, P3362, DOI 10.1002/jcp.27299 Shakeri-Zadeh A, 2014, LASER MED SCI, V29, P847, DOI 10.1007/s10103-013-1399-x Shin YH, 2021, J TISSUE ENG REGEN M, V15, P1023, DOI 10.1002/term.3249 Shintani K, 2018, J NEUROSURG, V129, P815, DOI 10.3171/2017.4.JNS162522 Sigen A, 2020, BIOMACROMOLECULES, V21, P2229, DOI 10.1021/acs.biomac.0c00196 Soltani AM, 2013, PLAST RECONSTR SURG, V132, P114, DOI 10.1097/PRS.0b013e318290faba Tang XM, 2019, MOL MED REP, V20, P205, DOI 10.3892/mmr.2019.10240 Urano H, 2016, PLOS ONE, V11, DOI 10.1371/journal.pone.0164572 Wang L, 2021, DIS MODEL MECH, V14, DOI 10.1242/dmm.049029 Wang Q, 2020, J CELL BIOCHEM, V121, P1649, DOI 10.1002/jcb.29399 Xu JM, 2000, J HAND SURG-AM, V25A, P93 Yan JG, 2015, MUSCLE NERVE, V51, P229, DOI 10.1002/mus.24281 Zhang YX, 2020, ACS APPL MATER INTER, V12, P40031, DOI 10.1021/acsami.0c10145 Zhou C, 2018, BIOMATER SCI-UK, V6, P1946, DOI 10.1039/c8bm00473k Zhou Y, 2016, AM J PATHOL, V186, P816, DOI 10.1016/j.ajpath.2015.11.016 Zhu KN, 2022, ACS NANO, V16, P11136, DOI 10.1021/acsnano.2c03971
NR 51
TC 7
Z9 8
U1 11
U2 40
PU DOVE MEDICAL PRESS LTD
PI ALBANY
PA PO BOX 300-008, ALBANY, AUCKLAND 0752, NEW ZEALAND
SN 1178-2013
J9 INT J NANOMED
JI Int. J. Nanomed.
PY 2023
VL 18
BP 2777
EP 2793
DI 10.2147/IJN.S410092
PG 17
WC Nanoscience & Nanotechnology; Pharmacology & Pharmacy
WE Science Citation Index Expanded (SCI-EXPANDED)
SC Science & Technology - Other Topics; Pharmacology & Pharmacy
GA H5CY4
UT WOS:000996152600001
PM 37250473
OA gold, Green Published
DA 2025-07-17
ER
PT J
AU Aleemardani, M Zare, P Seifalian, A Bagher, Z Seifalian, AM
AF Aleemardani, Mina Zare, Pariya Seifalian, Amelia Bagher, Zohreh Seifalian, Alexander M.
TI Graphene-Based Materials Prove to Be a Promising Candidate for Nerve Regeneration Following Peripheral Nerve Injury
SO BIOMEDICINES
LA English
DT Article
DE graphene-based materials; nervous system; nerve tissue engineering; nerve proliferation; nerve differentiation; surgery; plastic surgery; regenerative medicine; biomedicine; functionalized graphene oxide; drug delivery; spinal cord injury
ID ELECTRICAL-STIMULATION; COMPOSITE HYDROGEL; POLYMER SCAFFOLDS; SPINAL-CORD; STEM-CELLS; OXIDE; DIFFERENTIATION; FABRICATION; NANOFIBERS; CONDUITS
AB Peripheral nerve injury is a common medical condition that has a great impact on patient quality of life. Currently, surgical management is considered to be a gold standard first-line treatment; however, is often not successful and requires further surgical procedures. Commercially available FDA- and CE-approved decellularized nerve conduits offer considerable benefits to patients suffering from a completely transected nerve but they fail to support neural regeneration in gaps > 30 mm. To address this unmet clinical need, current research is focused on biomaterial-based therapies to regenerate dysfunctional neural tissues, specifically damaged peripheral nerve, and spinal cord. Recently, attention has been paid to the capability of graphene-based materials (GBMs) to develop bifunctional scaffolds for promoting nerve regeneration, often via supporting enhanced neural differentiation. The unique features of GBMs have been applied to fabricate an electroactive conductive surface in order to direct stem cells and improve neural proliferation and differentiation. The use of GBMs for nerve tissue engineering (NTE) is considered an emerging technology bringing hope to peripheral nerve injury repair, with some products already in preclinical stages. This review assesses the last six years of research in the field of GBMs application in NTE, focusing on the fabrication and effects of GBMs for neurogenesis in various scaffold forms, including electrospun fibres, films, hydrogels, foams, 3D printing, and bioprinting.
C1 [Aleemardani, Mina] Univ Sheffield, Dept Mat Sci & Engn, Kroto Res Inst, Biomat & Tissue Engn Grp, Sheffield S3 7HQ, S Yorkshire, England. [Zare, Pariya] Univ Tehran, Dept Chem Engn, Tehran 1417935840, Iran. [Seifalian, Amelia] Imperial Coll London, Dept Surg & Canc, London W12 0NN, England. [Bagher, Zohreh] Iran Univ Med Sci, Senses Hlth Inst 5, Hazrat Rasoul Akram Hosp, ENT & Head & Neck Res Ctr, Tehran 16844, Iran. [Seifalian, Alexander M.] NanoRegMed Ltd, London BioSci Innovat Ctr, Nanotechnol & Regenerat Med Commercializat Ctr, London NW1 0NH, England.
C3 University of Sheffield; University of Tehran; Imperial College London; Iran University of Medical Sciences; University of London; University of London Royal Veterinary College
RP Bagher, Z (corresponding author), Iran Univ Med Sci, Senses Hlth Inst 5, Hazrat Rasoul Akram Hosp, ENT & Head & Neck Res Ctr, Tehran 16844, Iran.; Seifalian, AM (corresponding author), NanoRegMed Ltd, London BioSci Innovat Ctr, Nanotechnol & Regenerat Med Commercializat Ctr, London NW1 0NH, England.
EM maleemardani1@sheffield.ac.uk; pariyazare@ut.ac.ir; a.seifalian@ic.ac.uk; bagher.z@iums.ac.ir; a.seifalian@gmail.com
RI ; Seifalian, Alexander/I-6028-2013; Aleemardani, Mina/IXD-8759-2023; Zare, Pariya/AAO-4998-2021
OI Zare, Pariya/0000-0001-6390-2448; Seifalian, Amelia/0000-0002-5794-6900; seifalian, Alexander Marcus/0000-0002-8334-9376; Aleemardani, Mina/0000-0001-8261-4046;
CR Abzan N, 2019, MATER DESIGN, V167, DOI 10.1016/j.matdes.2019.107636 Adiguzel E, 2016, J BACK MUSCULOSKELET, V29, P367, DOI 10.3233/BMR-160681 Agarwal G, 2021, MAT SCI ENG C-MATER, V118, DOI 10.1016/j.msec.2020.111518 Ahadian S, 2016, J NANOSCI NANOTECHNO, V16, P8862, DOI 10.1166/jnn.2016.12729 Aleemardani M, 2020, MATERIALIA, V14, DOI 10.1016/j.mtla.2020.100877 Aleemardani M, 2021, TISSUE ENG PART B-RE, V27, P572, DOI [10.1089/ten.teb.2020.0176, 10.1089/ten.TEB.2020.0176] Allbright KO, 2018, MUSCLE NERVE, V58, P251, DOI 10.1002/mus.26094 Amani H, 2019, ACS BIOMATER SCI ENG, V5, P193, DOI 10.1021/acsbiomaterials.8b00658 Anderson JM, 2008, SEMIN IMMUNOL, V20, P86, DOI 10.1016/j.smim.2007.11.004 Assaf K, 2017, BRAIN BEHAV, V7, DOI 10.1002/brb3.755 Aval NA, 2019, COMPOS PART B-ENG, V173, DOI 10.1016/j.compositesb.2019.05.074 Aydin T, 2018, ADV EXP MED BIOL, V1107, P129, DOI 10.1007/5584_2018_221 Bagher Z, 2020, CURR STEM CELL RES T, V15, P144, DOI 10.2174/1574888X14666191212160757 Tolou NB, 2021, J MATER SCI, V56, P5581, DOI 10.1007/s10853-020-05596-1 Bei HP, 2019, MOLECULES, V24, DOI 10.3390/molecules24040658 Bianco A, 2013, ANGEW CHEM INT EDIT, V52, P4986, DOI 10.1002/anie.201209099 Binan L, 2014, STEM CELL REV REP, V10, P44, DOI 10.1007/s12015-013-9474-z Carriel V, 2013, J NEURAL ENG, V10, DOI 10.1088/1741-2560/10/2/026022 Chen BKK, 2011, BIOMATERIALS, V32, P8077, DOI 10.1016/j.biomaterials.2011.07.029 Chen XC, 2019, J BIOMED MATER RES A, V107, P2784, DOI 10.1002/jbm.a.36781 Convertino D, 2020, NANO LETT, V20, P3633, DOI 10.1021/acs.nanolett.0c00571 Dadsetan M, 2009, BIOMATERIALS, V30, P3874, DOI 10.1016/j.biomaterials.2009.04.018 Daneshmandi L, 2021, ADV HEALTHC MATER, V10, DOI 10.1002/adhm.202001414 Devasena T, 2021, REV ENVIRON CONTAM T, V259, P51, DOI 10.1007/398_2021_78 Diban N, 2017, J MEMBRANE SCI, V540, P219, DOI 10.1016/j.memsci.2017.06.052 Dixon AR, 2018, BIOMATERIALS, V186, P44, DOI 10.1016/j.biomaterials.2018.09.010 Dong CJ, 2020, APPL MATER TODAY, V21, DOI 10.1016/j.apmt.2020.100870 Du J, 2018, BIOMATERIALS, V181, P347, DOI 10.1016/j.biomaterials.2018.07.015 Farokhi M, 2021, BIOMED MATER, V16, DOI 10.1088/1748-605X/abb615 Feng XL, 2020, ARCH TOXICOL, V94, P1915, DOI 10.1007/s00204-020-02717-2 Ghafaralahi S, 2018, J BIOACT COMPAT POL, V33, P529, DOI 10.1177/0883911518793912 Ginestra P, 2019, J MECH BEHAV BIOMED, V100, DOI 10.1016/j.jmbbm.2019.103387 Girao AF, 2020, ACS APPL MATER INTER, V12, P38962, DOI 10.1021/acsami.0c10599 Golafshan N, 2018, RSC ADV, V8, P6381, DOI 10.1039/c7ra13136d Golafshan N, 2017, CARBON, V111, P752, DOI 10.1016/j.carbon.2016.10.042 Grinsell D, 2014, BIOMED RES INT, V2014, DOI 10.1155/2014/698256 Guo Q, 2018, J BIOMED MATER RES B, V106, P787, DOI 10.1002/jbm.b.33890 Guo ZC, 2019, BIOMED MATER, V14, DOI 10.1088/1748-605X/ab0053 Hassanzadeh S, 2021, BIOCHEM BIOPHYS REP, V25, DOI 10.1016/j.bbrep.2020.100905 He ZJ, 2019, INT J NANOMED, V14, P721, DOI 10.2147/IJN.S187854 Heidari M, 2019, MAT SCI ENG C-MATER, V103, DOI 10.1016/j.msec.2019.109768 Henna TK., 2019, CARBON NANOPARTICLES, P247, DOI 10.1007/978-981-32-9057-0_11 Holloway J., 2018, SCI TRANSL MED, V10, DOI DOI 10.1126/SCITRANSLMED.AAV3889 Hsieh TY, 2016, ADV HEALTHC MATER, V5, P3016, DOI 10.1002/adhm.201600647 Huang CT, 2017, J MATER CHEM B, V5, P8854, DOI 10.1039/c7tb01594a Huang Q, 2022, NANO RES, V15, P3434, DOI 10.1007/s12274-021-3961-3 Huang Q, 2021, ACS APPL MATER INTER, V13, P112, DOI 10.1021/acsami.0c16391 Huang ZQ, 2021, J MATER CHEM B, V9, P2656, DOI 10.1039/d1tb00054c Huang ZQ, 2019, RSC ADV, V9, P28627, DOI 10.1039/c9ra04855c Jaswal R, 2020, MAT SCI ENG C-MATER, V116, DOI 10.1016/j.msec.2020.111213 Kehoe S, 2012, INJURY, V43, P553, DOI 10.1016/j.injury.2010.12.030 Ko CH, 2017, SCI REP-UK, V7, DOI 10.1038/s41598-017-17792-2 Li GC, 2016, COLLOID SURFACE B, V143, P547, DOI 10.1016/j.colsurfb.2016.03.079 Li Y, 2020, COLLOID SURFACE B, V191, DOI 10.1016/j.colsurfb.2020.110972 Liu CY, 2019, FRONT MATER SCI, V13, P258, DOI 10.1007/s11706-019-0467-y Liu Q, 2020, APPL NANOSCI, V10, P687, DOI 10.1007/s13204-019-01130-1 Liu XF, 2017, ACS APPL MATER INTER, V9, P14677, DOI 10.1021/acsami.7b02072 Madigan NN, 2014, TISSUE ENG PT A, V20, P2985, DOI [10.1089/ten.tea.2013.0551, 10.1089/ten.TEA.2013.0551] Magaz A, 2021, MAT SCI ENG C-MATER, V119, DOI 10.1016/j.msec.2020.111632 Magaz A, 2018, ADV HEALTHC MATER, V7, DOI 10.1002/adhm.201800308 Mahar M, 2018, NAT REV NEUROSCI, V19, P323, DOI 10.1038/s41583-018-0001-8 Mansouri N, 2019, RSC ADV, V9, P36838, DOI 10.1039/c9ra07481c Mohammadi M, 2020, J APPL POLYM SCI, V137, DOI 10.1002/app.49219 Mohan VB, 2018, COMPOS PART B-ENG, V142, P200, DOI 10.1016/j.compositesb.2018.01.013 Mohseni M, 2021, INT J BIOL MACROMOL, V167, P881, DOI 10.1016/j.ijbiomac.2020.11.045 Najafloo R, 2021, ACS CHEM NEUROSCI, V12, P3795, DOI 10.1021/acschemneuro.1c00477 Nezakati T., 2016, THESIS LONDON U COLL Nezakati T, 2018, CHEM REV, V118, P6766, DOI 10.1021/acs.chemrev.6b00275 Ou LL, 2016, PART FIBRE TOXICOL, V13, DOI 10.1186/s12989-016-0168-y Pampaloni NP, 2018, NAT NANOTECHNOL, V13, P755, DOI 10.1038/s41565-018-0163-6 Papi M, 2021, INT J MOL SCI, V22, DOI 10.3390/ijms22020672 Park J, 2020, ADV FUNCT MATER, V30, DOI 10.1002/adfm.202003759 Philips Charlot, 2018, J Neural Eng, V15, P021003, DOI 10.1088/1741-2552/aaa21a Qian Y, 2021, NPJ REGEN MED, V6, DOI 10.1038/s41536-021-00142-2 Qian Y, 2018, ADV SCI, V5, DOI 10.1002/advs.201700499 Qian Y, 2018, NAT COMMUN, V9, DOI 10.1038/s41467-017-02598-7 Qing LM, 2018, NEUROREHAB NEURAL RE, V32, P765, DOI 10.1177/1545968318798955 Reddy S, 2018, CURR OPIN BIOMED ENG, V6, P120, DOI 10.1016/j.cobme.2018.05.001 Santos D, 2017, ADV HEALTHC MATER, V6, DOI 10.1002/adhm.201600298 Seifalian A.M., 2018, U.S. Patent, Patent No. [Application No. 20200123381A1, 20200123381] Shang L, 2019, ACS BIOMATER SCI ENG, V5, P1268, DOI 10.1021/acsbiomaterials.8b01326 Shende P, 2021, CARBOHYD POLYM, V255, DOI 10.1016/j.carbpol.2020.117385 Soltani S, 2016, TISSUE ENG REGEN MED, V13, P684, DOI 10.1007/s13770-016-9130-1 Soman SS, 2020, INT J MOL SCI, V21, DOI 10.3390/ijms21165792 Steel E.M., 2016, Neural Engineering: From Advanced Biomaterials to 3D Fabrication Techniques, P145, DOI 10.1007/97833193143345 Portolés MT, 2016, CARBON NANOSTRUCT, P159, DOI 10.1007/978-3-319-45639-3_6 Tolou NB, 2021, MAT SCI ENG C-MATER, V126, DOI 10.1016/j.msec.2021.112110 Uz M, 2019, IND ENG CHEM RES, V58, P7421, DOI 10.1021/acs.iecr.8b05537 Verre AF, 2018, INTERFACE FOCUS, V8, DOI 10.1098/rsfs.2018.0002 Wang J, 2020, ACTA BIOMATER, V117, P180, DOI 10.1016/j.actbio.2020.09.037 Wang J, 2019, ACS BIOMATER SCI ENG, V5, P2444, DOI 10.1021/acsbiomaterials.8b01564 Wang J, 2019, ACTA BIOMATER, V84, P98, DOI 10.1016/j.actbio.2018.11.032 Yan L, 2016, ACS APPL MATER INTER, V8, P6834, DOI 10.1021/acsami.5b12843 Yang QQ, 2019, GLIA, V67, P1017, DOI 10.1002/glia.23571 Yao YC, 2020, NPJ REGEN MED, V5, DOI 10.1038/s41536-020-00099-8 Zare P, 2021, NANOMATERIALS-BASEL, V11, DOI 10.3390/nano11051083 Zarrintaj P, 2020, APPL MATER TODAY, V20, DOI 10.1016/j.apmt.2020.100784 Zarrintaj P, 2018, CURR OPIN BIOMED ENG, V6, P99, DOI 10.1016/j.cobme.2018.05.003 Zeinali K, 2021, INT J POLYM MATER PO, V70, P674, DOI 10.1080/00914037.2020.1760269 Zhang C, 2019, CARBON, V148, P16, DOI 10.1016/j.carbon.2019.03.042 Zhang CZ, 2021, BIOMATER SCI-UK, V9, P2146, DOI 10.1039/d0bm01963a Zhang DT, 2020, ACS APPL MATER INTER, V12, P7915, DOI 10.1021/acsami.9b20321 Zhang KJ, 2020, MATER DESIGN, V196, DOI 10.1016/j.matdes.2020.109092 Zhang ZY, 2018, SMALL, V14, DOI 10.1002/smll.201801983 Zhao SW, 2020, CELL MOL LIFE SCI, V77, P2681, DOI 10.1007/s00018-019-03446-1 Zhao YH, 2017, J BIOMAT SCI-POLYM E, V28, P2171, DOI 10.1080/09205063.2017.1386835 Zhao YX, 2018, J BIOMED MATER RES A, V106, P1951, DOI 10.1002/jbm.a.36393 Zheng FR, 2020, MAT SCI ENG C-MATER, V109, DOI 10.1016/j.msec.2019.110560 Zhou L, 2018, ACS NANO, V12, P10957, DOI 10.1021/acsnano.8b04609 Zhu W, 2016, IEEE ENG MED BIO, P4185, DOI 10.1109/EMBC.2016.7591649
NR 110
TC 34
Z9 36
U1 6
U2 109
PU MDPI
PI BASEL
PA ST ALBAN-ANLAGE 66, CH-4052 BASEL, SWITZERLAND
EI 2227-9059
J9 BIOMEDICINES
JI Biomedicines
PD JAN
PY 2022
VL 10
IS 1
DI 10.3390/biomedicines10010073
PG 23
WC Biochemistry & Molecular Biology; Medicine, Research & Experimental; Pharmacology & Pharmacy
WE Science Citation Index Expanded (SCI-EXPANDED)
SC Biochemistry & Molecular Biology; Research & Experimental Medicine; Pharmacology & Pharmacy
GA ZD8SR
UT WOS:000758466000001
PM 35052753
OA Green Published, gold, Green Accepted
DA 2025-07-17
ER
PT J
AU Samadian, H Vaez, A Ehterami, A Salehi, M Farzamfar, S Sahrapeyma, H Norouzi, P
AF Samadian, Hadi Vaez, Ahmad Ehterami, Arian Salehi, Majid Farzamfar, Saeed Sahrapeyma, Hamed Norouzi, Pirasteh
TI Sciatic nerve regeneration by using collagen type I hydrogel containing naringin
SO JOURNAL OF MATERIALS SCIENCE-MATERIALS IN MEDICINE
LA English
DT Article
ID SCAFFOLD; INJURY
AB In the present study, collagen hydrogel containing naringin was fabricated, characterized and used as the scaffold for peripheral nerve damage treatment. The collagen was dissolved in acetic acid, naringin added to the collagen solution, and cross-linked with 1-ethyl-3-(3-dimethylaminopropyl)-carbodiimide powder (EDC; 0.10 mM) to form the hydrogel. The microstructure, swelling behavior, biodegradation, and cyto/hemocompatibility of the fabricated hydrogels were assessed. Finally, the healing efficacy of the prepared collagen hydrogel loaded with naringin on the sciatic nerve crush injury was assessed in the animal model. The characterization results showed that the fabricated hydrogels have a porous structure containing interconnected pores with the average pore size of 90 mu m. The degradation results demonstrated that about 70% of the primary weight of the naringin loaded hydrogel had been lost after 4 weeks of storage in PBS. The in vitro study showed that the proliferation of Schwann cells on the collagen/naringin hydrogel was higher than the control group (tissue culture plate) at both 48 and 72 h after cell seeding and even significantly higher than pure collagen 72 h after cell seeding (*p < 0.005, **p < 0.001). The animal study implied that the sciatic functional index reached to -22.13 +/- 3.00 at the end of 60th days post-implantation which was statistically significant (p < 0.05) compared with the negative control (injury without the treatment) (-82.60 +/- 1.06), and the pure collagen hydrogel (-59.80 +/- 3.20) groups. The hot plate latency test, the compound muscle action potential, and wet weight-loss of the gastrocnemius muscle evaluation confirmed the positive effect of the prepared hydrogels on the healing process of the induced nerve injury. In the final, the histopathologic examinations depicted that the collagen/naringin hydrogel group reduced all the histological changes induced from the nerve injury and showed more resemblance to the normal sciatic nerve, with well-arranged fibers and intact myelin sheath. The overall results implied that the prepared collagen/naringin hydrogel can be utilized as a sophisticated alternative to healing peripheral nerve damages.
C1 [Samadian, Hadi] Kermanshah Univ Med Sci, Nano Drug Delivery Res Ctr, Hlth Technol Inst, Kermanshah, Iran. [Vaez, Ahmad; Farzamfar, Saeed] Univ Tehran Med Sci, Sch Adv Technol Med, Dept Tissue Engn & Appl Cell Sci, Tehran, Iran. [Ehterami, Arian] Islamic Azad Univ, Sci & Res Branch, Dept Mech & Aerosp Engn, Tehran, Iran. [Salehi, Majid] Shahroud Univ Med Sci, Sch Med, Dept Tissue Engn, Shahroud, Iran. [Salehi, Majid] Shahroud Univ Med Sci, Tissue Engn & Stem Cells Res Ctr, Shahroud, Iran. [Sahrapeyma, Hamed] Islamic Azad Univ, Sci & Res Branch, Dept Biomed Engn, Tehran, Iran. [Norouzi, Pirasteh] Shahroud Univ Med Sci, Sch Med, Dept Physiol, Shahroud, Iran.
C3 Kermanshah University of Medical Sciences; Tehran University of Medical Sciences; Islamic Azad University; Shahroud University Medical Sciences; Shahroud University Medical Sciences; Islamic Azad University; Shahroud University Medical Sciences
RP Salehi, M (corresponding author), Shahroud Univ Med Sci, Sch Med, Dept Tissue Engn, Shahroud, Iran.; Salehi, M (corresponding author), Shahroud Univ Med Sci, Tissue Engn & Stem Cells Res Ctr, Shahroud, Iran.
EM msalehi.te1392@gmail.com
RI ; Vaez, Ahmad/AAC-4665-2019; Samadian, Hadi/M-8182-2018; Salehi, Majid/Q-5119-2018
OI salehi, majid/0000-0001-6283-8181; Vaez, Ahmad/0000-0002-1587-6617;
FU research council of Kermanshah University of Medical Sciences [980264]
FX The authors gratefully acknowledge the research council of Kermanshah University of Medical Sciences (grant no. 980264) for financial support.
CR Abbasian M, 2019, INT J BIOL MACROMOL, V134, P673, DOI 10.1016/j.ijbiomac.2019.04.197 Adibi-Motlagh B, 2018, MAT SCI ENG C-MATER, V82, P323, DOI 10.1016/j.msec.2017.05.039 Ai A, 2019, INT J POLYM MATER PO, V68, P1133, DOI 10.1080/00914037.2018.1534114 Anuja GI, 2010, J ETHNOPHARMACOL, V132, P456, DOI 10.1016/j.jep.2010.08.038 Aurand ER, 2012, NEUROSCI RES, V72, P199, DOI 10.1016/j.neures.2011.12.005 Casolaro M, 2016, GELS-BASEL, V2, DOI 10.3390/gels2040024 Cavia-Saiz M, 2010, J SCI FOOD AGR, V90, P1238, DOI 10.1002/jsfa.3959 Chamberlain LJ, 1998, EXP NEUROL, V154, P315, DOI 10.1006/exnr.1998.6955 Chen R, 2016, PHARM BIOL, V54, P3203, DOI 10.1080/13880209.2016.1216131 Choe SC, 2001, J CARDIOVASC PHARM, V38, P947, DOI 10.1097/00005344-200112000-00017 Ehterami A, 2019, J DRUG DELIV SCI TEC, V51, P204, DOI 10.1016/j.jddst.2019.02.032 Ehterami A, 2018, INT J BIOL MACROMOL, V117, P601, DOI 10.1016/j.ijbiomac.2018.05.184 Feng Gaoke, 2018, J NANOMATER, V2018, P1 Goto E, 2010, J BIOSCI BIOENG, V109, P512, DOI 10.1016/j.jbiosc.2009.11.002 Kemp SWP, 2009, TISSUE ENG PT A, V15, P1975, DOI 10.1089/ten.tea.2008.0338 Kim HJ, 2009, KOREAN J PHYSIOL PHA, V13, P281, DOI 10.4196/kjpp.2009.13.4.281 Kim HD, 2016, J NUTR BIOCHEM, V28, P140, DOI 10.1016/j.jnutbio.2015.10.013 Ma XN., 2016, J RAILWAY ENG SOC, V33, P6 Massoumi B, 2019, MAT SCI ENG C-MATER, V98, P300, DOI 10.1016/j.msec.2018.12.114 Massoumi B, 2018, INT J BIOL MACROMOL, V117, P418, DOI 10.1016/j.ijbiomac.2018.05.211 Mozaffari Z, 2018, J APPL POLYM SCI, V135, DOI 10.1002/app.46657 Oprych KM, 2016, ADV HEALTHC MATER, V5, P1253, DOI 10.1002/adhm.201500864 Özkan HS, 2016, ULUS TRAVMA ACIL CER, V22, P7, DOI 10.5505/tjtes.2015.12612 Peng-Zhang, 2009, EUR J PHARMACOL, V607, P1, DOI 10.1016/j.ejphar.2009.01.035 Pereira JE, 2009, EXP NEUROL, V220, P71, DOI 10.1016/j.expneurol.2009.07.030 Phillips JB, 2005, TISSUE ENG, V11, P1611, DOI 10.1089/ten.2005.11.1611 Poorgholy N, 2017, INT J BIOL MACROMOL, V97, P654, DOI 10.1016/j.ijbiomac.2017.01.063 Rong W, 2017, NEURAL REGEN RES, V12, P470, DOI 10.4103/1673-5374.202923 Rong W, 2012, NEUROCHEM RES, V37, P1615, DOI 10.1007/s11064-012-0756-7 Salehi M, 2018, J PHYSIOL SCI, V68, P579, DOI 10.1007/s12576-017-0564-6 Salehi M, 2018, CELL MOL NEUROBIOL, V38, P703, DOI 10.1007/s10571-017-0535-8 Salehi M, 2018, J BIOMED MATER RES B, V106, P1463, DOI 10.1002/jbm.b.33952 Salehi M, 2016, TISSUE ENG REGEN MED, V13, P498, DOI 10.1007/s13770-016-9083-4 Samadian H, 2017, J NANO RES-SW, V50, P78, DOI 10.4028/www.scientific.net/JNanoR.50.78 SATOU T, 1986, ACTA PATHOL JAPON, V36, P199 Sgambato A, 2016, GELS-BASEL, V2, DOI 10.3390/gels2040028 Shi YP, 2018, 2018 11TH INTERNATIONAL SYMPOSIUM ON CHINESE SPOKEN LANGUAGE PROCESSING (ISCSLP), P6, DOI 10.1109/ISCSLP.2018.8706591 Wang DM, 2015, CELL MOL NEUROBIOL, V35, P1061, DOI 10.1007/s10571-015-0201-y Wang EW, 2015, NEURAL REGEN RES, V10, P1393, DOI 10.4103/1673-5374.165501 Wang HL, 2016, NEUROCHEM INT, V97, P146, DOI 10.1016/j.neuint.2016.04.003 Woerly S, 1997, MATER SCI FORUM, V250, P53, DOI 10.4028/www.scientific.net/MSF.250.53 Yin LH, 2015, STEM CELLS INT, V2015, DOI 10.1155/2015/758706 Yoshii S, 2001, J BIOMED MATER RES, V56, P400, DOI 10.1002/1097-4636(20010905)56:3<400::AID-JBM1109>3.3.CO;2-Z
NR 43
TC 48
Z9 48
U1 1
U2 30
PU SPRINGER
PI DORDRECHT
PA VAN GODEWIJCKSTRAAT 30, 3311 GZ DORDRECHT, NETHERLANDS
SN 0957-4530
EI 1573-4838
J9 J MATER SCI-MATER M
JI J. Mater. Sci.-Mater. Med.
PD SEP
PY 2019
VL 30
IS 9
DI 10.1007/s10856-019-6309-8
PG 12
WC Engineering, Biomedical; Materials Science, Biomaterials
WE Science Citation Index Expanded (SCI-EXPANDED)
SC Engineering; Materials Science
GA IW8RQ
UT WOS:000485261700001
PM 31512084
DA 2025-07-17
ER
PT J
AU Bousalis, D McCrary, MW Vaughn, N Hlavac, N Evering, A Kolli, S Song, YH Morley, C Angelini, T Schmidt, CE
AF Bousalis, Deanna McCrary, Michaela W. Vaughn, Natalie Hlavac, Nora Evering, Ashley Kolli, Shruti Song, Young Hye Morley, Cameron Angelini, Thomas Schmidt, Christine E.
TI Decellularized peripheral nerve as an injectable delivery vehicle for neural applications
SO JOURNAL OF BIOMEDICAL MATERIALS RESEARCH PART A
LA English
DT Article
DE decellularization; hydrogel; injectable; neural injury; peripheral nerve; spinal cord injury
ID SPINAL-CORD-INJURY; COLLAGEN FIBRIL FORMATION; OF-THE-ART; EXTRACELLULAR-MATRIX; AXONAL REGENERATION; NEUROTROPHIC FACTOR; STEM-CELLS; IN-VITRO; HYDROGELS; GROWTH
AB Damage to the nervous system can result in loss of sensory and motor function, paralysis, or even death. To facilitate neural regeneration and functional recovery, researchers have employed biomaterials strategies to address both peripheral and central nervous system injuries. Injectable hydrogels that recapitulate native nerve extracellular matrix are especially promising for neural tissue engineering because they offer more flexibility for minimally invasive applications and provide a growth-permissive substrate for neural cell types. Here, we explore the development of injectable hydrogels derived from decellularized rat peripheral nerves (referred to as "injectable peripheral nerve [iPN] hydrogels"), which are processed using a newly developed sodium deoxycholate and DNase (SDD) decellularization method. We assess the gelation kinetics, mechanical properties, cell bioactivity, and drug release kinetics of the iPN hydrogels. The iPN hydrogels thermally gel when exposed to 37 degrees C in under 20 min and have mechanical properties similar to neural tissue. The hydrogels demonstrate in vitro biocompatibility through support of Schwann cell viability and metabolic activity. Additionally, iPN hydrogels promote greater astrocyte spreading compared to collagen I hydrogels. Finally, the iPN is a promising delivery vehicle of drug-loaded microparticles for a combinatorial approach to neural injury therapies.
C1 [Bousalis, Deanna; McCrary, Michaela W.; Vaughn, Natalie; Hlavac, Nora; Evering, Ashley; Kolli, Shruti; Song, Young Hye; Schmidt, Christine E.] Univ Florida, J Crayton Pruitt Family Dept Biomed Engn, POB 116131, Gainesville, FL 32611 USA. [Song, Young Hye] Univ Arkansas, Dept Biomed Engn, Fayetteville, AR 72701 USA. [Morley, Cameron; Angelini, Thomas] Univ Florida, Dept Mech & Aerosp Engn, Gainesville, FL 32611 USA.
C3 State University System of Florida; University of Florida; University of Arkansas System; University of Arkansas Fayetteville; State University System of Florida; University of Florida
RP Schmidt, CE (corresponding author), Univ Florida, J Crayton Pruitt Family Dept Biomed Engn, POB 116131, Gainesville, FL 32611 USA.
EM schmidt@bme.ufl.edu
RI ; Schmidt, Christine/P-1613-2016
OI Schmidt, Christine/0000-0002-5865-6016;
FU National Heart, Lung, and Blood Institute [5F31HL150942-02]; National Institute of Biomedical Imaging and Bioengineering [1R21NS111398-01]; National Heart Lung and Blood Institute [F31HL150942] Funding Source: NIH RePORTER
FX National Heart, Lung, and Blood Institute, Grant/Award Number: 5F31HL150942-02; National Institute of Biomedical Imaging and Bioengineering, Grant/Award Number: 1R21NS111398-01
CR Ahmed EM, 2015, J ADV RES, V6, P105, DOI 10.1016/j.jare.2013.07.006 Ahuja CS, 2017, NAT REV DIS PRIMERS, V3, DOI 10.1038/nrdp.2017.18 Ahuja CS, 2016, STEM CELL TRANSL MED, V5, P914, DOI 10.5966/sctm.2015-0381 Amani H, 2019, ARTIF CELL NANOMED B, V47, P3524, DOI 10.1080/21691401.2019.1639723 Anderson MA, 2016, NATURE, V532, P195, DOI 10.1038/nature17623 Ansorena E, 2013, INT J PHARMACEUT, V455, P148, DOI 10.1016/j.ijpharm.2013.07.045 Antoine EE, 2014, TISSUE ENG PART B-RE, V20, P683, DOI [10.1089/ten.teb.2014.0086, 10.1089/ten.TEB.2014.0086] Assunçao-Silva RC, 2015, STEM CELLS INT, V2015, DOI 10.1155/2015/948040 Bahram M., 2016, EMERG CONCEPTS ANAL, DOI DOI 10.5772/64301 Bathina S, 2015, ARCH MED SCI, V11, P1164, DOI 10.5114/aoms.2015.56342 Belair DG, 2014, CHEM COMMUN, V50, P15651, DOI 10.1039/c4cc04317k Belanger K, 2016, MACROMOL BIOSCI, V16, P472, DOI 10.1002/mabi.201500367 Bradbury EJ, 2019, NAT COMMUN, V10, DOI 10.1038/s41467-019-11707-7 Brightman AO, 2000, BIOPOLYMERS, V54, P222 Caliari SR, 2016, NAT METHODS, V13, P405, DOI 10.1038/nmeth.3839 Camci-Unal G, 2013, BIOMACROMOLECULES, V14, P1085, DOI 10.1021/bm3019856 Carnicer-Lombarte A., 2019, MECH MATCHING IMPLAN, V648, DOI 10.1101/829648 Carriel V, 2013, J NEURAL ENG, V10, DOI 10.1088/1741-2560/10/2/026022 Cerqueira SR, 2018, BIOMATERIALS, V177, P176, DOI 10.1016/j.biomaterials.2018.05.049 Chai QY, 2017, GELS-BASEL, V3, DOI 10.3390/gels3010006 Chanut-Delalande H, 2001, J BIOL CHEM, V276, P24352, DOI 10.1074/jbc.M101182200 Chatelin S, 2010, BIORHEOLOGY, V47, P255, DOI 10.3233/BIR-2010-0576 Chen PW, 2015, MOL NEUROBIOL, V52, P216, DOI 10.1007/s12035-014-8862-y Cheng TY, 2013, BIOMATERIALS, V34, P2005, DOI 10.1016/j.biomaterials.2012.11.043 Cornelison RC, 2018, BIOMED MATER, V13, DOI 10.1088/1748-605X/aaab82 Côté MP, 2011, NEUROTHERAPEUTICS, V8, P294, DOI 10.1007/s13311-011-0024-6 Cowin S., 2007, Tissue Mechanics Danhier F, 2012, J CONTROL RELEASE, V161, P505, DOI 10.1016/j.jconrel.2012.01.043 Feig VR, 2018, NAT COMMUN, V9, DOI 10.1038/s41467-018-05222-4 Fernandes-Cunha GM, 2020, SCI REP-UK, V10, DOI 10.1038/s41598-020-72978-5 Fitch MT, 2008, EXP NEUROL, V209, P294, DOI 10.1016/j.expneurol.2007.05.014 Flanagan LA, 2002, NEUROREPORT, V13, P2411, DOI 10.1097/00001756-200212200-00007 Fratzl P., 2008, P1, DOI 10.1007/978-0-387-73906-9_1 Freytes DO, 2008, BIOMATERIALS, V29, P1630, DOI 10.1016/j.biomaterials.2007.12.014 Führmann T, 2017, ADV HEALTHC MATER, V6, DOI 10.1002/adhm.201601130 Funnell JL, 2019, FRONT BIOENG BIOTECH, V7, DOI 10.3389/fbioe.2019.00179 Ganji F, 2010, IRAN POLYM J, V19, P375 Gao XP, 2013, REV NEUROSCIENCE, V24, P443, DOI 10.1515/revneuro-2013-0022 GELMAN RA, 1979, J BIOL CHEM, V254, P180 Georges PC, 2006, BIOPHYS J, V90, P3012, DOI 10.1529/biophysj.105.073114 Gff G., 1896, Nature, V55, P6, DOI [10.1038/055006f0, DOI 10.1038/055006F0] Green RA, 2008, BIOMATERIALS, V29, P3393, DOI 10.1016/j.biomaterials.2008.04.047 Gros T, 2010, BIOMATERIALS, V31, P6719, DOI 10.1016/j.biomaterials.2010.04.035 Gupta D, 2006, BIOMATERIALS, V27, P2370, DOI 10.1016/j.biomaterials.2005.11.015 Haggerty AE, 2013, NEUROSCI BULL, V29, P445, DOI 10.1007/s12264-013-1362-7 Hlavac N, 2020, MATER TODAY ADV, V6, DOI 10.1016/j.mtadv.2019.100039 Hlavac N, 2019, FRONT NEUROL, V10, DOI 10.3389/fneur.2019.00099 Hong JY, 2020, ACTA BIOMATER, V101, P357, DOI 10.1016/j.actbio.2019.11.012 Hopkins AM, 2013, ADV FUNCT MATER, V23, P5140, DOI 10.1002/adfm.201300435 Hsiao TW, 2018, BIOINTERPHASES, V13, DOI 10.1116/1.5001675 Hudson TW, 2004, TISSUE ENG, V10, P1346, DOI 10.1089/1076327042500319 Johnson K.L., 1987, Contact Mechanics Kasper M, 2020, ADV HEALTHC MATER, V9, DOI 10.1002/adhm.202000174 Khaing ZZ, 2016, J MATER CHEM B, V4, P7560, DOI 10.1039/c6tb01602b Khaing ZZ, 2015, CELLS TISSUES ORGANS, V202, P67, DOI 10.1159/000446697 KIM SW, 1992, PHARMACEUT RES, V9, P283, DOI 10.1023/A:1015887213431 Kohn-Polster C, 2017, INT J MOL SCI, V18, DOI 10.3390/ijms18051104 Koopmans G, 2009, INT REV NEUROBIOL, V87, P363, DOI 10.1016/S0074-7742(09)87019-0 Kornev VA, 2018, COMPUT STRUCT BIOTEC, V16, P488, DOI 10.1016/j.csbj.2018.10.011 Koser DE, 2015, BIOPHYS J, V108, P2137, DOI 10.1016/j.bpj.2015.03.039 Lacko CS, 2020, J NEURAL ENG, V17, DOI 10.1088/1741-2552/ab4a22 Leach JB, 2007, J NEURAL ENG, V4, P26, DOI 10.1088/1741-2560/4/2/003 Li M, 2008, INT J PHARMACEUT, V363, P26, DOI 10.1016/j.ijpharm.2008.07.018 Lind G, 2013, SCI REP-UK, V3, DOI 10.1038/srep02942 Liu XH, 2019, MAT SCI ENG C-MATER, V99, P1509, DOI 10.1016/j.msec.2019.02.070 Macaya D, 2012, BIOMED MATER, V7, DOI 10.1088/1748-6041/7/1/012001 Madduri S, 2010, J CONTROL RELEASE, V143, P168, DOI 10.1016/j.jconrel.2009.12.017 McCrary MW, 2020, TISSUE ENG PART C-ME, V26, P23, DOI [10.1089/ten.tec.2019.0135, 10.1089/ten.TEC.2019.0135] McKee CT, 2011, TISSUE ENG PART B-RE, V17, P155, DOI [10.1089/ten.TEB.2010.0520, 10.1089/ten.teb.2010.0520] Medberry CJ, 2013, BIOMATERIALS, V34, P1033, DOI 10.1016/j.biomaterials.2012.10.062 Middeldorp J, 2011, PROG NEUROBIOL, V93, P421, DOI 10.1016/j.pneurobio.2011.01.005 Mothe AJ, 2013, BIOMATERIALS, V34, P3775, DOI 10.1016/j.biomaterials.2013.02.002 Ornitz DM, 2001, GENOME BIOL, V2 Osama I, 2018, SCI REP-UK, V8, DOI 10.1038/s41598-018-31905-5 Ozawa H, 2001, J NEUROSURG, V95, P221, DOI 10.3171/spi.2001.95.2.0221 Park JW, 2017, MOLECULES, V22, DOI 10.3390/molecules22081259 PARKINSON J, 1995, J MOL BIOL, V247, P823, DOI 10.1016/S0022-2836(05)80157-3 Perale G, 2011, ACS CHEM NEUROSCI, V2, P336, DOI 10.1021/cn200030w Prest TA, 2018, J BIOMED MATER RES A, V106, P450, DOI 10.1002/jbm.a.36235 Prodanov D, 2016, FRONT NEUROSCI-SWITZ, V10, DOI 10.3389/fnins.2016.00011 Renault-Mihara F, 2008, INT J BIOCHEM CELL B, V40, P1649, DOI 10.1016/j.biocel.2008.03.009 Rosso G, 2019, APL BIOENG, V3, DOI 10.1063/1.5108867 Rubiano A., 2019, MESOSCALE CANTILEVER, V3542, DOI 10.1101/758342 Rubiano A, 2019, TISSUE ENG PART C-ME, V25, P619, DOI [10.1089/ten.tec.2018.0372, 10.1089/ten.TEC.2018.0372] Saldin LT, 2017, ACTA BIOMATER, V49, P1, DOI 10.1016/j.actbio.2016.11.068 Samadian H, 2019, J MATER SCI-MATER M, V30, DOI 10.1007/s10856-019-6309-8 Schildge Sebastian, 2013, J Vis Exp, DOI 10.3791/50079 Schmitt T, 2021, J BIOMATER APPL, V35, P912, DOI 10.1177/0885328220959162 Schultz GS, 2009, WOUND REPAIR REGEN, V17, P153, DOI 10.1111/j.1524-475X.2009.00466.x Seifu DG, 2013, NAT REV CARDIOL, V10, P410, DOI 10.1038/nrcardio.2013.77 Shetye SS, 2014, ACTA BIOMATER, V10, P792, DOI 10.1016/j.actbio.2013.10.038 Spang MT, 2018, ACTA BIOMATER, V68, P1, DOI 10.1016/j.actbio.2017.12.019 Spearman BS, 2020, J BIOMED MATER RES A, V108, P279, DOI 10.1002/jbm.a.36814 Sriphutkiat Y, 2019, SCI REP-UK, V9, DOI 10.1038/s41598-019-54330-8 Stewart DC, 2017, PLOS ONE, V12, DOI [10.1371/journal.pone.0177561, 10.1371/journal.pone.0188348] Straley KS, 2010, J NEUROTRAUM, V27, P1, DOI 10.1089/neu.2009.0948 Sundararaghavan HG, 2009, BIOTECHNOL BIOENG, V102, P632, DOI 10.1002/bit.22074 Suzuki Y, 2016, PRS-GLOB OPEN, V4, DOI 10.1097/GOX.0000000000000581 Takallu S, 2019, J BIOMED MATER RES B, V107, P1920, DOI 10.1002/jbm.b.34284 Tang JY, 2018, REGEN BIOMATER, V5, P239, DOI 10.1093/rb/rby018 Taylor SJ, 2004, J CONTROL RELEASE, V98, P281, DOI 10.1016/j.jconrel.2004.05.003 Tsai EC, 2006, BIOMATERIALS, V27, P519, DOI 10.1016/j.biomaterials.2005.07.025 Tsintou M, 2018, INT J BIOMATER, V2018, DOI 10.1155/2018/3514019 Vijayavenkataraman S, 2020, ACTA BIOMATER, V106, P54, DOI 10.1016/j.actbio.2020.02.003 Vijayavenkataraman S, 2019, INT J BIOPRINTING, V5, P31, DOI 10.18063/ijb.v5i2.1.229 Wang MD, 2011, TISSUE ENG PART B-RE, V17, P177, DOI 10.1089/ten.teb.2010.0648 Wilgus TA, 2012, ADV WOUND CARE, V1, P249, DOI 10.1089/wound.2011.0344 WILLIAMS BR, 1978, J BIOL CHEM, V253, P6578 Yang CR, 2012, B MATER SCI, V35, P913, DOI 10.1007/s12034-012-0376-5 Yano H, 2009, J NEUROSCI, V29, P14790, DOI 10.1523/JNEUROSCI.2059-09.2009 Yao L, 2010, BIOMATERIALS, V31, P5789, DOI 10.1016/j.biomaterials.2010.03.081 Zhang SF, 2009, PHARM RES-DORDR, V26, P1561, DOI 10.1007/s11095-009-9897-z Zhong J, 2010, NEUROREHAB NEURAL RE, V24, P636, DOI 10.1177/1545968310361958 Zhu JL, 2014, BIOPHYS J, V106, P1822, DOI 10.1016/j.bpj.2014.03.011
NR 114
TC 20
Z9 21
U1 0
U2 23
PU WILEY
PI HOBOKEN
PA 111 RIVER ST, HOBOKEN 07030-5774, NJ USA
SN 1549-3296
EI 1552-4965
J9 J BIOMED MATER RES A
JI J. Biomed. Mater. Res. Part A
PD MAR
PY 2022
VL 110
IS 3
BP 595
EP 611
DI 10.1002/jbm.a.37312
EA SEP 2021
PG 17
WC Engineering, Biomedical; Materials Science, Biomaterials
WE Science Citation Index Expanded (SCI-EXPANDED)
SC Engineering; Materials Science
GA YD1FD
UT WOS:000701301200001
PM 34590403
OA Green Accepted
DA 2025-07-17
ER
PT J
AU Wang, ZC Li, SJ Wu, ZX Kang, YF Xie, S Cai, ZG Shan, XF Li, Q
AF Wang, Zichao Li, Shijun Wu, Zongxi Kang, Yifan Xie, Shang Cai, Zhigang Shan, Xiaofeng Li, Qing
TI Pulsed electromagnetic field-assisted reduced graphene oxide composite 3D printed nerve scaffold promotes sciatic nerve regeneration in rats
SO BIOFABRICATION
LA English
DT Article
DE reduced graphene oxide; peripheral nerve injury; nerve regeneration; pulsed electromagnetic field
ID REPETITIVE MAGNETIC STIMULATION; NEURAL STEM-CELLS; AXON GUIDANCE; HYDROGEL; GROWTH; EXPRESSION; DIFFERENTIATION; GANGLIOGENESIS; COMBINATION; STRATEGIES
AB Peripheral nerve injuries can lead to sensory or motor deficits that have a serious impact on a patient's mental health and quality of life. Nevertheless, it remains a major clinical challenge to develop functional nerve conduits as an alternative to autologous grafts. We applied reduced graphene oxide (rGO) as a bioactive conductive material to impart electrophysiological properties to a 3D printed scaffold and the application of a pulsed magnetic field to excite the formation of microcurrents and induce nerve regeneration. In vitro studies showed that the nerve scaffold and the pulsed magnetic field made no effect on cell survival, increased S-100 beta protein expression, enhanced cell adhesion, and increased the expression level of nerve regeneration-related mRNAs. In vivo experiments suggested that the protocol was effective in promoting nerve regeneration, resulting in functional recovery of sciatic nerves in rats, when they were damaged close to that of the autologous nerve graft, and increased expression of S-100 beta, NF200, and GAP43. These results indicate that rGO composite nerve scaffolds combined with pulsed magnetic field stimulation have great potential for peripheral nerve rehabilitation.
C1 [Wang, Zichao; Li, Shijun; Kang, Yifan; Xie, Shang; Cai, Zhigang; Shan, Xiaofeng] Peking Univ Sch & Hosp Stomatol, Dept Oral & Maxillofacial Surg, Beijing 100081, Peoples R China. [Wang, Zichao; Li, Shijun; Kang, Yifan; Xie, Shang; Cai, Zhigang; Shan, Xiaofeng; Li, Qing] Natl Ctr Stomatol, Beijing 100081, Peoples R China. [Wang, Zichao; Li, Shijun; Kang, Yifan; Xie, Shang; Cai, Zhigang; Shan, Xiaofeng; Li, Qing] Natl Clin Res Ctr Oral Dis, Beijing 100081, Peoples R China. [Wang, Zichao; Li, Shijun; Kang, Yifan; Xie, Shang; Cai, Zhigang; Shan, Xiaofeng; Li, Qing] Natl Engn Res Ctr Oral Biomat & Digital Med Device, Beijing 100081, Peoples R China. [Li, Qing] Peking Univ Sch & Hosp Stomatol, Ctr Digital Dent, Clin Div 2, Beijing 100081, Peoples R China. [Li, Qing] Natl Ctr Stomatol, Beijing 100081, Peoples R China. [Wang, Zichao; Li, Shijun; Kang, Yifan; Xie, Shang; Cai, Zhigang; Shan, Xiaofeng; Li, Qing] Beijing Key Lab Digital Stomatol, Beijing 100081, Peoples R China. [Wang, Zichao; Li, Shijun; Kang, Yifan; Xie, Shang; Cai, Zhigang; Shan, Xiaofeng; Li, Qing] NHC Key Lab Digital Stomatol, Beijing 100081, Peoples R China. [Wang, Zichao; Li, Shijun; Kang, Yifan; Xie, Shang; Cai, Zhigang; Shan, Xiaofeng; Li, Qing] NMPA Key Lab Dent Mat, Beijing 100081, Peoples R China. [Wu, Zongxi] Sun Yat Sen Univ, Hosp Stomatol, Dept Oral & Maxillofacial Surg, Guangzhou 510030, Peoples R China. [Wu, Zongxi] Guangdong Prov Key Lab Stomatol, Guangzhou 510030, Peoples R China.
C3 Peking University; Sun Yat Sen University
RP Cai, ZG; Shan, XF (corresponding author), Peking Univ Sch & Hosp Stomatol, Dept Oral & Maxillofacial Surg, Beijing 100081, Peoples R China.; Cai, ZG; Shan, XF; Li, Q (corresponding author), Natl Ctr Stomatol, Beijing 100081, Peoples R China.; Cai, ZG; Shan, XF; Li, Q (corresponding author), Natl Clin Res Ctr Oral Dis, Beijing 100081, Peoples R China.; Cai, ZG; Shan, XF; Li, Q (corresponding author), Natl Engn Res Ctr Oral Biomat & Digital Med Device, Beijing 100081, Peoples R China.; Li, Q (corresponding author), Peking Univ Sch & Hosp Stomatol, Ctr Digital Dent, Clin Div 2, Beijing 100081, Peoples R China.; Li, Q (corresponding author), Natl Ctr Stomatol, Beijing 100081, Peoples R China.; Cai, ZG; Shan, XF; Li, Q (corresponding author), Beijing Key Lab Digital Stomatol, Beijing 100081, Peoples R China.; Cai, ZG; Shan, XF; Li, Q (corresponding author), NHC Key Lab Digital Stomatol, Beijing 100081, Peoples R China.; Cai, ZG; Shan, XF; Li, Q (corresponding author), NMPA Key Lab Dent Mat, Beijing 100081, Peoples R China.
EM c2013xs@163.com; bdkqsxf@163.com; qingli@hsc.pku.edu.cn
RI Wu, Zongxi/AAH-5051-2021; Cai, Zhigang/NJS-9572-2025; Xie, Shang/I-2897-2019
OI Wu, Zongxi/0000-0001-7813-6029; li, qing/0000-0001-8254-6602;
FU The Capital Health Research and Development of Special [81870781]; National Natural Science Foundation of China [2022-2-4102]; Capital Health Research and Development of Special [2022 (PKUSS20220108)]; Peking University School and Hospital of Stomatology Youth Research Fund
FX This work has been supported by the National Natural Science Foundation of China (81870781), the Capital Health Research and Development of Special (2022-2-4102), Peking University School and Hospital of Stomatology Youth Research Fund 2022 (PKUSS20220108).
CR AIGNER L, 1995, J CELL BIOL, V128, P647, DOI 10.1083/jcb.128.4.647 Aleemardani M, 2022, BIOMEDICINES, V10, DOI 10.3390/biomedicines10010073 Aslan A, 2018, CURR STEM CELL RES T, V13, P447, DOI 10.2174/1574888X13666180510110055 Cadossi R, 2020, JAAOS GLOB RES REV, V4, DOI 10.5435/JAAOSGlobal-D-19-00155 Chen J, 2020, NEURAL REGEN RES, V15, P145, DOI 10.4103/1673-5374.264461 Chiono V, 2015, PROG NEUROBIOL, V131, P87, DOI 10.1016/j.pneurobio.2015.06.001 Deumens R, 2010, PROG NEUROBIOL, V92, P245, DOI 10.1016/j.pneurobio.2010.10.002 Djemil S, 2023, CELL MOL NEUROBIOL, V43, P697, DOI 10.1007/s10571-022-01227-2 Heo DN, 2019, MAT SCI ENG C-MATER, V99, P582, DOI 10.1016/j.msec.2019.02.008 Fang XX, 2020, J MATER CHEM B, V8, P10593, DOI 10.1039/d0tb00779j Faroni A, 2015, ADV DRUG DELIVER REV, V82-83, P160, DOI 10.1016/j.addr.2014.11.010 Fu C, 2017, PLOS ONE, V12, DOI 10.1371/journal.pone.0188352 Grinsell D, 2014, BIOMED RES INT, V2014, DOI 10.1155/2014/698256 Gu XS, 2014, BIOMATERIALS, V35, P6143, DOI 10.1016/j.biomaterials.2014.04.064 Hei WH, 2016, INT J NEUROSCI, V126, P739, DOI 10.3109/00207454.2015.1054032 Hirano K, 2016, STEM CELLS, V34, P1872, DOI 10.1002/stem.2362 Huang LL, 2018, ACTA BIOMATER, V68, P223, DOI 10.1016/j.actbio.2017.12.010 Jalali A, 2011, J NEUROSCI RES, V89, P299, DOI 10.1002/jnr.22562 Jiang JP, 2020, NEURAL REGEN RES, V15, P959, DOI 10.4103/1673-5374.268974 Jiang JL, 2016, NEURAL REGEN RES, V11, P816, DOI 10.4103/1673-5374.182710 Kim BS, 2020, CHEM REV, V120, P10941, DOI 10.1021/acs.chemrev.9b00808 Kim E, 2021, BIOMACROMOLECULES, V22, P1921, DOI 10.1021/acs.biomac.1c00034 Kornfeld T, 2019, WIEN MED WOCHENSCHR, V169, P240, DOI 10.1007/s10354-018-0675-6 Kretowski R, 2022, INT J MOL SCI, V23, DOI 10.3390/ijms23169285 Li J, 2022, SMALL, V18, DOI 10.1002/smll.202201123 Lim KT, 2016, ADV HEALTHC MATER, V5, P2069, DOI 10.1002/adhm.201600429 Liu GM, 2016, NEURAL REGEN RES, V11, P1304, DOI 10.4103/1673-5374.189196 Liu L, 2015, INT J CLIN EXP PATHO, V8, P2343 Liu ZY, 2015, INT J NANOMED, V10, P43, DOI 10.2147/IJN.S74332 Ma FK, 2014, INT J MOL SCI, V15, P18593, DOI 10.3390/ijms151018593 Maden CH, 2012, DEV BIOL, V369, P277, DOI 10.1016/j.ydbio.2012.06.026 Markovic L, 2022, WIEN KLIN WOCHENSCHR, V134, P425, DOI 10.1007/s00508-022-02020-3 MCCAIG CD, 1991, EXP PHYSIOL, V76, P473, DOI 10.1113/expphysiol.1991.sp003514 McIntyre JC, 2010, J NEUROSCI RES, V88, P3243, DOI 10.1002/jnr.22497 Meng J, 2013, SCI REP-UK, V3, DOI 10.1038/srep02655 Min K, 2022, ACS APPL BIO MATER, V5, P1591, DOI 10.1021/acsabm.1c01142 Modrak M, 2020, J NEUROSCI RES, V98, P780, DOI 10.1002/jnr.24538 Mohamadi F, 2018, ARTIF CELL NANOMED B, V46, P34, DOI 10.1080/21691401.2018.1451339 Mukhopadhyay A, 2009, DEV BIOL, V334, P142, DOI 10.1016/j.ydbio.2009.07.018 Muratori L, 2018, ANAT REC, V301, P1646, DOI 10.1002/ar.23842 Nakayama M, 2016, INT J RADIAT BIOL, V92, P583, DOI 10.1080/09553002.2016.1206224 Ning LQ, 2018, BIOFABRICATION, V10, DOI 10.1088/1758-5090/aacd30 Qian Y, 2019, REGEN MED, V14, P969, DOI 10.2217/rme-2018-0079 Raslan A, 2020, INT J PHARMACEUT, V580, DOI 10.1016/j.ijpharm.2020.119226 Rehman SRU, 2019, INT J NANOMED, V14, P9603, DOI 10.2147/IJN.S218120 Saliev T, 2014, CELL PROLIFERAT, V47, P485, DOI 10.1111/cpr.12142 Schwarz Q, 2008, DEVELOPMENT, V135, P1605, DOI 10.1242/dev.015412 Seonwoo H, 2022, RSC ADV, V12, P5557, DOI 10.1039/d1ra05717k Shin SR, 2016, SMALL, V12, P3677, DOI 10.1002/smll.201600178 Shukla AK, 2022, MICROMACHINES-BASEL, V13, DOI 10.3390/mi13020155 Singh A, 2018, ACS APPL MATER INTER, V10, P43327, DOI 10.1021/acsami.8b11677 Stölting MNL, 2016, MUSCLE NERVE, V53, P598, DOI 10.1002/mus.24780 Taniselass S, 2019, MAT SCI ENG C-MATER, V96, P904, DOI 10.1016/j.msec.2018.11.062 Tao J, 2019, ACTA BIOMATER, V90, P49, DOI 10.1016/j.actbio.2019.03.047 Thompson BC, 2015, ADV MATER, V27, P7563, DOI 10.1002/adma.201500411 Tian XF, 2018, ELECTROMAGN BIOL MED, V37, P114, DOI 10.1080/15368378.2018.1458627 Viale-Bouroncle S, 2014, BIOCHEM BIOPH RES CO, V443, P500, DOI 10.1016/j.bbrc.2013.11.120 Vijayavenkataraman S, 2019, ARTIF ORGANS, V43, P515, DOI 10.1111/aor.13360 Wray LS, 2011, J BIOMED MATER RES B, V99B, P89, DOI 10.1002/jbm.b.31875 Wu ZX, 2021, MAT SCI ENG C-MATER, V129, DOI 10.1016/j.msec.2021.112393 Wu ZX, 2020, MAT SCI ENG C-MATER, V109, DOI 10.1016/j.msec.2019.110530 Xia L, 2019, NEURAL PLAST, V2019, DOI 10.1155/2019/3608386 Xue JJ, 2018, MACROMOL BIOSCI, V18, DOI 10.1002/mabi.201800090 Yao Ruzhan, 2018, Zhongguo Xiu Fu Chong Jian Wai Ke Za Zhi, V32, P1483, DOI 10.7507/1002-1892.201804096 Yao Y, 2018, J BIOMED MATER RES B, V106, P2131, DOI 10.1002/jbm.b.34020 Yu H, 2017, J MECH BEHAV BIOMED, V68, P134, DOI 10.1016/j.jmbbm.2017.01.038 Yu XL, 2020, POLYMERS-BASEL, V12, DOI 10.3390/polym12081637 Zanotti S, 2013, J BIOL CHEM, V288, P21547, DOI 10.1074/jbc.M113.489435 Zhang J, 2018, ACS BIOMATER SCI ENG, V4, P3036, DOI 10.1021/acsbiomaterials.8b00804 Zhang QZ, 2018, SCI REP-UK, V8, DOI 10.1038/s41598-018-24888-w Zhang YQ, 2021, NAT COMMUN, V12, DOI 10.1038/s41467-021-26769-9 Zimmerman G, 2006, CELL TISSUE RES, V326, P655, DOI 10.1007/s00441-006-0239-8
NR 72
TC 2
Z9 2
U1 21
U2 54
PU IOP Publishing Ltd
PI BRISTOL
PA TEMPLE CIRCUS, TEMPLE WAY, BRISTOL BS1 6BE, ENGLAND
SN 1758-5082
EI 1758-5090
J9 BIOFABRICATION
JI Biofabrication
PD JUL 1
PY 2024
VL 16
IS 3
DI 10.1088/1758-5090/ad3d8a
PG 19
WC Engineering, Biomedical; Materials Science, Biomaterials
WE Science Citation Index Expanded (SCI-EXPANDED)
SC Engineering; Materials Science
GA PP2I6
UT WOS:001215212600001
PM 38604162
OA hybrid
DA 2025-07-17
ER
PT J
AU Liu, YQ Shang, YQ Wang, Z Gao, HX Jin, NN Zhang, WH Shen, HY Sun, SL Wang, DZ Wang, ZW Gu, XS Yang, YM Li, GC
AF Liu, Yaqiong Shang, Yuqing Wang, Zhen Gao, Hongxia Jin, Nana Zhang, Weihao Shen, Huoyun Sun, Shaolan Wang, Dongzhi Wang, Zhiwei Gu, Xiaosong Yang, Yumin Li, Guicai
TI From microsphere synthesis to neural tissue regeneration: Unraveling the potentials and progress
SO COMPOSITES PART B-ENGINEERING
LA English
DT Article
DE Microspheres; Fabrication strategy; Function optimization; Tissue engineering; Nerve regeneration
ID TRAUMATIC BRAIN-INJURY; LOADED ALGINATE MICROSPHERES; DRUG-DELIVERY; BONE REGENERATION; INJECTABLE HYDROGEL; PHYSICOCHEMICAL CHARACTERIZATION; NANOFIBROUS MICROSPHERES; COMPOSITE MICROSPHERES; ELECTRICAL-STIMULATION; PHOTOTHERMAL THERAPY
AB Microspheres have been extensively employed as drug delivery systems within the realm of tissue engineering, owing to their remarkable controlled release capabilities. The inherent properties of microspheres, with respect to size and structure, endow them with the ability to form tiny porous network architectures. These architectures can serve as platforms for the delivery of growth factors, drugs, or nanoscale materials, thereby progressively emerging as fundamental constituents in the fabrication of tissue regeneration scaffolds. In the domain of neural tissue engineering, microspheres represent ideal carriers, as they are capable of furnishing multifactorial cues during nerve tissue repair. Such cues encompass the delivery of chemical signals essential for neuronal communication, the conveyance of biological factors conducive to axon outgrowth, and the responsiveness to physical stimulations. Nevertheless, a comprehensive and systematic work summary regarding the application of microspheres in neural tissue engineering remains scarce. Consequently, in this review, we initially conduct a systematic overview of the preparation methodologies, optimization strategies in terms of smart responsiveness, and characterization techniques of diverse microspheres. Additionally, we further consolidate the application of microsphere-based scaffolds in the remediation of nerve injuries, including traumatic brain injury, spinal cord injury, and peripheral nerve injury. Finally, the challenges and prospective directions pertaining to microspheres in tissue engineering are deliberated. The current work is anticipated to offer valuable references for the advancement of microspheres in the domain of various tissue engineering applications.
C1 [Liu, Yaqiong; Shang, Yuqing; Gao, Hongxia; Shen, Huoyun; Sun, Shaolan; Gu, Xiaosong; Yang, Yumin; Li, Guicai] Nantong Univ, Coinnovat Ctr Neuroregenerat, Key Lab Neuroregenerat, Nantong 226001, Peoples R China. [Wang, Zhen; Wang, Dongzhi; Wang, Zhiwei] Nantong Univ, Affiliated Hosp, Dept Hepatobiliary & Pancreat Surg, Nantong 226006, Peoples R China. [Jin, Nana] Nantong Univ, Affiliated Hosp 2, Inst Translat Neurosci, Ctr Neural Dev & Degenerat Res, Nantong 226014, Jiangsu, Peoples R China. [Zhang, Weihao] Nantong Univ, Sch Arts, Nantong 226019, Peoples R China. [Li, Guicai] Shandong First Med Univ & Shandong Acad Med Sci, Med Sci & Technol Innovat Ctr, Jinan, Peoples R China.
C3 Nantong University; Nantong University; Nantong University; Nantong University; Shandong First Medical University & Shandong Academy of Medical Sciences
RP Gu, XS; Yang, YM; Li, GC (corresponding author), Nantong Univ, Coinnovat Ctr Neuroregenerat, Key Lab Neuroregenerat, Nantong 226001, Peoples R China.; Wang, DZ; Wang, ZW (corresponding author), Nantong Univ, Affiliated Hosp, Dept Hepatobiliary & Pancreat Surg, Nantong 226006, Peoples R China.
EM w_dongzhi@163.com; wzw3639@163.com; nervegu@ntu.edu.cn; yangym@ntu.edu.cn; gcli1981@ntu.edu.cn
RI Gao, Hongxia/IWU-6966-2023
FU National Natural Science Foundation of China; Special Funds for Provincial Science and Technology Programs (Key R & D Program for Social Development) of Jiangsu Province; Large-scale Instrument and Equipment Open Sharing Foundation (2024-2025) of Medical Science and Technology Innovation Center, Shandong First Medical University & Shandong Academy of Medical Sciences; The 'Qing-Lan Project' of Colleges in Jiangsu Province (2024)
FX This study received financial support from the National Natural Science Foundation of China (32171352), Special Funds for Provincial Science and Technology Programs (Key R & D Program for Social Development) of Jiangsu Province (BE2023743), Large-scale Instrument and Equipment Open Sharing Foundation (2024-2025) of Medical Science and Technology Innovation Center, Shandong First Medical University & Shandong Academy of Medical Sciences and 'Qing-Lan Project' of Colleges in Jiangsu Province (2024).
[truncated: 3,487,085 more chars]
