# Supplementary material for: Hydrogel research in peripheral nerve injury repair: a comprehensive multi-database bibliometric analysis (2015–2025)
Source: Front Neurol. 2026 Apr 29;17:1763950. doi: 10.3389/fneur.2026.1763950 (PMC13167558; doi:10.3389/fneur.2026.1763950)
Supplement: Supplementary file 2 [file Supplementary_file_2.zip › Data/Processed data/Deduplication_Detail_Report.xlsx]

## Sheet: Summary
Database	Initial Count	Duplicates	Final Count
WoSCC	374	0	374
Scopus	287	173	114
PubMed	135	121	14
TOTAL	796	294	502

## Sheet: Dedup Methods
Matching Method	Scopus	PubMed	Total
Tier 1: DOI Match	173	0	173
Tier 2: Exact Title Match	0	121	121
Tier 3: Title+Year+FirstAuthor	0	0	0
TOTAL	173	121	294

## Sheet: Deduplicated data
Serial Number	Source database	Title	DOI	Author	Year	Deduplication criteria
1	Scopus	Polydopamine-modified hydrogel nanofibers for sustained SFRP2 release: synergistic promotion of angiogenesis and nerve regeneration	10.1038/s41427-025-00610-x	Zhang, L.; Qiu, P.; Shen, S.; Zhang, C.; Qin, J.; Xu, Z.; Yixi, Z.; Lv, J.; Pu, H.; Lei, J.; Lu, X.;...	2025	DOI Match
2	Scopus	A laminin-mimicking hydrogel as regenerative microenvironment for the repair of peripheral nerve injury	10.1016/j.colsurfa.2025.137369	Wen, Z.; Song, L.; Liu, P.; Chin, A.T.Z.-E.; Zhou, W.; Hu, Q.	2025	DOI Match
3	Scopus	Dual-regulation biomimetic composite nerve scaffold with oriented structure and conductive function for skin peripheral nerve injury repair	10.1016/j.colsurfb.2025.114768	Liu, J.; Lin, Z.; Wu, H.; Zhang, J.; Wang, F.; Wang, L.; Lu, S.; Gao, J.	2025	DOI Match
4	Scopus	A Multifunctional Hydrogel Conduit Loaded with miR-29a@Cu-MBG-NH2 for Potential Applications in Peripheral Nerve Repair	10.1021/acsapm.5c01172	Wei, Y.; Wang, H.; Zhu, Y.; Zhan, G.; Zhang, L.; Gao, H.; Jin, L.; Feng, R.	2025	DOI Match
5	Scopus	Conductive hydrogel luminal filler for peripheral nerve regeneration	10.1016/j.biomaterials.2025.123103	Park, J.; Kim, J.; Choe, G.; Jung, Y.; Lee, J.Y.	2025	DOI Match
6	Scopus	Biophysically Optimized Nanofiber-Hydrogel Scaffold Composite Acts as “Bio-Bonsai” for Peripheral Nerve Simulation and Regeneration via Orienting Adipose Derived Stem Cells into Schwann-Like Cell Differentiation	10.1002/adhm.202404178	Qin, Y.; Chen, B.; Hu, Y.; Zhang, X.; Wang, Z.; Ma, C.; Yang, R.; Wang, B.; Li, F.; Niu, S.; Han, Y....	2025	DOI Match
7	Scopus	Conductive Hydrogels with Topographical Geometry and Mechanical Robustness for Enhanced Peripheral Nerve Regeneration	10.1021/acsnano.5c00845	Feng, Y.; Shan, L.; Wang, Y.; Chen, X.; Wang, C.; Liu, J.	2025	DOI Match
8	Scopus	Electrically conductive and photocurable MXene-modulated hydrogel conduits for peripheral nerve regeneration: In vitro and in vivo studies	10.1016/j.bioadv.2025.214197	Lotfi, R.; Dolatyar, B.; Zandi, N.; Tamjid, E.; Pourjavadi, A.; Simchi, A.	2025	DOI Match
9	Scopus	Bioactive Peptide-MOF based nanogel for peripheral nerve repair through remodeling the regenerative microenvironment	10.1016/j.cej.2025.161831	Wu, Y.; Hu, L.; Zhang, X.; Xu, W.; Huang, L.; Liu, S.; Yang, W.; Lu, H.; Xu, W.	2025	DOI Match
10	Scopus	Hyaluronic Acid-Based Therapy for Alleviating Early Lipid Peroxidation in Peripheral Nerve Compression Injury Repair	10.1016/j.wneu.2025.123818	Du, L.; Zeng, C.; Ren, X.; Li, M.; Ma, R.; Gao, Y.; Xing, X.; Wang, C.; Liu, Z.; Liu, Z.; Zhang, W.	2025	DOI Match
11	Scopus	Black phosphorus nanosheets fortified with catalase to enhance Schwann cell responses for neural repair	10.1016/j.jconrel.2025.02.017	Shen, J.; Jia, G.; Wu, Q.; Yang, H.; Jiang, Y.; Wu, X.; Chai, Y.; Zhang, C.; Xu, J.	2025	DOI Match
12	Scopus	Peripheral nerve regeneration with 3D printed bionic double-network conductive scaffold based on GelMA/chitosan/polypyrrole	10.1016/j.ijbiomac.2025.140746	Cheng, R.; Liu, Z.; Li, M.; Shen, Z.; Wang, X.; Zhang, J.; Sang, S.	2025	DOI Match
13	Scopus	3D printed biodegradable hydrogel-based multichannel nerve conduits mimicking peripheral nerve fascicules	10.1016/j.mtbio.2025.101514	Maeng, W.-Y.; Lee, Y.; Chen, S.-H.; Kim, K.S.; Sung, D.; Tseng, W.-L.; Kim, G.-N.; Koh, Y.-H.; Hsueh...	2025	DOI Match
14	Scopus	Reduce electrical overload via threaded Chinese acupuncture in nerve electrical therapy	10.1016/j.bioactmat.2024.12.025	Liu, Y.; Du, Y.; Wang, J.; Wu, L.; Lin, F.; Cui, W.	2025	DOI Match
15	Scopus	A self-assembling peptide-based hydrogel containing NF-κB inhibitors and NGF for peripheral nerve injury repair	10.1088/1758-5090/adc340	Su, H.; Ye, Q.; Wang, D.; Liu, A.; Wang, Y.; Zhang, Y.; Weng, L.	2025	DOI Match
16	Scopus	Adhesive and Conductive Fibrous Hydrogel Bandages for Effective Peripheral Nerve Regeneration	10.1002/adhm.202403722	Jin, S.; Jung, H.; Song, J.; Kim, S.; Yoon, S.; Kim, J.H.; Lee, J.S.; Kim, Y.J.; Son, D.; Shin, M.	2025	DOI Match
17	Scopus	E-jet 3D printed aligned nerve guidance conduits incorporated with decellularized extracellular matrix hydrogel encapsulating extracellular vesicles for peripheral nerve repair	10.1016/j.actbio.2025.01.025	Fan, N.; Song, D.; Ding, H.; Yang, H.; Xu, C.; Wang, C.; Yang, Y.	2025	DOI Match
18	Scopus	Versatile conductive hydrogel orchestrating neuro–immune microenvironment for rapid diabetic wound healing through peripheral nerve regeneration	10.1016/j.biomaterials.2024.122841	Bi, S.; He, C.; Zhou, Y.; Liu, R.; Chen, C.; Zhao, X.; Zhang, L.; Cen, Y.; Gu, J.; Yan, B.	2025	DOI Match
19	Scopus	Hydrogels for Peripheral Nerve Repair: Emerging Materials and Therapeutic Applications	10.3390/gels11020126	Taisescu, O.; Dinescu, V.C.; Rotaru-Zavaleanu, A.D.; Greșiță, A.; Hadjiargyrou, M.	2025	DOI Match
20	Scopus	Hybrid hydrogels containing gradients in gold nanoparticles for localized delivery of mesenchymal stem cells and enhanced nerve tissues remodeling in vivo	10.1016/j.mtbio.2024.101411	Gao, J.; Zhou, Y.; Xu, G.; Wei, Z.; Ding, L.; Zhang, W.; Huang, Y.	2025	DOI Match
21	Scopus	Hydrogel-Based Innovations in Carpal Tunnel Syndrome: Bridging Pathophysiological Complexities and Translational Therapeutic Gaps	10.3390/gels11010052	Dinescu, V.C.; Martin, L.; Bica, M.; Vasile, R.C.; Greșiță, A.; Bunescu, M.; Ruscu, M.A.; Aldea, M.;...	2025	DOI Match
22	Scopus	An injectable thermosensitive pluronic F127 loaded-nanohydroxyapatite / Polydopamine for promoting sciatic nerve repair after crush injury	10.1016/j.colsurfb.2024.114324	Kang, L.; Fang, E.; Gu, M.; Guan, Y.; Wu, D.; Zhang, X.; Yu, W.; Wang, J.; Zeng, Z.; Xu, S.; He, Y.;...	2025	DOI Match
23	Scopus	Strong, antioxidant, and biodegradable gelatin methacryloyl composite hydrogel for oxidative stress protection in Schwann cells	10.3389/fbioe.2025.1586380	Han, H.; Ji, D.; Yang, S.; Pang, B.; Chen, X.; Zhu, J.; Cao, W.; Song, T.	2025	DOI Match
24	Scopus	Amniotic membrane hydrogel as novel injectable platform in combination with metformin for treatment of sciatic nerve injury	10.1177/22808000251322865	Rabiei Dolatabadi, Z.; Saheli, M.; Solhjou, S.; Hosseini, M.; Mousanejad, E.; Jafari, M.; Sheibani, ...	2025	DOI Match
25	Scopus	Nerve-Mimetic Adhesive Hydrogel Electroceuticals: Tailoring In Situ Physically Entangled Domains in Singular Polymers	10.1021/acsnano.4c13097	Lee, J.; Choi, Y.; Song, J.; Seong, D.; Jin, S.; Ju, J.; Son, D.; Shin, M.	2024	DOI Match
26	Scopus	Rapid Forming, Robust Adhesive Fungal-Sourced Chitosan Hydrogels Loaded with Deferoxamine for Sutureless Short-Gap Peripheral Nerve Repair	10.1002/adhm.202401412	Dong, Q.; Shi, K.; Ai, J.; Yang, J.; Yang, K.; Chen, R.; Wang, Y.; Zhou, Y.	2024	DOI Match
27	Scopus	Effectiveness of the injectable hyaluronic acid-based microparticles loaded with cannabidiol on rat sciatic nerve injury model	10.1016/j.ijbiomac.2024.137780	Davachi, S.M.; Vazquez, M.; Soleimani, M.; Hajmohammadi, Z.; Mohajer, M.; Jameie, S.B.; Khanmohammad...	2024	DOI Match
28	Scopus	Preparation and characterization of polysaccharide-based conductive hydrogels for nerve repair	10.1016/j.ijbiomac.2024.136910	Li, S.; Liu, Y.; Fan, L.; Zhu, J.; Wang, L.	2024	DOI Match
29	Scopus	AC magnetic field-driven wireless charging dual-oriented fibrous magnetoelectric scaffold CFO/PVDF promotes peripheral nerve repair	10.1016/j.colsurfa.2024.134822	Wang, L.; Dang, P.; Zheng, H.; Wei, L.; Jiang, S.; Wang, J.; Cai, Y.; Wang, W.; Zhang, C.; Li, N.; X...	2024	DOI Match
30	Scopus	Biogelx-IKVAV Is An Innovative Human Platelet Lysate-Adipose-Derived Stem Cells Delivery Strategy to Improve Peripheral Nerve Repair	10.1089/ten.tea.2023.0307	Guiotto, M.; Clayton, A.; Morgan, R.; Raffoul, W.; Hart, A.; Riehle, M.; Di Summa, P.	2024	DOI Match
31	Scopus	Chiral Hydrogel Nerve Conduit Boosts Peripheral Nerve Regeneration via Regulation of Schwann Cell Reprogramming	10.1021/acsnano.4c10653	Han, S.; Gao, L.; Dou, X.; Wang, Z.; Yang, K.; Li, D.; Yuan, Y.; Xing, C.; Jiang, B.; Tian, Y.; Feng...	2024	DOI Match
32	Scopus	Boronic ester bonding integrated dextran-based hydrogel patch for diabetic peripheral nerve injury treatment	10.1016/j.cej.2024.155336	Xiao, J.; Ding, J.; Yu, Z.; Gao, J.; Zeng, M.; Wu, X.; Su, B.; Wu, C.; Wei, D.; Sun, J.; Fan, H.	2024	DOI Match
33	Scopus	Constructing Nerve Guidance Conduit using dECM-Doped Conductive Hydrogel to Promote Peripheral Nerve Regeneration	10.1002/adfm.202402698	Yan, L.; Liu, S.; Wang, J.; Ding, X.; Zhao, Y.; Gao, N.; Xia, Z.; Li, M.; Wei, Q.; Valentine Okoro, ...	2024	DOI Match
34	Scopus	Hyaluronic acid hybrid formulations optimised for 3D printing of nerve conduits and the delivery of the novel neurotrophic-like compound tyrosol to enhance peripheral nerve regeneration via Schwann cell proliferation	10.1016/j.ijpharm.2024.124477	Buckley, C.; Montgomery, T.R.; Szank, T.; Major, I.	2024	DOI Match
35	Scopus	Bi-layered hydrogel conduit integrating microneedles for enhanced neural recording and stimulation therapy in peripheral nerve injury repair	10.1016/j.snb.2024.135917	Xiao, J.; Yu, Z.; Tian, Y.; Zeng, M.; Su, B.; Ding, J.; Wu, C.; Wei, D.; Sun, J.; Fan, H.	2024	DOI Match
36	Scopus	Decellularized porcine peripheral nerve based injectable hydrogels as a Schwann cell carrier for injured spinal cord regeneration	10.1088/1741-2552/ad5939	Agarwal, G.; Shumard, S.; McCrary, M.W.; Osborne, O.; Santiago, J.M.; Ausec, B.; Schmidt, C.E.	2024	DOI Match
37	Scopus	Ultrasound-Responsive Aligned Piezoelectric Nanofibers Derived Hydrogel Conduits for Peripheral Nerve Regeneration	10.1002/adma.202307896	Xu, D.; Fu, S.; Zhang, H.; Lu, W.; Xie, J.; Li, J.; Wang, H.; Zhao, Y.; Chai, R.	2024	DOI Match
38	Scopus	Mitigating Critical Peripheral Nerve Deficit Therapy with Reactive Oxygen Species/Ca2+-Responsive Dynamic Hydrogel-Mediated mRNA Delivery	10.1021/acsnano.3c13102	Zhao, R.; Deng, X.; Tang, Y.; Yang, X.; Ge, Z.; Wang, D.; Shen, Y.; Jiang, L.; Lin, W.; Zheng, C.; W...	2024	DOI Match
39	Scopus	Pleiotropic effects of nitric oxide sustained-release system for peripheral nerve repair	10.1016/j.actbio.2024.05.012	Huo, Y.; Cheng, Y.; Dong, X.; Cheng, Q.; Liang, X.; Duan, P.; Yu, Y.; Yan, L.; Qiu, T.; Pan, Z.; Dai...	2024	DOI Match
40	Scopus	Therapeutic Potential and Challenges of Mesenchymal Stem Cell-Derived Exosomes for Peripheral Nerve Regeneration: A Systematic Review	10.3390/ijms25126489	Dogny, C.; André-Lévigne, D.; Kalbermatten, D.F.; Madduri, S.	2024	DOI Match
41	Scopus	Curcumin-loaded keratin-chitosan hydrogels for enhanced peripheral nerve regeneration	10.1016/j.ijbiomac.2024.132448	Sun, X.; Huang, X.; Liang, Q.; Wang, N.; Zheng, X.; Zhang, Q.; Yu, D.	2024	DOI Match
42	Scopus	In Situ-Sprayed Bioinspired Adhesive Conductive Hydrogels for Cavernous Nerve Repair	10.1002/adma.202311264	Wang, S.; Wang, Z.; Yang, W.; Xu, Z.; Dai, H.; He, F.; Yan, S.; Shi, X.	2024	DOI Match
43	Scopus	Nerve Guide Conduits Integrated with Fisetin-Loaded Chitosan Hydrogels for Reducing Oxidative Stress, Inflammation, and Nerve Regeneration	10.1002/mabi.202300476	Fang, J.; Xu, B.; Jin, X.; Chen, F.; Liu, S.; Liu, S.; Wang, S.; Zhang, F.; Song, K.; Wang, J.; Nan,...	2024	DOI Match
44	Scopus	Biomimetic Silk Fibroin Hydrogel for Enhanced Peripheral Nerve Regeneration: Synergistic Effects of Graphene Oxide and Fibroblast Exosome	10.1002/adfm.202314610	Gao, Y.; Dai, C.; Zhang, M.; Zhang, J.; Yin, L.; Li, W.; Zhang, K.; Yang, Y.; Zhao, Y.	2024	DOI Match
45	Scopus	An Adaptable Drug Delivery System Facilitates Peripheral Nerve Repair by Remodeling the Microenvironment	10.1021/acs.biomac.3c01094	Cheng, Q.; Wang, W.; Dong, X.; Chai, Y.; Goto, T.; Tu, R.; Yan, L.; Yu, A.; Dai, H.	2024	DOI Match
46	Scopus	All Biodisintegratable Hydrogel Biohybrid Neural Interfaces with Synergistic Performances of Microelectrode Array Technologies, Tissue Scaffolding, and Cell Therapy	10.1002/adfm.202307365	Lei, W.-L.; Peng, C.-W.; Chiu, S.-C.; Lu, H.-E.; Wu, C.-W.; Cheng, T.-Y.; Huang, W.-C.	2024	DOI Match
47	Scopus	Adhesive chitosan-based hybrid biohydrogels for peripheral nerve injury repair	10.3389/fcell.2024.1499766	Qiu, P.; Wang, L.; Wang, J.; Wang, X.; Xu, J.; An, X.; Han, F.; Dong, Z.; Zhang, J.; Shi, P.; Niu, Q...	2024	DOI Match
48	Scopus	Magnetic fibrin nanofiber hydrogel delivering iron oxide magnetic nanoparticles promotes peripheral nerve regeneration	10.1093/rb/rbae075	Hong, J.; Wu, D.; Wang, H.; Gong, Z.; Zhu, X.; Chen, F.; Wang, Z.; Zhang, M.; Wang, X.; Fang, X.; Ya...	2024	DOI Match
49	Scopus	Oxidized sodium alginate hydrogel-mouse nerve growth factor sustained release system promotes repair of peripheral nerve injury	10.1080/09205063.2024.2339636	Sun, Y.; Sun, X.; Wang, R.; Xing, Y.; Ma, X.; Yue, J.; Zhang, M.; Wang, Y.; Tian, W.; Jing, G.	2024	DOI Match
50	Scopus	Enhancement of nerve regeneration through schwann cell-mediated healing in a 3D printed polyacrylonitrile conduit incorporating hydrogel and graphene quantum dots: a study on rat sciatic nerve injury model	10.1088/1748-605X/ad1576	Hoveizi, E.	2024	DOI Match
51	Scopus	Zwitterionic Conductive Hydrogel-Based Nerve Guidance Conduit Promotes Peripheral Nerve Regeneration in Rats	10.1021/acsbiomaterials.3c00761	Xu, Y.; Liu, J.; Zhang, P.; Ao, X.; Li, Y.; Tian, Y.; Qiu, X.; Guo, J.; Hu, X.	2023	DOI Match
52	Scopus	Electrospun PCL Nerve Conduit Filled with GelMA Gel for CNTF and IGF-1 Delivery in Promoting Sciatic Nerve Regeneration in Rat	10.1021/acsbiomaterials.3c01048	Xu, H.; Gao, Z.; Wang, Z.; Wu, W.; Li, H.; Liu, Y.; Jia, S.; Hao, D.; Zhu, L.	2023	DOI Match
53	Scopus	An extracellular matrix mimicking alginate hydrogel scaffold manipulates an inflammatory microenvironment and improves peripheral nerve regeneration by controlled melatonin release	10.1039/d3tb01727c	Wang, X.; Yao, X.; Sun, Z.; Jin, Y.; Yan, Z.; Jiang, H.; Ouyang, Y.; Yuan, W.-E.; Wang, C.; Fan, C.	2023	DOI Match
54	Scopus	Copper Ion-Modified Germanium Phosphorus Nanosheets Integrated with an Electroactive and Biodegradable Hydrogel for Neuro-Vascularized Bone Regeneration	10.1002/adhm.202301151	Xu, Y.; Xu, C.; Yang, K.; Ma, L.; Li, G.; Shi, Y.; Feng, X.; Tan, L.; Duan, D.; Luo, Z.; Yang, C.	2023	DOI Match
55	Scopus	Human Hair Keratin-Based Hydrogels in Regenerative Medicine: Current Status and Future Directions	10.1021/acsbiomaterials.3c00883	Ashna, M.; Senthilkumar, N.; Sanpui, P.	2023	DOI Match
56	Scopus	Preparation and performance of electrically conductive decellularized nerve matrix hydrogel conduits	10.1177/08853282231200963	Yin, S.; Zhou, J.; Wang, J.; Xia, B.; Chen, G.	2023	DOI Match
57	Scopus	4D Printed Programmable Shape-Morphing Hydrogels as Intraoperative Self-Folding Nerve Conduits for Sutureless Neurorrhaphy	10.1002/adhm.202300701	Joshi, A.; Choudhury, S.; Baghel, V.S.; Ghosh, S.; Gupta, S.; Lahiri, D.; Ananthasuresh, G.K.; Chatt...	2023	DOI Match
58	Scopus	Chitin Conduits with Different Inner Diameters at Both Ends Combined with Dual Growth Factor Hydrogels Promote Nerve Transposition Repair in Rats	10.3390/jfb14090442	Zhang, F.; Ma, B.; Li, Q.; Zhang, M.; Kou, Y.	2023	DOI Match
59	Scopus	Peripheral Nerve Matrix Hydrogel Promotes Recovery after Nerve Transection and Repair	10.1097/PRS.0000000000010261	Bernard, M.; McOnie, R.; Tomlinson, J.E.; Blum, E.; Prest, T.A.; Sledziona, M.; Willand, M.; Gordon,...	2023	DOI Match
60	Scopus	Natural polysaccharides and their derivatives as potential medical materials and drug delivery systems for the treatment of peripheral nerve injuries	10.1016/j.carbpol.2023.120934	Solomevich, S.O.; Oranges, C.M.; Kalbermatten, D.F.; Schwendeman, A.; Madduri, S.	2023	DOI Match
61	Scopus	Mimosa-Inspired Stimuli-Responsive Curling Bioadhesive Tape Promotes Peripheral Nerve Regeneration	10.1002/adma.202212015	Zhang, M.; An, H.; Gu, Z.; Huang, Z.; Zhang, F.; Jiang, B.; Wen, Y.; Zhang, P.	2023	DOI Match
62	Scopus	Prospects of Using Chitosan-Based Biopolymers in the Treatment of Peripheral Nerve Injuries	10.3390/ijms241612956	Zhang, M.; An, H.; Zhang, F.; Jiang, H.; Wan, T.; Wen, Y.; Han, N.; Zhang, P.	2023	DOI Match
63	Scopus	Ropivacaine microsphere-loaded electroconductive nerve dressings for long-acting analgesia and functional recovery following diabetic peripheral nerve injury	10.1016/j.mtbio.2023.100712	Liang, F.; Yang, Y.; Chen, Y.; Xie, J.; Liu, S.; Tan, Z.; Tian, L.; Yu, Z.; Shi, Z.; Xie, P.; Ding, ...	2023	DOI Match
64	Scopus	Exosomes-loaded electroconductive nerve dressing for nerve regeneration and pain relief against diabetic peripheral nerve injury	10.1016/j.bioactmat.2023.02.024	Yang, Q.; Su, S.; Liu, S.; Yang, S.; Xu, J.; Zhong, Y.; Yang, Y.; Tian, L.; Tan, Z.; Wang, J.; Yu, Z...	2023	DOI Match
65	Scopus	Sciatic nerve injury regeneration in adult male rats using gelatin methacrylate (GelMA)/poly(2-ethy-2-oxazoline) (PEtOx) hydrogel containing 4-aminopyridine (4-AP)	10.1002/jbm.a.37514	Nemati Mahand, S.; Jahanmardi, R.; Kruppke, B.; Khonakdar, H.A.	2023	DOI Match
66	Scopus	Development of a bioactive tunable hyaluronic-protein bioconjugate hydrogel for tissue regenerative applications	10.1039/d2tb02766f	Kasper, M.; Cydis, M.; Afridi, A.; Smadi, B.M.; Li, Y.; Charlier, A.; Barnes, B.E.; Hohn, J.; Cline,...	2023	DOI Match
67	Scopus	Potential application of let-7a antagomir in injured peripheral nerve regeneration	10.4103/1673-5374.357914	Chen, Q.-Q.; Liu, Q.-Y.; Wang, P.; Qian, T.-M.; Wang, X.-H.; Yi, S.; Li, S.-Y.	2023	DOI Match
68	Scopus	Engineered hydrogels for peripheral nerve repair	10.1016/j.mtbio.2023.100668	Liu, Y.; Zhang, X.; Xiao, C.; Liu, B.	2023	DOI Match
69	Scopus	3D printed elastic hydrogel conduits with 7,8-dihydroxyflavone release for peripheral nerve repair	10.1016/j.mtbio.2023.100652	Wu, W.; Dong, Y.; Liu, H.; Jiang, X.; Yang, L.; Luo, J.; Hu, Y.; Gou, M.	2023	DOI Match
70	Scopus	Enhanced sciatic nerve regeneration with fibrin scaffold containing human endometrial stem cells and insulin encapsulated chitosan particles: An in vivo study	10.1016/j.injury.2023.01.041	Mobarakeh, Z.T.; Hasanzadeh, E.; Farzin, A.; Goodarzi, A.; Farahani, M.S.; Shirian, S.; Mahmoodi, N....	2023	DOI Match
71	Scopus	In situ delivery of a curcumin-loaded dynamic hydrogel for the treatment of chronic peripheral neuropathy	10.1016/j.jconrel.2023.04.002	Kong, Y.; Shi, W.; Zheng, L.; Zhang, D.; Jiang, X.; Liu, B.; Xue, W.; Kuss, M.; Li, Y.; Sorgen, P.L....	2023	DOI Match
72	Scopus	A shape-persistent plasticine-like conductive hydrogel with self-healing properties for peripheral nerve regeneration	10.1016/j.jmst.2022.09.036	Kang, X.; Li, X.; Liu, C.; Cai, M.; Guan, P.; Luo, Y.; Guan, Y.; Tian, Y.; Ren, K.; Ning, C.; Fan, L...	2023	DOI Match
73	Scopus	Injectable hydrogel encapsulated with VEGF-mimetic peptide-loaded nanoliposomes promotes peripheral nerve repair in vivo	10.1016/j.actbio.2023.02.004	Xu, W.; Wu, Y.; Lu, H.; Zhang, X.; Zhu, Y.; Liu, S.; Zhang, Z.; Ye, J.; Yang, W.	2023	DOI Match
74	Scopus	Photothermal responsive cell-laden PNIPAM self-rolling hydrogel containing dopamine enhanced MWCNTs for peripheral nerve regeneration	10.1016/j.compositesb.2023.110551	Li, G.; Zhang, L.; Han, Q.; Zheng, T.; Wu, L.; Guan, W.; Sun, S.; Yang, Y.	2023	DOI Match
75	Scopus	Microtubes with gradient decellularized porcine sciatic nerve matrix from microfluidics for sciatic nerve regeneration	10.1016/j.bioactmat.2022.08.027	Jin, B.; Yu, Y.; Chen, X.; Yang, Y.; Xiong, Y.; Im, Y.J.; Zhao, Y.; Xiao, J.	2023	DOI Match
76	Scopus	A hyaluronic acid granular hydrogel nerve guidance conduit promotes regeneration and functional recovery of injured sciatic nerves in rats	10.4103/1673-5374.350212	Yang, J.; Hsu, C.-C.; Cao, T.-T.; Ye, H.; Chen, J.; Li, Y.-Q.	2023	DOI Match
77	Scopus	Combining chitin biological conduits with injectable adipose tissue-derived decellularised matrix hydrogels loaded with adipose-derived mesenchymal stem cells for the repair of peripheral nerve defects in rats	10.1016/j.colsurfa.2022.130743	Li, Y.; Chen, Z.; Zhou, J.; Guan, Y.; Xing, J.; Niu, Z.; Zhang, B.; Zeng, Q.; Pei, X.; Wang, Y.; Pen...	2023	DOI Match
78	Scopus	Engineered neural tissue made using hydrogels derived from decellularised tissues for the regeneration of peripheral nerves	10.1016/j.actbio.2022.12.003	Kellaway, S.C.; Roberton, V.; Jones, J.N.; Loczenski, R.; Phillips, J.B.; White, L.J.	2023	DOI Match
79	Scopus	Integration of genetically engineered virus nanofibers and fibrin to form injectable fibrous neuron-rich hydrogels and enable neural differentiation	10.1039/d2tb01712a	Chen, Y.; Liu, X.; Yang, M.; Sun, W.; Mao, C.	2023	DOI Match
80	Scopus	Treatment of polydopamine nanoparticles@hyaluronic acid methacryloyl hydrogel against peripheral nerve adhesion in a rat model of sciatic nerve	10.2147/IJN.S410092	Zhan, Y.; Zhou, Z.; Chen, M.; Gong, X.	2023	DOI Match
81	Scopus	Regeneration of sciatic nerve injury through nanofiber neural guidance channels containing collagen hydrogel and acetyl L carnitine: An in vitro and in vivo study	10.1177/08839115221137654	Savari Kouzehkonan, G.; Motakef-Kazemi, N.; Adabi, M.; Mosavi, S.E.; Rezayat Sorkhabadi, S.M.	2023	DOI Match
82	Scopus	Thermosensitive hydrogel carrying extracellular vesicles from adipose-derived stem cells promotes peripheral nerve regeneration after microsurgical repair	10.1063/5.0118862	Chen, S.-H.; Kao, H.-K.; Wun, J.-R.; Chou, P.-Y.; Chen, Z.-Y.; Chen, S.-H.; Hsieh, S.-T.; Fang, H.-W...	2022	DOI Match
83	Scopus	3D Gradient and Linearly Aligned Magnetic Microcapsules in Nerve Guidance Conduits with Remotely Spatiotemporally Controlled Release to Enhance Peripheral Nerve Repair	10.1021/acsami.2c11362	Huang, W.-C.; Lin, C.-C.; Chiu, T.-W.; Chen, S.-Y.	2022	DOI Match
84	Scopus	Sustained delivery of vascular endothelial growth factor mediated by bioactive methacrylic anhydride hydrogel accelerates peripheral nerve regeneration after crush injury	10.4103/1673-5374.335166	Xu, W.; Wu, Y.; Lu, H.; Zhu, Y.; Ye, J.; Yang, W.	2022	DOI Match
85	Scopus	Efficacy of Nerve-Derived Hydrogels to Promote Axon Regeneration Is Influenced by the Method of Tissue Decellularization	10.3390/ijms23158746	Kuna, V.K.; Lundgren, A.; Anerillas, L.O.; Kelk, P.; Brohlin, M.; Wiberg, M.; Kingham, P.J.; Novikov...	2022	DOI Match
86	Scopus	Conductive Hydrogel Conduits with Growth Factor Gradients for Peripheral Nerve Repair in Diabetics with Non-Suture Tape	10.1002/adhm.202200755	Cai, Y.; Huang, Q.; Wang, P.; Ye, K.; Zhao, Z.; Chen, H.; Liu, Z.; Liu, H.; Wong, H.; Tamtaji, M.; Z...	2022	DOI Match
87	Scopus	Recent Development of Conductive Hydrogels for Tissue Engineering: Review and Perspective	10.1002/mabi.202200051	Gao, C.; Song, S.; Lv, Y.; Huang, J.; Zhang, Z.	2022	DOI Match
88	Scopus	Keratose hydrogel for tissue regeneration and drug delivery	10.1016/j.semcdb.2021.06.017	Ledford, B.; Barron, C.; van Dyke, M.; He, J.-Q.	2022	DOI Match
89	Scopus	Development of a polyacrylamide/chitosan composite hydrogel conduit containing synergistic cues of elasticity and topographies for promoting peripheral nerve regeneration	10.1039/d2bm00327a	Liu, F.; Xu, J.; Liu, A.; Wu, L.; Wang, D.; Han, Q.; Zheng, T.; Wang, F.; Kong, Y.; Li, G.; Li, P.; ...	2022	DOI Match
90	Scopus	Magnesium-Encapsulated Injectable Hydrogel and 3D-Engineered Polycaprolactone Conduit Facilitate Peripheral Nerve Regeneration	10.1002/advs.202202102	Yao, Z.; Yuan, W.; Xu, J.; Tong, W.; Mi, J.; Ho, P.-C.; Chow, D.H.K.; Li, Y.; Yao, H.; Li, X.; Xu, S...	2022	DOI Match
91	Scopus	Biomaterial-Based Schwann Cell Transplantation and Schwann Cell-Derived Biomaterials for Nerve Regeneration	10.3389/fncel.2022.926222	Rao, Z.; Lin, Z.; Song, P.; Quan, D.; Bai, Y.	2022	DOI Match
92	Scopus	Conductive nerve guide conduits based on wet-adhesive hydrogel to accelerate peripheral nerve repair	10.1016/j.apmt.2022.101491	Cai, C.; Zhu, H.; Chen, Y.; Chen, C.; Li, H.; Yang, Z.; Liu, H.	2022	DOI Match
93	Scopus	Alginate-Based Hydrogels and Tubes, as Biological Macromolecule-Based Platforms for Peripheral Nerve Tissue Engineering: A Review	10.1007/s10439-022-02955-8	Abdelbasset, W.K.; Jasim, S.A.; Sharma, S.K.; Margiana, R.; Bokov, D.O.; Obaid, M.A.; Hussein, B.A.;...	2022	DOI Match
94	Scopus	Preparation and Characterization of Graphene-Based 3D Biohybrid Hydrogel Bioink for Peripheral Neuroengineering	10.3791/63622	Zorba-Yildiz, A.P.; Darıcı, H.; Yavuz, B.; Abamor, E.S.; Ozdemir, C.; Yasin, M.E.; Bağırova, M.; All...	2022	DOI Match
95	Scopus	Multifunctional biomimetic hydrogel based on graphene nanoparticles and sodium alginate for peripheral nerve injury therapy	10.1016/j.bioadv.2022.212727	Jin, Y.; Zhang, W.; Zhang, Y.; Yang, Y.; Fang, Z.; Song, J.; Qian, Y.; Yuan, W.-E.	2022	DOI Match
96	Scopus	Graphene foam/hydrogel scaffolds for regeneration of peripheral nerve using ADSCs in a diabetic mouse model	10.1007/s12274-021-3961-3	Huang, Q.; Cai, Y.; Yang, X.; Li, W.; Pu, H.; Liu, Z.; Liu, H.; Tamtaji, M.; Xu, F.; Sheng, L.; Kim,...	2022	DOI Match
97	Scopus	Peripheral nerve regeneration by thiolated chitosan hydrogel containing Taurine: In vitro and in vivo study	10.1177/08839115221085736	Ehterami, A.; Rezaei Kolarijani, N.; Nazarnezhad, S.; Alizadeh, M.; Masoudi, A.; Salehi, M.	2022	DOI Match
98	Scopus	Biocompatible Polyurethane Conduit Grafted with Vascular Endothelial Growth Factor-Loaded Hydrogel Repairs the Peripheral Nerve Defect in Rats	10.1002/mabi.202100397	Xu, W.; Zhang, Z.; Lu, H.; Wu, Y.; Liu, J.; Liu, S.; Yang, W.	2022	DOI Match
99	Scopus	Decellularized peripheral nerve as an injectable delivery vehicle for neural applications	10.1002/jbm.a.37312	Bousalis, D.; McCrary, M.W.; Vaughn, N.; Hlavac, N.; Evering, A.; Kolli, S.; Song, Y.H.; Morley, C.;...	2022	DOI Match
100	Scopus	Regulation of Schwann Cell and DRG Neurite Behaviors within Decellularized Peripheral Nerve Matrix	10.1021/acsami.1c20320	Xue, W.; Kong, Y.; Abu, R.; Roy, P.; Huh, S.-H.; Kuss, M.; Kumar, V.; Duan, B.	2022	DOI Match
101	Scopus	Conductive Nerve Guidance Conduits Based on Morpho Butterfly Wings for Peripheral Nerve Repair	10.1021/acsnano.1c11627	Hu, Y.; Chen, Z.; Wang, H.; Guo, J.; Cai, J.; Chen, X.; Wei, H.; Qi, J.; Wang, Q.; Liu, H.; Zhao, Y....	2022	DOI Match
102	Scopus	Conductive biocomposite hydrogels with multiple biophysical cues regulate schwann cell behaviors	10.1039/d1tb02361f	Zhao, Y.; Liu, J.; Gao, Y.; Xu, Z.; Dai, C.; Li, G.; Sun, C.; Yang, Y.; Zhang, K.	2022	DOI Match
103	Scopus	Safety and efficacy of an injectable nerve-specific hydrogel in a rodent crush injury model	10.1002/mus.27455	Prest, T.A.; Meder, T.J.; Skillen, C.D.; Marchal, L.; Soletti, L.; Gardner, P.A.; Cheetham, J.; Brow...	2022	DOI Match
104	Scopus	A ‘Relay’-Type Drug-Eluting Nerve Guide Conduit: Computational Fluid Dynamics Modeling of the Drug Eluting Efficiency of Various Drug Release Systems	10.3390/pharmaceutics14020230	Zhou, J.; Vijayavenkataraman, S.	2022	DOI Match
105	Scopus	In silico framework to inform the design of repair constructs for peripheral nerve injury repair	10.1098/rsif.2021.0824	Laranjeira, S.; Pellegrino, G.; Bhangra, K.S.; Phillips, J.B.; Shipley, R.J.	2022	DOI Match
106	Scopus	Structural alignment guides oriented migration and differentiation of endogenous neural stem cells for neurogenesis in brain injury treatment	10.1016/j.biomaterials.2021.121310	Chai, Y.; Zhao, H.; Yang, S.; Gao, X.; Cao, Z.; Lu, J.; Sun, Q.; Liu, W.; Zhang, Z.; Yang, J.; Wang,...	2022	DOI Match
107	Scopus	A nerve conduit filled with Wnt5a-loaded fibrin hydrogels promotes peripheral nerve regeneration	10.1111/cns.13752	Liu, Y.-J.; Chen, X.-F.; Zhou, L.-P.; Rao, F.; Zhang, D.-Y.; Wang, Y.-H.	2022	DOI Match
108	Scopus	XT-type DNA hydrogels loaded with VEGF and NGF promote peripheral nerve regeneration: Via a biphasic release profile	10.1039/d1bm01377g	Liu, S.; Liu, Y.-J.; Zhou, L.-P.; Li, C.; Zhang, M.; Zhang, F.; Ding, Z.; Wen, Y.; Zhang, P.	2021	DOI Match
109	Scopus	Microfluidic hollow fiber with improved stiffness repairs peripheral nerve injury through non-invasive electromagnetic induction and controlled release of NGF	10.1016/j.cej.2021.131826	Jiao, J.; Wang, F.; Huang, J.-J.; Huang, J.-J.; Li, Z.-A.; Kong, Y.; Zhang, Z.-J.	2021	DOI Match
110	Scopus	Xenogeneic Decellularized Extracellular Matrix-based Biomaterials For Peripheral Nerve Repair and Regeneration	10.2174/1570159X18666201111103815	Li, T.; Javed, R.; Ao, Q.	2021	DOI Match
111	Scopus	Development of a magnetically aligned regenerative tissue-engineered electronic nerve interface for peripheral nerve applications	10.1016/j.biomaterials.2021.121212	Kasper, M.; Ellenbogen, B.; Hardy, R.; Cydis, M.; Mojica-Santiago, J.; Afridi, A.; Spearman, B.S.; S...	2021	DOI Match
112	Scopus	Nerve-specific extracellular matrix hydrogel promotes functional regeneration following nerve gap injury	10.1038/s41536-021-00174-8	Meder, T.J.; Prest, T.A.; Skillen, C.D.; Marchal, L.; Yupanqui, V.T.; Soletti, L.; Gardner, P.A.; Ch...	2021	DOI Match
113	Scopus	Sodium phenylbutyrate inhibits Schwann cell inflammation via HDAC and NFκB to promote axonal regeneration and remyelination	10.1186/s12974-021-02273-1	Yadav, A.; Huang, T.-C.; Chen, S.-H.; Ramasamy, T.S.; Hsueh, Y.-Y.; Lin, S.-P.; Lu, F.-I.; Liu, Y.-H...	2021	DOI Match
114	Scopus	Harnessing 3D collagen hydrogel-directed conversion of human GMSCs into SCP-like cells to generate functionalized nerve conduits	10.1038/s41536-021-00170-y	Zhang, Q.; Nguyen, P.; Burrell, J.C.; Zeng, J.; Shi, S.; Shanti, R.M.; Kulischak, G.; Cullen, D.K.; ...	2021	DOI Match
115	Scopus	Gellan-xanthan hydrogel conduits with intraluminal electrospun nanofibers as physical, chemical and therapeutic cues for peripheral nerve repair	10.3390/ijms222111555	Ramburrun, P.; Kumar, P.; Ndobe, E.; Choonara, Y.E.	2021	DOI Match
116	Scopus	Anisotropic scaffolds for peripheral nerve and spinal cord regeneration	10.1016/j.bioactmat.2021.04.019	Xue, W.; Shi, W.; Kong, Y.; Kuss, M.; Duan, B.	2021	DOI Match
117	Scopus	Self-curling electroconductive nerve dressing for enhancing peripheral nerve regeneration in diabetic rats	10.1016/j.bioactmat.2021.03.034	Liu, C.; Fan, L.; Tian, Z.; Wen, H.; Zhou, L.; Guan, P.; Luo, Y.; Chan, C.; Tan, G.; Ning, C.; Rong,...	2021	DOI Match
118	Scopus	Biocompatibility evaluation of a 3D-bioprinted alginate-GelMA-bacteria nanocellulose (BNC) scaffold laden with oriented-growth RSC96 cells	10.1016/j.msec.2021.112393	Wu, Z.; Xie, S.; Kang, Y.; Shan, X.; Li, Q.; Cai, Z.	2021	DOI Match
119	Scopus	Peptide amphiphile nanofiber hydrogel delivery of Sonic hedgehog protein to the penis and cavernous nerve suppresses intrinsic and extrinsic apoptotic signaling mechanisms, which are an underlying cause of erectile dysfunction	10.1016/j.nano.2021.102444	Martin, S.; Harrington, D.A.; Ohlander, S.; Stupp, S.I.; McVary, K.T.; Podlasek, C.A.	2021	DOI Match
120	Scopus	Improving sciatic nerve regeneration by using alginate/chitosan hydrogel containing berberine	10.1007/s13346-020-00860-y	Rahmati, M.; Ehterami, A.; Saberani, R.; Abbaszadeh-Goudarzi, G.; Rezaei Kolarijani, N.; Khastar, H....	2021	DOI Match
121	Scopus	Elastin-like Proteins to Support Peripheral Nerve Regeneration in Guidance Conduits	10.1021/acsbiomaterials.0c01053	Suhar, R.A.; Marquardt, L.M.; Song, S.; Buabbas, H.; Doulames, V.M.; Johansson, P.K.; Klett, K.C.; D...	2021	DOI Match
122	Scopus	Injectable, antioxidative, and neurotrophic factor-deliverable hydrogel for peripheral nerve regeneration and neuropathic pain relief	10.1016/j.apmt.2021.101090	Kong, Y.; Shi, W.; Zhang, D.; Jiang, X.; Kuss, M.; Liu, B.; Li, Y.; Duan, B.	2021	DOI Match
123	Scopus	Modelling-informed cell-seeded nerve repair construct designs for treating peripheral nerve injuries	10.1371/journal.pcbi.1009142	Coy, R.; Berg, M.; Phillips, J.B.; Shipley, R.J.	2021	DOI Match
124	Scopus	Combined local delivery of tacrolimus and stem cells in hydrogel for enhancing peripheral nerve regeneration	10.1002/bit.27799	Saffari, T.M.; Chan, K.; Saffari, S.; Zuo, K.J.; McGovern, R.M.; Reid, J.M.; Borschel, G.H.; Shin, A...	2021	DOI Match
125	Scopus	Adipose Stem Cells Enhance Nerve Regeneration and Muscle Function in a Peroneal Nerve Ablation Model	10.1089/ten.tea.2018.0244	Passipieri, J.A.; Dienes, J.; Frank, J.; Glazier, J.; Portell, A.; Venkatesh, K.P.; Bliley, J.M.; Gr...	2021	DOI Match
126	Scopus	Application of bioactive hydrogels combined with dental pulp stem cells for the repair of large gap peripheral nerve injuries	10.1016/j.bioactmat.2020.08.028	Luo, L.; He, Y.; Jin, L.; Zhang, Y.; Guastaldi, F.P.; Albashari, A.A.; Hu, F.; Wang, X.; Wang, L.; X...	2021	DOI Match
127	Scopus	Aligned Graphene Mesh-Supported Double Network Natural Hydrogel Conduit Loaded with Netrin-1 for Peripheral Nerve Regeneration	10.1021/acsami.0c16391	Huang, Q.; Cai, Y.; Zhang, X.; Liu, J.; Liu, Z.; Li, B.; Wong, H.; Xu, F.; Sheng, L.; Sun, D.; Qin, ...	2021	DOI Match
128	Scopus	Nanofibrous nerve guidance conduits decorated with decellularized matrix hydrogel facilitate peripheral nerve injury repair	10.7150/THNO.50825	Zheng, C.; Yang, Z.; Chen, S.; Zhang, F.; Rao, Z.; Zhao, C.; Quan, D.; Bai, Y.; Shen, J.	2021	DOI Match
129	Scopus	Decellularized nerve matrix hydrogel scaffolds with longitudinally oriented and size-tunable microchannels for peripheral nerve regeneration	10.1016/j.msec.2020.111791	Rao, Z.; Lin, T.; Qiu, S.; Zhou, J.; Liu, S.; Chen, S.; Wang, T.; Liu, X.; Zhu, Q.; Bai, Y.; Quan, D...	2021	DOI Match
130	Scopus	Self-assembling multidomain peptide hydrogels accelerate peripheral nerve regeneration after crush injury	10.1016/j.biomaterials.2020.120401	Lopez-Silva, T.L.; Cristobal, C.D.; Edwin Lai, C.S.; Leyva-Aranda, V.; Lee, H.K.; Hartgerink, J.D.	2021	DOI Match
131	Scopus	Electrospun polycaprolactone (PCL)-amnion nanofibrous membrane prevents adhesions and promotes nerve repair in a rat model of sciatic nerve compression	10.1371/journal.pone.0244301	Dong, R.; Liu, C.; Tian, S.; Bai, J.; Yu, K.; Liu, L.; Tian, D.	2020	DOI Match
132	Scopus	Augmented peripheral nerve regeneration through elastic nerve guidance conduits prepared using a porous PLCL membrane with a 3D printed collagen hydrogel	10.1039/d0bm00847h	Yoo, J.; Park, J.H.; Kwon, Y.W.; Chung, J.J.; Choi, I.C.; Nam, J.J.; Lee, H.S.; Jeon, E.Y.; Lee, K.;...	2020	DOI Match
133	Scopus	3D-Printed Nerve Conduits with Live Platelets for Effective Peripheral Nerve Repair	10.1002/adfm.202004272	Tao, J.; Liu, H.; Wu, W.; Zhang, J.; Liu, S.; Zhang, J.; Huang, Y.; Xu, X.; He, H.; Yang, S.; Gou, M...	2020	DOI Match
134	Scopus	A Strategy Toward Bridging a Complete Spinal Cord Lesion Using Stretch-Grown Axons	10.1089/ten.tea.2019.0230	Sadik, M.E.; Ozturk, A.K.; Albayar, A.; Branche, M.; Sullivan, P.Z.; Schlosser, L.O.; Browne, K.D.; ...	2020	DOI Match
135	Scopus	Ex-vivo stimulation of adipose stem cells by growth factors and fibrin-hydrogel assisted delivery strategies for treating nerve gap-injuries	10.3390/bioengineering7020042	Prautsch, K.M.; Degrugillier, L.; Schaefer, D.J.; Guzman, R.; Kalbermatten, D.F.; Madduri, S.	2020	DOI Match
136	Scopus	Directional axonal regrowth induced by an aligned fibrin nanofiber hydrogel contributes to improved motor function recovery in canine L2 spinal cord injury	10.1007/s10856-020-06375-9	Cao, Z.; Yao, S.; Xiong, Y.; Zhang, Z.; Yang, Y.; He, F.; Zhao, H.; Guo, Y.; Wang, G.; Xie, S.; Guo,...	2020	DOI Match
137	Scopus	The electrostimulation and scar inhibition effect of chitosan/oxidized hydroxyethyl cellulose/reduced graphene oxide/asiaticoside liposome based hydrogel on peripheral nerve regeneration in vitro	10.1016/j.msec.2019.110560	Zheng, F.; Li, R.; He, Q.; Koral, K.; Tao, J.; Fan, L.; Xiang, R.; Ma, J.; Wang, N.; Yin, Y.; Huang,...	2020	DOI Match
138	Scopus	3D-engineered GelMA conduit filled with ECM promotes regeneration of peripheral nerve	10.1002/jbm.a.36859	Gong, H.; Fei, H.; Xu, Q.; Gou, M.; Chen, H.H.	2020	DOI Match
139	Scopus	Preparation and evaluation of microfluidic magnetic alginate microparticles for magnetically templated hydrogels	10.1016/j.jcis.2019.11.040	Singh, I.; Lacko, C.S.; Zhao, Z.; Schmidt, C.E.; Rinaldi-Ramos, C.M.	2020	DOI Match
140	Scopus	Self-assembling peptide hydrogels functionalized with LN- And BDNF- mimicking epitopes synergistically enhance peripheral nerve regeneration	10.7150/thno.44276	Yang, S.; Wang, C.; Zhu, J.; Lu, C.; Li, H.; Chen, F.; Lu, J.; Zhang, Z.; Yan, X.; Zhao, H.; Sun, X....	2020	DOI Match
141	Scopus	Localised delivery of quercetin by thermo-sensitive PLGA-PEG-PLGA hydrogels for the treatment of brachial plexus avulsion	10.1080/21691401.2020.1770265	Huang, C.; Fu, C.; Qi, Z.-P.; Guo, W.-L.; You, D.; Li, R.; Zhu, Z.	2020	DOI Match
142	Scopus	Aligned chitosan nanofiber hydrogel grafted with peptides mimicking bioactive brain-derived neurotrophic factor and vascular endothelial growth factor repair long-distance sciatic nerve defects in rats	10.7150/thno.36272	Rao, F.; Wang, Y.-H.; Zhang, D.-Y.; Lu, C.; Cao, Z.; Sui, J.; Wu, M.; Zhang, Y.; Pi, W.; Wang, B.; K...	2020	DOI Match
143	Scopus	Sciatic nerve regeneration by using collagen type I hydrogel containing naringin	10.1007/s10856-019-6309-8	Samadian, H.; Vaez, A.; Ehterami, A.; Salehi, M.; Farzamfar, S.; Sahrapeyma, H.; Norouzi, P.	2019	DOI Match
144	Scopus	Self-Assembling Peptide Hydrogel Matrices Improve the Neurotrophic Potential of Human Adipose-Derived Stem Cells	10.1002/adhm.201900410	Faroni, A.; Workman, V.L.; Saiani, A.; Reid, A.J.	2019	DOI Match
145	Scopus	Alginate/chitosan hydrogel containing olfactory ectomesenchymal stem cells for sciatic nerve tissue engineering	10.1002/jcp.28183	Salehi, M.; Bagher, Z.; Kamrava, S.K.; Ehterami, A.; Alizadeh, R.; Farhadi, M.; Falah, M.; Komeili, ...	2019	DOI Match
146	Scopus	Matrices, scaffolds, and carriers for protein and molecule delivery in peripheral nerve regeneration	10.1016/j.expneurol.2018.08.014	Tajdaran, K.; Chan, K.; Gordon, T.; Borschel, G.H.	2019	DOI Match
147	Scopus	Localized delivery of immunosuppressive regulatory T cells to peripheral nerve allografts promotes regeneration of branched segmental defects	10.1016/j.biomaterials.2019.04.015	Santos Roballo, K.C.; Dhungana, S.; Jiang, Z.; Oakey, J.; Bushman, J.S.	2019	DOI Match
148	Scopus	Development of oxidized polyvinyl alcohol-based nerve conduits coupled with the ciliary neurotrophic factor	10.3390/ma12121996	Porzionato, A.; Barbon, S.; Stocco, E.; Dalzoppo, D.; Contran, M.; de Rose, E.; Parnigotto, P.P.; Ma...	2019	DOI Match
149	Scopus	PAM/GO/gel/SA composite hydrogel conduit with bioactivity for repairing peripheral nerve injury	10.1002/jbm.a.36637	Chen, S.; Zhao, Y.; Yan, X.; Zhang, L.; Li, G.; Yang, Y.	2019	DOI Match
150	Scopus	Effect of lentiviral vector-mediated overexpression of hypoxia-inducible factor 1 alpha delivered by pluronic F-127 hydrogel on brachial plexus avulsion in rats	10.4103/1673-5374.250629	Wang, T.; Zeng, L.-N.; Zhu, Z.; Wang, Y.-H.; Ding, L.; Luo, W.-B.; Zhang, X.-M.; He, Z.-W.; Wu, H.-F...	2019	DOI Match
151	Scopus	A novel GelMA-pHEMA hydrogel nerve guide for the treatment of peripheral nerve damages	10.1016/j.ijbiomac.2018.10.060	Dursun Usal, T.; Yücel, D.; Hasırcı, V.	2019	DOI Match
152	Scopus	Peptide amphiphile delivery of sonic hedgehog protein promotes neurite formation in penile projecting neurons	10.1016/j.nano.2018.06.006	Dobbs, R.; Choe, S.; Kalmanek, E.; Harrington, D.A.; Stupp, S.I.; McVary, K.T.; Podlasek, C.A.	2018	DOI Match
153	Scopus	Regeneration of sciatic nerve crush injury by a hydroxyapatite nanoparticle-containing collagen type I hydrogel	10.1007/s12576-017-0564-6	Salehi, M.; Naseri-Nosar, M.; Barough, S.; Nourani, M.; Vaez, A.; Farzamfar, S.; Ai, J.	2018	DOI Match
154	Scopus	Delivery of adipose-derived stem cells in poloxamer hydrogel improves peripheral nerve regeneration	10.1002/mus.26094	Allbright, K.O.; Bliley, J.M.; Havis, E.; Kim, D.-Y.; DiBernardo, G.A.; Grybowski, D.; Waldner, M.; ...	2018	DOI Match
155	Scopus	Strategic Design and Fabrication of Nerve Guidance Conduits for Peripheral Nerve Regeneration	10.1002/biot.201700635	Sarker, M.; Naghieh, S.; McInnes, A.D.; Schreyer, D.J.; Chen, X.	2018	DOI Match
156	Scopus	Heparin-Poloxamer Thermosensitive Hydrogel Loaded with bFGF and NGF Enhances Peripheral Nerve Regeneration in Diabetic Rats	10.1016/j.biomaterials.2018.03.044	Li, R.; Li, Y.; Wu, Y.; Zhao, Y.; Chen, H.; Yuan, Y.; Xu, K.; Zhang, H.; Lu, Y.; Wang, J.; Li, X.; J...	2018	DOI Match
157	Scopus	Transcutaneous carbon dioxide application with hydrogel prevents muscle atrophy in a rat sciatic nerve crush model	10.1002/jor.23817	Nishimoto, H.; Inui, A.; Ueha, T.; Inoue, M.; Akahane, S.; Harada, R.; Mifune, Y.; Kokubu, T.; Nishi...	2018	DOI Match
158	Scopus	Hydrogel derived from porcine decellularized nerve tissue as a promising biomaterial for repairing peripheral nerve defects	10.1016/j.actbio.2018.04.001	Lin, T.; Liu, S.; Chen, S.; Qiu, S.; Rao, Z.; Liu, J.; Zhu, S.; Yan, L.; Mao, H.; Zhu, Q.; Quan, D.;...	2018	DOI Match
159	Scopus	Gellan Gum-based luminal fillers for peripheral nerve regeneration: An: in vivo study in the rat sciatic nerve repair model	10.1039/c7bm01101f	Carvalho, C.R.; Wrobel, S.; Meyer, C.; Brandenberger, C.; Cengiz, I.F.; López-Cebral, R.; Silva-Corr...	2018	DOI Match
160	Scopus	Hydrogel composition and laser micropatterning to regulate sciatic nerve regeneration	10.1002/term.2606	Berkovitch, Y.; Cohen, T.; Peled, E.; Schmidhammer, R.; Florian, H.; Teuschl-Woller, A.H.; Wolbank, ...	2018	DOI Match
161	Scopus	Nerve-specific, xenogeneic extracellular matrix hydrogel promotes recovery following peripheral nerve injury	10.1002/jbm.a.36235	Prest, T.A.; Yeager, E.; LoPresti, S.T.; Žygelytė, E.; Martin, M.J.; Dong, L.; Gibson, A.; Olutoye, ...	2018	DOI Match
162	Scopus	Chitosan conduits filled with simvastatin/Pluronic F-127 hydrogel promote peripheral nerve regeneration in rats	10.1002/jbm.b.33890	Guo, Q.; Liu, C.; Hai, B.; Ma, T.; Zhang, W.; Tan, J.; Fu, X.; Wang, H.; Xu, Y.; Song, C.	2018	DOI Match
163	Scopus	Enhanced in vivo survival of Schwann cells by a synthetic oxygen carrier promotes sciatic nerve regeneration and functional recovery	10.1002/term.2284	Ma, T.; Zhu, L.; Yang, Y.; Quan, X.; Huang, L.; Liu, Z.; Sun, Z.; Zhu, S.; Huang, J.; Luo, Z.	2018	DOI Match
164	Scopus	Peripheral nerve growth within a hydrogel microchannel scaffold supported by a kink-resistant conduit	10.1002/jbm.a.36186	Shahriari, D.; Shibayama, M.; Lynam, D.A.; Wolf, K.J.; Kubota, G.; Koffler, J.Y.; Tuszynski, M.H.; C...	2017	DOI Match
165	Scopus	Prompt peripheral nerve regeneration induced by a hierarchically aligned fibrin nanofiber hydrogel	10.1016/j.actbio.2017.04.010	Du, J.; Liu, J.; Yao, S.; Mao, H.; Peng, J.; Sun, X.; Cao, Z.; Yang, Y.; Xiao, B.; Wang, Y.; Tang, P...	2017	DOI Match
166	Scopus	Design and characterization of neurodurable gellan-xanthan pH-responsive hydrogels for controlled drug delivery	10.1080/17425247.2017.1266331	Ramburrun, P.; Kumar, P.; Choonara, Y.E.; Du Toit, L.C.; Pillay, V.	2017	DOI Match
167	Scopus	Functional self-assembling peptide nanofiber hydrogel for peripheral nerve regeneration	10.1093/rb/rbw034	Wu, X.; He, L.; Li, W.; Li, H.; Wong, W.-M.; Ramakrishna, S.; Wu, W.	2017	DOI Match
168	Scopus	C3-induced release of neurotrophic factors from Schwann cells - potential mechanism behind its regeneration promoting activity	10.1016/j.neuint.2015.09.007	Rohrbeck, A.; Stahl, F.; Höltje, M.; Hettwer, T.; Lindner, P.; Hagemann, S.; Pich, A.; Haastert-Tali...	2015	DOI Match
169	Scopus	A novel polymeric drug delivery system for localized and sustained release of tacrolimus (FK506)	10.1002/bit.25598	Tajdaran, K.; Shoichet, M.S.; Gordon, T.; Borschel, G.H.	2015	DOI Match
170	Scopus	Biocompatibility and characterization of a peptide amphiphile hydrogel for applications in peripheral nerve regeneration	10.1089/ten.tea.2014.0297	Black, K.A.; Lin, B.F.; Wonder, E.A.; Desai, S.S.; Chung, E.J.; Ulery, B.D.; Katari, R.S.; Tirrell, ...	2015	DOI Match
171	Scopus	Initial observations on using magnesium metal in peripheral nerve repair	10.1177/0885328214553135	Vennemeyer, J.J.; Hopkins, T.; Hershcovitch, M.; Little, K.D.; Hagen, M.C.; Minteer, D.; Hom, D.B.; ...	2015	DOI Match
172	Scopus	Culturing fibroblasts in 3D human hair keratin hydrogels	10.1021/acsami.5b00854	Wang, S.; Wang, Z.; Foo, S.E.M.; Soon Tan, N.S.; Yuan, Y.; Lin, W.; Zhang, Z.; Ng, K.W.	2015	DOI Match
173	Scopus	Hydrogels as scaffolds and delivery systems to enhance axonal regeneration after injuries	10.3389/fncel.2015.00013	Carballo-Molina, O.A.; Velasco, I.	2015	DOI Match
174	PubMed	Ultrasound-Responsive Aligned Piezoelectric Nanofibers Derived Hydrogel Conduits for Peripheral Nerve Regeneration.	10.1002/adma.202307896	Xu D | Fu S | Zhang H | Lu W | Xie J | Li J | Wang H | Zhao Y | Chai R	2024	Title Match
175	PubMed	Chiral Hydrogel Nerve Conduit Boosts Peripheral Nerve Regeneration via Regulation of Schwann Cell Reprogramming.	10.1021/acsnano.4c10653	Han S | Gao L | Dou X | Wang Z | Yang K | Li D | Yuan Y | Xing C | Jiang B | Tian Y | Feng CL | Zhan...	2024	Title Match
176	PubMed	Exosomes-loaded electroconductive nerve dressing for nerve regeneration and pain relief against diabetic peripheral nerve injury.	10.1016/j.bioactmat.2023.02.024	Yang Q | Su S | Liu S | Yang S | Xu J | Zhong Y | Yang Y | Tian L | Tan Z | Wang J | Yu Z | Shi Z | ...	2023	Title Match
177	PubMed	Nanofibrous nerve guidance conduits decorated with decellularized matrix hydrogel facilitate peripheral nerve injury repair.	10.7150/thno.50825	Zheng C | Yang Z | Chen S | Zhang F | Rao Z | Zhao C | Quan D | Bai Y | Shen J	2021	Title Match
178	PubMed	Adhesive and Conductive Fibrous Hydrogel Bandages for Effective Peripheral Nerve Regeneration.	10.1002/adhm.202403722	Jin S | Jung H | Song J | Kim S | Yoon S | Kim JH | Lee JS | Kim YJ | Son D | Shin M	2025	Title Match
179	PubMed	Self-assembling multidomain peptide hydrogels accelerate peripheral nerve regeneration after crush injury.	S0142-9612(20)30647-5 [pii] | 10.1016/j.biomaterials.2020.120401	Lopez-Silva TL | Cristobal CD | Edwin Lai CS | Leyva-Aranda V | Lee HK | Hartgerink JD	2021	Title Match
180	PubMed	Conductive Hydrogel Conduits with Growth Factor Gradients for Peripheral Nerve Repair in Diabetics with Non-Suture Tape.	10.1002/adhm.202200755	Cai Y | Huang Q | Wang P | Ye K | Zhao Z | Chen H | Liu Z | Liu H | Wong H | Tamtaji M | Zhang K | X...	2022	Title Match
181	PubMed	Decellularized nerve matrix hydrogel scaffolds with longitudinally oriented and size-tunable microchannels for peripheral nerve regeneration.	S0928-4931(20)33710-3 [pii] | 10.1016/j.msec.2020.111791	Rao Z | Lin T | Qiu S | Zhou J | Liu S | Chen S | Wang T | Liu X | Zhu Q | Bai Y | Quan D	2021	Title Match
182	PubMed	Ropivacaine microsphere-loaded electroconductive nerve dressings for long-acting analgesia and functional recovery following diabetic peripheral nerve injury.	10.1016/j.mtbio.2023.100712 | 100712	Liang F | Yang Y | Chen Y | Xie J | Liu S | Tan Z | Tian L | Yu Z | Shi Z | Xie P | Ding H | Yang Q	2023	Title Match
183	PubMed	An injectable and adaptable hydrogen sulfide delivery system for modulating neuroregenerative microenvironment.	10.1126/sciadv.adi1078 | eadi1078	Dong X | Zhang H | Duan P | Liu K | Yu Y | Wei W | Wang W | Liu Y | Cheng Q | Liang X | Huo Y | Yan ...	2023	Title Match
184	PubMed	Regulation of Schwann Cell and DRG Neurite Behaviors within Decellularized Peripheral Nerve Matrix.	10.1021/acsami.1c20320	Xue W | Kong Y | Abu R | Roy P | Huh SH | Kuss M | Kumar V | Duan B	2022	Title Match
185	PubMed	Delivery of adipose-derived stem cells in poloxamer hydrogel improves peripheral nerve regeneration.	10.1002/mus.26094	Allbright KO | Bliley JM | Havis E | Kim DY | Dibernardo GA | Grybowski D | Waldner M | James IB | S...	2018	Title Match
186	PubMed	Potential application of let-7a antagomir in injured peripheral nerve regeneration.	10.4103/1673-5374.357914	Chen QQ | Liu QY | Wang P | Qian TM | Wang XH | Yi S | Li SY	2023	Title Match
187	PubMed	Elastin-like Proteins to Support Peripheral Nerve Regeneration in Guidance Conduits.	10.1021/acsbiomaterials.0c01053	Suhar RA | Marquardt LM | Song S | Buabbas H | Doulames VM | Johansson PK | Klett KC | Dewi RE | Ene...	2021	Title Match
188	PubMed	Delivery of nitric oxide-releasing silica nanoparticles for in vivo revascularization and functional recovery after acute peripheral nerve crush injury.	10.4103/1673-5374.335160	Lee JI | Park JH | Kim YR | Gwon K | Hwang HW | Jung G | Lee JY | Sun JY | Park JW | Shin JH | Ok MR	2022	Title Match
189	PubMed	Anisotropic scaffolds for peripheral nerve and spinal cord regeneration.	10.1016/j.bioactmat.2021.04.019	Xue W | Shi W | Kong Y | Kuss M | Duan B	2021	Title Match
190	PubMed	Peripheral Nerve Matrix Hydrogel Promotes Recovery after Nerve Transection and Repair.	10.1097/PRS.0000000000010261	Bernard M | McOnie R | Tomlinson JE | Blum E | Prest TA | Sledziona M | Willand M | Gordon T | Borsc...	2023	Title Match
191	PubMed	Chitosan conduits filled with simvastatin/Pluronic F-127 hydrogel promote peripheral nerve regeneration in rats.	10.1002/jbm.b.33890	Guo Q | Liu C | Hai B | Ma T | Zhang W | Tan J | Fu X | Wang H | Xu Y | Song C	2018	Title Match
192	PubMed	Mesenchymal stem cell-laden double-network hydrogel nerve guidance conduits for peripheral nerve injury repair.	10.1016/j.bioactmat.2025.08.018	Kim J | Park J | Lee S | Ryu C | Yi J | Choe G | Jo C | Lee JY	2025	Title Match
193	PubMed	Curcumin-loaded keratin-chitosan hydrogels for enhanced peripheral nerve regeneration.	S0141-8130(24)03253-7 [pii] | 10.1016/j.ijbiomac.2024.132448	Sun X | Huang X | Liang Q | Wang N | Zheng X | Zhang Q | Yu D	2024	Title Match
194	PubMed	Hydrogel derived from porcine decellularized nerve tissue as a promising biomaterial for repairing peripheral nerve defects.	S1742-7061(18)30191-0 [pii] | 10.1016/j.actbio.2018.04.001	Lin T | Liu S | Chen S | Qiu S | Rao Z | Liu J | Zhu S | Yan L | Mao H | Zhu Q | Quan D | Liu X	2018	Title Match
195	PubMed	3D printed biodegradable hydrogel-based multichannel nerve conduits mimicking peripheral nerve fascicules.	10.1016/j.mtbio.2025.101514 | 101514	Maeng WY | Lee Y | Chen SH | Kim KS | Sung D | Tseng WL | Kim GN | Koh YH | Hsueh YY | Koo J	2025	Title Match
196	PubMed	Repair of Peripheral Nerve Injury Using Hydrogels Based on Self-Assembled Peptides.	10.3390/gels7040152 | 152	Zhang M | Li L | An H | Zhang P | Liu P	2021	Title Match
197	PubMed	Controlling the Spatiotemporal Release of Nerve Growth Factor by Chitosan/Polycaprolactone Conduits for Use in Peripheral Nerve Regeneration.	10.3390/ijms23052852 | 2852	Nawrotek K | Kubicka M | Gatkowska J | Wieczorek M | Michlewska S | Bekier A | Wach R | Rudnicka K	2022	Title Match
198	PubMed	Hydrogels for Peripheral Nerve Repair: Emerging Materials and Therapeutic Applications.	10.3390/gels11020126 | 126	Taisescu O | Dinescu VC | Rotaru-Zavaleanu AD | Gresita A | Hadjiargyrou M	2025	Title Match
199	PubMed	Bridging bioengineering and nanotechnology: Bone marrow derived mesenchymal stem cell-exosome solutions for peripheral nerve injury.	10.4252/wjsc.v17.i1.101161 | 101161	Chang J | Yin XM | Zhang M | Liu JW | Zhao L	2025	Title Match
200	PubMed	Zwitterionic Conductive Hydrogel-Based Nerve Guidance Conduit Promotes Peripheral Nerve Regeneration in Rats.	10.1021/acsbiomaterials.3c00761	Xu Y | Liu J | Zhang P | Ao X | Li Y | Tian Y | Qiu X | Guo J | Hu X	2023	Title Match
201	PubMed	A self-assembling peptide-based hydrogel containing NF-κB inhibitors and NGF for peripheral nerve injury repair.	10.1088/1758-5090/adc340	Su H | Ye Q | Wang D | Liu A | Wang Y | Zhang Y | Weng L	2025	Title Match
202	PubMed	Augmented peripheral nerve regeneration through elastic nerve guidance conduits prepared using a porous PLCL membrane with a 3D printed collagen hydrogel.	10.1039/d0bm00847h	Yoo J | Park JH | Kwon YW | Chung JJ | Choi IC | Nam JJ | Lee HS | Jeon EY | Lee K | Kim SH | Jung Y...	2020	Title Match
203	PubMed	Preparation and characterization of polysaccharide-based conductive hydrogels for nerve repair.	S0141-8130(24)07719-5 [pii] | 10.1016/j.ijbiomac.2024.136910	Li S | Liu Y | Fan L | Zhu J | Wang L	2024	Title Match
204	PubMed	Magnesium-Encapsulated Injectable Hydrogel and 3D-Engineered Polycaprolactone Conduit Facilitate Peripheral Nerve Regeneration.	10.1002/advs.202202102 | 2202102	Yao Z | Yuan W | Xu J | Tong W | Mi J | Ho PC | Chow DHK | Li Y | Yao H | Li X | Xu S | Guo J | Zhu ...	2022	Title Match
205	PubMed	Electrically conductive and photocurable MXene-modulated hydrogel conduits for peripheral nerve regeneration: In vitro and in vivo studies.	S2772-9508(25)00024-X [pii] | 10.1016/j.bioadv.2025.214197	Lotfi R | Dolatyar B | Zandi N | Tamjid E | Pourjavadi A | Simchi A	2025	Title Match
206	PubMed	4D Printed Programmable Shape-Morphing Hydrogels as Intraoperative Self-Folding Nerve Conduits for Sutureless Neurorrhaphy.	10.1002/adhm.202300701	Joshi A | Choudhury S | Baghel VS | Ghosh S | Gupta S | Lahiri D | Ananthasuresh GK | Chatterjee K	2023	Title Match
207	PubMed	Adhesive chitosan-based hybrid biohydrogels for peripheral nerve injury repair.	10.3389/fcell.2024.1499766 | 1499766	Qiu P | Wang L | Wang J | Wang X | Xu J | An X | Han F | Dong Z | Zhang J | Shi P | Niu Q	2024	Title Match
208	PubMed	Design and characterization of neurodurable gellan-xanthan pH-responsive hydrogels for controlled drug delivery.	10.1080/17425247.2017.1266331	Ramburrun P | Kumar P | Choonara YE | du Toit LC | Pillay V	2017	Title Match
209	PubMed	XT-type DNA hydrogels loaded with VEGF and NGF promote peripheral nerve regeneration via a biphasic release profile.	10.1039/d1bm01377g	Liu S | Liu Y | Zhou L | Li C | Zhang M | Zhang F | Ding Z | Wen Y | Zhang P	2021	Title Match
210	PubMed	Conductive collagen/polypyrrole-b-polycaprolactone hydrogel for bioprinting of neural tissue constructs.	10.18063/ijb.v5i2.1.229 | 229	Vijayavenkataraman S | Vialli N | Fuh JYH | Lu WF	2019	Title Match
211	PubMed	Preparation and evaluation of microfluidic magnetic alginate microparticles for magnetically templated hydrogels.	S0021-9797(19)31359-1 [pii] | 10.1016/j.jcis.2019.11.040	Singh I | Lacko CS | Zhao Z | Schmidt CE | Rinaldi C	2020	Title Match
212	PubMed	Preparation and performance of electrically conductive decellularized nerve matrix hydrogel conduits.	10.1177/08853282231200963	Yin S | Zhou J | Wang J | Xia B | Chen G	2023	Title Match
213	PubMed	Xenogeneic Decellularized Extracellular Matrix-based Biomaterials For Peripheral Nerve Repair and Regeneration.	10.2174/1570159X18666201111103815	Li T | Javed R | Ao Q	2021	Title Match
214	PubMed	Keratose hydrogel for tissue regeneration and drug delivery.	S1084-9521(21)00168-3 [pii] | 10.1016/j.semcdb.2021.06.017	Ledford B | Barron C | Van Dyke M | He JQ	2022	Title Match
215	PubMed	Aligned chitosan nanofiber hydrogel grafted with peptides mimicking bioactive brain-derived neurotrophic factor and vascular endothelial growth factor repair long-distance sciatic nerve defects in rats.	10.7150/thno.36272	Rao F | Wang Y | Zhang D | Lu C | Cao Z | Sui J | Wu M | Zhang Y | Pi W | Wang B | Kou Y | Wang X | ...	2020	Title Match
216	PubMed	Preparation and Characterization of Graphene-Based 3D Biohybrid Hydrogel Bioink for Peripheral Neuroengineering.	10.3791/63622	Zorba Yildiz AP | Darici H | Yavuz B | Abamor ES | Ozdemir C | Yasin ME | Bagirova M | Allahverdiyev...	2022	Title Match
217	PubMed	Nerve-specific, xenogeneic extracellular matrix hydrogel promotes recovery following peripheral nerve injury.	10.1002/jbm.a.36235	Prest TA | Yeager E | LoPresti ST | Zygelyte E | Martin MJ | Dong L | Gibson A | Olutoye OO | Brown ...	2018	Title Match
218	PubMed	Application of Hybrid Electrically Conductive Hydrogels Promotes Peripheral Nerve Regeneration.	10.3390/gels8010041 | 41	Zhang F | Zhang M | Liu S | Li C | Ding Z | Wan T | Zhang P	2022	Title Match
219	PubMed	A nerve conduit filled with Wnt5a-loaded fibrin hydrogels promotes peripheral nerve regeneration.	10.1111/cns.13752	Liu YJ | Chen XF | Zhou LP | Rao F | Zhang DY | Wang YH	2022	Title Match
220	PubMed	MiR-615 Agomir Encapsulated in Pluronic F-127 Alleviates Neuron Damage and Facilitates Function Recovery After Brachial Plexus Avulsion.	10.1007/s12031-021-01916-5	Chen K | Ding L | Shui H | Liang Y | Zhang X | Wang T | Li L | Liu S | Wu H	2022	Title Match
221	PubMed	Injectable hydrogel encapsulated with VEGF-mimetic peptide-loaded nanoliposomes promotes peripheral nerve repair in vivo.	S1742-7061(23)00073-9 [pii] | 10.1016/j.actbio.2023.02.004	Xu W | Wu Y | Lu H | Zhang X | Zhu Y | Liu S | Zhang Z | Ye J | Yang W	2023	Title Match
222	PubMed	A Combined Conduit-Bioactive Hydrogel Approach for Regeneration of Transected Sciatic Nerves.	10.1021/acsabm.2c00132	Lai CSE | Leyva-Aranda V | Kong VH | Lopez-Silva TL | Farsheed AC | Cristobal CD | Swain JWR | Lee H...	2022	Title Match
223	PubMed	Conductive Nerve Guidance Conduits Based on Morpho Butterfly Wings for Peripheral Nerve Repair.	10.1021/acsnano.1c11627	Hu Y | Chen Z | Wang H | Guo J | Cai J | Chen X | Wei H | Qi J | Wang Q | Liu H | Zhao Y | Chai R	2022	Title Match
224	PubMed	Biocompatible Chitin Hydrogel Incorporated with PEDOT Nanoparticles for Peripheral Nerve Repair.	10.1021/acsami.1c01904	Huang L | Yang X | Deng L | Ying D | Lu A | Zhang L | Yu A | Duan B	2021	Title Match
225	PubMed	Functional self-assembling peptide nanofiber hydrogel for peripheral nerve regeneration.	10.1093/rb/rbw034	Wu X | He L | Li W | Li H | Wong WM | Ramakrishna S | Wu W	2017	Title Match
226	PubMed	Multifunctional biomimetic hydrogel based on graphene nanoparticles and sodium alginate for peripheral nerve injury therapy.	S2772-9508(22)00004-8 [pii] | 10.1016/j.bioadv.2022.212727	Jin Y | Zhang W | Zhang Y | Yang Y | Fang Z | Song J | Qian Y | Yuan WE	2022	Title Match
227	PubMed	3D printed elastic hydrogel conduits with 7,8-dihydroxyflavone release for peripheral nerve repair.	10.1016/j.mtbio.2023.100652 | 100652	Wu W | Dong Y | Liu H | Jiang X | Yang L | Luo J | Hu Y | Gou M	2023	Title Match
228	PubMed	Development of Oxidized Polyvinyl Alcohol-Based Nerve Conduits Coupled with the Ciliary Neurotrophic Factor.	10.3390/ma12121996 | 1996	Porzionato A | Barbon S | Stocco E | Dalzoppo D | Contran M | De Rose E | Parnigotto PP | Macchi V |...	2019	Title Match
229	PubMed	A novel polymeric drug delivery system for localized and sustained release of tacrolimus (FK506).	10.1002/bit.25598	Tajdaran K | Shoichet MS | Gordon T | Borschel GH	2015	Title Match
230	PubMed	Biomimetic Versatile Anisotropic, Electroactive Cellulose Hydrogel Scaffolds Tailored from Fern Stem Serving as Nerve Conduit and Cardiac Patch.	10.1002/advs.202400002 | 2400002	Liang Q | Chen S | Hua S | Jiang W | Zhan J | Pu C | Lin R | He Y | Hou H | Qiu X	2025	Title Match
231	PubMed	Self-curling electroconductive nerve dressing for enhancing peripheral nerve regeneration in diabetic rats.	10.1016/j.bioactmat.2021.03.034	Liu C | Fan L | Tian Z | Wen H | Zhou L | Guan P | Luo Y | Chan C | Tan G | Ning C | Rong L | Liu B	2021	Title Match
232	PubMed	Hybrid Electrically Conductive Hydrogels with Local Nerve Growth Factor Release Facilitate Peripheral Nerve Regeneration.	10.1021/acsabm.3c00977	Su W | Xu J | Pei D | Li X | Yang J | Geng Z | Liu Q | Yang L | Yu S	2023	Title Match
233	PubMed	Biophysically Optimized Nanofiber-Hydrogel Scaffold Composite Acts as "Bio-Bonsai" for Peripheral Nerve Simulation and Regeneration via Orienting Adipose Derived Stem Cells into Schwann-Like Cell Differentiation.	10.1002/adhm.202404178	Qin Y | Chen B | Hu Y | Zhang X | Wang Z | Ma C | Yang R | Wang B | Li F | Niu S | Han Y | Lu D	2025	Title Match
234	PubMed	MiR-7 inhibited peripheral nerve injury repair by affecting neural stem cells migration and proliferation through cdc42.	10.1177/1744806918766793 | 1744806918766793	Zhou N | Hao S | Huang Z | Wang W | Yan P | Zhou W | Zhu Q | Liu X	2018	Title Match
235	PubMed	PAM/GO/gel/SA composite hydrogel conduit with bioactivity for repairing peripheral nerve injury.	10.1002/jbm.a.36637	Chen S | Zhao Y | Yan X | Zhang L | Li G | Yang Y	2019	Title Match
236	PubMed	Transcutaneous carbon dioxide application with hydrogel prevents muscle atrophy in a rat sciatic nerve crush model.	10.1002/jor.23817	Nishimoto H | Inui A | Ueha T | Inoue M | Akahane S | Harada R | Mifune Y | Kokubu T | Nishida K | K...	2018	Title Match
237	PubMed	Influence of chitosan average molecular weight on degradation and stability of electrodeposited conduits.	S0144-8617(20)30658-5 [pii] | 10.1016/j.carbpol.2020.116484	Nawrotek K | Tylman M | Adamus-Włodarczyk A | Rudnicka K | Gatkowska J | Wieczorek M | Wach R	2020	Title Match
238	PubMed	E-jet 3D printed aligned nerve guidance conduits incorporated with decellularized extracellular matrix hydrogel encapsulating extracellular vesicles for peripheral nerve repair.	S1742-7061(25)00034-0 [pii] | 10.1016/j.actbio.2025.01.025	Fan N | Song D | Ding H | Yang H | Xu C | Wang C | Yang Y	2025	Title Match
239	PubMed	Tissue-Specific Hydrogels for Three-Dimensional Printing and Potential Application in Peripheral Nerve Regeneration.	10.1089/ten.TEA.2021.0093	Wang T | Han Y | Wu Z | Qiu S | Rao Z | Zhao C | Zhu Q | Quan D | Bai Y | Liu X	2022	Title Match
240	PubMed	Biocompatibility and characterization of a peptide amphiphile hydrogel for applications in peripheral nerve regeneration.	10.1089/ten.TEA.2014.0297	Black KA | Lin BF | Wonder EA | Desai SS | Chung EJ | Ulery BD | Katari RS | Tirrell MV	2015	Title Match
241	PubMed	Heparin-Poloxamer Thermosensitive Hydrogel Loaded with bFGF and NGF Enhances Peripheral Nerve Regeneration in Diabetic Rats.	S0142-9612(18)30222-9 [pii] | 10.1016/j.biomaterials.2018.03.044	Li R | Li Y | Wu Y | Zhao Y | Chen H | Yuan Y | Xu K | Zhang H | Lu Y | Wang J | Li X | Jia X | Xiao...	2018	Title Match
242	PubMed	Recombinant COL6 α2 as a Self-Organization Factor That Triggers Orderly Nerve Regeneration Without Guidance Cues.	10.3389/fncel.2021.816781 | 816781	Fang Z | Zou JL	2021	Title Match
243	PubMed	Adipose Stem Cells Enhance Nerve Regeneration and Muscle Function in a Peroneal Nerve Ablation Model.	10.1089/ten.TEA.2018.0244	Passipieri JA | Dienes J | Frank J | Glazier J | Portell A | Venkatesh KP | Bliley JM | Grybowski D ...	2021	Title Match
244	PubMed	Sciatic nerve injury regeneration in adult male rats using gelatin methacrylate (GelMA)/poly(2-ethy-2-oxazoline) (PEtOx) hydrogel containing 4-aminopyridine (4-AP).	10.1002/jbm.a.37514	Nemati Mahand S | Jahanmardi R | Kruppke B | Khonakdar HA	2023	Title Match
245	PubMed	Mimosa-Inspired Stimuli-Responsive Curling Bioadhesive Tape Promotes Peripheral Nerve Regeneration.	10.1002/adma.202212015	Zhang M | An H | Gu Z | Huang Z | Zhang F | Jiang BG | Wen Y | Zhang P	2023	Title Match
246	PubMed	Biogelx-IKVAV Is An Innovative Human Platelet Lysate-Adipose-Derived Stem Cells Delivery Strategy to Improve Peripheral Nerve Repair.	10.1089/ten.TEA.2023.0307	Guiotto M | Clayton A | Morgan R | Raffoul W | Hart A | Riehle M | di Summa P	2024	Title Match
247	PubMed	An extracellular matrix mimicking alginate hydrogel scaffold manipulates an inflammatory microenvironment and improves peripheral nerve regeneration by controlled melatonin release.	10.1039/d3tb01727c	Wang X | Yao X | Sun Z | Jin Y | Yan Z | Jiang H | Ouyang Y | Yuan WE | Wang C | Fan C	2023	Title Match
248	PubMed	Effects of ECM proteins (laminin, fibronectin, and type IV collagen) on the biological behavior of Schwann cells and their roles in the process of remyelination after peripheral nerve injury.	10.3389/fbioe.2023.1133718 | 1133718	Yu P | Zhang G | Hou B | Song E | Wen J | Ba Y | Zhu D | Wang G | Qin F	2023	Title Match
249	PubMed	Oxidized sodium alginate hydrogel-mouse nerve growth factor sustained release system promotes repair of peripheral nerve injury.	10.1080/09205063.2024.2339636	Sun Y | Sun X | Wang R | Xing Y | Ma X | Yue J | Zhang M | Wang Y | Tian W | Jing G	2024	Title Match
250	PubMed	Enhanced in vivo survival of Schwann cells by a synthetic oxygen carrier promotes sciatic nerve regeneration and functional recovery.	10.1002/term.2284	Ma T | Zhu L | Yang Y | Quan X | Huang L | Liu Z | Sun Z | Zhu S | Huang J | Luo Z	2018	Title Match
251	PubMed	Magnetic fibrin nanofiber hydrogel delivering iron oxide magnetic nanoparticles promotes peripheral nerve regeneration.	10.1093/rb/rbae075 | rbae075	Hong J | Wu D | Wang H | Gong Z | Zhu X | Chen F | Wang Z | Zhang M | Wang X | Fang X | Yang S | Zhu...	2024	Title Match
252	PubMed	Conductive Hydrogel for a Photothermal-Responsive Stretchable Artificial Nerve and Coalescing with a Damaged Peripheral Nerve.	10.1021/acsnano.0c05197	Dong M | Shi B | Liu D | Liu JH | Zhao D | Yu ZH | Shen XQ | Gan JM | Shi BL | Qiu Y | Wang CC | Zhu...	2020	Title Match
253	PubMed	Development of a polyacrylamide/chitosan composite hydrogel conduit containing synergistic cues of elasticity and topographies for promoting peripheral nerve regeneration.	10.1039/d2bm00327a	Liu F | Xu J | Liu A | Wu L | Wang D | Han Q | Zheng T | Wang F | Kong Y | Li G | Li P | Gu S | Yang...	2022	Title Match
254	PubMed	Electrospun PCL Nerve Conduit Filled with GelMA Gel for CNTF and IGF-1 Delivery in Promoting Sciatic Nerve Regeneration in Rat.	10.1021/acsbiomaterials.3c01048	Xu H | Gao Z | Wang Z | Wu W | Li H | Liu Y | Jia S | Hao D | Zhu L	2023	Title Match
255	PubMed	Development of a bioactive tunable hyaluronic-protein bioconjugate hydrogel for tissue regenerative applications.	10.1039/d2tb02766f	Kasper M | Cydis M | Afridi A | Smadi BM | Li Y | Charlier A | Barnes BE | Hohn J | Cline MJ | Carve...	2023	Title Match
256	PubMed	Facilitate Angiogenesis and Neurogenesis by Growth Factors Integrated Decellularized Matrix Hydrogel.	10.1089/ten.TEA.2020.0227	Li R | Xu J | Rao Z | Deng R | Xu Y | Qiu S | Long H | Zhu Q | Liu X | Bai Y | Quan D	2021	Title Match
257	PubMed	Improving the protective effects of aFGF for peripheral nerve injury repair using sulfated chitooligosaccharides.	10.1016/j.ajps.2018.09.007	Liu Y | Yu F | Zhang B | Zhou M | Bei Y | Zhang Y | Tang J | Yang Y | Huang Y | Xiang Q | Zhao Y | L...	2019	Title Match
258	PubMed	3D Gradient and Linearly Aligned Magnetic Microcapsules in Nerve Guidance Conduits with Remotely Spatiotemporally Controlled Release to Enhance Peripheral Nerve Repair.	10.1021/acsami.2c11362	Huang WC | Lin CC | Chiu TW | Chen SY	2022	Title Match
259	PubMed	Microtubes with gradient decellularized porcine sciatic nerve matrix from microfluidics for sciatic nerve regeneration.	10.1016/j.bioactmat.2022.08.027	Jin B | Yu Y | Chen X | Yang Y | Xiong Y | Im YJ | Zhao Y | Xiao J	2023	Title Match
260	PubMed	Effect of lentiviral vector-mediated overexpression of hypoxia-inducible factor 1 alpha delivered by pluronic F-127 hydrogel on brachial plexus avulsion in rats.	10.4103/1673-5374.250629	Wang T | Zeng LN | Zhu Z | Wang YH | Ding L | Luo WB | Zhang XM | He ZW | Wu HF	2019	Title Match
261	PubMed	Reduce electrical overload via threaded Chinese acupuncture in nerve electrical therapy.	10.1016/j.bioactmat.2024.12.025	Liu Y | Du Y | Wang J | Wu L | Lin F | Cui W	2025	Title Match
262	PubMed	Hydrogel system with growth cone-targeted hydroxyapatite nanorods: Regulating calcium signals for peripheral nerve injury repair.	S1742-7061(25)00387-3 [pii] | 10.1016/j.actbio.2025.05.060	Li Z | Tang X | Yang H | Lu L | Zhang J | Liu Y	2025	Title Match
263	PubMed	Efficacy of Nerve-Derived Hydrogels to Promote Axon Regeneration Is Influenced by the Method of Tissue Decellularization.	10.3390/ijms23158746 | 8746	Kuna VK | Lundgren A | Anerillas LO | Kelk P | Brohlin M | Wiberg M | Kingham PJ | Novikova LN | And...	2022	Title Match
264	PubMed	Hybrid hydrogels containing gradients in gold nanoparticles for localized delivery of mesenchymal stem cells and enhanced nerve tissues remodeling in vivo.	10.1016/j.mtbio.2024.101411 | 101411	Gao J | Zhou Y | Xu G | Wei Z | Ding L | Zhang W | Huang Y	2025	Title Match
265	PubMed	Engineered nerve guide conduit enhances peripheral nerve regeneration by modulating the microenvironment through macrophage-triggered cascade reactions.	10.1016/j.bioactmat.2025.04.033	Yang X | Liang X | Wang B | Gao X | Yang W | Li J | Cai H | Tong Z | Chen Y	2025	Title Match
266	PubMed	In silico framework to inform the design of repair constructs for peripheral nerve injury repair.	10.1098/rsif.2021.0824 | 20210824	Laranjeira S | Pellegrino G | Bhangra KS | Phillips JB | Shipley RJ	2022	Title Match
267	PubMed	Self-assembling peptide hydrogels functionalized with LN- and BDNF- mimicking epitopes synergistically enhance peripheral nerve regeneration.	10.7150/thno.44276	Yang S | Wang C | Zhu J | Lu C | Li H | Chen F | Lu J | Zhang Z | Yan X | Zhao H | Sun X | Zhao L | ...	2020	Title Match
268	PubMed	Hydrogel-Based Innovations in Carpal Tunnel Syndrome: Bridging Pathophysiological Complexities and Translational Therapeutic Gaps.	10.3390/gels11010052 | 52	Dinescu VC | Martin L | Bica M | Vasile RC | Gresita A | Bunescu M | Ruscu MA | Aldea M | Rotaru-Zav...	2025	Title Match
269	PubMed	Self-Assembling Peptide Hydrogel Matrices Improve the Neurotrophic Potential of Human Adipose-Derived Stem Cells.	10.1002/adhm.201900410	Faroni A | Workman VL | Saiani A | Reid AJ	2019	Title Match
270	PubMed	Hyaluronic Acid-Based Therapy for Alleviating Early Lipid Peroxidation in Peripheral Nerve Compression Injury Repair.	S1878-8750(25)00174-3 [pii] | 10.1016/j.wneu.2025.123818	Du L | Zeng C | Ren X | Li M | Ma R | Gao Y | Xing X | Wang C | Liu Z | Liu Z | Zhang W	2025	Title Match
271	PubMed	A Strategy Toward Bridging a Complete Spinal Cord Lesion Using Stretch-Grown Axons.	10.1089/ten.TEA.2019.0230	Sadik ME | Ozturk AK | Albayar A | Branche M | Sullivan PZ | Schlosser LO | Browne KD | Jaye AH | Sm...	2020	Title Match
272	PubMed	Dual-regulation biomimetic composite nerve scaffold with oriented structure and conductive function for skin peripheral nerve injury repair.	S0927-7765(25)00275-9 [pii] | 10.1016/j.colsurfb.2025.114768	Liu J | Lin Z | Wu H | Zhang J | Wang F | Wang L | Lu S | Gao J	2025	Title Match
273	PubMed	Sciatic nerve regeneration by using collagen type I hydrogel containing naringin.	10.1007/s10856-019-6309-8	Samadian H | Vaez A | Ehterami A | Salehi M | Farzamfar S | Sahrapeyma H | Norouzi P	2019	Title Match
274	PubMed	Alginate/chitosan hydrogel containing olfactory ectomesenchymal stem cells for sciatic nerve tissue engineering.	10.1002/jcp.28183	Salehi M | Bagher Z | Kamrava SK | Ehterami A | Alizadeh R | Farhadi M | Falah M | Komeili A	2019	Title Match
275	PubMed	Synergistic effects of dual-presenting VEGF- and BDNF-mimetic peptide epitopes from self-assembling peptide hydrogels on peripheral nerve regeneration.	10.1039/c9nr04521j	Lu J | Yan X | Sun X | Shen X | Yin H | Wang C | Liu Y | Lu C | Fu H | Yang S | Wang Y | Sun X | Zha...	2019	Title Match
276	PubMed	Adipose-Derived Stem Cells Promote Peripheral Nerve Regeneration In Vivo without Differentiation into Schwann-Like Lineage.	10.1097/01.prs.0000475762.86580.36	Sowa Y | Kishida T | Imura T | Numajiri T | Nishino K | Tabata Y | Mazda O	2016	Title Match
277	PubMed	A 3D-Printed Self-Adhesive Bandage with Drug Release for Peripheral Nerve Repair.	10.1002/advs.202002601 | 2002601	Zhang J | Chen Y | Huang Y | Wu W | Deng X | Liu H | Li R | Tao J | Li X | Liu X | Gou M	2020	Title Match
278	PubMed	Pleiotropic effects of nitric oxide sustained-release system for peripheral nerve repair.	S1742-7061(24)00247-2 [pii] | 10.1016/j.actbio.2024.05.012	Huo Y | Cheng Y | Dong X | Cheng Q | Liang X | Duan P | Yu Y | Yan L | Qiu T | Pan Z | Dai H	2024	Title Match
279	PubMed	Regulation of Peripheral Myelination through Transcriptional Buffering of Egr2 by an Antisense Long Non-coding RNA.	S2211-1247(17)31061-6 [pii] | 10.1016/j.celrep.2017.07.068	Martinez-Moreno M | O'Shea TM | Zepecki JP | Olaru A | Ness JK | Langer R | Tapinos N	2017	Title Match
280	PubMed	A 'Relay'-Type Drug-Eluting Nerve Guide Conduit: Computational Fluid Dynamics Modeling of the Drug Eluting Efficiency of Various Drug Release Systems.	10.3390/pharmaceutics14020230 | 230	Zhou J | Vijayavenkataraman S	2022	Title Match
281	PubMed	Development of a regenerative porous PLCL nerve guidance conduit with swellable hydrogel-based microgrooved surface pattern via 3D printing.	S1742-7061(22)00050-2 [pii] | 10.1016/j.actbio.2022.01.042	Lee HS | Jeon EY | Nam JJ | Park JH | Choi IC | Kim SH | Chung JJ | Lee K | Park JW | Jung Y	2022	Title Match
282	PubMed	Amniotic membrane hydrogel as novel injectable platform in combination with metformin for treatment of sciatic nerve injury.	10.1177/22808000251322865	Rabiei Dolatabadi Z | Saheli M | Solhjoo S | Hosseini M | Mousanejad E | Jafari M | Sheibani V | Nem...	2025	Title Match
283	PubMed	Integration of genetically engineered virus nanofibers and fibrin to form injectable fibrous neuron-rich hydrogels and enable neural differentiation.	10.1039/d2tb01712a	Chen Y | Liu X | Yang M | Sun W | Mao C	2023	Title Match
284	PubMed	Chitin Conduits with Different Inner Diameters at Both Ends Combined with Dual Growth Factor Hydrogels Promote Nerve Transposition Repair in Rats.	10.3390/jfb14090442 | 442	Zhang F | Ma B | Li Q | Zhang M | Kou Y	2023	Title Match
285	PubMed	Multifunctional Biodegradable Conductive Hydrogel Regulating Microenvironment for Stem Cell Therapy Enhances the Nerve Tissue Repair.	10.1002/smll.202309793	Xu C | Wu P | Yang K | Mu C | Li B | Li X | Wang Z | Liu Z | Wang X | Luo Z	2024	Title Match
286	PubMed	Sodium phenylbutyrate inhibits Schwann cell inflammation via HDAC and NFκB to promote axonal regeneration and remyelination.	10.1186/s12974-021-02273-1 | 238	Yadav A | Huang TC | Chen SH | Ramasamy TS | Hsueh YY | Lin SP | Lu FI | Liu YH | Wu CC	2021	Title Match
287	PubMed	Automated production of nerve repair constructs containing endothelial cell tube-like structures.	10.1088/1758-5090/ad8efd	Smith PO | Huang G | Devries K | Nazhat SN | Phillips JB	2024	Title Match
288	PubMed	Biocompatibility evaluation of a 3D-bioprinted alginate-GelMA-bacteria nanocellulose (BNC) scaffold laden with oriented-growth RSC96 cells.	S0928-4931(21)00533-6 [pii] | 10.1016/j.msec.2021.112393	Wu Z | Xie S | Kang Y | Shan X | Li Q | Cai Z	2021	Title Match
289	PubMed	Strong, antioxidant, and biodegradable gelatin methacryloyl composite hydrogel for oxidative stress protection in Schwann cells.	10.3389/fbioe.2025.1586380 | 1586380	Han H | Ji D | Yang S | Pang B | Chen X | Zhu J | Cao W | Song T	2025	Title Match
290	PubMed	3D Spheroids of Umbilical Cord Blood MSC-Derived Schwann Cells Promote Peripheral Nerve Regeneration.	10.3389/fcell.2020.604946 | 604946	Lin YJ | Lee YW | Chang CW | Huang CC	2020	Title Match
291	PubMed	An injectable thermosensitive pluronic F127 loaded-nanohydroxyapatite / Polydopamine for promoting sciatic nerve repair after crush injury.	S0927-7765(24)00583-6 [pii] | 10.1016/j.colsurfb.2024.114324	Kang L | Fang E | Gu M | Guan Y | Wu D | Zhang X | Yu W | Wang J | Zeng Z | Xu S | He Y | Yuan WE	2025	Title Match
292	PubMed	Porcine decellularized nerve matrix hydrogel attenuates neuroinflammation after peripheral nerve injury by inhibiting the TLR4/MyD88/NF-κB axis.	10.4103/NRR.NRR-D-24-00302	Li R | Liu J | Li L | Luo G | Yuan X | Shen S | Shi Y | Wu J | Yan B | Yang L	2026	Title Match
293	PubMed	Mitigating Critical Peripheral Nerve Deficit Therapy with Reactive Oxygen Species/Ca(2+)-Responsive Dynamic Hydrogel-Mediated mRNA Delivery.	10.1021/acsnano.3c13102	Zhao R | Deng X | Tang Y | Yang X | Ge Z | Wang D | Shen Y | Jiang L | Lin W | Zheng C | Wang G	2024	Title Match
294	PubMed	Advances and perspective on animal models and hydrogel biomaterials for diabetic wound healing.	10.12336/biomatertransl.2022.03.003	Hu Y | Xiong Y | Tao R | Xue H | Chen L | Lin Z | Panayi AC | Mi B | Liu G	2022	Title Match
