# Supplementary material for: Hydrogel research in peripheral nerve injury repair: a comprehensive multi-database bibliometric analysis (2015–2025)
Source: Front Neurol. 2026 Apr 29;17:1763950. doi: 10.3389/fneur.2026.1763950 (PMC13167558; doi:10.3389/fneur.2026.1763950)
Supplement: Supplementary file 2 [file Supplementary_file_2.zip › Data/Processed data/National Cooperation Map.gml]

graph
[
  node
  [
    id 5
    label "canada"
    x -0.5580
    y 0.5399
    cluster 3
    weight<links> 1.0000
    weight<total_link_strength> 2.0000
    weight<documents> 9.0000
    weight<citations> 518.0000
    weight<norm._citations> 11.3833
    score<avg._pub._year> 2019.8889
    score<avg._citations> 57.5556
    score<avg._norm._citations> 1.2648
  ]
  node
  [
    id 7
    label "china"
    x -0.1808
    y 0.0793
    cluster 5
    weight<links> 3.0000
    weight<total_link_strength> 7.0000
    weight<documents> 248.0000
    weight<citations> 5380.0000
    weight<norm._citations> 314.6180
    score<avg._pub._year> 2022.4798
    score<avg._citations> 21.6935
    score<avg._norm._citations> 1.2686
  ]
  node
  [
    id 17
    label "germany"
    x 0.2507
    y -0.1335
    cluster 2
    weight<links> 4.0000
    weight<total_link_strength> 5.0000
    weight<documents> 11.0000
    weight<citations> 12.0000
    weight<norm._citations> 0.3066
    score<avg._pub._year> 2020.1818
    score<avg._citations> 1.0909
    score<avg._norm._citations> 0.0279
  ]
  node
  [
    id 23
    label "india"
    x -1.0262
    y -0.4741
    cluster 4
    weight<links> 1.0000
    weight<total_link_strength> 1.0000
    weight<documents> 10.0000
    weight<citations> 370.0000
    weight<norm._citations> 14.9971
    score<avg._pub._year> 2021.1000
    score<avg._citations> 37.0000
    score<avg._norm._citations> 1.4997
  ]
  node
  [
    id 24
    label "iran"
    x 0.8142
    y 0.0695
    cluster 1
    weight<links> 2.0000
    weight<total_link_strength> 2.0000
    weight<documents> 27.0000
    weight<citations> 443.0000
    weight<norm._citations> 18.9163
    score<avg._pub._year> 2022.1481
    score<avg._citations> 16.4074
    score<avg._norm._citations> 0.7006
  ]
  node
  [
    id 28
    label "italy"
    x 1.0181
    y -0.1221
    cluster 1
    weight<links> 2.0000
    weight<total_link_strength> 3.0000
    weight<documents> 10.0000
    weight<citations> 152.0000
    weight<norm._citations> 3.8057
    score<avg._pub._year> 2021.7000
    score<avg._citations> 15.2000
    score<avg._norm._citations> 0.3806
  ]
  node
  [
    id 29
    label "japan"
    x -0.4447
    y 0.6230
    cluster 3
    weight<links> 1.0000
    weight<total_link_strength> 1.0000
    weight<documents> 12.0000
    weight<citations> 202.0000
    weight<norm._citations> 4.8517
    score<avg._pub._year> 2019.6667
    score<avg._citations> 16.8333
    score<avg._norm._citations> 0.4043
  ]
  node
  [
    id 47
    label "south korea"
    x -0.9351
    y -0.4247
    cluster 4
    weight<links> 3.0000
    weight<total_link_strength> 3.0000
    weight<documents> 19.0000
    weight<citations> 553.0000
    weight<norm._citations> 35.9878
    score<avg._pub._year> 2022.5263
    score<avg._citations> 29.1053
    score<avg._norm._citations> 1.8941
  ]
  node
  [
    id 48
    label "spain"
    x 0.6290
    y -0.1655
    cluster 2
    weight<links> 4.0000
    weight<total_link_strength> 5.0000
    weight<documents> 6.0000
    weight<citations> 18.0000
    weight<norm._citations> 0.4636
    score<avg._pub._year> 2020.0000
    score<avg._citations> 3.0000
    score<avg._norm._citations> 0.0773
  ]
  node
  [
    id 50
    label "switzerland"
    x 0.9733
    y -0.0591
    cluster 1
    weight<links> 3.0000
    weight<total_link_strength> 4.0000
    weight<documents> 9.0000
    weight<citations> 23.0000
    weight<norm._citations> 8.2196
    score<avg._pub._year> 2022.2222
    score<avg._citations> 2.5556
    score<avg._norm._citations> 0.9133
  ]
  node
  [
    id 57
    label "united kingdom"
    x -0.2503
    y -0.2188
    cluster 2
    weight<links> 5.0000
    weight<total_link_strength> 6.0000
    weight<documents> 17.0000
    weight<citations> 203.0000
    weight<norm._citations> 8.4077
    score<avg._pub._year> 2021.1176
    score<avg._citations> 11.9412
    score<avg._norm._citations> 0.4946
  ]
  node
  [
    id 58
    label "united states"
    x -0.2901
    y 0.2860
    cluster 3
    weight<links> 7.0000
    weight<total_link_strength> 13.0000
    weight<documents> 90.0000
    weight<citations> 1398.0000
    weight<norm._citations> 50.4854
    score<avg._pub._year> 2021.0556
    score<avg._citations> 15.5333
    score<avg._norm._citations> 0.5609
  ]
  edge
  [
    source 5
    target 58
    value 2.0000
  ]
  edge
  [
    source 7
    target 17
    value 1.0000
  ]
  edge
  [
    source 7
    target 57
    value 1.0000
  ]
  edge
  [
    source 7
    target 58
    value 5.0000
  ]
  edge
  [
    source 17
    target 48
    value 2.0000
  ]
  edge
  [
    source 17
    target 57
    value 1.0000
  ]
  edge
  [
    source 17
    target 58
    value 1.0000
  ]
  edge
  [
    source 23
    target 47
    value 1.0000
  ]
  edge
  [
    source 24
    target 50
    value 1.0000
  ]
  edge
  [
    source 24
    target 58
    value 1.0000
  ]
  edge
  [
    source 28
    target 48
    value 1.0000
  ]
  edge
  [
    source 28
    target 50
    value 2.0000
  ]
  edge
  [
    source 29
    target 58
    value 1.0000
  ]
  edge
  [
    source 47
    target 57
    value 1.0000
  ]
  edge
  [
    source 47
    target 58
    value 1.0000
  ]
  edge
  [
    source 48
    target 50
    value 1.0000
  ]
  edge
  [
    source 48
    target 57
    value 1.0000
  ]
  edge
  [
    source 57
    target 58
    value 2.0000
  ]
]
