# Supplementary material for: Hydrogel research in peripheral nerve injury repair: a comprehensive multi-database bibliometric analysis (2015–2025)
Source: Front Neurol. 2026 Apr 29;17:1763950. doi: 10.3389/fneur.2026.1763950 (PMC13167558; doi:10.3389/fneur.2026.1763950)
Supplement: Supplementary file 2 [file Supplementary_file_2.zip › Data/WOSCC-Article/download2015u9.txt]

PT J
AU Assuncao-Silva, RC
   Oliveira, CC
   Ziv-Polat, O
   Gomes, ED
   Sahar, A
   Sousa, N
   Silva, NA
   Salgado, AJ
AF Assuncao-Silva, Rita C.
   Oliveira, Catia Costa
   Ziv-Polat, Ofra
   Gomes, Eduardo D.
   Sahar, Abraham
   Sousa, Nuno
   Silva, Nuno A.
   Salgado, Antonio J.
TI Induction of neurite outgrowth in 3D hydrogel-based environments
SO BIOMEDICAL MATERIALS
LA English
DT Article
DE gellan-gum hydrogels; GRGDS; adipose tissue-derived stem cells; glial-cell line derived neurotrophic factor; iron oxide nanoparticles; peripheral nerve repair
ID mesenchymal stem-cells; peripheral-nerve injury; modified gellan gum; neurotrophic factor; stromal cells; adipose-tissue; growth-factors; regeneration; secretome; system
AB The ability of peripheral nervous system (PNS) axons to regenerate and re-innervate their targets after an injury has been widely recognized. However, despite the considerable advances made in microsurgical techniques, complete functional recovery is rarely achieved, especially for severe peripheral nerve injuries (PNIs). Therefore, alternative therapies that can successfully repair peripheral nerves are still essential. In recent years the use of biodegradable hydrogels enriched with growth-supporting and guidance cues, cell transplantation, and biomolecular therapies have been explored for the treatment of PNIs. Bearing this in mind, the aim of this study was to assess whether Gly-Arg-Gly-Asp-Ser synthetic peptide (GRGDS)-modified gellan gum (GG) based hydrogels could foster an amenable environment for neurite/axonal growth. Additionally, strategies to further improve the rate of neurite outgrowth were also tested, namely the use of adipose tissue derived stem cells (ASCs), as well as the glial derived neurotrophic factor (GDNF). In order to increase its stability and enhance its bioactivity, the GDNF was conjugated covalently to iron oxide nanoparticles (IONPs). The impact of hydrogel modification as well as the effect of the GDNF-IONPs on ASC behavior was also screened. The results revealed that the GRGDS-GG hydrogel was able to support dorsal root ganglia (DRG)-based neurite outgrowth, which was not observed for non-modified hydrogels. Moreover, the modified hydrogels were also able to support ASCs attachment. In contrast, the presence of the GDNF-IONPs had no positive or negative impact on ASC behavior. Further experiments revealed that the presence of ASCs in the hydrogel improved axonal growth. On the other hand, GDNF-IONPs alone or combined with ASCs significantly increased neurite outgrowth from DRGs, suggesting a beneficial role of the proposed strategy for future applications in PNI regenerative medicine.
C1 [Assuncao-Silva, Rita C.; Oliveira, Catia Costa; Gomes, Eduardo D.; Sousa, Nuno; Silva, Nuno A.; Salgado, Antonio J.] Univ Minho, Sch Hlth Sci, Life & Hlth Sci Res Inst ICVS, P-4701057 Braga, Portugal.
   [Assuncao-Silva, Rita C.; Oliveira, Catia Costa; Gomes, Eduardo D.; Sousa, Nuno; Silva, Nuno A.; Salgado, Antonio J.] ICVS 3Bs PT Govt Associate Lab, Braga, Portugal.
   [Ziv-Polat, Ofra; Sahar, Abraham] NVR Res Ltd, IL-74031 Ness Ziona, Israel.
C3 Universidade do Minho; Laboratorio Associado ICVS 3B's
RP Assuncao-Silva, RC (corresponding author), Univ Minho, Sch Hlth Sci, Life & Hlth Sci Res Inst ICVS, Campus Gualtar, P-4701057 Braga, Portugal.
EM asalgado@ecsaude.uminho.pt
FU EU-FP7-Health-collaborative project [278612]; Portuguese Foundation for Science and Technology [SFRH/BPD/97701/2013]; Programa Operacional Regional do Norte (ON.2-O Novo Norte); ao abrigo do Quadro de Referencia Estratagico Nacional (QREN); atraves do Fundo Europeu de Desenvolvimento Regional (FEDER); Fundação para a Ciência e a Tecnologia [SFRH/BPD/97701/2013] Funding Source: FCT
CR Allen SJ, 2013, PHARMACOL THERAPEUT, V138, P155, DOI 10.1016/j.pharmthera.2013.01.004
   Allodi I, 2012, PROG NEUROBIOL, V98, P16, DOI 10.1016/j.pneurobio.2012.05.005
   Allodi I, 2011, J NEUROSCI METH, V198, P53, DOI 10.1016/j.jneumeth.2011.03.006
   Bilsland J, 1999, J NEUROSCI METH, V92, P75, DOI 10.1016/S0165-0270(99)00099-0
   Boyd JG, 2003, EXP NEUROL, V183, P610, DOI 10.1016/S0014-4886(03)00183-3
   Caplan AI, 2007, J CELL PHYSIOL, V213, P341, DOI 10.1002/jcp.21200
   Daly W, 2012, J R SOC INTERFACE, V9, P202, DOI 10.1098/rsif.2011.0438
   Deumens R, 2010, PROG NEUROBIOL, V92, P245, DOI 10.1016/j.pneurobio.2010.10.002
   Dubois Severine G, 2008, V449, V0, PP69, DOI 10.1007/978-1-60327-169-1_5
   Ferris CJ, 2015, J MATER CHEM B, V3, P1106, DOI 10.1039/c4tb01727g
   Ferris CJ, 2013, SOFT MATTER, V9, P3705, DOI 10.1039/c3sm27389j
   Fraga JS, 2013, BIOCHIMIE, V95, P2297, DOI 10.1016/j.biochi.2013.06.028
   Höke A, 2000, NEUROREPORT, V11, P1651
   Lampe KJ, 2013, ACTA BIOMATER, V9, P5590, DOI 10.1016/j.actbio.2012.10.033
   Lee S K, 2000, J AM ACAD ORTHOP SURG, V8, P243
   Mukhatyar VJ, 2011, BIOMATERIALS, V32, P3958, DOI 10.1016/j.biomaterials.2011.02.015
   Nakano N, 2010, NEUROSCI RES, V68, PE143, DOI 10.1016/j.neures.2010.07.2206
   Navarro X, 2007, PROG NEUROBIOL, V82, P163, DOI 10.1016/j.pneurobio.2007.06.005
   Prajapati VD, 2013, CARBOHYD POLYM, V93, P670, DOI 10.1016/j.carbpol.2013.01.030
   Quinn FX, 1993, POLYMER GELS AND NETWORKS, V1, P93, DOI 10.1016/0966-7822(93)90014-9
   Rehman J, 2004, CIRCULATION, V109, P1292, DOI 10.1161/01.CIR.0000121425.42966.F1
   Reyes Onix, 2005, P R HEALTH SCI J, V24, P215
   Ribeiro CA, 2012, STEM CELL RES THER, V3, P0, DOI 10.1186/scrt109
   Ryan JM, 2007, CLIN EXP IMMUNOL, V149, P353, DOI 10.1111/j.1365-2249.2007.03422.x
   Schäffler A, 2007, STEM CELLS, V25, P818, DOI 10.1634/stemcells.2006-0589
   Shepard JA, 2012, BIOTECHNOL BIOENG, V109, P830, DOI 10.1002/bit.24355
   Silva NA, 2013, BIOCHIMIE, V95, P2314, DOI 10.1016/j.biochi.2013.08.016
   Silva NA, 2010, TISSUE ENG PT A, V16, P45, DOI 10.1089/ten.TEA.2008.0559
   Silva NA, 2012, BIOMATERIALS, V33, P6345, DOI 10.1016/j.biomaterials.2012.05.050
   Skaat H, 2011, BIOCONJUGATE CHEM, V22, P2600, DOI 10.1021/bc200454k
   Teixeira FG, 2013, CELL MOL LIFE SCI, V70, P3871, DOI 10.1007/s00018-013-1290-8
   VARON SS, 1978, ANNU REV NEUROSCI, V1, P327, DOI 10.1146/annurev.ne.01.030178.001551
   Xu P, 2013, GLIA, V61, P1029, DOI 10.1002/glia.22491
   Zhang ZP, 2005, BIOMATERIALS, V26, P47, DOI 10.1016/j.biomaterials.2004.02.004
   Zhou WD, 2013, J BIOMAT SCI-POLYM E, V24, P301, DOI 10.1080/09205063.2012.690277
   Ziv-Polat O, 2014, BIOMED RES INT, V2014, P0, DOI 10.1155/2014/267808
NR 36
TC 12
Z9 13
U1 3
U2 39
PU IOP PUBLISHING LTD
PI BRISTOL
PA TEMPLE CIRCUS, TEMPLE WAY, BRISTOL BS1 6BE, ENGLAND
SN 1748-6041
EI 1748-605X
J9 BIOMED MATER
JI Biomed. Mater.
PD SEP 15
PY 2015
VL 10
IS 5
BP 
EP 
DI 10.1088/1748-6041/10/5/051001
PG 7
WC Engineering, Biomedical; Materials Science, Biomaterials
SC Engineering; Materials Science
GA CV1XN
UT WOS:000364051500001
PM 26480959
DA 2025-07-17
ER

PT J
AU Carballo-Molina, OA
   Velasco, I
AF Carballo-Molina, Oscar A.
   Velasco, Ivan
TI Hydrogels as scaffolds and delivery systems to enhance axonal regeneration after injuries
SO FRONTIERS IN CELLULAR NEUROSCIENCE
LA English
DT Article
DE axotomy; growth factors; injury response; grafting; surgical intervention
ID peripheral-nerve regeneration; peptide nanofiber scaffold; hyaluronic-acid hydrogels; spinal-cord; schwann-cells; sciatic-nerve; neurite outgrowth; keratin hydrogel; semaphorins 3a; stem-cells
AB Damage caused to neural tissue by disease or injury frequently produces a discontinuity in the nervous system (NS). Such damage generates diverse alterations that are commonly permanent, due to the limited regeneration capacity of the adult NS, particularly the Central Nervous System (CNS). The cellular reaction to noxious stimulus leads to several events such as the formation of glial and fibrous scars, which inhibit axonal regeneration in both the CNS and the Peripheral Nervous System (PNS). Although in the PNS there is some degree of nerve regeneration, it is common that the growing axons reinnervate incorrect areas, causing mismatches. Providing a permissive substrate for axonal regeneration in combination with delivery systems for the release of molecules, which enhances axonal growth, could increase regeneration and the recovery of functions in the CNS or the PNS. Currently, there are no effective vehicles to supply growth factors or cells to the damaged/diseased NS. Hydrogels are polymers that are biodegradable, biocompatible and have the capacity to deliver a large range of molecules in situ. The inclusion of cultured neural cells into hydrogels forming three-dimensional structures allows the formation of synapses and neuronal survival. There is also evidence showing that hydrogels constitute an amenable substrate for axonal growth of endogenous or grafted cells, overcoming the presence of axonal regeneration inhibitory molecules, in both the CNS and PNS. Recent experiments suggest that hydrogels can carry and deliver several proteins relevant for improving neuronal survival and axonal growth. Although the use of hydrogels is appealing, its effectiveness is still a matter of discussion, and more results are needed to achieve consistent recovery using different parameters. This review also discusses areas of opportunity where hydrogels can be applied, in order to promote axonal regeneration of the NS.
C1 [Carballo-Molina, Oscar A.; Velasco, Ivan] Univ Nacl Autonoma Mexico, Inst fisiol Celular Neurociencias, Mexico City 04510, DF, Mexico.
C3 Universidad Nacional Autonoma de Mexico
RP Velasco, I (corresponding author), Univ Nacl Autonoma Mexico, Inst fisiol Celular Neurociencias, Circuito Exterior S-N,Ciudad Univ, Mexico City 04510, DF, Mexico.
EM ivelasco@ifc.unam.mx
FU Conacyt [131281]; Papiit-UNAM [IN208713]
CR Abidian MR, 2012, ADV HEALTHC MATER, V1, P762, DOI 10.1002/adhm.201200182
   AEBISCHER P, 1987, BRAIN RES, V436, P165, DOI 10.1016/0006-8993(87)91570-8
   Amsden B, 1998, MACROMOLECULES, V31, P8382, DOI 10.1021/ma980765f
   Aurand ER, 2012, NEUROSCI RES, V72, P199, DOI 10.1016/j.neures.2011.12.005
   Bakshi A, 2004, J NEUROSURG-SPINE, V1, P322, DOI 10.3171/spi.2004.1.3.0322
   Bamber NI, 1999, NEURAL PLAST, V6, P103, DOI 10.1155/NP.1999.103
   Belkas JS, 2005, RESTOR NEUROL NEUROS, V23, P19
   Bjugstad KB, 2008, CELL TRANSPLANT, V17, P409
   Bjugstad KB, 2010, J BIOMED MATER RES A, V95A, P79, DOI 10.1002/jbm.a.32809
   Bryant SJ, 2002, J BIOMED MATER RES, V59, P63, DOI 10.1002/jbm.1217
   Bundesen LQ, 2003, J NEUROSCI, V23, P7789
   Case LC, 2005, CORR RIOT, V15, PR749, DOI doi:10.1016/j.cub.2005.09.008
   Censi R, 2012, J CONTROL RELEASE, V161, P680, DOI 10.1016/j.jconrel.2012.03.002
   Chatterjee K, 2010, BIOMATERIALS, V31, P5051, DOI 10.1016/j.biomaterials.2010.03.024
   Cheng EJ, 2009, ANGEW CHEM INT EDIT, V48, P7660, DOI 10.1002/anie.200902538
   Cheng TY, 2013, BIOMATERIALS, V34, P2005, DOI 10.1016/j.biomaterials.2012.11.043
   Cheng WL, 2004, J TRAUMA, V56, P1241, DOI 10.1097/01.TA.0000071289.11767.22
   Chiu YL, 2009, BIOMATERIALS, V30, P4877, DOI 10.1016/j.biomaterials.2009.05.052
   Dahlin LB, 2008, SCAND J SURG, V97, P310, DOI 10.1177/145749690809700407
   Donnelly DJ, 2008, EXP NEUROL, V209, P378, DOI 10.1016/j.expneurol.2007.06.009
   Ellis-Behnke RG, 2006, P NATL ACAD SCI USA, V103, P5054, DOI 10.1073/pnas.0600559103
   Díaz-Martínez NE, 2009, REV INVEST CLIN, V61, P140
   Fawcett JW, 1999, BRAIN RES BULL, V49, P377, DOI 10.1016/S0361-9230(99)00072-6
   Fitch MT, 2008, EXP NEUROL, V209, P294, DOI 10.1016/j.expneurol.2007.05.014
   Fon D, 2014, ADV HEALTHC MATER, V3, P761, DOI 10.1002/adhm.201300287
   Freeman MR, 2014, CURR OPIN NEUROBIOL, V27, P224, DOI 10.1016/j.conb.2014.05.001
   Gautier SE, 1998, J BIOMED MATER RES, V42, P642, DOI 10.1002/(SICI)1097-4636(19981215)42:4<642::AID-JBM22>3.3.CO;2-B
   Geckil H, 2010, NANOMEDICINE-UK, V5, P469, DOI 10.2217/NNM.10.12
   Guo J, 2007, NANOMED-NANOTECHNOL, V3, P311, DOI 10.1016/j.nano.2007.09.003
   Guo JS, 2009, NANOMED-NANOTECHNOL, V5, P345, DOI 10.1016/j.nano.2008.12.001
   Gurgo RD, 2002, J CLIN NEUROSCI, V9, P613, DOI 10.1054/jocn.2002.1080
   Hanz S, 2006, J NEUROCHEM, V99, P13, DOI 10.1111/j.1471-4159.2006.04089.x
   He SL, 2000, BIOMATERIALS, V21, P2389, DOI 10.1016/S0142-9612(00)00106-X
   Hernández-Montiel HL, 2008, J COMP NEUROL, V506, P387, DOI 10.1002/cne.21503
   Hill PS, 2011, TISSUE ENG PT A, V17, P1499, DOI 10.1089/ten.tea.2010.0184
   Hoffman AS, 2002, ADV DRUG DELIVER REV, V54, P3, DOI 10.1016/j.addr.2012.09.010
   Hollister SJ, 2005, NAT MATER, V4, P518, DOI 10.1038/nmat1421
   Holmes TC, 2000, P NATL ACAD SCI USA, V97, P6728, DOI 10.1073/pnas.97.12.6728
   Holmes TC, 2002, TRENDS BIOTECHNOL, V20, P16, DOI 10.1016/S0167-7799(01)01840-6
   Horn EM, 2007, J NEUROSURG-SPINE, V6, P133, DOI 10.3171/spi.2007.6.2.133
   Hou SP, 2005, J NEUROSCI METH, V148, P60, DOI 10.1016/j.jneumeth.2005.04.016
   Jain A, 2006, BIOMATERIALS, V27, P497, DOI 10.1016/j.biomaterials.2005.07.008
   Jeong B, 2000, J BIOMED MATER RES, V50, P171, DOI 10.1002/(SICI)1097-4636(200005)50:2<171::AID-JBM11>3.0.CO;2-F
   Johnson EO, 2005, INJURY, V36, PS24, DOI 10.1016/j.injury.2005.10.012
   Kawano H, 2012, CELL TISSUE RES, V349, P169, DOI 10.1007/s00441-012-1336-5
   Kirschner CM, 2013, ACTA MATER, V61, P931, DOI 10.1016/j.actamat.2012.10.037
   Kobsa S, 2008, PEDIATR RES, V63, P513, DOI 10.1203/PDR.0b013e318165f14d
   Koutsopoulos S, 2013, ACTA BIOMATER, V9, P5162, DOI 10.1016/j.actbio.2012.09.010
   Koutsopoulos S, 2012, J CONTROL RELEASE, V160, P451, DOI 10.1016/j.jconrel.2012.03.014
   Lee KY, 2001, CHEM REV, V101, P1869, DOI 10.1021/cr000108x
   Lee W, 2014, ADV MATER, V26, P4936, DOI 10.1002/adma.201305995
   Lundborg G, 2001, LANCET, V358, P809, DOI 10.1016/S0140-6736(01)06001-9
   Lundborg G, 2004, NERVE INJURY REAPIR, V0, P0
   Lutolf MP, 2003, P NATL ACAD SCI USA, V100, P5413, DOI 10.1073/pnas.0737381100
   Macaya D, 2012, BIOMED MATER, V7, P0, DOI 10.1088/1748-6041/7/1/012001
   Maripuu A, 2012, J BRACHIAL PLEX PERI, V7, P0, DOI 10.1186/1749-7221-7-7
   MATHEWSON AJ, 1985, BRAIN RES, V327, P61, DOI 10.1016/0006-8993(85)91499-4
   McGrath AM, 2010, BRAIN RES BULL, V83, P207, DOI 10.1016/j.brainresbull.2010.07.001
   MCKEON RJ, 1991, J NEUROSCI, V11, P3398
   Mellott MB, 2001, BIOMATERIALS, V22, P929, DOI 10.1016/S0142-9612(00)00258-1
   Merrill JE, 1996, TRENDS NEUROSCI, V19, P331, DOI 10.1016/0166-2236(96)10047-3
   Metcalfe AD, 2007, J R SOC INTERFACE, V4, P413, DOI 10.1098/rsif.2006.0179
   Midha R, 2003, J NEUROSURG, V99, P555, DOI 10.3171/jns.2003.99.3.0555
   Moradi F, 2012, J NEUROSCI RES, V90, P2335, DOI 10.1002/jnr.23120
   Nagai Y, 2006, J CONTROL RELEASE, V115, P18, DOI 10.1016/j.jconrel.2006.06.031
   Pace LA, 2013, BIOMATERIALS, V34, P5907, DOI 10.1016/j.biomaterials.2013.04.024
   Pakulska MM, 2012, BIOMED MATER, V7, P0, DOI 10.1088/1748-6041/7/2/024101
   Pasterkamp RJ, 1999, MOL CELL NEUROSCI, V13, P143, DOI 10.1006/mcne.1999.0738
   Patist CM, 2004, BIOMATERIALS, V25, P1569, DOI 10.1016/S0142-9612(03)00503-9
   Patterson J, 2010, BIOMATERIALS, V31, P7836, DOI 10.1016/j.biomaterials.2010.06.061
   PENN RD, 1995, J NEUROSURG, V83, P215, DOI 10.3171/jns.1995.83.2.0215
   Pertici V, 2014, BIOMATERIALS, V35, P6248, DOI 10.1016/j.biomaterials.2014.04.020
   Piantino J, 2006, EXP NEUROL, V201, P359, DOI 10.1016/j.expneurol.2006.04.020
   Raivich G, 2007, BRAIN RES REV, V53, P287, DOI 10.1016/j.brainresrev.2006.09.005
   Rolls A, 2009, NAT REV NEUROSCI, V10, P235, DOI 10.1038/nrn2591
   Ruijs ACJ, 2005, PLAST RECONSTR SURG, V116, P484, DOI 10.1097/01.prs.0000172896.86594.07
   Sandvig A, 2004, GLIA, V46, P225, DOI 10.1002/glia.10315
   SAWHNEY AS, 1993, MACROMOLECULES, V26, P581, DOI 10.1021/ma00056a005
   Schizas N, 2014, J BIOMATER APPL, V28, P825, DOI 10.1177/0885328213483636
   Schlosshauer B, 2006, NEUROSURGERY, V59, P740, DOI 10.1227/01.NEU.0000235197.36789.42
   Shearer MC, 2001, CELL TISSUE RES, V305, P267, DOI 10.1007/s004410100384
   Sierpinski P, 2008, BIOMATERIALS, V29, P118, DOI 10.1016/j.biomaterials.2007.08.023
   Silver J, 2004, NAT REV NEUROSCI, V5, P146, DOI 10.1038/nrn1326
   Srividya B, 2001, J CONTROL RELEASE, V73, P205, DOI 10.1016/S0168-3659(01)00279-6
   Tamariz E, 2011, J MATER SCI-MATER M, V22, P2097, DOI 10.1007/s10856-011-4385-5
   Tamariz E, 2010, J NEUROSCI RES, V88, P971, DOI 10.1002/jnr.22268
   Tang XF, 2003, J NEUROSCI RES, V71, P427, DOI 10.1002/jnr.10523
   Tate MC, 2001, BIOMATERIALS, V22, P1113, DOI 10.1016/S0142-9612(00)00348-3
   Tsai EC, 2006, BIOMATERIALS, V27, P519, DOI 10.1016/j.biomaterials.2005.07.025
   Tsai EC, 2004, J NEUROTRAUM, V21, P789, DOI 10.1089/0897715041269687
   Valls-Sole J, 2011, CLIN NEUROPHYSIOL, V122, P219, DOI 10.1016/j.clinph.2010.06.024
   Vasconcelos BCE, 2000, J ORAL MAXIL SURG, V58, P1257, DOI 10.1053/joms.2000.16626
   von Burkersroda F, 2002, BIOMATERIALS, V23, P4221, DOI 10.1016/S0142-9612(02)00170-9
   Woerly S, 1996, NEUROSCI LETT, V205, P197, DOI 10.1016/0304-3940(96)12349-1
   Woerly S, 2004, J NEUROSCI RES, V75, P262, DOI 10.1002/jnr.10774
   Woerly S, 2001, INT J DEV NEUROSCI, V19, P63, DOI 10.1016/S0736-5748(00)00064-2
   Yiu G, 2006, NAT REV NEUROSCI, V7, P617, DOI 10.1038/nrn1956
   Yu XJ, 2003, TISSUE ENG, V9, P421, DOI 10.1089/107632703322066606
   Zhan XD, 2013, NANOMED-NANOTECHNOL, V9, P305, DOI 10.1016/j.nano.2012.08.009
   Zhang N, 2005, BRAIN RES REV, V49, P48, DOI 10.1016/j.brainresrev.2004.11.002
   Zhang SG, 2005, SEMIN CANCER BIOL, V15, P413, DOI 10.1016/j.semcancer.2005.05.007
NR 102
TC 85
Z9 94
U1 0
U2 74
PU FRONTIERS MEDIA SA
PI LAUSANNE
PA AVENUE DU TRIBUNAL FEDERAL 34, LAUSANNE, CH-1015, SWITZERLAND
SN 
EI 1662-5102
J9 FRONT CELL NEUROSCI
JI Front. Cell. Neurosci.
PD FEB 17
PY 2015
VL 9
IS 
BP 
EP 
DI 10.3389/fncel.2015.00013
PG 12
WC Neurosciences
SC Neurosciences & Neurology
GA CB4NL
UT WOS:000349604500001
PM 25741236
DA 2025-07-17
ER

PT J
AU Mehrban, N
   Zhu, BF
   Tamagnin, F
   Young, FI
   Wasmuth, A
   Hudson, KL
   Thomson, AR
   Birchall, MA
   Randall, AD
   Song, B
   Woolfson, DN
AF Mehrban, Nazia
   Zhu, Bangfu
   Tamagnin, Francesco
   Young, Fraser I.
   Wasmuth, Alexandra
   Hudson, Kieran L.
   Thomson, Andrew R.
   Birchall, Martin A.
   Randall, Andrew D.
   Song, Bing
   Woolfson, Derek N.
TI Functionalized α-Helical Peptide Hydrogels for Neural Tissue Engineering
SO ACS BIOMATERIALS SCIENCE & ENGINEERING
LA English
DT Article
DE hydrogel; nerve tissue engineering peptide; RGD peptide; self-assembly; stem cell
ID peripheral-nerve regeneration; embryonic stem-cells; neurite outgrowth; progenitor cells; sciatic-nerve; glial scar; in-vitro; laminin; fibronectin; migration
AB Trauma to the central and peripheral nervous systems often lead to serious morbidity. Current surgical methods for repairing or replacing such damage have limitations. Tissue engineering offers a potential alternative. Here we show that functionalized alpha-helical-peptide hydrogels can be used to induce attachment, migration, proliferation and differentiation of murine embryonic neural stem cells (NSCs). Specifically, compared with undecorated gels, those functionalized with Arg-Gly-Asp-Ser (RGDS) peptides increase the proliferative activity of NSCs; promote their directional migration; induce differentiation, with increased expression of microtubule-associated protein-2, and a low expression of glial fibrillary acidic protein; and lead to the formation of larger neurospheres. Electrophysiological measurements from NSCs grown in RGDS-decorated gels indicate developmental progress toward mature neuron-like behavior. Our data indicate that these functional peptide hydrogels may go some way toward overcoming the limitations of current approaches to nerve-tissue repair.
C1 [Mehrban, Nazia; Wasmuth, Alexandra; Hudson, Kieran L.; Thomson, Andrew R.; Woolfson, Derek N.] Univ Bristol, Sch Chem, Bristol BS8 1TS, Avon, England.
   [Zhu, Bangfu; Young, Fraser I.; Song, Bing] Cardiff Univ, Sch Dent, Cardiff CF10 3XQ, S Glam, Wales.
   [Tamagnin, Francesco; Randall, Andrew D.] Univ Exeter, Sch Med, Exeter EX4 4PS, Devon, England.
   [Birchall, Martin A.] UCL, Ear Inst, London WC1X 8DA, England.
   [Woolfson, Derek N.] Univ Bristol, Sch Biochem, Bristol BS8 1TD, Avon, England.
   [Woolfson, Derek N.] Univ Bristol, BrisSynBio, Bristol BS8 1TQ, Avon, England.
C3 University of Bristol; Cardiff University; University of Exeter; University of London; University College London; University of Bristol; University of Bristol
RP Song, B (corresponding author), Cardiff Univ, Sch Dent, Cardiff CF10 3XQ, S Glam, Wales.
EM SongB3@cardiff.ac.uk; D.N.Woolfson@bristol.ac.uk
FU Biotechnology and Biological Sciences Research Council [H01716X]; European Research Council [StG243261, ADG340764]; Royal Society [UF051616]; Medical Research Council [G1100623]; Engineering and Physical Sciences Research Council (Bristol Chemical Synthesis Centre for Doctoral Training) [EP/G036764/1]; Biotechnology and Biological Sciences Research Council [BB/H01716X/1, BB/L01386X/1] Funding Source: researchfish; Engineering and Physical Sciences Research Council [EP/K03927X/1] Funding Source: researchfish; Medical Research Council [G1100623] Funding Source: researchfish; National Centre for the Replacement, Refinement and Reduction of Animals in Research (NC3Rs) [NC/C014103/1] Funding Source: researchfish; National Institute for Health Research [NF-SI-0513-10089] Funding Source: researchfish; BBSRC [BB/L01386X/1, BB/H01716X/1] Funding Source: UKRI; EPSRC [EP/K03927X/1] Funding Source: UKRI; MRC [G1100623] Funding Source: UKRI
CR Addae C, 2012, DIFFERENTIATION, V83, P233, DOI 10.1016/j.diff.2012.03.001
   Aumailley M, 2005, MATRIX BIOL, V24, P326, DOI 10.1016/j.matbio.2005.05.006
   AVELLINO AM, 1995, EXP NEUROL, V136, P183, DOI 10.1006/exnr.1995.1095
   Banwell EF, 2009, NAT MATER, V8, P596, DOI 10.1038/NMAT2479
   Barker RA, 2000, J NEUROSCI, V20, P3415, DOI 10.1523/JNEUROSCI.20-09-03415.2000
   Barth L, 2014, FRONT CELL NEUROSCI, V8, P0, DOI 10.3389/fncel.2014.00049
   BELLAMKONDA R, 1994, BIOTECHNOL BIOENG, V43, P543, DOI 10.1002/bit.260430703
   Boekhoven J, 2013, ANGEW CHEM INT EDIT, V52, P12077, DOI 10.1002/anie.201306278
   Burgess BT, 2000, ANN BIOMED ENG, V28, P110, DOI 10.1114/1.259
   Callahan LAS, 2013, BIOMATERIALS, V34, P9089, DOI 10.1016/j.biomaterials.2013.08.028
   Chelli B, 2014, INTERFACE FOCUS, V4, P0, DOI 10.1098/rsfs.2013.0041
   Chen JA, 2010, MOL THER, V18, P1769, DOI 10.1038/mt.2010.133
   Cheng TY, 2013, BIOMATERIALS, V34, P2005, DOI 10.1016/j.biomaterials.2012.11.043
   Colognato H, 2000, DEV DYNAM, V218, P213, DOI 10.1002/(SICI)1097-0177(200006)218:2<213::AID-DVDY1>3.0.CO;2-R
   Crawford AH, 2014, EXP NEUROL, V260, P50, DOI 10.1016/j.expneurol.2014.04.027
   Cregg JM, 2014, EXP NEUROL, V253, P197, DOI 10.1016/j.expneurol.2013.12.024
   Cunha C, 2011, NANOMED-NANOTECHNOL, V7, P50, DOI 10.1016/j.nano.2010.07.004
   Franze K, 2010, REP PROG PHYS, V73, P0, DOI 10.1088/0034-4885/73/9/094601
   Gelain F, 2006, PLOS ONE, V1, P0, DOI 10.1371/journal.pone.0000119
   Ghasemi-Mobarakeh L, 2010, MAT SCI ENG C-MATER, V30, P1129, DOI 10.1016/j.msec.2010.06.004
   Greene AC, 2011, BIOMATERIALS, V32, P8860, DOI 10.1016/j.biomaterials.2011.08.003
   Gu XS, 2014, BIOMATERIALS, V35, P6143, DOI 10.1016/j.biomaterials.2014.04.064
   Gu XS, 2011, PROG NEUROBIOL, V93, P204, DOI 10.1016/j.pneurobio.2010.11.002
   Guo HB, 2010, CHINESE MED J-PEKING, V123, P1731, DOI 10.3760/cma.j.issn.0366-6999.2010.13.022
   Horwitz AR, 1999, SCIENCE, V286, P1102, DOI 10.1126/science.286.5442.1102
   HYNES RO, 1992, CELL, V69, P11, DOI 10.1016/0092-8674(92)90115-S
   Illes S, 2007, EXP NEUROL, V207, P171, DOI 10.1016/j.expneurol.2007.05.020
   Jacques TS, 1998, DEVELOPMENT, V125, P3167
   Johansson S, 1997, FRONT BIOSCI, V2, P0
   Johnson MA, 2007, J NEUROSCI, V27, P3069, DOI 10.1523/JNEUROSCI.4562-06.2007
   Kehoe S, 2012, INJURY, V43, P553, DOI 10.1016/j.injury.2010.12.030
   Kim DH, 2012, J CELL BIOL, V197, P351, DOI 10.1083/jcb.201108062
   Lai HC, 2006, NAT REV NEUROSCI, V7, P548, DOI 10.1038/nrn1938
   Lefcort F, 1996, J NEUROSCI, V16, P3704
   LEFCORT F, 1992, DEVELOPMENT, V116, P767
   Li W, 2013, PLOS ONE, V8, P0, DOI 10.1371/journal.pone.0068806
   Lin MY, 2013, HAND CLIN, V29, P331, DOI 10.1016/j.hcl.2013.04.003
   Lu LJ, 2009, J BIOMED BIOTECHNOL, V0, P0, DOI DOI 10.1155/2009/412598
   MATHEWS GA, 1995, J NEUROBIOL, V26, P171, DOI 10.1002/neu.480260203
   MCKEON RJ, 1991, J NEUROSCI, V11, P3398
   Mehrban N, 2014, ADV HEALTHC MATER, V3, P1387, DOI 10.1002/adhm.201400065
   Meng XT, 2011, EXP NEUROL, V227, P210, DOI 10.1016/j.expneurol.2010.11.002
   MOSMANN T, 1983, J IMMUNOL METHODS, V65, P55, DOI 10.1016/0022-1759(83)90303-4
   Mukhatyar VJ, 2011, BIOMATERIALS, V32, P3958, DOI 10.1016/j.biomaterials.2011.02.015
   Noisa P, 2010, STEM CELL REV REP, V6, P438, DOI 10.1007/s12015-010-9159-9
   PALM SL, 1983, J CELL BIOL, V96, P1218, DOI 10.1083/jcb.96.5.1218
   Parsons JT, 2010, NAT REV MOL CELL BIO, V11, P633, DOI 10.1038/nrm2957
   Plantman S, 2008, MOL CELL NEUROSCI, V39, P50, DOI 10.1016/j.mcn.2008.05.015
   Sheppard AM, 1995, DEV BIOL, V172, P504, DOI 10.1006/dbio.1995.8034
   Silver J, 2004, NAT REV NEUROSCI, V5, P146, DOI 10.1038/nrn1326
   Soldani G, 1998, BIOMATERIALS, V19, P1919, DOI 10.1016/S0142-9612(98)00085-4
   Solozobova V, 2012, STEM CELL REV REP, V8, P813, DOI 10.1007/s12015-012-9381-8
   Song MK, 2013, STEM CELLS DEV, V22, P1551, DOI 10.1089/scd.2012.0556
   Sur S, 2014, BIOMATER SCI-UK, V2, P903, DOI 10.1039/c3bm60228a
   Swindle-Reilly KE, 2012, J NEURAL ENG, V9, P0, DOI 10.1088/1741-2560/9/4/046007
   Tang L, 2014, J MOL NEUROSCI, V53, P103, DOI 10.1007/s12031-013-0204-4
   Toba T, 2002, INT J ARTIF ORGANS, V25, P230, DOI 10.1177/039139880202500310
   Tom VJ, 2004, J NEUROSCI, V24, P9282, DOI 10.1523/JNEUROSCI.2120-04.2004
   Vogelezang MG, 1999, J NEUROSCI RES, V56, P323, DOI 10.1002/(SICI)1097-4547(19990515)56:4<323::AID-JNR1>3.3.CO;2-Y
   Wang MH, 2014, MED HYPOTHESES, V82, P781, DOI 10.1016/j.mehy.2014.03.025
   Wang Y, 2011, PHARM RES-DORDR, V28, P1406, DOI 10.1007/s11095-011-0452-3
   Webb DJ, 2002, NAT CELL BIOL, V4, PE97, DOI 10.1038/ncb0402-e97
   Wen XJ, 2006, BIOMATERIALS, V27, P3800, DOI 10.1016/j.biomaterials.2006.02.036
   Wiese C, 2004, CELL MOL LIFE SCI, V61, P2510, DOI 10.1007/s00018-004-4144-6
   Wilcox JT, 2011, PLOS ONE, V6, P0, DOI 10.1371/journal.pone.0019768
   Winograd-Katz SE, 2014, NAT REV MOL CELL BIO, V15, P273, DOI 10.1038/nrm3769
   Witze ES, 2013, DEV CELL, V26, P645, DOI 10.1016/j.devcel.2013.08.019
   Wolfe PS, 2011, TISSUE ENGINEERING: FROM LAB TO CLINIC, V0, PP41, DOI 10.1007/978-3-642-02824-3_3
   Wong EV, 2003, J NEUROSCI, V23, P3112
   Yoshii S, 2002, BRAIN RES, V949, P202, DOI 10.1016/S0006-8993(02)03149-9
   Zhang YJ, 2010, BIOMATERIALS, V31, P5312, DOI 10.1016/j.biomaterials.2010.03.029
   Zhao B, 2013, NEUROSCI LETT, V556, P52, DOI 10.1016/j.neulet.2013.10.021
   Zhao M, 2006, NATURE, V442, P457, DOI 10.1038/nature04925
   Zhong HB, 2007, J RECONSTR MICROSURG, V23, P479, DOI 10.1055/s-2007-992340
NR 74
TC 58
Z9 68
U1 0
U2 52
PU AMER CHEMICAL SOC
PI WASHINGTON
PA 1155 16TH ST, NW, WASHINGTON, DC 20036 USA
SN 2373-9878
EI 
J9 ACS BIOMATER SCI ENG
JI ACS Biomater. Sci. Eng.
PD JUN 15
PY 2015
VL 1
IS 6
BP 431
EP 439
DI 10.1021/acsbiomaterials.5b00051
PG 9
WC Materials Science, Biomaterials
SC Materials Science
GA DC6RO
UT WOS:000369347500010
PM 26240838
DA 2025-07-17
ER

PT J
AU Vennemeyer, JJ
   Hopkins, T
   Hershcovitch, M
   Little, KD
   Hagen, MC
   Minteer, D
   Hom, DB
   Marra, K
   Pixley, SK
AF Vennemeyer, J. J.
   Hopkins, T.
   Hershcovitch, M.
   Little, K. D.
   Hagen, M. C.
   Minteer, D.
   Hom, D. B.
   Marra, K.
   Pixley, S. K.
TI Initial observations on using magnesium metal in peripheral nerve repair
SO JOURNAL OF BIOMATERIALS APPLICATIONS
LA English
DT Article
DE Peripheral nerve repair; nerve regeneration; magnesium; biodegradable metal; micro-computed tomography; rat; sciatic nerve; magnesium
ID regeneration; injury; biomaterials; conduits
AB Biodegradable magnesium metal filaments placed inside biodegradable nerve conduits might provide the physical guidance support needed to improve the rate and extent of regeneration of peripheral nerves across injury gaps. In this study, we examined basic issues of magnesium metal resorption and biocompatibility by repairing sub-critical size gap injuries (6mm) in one sciatic nerve of 24 adult male Lewis rats. Separated nerve stumps were connected with poly(caprolactone) nerve conduits, with and without magnesium filaments (0.25mm diameter, 10mm length), with two different conduit filler substances (saline and keratin hydrogel). At 6 weeks after implantation, magnesium degradation was examined by micro-computed tomography and histological analyses. Magnesium degradation was significantly greater when the conduits were filled with an acidic keratin hydrogel than with saline (p<0.05). But magnesium filaments in some animals remained intact for 6 weeks. Using histological and immunocytochemical analyses, good biocompatibility of the magnesium implants was observed at 6 weeks, as shown by good development of regenerating nerve mini-fascicles and only mild inflammation in tissues even after complete degradation of the magnesium. Nerve regeneration was not interrupted by complete magnesium degradation. An initial functional evaluation, determination of size recovery of the gastrocnemius muscle, showed a slight improvement due to magnesium with the saline but not the keratin filler, compared with respective control conduits without magnesium. These results suggest that magnesium filament implants have the potential to improve repair of injured peripheral nerve defects in this rodent model.
C1 [Vennemeyer, J. J.] Univ Cincinnati, Dept Biomed Engn, Cincinnati, OH 45267 USA.
   [Hopkins, T.; Pixley, S. K.] Univ Cincinnati, Dept Mol & Cellular Physiol, Cincinnati, OH 45267 USA.
   [Hershcovitch, M.] Univ Cincinnati, Dept Otolaryngol Head & Neck Surg, Cincinnati, OH 45267 USA.
   [Little, K. D.] Univ Cincinnati, Dept Orthopaed Surg, Cincinnati, OH 45267 USA.
   [Hagen, M. C.] Univ Cincinnati, Dept Pathol & Lab Med, Cincinnati, OH 45267 USA.
   [Minteer, D.] Univ Pittsburgh, Dept Bioengn, Pittsburgh, PA 15260 USA.
   [Hom, D. B.] Univ Cincinnati, Dept Otolaryngol Head & Neck Surg & Dermatol, Div Facial Plast & Reconstruct Surg, Cincinnati, OH 45267 USA.
   [Marra, K.] Univ Pittsburgh, Dept Bioengn, Pittsburgh, PA 15260 USA.
   [Marra, K.] Univ Pittsburgh, Dept Plast Surg, Pittsburgh, PA 15260 USA.
C3 University System of Ohio; University of Cincinnati; University System of Ohio; University of Cincinnati; University System of Ohio; University of Cincinnati; University System of Ohio; University of Cincinnati; University System of Ohio; University of Cincinnati; Pennsylvania Commonwealth System of Higher Education (PCSHE); University of Pittsburgh; University System of Ohio; University of Cincinnati; Pennsylvania Commonwealth System of Higher Education (PCSHE); University of Pittsburgh; Pennsylvania Commonwealth System of Higher Education (PCSHE); University of Pittsburgh
RP Pixley, SK (corresponding author), Univ Cincinnati, Med Ctr, Dept Mol & Cellular Physiol, Med Sci Bldg Room 4206A,231 Albert B Sabin Way, Cincinnati, OH 45267 USA.
EM sarah.pixley@uc.edu
FU NSF ERC for Revolutionizing Metallic Biomaterials [EEC-0812348, NCAT 260116C]; American Academy of Otolaryngology, American Academy of Facial Plastic and Reconstructive Surgery (AAFPRS) Leslie Bernstein Resident Research Grant [277259]; American Association of Hand Surgeons (AAHS) Annual Research Grant; Institutional Clinical and Translational Science Award, NIH/NCATS Grant [8UL1TR000077-05]; University of Cincinnati Department of Otolaryngology Head Neck Surgery
CR Anderson JM, 2001, ANNU REV MATER RES, V31, P81, DOI 10.1146/annurev.matsci.31.1.81
   Apel PJ, 2008, J HAND SURG-AM, V33A, P1541, DOI 10.1016/j.jhsa.2008.05.034
   Belkas JS, 2004, NEUROL RES, V26, P151, DOI 10.1179/016164104225013798
   Bell JHA, 2012, TISSUE ENG PART B-RE, V18, P116, DOI 10.1089/ten.TEB.2011.0498
   Browne KD, 2004, J NEUROSCI RES, V77, P878, DOI 10.1002/jnr.20215
   Clements IP, 2009, BIOMATERIALS, V30, P3834, DOI 10.1016/j.biomaterials.2009.04.022
   de Guzman RC, 2011, BIOMATERIALS, V32, P8205, DOI 10.1016/j.biomaterials.2011.07.054
   Deumens R, 2010, PROG NEUROBIOL, V92, P245, DOI 10.1016/j.pneurobio.2010.10.002
   Gordon T, 2009, INT REV NEUROBIOL, V87, P433, DOI 10.1016/S0074-7742(09)87024-4
   Haggerty AE, 2013, NEUROSCI BULL, V29, P445, DOI 10.1007/s12264-013-1362-7
   Hill PS, 2011, TISSUE ENG PT A, V17, P1499, DOI 10.1089/ten.tea.2010.0184
   Hoane Michael R, 2004, CLIN CALCIUM, V14, P65
   HUSSL H, 1981, CHIR PLAST, V6, P117, DOI 10.1007/BF00289636
   Kehoe S, 2012, INJURY, V43, P553, DOI 10.1016/j.injury.2010.12.030
   Kokai LE, 2011, TISSUE ENG PT A, V17, P1263, DOI 10.1089/ten.tea.2010.0507
   Kokai LE, 2009, ACTA BIOMATER, V5, P2540, DOI 10.1016/j.actbio.2009.03.009
   Lin YC, 2012, PLAST RECONSTR SURG, V129, P67, DOI 10.1097/PRS.0b013e3182268ae0
   Pan HC, 2011, MAGNESIUM RES, V24, P54, DOI 10.1684/mrh.2011.0280
   Pfister Bryan J, 2011, CRITICAL REVIEWS IN BIOMEDICAL ENGINEERING, V39, P81, DOI 10.1615/CritRevBiomedEng.v39.i2.20
   Robinson LR, 2000, MUSCLE NERVE, V23, P863, DOI 10.1002/(SICI)1097-4598(200006)23:6<863::AID-MUS4>3.0.CO;2-0
   Siemionow M, 2011, ANN PLAS SURG, V67, P73, DOI 10.1097/SAP.0b013e318223c2db
   Sierpinski P, 2008, BIOMATERIALS, V29, P118, DOI 10.1016/j.biomaterials.2007.08.023
   Stark B, 2000, EXP BRAIN RES, V131, P74, DOI 10.1007/s002219900300
   Urbanchek MG, 2010, IFMBE PROC, V32, P430, DOI 10.1007/978-3-642-14998-6_109
   Vennemeyer JJ, 2014, NEUROSCI RES, V84, P72, DOI 10.1016/j.neures.2014.05.001
   Vink R, 2010, NEUROTHERAPEUTICS, V7, P1, DOI 10.1016/j.nurt.2009.12.001
   Vink R, 2009, MAGNESIUM RES, V22, P0
   Vleggeert-Lankamp CLAM, 2007, J NEUROSURG, V107, P1168, DOI 10.3171/JNS-07/12/1168
   WILLIAMS LR, 1983, J COMP NEUROL, V218, P460, DOI 10.1002/cne.902180409
   Windhagen H, 2013, BIOMED ENG ONLINE, V12, P0, DOI 10.1186/1475-925X-12-62
   Witte F, 2006, BIOMATERIALS, V27, P1013, DOI 10.1016/j.biomaterials.2005.07.037
   Witte F, 2006, P SPIE, V6318, P0
   Witte F, 2010, ACTA BIOMATER, V6, P1680, DOI 10.1016/j.actbio.2010.02.028
   Witte F, 2008, CURR OPIN SOLID ST M, V12, P63, DOI 10.1016/j.cossms.2009.04.001
   Yannas IV, 2007, J BIOMAT SCI-POLYM E, V18, P943, DOI 10.1163/156856207781494386
NR 35
TC 38
Z9 44
U1 4
U2 52
PU SAGE PUBLICATIONS LTD
PI LONDON
PA 1 OLIVERS YARD, 55 CITY ROAD, LONDON EC1Y 1SP, ENGLAND
SN 0885-3282
EI 1530-8022
J9 J BIOMATER APPL
JI J. Biomater. Appl.
PD MAR 15
PY 2015
VL 29
IS 8
BP 1145
EP 1154
DI 10.1177/0885328214553135
PG 10
WC Engineering, Biomedical; Materials Science, Biomaterials
SC Engineering; Materials Science
GA CB9UY
UT WOS:000349980100009
PM 25281648
DA 2025-07-17
ER

PT J
AU Tajdaran, K
   Shoichet, MS
   Gordon, T
   Borschel, GH
AF Tajdaran, Kasra
   Shoichet, Molly S.
   Gordon, Tessa
   Borschel, Gregory H.
TI A novel polymeric drug delivery system for localized and sustained release of tacrolimus (FK506)
SO BIOTECHNOLOGY AND BIOENGINEERING
LA English
DT Article
DE nerve injury; FK506; drug delivery; fibrinogen; poly(lactic-co-glycolic) acid; regenerative medicine
ID peripheral-nerve injury; axonal regeneration; functional recovery; gdnf microspheres; in-vitro; growth; repair; association; increases; liver
AB Despite substantial improvement in microsurgical techniques for nerve repair, recovery after peripheral nerve injury is usually incomplete. FK506, an FDA approved immunosuppressant, improves functional recovery and reinnervation following peripheral nerve injury in animal models. However, systemically delivered FK506 causes undesirable global immunosuppression. We have, therefore, engineered a biodegradable local delivery system for FK506 using fibrin gel as a drug reservoir that could be placed at a site of nerve injury. FK506 was incorporated into fibrin gel in solubilized, particulated, and poly(lactic-co-glycolic) acid (PLGA) microspheres-encapsulated forms. A tunable release of FK506 in the fibrin gel from days to weeks was observed with the rate of release being most rapid for the solubilized form and then the particulate form. The most prolonged period of release was seen with the PLGA microsphere-encapsulated form. As analyzed by in vitro dorsal root ganglion (DRG) neurite extension assay, PLGA microsphere encapsulation of FK506 did not alter the drug's properties and the released FK506 maintained its bioactivity over the entire period of release. This study suggests that local delivery of FK506 with fibrin hydrogel could be used to enhance peripheral nerve regeneration. Biotechnol. Bioeng. 2015;112: 1948-1953. (c) 2015 Wiley Periodicals, Inc.
C1 [Tajdaran, Kasra; Gordon, Tessa; Borschel, Gregory H.] Hosp Sick Children, Div Plast & Reconstruct Surg, Toronto, ON M5G 1X8, Canada.
   [Tajdaran, Kasra; Shoichet, Molly S.; Borschel, Gregory H.] Univ Toronto, Inst Biomat & Biomed Engn, Toronto, ON, Canada.
   [Shoichet, Molly S.] Univ Toronto, Dept Chem Engn & Appl Chem, Toronto, ON, Canada.
   [Gordon, Tessa; Borschel, Gregory H.] Univ Toronto, Div Plast & Reconstruct Surg, Dept Surg, Toronto, ON, Canada.
   [Gordon, Tessa; Borschel, Gregory H.] Hosp Sick Children, Res Inst, Program Neurosci, Toronto, ON M5G 1X8, Canada.
C3 University of Toronto; Hospital for Sick Children (SickKids); University of Toronto; University of Toronto; University of Toronto; University of Toronto; Hospital for Sick Children (SickKids)
RP Tajdaran, K (corresponding author), Hosp Sick Children, Div Plast & Reconstruct Surg, 555 Univ Ave, Toronto, ON M5G 1X8, Canada.
EM kasra.tajdaran@utoronto.ca
CR Baumann MD, 2009, J CONTROL RELEASE, V138, P205, DOI 10.1016/j.jconrel.2009.05.009
   Boyd JG, 2003, MOL NEUROBIOL, V27, P277, DOI 10.1385/MN:27:3:277
   Caicco MJ, 2013, J CONTROL RELEASE, V166, P197, DOI 10.1016/j.jconrel.2013.01.002
   CHANG HY, 1995, NATURE, V376, P686, DOI 10.1038/376686a0
   Ciaramitaro P, 2010, J PERIPHER NERV SYST, V15, P120, DOI 10.1111/j.1529-8027.2010.00260.x
   FU SY, 1995, J NEUROSCI, V15, P3886
   Garbayo E, 2008, EUR J PHARM BIOPHARM, V69, P844, DOI 10.1016/j.ejpb.2008.02.015
   Garbayo E, 2009, J CONTROL RELEASE, V135, P119, DOI 10.1016/j.jconrel.2008.12.010
   Gold BG, 1999, J PHARMACOL EXP THER, V289, P1202
   GOLD BG, 1994, RESTOR NEUROL NEUROS, V6, P287, DOI 10.3233/RNN-1994-6404
   Gold BG, 1997, MOL NEUROBIOL, V15, P285, DOI 10.1007/BF02740664
   GOLD BG, 1995, J NEUROSCI, V15, P7509
   Guilhem I, 2009, DIABETOLOGIA, V52, P2662, DOI 10.1007/s00125-009-1549-7
   Herbert CB, 1996, J COMP NEUROL, V365, P380, DOI 10.1002/(SICI)1096-9861(19960212)365:3<380::AID-CNE4>3.0.CO;2-0
   Intiso D, 2010, INJURY, V41, P540, DOI 10.1016/j.injury.2009.05.002
   Jubran M, 2003, EXP NEUROL, V181, P204, DOI 10.1016/S0014-4886(03)00041-4
   Kemp SWP, 2009, TISSUE ENG PT A, V15, P1975, DOI 10.1089/ten.tea.2008.0338
   Kokai LE, 2011, TISSUE ENG PT A, V17, P1263, DOI 10.1089/ten.tea.2010.0507
   Kokai LE, 2010, BIOMATERIALS, V31, P2313, DOI 10.1016/j.biomaterials.2009.11.075
   Konofaos P, 2013, J RECONSTR MICROSURG, V29, P141, DOI 10.1055/s-0032-1333314
   Kouyoumdjian JA, 2006, MUSCLE NERVE, V34, P785, DOI 10.1002/mus.20624
   KROLL DA, 1990, ANESTHESIOLOGY, V73, P202, DOI 10.1097/00000542-199008000-00002
   Lundborg G, 2000, J HAND SURG-AM, V25A, P391, DOI 10.1053/jhsu.2000.4165
   MERLE M, 1989, MICROSURG, V10, P130, DOI 10.1002/micr.1920100213
   MILLESI H, 1985, JOURNAL OF RECONSTRUCTIVE MICROSURGERY, V2, P21, DOI 10.1055/s-2007-1007042
   Navarro X, 2001, MUSCLE NERVE, V24, P905, DOI 10.1002/mus.1088.abs
   Pratt WB, 1998, P SOC EXP BIOL MED, V217, P420
   Que J, 2013, CELL DEATH DIS, V4, P0, DOI 10.1038/cddis.2013.56
   Que J, 2012, NEURAL REGEN RES, V7, P2500, DOI 10.3969/j.issn.1673-5374.2012.32.003
   Rosenstiel P, 2003, J NEUROTRAUM, V20, P297, DOI 10.1089/089771503321532888
   Sameem M, 2011, PLAST RECONSTR SURG, V127, P2381, DOI 10.1097/PRS.0b013e3182131cf5
   Stanwick JC, 2012, J CONTROL RELEASE, V160, P666, DOI 10.1016/j.jconrel.2012.03.024
   Stanwick JC, 2012, INT J PHARMACEUT, V426, P284, DOI 10.1016/j.ijpharm.2012.01.035
   STARZL TE, 1989, LANCET, V2, P1000
   Steiner JP, 1997, NAT MED, V3, P421, DOI 10.1038/nm0497-421
   Udina E, 2003, J PERIPHER NERV SYST, V8, P145, DOI 10.1046/j.1529-8027.2003.03020.x
   Varghese J, 2014, INDIAN J GASTROENTER, V33, P219, DOI 10.1007/s12664-014-0456-0
   VISSCHER GE, 1988, J BIOMED MATER RES, V22, P733, DOI 10.1002/jbm.820220806
   Wang YF, 2009, J CONTROL RELEASE, V140, P218, DOI 10.1016/j.jconrel.2009.05.025
   Wood MD, 2013, BIOTECHNOL BIOENG, V110, P1272, DOI 10.1002/bit.24800
   Wood MD, 2013, REGEN MED, V8, P27, DOI 10.2217/RME.12.105
   Wood MD, 2012, MUSCLE NERVE, V46, P122, DOI 10.1002/mus.23295
   Yamazoe K, 2014, CORNEA, V33, P1157, DOI 10.1097/ICO.0000000000000258
   Yin BS, 2015, EXP THER MED, V9, P154, DOI 10.3892/etm.2014.2082
NR 44
TC 58
Z9 69
U1 0
U2 67
PU WILEY
PI HOBOKEN
PA 111 RIVER ST, HOBOKEN 07030-5774, NJ USA
SN 0006-3592
EI 1097-0290
J9 BIOTECHNOL BIOENG
JI Biotechnol. Bioeng.
PD SEP 15
PY 2015
VL 112
IS 9
BP 1948
EP 1953
DI 10.1002/bit.25598
PG 6
WC Biotechnology & Applied Microbiology
SC Biotechnology & Applied Microbiology
GA CN7UX
UT WOS:000358640600022
PM 25850693
DA 2025-07-17
ER

PT J
AU Altun, I
   Çiralik, H
AF Altun, Idiris
   Ciralik, Harun
TI Histopathological Effects of Tissue Adhesives on Experimental Peripheral Nerve Transection Model in Rats
SO JOURNAL OF KOREAN NEUROSURGICAL SOCIETY
LA English
DT Article
DE Peripheral nerve; Injury; Regeneration; Sciatic nerve; Tissue adhesive
ID fibrin glue; sciatic-nerve; repair; injury; bioglue
AB Objective : Our aim was to evaluate the histopathological effects of tissue adhesives on peripheral nerve regeneration after experimental sciatic nerve transection in rats and to search whether these tissue adhesives may possess a therapeutic potential in peripheral nerve injuries. Methods : This experimental study was performed using 42 female Wistar-Albino rats distributed in 6 groups subsequent to transection of right sciatic nerves. Group I underwent external circumferential neurolysis; Group II received suture repair; Group III had local polymeric hydrogel based tissue adhesive administration; Group IV received suture repair and polymeric hydrogel based tissue adhesive application together; Group V had gelatin based tissue adhesive application and Group VI had suture repair and gelatin based tissue adhesive together. After a 6-week follow-up period, biopsies were obtained from site of neural injury and groups were compared with respect to histopathological scoring based on inflammatory, degenerative, necrotic and fibrotic changes. Results : There were remarkable differences between control group and study groups with respect to inflammation (p=0.001), degeneration (p=0.002), necrosis (p=0.007), fibrosis (p<0.001) and vascularity (p=0.001). Histopathological scores were similar between study groups and the only noteworthy difference was that Group V displayed a lower score for necrosis and higher score in terms of vascularization. Conclusion : Our results imply that tissue adhesives can be useful in repair of peripheral nerve injuries by decreasing the surgical trauma and shortening the duration of intervention. Results with gelatin based tissue adhesive are especially promising since more intense vascularity was observed in tissue after application. However, trials on larger series with longer durations of follow-up are essential for reaching more reliable conclusions.
C1 [Altun, Idiris] Kahramanmaras Sutcu Imam Univ, Fac Med, Dept Neurosurg, TR-46100 Kahramanmaras, Turkey.
   [Ciralik, Harun] Kahramanmaras Sutcu Imam Univ, Fac Med, Dept Pathol, TR-46100 Kahramanmaras, Turkey.
C3 Kahramanmaras Sutcu Imam University; Kahramanmaras Sutcu Imam University
RP Altun, I (corresponding author), Kahramanmaras Sutcu Imam Univ, Fac Med, Dept Neurosurg, TR-46100 Kahramanmaras, Turkey.
EM idrisaltun46@hotmail.com
CR Barton MJ, 2014, NEUROSURG REV, V37, P585, DOI 10.1007/s10143-014-0559-1
   Boogaarts JD, 2005, NEUROSURGERY, V57, P146, DOI 10.1227/01.NEU.0000164384.05351.59
   Chao HH, 2003, J CARDIAC SURG, V18, P500, DOI 10.1046/j.0886-0440.2003.00304.x
   CRUZ NI, 1986, PLAST RECONSTR SURG, V78, P369, DOI 10.1097/00006534-198609000-00015
   Félix SP, 2013, MICROSURG, V33, P468, DOI 10.1002/micr.22109
   Lee Si-Hoon, 2013, KOREAN J SPINE, V10, P44, DOI 10.14245/kjs.2013.10.1.44
   LeMaire SA, 2007, J SURG RES, V143, P286, DOI 10.1016/j.jss.2006.10.014
   Mafi P, 2012, OPEN ORTHOP J, V6, P60, DOI 10.2174/1874325001206010060
   MARAGH H, 1990, J RECONSTR MICROSURG, V6, P331, DOI 10.1055/s-2007-1006838
   NARAKAS A, 1988, ORTHOP CLIN N AM, V19, P187
   Orhan Z, 2004, ARCH ORTHOP TRAUM SU, V124, P631, DOI 10.1007/s00402-003-0598-5
   Renno WM, 2013, NEUROCHEM INT, V62, P221, DOI 10.1016/j.neuint.2012.12.018
   Sener I, 2015, ADV CLIN EXP MED, V24, P23, DOI 10.17219/acem/38157
   SMAHEL J, 1987, JOURNAL OF RECONSTRUCTIVE MICROSURGERY, V3, P211, DOI 10.1055/s-2007-1006987
   Webber C, 2010, EXP NEUROL, V223, P51, DOI 10.1016/j.expneurol.2009.05.037
   Yeh DL, 2006, AM J OPHTHALMOL, V141, P960, DOI 10.1016/j.ajo.2005.12.001
   Yin ZS, 2010, AM J NEURORADIOL, V31, P509, DOI 10.3174/ajnr.A1820
NR 17
TC 5
Z9 5
U1 1
U2 5
PU KOREAN NEUROSURGICAL SOC
PI SEOUL
PA #402 POSCO # OFFICE BUILDING 151 SUNHWA-DONG, JUNG-GU, SEOUL, 100-130, SOUTH KOREA
SN 2005-3711
EI 1598-7876
J9 J KOREAN NEUROSURG S
JI J. Korean. Neurosurg. Soc.
PD DEC 15
PY 2015
VL 58
IS 6
BP 504
EP 507
DI 10.3340/jkns.2015.58.6.504
PG 4
WC Clinical Neurology; Surgery
SC Neurosciences & Neurology; Surgery
GA DB4TE
UT WOS:000368505400002
PM 26819683
DA 2025-07-17
ER

PT J
AU Black, KA
   Lin, BF
   Wonder, EA
   Desai, SS
   Chung, EJ
   Ulery, BD
   Katari, RS
   Tirrell, MV
AF Black, Katie A.
   Lin, Brian F.
   Wonder, Emily A.
   Desai, Seema S.
   Chung, Eun Ji
   Ulery, Bret D.
   Katari, Ravi S.
   Tirrell, Matthew V.
TI Biocompatibility and Characterization of a Peptide Amphiphile Hydrogel for Applications in Peripheral Nerve Regeneration
SO TISSUE ENGINEERING PART A
LA English
DT Article
ID magnetically aligned collagen; conduits; elongation; micelles; promote; guides
AB Peripheral nerve injury is a debilitating condition for which new bioengineering solutions are needed. Autografting, the gold standard in treatment, involves sacrifice of a healthy nerve and results in loss of sensation or function at the donor site. One alternative solution to autografting is to use a nerve guide conduit designed to physically guide the nerve as it regenerates across the injury gap. Such conduits are effective for short gap injuries, but fail to surpass autografting in long gap injuries. One strategy to enhance regeneration inside conduits in long gap injuries is to fill the guide conduits with a hydrogel to mimic the native extracellular matrix found in peripheral nerves. In this work, a peptide amphiphile (PA)-based hydrogel was optimized for peripheral nerve repair. Hydrogels consisting of the PA C(16)GSH were compared with a commercially available collagen gel. Schwann cells, a cell type important in the peripheral nerve regenerative cascade, were able to spread, proliferate, and migrate better on C(16)GSH gels in vitro when compared with cells seeded on collagen gels. Moreover, C(16)GSH gels were implanted subcutaneously in a murine model and were found to be biocompatible, degrade over time, and support angiogenesis without causing inflammation or a foreign body immune response. Taken together, these results help optimize and instruct the development of a new synthetic hydrogel as a luminal filler for conduit-mediated peripheral nerve repair.
C1 [Black, Katie A.; Lin, Brian F.; Desai, Seema S.; Tirrell, Matthew V.] Univ Chicago, Dept Bioengn, Chicago, IL 60637 USA.
   [Black, Katie A.; Tirrell, Matthew V.] UC Berkeley UCSF Grad Program Bioengn, Berkeley, CA USA.
   [Wonder, Emily A.; Chung, Eun Ji; Ulery, Bret D.; Katari, Ravi S.; Tirrell, Matthew V.] Univ Chicago, Inst Mol Engn, Chicago, IL 60637 USA.
C3 University of Chicago; University of Chicago
RP Tirrell, MV (corresponding author), Univ Chicago, Inst Mol Engn, 5747 South Ellis Ave,Jones Lab 222, Chicago, IL 60637 USA.
EM mtirrell@uchicago.edu
FU Armed Forces Institute for Regenerative Medicine (AFIRM); American Heart Association
CR ANDERSON JM, 1993, CARDIOVASC PATHOL, V2, P0
   Angius D, 2012, BIOMATERIALS, V33, P8034, DOI 10.1016/j.biomaterials.2012.07.056
   Unknown -, 2011, TISSUE ENG, V0, P0
   Babensee JE, 1998, ADV DRUG DELIVER REV, V33, P111, DOI 10.1016/S0169-409X(98)00023-4
   Belkas JS, 2004, NEUROL RES, V26, P151, DOI 10.1179/016164104225013798
   Biazar E, 2010, INT J NANOMED, V5, P839, DOI 10.2147/IJN.S11883
   Bitton R, 2005, LANGMUIR, V21, P11888, DOI 10.1021/la051811p
   Black M, 2012, ADV MATER, V24, P3845, DOI 10.1002/adma.201200209
   Bond CW, 2011, J SEX MED, V8, P78, DOI 10.1111/j.1743-6109.2010.02001.x
   Branco MC, 2009, ACTA BIOMATER, V5, P817, DOI 10.1016/j.actbio.2008.09.018
   Bull SR, 2005, NANO LETT, V5, P1, DOI 10.1021/nl0484898
   Ceballos D, 1999, EXP NEUROL, V158, P290, DOI 10.1006/exnr.1999.7111
   Chalfoun CT, 2006, J CELL MOL MED, V10, P309, DOI 10.1111/j.1582-4934.2006.tb00401.x
   Chamberlain LJ, 2000, J NEUROSCI RES, V60, P666, DOI 10.1002/(SICI)1097-4547(20000601)60:5<666::AID-JNR12>3.3.CO;2-S
   CHARRIERE G, 1989, J AM ACAD DERMATOL, V21, P1203, DOI 10.1016/S0190-9622(89)70330-3
   Dubey N, 1999, EXP NEUROL, V158, P338, DOI 10.1006/exnr.1999.7095
   Garg A, 2009, INT J PHARMACEUT, V366, P201, DOI 10.1016/j.ijpharm.2008.09.016
   Ghanaati S, 2009, BIOMATERIALS, V30, P6202, DOI 10.1016/j.biomaterials.2009.07.063
   Greenfield MA, 2010, LANGMUIR, V26, P3641, DOI 10.1021/la9030969
   Hai M, 2002, J NEUROSCI RES, V69, P497, DOI 10.1002/jnr.10327
   Hartgerink JD, 2001, SCIENCE, V294, P1684, DOI 10.1126/science.1063187
   Hobson MI, 2000, J ANAT, V197, P591, DOI 10.1046/j.1469-7580.2000.19740591.x
   Huang YC, 2006, ARTIF ORGANS, V30, P514, DOI 10.1111/j.1525-1594.2006.00253.x
   Kehoe S, 2012, INJURY, V43, P553, DOI 10.1016/j.injury.2010.12.030
   Kuipers BJH, 2007, J AGR FOOD CHEM, V55, P5445, DOI 10.1021/jf070337l
   Lin BF, 2012, J MATER CHEM, V22, P19447, DOI 10.1039/c2jm31745a
   Lin YC, 2012, BIOMED MATER, V7, P0, DOI 10.1088/1748-6041/7/2/024102
   MACKINNON SE, 1989, ANN PLAS SURG, V22, P257, DOI 10.1097/00000637-198903000-00013
   MADISON R, 1985, EXP NEUROL, V88, P767, DOI 10.1016/0014-4886(85)90087-1
   Meek MF, 2008, ANN PLAS SURG, V60, P110, DOI 10.1097/SAP.0b013e31804d441c
   Morisco A, 2009, J PEPT SCI, V15, P242, DOI 10.1002/psc.1087
   Noble J, 1998, J TRAUMA, V45, P116, DOI 10.1097/00005373-199807000-00025
   Piechocka IK, 2011, BIOMACROMOLECULES, V12, P2797, DOI 10.1021/bm200553x
   Ray WZ, 2010, EXP NEUROL, V223, P77, DOI 10.1016/j.expneurol.2009.03.031
   SATOU T, 1986, ACTA PATHOL JAPON, V36, P199
   SECKEL BR, 1990, MUSCLE NERVE, V13, P785, DOI 10.1002/mus.880130904
   Spoerke ED, 2009, ADV MATER, V21, P425, DOI 10.1002/adma.200802242
   Standley SM, 2010, CANCER RES, V70, P3020, DOI 10.1158/0008-5472.CAN-09-3267
   Tan A, 2012, J CONTROL RELEASE, V163, P342, DOI 10.1016/j.jconrel.2012.08.009
   Trent A, 2011, SOFT MATTER, V7, P9572, DOI 10.1039/c1sm05862b
   Tu RS, 2010, SOFT MATTER, V6, P1035, DOI 10.1039/b922295b
   Tysseling VM, 2010, J NEUROSCI RES, V88, P3161, DOI 10.1002/jnr.22472
   Tysseling-Mattiace VM, 2008, J NEUROSCI, V28, P3814, DOI 10.1523/JNEUROSCI.0143-08.2008
   Wang YS, 2012, PLOS ONE, V7, P0, DOI 10.1371/journal.pone.0030635
   Webber MJ, 2013, ISR J CHEM, V53, P530, DOI 10.1002/ijch.201300046
   Webber MJ, 2012, BIOMATERIALS, V33, P6823, DOI 10.1016/j.biomaterials.2012.06.003
   Xia Z, 2006, BIOMED MATER, V1, PR1, DOI 10.1088/1748-6041/1/1/R01
NR 47
TC 47
Z9 54
U1 1
U2 72
PU MARY ANN LIEBERT, INC
PI NEW ROCHELLE
PA 140 HUGUENOT STREET, 3RD FL, NEW ROCHELLE, NY 10801 USA
SN 1937-3341
EI 1937-335X
J9 TISSUE ENG PT A
JI Tissue Eng. Part A
PD APR 1
PY 2015
VL 21
IS 7-8
BP 1333
EP 1342
DI 10.1089/ten.tea.2014.0297
PG 10
WC Cell & Tissue Engineering; Cell Biology; Engineering, Biomedical; Materials Science, Biomaterials
SC Cell Biology; Engineering; Materials Science
GA CF5RC
UT WOS:000352613600014
PM 25626921
DA 2025-07-17
ER

PT J
AU Rohrbeck, A
   Stahl, F
   Höltje, M
   Hettwer, T
   Lindner, P
   Hagemann, S
   Pich, A
   Haastert-Talini, K
AF Rohrbeck, Astrid
   Stahl, Frank
   Hoeltje, Markus
   Hettwer, Timo
   Lindner, Patrick
   Hagemann, Sandra
   Pich, Andreas
   Haastert-Talini, Kirsten
TI C3-induced release of neurotrophic factors from Schwann cells - potential mechanism behind its regeneration promoting activity
SO NEUROCHEMISTRY INTERNATIONAL
LA English
DT Article
DE C3 exoenzyme; Schwann cells; Peripheral nerve regeneration; Gene expression; Microarray; Mass spectrometry
ID peripheral-nerve injury; botulinum adp-ribosyltransferase; neuronal glutamate transporter; clostridium-botulinum; rat; c3; protein; system; eaac1; gene
AB Previous studies revealed a peripheral nerve regeneration (PNR)(1) promoting activity of Clostridium botulinum C3(2) exoenzyme or a 26(mer) C-terminal peptide fragment covering amino acids 156-181 (C3(156-181))(3), when delivered as one-time injection at the lesion site. The current study was performed to 1) investigate if prolonged availability of C3 and C3(156-181) at the lesion site can further enhance PNR in vivo and to 2) elucidate effects of C3 and C3(156-181) on Schwann cells (SCs)(4) in vitro. For in vivo studies, 10 mm adult rat sciatic nerve gaps were reconstructed with the epineurial pouch technique or autologous nerve grafts. Epineurial pouches were filled with a hydrogel containing i) vehicle, ii) 40 mu M C3 or iii) 40 mu M C3(156-181). Sensory and motor functional recovery was monitored over 12 weeks and the outcome of PNR further analyzed by nerve morphometry. In vitro, we compared gene expression profiles (microarray analysis) and neurotrophic factor expression (western blot analysis) of untreated rat neonatal SCs with those treated with C3 or C3(156-181) for 72 h. Effects on neurotrophic factor expression levels were proven in adult human SCs. Unexpectedly, prolonged delivery of C3 and C3(156-181) at the lesion site did not increase the outcome of PNR. Regarding the potential mechanism underlying their previously detected PNR promoting action, however, 6 genes were found to be commonly altered in SCs upon treatment with C3 or C3(156-181). We demonstrate significant down-regulation of genes involved in glutamate uptake (Eaac1,(5) Grin2a(6)) and changes in neurotrophic factor expression (increase of FGF-2(7) and decrease of NGF8). Our microarray-based expression profiling revealed novel C3-regulated genes in SCs possibly involved in the axonotrophic (regeneration promoting) effects of C3 and C3(156-181). Detection of altered neurotrophic factor expression by C3 or C3(156-181) treated primary neonatal rat SCs and primary adult human SCs supports this hypothesis. (C) 2015 Elsevier Ltd. All rights reserved.
C1 [Rohrbeck, Astrid; Hagemann, Sandra; Pich, Andreas] Hannover Med Sch, Inst Toxicol, D-30625 Hannover, Germany.
   [Stahl, Frank; Lindner, Patrick] Leibniz Univ Hannover, Inst Tech Chem, D-30167 Hannover, Germany.
   [Hoeltje, Markus] Charite, Inst Integrat Neuroanat, D-10117 Berlin, Germany.
   [Hettwer, Timo; Haastert-Talini, Kirsten] Hannover Med Sch, Inst Neuroanat, D-30625 Hannover, Germany.
   [Haastert-Talini, Kirsten] Ctr Syst Neurosci ZSN, D-30625 Hannover, Germany.
C3 Hannover Medical School; Leibniz University Hannover; Berlin Institute of Health; Free University of Berlin; Humboldt University of Berlin; Charite Universitatsmedizin Berlin; Hannover Medical School
RP Rohrbeck, A (corresponding author), Hannover Med Sch, Inst Toxicol, Carl Neuberg Str 1, D-30625 Hannover, Germany.
EM rohrbeck.astrid@mh-hannover.de; haastert-talini.kirsten@mh-hannover.de
FU DFG [HO 3249/2-1]
CR AKTORIES K, 1988, EUR J BIOCHEM, V172, P445, DOI 10.1111/j.1432-1033.1988.tb13908.x
   Archer-Lahlou E, 2005, J BIOL CHEM, V280, P10664, DOI 10.1074/jbc.M409451200
   Boato F, 2010, J CELL SCI, V123, P1652, DOI 10.1242/jcs.066050
   Bozkurt A, 2011, NEUROL RES, V33, P1010, DOI 10.1179/1743132811Y.0000000029
   Deumens R, 2010, PROG NEUROBIOL, V0, P0
   GEORGE R, 1994, J NEUROCYTOL, V23, P657, DOI 10.1007/BF01181641
   Grothe C, 2008, FUTURE NEUROL, V0, P0
   Haastert K, 2005, J NEUROSCI METH, V142, P275, DOI 10.1016/j.jneumeth.2004.09.003
   Haastert K, 2007, NAT PROTOC, V2, P99, DOI 10.1038/nprot.2006.486
   Höltje M, 2008, J BIOL CHEM, V283, P9289, DOI 10.1074/jbc.M706499200
   Holmseth S, 2012, J NEUROSCI, V0, P0
   Huelsenbeck SC, 2012, NEUROTHERAPEUTICS, V9, P185, DOI 10.1007/s13311-011-0072-y
   Kugler P, 1999, GLIA, V27, P129, DOI 10.1002/(SICI)1098-1136(199908)27:2<129::AID-GLIA3>3.0.CO;2-Y
   Lane MC, 2014, NEUROCHEM INT, V73, P152, DOI 10.1016/j.neuint.2013.11.013
   Leemhuis J, 2007, PEPTIDES, V28, P1700, DOI 10.1016/j.peptides.2007.06.026
   Li LL, 2013, BRAIN RES BULL, V98, P23, DOI 10.1016/j.brainresbull.2013.06.005
   Lin CLG, 2001, NATURE, V410, P84, DOI 10.1038/35065084
   Loske P, 2012, J NEUROCHEM, V120, P1084, DOI 10.1111/j.1471-4159.2012.07657.x
   Luecke N, 2010, RAPID COMMUN MASS SP, V24, P561, DOI 10.1002/rcm.4412
   McKerracher L, 2013, J NEUROTRAUM, V30, P1795, DOI 10.1089/neu.2013.2909
   Mehanna A, 2009, BRAIN, V132, P1449, DOI 10.1093/brain/awp128
   Mensching L, 2012, CELL TISSUE RES, V350, P225, DOI 10.1007/s00441-012-1493-6
   Nishimura S, 2015, PLOS ONE, V10, P0
   Perego C, 2012, J CELL PHYSIOL, V227, P1740, DOI 10.1002/jcp.22898
   REICHERT F, 1994, J NEUROSCI, V14, P3231
   Rohrbeck A, 2012, FEBS J, V279, P2657, DOI 10.1111/j.1742-4658.2012.08645.x
   Rotsch J, 2012, N-S ARCH PHARMACOL, V385, P883, DOI 10.1007/s00210-012-0764-9
   RUBIN EJ, 1988, MOL CELL BIOL, V8, P418, DOI 10.1128/MCB.8.1.418
   Saitoh F, 2010, J NEUROSCI, V30, P1204, DOI 10.1523/JNEUROSCI.3591-09.2010
   SEKINE A, 1989, J BIOL CHEM, V264, P8602
   Stahl F, 2012, ADV BIOCHEM ENG BIOT, V127, P1, DOI 10.1007/10_2011_102
   Tachikawa H, 2000, AM J MED GENET, V96, P141, DOI 10.1002/(SICI)1096-8628(20000403)96:2<141::AID-AJMG3>3.0.CO;2-R
   Toirac I, 2007, PSYCHIAT GENET, V17, P47, DOI 10.1097/YPG.0b013e3280298292
   Van Landeghem FKH, 2001, GLIA, V35, P167, DOI 10.1002/glia.1082
   VANDERHAEGHEN JJ, 1981, PEPTIDES, V2, P81, DOI 10.1016/0196-9781(81)90016-4
NR 35
TC 3
Z9 3
U1 0
U2 12
PU PERGAMON-ELSEVIER SCIENCE LTD
PI OXFORD
PA THE BOULEVARD, LANGFORD LANE, KIDLINGTON, OXFORD OX5 1GB, ENGLAND
SN 0197-0186
EI 1872-9754
J9 NEUROCHEM INT
JI Neurochem. Int.
PD NOV 15
PY 2015
VL 90
IS 
BP 232
EP 245
DI 10.1016/j.neuint.2015.09.007
PG 14
WC Biochemistry & Molecular Biology; Neurosciences
SC Biochemistry & Molecular Biology; Neurosciences & Neurology
GA CX0DH
UT WOS:000365366600026
PM 26417907
DA 2025-07-17
ER

PT J
AU Wang, S
   Wang, ZX
   Foo, SEM
   Tan, NS
   Yuan, Y
   Lin, WS
   Zhang, ZY
   Ng, KW
AF Wang, Shuai
   Wang, Zhenxing
   Foo, Selin Ee Min
   Nguan Soon Tan
   Yuan, Yuan
   Lin, Weisi
   Zhang, Zhiyong
   Ng, Kee Woei
TI Culturing Fibroblasts in 3D Human Hair Keratin Hydrogels
SO ACS APPLIED MATERIALS & INTERFACES
LA English
DT Article
DE keratin; hydrogel; 3D cell culture; fibroblast; cell compliance; tissue engineering
ID cell-culture; sponge scaffolds; pore-size; protein; tissue; contraction; biomaterial; matrices; proliferation; sheets
AB Human hair keratins are readily available, easy to extract, and eco-friendly materials with natural bioactivities. Keratin-based materials have been studied for applications such as cell culture substrates, internal hemostats for liver injury, and conduits for peripheral nerve repair. However, there are limited reports of using keratin-based 3D scaffolds for cell culture in vitro. Here, we describe the development of a 3D hair keratin hydrogel, which allows for living cell encapsulation under near physiological conditions. The convenience of making the hydrogels from keratin solutions in a simple and controllable manner is demonstrated, giving rise to constructs with tunable physical properties. This keratin hydrogel is comparable to collagen hydrogels in supporting the viability and proliferation of L929 murine fibroblasts. Notably, the keratin hydrogels contract less significantly as compared to the collagen hydrogels, over a 16-day culture period. In addition, preliminary in vivo studies in immunocompetent animals show mild acute host tissue response. These results collectively demonstrate the potential of cell-loaded keratin hydrogels as 3D cell culture systems, which may be developed for clinically relevant applications.
C1 [Wang, Shuai; Ng, Kee Woei] Nanyang Technol Univ, Sch Mat Sci & Engn, Singapore 639798, Singapore.
   [Wang, Zhenxing; Zhang, Zhiyong] Shanghai Jiao Tong Univ, Dept Plast & Reconstruct Surg, Shanghai Peoples Hosp 9, Sch Med, Shanghai 200011, Peoples R China.
   [Wang, Zhenxing; Zhang, Zhiyong] Shanghai Jiao Tong Univ, Shanghai Key Lab Tissue Engn, Shanghai 200011, Peoples R China.
   [Wang, Zhenxing; Zhang, Zhiyong] Natl Tissue Engn Ctr China, Shanghai 200241, Peoples R China.
   [Foo, Selin Ee Min; Nguan Soon Tan] Nanyang Technol Univ, Sch Biol Sci, Singapore 637551, Singapore.
   [Nguan Soon Tan] ASTAR, Inst Mol & Cell Biol, Singapore 138673, Singapore.
   [Yuan, Yuan; Lin, Weisi] Nanyang Technol Univ, Sch Comp Engn, Singapore 639798, Singapore.
C3 Nanyang Technological University; Shanghai Jiao Tong University; Shanghai Jiao Tong University; Nanyang Technological University; Agency for Science Technology & Research (A*STAR); A*STAR - Institute of Molecular & Cell Biology (IMCB); Nanyang Technological University
RP Zhang, ZY (corresponding author), Shanghai Jiao Tong Univ, Dept Plast & Reconstruct Surg, Shanghai Peoples Hosp 9, Sch Med, Shanghai 200011, Peoples R China.
EM mr.zhiyong@gmail.com; kwng@ntu.edu.sg
FU Ministry of Education, Singapore [RG42/13]; National Natural Science Foundation of China [81101353, 81371964]; Program for Professor of Special Appointment (Eastern Scholar) at Shanghai Institutions of Higher Learning [1220000187]; National Young Thousand-Talent Scheme; Shanghai Rising-Star Program [13QA1402400]
CR Abbott A, 2003, NATURE, V424, P870, DOI 10.1038/424870a
   Aboushwareb T, 2009, J BIOMED MATER RES B, V90B, P45, DOI 10.1002/jbm.b.31251
   Abraham LC, 2007, EXP CELL RES, V313, P1045, DOI 10.1016/j.yexcr.2006.12.019
   Abreu EL, 2010, J BIOMED MATER RES A, V93A, P150, DOI 10.1002/jbm.a.32508
   Altman GH, 2003, BIOMATERIALS, V24, P401, DOI 10.1016/S0142-9612(02)00353-8
   Banerjee S, 2012, CRIT REV FOOD SCI, V52, P334, DOI 10.1080/10408398.2010.500234
   Berendsen AD, 2006, MATRIX BIOL, V25, P515, DOI 10.1016/j.matbio.2006.07.006
   Bhardwaj N, 2015, INTEGR BIOL-UK, V7, P53, DOI 10.1039/c4ib00208c
   Billinton N, 2001, ANAL BIOCHEM, V291, P175, DOI 10.1006/abio.2000.5006
   Burnett LR, 2014, J BIOMATER APPL, V28, P869, DOI 10.1177/0885328213484975
   Chien KB, 2013, ACTA BIOMATER, V9, P8983, DOI 10.1016/j.actbio.2013.07.005
   Cilurzo F, 2013, POLYM ADVAN TECHNOL, V24, P1025, DOI 10.1002/pat.3168
   Corin KA, 2010, BIOMATERIALS, V31, P4835, DOI 10.1016/j.biomaterials.2010.01.149
   Daintith J, 2008, DICT CHEM, V0, P0, DOI DOI 10.1093/acref/9780199204632.001.0001/acref-9780199204632-e-2472
   Fields GB, 1998, BIOPOLYMERS, V47, P143, DOI 10.1002/(SICI)1097-0282(1998)47:2<143::AID-BIP3>3.3.CO;2-P
   Hill PS, 2011, TISSUE ENG PT A, V17, P1499, DOI 10.1089/ten.tea.2010.0184
   Hirao Y, 2005, MACROMOL MATER ENG, V290, P165, DOI 10.1002/mame.200400312
   Huang CJ, 2012, J IND MICROBIOL BIOT, V39, P383, DOI 10.1007/s10295-011-1082-9
   Katoh K, 2004, BIOMATERIALS, V25, P4255, DOI 10.1016/j.biomaterials.2003.11.018
   Kurimoto A, 2003, J BIOSCI BIOENG, V96, P307, DOI 10.1016/S1389-1723(03)80199-8
   Lee CH, 2001, INT J PHARMACEUT, V221, P1, DOI 10.1016/S0378-5173(01)00691-3
   Lee J, 2008, TISSUE ENG PART B-RE, V14, P61, DOI 10.1089/teb.2007.0150
   Mulder KCL, 2013, CURR PROTEIN PEPT SC, V14, P556
   Leong DT, 2014, ADV DRUG DELIVER REV, V79-80, P95, DOI 10.1016/j.addr.2014.06.007
   Lynn AK, 2004, J BIOMED MATER RES B, V71B, P343, DOI 10.1002/jbm.b.30096
   Ng KW, 2006, BIOMATERIALS, V27, P4591, DOI 10.1016/j.biomaterials.2006.04.020
   Ng KW, 2005, J BIOMED MATER RES A, V75A, P425, DOI 10.1002/jbm.a.30454
   Ng KW, 2005, TISSUE ENG, V11, P182, DOI 10.1089/ten.2005.11.182
   Ng KW, 2004, BIOMATERIALS, V25, P2807, DOI 10.1016/j.biomaterials.2003.09.058
   Pampaloni F, 2007, NAT REV MOL CELL BIO, V8, P839, DOI 10.1038/nrm2236
   Rashid B, 2013, J MECH BEHAV BIOMED, V28, P71, DOI 10.1016/j.jmbbm.2013.07.017
   Reichl S, 2011, BIOMATERIALS, V32, P3375, DOI 10.1016/j.biomaterials.2011.01.052
   Reichl S, 2009, BIOMATERIALS, V30, P6854, DOI 10.1016/j.biomaterials.2009.08.051
   Rouse JG, 2010, MATERIALS, V3, P999, DOI 10.3390/ma3020999
   Santos E, 2012, TRENDS BIOTECHNOL, V30, P331, DOI 10.1016/j.tibtech.2012.03.005
   Silva R, 2014, BIOMATERIALS, V35, P6727, DOI 10.1016/j.biomaterials.2014.04.078
   Slomkowski S, 2011, PURE APPL CHEM, V83, P2229, DOI 10.1351/PAC-REC-10-06-03
   Sow WT, 2013, NANOMEDICINE-UK, V8, P531, DOI 10.2217/NNM.13.38
   Spector M, 2002, TISSUE ENG, V8, P351, DOI 10.1089/107632702760184628
   Tachibana A, 2002, J BIOTECHNOL, V93, P165, DOI 10.1016/S0168-1656(01)00395-9
   Taraballi F, 2012, ADV HEALTHC MATER, V1, P513, DOI 10.1002/adhm.201200043
   Totosaus A, 2002, INT J FOOD SCI TECH, V37, P589, DOI 10.1046/j.1365-2621.2002.00623.x
   Verma V, 2008, BIOMED MATER, V3, P0, DOI 10.1088/1748-6041/3/2/025007
   Wang S, 2012, CELL TISSUE RES, V347, P795, DOI 10.1007/s00441-011-1295-2
   Wang Y, 2008, BIOMATERIALS, V29, P3415, DOI 10.1016/j.biomaterials.2008.05.002
   Zhu YK, 2001, IN VITRO CELL DEV-AN, V37, P10
NR 46
TC 95
Z9 101
U1 2
U2 126
PU AMER CHEMICAL SOC
PI WASHINGTON
PA 1155 16TH ST, NW, WASHINGTON, DC 20036 USA
SN 1944-8244
EI 1944-8252
J9 ACS APPL MATER INTER
JI ACS Appl. Mater. Interfaces
PD MAR 11
PY 2015
VL 7
IS 9
BP 5187
EP 5198
DI 10.1021/acsami.5b00854
PG 12
WC Nanoscience & Nanotechnology; Materials Science, Multidisciplinary
SC Science & Technology - Other Topics; Materials Science
GA CC8JN
UT WOS:000350614600019
PM 25690726
DA 2025-07-17
ER
