# Supplementary material for: Hydrogel research in peripheral nerve injury repair: a comprehensive multi-database bibliometric analysis (2015–2025)
Source: Front Neurol. 2026 Apr 29;17:1763950. doi: 10.3389/fneur.2026.1763950 (PMC13167558; doi:10.3389/fneur.2026.1763950)
Supplement: Supplementary file 2 [file Supplementary_file_2.zip › Data/WOSCC-Article/download2016u9.txt]

PT J
AU Zhou, YL
   Zhao, J
   Sun, XL
   Li, SD
   Hou, X
   Yuan, XB
   Yuan, XY
AF Zhou, Yalin
   Zhao, Jin
   Sun, Xiaolei
   Li, Sidi
   Hou, Xin
   Yuan, Xubo
   Yuan, Xiaoyan
TI Rapid Gelling Chitosan/Polylysine Hydrogel with Enhanced Bulk Cohesive and Interfacial Adhesive Force: Mimicking Features of Epineurial Matrix for Peripheral Nerve Anastomosis
SO BIOMACROMOLECULES
LA English
DT Article
ID polyethylene-glycol; chitosan; repair; attachment; network; dopa
AB Prompt and strong reconnection of severed peripheral nerves is crucial to nerve regeneration. The development of biocompatible nerve adhesives that are stronger than commonly used fibrin glue would be extremely beneficial to this field. We designed an in situ forming nerve adhesive hydrogel composed of chitosan and epsilon-polylysine (PL), which mimics the polysaccharides/protein structure of natural epineurium matrices, thus, enhancing the compatibility with nerves. Michael-type addition between the maleimide and thiol group was employed as a cross-linking reaction to eliminate foreign damage to nerves and to ensure a fast hydrogel formation speed (curing speed). Gelation occurred within 10 s, quick enough to promptly seal the transected nerve. Catechol groups conjugated onto PL molecules were demonstrated to reinforce both the bulk cohesive force of the hydrogel and the interfacial adhesive force between the hydrogel and epineurium. The storage modulus of the hydrogel was elevated to more than 2400 Pa. A superior nerve adhesion property that can tolerate 0.185 N of force (8x higher than fibrin glue) was obtained. After 8 weeks, the morphology of the repaired nerve fiber coapted by our hydrogel was very close to the morphology of normal nerve, and the axon cross ratio of the regenerated nerves coapted using hydrogel (57%) was much higher than employing the suture technique (35%). Thus, the in situ rapid gelling system offers a promising approach to the repair of severed peripheral nerves.
C1 [Zhou, Yalin; Zhao, Jin; Li, Sidi; Hou, Xin; Yuan, Xubo; Yuan, Xiaoyan] Tianjin Univ, Sch Mat Sci & Engn, Tianjin 300072, Peoples R China.
   [Zhou, Yalin; Zhao, Jin; Li, Sidi; Hou, Xin; Yuan, Xubo; Yuan, Xiaoyan] Tianjin Univ, Tianjin Key Lab Composite & Funct Mat, Tianjin 300072, Peoples R China.
   [Sun, Xiaolei] Tianjin Hosp, Dept Orthoped Surg, Tianjin 300211, Peoples R China.
C3 Tianjin University; Tianjin University
RP Zhao, J (corresponding author), Tianjin Univ, Sch Mat Sci & Engn, Tianjin 300072, Peoples R China.; Zhao, J (corresponding author), Tianjin Univ, Tianjin Key Lab Composite & Funct Mat, Tianjin 300072, Peoples R China.
EM zhaojin@tju.edu.cn
FU National Natural Science Foundation of China [51103095]
CR Amoozgar Z, 2012, ACTA BIOMATER, V8, P1849, DOI 10.1016/j.actbio.2012.01.022
   Azuma K, 2015, BIOMATERIALS, V42, P20, DOI 10.1016/j.biomaterials.2014.11.043
   BAIN JR, 1989, PLAST RECONSTR SURG, V83, P129, DOI 10.1097/00006534-198901000-00024
   Barton MJ, 2014, NEUROSURG REV, V37, P585, DOI 10.1007/s10143-014-0559-1
   Berger A, 2000, CHIN J HAND SURG, V16, P10
   BRENNAN M, 1991, BLOOD REV, V5, P240, DOI 10.1016/0268-960X(91)90015-5
   Cai L, 2012, BIOMACROMOLECULES, V13, P1663, DOI 10.1021/bm300381d
   Cho E, 2012, ACTA BIOMATER, V8, P2223, DOI 10.1016/j.actbio.2012.03.003
   Choi HS, 2005, CHEMPHYSCHEM, V6, P1081, DOI 10.1002/cphc.200400598
   Chung HY, 2012, MACROMOLECULES, V45, P9666, DOI 10.1021/ma3017986
   Fakhry A, 2004, BIOMATERIALS, V25, P2075, DOI 10.1016/j.biomaterials.2003.08.068
   Félix SP, 2013, MICROSURG, V33, P468, DOI 10.1002/micr.22109
   Grant GA, 1999, NEUROSURGERY, V44, P825, DOI 10.1097/00006123-199904000-00077
   Gupta D, 2006, BIOMATERIALS, V27, P2370, DOI 10.1016/j.biomaterials.2005.11.015
   Guvendiren M, 2008, BIOMACROMOLECULES, V9, P122, DOI 10.1021/bm700886b
   Hiemstra C, 2007, BIOMACROMOLECULES, V8, P1548, DOI 10.1021/bm061191m
   Hill PS, 2011, TISSUE ENG PT A, V17, P1499, DOI 10.1089/ten.tea.2010.0184
   Isaacs J, 2009, J BRACHIAL PLEX PERI, V4, P0, DOI 10.1186/1749-7221-4-16
   Jones DR, 2015, ACTA BIOMATER, V13, P52, DOI 10.1016/j.actbio.2014.11.012
   Kim BJ, 2014, BIOMACROMOLECULES, V15, P1579, DOI 10.1021/bm4017308
   Krauland AH, 2005, DRUG DEV IND PHARM, V31, P885, DOI 10.1080/03639040500271985
   Lämsä T, 2008, PANCREAS, V36, P261, DOI 10.1097/MPA.0b013e31816714a2
   Lauto A, 2008, J CHEM TECHNOL BIOT, V83, P464, DOI 10.1002/jctb.1771
   Lee Meng-G Martin, 2005, SURG INNOV, V12, P203, DOI 10.1177/155335060501200304
   Lee Y, 2010, SOFT MATTER, V6, P977, DOI 10.1039/b919944f
   Lundborg G, 2000, J HAND SURG-AM, V25A, P391, DOI 10.1053/jhsu.2000.4165
   Martins RS, 2005, SURG NEUROL, V64, PS10, DOI 10.1016/j.surneu.2005.04.022
   Masuko T, 2005, BIOMACROMOLECULES, V6, P880, DOI 10.1021/bm049352e
   Phelps EA, 2012, ADV MATER, V24, P64, DOI 10.1002/adma.201103574
   Rickett T, 2009, J BIOMED MATER RES A, V90A, P750, DOI 10.1002/jbm.a.32137
   Rickett TA, 2011, BIOMACROMOLECULES, V12, P57, DOI 10.1021/bm101004r
   Rodriguez NRM, 2015, BIOMATERIALS, V51, P51, DOI 10.1016/j.biomaterials.2015.01.033
   Runge MB, 2010, BIOMACROMOLECULES, V11, P2845, DOI 10.1021/bm100526a
   Sameem M, 2011, PLAST RECONSTR SURG, V127, P2381, DOI 10.1097/PRS.0b013e3182131cf5
   Serrero A, 2011, BIOMACROMOLECULES, V12, P1556, DOI 10.1021/bm101505r
   Shih IL, 2006, BIORESOURCE TECHNOL, V97, P1148, DOI 10.1016/j.biortech.2004.08.012
   Sparks BJ, 2012, CHEM MATER, V24, P3633, DOI 10.1021/cm302301e
   Takaoka M, 2008, BIOMATERIALS, V29, P2923, DOI 10.1016/j.biomaterials.2008.03.027
   THETTER O, 1981, THORAC CARDIOV SURG, V29, P290, DOI 10.1055/s-2007-1023498
   TSENG YC, 1990, J BIOMED MATER RES, V24, P1355, DOI 10.1002/jbm.820241007
   Wang X, 2009, J BIOMED MATER RES B, V88B, P150, DOI 10.1002/jbm.b.31161
   Yang C, 2010, CARBOHYD POLYM, V82, P1297, DOI 10.1016/j.carbpol.2010.07.013
   Zhou YL, 2013, J MATER SCI-MATER M, V24, P2277, DOI 10.1007/s10856-013-4987-1
NR 43
TC 62
Z9 68
U1 12
U2 288
PU AMER CHEMICAL SOC
PI WASHINGTON
PA 1155 16TH ST, NW, WASHINGTON, DC 20036 USA
SN 1525-7797
EI 1526-4602
J9 BIOMACROMOLECULES
JI Biomacromolecules
PD FEB 15
PY 2016
VL 17
IS 2
BP 622
EP 630
DI 10.1021/acs.biomac.5b01550
PG 9
WC Biochemistry & Molecular Biology; Chemistry, Organic; Polymer Science
SC Biochemistry & Molecular Biology; Chemistry; Polymer Science
GA DD4ES
UT WOS:000369875900024
PM 26779667
DA 2025-07-17
ER

PT J
AU Sowa, Y
   Kishida, T
   Imura, T
   Numajiri, T
   Nishino, K
   Tabata, Y
   Mazda, O
AF Sowa, Yoshihiro
   Kishida, Tsunao
   Imura, Tetsuya
   Numajiri, Toshiaki
   Nishino, Kenichi
   Tabata, Yasuhiko
   Mazda, Osam
TI Adipose-Derived Stem Cells Promote Peripheral Nerve Regeneration In Vivo without Differentiation into Schwann-Like Lineage
SO PLASTIC AND RECONSTRUCTIVE SURGERY
LA English
DT Article
ID sciatic-nerve; reporter mouse; hair follicle; stromal cells; transplantation; tissue; injury; neurons; repair; transdifferentiation
AB Background: During recent decades, multipotent stem cells were found to reside in the adipose tissue, and these adipose-derived stem cells were shown to play beneficial roles, like those of Schwann cells, in peripheral nerve regeneration. However, it has not been well established whether adipose-derived stem cells offer beneficial effects to peripheral nerve injuries in vivo as Schwann cells do. Furthermore, the in situ survival and differentiation of adipose-derived stem cells after transplantation at the injured peripheral nerve tissue remain to be fully elucidated. Methods: Adipose-derived stem cells and Schwann cells were transplanted with gelatin hydrogel tubes at the artificially blunted sciatic nerve lesion in mice. Neuroregenerative abilities of them were comparably estimated. Cre-loxP-mediated fate tracking was performed to visualize survival in vivo of transplanted adipose-derived stem cells and to investigate whether they differentiated into Schwann linage cells at the peripheral nerve injury site. Results: The transplantation of adipose-derived stem cells promoted regeneration of axons, formation of myelin, and restoration of denervation muscle atrophy to levels comparable to those achieved by Schwann cell transplantation. The adipose-derived stem cells survived for at least 4 weeks after transplantation without differentiating into Schwann cells. Conclusions: Transplanted adipose-derived stem cells did not differentiate into Schwann cells but promoted peripheral nerve regeneration at the injured site. The neuroregenerative ability was comparable to that of Schwann cells. Adipose-derived stem cells at an undifferentiated stage may be used as an alternative cell source for autologous cell therapy for patients with peripheral nerve injury.
C1 Kyoto Prefectural Univ Med, Dept Plast & Reconstruct Surg, Grad Sch Med Sci, Kyoto 6028566, Japan.
   Kyoto Prefectural Univ Med, Dept Immunol, Grad Sch Med Sci, Kyoto 602, Japan.
   Kyoto Univ, Inst Frontier Med Sci, Field Tissue Engn, Dept Biomat, Kyoto 6068501, Japan.
   Fukushima Med Univ, Sch Med, Dept Basic Pathol, Fukushima, Japan.
C3 Kyoto Prefectural University of Medicine; Kyoto Prefectural University of Medicine; Kyoto University; Fukushima Medical University
RP Sowa, Y (corresponding author), Kyoto Prefectural Univ Med, Dept Plast & Reconstruct Surg, Grad Sch Med Sci, Kamigyo Ku, Kawaramachi Hirokoji Kajii Cho 465, Kyoto 6028566, Japan.
EM sowawan@kpu-m.ac.jp
FU Ministry of Education, Culture, Sports, Science and Technology of Japan [22791727]; Grants-in-Aid for Scientific Research [22791727] Funding Source: KAKEN
CR Amoh Y, 2012, J DERMATOL, V39, P33, DOI 10.1111/j.1346-8138.2011.01413.x
   Batt JAE, 2013, JOVE-J VIS EXP, V0, P0, DOI DOI 10.3791/50657
   Boerckel JD, 2011, P NATL ACAD SCI USA, V108, PE674, DOI 10.1073/pnas.1107019108
   Brazelton TR, 2005, STEM CELLS, V23, P1251, DOI 10.1634/stemcells.2005-0149
   Chen ZL, 2007, ANNU REV NEUROSCI, V30, P209, DOI 10.1146/annurev.neuro.30.051606.094337
   Clavijo-Alvarez JA, 2007, PLAST RECONSTR SURG, V119, P1839, DOI 10.1097/01.prs.0000260232.43019.a0
   Dinh P, 2009, MICROSURG, V29, P644, DOI 10.1002/micr.20685
   Faroni A, 2013, INT REV NEUROBIOL, V108, P121, DOI 10.1016/B978-0-12-410499-0.00005-8
   Fraser JK, 2006, TRENDS BIOTECHNOL, V24, P150, DOI 10.1016/j.tibtech.2006.01.010
   Gilchrist DS, 2003, GENESIS, V36, P168, DOI 10.1002/gene.10209
   Gimble JM, 2007, CIRC RES, V100, P1249, DOI 10.1161/01.RES.0000265074.83288.09
   Hadlock T, 2000, TISSUE ENG, V6, P119, DOI 10.1089/107632700320748
   Herrmann JE, 2008, J NEUROSCI, V28, P7231, DOI 10.1523/JNEUROSCI.1709-08.2008
   Hobson MI, 2000, J ANAT, V197, P591, DOI 10.1046/j.1469-7580.2000.19740591.x
   Inserra MM, 1998, MICROSURG, V18, P119, DOI 10.1002/(SICI)1098-2752(1998)18:2<119::AID-MICR10>3.0.CO;2-0
   Jessen KR, 1998, MICROSC RES TECHNIQ, V41, P393, DOI 10.1002/(SICI)1097-0029(19980601)41:5<393::AID-JEMT6>3.0.CO;2-R
   Kalbermatten DF, 2011, CELL TISSUE RES, V344, P251, DOI 10.1007/s00441-011-1142-5
   Kawamoto S, 2000, FEBS LETT, V470, P263, DOI 10.1016/S0014-5793(00)01338-7
   Kingham PJ, 2014, STEM CELLS DEV, V23, P741, DOI 10.1089/scd.2013.0396
   Kosacka J, 2006, J NEUROSCI RES, V83, P1160, DOI 10.1002/jnr.20811
   Lee EJ, 2012, BIOMATERIALS, V33, P7039, DOI 10.1016/j.biomaterials.2012.06.047
   Liu F, 2014, TISSUE ENG PT A, V20, P656, DOI 10.1089/ten.TEA.2012.0657
   Lopatina T, 2011, PLOS ONE, V6, P0, DOI 10.1371/journal.pone.0017899
   MACKINNON SE, 1992, PLAST RECONSTR SURG, V90, P695, DOI 10.1097/00006534-199210000-00024
   Marconi S, 2012, TISSUE ENG PT A, V18, P1264, DOI 10.1089/ten.TEA.2011.0491
   Martini R, 2008, GLIA, V56, P1566, DOI 10.1002/glia.20766
   Mohammadi R, 2013, J SURG RES, V180, PE91, DOI 10.1016/j.jss.2012.04.011
   Muzumdar MD, 2007, GENESIS, V45, P593, DOI 10.1002/dvg.20335
   Nijhuis THJ, 2013, PLOS ONE, V8, P0, DOI 10.1371/journal.pone.0054041
   Orbay H, 2012, J PLAST RECONSTR AES, V65, P657, DOI 10.1016/j.bjps.2011.11.035
   Peng LH, 2013, CELL TISSUE RES, V352, P573, DOI 10.1007/s00441-013-1609-7
   Lopes FRP, 2010, MICRON, V41, P783, DOI 10.1016/j.micron.2010.05.010
   Qian DX, 2010, NEUROCHEM RES, V35, P572, DOI 10.1007/s11064-009-0101-y
   Santiago LY, 2009, CELL TRANSPLANT, V18, P145, DOI 10.3727/096368909788341289
   Shen CC, 2012, J BIOMED MATER RES A, V100A, P48, DOI 10.1002/jbm.a.33227
   Sowa Y, 2012, STEM CELLS DEV, V21, P1852, DOI 10.1089/scd.2011.0403
   Suganuma S, 2013, J ORTHOP SCI, V18, P145, DOI 10.1007/s00776-012-0306-9
   Tabata Y, 2009, J R SOC INTERFACE, V6, PS311, DOI 10.1098/rsif.2008.0448.focus
   Takeda K, 2015, ANN PLAS SURG, V74, P728, DOI 10.1097/SAP.0000000000000084
   TAKETO M, 1991, P NATL ACAD SCI USA, V88, P2065, DOI 10.1073/pnas.88.6.2065
   Tomita K, 2013, NEUROSCIENCE, V236, P55, DOI 10.1016/j.neuroscience.2012.12.066
   Wang H, 2013, NEUROSCI LETT, V544, P89, DOI 10.1016/j.neulet.2013.03.048
   Yamamoto M, 2001, J BIOMAT SCI-POLYM E, V12, P77, DOI 10.1163/156856201744461
   Yang JS, 2008, NEUROSCI LETT, V445, P246, DOI 10.1016/j.neulet.2008.09.015
   Yuan Y, 2010, BRAIN RES BULL, V81, P25, DOI 10.1016/j.brainresbull.2009.07.013
   Zhang HT, 2009, CELL MOL NEUROBIOL, V29, P1283, DOI 10.1007/s10571-009-9424-0
   Zhang JY, 2008, EXP NEUROL, V212, P448, DOI 10.1016/j.expneurol.2008.04.033
   Zuk PA, 2001, TISSUE ENG, V7, P211, DOI 10.1089/107632701300062859
NR 48
TC 95
Z9 102
U1 0
U2 43
PU LIPPINCOTT WILLIAMS & WILKINS
PI PHILADELPHIA
PA TWO COMMERCE SQ, 2001 MARKET ST, PHILADELPHIA, PA 19103 USA
SN 0032-1052
EI 1529-4242
J9 PLAST RECONSTR SURG
JI Plast. Reconstr. Surg.
PD FEB 15
PY 2016
VL 137
IS 2
BP 318E
EP 330E
DI 10.1097/01.prs.0000475762.86580.36
PG 13
WC Surgery
SC Surgery
GA DC8BF
UT WOS:000369444200001
PM 26818322
DA 2025-07-17
ER

PT J
AU Nawrotek, K
   Tylman, M
   Decherchi, P
   Marqueste, T
   Rudnicka, K
   Gatkowska, J
   Wieczorek, M
AF Nawrotek, Katarzyna
   Tylman, Michal
   Decherchi, Patrick
   Marqueste, Tanguy
   Rudnicka, Karolina
   Gatkowska, Justyna
   Wieczorek, Marek
TI Assessment of degradation and biocompatibility of electrodeposited chitosan and chitosan-carbon nanotube tubular implants
SO JOURNAL OF BIOMEDICAL MATERIALS RESEARCH PART A
LA English
DT Article
DE hydrogel; in vitro degradation; biocompatibility; inflammation; cytotoxicity
ID peripheral-nerve regeneration; neurite outgrowth; tissue; chitooligosaccharides; scaffolds; injury; cells; gap
AB Designing three-dimensional tubular materials made of chitosan is still a challenging task. Availability of such forms is highly desired by tissue engineering, especially peripheral nerve tissue engineering. Aiming at this problem, we use an electrodeposition phenomenon in order to obtain chitosan and chitosan-carbon nanotube hydrogel tubular implants. The in vitro biocompatibility of the fabricated structures is assessed using a mouse hippocampal cell line (mHip-poE-18). As both implants do not induce significant cytotoxicity, they are next subjected to in vitro degradation studies in the environment simulating in vivo conditions for specified periods of time: 7, 14, and 28 days. The mass loss of implants indicates their stability at the tested time period; therefore, the materials are subcutaneously implanted in Sprague Dawley rats. The explants are collected after 7, 14, and 28 days. The assessment of composition and changes in tissues surrounding the implanted materials is made in respect to surrounding tissue thickness as well as the number of blood vessels, macrophages, lymphocytes, and neutrophils. No symptoms of acute inflammation are noticed at any point in time. The observed regular healing process allows concluding that both chitosan and chitosan-carbon hydrogel tubular implants are biocompatible with high application potential in tissue engineering. (C) 2016 Wiley Periodicals, Inc.
C1 [Nawrotek, Katarzyna; Tylman, Michal] Lodz Univ Technol, Fac Proc & Environm Engn, Dept Proc Thermodynam, Wolczanska 213, PL-90924 Lodz, Poland.
   [Decherchi, Patrick; Marqueste, Tanguy] Aix Marseille Univ, Parc Sci & Technol Luminy,CC910-163,Ave Luminy, F-13288 Marseille 09, France.
   [Decherchi, Patrick; Marqueste, Tanguy] CNRS, Equipe Plast Syst Nerveux & Musculair, Inst Sci Mouvement, UMR 7287, Parc Sci & Technol Luminy,CC910-163,Ave Luminy, F-13288 Marseille 09, France.
   [Rudnicka, Karolina] Univ Lodz, Fac Biol & Environm Protect, Dept Immunol & Infect Biol, Banacha 12-16, PL-90237 Lodz, Poland.
   [Gatkowska, Justyna] Univ Lodz, Fac Biol & Environm Protect, Dept Immunoparasitol, Banacha 12-16, PL-90237 Lodz, Poland.
   [Wieczorek, Marek] Univ Lodz, Fac Biol & Environm Protect, Dept Neurobiol, Pomorska 141-143, PL-90236 Lodz, Poland.
C3 Lodz University of Technology; Aix-Marseille Universite; Centre National de la Recherche Scientifique (CNRS); Aix-Marseille Universite; University of Lodz; University of Lodz; University of Lodz
RP Nawrotek, K (corresponding author), Lodz Univ Technol, Fac Proc & Environm Engn, Dept Proc Thermodynam, Wolczanska 213, PL-90924 Lodz, Poland.
EM katarzyna.nawrotek@p.lodz.pl
FU Foundation for Polish Science [73/UD/SKILLS/2014]
CR Abarrategi A, 2010, J BIOMED MATER RES A, V95A, P1132, DOI 10.1002/jbm.a.32912
   Anitha A, 2014, PROG POLYM SCI, V39, P1644, DOI 10.1016/j.progpolymsci.2014.02.008
   Ao Q, 2006, J BIOMED MATER RES A, V77A, P11, DOI 10.1002/jbm.a.30593
   Bryksin AV, 2014, ACTA BIOMATER, V10, P1761, DOI 10.1016/j.actbio.2014.01.019
   Cao WL, 2005, J BIOMAT SCI-POLYM E, V16, P791, DOI 10.1163/1568562053992496
   Chiono V, 2015, PROG NEUROBIOL, V131, P87, DOI 10.1016/j.pneurobio.2015.06.001
   Daley WP, 2008, J CELL SCI, V121, P255, DOI 10.1242/jcs.006064
   Daly W, 2012, J R SOC INTERFACE, V9, P202, DOI 10.1098/rsif.2011.0438
   Freier T, 2005, BIOMATERIALS, V26, P5872, DOI 10.1016/j.biomaterials.2005.02.033
   Gonzalez-Perez F, 2015, MICROSURG, V35, P300, DOI 10.1002/micr.22362
   Gu XS, 2011, PROG NEUROBIOL, V93, P204, DOI 10.1016/j.pneurobio.2010.11.002
   Guven S, 2015, TRENDS BIOTECHNOL, V33, P269, DOI 10.1016/j.tibtech.2015.02.003
   Hou S, 2006, NEUROSCIENCE, V137, P519, DOI 10.1016/j.neuroscience.2005.09.029
   Jamalpoor Z, 2015, J BIOMED MATER RES A, V103, P1882, DOI 10.1002/jbm.a.35320
   Jiang MR, 2009, NEUROSCI LETT, V454, P239, DOI 10.1016/j.neulet.2009.03.042
   Jiang T, 2014, ACTA BIOMATER, V10, P1632, DOI 10.1016/j.actbio.2013.07.003
   Kim HN, 2013, ADV DRUG DELIVER REV, V65, P536, DOI 10.1016/j.addr.2012.07.014
   Korczynski J, 2011, ACTA BIOCHIM POL, V58, P125
   Lukashev ME, 1998, TRENDS CELL BIOL, V8, P437, DOI 10.1016/S0962-8924(98)01362-2
   Muheremu A, 2015, BIOMED RES INT, V2015, P0, DOI 10.1155/2015/237507
   Nawrotek K, 2016, J MECH BEHAV BIOMED, V60, P256, DOI 10.1016/j.jmbbm.2016.02.012
   Nawrotek K, 2016, CARBOHYD POLYM, V136, P764, DOI 10.1016/j.carbpol.2015.09.105
   Pérez RA, 2013, ADV DRUG DELIVER REV, V65, P471, DOI 10.1016/j.addr.2012.03.009
   PORSTMANN B, 1989, CLIN BIOCHEM, V22, P349, DOI 10.1016/S0009-9120(89)80031-1
   Richard L, 2014, J HISTOCHEM CYTOCHEM, V62, P424, DOI 10.1369/0022155414530994
   Shapira Y, 2016, MICROSURG, V36, P664, DOI 10.1002/micr.22418
   Subramanian A, 2009, J BIOMED SCI, V16, P0, DOI 10.1186/1423-0127-16-108
   Tien J, 2014, ANN BIOMED ENG, V42, P1413, DOI 10.1007/s10439-013-0912-5
   Van Neerven SGA, 2013, NEUROSCIENCE, V252, P144, DOI 10.1016/j.neuroscience.2013.08.009
   Yeh HY, 2008, J BIOMAT SCI-POLYM E, V19, P291, DOI 10.1163/156856208783720985
   Yuan Y, 2004, BIOMATERIALS, V25, P4273, DOI 10.1016/j.biomaterials.2003.11.029
   Zhou SL, 2008, NEUROSCI LETT, V444, P270, DOI 10.1016/j.neulet.2008.08.040
NR 33
TC 16
Z9 16
U1 1
U2 67
PU WILEY
PI HOBOKEN
PA 111 RIVER ST, HOBOKEN 07030-5774, NJ USA
SN 1549-3296
EI 1552-4965
J9 J BIOMED MATER RES A
JI J. Biomed. Mater. Res. Part A
PD NOV 15
PY 2016
VL 104
IS 11
BP 2701
EP 2711
DI 10.1002/jbm.a.35812
PG 11
WC Engineering, Biomedical; Materials Science, Biomaterials
SC Engineering; Materials Science
GA DY8ZW
UT WOS:000385422500010
PM 27325550
DA 2025-07-17
ER

PT J
AU Heo, DN
   Song, SJ
   Kim, HJ
   Lee, YJ
   Ko, WK
   Lee, SJ
   Lee, D
   Park, SJ
   Zhang, LG
   Kang, JY
   Do, SH
   Lee, SH
   Kwon, IK
AF Heo, Dong Nyoung
   Song, Su-Jin
   Kim, Han-Jun
   Lee, Yi Jae
   Ko, Wan-Kyu
   Lee, Sang Jin
   Lee, Donghyun
   Park, Sung Jin
   Zhang, Lijie Grace
   Kang, Ji Yoon
   Do, Sun Hee
   Lee, Soo Hyun
   Kwon, Il Keun
TI Multifunctional hydrogel coatings on the surface of neural cuff electrode for improving electrode-nerve tissue interfaces
SO ACTA BIOMATERIALIA
LA English
DT Article
DE Cuff electrode; Cyclosporine A; Sciatic nerve; Hydrogel coating; Drug delivery; Neural signal recording
ID controlled drug-release; conducting polymers; sciatic-nerve; cyclosporine; rat; system; immunosuppression; dexamethasone; regeneration; nanofibers
AB Recently, implantable neural electrodes have been developed for recording and stimulation of the nervous system. However, when the electrode is implanted onto the nerve trunk, the rigid polyimide has a risk of damaging the nerve and can also cause inflammation due to a mechanical mismatch between the stiff polyimide and the soft biological tissue. These processes can interrupt the transmission of nerve signaling. In this paper, we have developed a nerve electrode coated with PEG hydrogel that contains poly (lactic-co-glycolic) acid (PLGA) microspheres (MS) loaded with anti-inflammatory cyclosporin A (CsA). Micro-wells were introduced onto the electrode in order to increase their surface area. This allows for loading a high-dose of the drug. Additionally, chemically treating the surface with aminopropylmethacry-lamide can improve the adhesive interface between the electrode and the hydrogel. The surface of the micro-well cuff electrode (MCE) coated with polyethylene glycol (PEG) hydrogel and drug loaded PLGA microspheres (MS) were characterized by SEM and optical microscopy. Additionally, the conductive polymers, poly(3,4-ethylenedioxythiophene)-poly(styrenesulfonate) (PEDOT/PSS), were formed on the hydrogel layer for improving the nerve signal quality, and then characterized for their electrochemical properties. The loading efficiencies and release profiles were investigated by High Performance Liquid Chromatography (HPLC). The drug loaded electrode resulted in a sustained release of CsA. Moreover, the surface coated electrode with PEG hydrogel and CsA loaded MP showed a significantly decreased fibrous tissue deposition and increased axonal density in animal tests. We expect that the developed nerve electrode will minimize the tissue damage during regeneration of the nervous system. Statement of Significance The nerve electrodes are used for interfacing with the central nervous system (CNS) or with the peripheral nervous system (PNS). The interface electrodes should facilitate a closed interconnection with the nerve tissue and provide for selective stimulation and recording from multiple, independent, neurons of the neural system. In this case, an extraneural electrodes such as cuff and perineural electrodes are widely investigated because they can completely cover the nerve trunk and provide for a wide interface area. In this study, we have designed and prepared a functionalized nerve cuff electrode coated with PEG hydrogel containing Poly lactic-co-glycol acid (PLGA) microspheres (MS) loaded with cyclosporine A (CsA). To our knowledge, our findings suggest that surface coating a soft-hydrogel along with an anti-inflammatory drug loaded MS can be a useful strategy for improving the long-term biocompatibility of electrodes. (C) 2016 Acta Materialia Inc. Published by Elsevier Ltd. All rights reserved.
C1 [Heo, Dong Nyoung; Song, Su-Jin; Ko, Wan-Kyu; Kwon, Il Keun] Kyung Hee Univ, Sch Dent, Dept Dent Mat, Seoul 02447, South Korea.
   [Heo, Dong Nyoung; Zhang, Lijie Grace] George Washington Univ, Dept Mech & Aerosp Engn, Washington, DC 20052 USA.
   [Kim, Han-Jun; Do, Sun Hee] Konkuk Univ, Coll Vet Med, Dept Clin Pathol, Seoul 05029, South Korea.
   [Lee, Yi Jae; Park, Sung Jin; Kang, Ji Yoon; Lee, Soo Hyun] Korea Inst Sci & Technol, Ctr BioMicroSyst, Seoul 02455, South Korea.
   [Lee, Sang Jin; Lee, Donghyun] Kyung Hee Univ, Grad Sch, Dept Dent, Seoul 02447, South Korea.
C3 Kyung Hee University; George Washington University; Konkuk University; Konkuk University Medical Center; Korea Institute of Science & Technology (KIST); Kyung Hee University
RP Kwon, IK (corresponding author), Kyung Hee Univ, Sch Dent, Dept Dent Mat, Seoul 02447, South Korea.; Lee, SH (corresponding author), Korea Inst Sci & Technol, Ctr BioMicroSyst, Seoul 02455, South Korea.
EM shleekist@kist.re.kr; kwoni@khu.ac.kr
FU Public Welfare & Safety research program through the National Research Foundation of Korea (NRF) - Ministry of Education, Science and Technology, Republic of Korea [NRF-2012-0008610, NRF-2012R1A5A2051388]
CR Abidian MR, 2009, ADV FUNCT MATER, V19, P573, DOI 10.1002/adfm.200801473
   Abidian MR, 2006, ADV MATER, V18, P405, DOI 10.1002/adma.200501726
   Astolfi L, 2014, J BIOMED MATER RES B, V102, P267, DOI 10.1002/jbm.b.33004
   Bae MS, 2011, BIOMATERIALS, V32, P8161, DOI 10.1016/j.biomaterials.2011.07.045
   Blau A, 2011, BIOMATERIALS, V32, P1778, DOI 10.1016/j.biomaterials.2010.11.014
   Boretius T, 2010, BIOSENS BIOELECTRON, V26, P62, DOI 10.1016/j.bios.2010.05.010
   Bridges Amanda W, 2008, J DIABETES SCI TECHNOL, V2, P984
   Canudas AM, 2004, BRIT J PHARMACOL, V141, P661, DOI 10.1038/sj.bjp.0705664
   Cheung KC, 2007, BIOMED MICRODEVICES, V9, P923, DOI 10.1007/s10544-006-9045-z
   Cheung KC, 2007, BIOSENS BIOELECTRON, V22, P1783, DOI 10.1016/j.bios.2006.08.035
   Chew SY, 2005, BIOMACROMOLECULES, V6, P2017, DOI 10.1021/bm0501149
   Chu JU, 2012, PHYSIOL MEAS, V33, P943, DOI 10.1088/0967-3334/33/6/943
   Cruz F, 2001, BIOCHEM PHARMACOL, V62, P129, DOI 10.1016/S0006-2952(01)00642-6
   Freiberg S, 2004, INT J PHARMACEUT, V282, P1, DOI 10.1016/j.ijpharm.2004.04.013
   Green RA, 2008, BIOMATERIALS, V29, P3393, DOI 10.1016/j.biomaterials.2008.04.047
   Grill WM, 2009, ANNU REV BIOMED ENG, V11, P1, DOI 10.1146/annurev-bioeng-061008-124927
   Guo L, 2014, ADV MATER, V26, P1427, DOI 10.1002/adma.201304140
   Hassarati RT, 2014, IEEE T NEUR SYS REH, V22, P411, DOI 10.1109/TNSRE.2014.2304559
   Heiduschka P, 1998, PROG NEUROBIOL, V55, P433, DOI 10.1016/S0301-0082(98)00013-6
   Heo DN, 2012, P SPIE, V84099, P0
   Heo DN, 2013, J BIOMED NANOTECHNOL, V9, P511, DOI 10.1166/jbn.2013.1509
   Heo DN, 2011, J NANOSCI NANOTECHNO, V11, P5711, DOI 10.1166/jnn.2011.4495
   Holan V, 2011, J CONTROL RELEASE, V156, P406, DOI 10.1016/j.jconrel.2011.07.022
   Khodagholy D, 2011, ADV MATER, V23, PH268, DOI 10.1002/adma.201102378
   Kim DH, 2004, J BIOMED MATER RES A, V71A, P577, DOI 10.1002/jbm.a.30124
   Li YT, 2013, IEEE T NEUR SYS REH, V21, P121, DOI 10.1109/TNSRE.2012.2219883
   Ma HW, 2006, LANGMUIR, V22, P3751, DOI 10.1021/la052796r
   Maher MP, 1999, J NEUROSCI METH, V87, P45, DOI 10.1016/S0165-0270(98)00156-3
   Micera S, 2009, INT REV NEUROBIOL, V86, P23, DOI 10.1016/S0074-7742(09)86002-9
   Minev IR, 2015, SCIENCE, V347, P159, DOI 10.1126/science.1260318
   Moshayedi P, 2014, BIOMATERIALS, V35, P3919, DOI 10.1016/j.biomaterials.2014.01.038
   Nafe LA, 2014, CAN J VET RES, V78, P168
   Navarro X, 2005, J PERIPHER NERV SYST, V10, P229, DOI 10.1111/j.1085-9489.2005.10303.x
   Park SJ, 2015, SENSOR ACTUAT B-CHEM, V215, P133, DOI 10.1016/j.snb.2015.03.036
   Quyang L, 2015, ACS APPL MATER INTER, V7, P19764
   Sekine S, 2010, J AM CHEM SOC, V132, P13174, DOI 10.1021/ja1062357
   Stieglitz T, 2005, IEEE ENG MED BIOL, V24, P58, DOI 10.1109/MEMB.2005.1511501
   Thil MA, 2007, J NEUROIMMUNOL, V185, P103, DOI 10.1016/j.jneuroim.2007.01.021
NR 38
TC 72
Z9 80
U1 7
U2 254
PU ELSEVIER SCI LTD
PI OXFORD
PA THE BOULEVARD, LANGFORD LANE, KIDLINGTON, OXFORD OX5 1GB, OXON, ENGLAND
SN 1742-7061
EI 1878-7568
J9 ACTA BIOMATER
JI Acta Biomater.
PD JUL 15
PY 2016
VL 39
IS 
BP 25
EP 33
DI 10.1016/j.actbio.2016.05.009
PG 9
WC Engineering, Biomedical; Materials Science, Biomaterials
SC Engineering; Materials Science
GA DQ1NA
UT WOS:000378966500003
PM 27163406
DA 2025-07-17
ER

PT J
AU Choe, S
   Veliceasa, D
   Bond, CW
   Harrington, DA
   Stupp, SI
   McVary, KT
   Podlasek, CA
AF Choe, Shawn
   Veliceasa, Dorina
   Bond, Christopher W.
   Harrington, Daniel A.
   Stupp, Samuel I.
   McVary, Kevin T.
   Podlasek, Carol A.
TI Sonic hedgehog delivery from self-assembled nanofiber hydrogels reduces the fibrotic response in models of erectile dysfunction
SO ACTA BIOMATERIALIA
LA English
DT Article
DE Self-assembling peptide amphiphile nanofiber hydrogels; Sonic hedgehog; Penis; Collagen; Cavernous nerve injury
ID human corpus cavernosum; transforming growth factor-beta(1); idiopathic-pulmonary-fibrosis; smooth-muscle-cells; nerve injury; fibrillar collagen; monodomain gels; rat penis; expression; apoptosis
AB Erectile dysfunction (ED) is a serious medical condition in which current treatments are ineffective in prostatectomy and diabetic patients, due to injury to the cavernous nerve (CN), which causes irreversible remodeling of the penis (decreased smooth muscle and increased collagen), through a largely undefined mechanism. We propose that sonic hedgehog (SHH) and neural innervation, are indispensable regulators of collagen in the penis, with decreased SHH protein being an integral component of the fibrotic response to loss of innervation. We examined collagen abundance and morphology in control (Peyronie's), prostatectomy and diabetic patients, and in rat models of penile development, CN injury, SHH inhibition and under regenerative conditions, utilizing self-assembling peptide amphiphile (PA) nanofiber hydrogels for SHH delivery. Collagen abundance increased in penis of ED patients. In rats, collagen increased with CN injury in a defined time frame independent of injury severity. An inverse relationship between SHH and collagen abundance was identified; SHH inhibition increased and SHH treatment decreased penile collagen. SHH signaling in the pelvic ganglia (PG)/CN is important to maintain CN integrity and when inhibited, downstream collagen induction occurs. Collagen increased throughout penile development and with age, which is important when considering how to treat fibrosis clinically. These studies show that SHH PA treatment reduces collagen under regenerative post-prostatectomy conditions, indicating broad application for ED prevention in prostatectomy, diabetic and aging patients and in other peripheral nerve injuries. The PA nanofiber protein vehicle may be widely applicable as an in vivo delivery tool. Statement of Significance We use self-assembling peptide amphiphiles (PA) as biological delivery vehicles to prevent cavernous nerve (CN) injury induced erectile dysfunction (ED). These versatile hydrogels were molecularly pre-programmed for sonic hedgehog (SHH) protein delivery, either from an injectable solution with fast, in situ assembly into a soft hydrogel, or by highly aligned monodomain nanofiber bundles. We used PAs to examine a novel neuronal component to collagen regulation and the role of SHH in the fibrotic response to CN injury. SHH perturbation in the penis or the CN, selectively impacts collagen, with SHH inhibition increasing and SHH treatment suppressing collagen. These results suggest that SHH treatment by PA has translational potential to suppress collagen induction and remodelling, an irreversible component of ED development. (C) 2016 Acta Materialia Inc. Published by Elsevier Ltd. All rights reserved.
C1 [Choe, Shawn; Veliceasa, Dorina; Podlasek, Carol A.] Univ Illinois, Dept Urol, M-C 955,820 S Wood St,CSN 515, Chicago, IL 60612 USA.
   [Bond, Christopher W.] Northwestern Univ, Feinberg Sch Med, Dept Allergy Immunol, Chicago, IL 60611 USA.
   [Harrington, Daniel A.] Rice Univ, Dept Biosci, Houston, TX 77005 USA.
   [Stupp, Samuel I.] Northwestern Univ, Simpson Querrey Inst BioNanotechnol, Chicago, IL 60611 USA.
   [Stupp, Samuel I.] Northwestern Univ, Dept Chem, Chicago, IL 60611 USA.
   [Stupp, Samuel I.] Northwestern Univ, Dept Mat Sci & Engn, Chicago, IL 60611 USA.
   [Stupp, Samuel I.] Northwestern Univ, Dept Biomed Engn, Chicago, IL 60611 USA.
   [McVary, Kevin T.] So Illinois Univ, Sch Med, Div Urol, Springfield, IL 62794 USA.
   [Podlasek, Carol A.] Univ Illinois, Dept Physiol & Bioengn, Chicago, IL 60612 USA.
C3 University of Illinois System; University of Illinois Chicago; University of Illinois Chicago Hospital; Northwestern University; Feinberg School of Medicine; Rice University; Northwestern University; Northwestern University; Northwestern University; Northwestern University; Southern Illinois University System; Southern Illinois University; University of Illinois System; University of Illinois Chicago; University of Illinois Chicago Hospital
RP Podlasek, CA (corresponding author), Univ Illinois, Dept Urol, M-C 955,820 S Wood St,CSN 515, Chicago, IL 60612 USA.
EM cap325@uic.edu
FU NIH/NIDDK Award [R01 DK101536, R01DK079184]; U.S. Army Research Office; U.S. Army Medical Research and Material Command; Northwestern University
CR Alexaki VI, 2010, JNCI-J NATL CANCER I, V102, P1148, DOI 10.1093/jnci/djq257
   Amankulor NM, 2009, J NEUROSCI, V29, P10299, DOI 10.1523/JNEUROSCI.2500-09.2009
   Angeloni N, 2013, J SEX MED, V10, P1240, DOI 10.1111/j.1743-6109.2012.02930.x
   Angeloni NL, 2013, PLOS ONE, V8, P0, DOI 10.1371/journal.pone.0070985
   Angeloni NL, 2011, BIOMATERIALS, V32, P1091, DOI 10.1016/j.biomaterials.2010.10.003
   Atilgan D, 2014, SCI WORLD J, V0, P0, DOI DOI 10.1155/2014/970363
   Berns EJ, 2014, BIOMATERIALS, V35, P185, DOI 10.1016/j.biomaterials.2013.09.077
   Bond C, 2008, BIOL REPROD, V78, P947, DOI 10.1095/biolreprod.107.064766
   Bond CW, 2011, J SEX MED, V8, P78, DOI 10.1111/j.1743-6109.2010.02001.x
   Boot-Handford RP, 2003, BIOESSAYS, V25, P142, DOI 10.1002/bies.10230
   Cigna N, 2012, AM J PATHOL, V181, P2126, DOI 10.1016/j.ajpath.2012.08.019
   Ding H, 2012, J AM SOC NEPHROL, V23, P801, DOI 10.1681/ASN.2011060614
   Ferrer JE, 2010, J SEX MED, V7, P2723, DOI 10.1111/j.1743-6109.2009.01508.x
   Fitch PM, 2011, INT J EXP PATHOL, V92, P8, DOI 10.1111/j.1365-2613.2010.00743.x
   Gefen A, 2000, J BIOMECH, V33, P1739, DOI 10.1016/S0021-9290(00)00122-6
   Horn A, 2012, ARTHRITIS RHEUM-US, V64, P2724, DOI 10.1002/art.34444
   Hu BA, 2015, AM J RESP CELL MOL, V52, P418, DOI 10.1165/rcmb.2014-0108OC
   Hu WL, 2004, BJU INT, V94, P424, DOI 10.1111/j.1464-410X.2004.04969.x
   Iacono F, 2005, J UROLOGY, V173, P1673, DOI 10.1097/01.ju.0000154356.76027.4f
   Klimachev V V, 2011, MORFOLOGIIA, V140, P42
   LEESON TS, 1966, ACTA ANAT, V63, P404
   Leungwattanakij S, 2003, J ANDROL, V24, P239
   Lin YF, 2001, DEVELOPMENT, V128, P1573
   Liu L, 2013, AM J RESP CELL MOL, V48, P703, DOI 10.1165/rcmb.2012-0347OC
   Bolaños AL, 2012, AM J PHYSIOL-LUNG C, V303, PL978, DOI 10.1152/ajplung.00184.2012
   Lu Bo-dong, 2011, ZHONGHUA NAN KE XUE, V17, P121
   MAJEED SK, 1992, ARZNEIMITTEL-FORSCH, V42-2, P986
   Medeiros JL, 2014, ACTA CIR BRAS, V29, P39, DOI 10.1590/S0102-86502014001300008
   MORELAND RB, 1995, J UROLOGY, V153, P826, DOI 10.1016/S0022-5347(01)67730-9
   Moreland RB, 1998, INT J IMPOT RES, V10, P159, DOI 10.1038/sj.ijir.3900323
   Mullerad M, 2006, J SEX MED, V3, P77, DOI 10.1111/j.1743-6109.2005.00158.x
   MURAKAMI R, 1986, J ANAT, V149, P11
   Nangle MR, 2007, EXP NEUROL, V207, P30, DOI 10.1016/j.expneurol.2007.05.011
   Pinheiro ACAD, 2000, J UROLOGY, V164, P1802, DOI 10.1016/S0022-5347(05)67110-8
   Podlasek CA, 2005, CURR PHARM DESIGN, V11, P4011, DOI 10.2174/138161205774913408
   Podlasek CA, 2003, BIOL REPROD, V68, P423, DOI 10.1095/biolreprod.102.006643
   Podlasek CA, 2003, BIOL REPROD, V69, P816, DOI 10.1095/biolreprod.102.013508
   Podlasek CA, 2007, BIOL REPROD, V76, P19, DOI 10.1095/biolreprod.106.053926
   Reddy GK, 1996, CLIN BIOCHEM, V29, P225, DOI 10.1016/0009-9120(96)00003-6
   Ryu JK, 2004, INT J ANDROL, V27, P42, DOI 10.1046/j.0105-6263.2003.00447.x
   Sheehan DC, 1980, THEORY AND PRACTICE OF HISTOTECHNOLOGY, V2nd, P141
   Tsang SW, 2013, PLOS ONE, V8, P0, DOI 10.1371/journal.pone.0082201
   Wen JM, 2010, FASEB J, V24, P740, DOI 10.1096/fj.09-144147
   Yoo YA, 2008, CARCINOGENESIS, V29, P480, DOI 10.1093/carcin/bgm281
   Zhang SM, 2010, NAT MATER, V9, P594, DOI 10.1038/NMAT2778
NR 45
TC 43
Z9 46
U1 8
U2 57
PU ELSEVIER SCI LTD
PI OXFORD
PA THE BOULEVARD, LANGFORD LANE, KIDLINGTON, OXFORD OX5 1GB, OXON, ENGLAND
SN 1742-7061
EI 1878-7568
J9 ACTA BIOMATER
JI Acta Biomater.
PD MAR 1
PY 2016
VL 32
IS 
BP 89
EP 99
DI 10.1016/j.actbio.2016.01.014
PG 11
WC Engineering, Biomedical; Materials Science, Biomaterials
SC Engineering; Materials Science
GA DF8ZF
UT WOS:000371649100009
PM 26776147
DA 2025-07-17
ER

PT J
AU Nawrotek, K
   Tylman, M
   Rudnicka, K
   Balcerzak, J
   Kaminski, K
AF Nawrotek, Katarzyna
   Tylman, Michal
   Rudnicka, Karolina
   Balcerzak, Jacek
   Kaminski, Kamil
TI Chitosan-based hydrogel implants enriched with calcium ions intended for peripheral nervous tissue regeneration
SO CARBOHYDRATE POLYMERS
LA English
DT Article
DE Biomaterials; Nerve regeneration; Chitosan; Hydrogel; Electrodeposition
ID axon regeneration; repair; injury; biomaterials; guidance; motor; hydroxyapatite; misdirection; cells
AB A new method for fabrication of chitosan-based hydrogel implants intended for peripheral nervous tissue regeneration was developed. The method is based on an electrodeposition phenomenon from a solution of chitosan and organic acid. In order to increase the mechanical strength of the implant, the solution was enriched with hydroxyapatite. Hydroxyapatite served as a source of calcium ions too. The influence of the concentration of the polymer and the additive on chemical, mechanical as well as biological properties of the obtained implant was evaluated. The study showed great dependence of the initial solution composition mainly on the physicochemical properties of the resulting structure. Basic in vitro cytotoxic and pro-inflammatory assays showed biocompatibility of manufactured implants, therefore, animal experimentations may be considered. (C) 2015 Elsevier Ltd. All rights reserved.
C1 [Nawrotek, Katarzyna; Tylman, Michal; Balcerzak, Jacek; Kaminski, Kamil] Lodz Univ Technol, Fac Proc & Environm Engn, PL-90924 Lodz, Poland.
   [Rudnicka, Karolina] Univ Lodz, Fac Biol & Environm Protect, Dept Immunol & Infect Biol, PL-90237 Lodz, Poland.
C3 Lodz University of Technology; University of Lodz
RP Nawrotek, K (corresponding author), Lodz Univ Technol, Fac Proc & Environm Engn, Dept Proc Thermodynam, Wolczanska 213, PL-90924 Lodz, Poland.
EM katarzyna.nawrotek@p.lodz.pl; michal.tylman@p.lodz.pl; rudnicka@biol.uni.lodz.pl; jacek.balcerzak@p.lodz.pl; kamil.kaminski@p.lodz.pl
FU Faculty of Process and Environmental Engineering at Lodz University of Technology; Foundation for Polish Science [73/UD/SKILLS/2014]
CR Borschel GH, 2003, J SURG RES, V114, P133, DOI 10.1016/S0022-4804(03)00255-5
   Brenner MJ, 2006, LARYNGOSCOPE, V116, P1685, DOI 10.1097/01.mlg.0000229469.31749.91
   Cheng XM, 2009, MAT SCI ENG C-BIO S, V29, P29, DOI 10.1016/j.msec.2008.05.008
   de Ruiter GCW, 2014, J NEUROSURG, V120, P493, DOI 10.3171/2013.8.JNS122300
   Faroni A, 2015, ADV DRUG DELIVERY RE, V82-83, P160
   Hamilton SK, 2011, J COMP NEUROL, V519, P21, DOI 10.1002/cne.22446
   Henley J, 2004, TRENDS CELL BIOL, V14, P320, DOI 10.1016/j.tcb.2004.04.006
   Jonsson S, 2013, PLOS ONE, V8, P0, DOI 10.1371/journal.pone.0056484
   Kehoe S, 2012, INJURY, V43, P553, DOI 10.1016/j.injury.2010.12.030
   Kikuchi M, 2004, COMPOS SCI TECHNOL, V64, P819, DOI 10.1016/j.compscitech.2003.09.002
   Kuffler DP, 2014, PROG NEUROBIOL, V116, P1, DOI 10.1016/j.pneurobio.2013.12.004
   Liu ML, 2012, NANOSCALE, V4, P3201, DOI 10.1039/c2nr30072a
   Liu WM, 2012, PLOS ONE, V7, P0, DOI 10.1371/journal.pone.0031675
   Liu X, 2011, ADV POLYM SCI, V244, P81, DOI 10.1007/12_2011_118
   Macias MY, 1998, MUSCLE NERVE, V21, P1748, DOI 10.1002/(SICI)1097-4598(199812)21:12<1748::AID-MUS18>3.0.CO;2-K
   Navarro X, 2007, PROG NEUROBIOL, V82, P163, DOI 10.1016/j.pneurobio.2007.06.005
   Nectow AR, 2012, TISSUE ENG PART B-RE, V18, P40, DOI 10.1089/ten.teb.2011.0240
   Nichols CM, 2004, EXP NEUROL, V190, P347, DOI 10.1016/j.expneurol.2004.08.003
   Nomura H, 2008, TISSUE ENG PT A, V14, P649, DOI 10.1089/tea.2007.0180
   Pfister Bryan J, 2011, CRITICAL REVIEWS IN BIOMEDICAL ENGINEERING, V39, P81, DOI 10.1615/CritRevBiomedEng.v39.i2.20
   Ramburrun P, 2014, BIOMED RES INT, V2014, P0, DOI 10.1155/2014/132350
   Rosenberg SS, 2011, CSH PERSPECT BIOL, V3, P0, DOI 10.1101/cshperspect.a004259
   Sedaghati T, 2014, REGENERATIVE MEDICINE APPLICATIONS IN ORGAN TRANSPLANTATION, V0, PP799, DOI 10.1016/B978-0-12-398523-1.00057-4
   Siemionow M, 2010, MICROSURG, V30, P574, DOI 10.1002/micr.20799
   Sutherland DJ, 2014, TRENDS NEUROSCI, V37, P424, DOI 10.1016/j.tins.2014.05.008
   Tylman M, 2013, POLISH PATENT APPLICATION P, V0, Patent No. [P.406608, 406608]
   Yoshida Y, 2001, J DENT RES, V80, P1565, DOI 10.1177/00220345010800061701
   Yuan Y, 2004, BIOMATERIALS, V25, P4273, DOI 10.1016/j.biomaterials.2003.11.029
NR 28
TC 59
Z9 60
U1 1
U2 118
PU ELSEVIER SCI LTD
PI OXFORD
PA THE BOULEVARD, LANGFORD LANE, KIDLINGTON, OXFORD OX5 1GB, OXON, ENGLAND
SN 0144-8617
EI 1879-1344
J9 CARBOHYD POLYM
JI Carbohydr. Polym.
PD JAN 20
PY 2016
VL 136
IS 
BP 764
EP 771
DI 10.1016/j.carbpol.2015.09.105
PG 8
WC Chemistry, Applied; Chemistry, Organic; Polymer Science
SC Chemistry; Polymer Science
GA CX8RP
UT WOS:000365972000090
PM 26572411
DA 2025-07-17
ER

PT J
AU Nune, M
   Krishnan, UM
   Sethuraman, S
AF Nune, Manasa
   Krishnan, Uma Maheswari
   Sethuraman, Swaminathan
TI PLGA nanofibers blended with designer self-assembling peptides for peripheral neural regeneration
SO MATERIALS SCIENCE & ENGINEERING C-MATERIALS FOR BIOLOGICAL APPLICATIONS
LA English
DT Article
DE Peripheral nerve injury; Electrospun nanofibers; Self-assembling peptides; Poly(L-lactide-co-glycolide) (PLGA); RADA16-I-BMHP1 peptide
ID schwann-cells; electrospun polycaprolactone; nerve regeneration; neurite outgrowth; scaffolds; hydrogel; amphiphiles; induction; conduits; culture
AB Electrospun nanofibers are attractive candidates for neural regeneration due to similarity to the extracellular matrix. Several synthetic polymers have been used but they lack in providing the essential biorecognition motifs on their surfaces. Self-assembling peptide nanofiber scaffolds (SAPNFs) like RADA16 and recently, designer SAPs with functional motifs RADA16-I-BMHP1 areexamples, which showed successful spinal cord regeneration. But these peptide nanofiber scaffolds have poor mechanical properties and faster degradation rates that limit their use for larger nerve defects. Hence, we have developed a novel hybrid nanofiber scaffold of polymer poly(L-lactide-co-glycolide) (PLGA) and RADA16-I-BMHP1. The scaffolds were characterized for the presence of peptides both qualitatively and quantitatively using several techniques like SEM, EDX, FTIR, CHN analysis, Circular Dichroism analysis, Confocal and thermal analysis. Peptide self-assembly was retained post-electrospinning and formed rod-like nanostructures on PLGA nanofibers. In vitro cell compatibility was studied using rat Schwann cells and their adhesion, proliferation and gene expression levels on the designed scaffolds were evaluated. Our results have revealed the significant effects of the peptide blended scaffolds on promoting Schwann cell adhesion, extension and phenotypic expression. Neural development markers (SEM3F, NRP2 & PLX1) gene expression levels were significantly upregulated in peptide blended scaffolds compared to the PLGA scaffolds. Thus the hybrid blended novel designer scaffolds seem to be promising candidates for successful and functional regeneration of the peripheral nerve. (C) 2016 Published by Elsevier B.V.
C1 [Nune, Manasa; Krishnan, Uma Maheswari; Sethuraman, Swaminathan] SASTRA Univ, Ctr Nanotechnol & Adv Biomat, Sch Chem & Biotechnol, Thanjavur, Tamil Nadu, India.
C3 Shanmugha Arts, Science, Technology & Research Academy (SASTRA)
RP Sethuraman, S (corresponding author), SASTRA Univ, Ctr Nanotechnol & Adv Biomat, Sch Chem & Biotechnol, Thanjavur, Tamil Nadu, India.
EM swami@sastra.edu
FU Indian Council of Medical Research, India [35/12/2009-BMS]; Nano Mission [SR/S5/NM-07/2006, SR/NM/PG-16/2007]; Department of Science AMP; Technology, India; FIST, Department of Science AMP; Technology, India [SR/FST/LSI-327/2007, SR/FST/LSI7058/2010]; Drugs AMP; Pharmaceuticals Research Program; SASTRA University; Council of Scientific and Industrial Research [09/1095/0008/2014/EMR-I]
CR Andukuri A, 2011, ACTA BIOMATER, V7, P225, DOI 10.1016/j.actbio.2010.08.013
   Ara J, 2005, J NEUROSCI RES, V79, P468, DOI 10.1002/jnr.20370
   Barnes CP, 2007, ADV DRUG DELIVER REV, V59, P1413, DOI 10.1016/j.addr.2007.04.022
   Brun P, 2011, ACTA BIOMATER, V7, P2526, DOI 10.1016/j.actbio.2011.02.025
   Cao HQ, 2009, ADV DRUG DELIVER REV, V61, P1055, DOI 10.1016/j.addr.2009.07.009
   Cigognini D, 2011, PLOS ONE, V6, P0, DOI 10.1371/journal.pone.0019782
   Cunha C, 2011, INT J NANOMED, V6, P943, DOI 10.2147/IJN.S17292
   Daly W, 2012, J R SOC INTERFACE, V9, P202, DOI 10.1098/rsif.2011.0438
   Daly WT, 2013, BIOMATERIALS, V34, P8630, DOI 10.1016/j.biomaterials.2013.07.086
   Danesin R, 2012, BONE, V51, P851, DOI 10.1016/j.bone.2012.08.119
   Ellis-Behnke RG, 2006, P NATL ACAD SCI USA, V103, P5054, DOI 10.1073/pnas.0600559103
   Gelain F, 2006, PLOS ONE, V1, P0, DOI 10.1371/journal.pone.0000119
   Gelain F, 2011, ACS NANO, V5, P1845, DOI 10.1021/nn102663a
   Gelain F, 2011, ACS NANO, V5, P227, DOI 10.1021/nn102461w
   Harrington DA, 2008, WORLD J UROL, V26, P315, DOI 10.1007/s00345-008-0273-0
   Harrington DA, 2006, J BIOMED MATER RES A, V78A, P157, DOI 10.1002/jbm.a.30718
   Holmes TC, 2000, P NATL ACAD SCI USA, V97, P6728, DOI 10.1073/pnas.97.12.6728
   Iucci G, 2011, J APPL POLYM SCI, V122, P3574, DOI 10.1002/app.34768
   Kijenska-Gawronska E, 2014, EUR POLYM J, V50, P30, DOI 10.1016/j.eurpolymj.2013.10.021
   Kim TG, 2006, TISSUE ENG, V12, P221, DOI 10.1089/ten.2006.12.221
   Koh HS, 2008, BIOMATERIALS, V29, P3574, DOI 10.1016/j.biomaterials.2008.05.014
   Koutsopoulos S, 2013, ACTA BIOMATER, V9, P5162, DOI 10.1016/j.actbio.2012.09.010
   Kumaraswamy P, 2011, SOFT MATTER, V7, P2744, DOI 10.1039/c0sm00897d
   Kuppan P, 2011, BIOMACROMOLECULES, V12, P3156, DOI 10.1021/bm200618w
   McCormick AM, 2012, ANN BIOMED ENG, V40, P578, DOI 10.1007/s10439-011-0505-0
   McGrath AM, 2010, BRAIN RES BULL, V83, P207, DOI 10.1016/j.brainresbull.2010.07.001
   Meng ZX, 2010, MAT SCI ENG C-MATER, V30, P1204, DOI 10.1016/j.msec.2010.06.018
   Moradi F, 2012, J NEUROSCI RES, V90, P2335, DOI 10.1002/jnr.23120
   Murugan B, 2013, J MATER CHEM B, V1, P3494, DOI 10.1039/c3tb20415d
   Ouyang YM, 2013, J BIOMED NANOTECHNOL, V9, P931, DOI 10.1166/jbn.2013.1605
   Pan HT, 2013, MAT SCI ENG C-MATER, V33, P3336, DOI 10.1016/j.msec.2013.04.019
   Pasterkamp RJ, 2001, BRAIN RES REV, V35, P36, DOI 10.1016/S0165-0173(00)00050-3
   Scarlato M, 2003, EXP NEUROL, V183, P489, DOI 10.1016/S0014-4886(03)00046-3
   Subramanian A, 2011, BIOMED MATER, V6, P0, DOI 10.1088/1748-6041/6/2/025004
   Subramanian A, 2009, J BIOMED SCI, V16, P0, DOI 10.1186/1423-0127-16-108
   Sundaramurthi D, 2012, BIOMED MATER, V7, P0, DOI 10.1088/1748-6041/7/4/045005
   Tamagnone L, 2000, TRENDS CELL BIOL, V10, P377, DOI 10.1016/S0962-8924(00)01816-X
   Tambralli A, 2009, BIOFABRICATION, V1, P0, DOI 10.1088/1758-5082/1/2/025001
   Taraballi Francesca, 2010, FRONT NEUROENG, V3, P1, DOI 10.3389/neuro.16.001.2010
   Vallés-Lluch A, 2013, ACTA BIOMATER, V9, P9451, DOI 10.1016/j.actbio.2013.07.038
   Vasita R, 2006, INT J NANOMED, V1, P15, DOI 10.2147/nano.2006.1.1.15
   Vasita R, 2012, INT J NANOMED, V7, P61, DOI 10.2147/IJN.S26453
   Vasita R, 2010, POLYMER, V51, P3706, DOI 10.1016/j.polymer.2010.05.048
   Wang GL, 2011, IN VITRO CELL DEV-AN, V47, P234, DOI 10.1007/s11626-010-9381-4
   Wei GJ, 2013, INT J NANOMED, V8, P3217, DOI 10.2147/IJN.S43681
   Yu WM, 2009, J CELL SCI, V122, P929, DOI 10.1242/jcs.033928
   Z S, 2003, MATER TODAY, V6, P20, DOI 10.1016/S1369-7021(03)00530-3
   Zhan XD, 2013, NANOMED-NANOTECHNOL, V9, P305, DOI 10.1016/j.nano.2012.08.009
NR 48
TC 53
Z9 55
U1 0
U2 148
PU ELSEVIER
PI AMSTERDAM
PA RADARWEG 29, 1043 NX AMSTERDAM, NETHERLANDS
SN 0928-4931
EI 1873-0191
J9 MAT SCI ENG C-MATER
JI Mater. Sci. Eng. C-Mater. Biol. Appl.
PD MAY 1
PY 2016
VL 62
IS 
BP 329
EP 337
DI 10.1016/j.msec.2016.01.057
PG 9
WC Materials Science, Biomaterials
SC Materials Science
GA DH4MC
UT WOS:000372759100041
PM 26952431
DA 2025-07-17
ER

PT J
AU Matsumine, H
   Sasaki, R
   Tabata, Y
   Matsui, M
   Yamato, M
   Okano, T
   Sakurai, H
AF Matsumine, Hajime
   Sasaki, Ryo
   Tabata, Yasuhiko
   Matsui, Makoto
   Yamato, Masayuki
   Okano, Teruo
   Sakurai, Hiroyuki
TI Facial nerve regeneration using basic fibroblast growth factor-impregnated gelatin microspheres in a rat model
SO JOURNAL OF TISSUE ENGINEERING AND REGENERATIVE MEDICINE
LA English
DT Article
DE basic fibroblast growth factor; peripheral nerve; regeneration; transplantation; tube
ID schwann-cell proliferation; artificial dermis; tissue regeneration; tube; hydrogels; conduits; ulcers; injury
AB Basic fibroblast growth factor (bFGF) plays a crucial role in the regeneration of peripheral nerve defects by affecting nerve cells, Schwann cells and fibroblasts, and by promoting axon outgrowth from the proximal nerve stump. However, the use of exogenous bFGF for in vivo regeneration of the peripheral nerves is limited by its short in vivo half-life. In this study, a drug delivery system for bFGF was developed that uses acidic gelatin hydrogel, which sustainably released bFGF in vivo over several weeks; its ability to promote peripheral nerve regeneration was also examined. In 8-week-old Lewis rats, 7-mm gaps were made in the buccal branch of the left facial nerve. Acidic gelatin hydrogel microspheres (10 mu l) with or without bFGF (50 mu g) were infused into a 10 mm silicone tube using a micropipette, and the silicone tube was then implanted into the gap. A 1-mm long nerve stump was inserted into each end of the tube. Histological examination at 7 weeks after implantation revealed (1) a significantly increased rate of nerve regeneration, (2) inducement of a number of regenerating nerve axons, and (3) a better degree of maturation of nerve axons in the bFGF microsphere group than that in the bFGF-free microsphere group. Copyright c 2014 John Wiley & Sons, Ltd.
C1 [Matsumine, Hajime; Sakurai, Hiroyuki] Tokyo Womens Med Univ, Dept Plast Surg, Shinjuku Ku, Tokyo, Japan.
   [Matsumine, Hajime; Sasaki, Ryo; Sakurai, Hiroyuki] Tokyo Womens Med Univ, Global Ctr Excellence COE Program, Shinjuku Ku, Tokyo, Japan.
   [Matsumine, Hajime; Sasaki, Ryo; Yamato, Masayuki; Okano, Teruo] Tokyo Womens Med Univ, Inst Adv Biomed Engn & Sci, Shinjuku Ku, Tokyo, Japan.
   [Sasaki, Ryo] Tokyo Womens Med Univ, Dept Oral & Maxillofacial Surg, Shinjuku Ku, Tokyo, Japan.
   [Tabata, Yasuhiko; Matsui, Makoto] Kyoto Univ, Inst Frontier Med Sci, Sakyo Ku, Kawahara Cho Shogoin, Kyoto, Japan.
C3 Tokyo Women's Medical University; Tokyo Women's Medical University; Tokyo Women's Medical University; Tokyo Women's Medical University; Kyoto University
RP Matsumine, H (corresponding author), Tokyo Womens Med Univ, Dept Plast Surg, Yachiyo Med Ctr, 477-96 Owada Shinden, Yachiyo, Chiba 2768524, Japan.
EM matsumine@diary.ocn.ne.jp
FU Special Coordination Funds for Promoting Science and Technology 'Cell Sheet Tissue Engineering Centre (CSTEC)' from the Formation of Innovation Centre for Fusion of Advanced Technologies; Global COE programme at the Multidisciplinary Education and Research Centre for Regenerative Medicine (MERCREM) from the Ministry of Education, Culture, Sports, Science and Technology (MEXT), Japan
CR Alluin O, 2009, BIOMATERIALS, V30, P363, DOI 10.1016/j.biomaterials.2008.09.043
   Fernig David G, 1994, PROGRESS IN GROWTH FACTOR RESEARCH, V5, P353, DOI 10.1016/0955-2235(94)00007-8
   Fu XB, 2000, CHINESE MED J-PEKING, V113, P367
   Fujimoto E, 1997, J NEUROCYTOL, V26, P511, DOI 10.1023/A:1015410023132
   GOSPODAROWICZ D, 1987, ENDOCR REV, V8, P95, DOI 10.1210/edrv-8-2-95
   GOSPODAROWICZ D, 1974, NATURE, V249, P123, DOI 10.1038/249123a0
   Grothe C, 2001, ANAT EMBRYOL, V204, P171, DOI 10.1007/s004290100205
   Ikeda M, 2012, BRAIN BEHAV, V2, P382, DOI 10.1002/brb3.61
   Jiang X, 2010, EXP NEUROL, V223, P86, DOI 10.1016/j.expneurol.2009.09.009
   Kawai K, 2005, BRIT J PLAST SURG, V58, P1115, DOI 10.1016/j.bjps.2005.04.010
   Kawai K, 2000, BIOMATERIALS, V21, P489, DOI 10.1016/S0142-9612(99)00207-0
   KEELEY R, 1993, J RECONSTR MICROSURG, V9, P349, DOI 10.1055/s-2007-1006742
   Koh HS, 2010, J NEURAL ENG, V7, P0, DOI 10.1088/1741-2560/7/4/046003
   Komobuchi H, 2010, ACTA OTO-LARYNGOL, V130, P173, DOI 10.3109/00016480902896139
   MACKINNON SE, 1990, PLAST RECONSTR SURG, V85, P419, DOI 10.1097/00006534-199003000-00015
   Matsumine H, 2014, J TISSUE ENG REGEN M, V8, P454, DOI 10.1002/term.1540
   Matsumine H, 2011, PLAST RECONSTR SURG, V128, P95E, DOI 10.1097/PRS.0b013e31821ef380
   Mligiliche Nurru L, 2003, ANATOMICAL SCIENCE INTERNATIONAL, V78, P156, DOI 10.1046/j.0022-7722.2003.00056.x
   Muneuchi G, 2005, BURNS, V31, P514, DOI 10.1016/j.burns.2004.11.016
   Ohta M, 2004, J BIOMED MATER RES A, V71A, P661, DOI 10.1002/jbm.a.30194
   Rahmatullah M, 1998, MOL CELL BIOL, V18, P6245, DOI 10.1128/MCB.18.11.6245
   Sasaki R, 2008, TECH TALK, V13, P2
   Sasaki R, 2008, TISSUE ENG PT A, V14, P1141, DOI 10.1089/ten.tea.2007.0157
   Sasaki R, 2011, J TISSUE ENG REGEN M, V5, P823, DOI 10.1002/term.387
   Skouras E, 2002, RESTOR NEUROL NEUROS, V20, P1
   Sondell M, 1999, J NEUROSCI, V19, P5731, DOI 10.1523/JNEUROSCI.19-14-05731.1999
   Tabata Y, 1999, TISSUE ENG, V5, P127, DOI 10.1089/ten.1999.5.127
   TABATA Y, 1994, J CONTROL RELEASE, V31, P189, DOI 10.1016/0168-3659(94)00035-2
   Wang W, 2008, J BIOMED MATER RES A, V85A, P919, DOI 10.1002/jbm.a.31522
   Widmer MS, 1998, BIOMATERIALS, V19, P1945, DOI 10.1016/S0142-9612(98)00099-4
   Willerth SM, 2007, ADV DRUG DELIVER REV, V59, P325, DOI 10.1016/j.addr.2007.03.014
   Wood MD, 2011, ANN ANAT, V193, P321, DOI 10.1016/j.aanat.2011.04.008
   Yamamoto M, 1998, J BIOMAT SCI-POLYM E, V9, P439, DOI 10.1163/156856298X00550
   Yamamoto M, 2001, J BIOMAT SCI-POLYM E, V12, P77, DOI 10.1163/156856201744461
NR 34
TC 46
Z9 52
U1 1
U2 36
PU WILEY-BLACKWELL
PI HOBOKEN
PA 111 RIVER ST, HOBOKEN 07030-5774, NJ USA
SN 1932-6254
EI 1932-7005
J9 J TISSUE ENG REGEN M
JI J. Tissue Eng. Regen. Med.
PD OCT 15
PY 2016
VL 10
IS 10
BP E559
EP E567
DI 10.1002/term.1884
PG 9
WC Cell & Tissue Engineering; Biotechnology & Applied Microbiology; Cell Biology; Engineering, Biomedical
SC Cell Biology; Biotechnology & Applied Microbiology; Engineering
GA EC0JI
UT WOS:000387786200032
PM 24737684
DA 2025-07-17
ER

PT J
AU Yasui, G
   Yamamoto, Y
   Shichinohe, R
   Funayama, E
   Oyama, A
   Hayashi, T
   Furukawa, H
AF Yasui, Go
   Yamamoto, Yuhei
   Shichinohe, Ryuji
   Funayama, Emi
   Oyama, Akihiko
   Hayashi, Toshihiko
   Furukawa, Hiroshi
TI Neuregulin-1 released by biodegradable gelatin hydrogels can accelerate facial nerve regeneration and functional recovery of traumatic facial nerve palsy
SO JOURNAL OF PLASTIC RECONSTRUCTIVE AND AESTHETIC SURGERY
LA English
DT Article
DE Neuregulin-1 (NRG1); Facial nerve regeneration; Biodegradable gelatin hydrogels; Facial palsy scores; Tracer study; Toluidine blue
ID glial growth-factor; rat model; remyelination; innervation; forms
AB Background and aim: Neuregulin-1 is an essential axoglial signal required for peripheral nerve development, and evidence that neuregulin-1 is also required for effective nerve repair is growing. In this study, the effects of neuregulin-1-impregnated gelatin hydrogels on nerve regeneration and functional recovery after anastomosis of the facial nerve were investigated in a rat model of traumatic facial nerve paralysis. Materials and methods: Twenty-four adult male rats underwent complete resection of the facial nerve trunk, followed by end-to-end anastomosis with epineural sutures. The animals were then randomly allocated to one of three treatment groups (eight rats/group): no additional intervention (Group I), single-shot injection of neuregulin-1 into the epineurium of the facial nerve at the suture sites (Group II), or implantation of a hydrogel impregnated with neuregulin-1 at the injury site (Group III). After surgery, mimetic muscle movements were evaluated weekly. Eight weeks after surgery, the mimetic muscles were injected with a neural tracer (1,10-dioctadecyl-3,3,30,30-tetramethylindocarbocyanin perchlorate, DiI). Retrograde-labeled neurons were counted in the facial nuclei, and facial nerve specimens were stained with toluidine blue for histological examination of axon density. Results: Group III exhibited significantly faster recovery of mimetic muscle function, a higher density of large-diameter axons (>5 mu m) in the facial nerve, and greater numbers of retrogradely labeled neurons in the ipsilateral facial nucleus compared with Groups I and II. Conclusions: Continuous release of neuregulin-1 from impregnated gelatin hydrogels can accelerate facial nerve regeneration. (C) 2015 British Association of Plastic, Reconstructive and Aesthetic Surgeons. Published by Elsevier Ltd. All rights reserved.
C1 [Yasui, Go; Yamamoto, Yuhei; Shichinohe, Ryuji; Funayama, Emi; Oyama, Akihiko; Hayashi, Toshihiko; Furukawa, Hiroshi] Hokkaido Univ, Grad Sch Med, Dept Plast & Reconstruct Surg, Kita Ku, Kita 15 Nishi 7, Sapporo, Hokkaido 0608638, Japan.
C3 Hokkaido University
RP Furukawa, H (corresponding author), Hokkaido Univ, Grad Sch Med, Dept Plast & Reconstruct Surg, Kita Ku, Kita 15 Nishi 7, Sapporo, Hokkaido 0608638, Japan.
EM hfuru@med.hokudai.ac.jp
CR Cannella B, 1998, P NATL ACAD SCI USA, V95, P10100, DOI 10.1073/pnas.95.17.10100
   Falls DL, 2003, EXP CELL RES, V284, P14, DOI 10.1016/S0014-4827(02)00102-7
   FALLS DL, 1993, CELL, V72, P801, DOI 10.1016/0092-8674(93)90407-H
   Fricker FR, 2011, FUTUR NEUROL, V6, P809, DOI 10.2217/FNL.11.45
   Fricker FR, 2011, J NEUROSCI, V31, P3225, DOI 10.1523/JNEUROSCI.2568-10.2011
   Furukawa H, 2008, J PLAST RECONSTR AES, V61, P257, DOI 10.1016/j.bjps.2007.01.075
   GOODEARL ADJ, 1993, J BIOL CHEM, V268, P18095
   Guertin AD, 2005, J NEUROSCI, V25, P3478, DOI 10.1523/JNEUROSCI.3766-04.2005
   HOLMES WE, 1992, SCIENCE, V256, P1205, DOI 10.1126/science.256.5060.1205
   Iwai K, 2006, LARYNGOSCOPE, V116, P529, DOI 10.1097/01.mlg.0000200791.77819.eb
   MARCHIONNI MA, 1993, NATURE, V362, P312, DOI 10.1038/362312a0
   MATTOX DE, 1987, AM J OTOL, V8, P43
   Mei L, 2008, NAT REV NEUROSCI, V9, P437, DOI 10.1038/nrn2392
   Miyoshi M, 2005, J BIOMAT SCI-POLYM E, V16, P893, DOI 10.1163/1568562054255709
   Shichinohe R, 2012, J PLAST RECONSTR AES, V65, P763, DOI 10.1016/j.bjps.2011.12.009
   Stassart RM, 2013, NAT NEUROSCI, V16, P48, DOI 10.1038/nn.3281
   Tabata Y, 2005, DRUG DISCOV TODAY, V10, P1639, DOI 10.1016/S1359-6446(05)03639-1
NR 17
TC 19
Z9 21
U1 0
U2 12
PU ELSEVIER SCI LTD
PI OXFORD
PA THE BOULEVARD, LANGFORD LANE, KIDLINGTON, OXFORD OX5 1GB, OXON, ENGLAND
SN 1748-6815
EI 1878-0539
J9 J PLAST RECONSTR AES
JI J. Plast. Reconstr. Aesthet. Surg.
PD MAR 15
PY 2016
VL 69
IS 3
BP 328
EP 334
DI 10.1016/j.bjps.2015.10.037
PG 7
WC Surgery
SC Surgery
GA DF5OX
UT WOS:000371402600014
PM 26631289
DA 2025-07-17
ER
