# Supplementary material for: Hydrogel research in peripheral nerve injury repair: a comprehensive multi-database bibliometric analysis (2015–2025)
Source: Front Neurol. 2026 Apr 29;17:1763950. doi: 10.3389/fneur.2026.1763950 (PMC13167558; doi:10.3389/fneur.2026.1763950)
Supplement: Supplementary file 2 [file Supplementary_file_2.zip › Data/WOSCC-Article/download2017u9.txt]

PT J
AU Martinez-Moreno, M
   O'Shea, TM
   Zepecki, JP
   Olaru, A
   Ness, JK
   Langer, R
   Tapinos, N
AF Martinez-Moreno, Margot
   O'Shea, Timothy Mark
   Zepecki, John P.
   Olaru, Alexander
   Ness, Jennifer K.
   Langer, Robert
   Tapinos, Nikos
TI Regulation of Peripheral Myelination through Transcriptional Buffering of Egr2 by an Antisense Long Non-coding RNA
SO CELL REPORTS
LA English
DT Article
ID schwann-cell differentiation; methyltransferase activity; mammalian-cells; gene-expression; in-situ; c-jun; sequences; database; nerves; yy1
AB Precise regulation of Egr2 transcription is fundamentally important to the control of peripheral myelination. Here, we describe a long non-coding RNA antisense to the promoter of Egr2 (Egr2-AS-RNA). During peripheral nerve injury, the expression of Egr2-ASRNA is increased and correlates with decreased Egr2 transcript and protein levels. Ectopic expression of Egr2-AS-RNA in dorsal root ganglion (DRG) cultures inhibits the expression of Egr2 mRNA and induces demyelination. In vivo inhibition of Egr2AS-RNA using oligonucleotide GapMers released from a biodegradable hydrogel following sciatic nerve injury reverts the EGR2-mediated gene expression profile and significantly delays demyelination. Egr2-AS-RNA gradually recruits H3K27ME3, AGO1, AGO2, and EZH2 on the Egr2 promoter following sciatic nerve injury. Furthermore, expression of Egr2-AS-RNA is regulated through ERK1/2 signaling to YY1, while loss of Ser184 of YY1 regulates binding to Egr2-AS-RNA. In conclusion, we describe functional exploration of an antisense long non-coding RNA in peripheral nervous system (PNS) biology.
C1 [Martinez-Moreno, Margot; Zepecki, John P.; Olaru, Alexander; Ness, Jennifer K.; Tapinos, Nikos] Geisinger Med Clin, Mol Neurosci & Neuro Oncol Lab, Danville, PA 17822 USA.
   [O'Shea, Timothy Mark; Langer, Robert] MIT, David H Koch Inst Integrat Canc Res, Cambridge, MA 02139 USA.
   [O'Shea, Timothy Mark; Langer, Robert] MIT, Inst Med Engn & Sci, Harvard Mit Div Hlth Sci & Technol, Cambridge, MA 02139 USA.
   [Martinez-Moreno, Margot; Zepecki, John P.; Tapinos, Nikos] Brown Univ, Dept Neurosurg, Providence, RI 02903 USA.
C3 Geisinger Medical Center; Massachusetts Institute of Technology (MIT); Massachusetts Institute of Technology (MIT); Harvard University; Brown University
RP Tapinos, N (corresponding author), Geisinger Med Clin, Mol Neurosci & Neuro Oncol Lab, Danville, PA 17822 USA.; Tapinos, N (corresponding author), Brown Univ, Dept Neurosurg, Providence, RI 02903 USA.
EM nikos_tapinos@brown.edu
FU Geisinger Clinic
CR Adilakshmi T, 2012, PLOS ONE, V7, P0, DOI 10.1371/journal.pone.0039674
   Amaral PP, 2011, NUCLEIC ACIDS RES, V39, PD146, DOI 10.1093/nar/gkq1138
   Arthur-Farraj PJ, 2012, NEURON, V75, P633, DOI 10.1016/j.neuron.2012.06.021
   Bellone E, 1999, HUM MUTAT, V14, P353, DOI 10.1002/(SICI)1098-1004(199910)14:4<353::AID-HUMU17>3.3.CO;2-W
   Birney E, 2007, NATURE, V447, P799, DOI 10.1038/nature05874
   Cao R, 2002, SCIENCE, V298, P1039, DOI 10.1126/science.1076997
   Czermin B, 2002, CELL, V111, P185, DOI 10.1016/S0092-8674(02)00975-3
   DAntonio M, 2006, GLIA, V53, P501, DOI 10.1002/glia.20309
   Decker L, 2006, J NEUROSCI, V26, P9771, DOI 10.1523/JNEUROSCI.0716-06.2006
   Ghislain J, 2002, DEVELOPMENT, V129, P155
   Guertin AD, 2005, J NEUROSCI, V25, P3478, DOI 10.1523/JNEUROSCI.3766-04.2005
   Hawkins PG, 2008, CELL CYCLE, V7, P602, DOI 10.4161/cc.7.5.5522
   He Y, 2010, NAT NEUROSCI, V13, P1472, DOI 10.1038/nn.2686
   Jang SW, 2010, J NEUROCHEM, V115, P1409, DOI 10.1111/j.1471-4159.2010.07045.x
   Janowski BA, 2006, NAT STRUCT MOL BIOL, V13, P787, DOI 10.1038/nsmb1140
   Jeon Y, 2011, CELL, V146, P119, DOI 10.1016/j.cell.2011.06.026
   Kassardjian A, 2012, PLOS ONE, V7, P0, DOI 10.1371/journal.pone.0050645
   Kim DH, 2008, P NATL ACAD SCI USA, V105, P16230, DOI 10.1073/pnas.0808830105
   Klase Z, 2007, BMC MOL BIOL, V8, P0, DOI 10.1186/1471-2199-8-63
   Le N, 2005, P NATL ACAD SCI USA, V102, P2596, DOI 10.1073/pnas.0407836102
   Li H, 2009, BIOINFORMATICS, V25, P2078, DOI 10.1093/bioinformatics/btp352
   Liao Y, 2014, BIOINFORMATICS, V30, P923, DOI 10.1093/bioinformatics/btt656
   Lu J, 2009, NUCLEIC ACIDS RES, V37, P0, DOI 10.1093/nar/gkp482
   Makhlouf M, 2014, NAT COMMUN, V5, P0, DOI 10.1038/ncomms5878
   Mercer TR, 2008, P NATL ACAD SCI USA, V105, P716, DOI 10.1073/pnas.0706729105
   Morris KV, 2009, OLIGONUCLEOTIDES, V19, P299, DOI 10.1089/oli.2009.0212
   Mortazavi A, 2008, NAT METHODS, V5, P621, DOI 10.1038/nmeth.1226
   Müller J, 2002, CELL, V111, P197, DOI 10.1016/S0092-8674(02)00976-5
   Murphy P, 1996, DEVELOPMENT, V122, P2847
   Nagarajan R, 2001, NEURON, V30, P355, DOI 10.1016/S0896-6273(01)00282-3
   Newbern JM, 2011, NEURON, V69, P91, DOI 10.1016/j.neuron.2010.12.003
   OShea TM, 2015, ADV MATER, V27, P65, DOI 10.1002/adma.201403724
   Omoto S, 2005, J GEN VIROL, V86, P751, DOI 10.1099/vir.0.80449-0
   Palazzo AF, 2015, FRONT GENET, V6, P0, DOI 10.3389/fgene.2015.00002
   Parkinson DB, 2008, J CELL BIOL, V181, P625, DOI 10.1083/jcb.200803013
   Poitelon Y, 2016, NAT NEUROSCI, V19, P879, DOI 10.1038/nn.4316
   Quek XC, 2015, NUCLEIC ACIDS RES, V43, PD168, DOI 10.1093/nar/gku988
   Ramsköld D, 2009, PLOS COMPUT BIOL, V5, P0, DOI 10.1371/journal.pcbi.1000598
   RANGNEKAR VM, 1990, NUCLEIC ACIDS RES, V18, P2749, DOI 10.1093/nar/18.9.2749
   Rizkallah R, 2009, MOL BIOL CELL, V20, P4766, DOI 10.1091/mbc.E09-04-0264
   Robinson JT, 2011, NAT BIOTECHNOL, V29, P24, DOI 10.1038/nbt.1754
   Simon MD, 2011, P NATL ACAD SCI USA, V108, P20497, DOI 10.1073/pnas.1113536108
   Smale ST, 2003, ANNU REV BIOCHEM, V72, P449, DOI 10.1146/annurev.biochem.72.121801.161520
   Stassart RM, 2013, NAT NEUROSCI, V16, P48, DOI 10.1038/nn.3281
   Svaren J, 2008, GLIA, V56, P1541, DOI 10.1002/glia.20767
   Tan YL, 2009, BMC MOL BIOL, V10, P0, DOI 10.1186/1471-2199-10-12
   Taveggia C, 2005, NEURON, V47, P681, DOI 10.1016/j.neuron.2005.08.017
   Timmerman V, 1999, NEUROLOGY, V52, P1827, DOI 10.1212/WNL.52.9.1827
   TOPILKO P, 1994, NATURE, V371, P796, DOI 10.1038/371796a0
   Uhler JP, 2007, P NATL ACAD SCI USA, V104, P8011, DOI 10.1073/pnas.0702431104
   Verheijen MHG, 2003, GENE DEV, V17, P2450, DOI 10.1101/gad.1116203
   Volders PJ, 2015, NUCLEIC ACIDS RES, V43, PD174, DOI 10.1093/nar/gku1060
   Volders PJ, 2013, NUCLEIC ACIDS RES, V41, PD246, DOI 10.1093/nar/gks915
   Warner LE, 1998, NAT GENET, V18, P382, DOI 10.1038/ng0498-382
   Wu TD, 2010, BIOINFORMATICS, V26, P873, DOI 10.1093/bioinformatics/btq057
   Yoon JH, 2015, BIOCHIMIE, V117, P15, DOI 10.1016/j.biochi.2015.03.001
   Zorick TS, 1996, MOL CELL NEUROSCI, V8, P129, DOI 10.1006/mcne.1996.0052
NR 57
TC 29
Z9 31
U1 1
U2 16
PU CELL PRESS
PI CAMBRIDGE
PA 50 HAMPSHIRE ST, FLOOR 5, CAMBRIDGE, MA 02139 USA
SN 2211-1247
EI 
J9 CELL REP
JI Cell Reports
PD AUG 22
PY 2017
VL 20
IS 8
BP 1950
EP 1963
DI 10.1016/j.celrep.2017.07.068
PG 14
WC Cell Biology
SC Cell Biology
GA FE3ZN
UT WOS:000408154300018
PM 28834756
DA 2025-07-17
ER

PT J
AU Tao, J
   Hu, Y
   Wang, SJ
   Zhang, JM
   Liu, X
   Gou, ZY
   Cheng, H
   Liu, QQ
   Zhang, QQ
   You, SL
   Gou, ML
AF Tao, Jie
   Hu, Yu
   Wang, Shujuan
   Zhang, Jiumeng
   Liu, Xuan
   Gou, Zhiyuan
   Cheng, Hao
   Liu, Qianqi
   Zhang, Qianqian
   You, Shenglan
   Gou, Maling
TI A 3D-engineered porous conduit for peripheral nerve repair
SO SCIENTIFIC REPORTS
LA English
DT Article
ID guidance conduits; regeneration; hydrogel; cryogel; guide; channels; release
AB End-to-end neurorrhaphy is the most commonly used method for treating peripheral nerve injury. However, only 50% of patients can regain useful function after treating with neurorrhaphy. Here, we constructed a 3D-engineered porous conduit to promote the function recovery of the transected peripheral nerve after neurorrhaphy. The conduit that consisted of a gelatin cryogel was prepared by molding with 3D-printed moulds. Due to its porous structure and excellent mechanical properties, this conduit could be collapsed by the mechanical force and resumed its original shape after absorption of normal saline. This shape-memory property allowed a simply surgery process for installing the conduits. Moreover, the biodegradable conduit could prevent the infiltration of fibroblasts and reduce the risk of scar tissue, which could provide an advantageous environment for nerve regeneration. The efficiency of the conduits in assisting peripheral nerve regeneration after neurorrhaphy was evaluated in a rat sciatic nerve transected model. Results indicated that conduits significantly benefitted the recovery of the transected peripheral nerve after end-to-end neurorrhaphy on the static sciatic index ( SSI), electrophysiological results and the re-innervation of the gastrocnemius muscle. This work demonstrates a biodegradable nerve conduit that has potentially clinical application in promoting the neurorrhaphy.
C1 [Tao, Jie; Wang, Shujuan; Zhang, Jiumeng; Liu, Xuan; Gou, Zhiyuan; Cheng, Hao; Liu, Qianqi; Zhang, Qianqian; You, Shenglan; Gou, Maling] Sichuan Univ, West China Hosp, State Key Lab Biotherapy, Chengdu, Sichuan Provinc, Peoples R China.
   [Tao, Jie; Wang, Shujuan; Zhang, Jiumeng; Liu, Xuan; Gou, Zhiyuan; Cheng, Hao; Liu, Qianqi; Zhang, Qianqian; You, Shenglan; Gou, Maling] Sichuan Univ, West China Hosp, Ctr Canc, Chengdu, Sichuan Provinc, Peoples R China.
   [Tao, Jie; Wang, Shujuan; Zhang, Jiumeng; Liu, Xuan; Gou, Zhiyuan; Cheng, Hao; Liu, Qianqi; Zhang, Qianqian; You, Shenglan; Gou, Maling] Collaborat Innovat Ctr Biotherapy, Chengdu, Sichuan Provinc, Peoples R China.
   [Tao, Jie] Sichuan Univ, Sch Mat Sci & Engn, Chengdu, Sichuan Provinc, Peoples R China.
   [Hu, Yu] Sichuan Univ, West China Hosp, Dept Neurosurg, Chengdu, Sichuan Provinc, Peoples R China.
   [Wang, Shujuan] Sinopharm A THINK Pharmaceut Co Ltd, Changchun, Jilin Province, Peoples R China.
C3 Sichuan University; Sichuan University; Sichuan University; Sichuan University
RP Gou, ML (corresponding author), Sichuan Univ, West China Hosp, State Key Lab Biotherapy, Chengdu, Sichuan Provinc, Peoples R China.; Gou, ML (corresponding author), Sichuan Univ, West China Hosp, Ctr Canc, Chengdu, Sichuan Provinc, Peoples R China.; Gou, ML (corresponding author), Collaborat Innovat Ctr Biotherapy, Chengdu, Sichuan Provinc, Peoples R China.
EM goumaling@scu.edu.cn
FU National High Technology Research and Development Program ("863" Program) of China [2015AA020303]; Outstanding Young Scholars Research Fund of Sichuan University [2014SCU04A12]
CR AIGNER L, 1995, CELL, V83, P269, DOI 10.1016/0092-8674(95)90168-X
   Ao Q, 2006, J BIOMED MATER RES A, V77A, P11, DOI 10.1002/jbm.a.30593
   Bell JHA, 2012, TISSUE ENG PART B-RE, V18, P116, DOI 10.1089/ten.TEB.2011.0498
   Bencherif SA, 2015, NAT COMMUN, V6, P0, DOI 10.1038/ncomms8556
   Bencherif SA, 2012, P NATL ACAD SCI USA, V109, P19590, DOI 10.1073/pnas.1211516109
   Boere KWM, 2014, ACTA BIOMATER, V10, P2602, DOI 10.1016/j.actbio.2014.02.041
   Bozkurt A, 2012, BIOMATERIALS, V33, P1363, DOI 10.1016/j.biomaterials.2011.10.069
   Chang JY, 2007, MACROMOL BIOSCI, V7, P500, DOI 10.1002/mabi.200600257
   Chiono V, 2015, PROG NEUROBIOL, V131, P87, DOI 10.1016/j.pneurobio.2015.06.001
   Christman KL, 2004, J AM COLL CARDIOL, V44, P654, DOI 10.1016/j.jacc.2004.04.040
   Dainiak MB, 2010, BIOMATERIALS, V31, P67, DOI 10.1016/j.biomaterials.2009.09.029
   Feng X, 2015, BIOMED RES INT, V2015, P0, DOI 10.1155/2015/627923
   Fukunaka Y, 2002, J CONTROL RELEASE, V80, P333, DOI 10.1016/S0168-3659(02)00026-3
   Gaowa A, 2014, J CONTROL RELEASE, V176, P1, DOI 10.1016/j.jconrel.2013.12.021
   Göppert B, 2016, SMALL, V12, P3985, DOI 10.1002/smll.201600683
   Gou ML, 2014, NAT COMMUN, V5, P0, DOI 10.1038/ncomms4774
   Gu XS, 2014, BIOMATERIALS, V35, P6143, DOI 10.1016/j.biomaterials.2014.04.064
   Hsu SH, 2011, BIOMATERIALS, V32, P3764, DOI 10.1016/j.biomaterials.2011.01.065
   Hsueh YY, 2014, BIOMATERIALS, V35, P2234, DOI 10.1016/j.biomaterials.2013.11.081
   Hu Y, 2016, SCI REP-UK, V6, P0, DOI 10.1038/srep32184
   Huang C, 2015, ACS APPL MATER INTER, V7, P7189, DOI 10.1021/am509227t
   Johnson BN, 2015, ADV FUNCT MATER, V25, P6205, DOI 10.1002/adfm.201501760
   Kehoe S, 2012, INJURY, V43, P553, DOI 10.1016/j.injury.2010.12.030
   Konishi M, 2005, J CONTROL RELEASE, V103, P7, DOI 10.1016/j.jconrel.2004.11.014
   Kumar A, 2010, NAT PROTOC, V5, P1737, DOI 10.1038/nprot.2010.135
   Leary RJ, 2010, SCI TRANSL MED, V2, P0, DOI 10.1126/scitranslmed.3000702
   Lee S K, 2000, J AM ACAD ORTHOP SURG, V8, P243
   Men K, 2012, NANOSCALE, V4, P6425, DOI 10.1039/c2nr31592k
   Ngeow WC, 2010, ORAL SURG ORAL MED O, V109, P357, DOI 10.1016/j.tripleo.2009.06.030
   Oh SH, 2008, BIOMATERIALS, V29, P1601, DOI 10.1016/j.biomaterials.2007.11.036
   Pabari A, 2010, J PLAST RECONSTR AES, V63, P1941, DOI 10.1016/j.bjps.2009.12.010
   Pfister Bryan J, 2011, CRITICAL REVIEWS IN BIOMEDICAL ENGINEERING, V39, P81, DOI 10.1615/CritRevBiomedEng.v39.i2.20
   Pinho AC, 2016, ADV HEALTHC MATER, V3, P1001
   Plieva FM, 2008, SOFT MATTER, V4, P2418, DOI 10.1039/b804105a
   Plieva FM, 2008, TRENDS MICROBIOL, V16, P543, DOI 10.1016/j.tim.2008.08.005
   Scheib J, 2013, NAT REV NEUROL, V9, P668, DOI 10.1038/nrneurol.2013.227
   Tripathi A, 2011, MACROMOL BIOSCI, V11, P22, DOI 10.1002/mabi.201000286
   Wan Y, 2015, POLYM DEGRAD STABIL, V119, P46, DOI 10.1016/j.polymdegradstab.2015.05.004
   Wu H, 2015, J MECH BEHAV BIOMED, V50, P192, DOI 10.1016/j.jmbbm.2015.06.016
   Xie HJ, 2015, ADV HEALTHC MATER, V4, P2195, DOI 10.1002/adhm.201500355
   Yang Y, 2007, BIOMATERIALS, V28, P5526, DOI 10.1016/j.biomaterials.2007.09.001
   Yu YL, 2015, AM J TRANSL RES, V7, P53
   Zhu W, 2016, CURR OPIN BIOTECH, V40, P103, DOI 10.1016/j.copbio.2016.03.014
NR 43
TC 59
Z9 67
U1 3
U2 95
PU NATURE PORTFOLIO
PI BERLIN
PA HEIDELBERGER PLATZ 3, BERLIN, 14197, GERMANY
SN 2045-2322
EI 
J9 SCI REP-UK
JI Sci Rep
PD APR 12
PY 2017
VL 7
IS 
BP 
EP 
DI 10.1038/srep46038
PG 13
WC Multidisciplinary Sciences
SC Science & Technology - Other Topics
GA ER7DU
UT WOS:000398971200001
PM 28401914
DA 2025-07-17
ER

PT J
AU Lan, SM
   Yang, CC
   Lee, CL
   Lee, JS
   Jou, IM
AF Lan, Sheng-Min
   Yang, Cheng-Chang
   Lee, Chia-Lung
   Lee, Jung-Shun
   Jou, I-Ming
TI The effect of molecular weight and concentration of hyaluronan on the recovery of the rat sciatic nerve sustaining acute traumatic injury
SO BIOMEDICAL MATERIALS
LA English
DT Article
DE hyaluronan; molecular weight; nerve regeneration; peripheral nerve
ID spinal-cord-injury; peripheral-nerve; wallerian degeneration; functional recovery; schwann-cells; regeneration; acid; system; hydrogel; delivery
AB Acute traumatic peripheral nerve injury remains a significant clinical issue affecting mostly young individuals and their productivity in spite of advances in current medicine. Hyaluronan has been explored in this scenario for its anti-adhesive and high biocompatibility properties for decades. The molecular weight and concentration of the locally applied hyaluronan has been overlooked and not optimized. We used different molecular weights and concentrations of hyaluronan in a rat sciatic nerve crush injury model and found better overall outcomes with high molecular weight (3000 kDa) hyaluronan. The anti-inflammatory effect of the higher molecular weight hyaluronan may have a more favorable effect. We conclude that the optimization of hyaluronan is necessary when incorporating hyaluronan in the engineering of biomaterials for use in acute traumatic peripheral nerve injury.
C1 [Lan, Sheng-Min] Natl Cheng Kung Univ Hosp, Dept Orthoped, Dou Liou Branch, Yunlin 640, Taiwan.
   [Lan, Sheng-Min; Lee, Chia-Lung] Natl Cheng Kung Univ Hosp, Dept Orthopaed, Tainan 704, Taiwan.
   [Yang, Cheng-Chang] Natl Cheng Kung Univ, Coll Med, Inst Basic Med Sci, Tainan 701, Taiwan.
   [Lee, Jung-Shun] Natl Cheng Kung Univ, Coll Med, Natl Cheng Kung Univ Hosp, Div Neurosurg,Dept Surg, Tainan 704, Taiwan.
   [Jou, I-Ming] I Shou Univ, E Da Hosp, Dept Orthoped, Kaohsiung 824, Taiwan.
C3 National Cheng Kung University; National Cheng Kung University Hospital; National Cheng Kung University; National Cheng Kung University Hospital; National Cheng Kung University; National Cheng Kung University; National Cheng Kung University Hospital; E-Da Hospital; I Shou University
RP Jou, IM (corresponding author), I Shou Univ, E Da Hosp, Dept Orthoped, Kaohsiung 824, Taiwan.
EM ed109325@edah.org.tw
CR Ali M, 2012, ANAL BIOANAL CHEM, V402, P1269, DOI 10.1007/s00216-011-5531-0
   BRIDGE PM, 1994, EXP NEUROL, V127, P284, DOI 10.1006/exnr.1994.1104
   Campana WM, 2007, BRAIN BEHAV IMMUN, V21, P522, DOI 10.1016/j.bbi.2006.12.008
   Chan KM, 2014, EXP NEUROL, V261, P826, DOI 10.1016/j.expneurol.2014.09.006
   Cowman MK, 2015, FRONT IMMUNOL, V6, P0, DOI 10.3389/fimmu.2015.00261
   Evans-Jones G, 2003, ARCH DIS CHILD-FETAL, V88, P185, DOI 10.1136/fn.88.3.F185
   FU SY, 1995, J NEUROSCI, V15, P3876
   Goldberg Victor M, 2010, J PAIN RES, V3, P51, DOI 10.2147/JPR.S4733
   Inserra MM, 1998, MICROSURG, V18, P119, DOI 10.1002/(SICI)1098-2752(1998)18:2<119::AID-MICR10>3.0.CO;2-0
   Jou IM, 2007, SPINE, V32, P2111, DOI 10.1097/BRS.0b013e3181453fa5
   Jou IM, 2004, SPINE, V29, P147, DOI 10.1097/01.BRS.0000107228.17075.B9
   Karbownik MS, 2013, PHARMACOL REP, V65, P1056, DOI 10.1016/S1734-1140(13)71465-8
   Lan SM, 2015, J BIOMED MATER RES B, V103, P718, DOI 10.1002/jbm.b.33251
   LIU HM, 1995, J NEUROPATH EXP NEUR, V54, P487, DOI 10.1097/00005072-199507000-00002
   Martinez AMB, 1998, J SUBMICR CYTOL PATH, V30, P451
   Martinez Ana Maria Blanco, 2014, WORLD J STEM CELLS, V6, P179, DOI 10.4252/wjsc.v6.i2.179
   Mohammad JA, 2000, ANN PLAS SURG, V44, P59, DOI 10.1097/00000637-200044010-00010
   Murinson BB, 2005, J NEUROSCI, V25, P1179, DOI 10.1523/JNEUROSCI.1372-04.2005
   Noble J, 1998, J TRAUMA, V45, P116, DOI 10.1097/00005373-199807000-00025
   Özgenel GY, 2003, MICROSURG, V23, P575, DOI 10.1002/micr.10209
   Park JS, 2011, CLIN ORTHOP SURG, V3, P315, DOI 10.4055/cios.2011.3.4.315
   Park J, 2010, J BIOMED MATER RES A, V93A, P1091, DOI 10.1002/jbm.a.32519
   PELLEGRINO RG, 1986, J NEUROCYTOL, V15, P17, DOI 10.1007/BF02057901
   Barreiros VCP, 2014, GROWTH FACTORS, V32, P164, DOI 10.3109/08977194.2014.952727
   Petrey AC, 2014, FRONT IMMUNOL, V5, P0, DOI 10.3389/fimmu.2014.00101
   Robinson Lawrence R, 2004, SUPPL CLIN NEUROPHYSIOL, V57, P173
   Ruppert SM, 2014, IMMUNOL RES, V58, P186, DOI 10.1007/s12026-014-8495-2
   Sarikcioglu L, 2009, FOLIA MORPHOL, V68, P1
   SECKEL BR, 1995, J NEUROSCI RES, V40, P318, DOI 10.1002/jnr.490400305
   Seddon HJ, 1942, BRIT MED J, V1942, P237, DOI 10.1136/bmj.2.4260.237
   Stern R, 2006, EUR J CELL BIOL, V85, P699, DOI 10.1016/j.ejcb.2006.05.009
   STOLL G, 1989, J NEUROCYTOL, V18, P671, DOI 10.1007/BF01187086
   SUNDERLAND S, 1947, ARCH NEURO PSYCHIATR, V58, P251, DOI 10.1001/archneurpsyc.1947.02300320002001
   SUNDERLAND S, 1951, BRAIN, V74, P491, DOI 10.1093/brain/74.4.491
   Vistejnova L, 2014, CYTOKINE, V70, P97, DOI 10.1016/j.cyto.2014.07.006
   Wang J, 2015, NEUROCHEM RES, V40, P98, DOI 10.1007/s11064-014-1470-4
   Wang KK, 1998, MICROSURG, V18, P270, DOI 10.1002/(SICI)1098-2752(1998)18:4<270::AID-MICR11>3.0.CO;2-V
   Wang YF, 2012, BIOMATERIALS, V33, P2681, DOI 10.1016/j.biomaterials.2011.12.031
   Yamanokuchi Hiroko, 2012, KOKUBYO GAKKAI ZASSHI, V79, P100
   Zhai QW, 2003, NEURON, V39, P217, DOI 10.1016/S0896-6273(03)00429-X
NR 40
TC 4
Z9 4
U1 0
U2 12
PU IOP PUBLISHING LTD
PI BRISTOL
PA TEMPLE CIRCUS, TEMPLE WAY, BRISTOL BS1 6BE, ENGLAND
SN 1748-6041
EI 1748-605X
J9 BIOMED MATER
JI Biomed. Mater.
PD AUG 25
PY 2017
VL 12
IS 4
BP 
EP 
DI 10.1088/1748-605X/aa6f1a
PG 12
WC Engineering, Biomedical; Materials Science, Biomaterials
SC Engineering; Materials Science
GA FD6PS
UT WOS:000407651000003
PM 28812542
DA 2025-07-17
ER

PT J
AU Wu, XL
   He, LM
   Li, W
   Li, H
   Wong, WM
   Ramakrishna, S
   Wu, WT
AF Wu, Xiaoli
   He, Liumin
   Li, Wen
   Li, Heng
   Wong, Wai-Man
   Ramakrishna, Seeram
   Wu, Wutian
TI Functional self-assembling peptide nanofiber hydrogel for peripheral nerve regeneration
SO REGENERATIVE BIOMATERIALS
LA English
DT Article
DE Peripheral nerve regeneration; self-assembling peptide; IKVAV; RGD; nanofibrous hydrogel
ID experimental strategy; scaffolds; cultures; degeneration; recovery; release; repair; cells
AB Peripheral nerves are fragile and easily damaged, usually resulting in nervous tissue loss, motor and sensory function loss. Advances in neuroscience and engineering have been significantly contributing to bridge the damage nerve and create permissive environment for axonal regrowth across lesions. We have successfully designed two self-assembling peptides by modifying RADA 16-I with two functional motifs IKVAV and RGD. Nanofiber hydrogel formed when combing the two neutral solutions together, defined as RADA 16-Mix that overcomes the main drawback of RADA16-I associated with low pH. In the present study, we transplanted the RADA 16-Mix hydrogel into the transected rat sciatic nerve gap and effect on axonal regeneration was examined and compared with the traditional RADA16-I hydrogel. The regenerated nerves were found to grow along the walls of the large cavities formed in the graft of RADA16-I hydrogel, while the nerves grew into the RADA 16-Mix hydrogel toward distal position. RADA 16-Mix hydrogel induced more axons regeneration and Schwann cells immigration than RADA16-I hydrogel, resulting in better functional recovery as determined by the gait-stance duration percentage and the formation of new neuromuscular junction structures. Therefore, our results indicated that the functional SAP RADA16-Mix nanofibrous hydrogel provided a better environment for peripheral nerve regeneration than RADA16-I hydrogel and could be potentially used in peripheral nerve injury repair.
C1 [Wu, Xiaoli; He, Liumin; Li, Wen; Li, Heng; Wong, Wai-Man; Wu, Wutian] Univ Hong Kong, Dept Anat, Sch Biomed Sci, LKS Fac Med, 21 Sassoon Rd, Hong Kong, Peoples R China.
   [He, Liumin] Univ Hong Kong, State Key Lab, Brain & Cognit Sci, Li Ka Shing Fac Med, 21 Sassoon Rd, Hong Kong, Peoples R China.
   [Ramakrishna, Seeram; Wu, Wutian] Jinan Univ, Joint Lab, Jinan, Peoples R China.
   [Ramakrishna, Seeram; Wu, Wutian] Jinan Univ, Univ Hong Kong, GHM Inst CNS Regenerat, 601 Huangpu Ave W, Guangzhou 510632, Guangdong, Peoples R China.
   [Ramakrishna, Seeram] Natl Univ Singapore, Dept Mech Engn, Fac Engn, Ctr Nanofibers & Nanotechnol, Singapore 117576, Singapore.
C3 University of Hong Kong; University of Hong Kong; University of Jinan; University of Hong Kong; Jinan University; National University of Singapore
RP Wu, WT (corresponding author), Univ Hong Kong, Dept Anat, Sch Biomed Sci, LKS Fac Med, 21 Sassoon Rd, Hong Kong, Peoples R China.; Wu, WT (corresponding author), Jinan Univ, Joint Lab, Jinan, Peoples R China.; Wu, WT (corresponding author), Jinan Univ, Univ Hong Kong, GHM Inst CNS Regenerat, 601 Huangpu Ave W, Guangzhou 510632, Guangdong, Peoples R China.
EM wtwu@hkucc.hku.hk
FU National Program on Key Basic Research Project (973 Program) [2014CB542205]; Hong Kong RGC grant [17124514]; Foundation for Distinguished Young Talents in Higher Education of Guangdong [Yq2013023]; Pearl River Nova Program of Guangzhou [2014J2200001]; China Postdoctoral Science Foundation [2013M540684]; Leading Talents of Guangdong Province [87014002]; National Natural Science Foundation of China [51103062]; Hong Kong Scholars Program [XJ2012024]
CR Coleman MP, 2010, ANNU REV NEUROSCI, V33, P245, DOI 10.1146/annurev-neuro-060909-153248
   Ellis-Behnke RG, 2006, NANOMED-NANOTECHNOL, V2, P207, DOI 10.1016/j.nano.2006.08.001
   Faroni A, 2015, ADV DRUG DELIVER REV, V82-83, P160, DOI 10.1016/j.addr.2014.11.010
   Gelain F, 2006, PLOS ONE, V1, P0, DOI 10.1371/journal.pone.0000119
   Gelain F, 2010, J CONTROL RELEASE, V145, P231, DOI 10.1016/j.jconrel.2010.04.026
   Gordon T, 2003, J PERIPHER NERV SYST, V8, P236, DOI 10.1111/j.1085-9489.2003.03029.x
   Grinsell D, 2014, BIOMED RES INT, V2014, P0, DOI 10.1155/2014/698256
   Guo HD, 2012, BIOCHEM BIOPH RES CO, V424, P105, DOI 10.1016/j.bbrc.2012.06.080
   Guo J, 2007, NANOMED-NANOTECHNOL, V3, P311, DOI 10.1016/j.nano.2007.09.003
   He LM, 2010, ACTA BIOMATER, V6, P2960, DOI 10.1016/j.actbio.2010.02.039
   Hermann PM, 2008, J EXP BIOL, V211, P491, DOI 10.1242/jeb.013102
   Holmes TC, 2002, TRENDS BIOTECHNOL, V20, P16, DOI 10.1016/S0167-7799(01)01840-6
   Koh HS, 2010, J NEURAL ENG, V7, P0, DOI 10.1088/1741-2560/7/4/046003
   Koutsopoulos S, 2013, ACTA BIOMATER, V9, P5162, DOI 10.1016/j.actbio.2012.09.010
   Koutsopoulos S, 2009, P NATL ACAD SCI USA, V106, P4623, DOI 10.1073/pnas.0807506106
   LEFCORT F, 1992, DEVELOPMENT, V116, P767
   Liu GY, 2015, NEURAL REGEN RES, V10, P996, DOI 10.4103/1673-5374.158368
   Liu WQ, 2009, NEUROBIOL DIS, V34, P11, DOI 10.1016/j.nbd.2008.11.012
   Liu X, 2013, ACTA BIOMATER, V9, P6798, DOI 10.1016/j.actbio.2013.01.027
   Ribeiro-Resende VT, 2009, BIOMATERIALS, V30, P5251, DOI 10.1016/j.biomaterials.2009.07.007
   Schmidt CE, 2003, ANNU REV BIOMED ENG, V5, P293, DOI 10.1146/annurev.bioeng.5.011303.120731
   Silver J, 2004, NAT REV NEUROSCI, V5, P146, DOI 10.1038/nrn1326
   Sun YQ, 2016, ACS APPL MATER INTER, V8, P2348, DOI 10.1021/acsami.5b11473
   WALKER JL, 1994, J NEUROSCI METH, V52, P47, DOI 10.1016/0165-0270(94)90054-X
   Waller A, 1850, PHIL T R SOC LOND, V140, P423, DOI 10.1098/RSTL.1850.0021
   Wu SF, 2003, J NEUROSCI RES, V72, P343, DOI 10.1002/jnr.10587
   Zhang SG, 2005, SEMIN CANCER BIOL, V15, P413, DOI 10.1016/j.semcancer.2005.05.007
   ZHANG SG, 1993, P NATL ACAD SCI USA, V90, P3334, DOI 10.1073/pnas.90.8.3334
   Zochodne DW, 2008, NEUROBIOLOGY OF PERIPHERAL NERVE REGENERATION, V0, PP1, DOI 10.1017/CBO9780511541759
NR 29
TC 71
Z9 83
U1 8
U2 143
PU OXFORD UNIV PRESS
PI OXFORD
PA GREAT CLARENDON ST, OXFORD OX2 6DP, ENGLAND
SN 2056-3418
EI 2056-3426
J9 REGEN BIOMATER
JI Regen. Biomater.
PD FEB 15
PY 2017
VL 4
IS 1
BP 21
EP 30
DI 10.1093/rb/rbw034
PG 10
WC Materials Science, Biomaterials
SC Materials Science
GA EP3CL
UT WOS:000397260000003
PM 28149526
DA 2025-07-17
ER

PT J
AU Du, JR
   Liu, JH
   Yao, SL
   Mao, HQ
   Peng, J
   Sun, X
   Cao, Z
   Yang, YD
   Xiao, B
   Wang, YG
   Tang, PF
   Wang, XM
AF Du, Jinrong
   Liu, Jianheng
   Yao, Shenglian
   Mao, Haiquan
   Peng, Jiang
   Sun, Xun
   Cao, Zheng
   Yang, Yongdong
   Xiao, Bo
   Wang, Yiguo
   Tang, Peifu
   Wang, Xiumei
TI Prompt peripheral nerve regeneration induced by a hierarchically aligned fibrin nanofiber hydrogel
SO ACTA BIOMATERIALIA
LA English
DT Article
DE Fibrin; Peripheral nerve regeneration; Hydrogel; Aligned topography; Soft stiffness
ID spinal-cord-injury; conduits; rat; scaffolds; repair; gaps; protocols; peroneal; fibers; sponge
AB Fibrin plays a crucial role in peripheral nerve regeneration, which could occur spontaneously in the format of longitudinally oriented fibrin cables during the initial stage of nerve regeneration. This fibrin cable can direct migration and proliferation of Schwann cells and axonal regrowth, which is very important to nerve regeneration. In the present study, we prepared a three-dimensional hierarchically aligned fibrin nanofiber hydrogel (AFG) through electrospinning and molecular self-assembly to resemble the architecture and biological function of the native fibrin cable. The AFG displayed a hierarchically aligned topography as well as low elasticity (similar to 1.5 kPa) that were similar to nerve extracellular matrix (ECM) and the native fibrin cable. Rapid, directional cell adhesion and migration of Schwann cells (SCs) and dorsal root ganglions were observed in vitro. The AFG was then used as a potential intraluminal substrate in a bio-engineered chitosan tube to bridge a 10-mm-long sciatic nerve gap in rats. We found that the AFG served as a beneficial microenvironment to support SCs cable formation and axonal regrowth within 2 weeks. Further histological and morphological analyses as well as electrophysiological and functional examinations were performed after AFG implantation for up to 12 weeks. The results from morphological analysis and electrophysiological examination indicated that regenerative outcomes achieved by our developed graft were close to those by an autologous nerve graft, but superior to those by hollow chitosan tubes (hCST) and random fibrin nanofiber hydrogel (RFG). Our results demonstrate that the AFG creates an instructive microenvironment by mimicking the native fibrin cable as well as the oriented and soft features of nerve ECM to accelerate axonal regrowth, thus showing great promising potential for applications in neural regeneration. Statement of Significance In peripheral nervous system defect repair, a wide variety of strategies have been proposed for preparing functionalized nerve guidance conduits (NGC) with more complex configurations to obtain optimal repair effects. Longitudinally oriented fibrin cables were reported to form spontaneously during the initial stages of peripheral nerve regeneration in an empty NGC, which can direct the migration and proliferation of Schwann cells and promote axonal regrowth. Therefore, based on the biomimetic idea, we prepared a three-dimensional hierarchically aligned fibrin nanofiber hydrogel (AFG) through electrospinning and molecular self-assembly, resembling the architecture and biological function of the native fibrin cable and serving as an intraluminal filling to accelerate axon regeneration. We found that the AFG was a beneficial microenvironment to support SCs cable formation and accelerate axonal regrowth with improved motor functional recovery. (C) 2017 Acta Materialia Inc. Published by Elsevier Ltd. All rights reserved.
C1 [Du, Jinrong; Yao, Shenglian; Cao, Zheng; Yang, Yongdong; Wang, Xiumei] Tsinghua Univ, Sch Mat Sci & Engn, State Key Lab New Ceram & Fine Proc, Beijing 100084, Peoples R China.
   [Liu, Jianheng; Tang, Peifu] Peoples Liberat Army Gen Hosp, Dept Orthoped, FuXing Rd 28th, Beijing 100853, Peoples R China.
   [Yao, Shenglian] Univ Sci & Technol Beijing, Sch Mat Sci & Engn, Beijing 100083, Peoples R China.
   [Mao, Haiquan] Johns Hopkins Univ, Dept Mat Sci & Engn, Baltimore, MD 21218 USA.
   [Peng, Jiang; Sun, Xun; Xiao, Bo; Wang, Yiguo] Peoples Liberat Army Gen Hosp, Beijing Key Lab Regenerat Med Orthoped, Key Lab Musculoskeletal Trauma & War Injuries, FuXing Rd 28th, Beijing 100853, Peoples R China.
   [Sun, Xun; Wang, Yiguo] Nankai Univ, Sch Med, Weijin Rd 94th, Tianjin 300071, Peoples R China.
C3 Tsinghua University; Chinese People's Liberation Army General Hospital; University of Science & Technology Beijing; Johns Hopkins University; Chinese People's Liberation Army General Hospital; Nankai University
RP Wang, XM (corresponding author), Tsinghua Univ, Sch Mat Sci & Engn, State Key Lab New Ceram & Fine Proc, Beijing 100084, Peoples R China.
EM wxm@mail.tsinghua.edu.cn
FU Tsinghua University Initiative Scientific Research Program [20161080091, 20131089199]
CR BAIN JR, 1989, PLAST RECONSTR SURG, V83, P129, DOI 10.1097/00006534-198901000-00024
   Balgude AP, 2001, BIOMATERIALS, V22, P1077, DOI 10.1016/S0142-9612(00)00350-1
   Carriel V, 2013, J NEURAL ENG, V10, P0, DOI 10.1088/1741-2560/10/2/026022
   Chiono V, 2009, INT REV NEUROBIOL, V87, P173, DOI 10.1016/S0074-7742(09)87009-8
   Costa LM, 2009, INT REV NEUROBIOL, V87, P127, DOI 10.1016/S0074-7742(09)87007-4
   Dalamagkas K, 2016, MAT SCI ENG C-MATER, V65, P425, DOI 10.1016/j.msec.2016.04.048
   Daly W, 2012, J R SOC INTERFACE, V9, P202, DOI 10.1098/rsif.2011.0438
   Flanagan LA, 2002, NEUROREPORT, V13, P2411, DOI 10.1097/00001756-200212200-00007
   Gu XS, 2014, BIOMATERIALS, V35, P6143, DOI 10.1016/j.biomaterials.2014.04.064
   Gu Y, 2014, BIOMATERIALS, V35, P2253, DOI 10.1016/j.biomaterials.2013.11.087
   Hill PS, 2011, TISSUE ENG PT A, V17, P1499, DOI 10.1089/ten.tea.2010.0184
   Hu XY, 2009, TISSUE ENG PT A, V15, P3297, DOI 10.1089/ten.tea.2009.0017
   Ishikawa N, 2007, J BIOMED MATER RES A, V83A, P33, DOI 10.1002/jbm.a.31126
   Kehoe S, 2012, INJURY, V43, P553, DOI 10.1016/j.injury.2010.12.030
   Kim YT, 2008, BIOMATERIALS, V29, P3117, DOI 10.1016/j.biomaterials.2008.03.042
   King VR, 2010, BIOMATERIALS, V31, P4447, DOI 10.1016/j.biomaterials.2010.02.018
   Li A, 2014, BIOMATERIALS, V35, P8780, DOI 10.1016/j.biomaterials.2014.06.049
   Mobasseri SA, 2014, BIOMED MATER, V9, P0, DOI 10.1088/1748-6041/9/5/055004
   Mobasseri SA, 2013, J MATER SCI-MATER M, V24, P1639, DOI 10.1007/s10856-013-4922-5
   Mukhatyar V, 2009, ADV MATER, V21, P4670
   Navarro X, 2009, INT REV NEUROBIOL, V87, P105, DOI 10.1016/S0074-7742(09)87006-2
   Ni HC, 2010, ACTA BIOMATER, V6, P2066, DOI 10.1016/j.actbio.2009.12.038
   Ray WZ, 2010, EXP NEUROL, V223, P77, DOI 10.1016/j.expneurol.2009.03.031
   Sedaghati T, 2014, NEW BIOTECHNOL, V31, P203, DOI 10.1016/j.nbt.2014.01.002
   Siemionow M, 2009, INT REV NEUROBIOL, V87, P141, DOI 10.1016/S0074-7742(09)87008-6
   Sun YQ, 2016, ACS APPL MATER INTER, V8, P2348, DOI 10.1021/acsami.5b11473
   Toba T, 2001, J BIOMED MATER RES, V58, P622, DOI 10.1002/jbm.1061
   Wang HB, 2010, ACTA BIOMATER, V6, P2970, DOI 10.1016/j.actbio.2010.02.020
   Wang Y, 2013, ACTA BIOMATER, V9, P7248, DOI 10.1016/j.actbio.2013.03.024
   Willerth SM, 2006, BIOMATERIALS, V27, P5990, DOI 10.1016/j.biomaterials.2006.07.036
   WILLIAMS LR, 1985, J COMP NEUROL, V231, P209, DOI 10.1002/cne.902310208
   WILLIAMS LR, 1987, J COMP NEUROL, V264, P284, DOI 10.1002/cne.902640211
   Yao L, 2010, BIOMATERIALS, V31, P5789, DOI 10.1016/j.biomaterials.2010.03.081
   Yao SL, 2016, NANOSCALE, V8, P10252, DOI 10.1039/c6nr01169a
   Zhang ZX, 2017, SCI REP-UK, V7, P0, DOI 10.1038/srep40017
NR 35
TC 141
Z9 157
U1 9
U2 314
PU ELSEVIER SCI LTD
PI OXFORD
PA THE BOULEVARD, LANGFORD LANE, KIDLINGTON, OXFORD OX5 1GB, OXON, ENGLAND
SN 1742-7061
EI 1878-7568
J9 ACTA BIOMATER
JI Acta Biomater.
PD JUN 15
PY 2017
VL 55
IS 
BP 296
EP 309
DI 10.1016/j.actbio.2017.04.010
PG 14
WC Engineering, Biomedical; Materials Science, Biomaterials
SC Engineering; Materials Science
GA EX7FU
UT WOS:000403414500022
PM 28412554
DA 2025-07-17
ER

PT J
AU Ramburrun, P
   Kumar, P
   Choonara, YE
   du Toit, LC
   Pillay, V
AF Ramburrun, Poornima
   Kumar, Pradeep
   Choonara, Yahya E.
   du Toit, Lisa C.
   Pillay, Viness
TI Design and characterization of neurodurable gellan-xanthan pH-responsive hydrogels for controlled drug delivery
SO EXPERT OPINION ON DRUG DELIVERY
LA English
DT Article
DE Polysaccharide gums; gellan gum; xanthan gum; nerve conduits; hydrogel; peripheral nerve injury; int erpenetrating network
ID peripheral-nerve regeneration; controlled-release; matrix tablets; conduits; systems; scaffolds; mechanisms; networks; behavior; beads
AB Objectives: The purpose of this study was to develop novel, porous neurodurable interpenetrating networks of gellan-xanthan hydrogel conduits intercalated with pristine polymethyl methacrylate (PMMA) particles for the sustained and concurrent release of two model compounds: bovine serum albumin (BSA) and diclofenac sodium. Methods: Hydrogel conduits were synthesized using a thermal-ionic crosslinking mechanism with direct incorporation of PMMA. The 15 formulations, generated using a Box-Behnken experimental design, were analyzed for drug release, swelling, erosion and textural properties. Results: The 15 formulations provided a near zero-order release of BSA (37-75% fractional release) and diclofenac sodium (14-22% fractional release) over 20 and 30 days, respectively, modulated via a combination of pH-responsive (pH 7.4) dissolution of the intercalated pristine polymer particles and the unique gelling and erosion properties imparted by the graded addition of xanthan gum to the hydrogel blend. The concentration-dependent intercalation of PMMA extended drug release rates and enhanced matrix resilience from 31% to 56%. Conclusions: The gellan-xanthan ratio variability and the pore-inducing effects of intercalated PMMA yielded a means for fine tuning the mechanical attributes of the hydrogel matrices, particularly matrix rigidity and flexibility, offering an appealing strategy for the design and development of synthetic bioactive-releasing peripheral nerve repair conduits.
C1 [Ramburrun, Poornima; Kumar, Pradeep; Choonara, Yahya E.; du Toit, Lisa C.; Pillay, Viness] Univ Witwatersrand, Wits Adv Drug Delivery Platform Res Unit, Dept Pharm & Pharmacol, Sch Therapeut Sci,Fac Hlth Sci, Johannesburg, South Africa.
C3 University of Witwatersrand
RP Pillay, V (corresponding author), Univ Witwatersrand, Wits Adv Drug Delivery Platform Res Unit, Dept Pharm & Pharmacol, Sch Therapeut Sci,Fac Hlth Sci, Johannesburg, South Africa.
EM viness.pillay@wits.ac.za
FU National Research Foundation (NRF) of South Africa
CR Aminabhavi TM, 2015, EXPERT OPIN DRUG DEL, V12, P669, DOI 10.1517/17425247.2014.974871
   Baumgartner S, 2008, EUR J PHARM BIOPHARM, V69, P698, DOI 10.1016/j.ejpb.2007.11.015
   Bergmann D, 2008, INT J BIOL MACROMOL, V43, P245, DOI 10.1016/j.ijbiomac.2008.06.001
   Bian YZ, 2009, BIOMATERIALS, V30, P217, DOI 10.1016/j.biomaterials.2008.09.036
   Bueno VB, 2013, CARBOHYD POLYM, V92, P1091, DOI 10.1016/j.carbpol.2012.10.062
   Catrina S, 2013, EUR J PHARM BIOPHARM, V85, P139, DOI 10.1016/j.ejpb.2013.03.030
   Chandrasekaran R, 1997, CARBOHYD POLYM, V32, P201, DOI 10.1016/S0144-8617(97)00007-6
   Coutinho DF, 2010, BIOMATERIALS, V31, P7494, DOI 10.1016/j.biomaterials.2010.06.035
   Coviello T, 2006, EXPERT OPIN DRUG DEL, V3, P395, DOI 10.1517/17425247.3.3.395
   Cunha C, 2011, NANOMED-NANOTECHNOL, V7, P50, DOI 10.1016/j.nano.2010.07.004
   Dalton P, 2008, ACAD PR SER BIOM ENG, V0, PP611, DOI 10.1016/B978-0-12-370869-4.00020-3
   Dário AF, 2011, CARBOHYD POLYM, V84, P669, DOI 10.1016/j.carbpol.2010.12.047
   Dash S, 2010, ACTA POL PHARM, V67, P217
   Dinis TM, 2015, J MECH BEHAV BIOMED, V41, P43, DOI 10.1016/j.jmbbm.2014.09.029
   Elmowafy E, 2008, AAPS PHARMSCITECH, V9, P1230, DOI 10.1208/s12249-008-9155-4
   Faria S, 2011, CARBOHYD POLYM, V86, P469, DOI 10.1016/j.carbpol.2011.04.063
   Fu Y, 2010, EXPERT OPIN DRUG DEL, V7, P429, DOI 10.1517/17425241003602259
   Garg T, 2014, EXPERT OPIN DRUG DEL, V11, P767, DOI 10.1517/17425247.2014.891014
   Groen JC, 2003, MICROPOR MESOPOR MAT, V60, P1, DOI 10.1016/S1387-1811(03)00339-1
   Jaipal A, 2013, COLLOID SURFACE B, V111, P644, DOI 10.1016/j.colsurfb.2013.06.052
   Kehoe S, 2012, INJURY, V43, P553, DOI 10.1016/j.injury.2010.12.030
   Madduri S, 2012, J CONTROL RELEASE, V161, P274, DOI 10.1016/j.jconrel.2011.11.036
   Mady O, 2013, INT RES J PHARM APP SCI, V0, P56
   Maity S, 2014, INT J BIOL MACROMOL, V68, P78, DOI 10.1016/j.ijbiomac.2014.04.036
   Malafaya PB, 2007, ADV DRUG DELIVER REV, V59, P207, DOI 10.1016/j.addr.2007.03.012
   Mastropietro DJ, 2012, EXPERT OPIN DRUG DEL, V9, P71, DOI 10.1517/17425247.2012.641950
   Matricardi P, 2013, ADV DRUG DELIVER REV, V65, P1172, DOI 10.1016/j.addr.2013.04.002
   Pongjanyakul T, 2007, INT J PHARMACEUT, V331, P61, DOI 10.1016/j.ijpharm.2006.09.011
   Ramburrun P, 2015, INT J PHARMACEUT, V479, P189, DOI 10.1016/j.ijpharm.2014.12.059
   Ramburrun P, 2014, BIOMED RES INT, V2014, P0, DOI 10.1155/2014/132350
   Siepmann J, 2012, ADV DRUG DELIVER REV, V64, P163, DOI 10.1016/j.addr.2012.09.028
   Siepmann J, 2011, INT J PHARMACEUT, V418, P1, DOI 10.1016/j.ijpharm.2011.07.030
   SING KSW, 1985, PURE APPL CHEM, V57, P603, DOI 10.1351/pac198557040603
   Singh Anupama, 2011, POLIM MED, V41, P73
   Strauch RJ, 2013, J HAND SURG-AM, V38A, P1252, DOI 10.1016/j.jhsa.2013.02.034
   Tang J, 2001, CARBOHYD POLYM, V44, P197, DOI 10.1016/S0144-8617(00)00220-4
   Thoenen H, 2002, NAT NEUROSCI, V5, P1046, DOI 10.1038/nn938
   Verma A, 2012, ARCHIVES DES SCIENCES, V65, P75
   Yang F, 2013, EUR FOOD RES TECHNOL, V237, P467, DOI 10.1007/s00217-013-2021-y
NR 39
TC 21
Z9 21
U1 1
U2 77
PU TAYLOR & FRANCIS LTD
PI ABINGDON
PA 2-4 PARK SQUARE, MILTON PARK, ABINGDON OR14 4RN, OXON, ENGLAND
SN 1742-5247
EI 1744-7593
J9 EXPERT OPIN DRUG DEL
JI Expert Opin. Drug Deliv.
PD MAR 15
PY 2017
VL 14
IS 3
BP 291
EP 306
DI 10.1080/17425247.2017.1266331
PG 16
WC Pharmacology & Pharmacy
SC Pharmacology & Pharmacy
GA EM3GB
UT WOS:000395201400002
PM 27892726
DA 2025-07-17
ER

PT J
AU Xu, HX
   Zhang, LX
   Bao, Y
   Yan, XM
   Yin, YX
   Li, YP
   Wang, XY
   Huang, ZJ
   Xu, PH
AF Xu, Haixing
   Zhang, Lingxi
   Bao, Yun
   Yan, Xiumei
   Yin, Yixia
   Li, Yiping
   Wang, Xinyu
   Huang, Zhijun
   Xu, Peihu
TI Preparation and characterization of injectable chitosan-hyaluronic acid hydrogels for nerve growth factor sustained release
SO JOURNAL OF BIOACTIVE AND COMPATIBLE POLYMERS
LA English
DT Article
DE Chitosan; hyaluronic acid; nerve growth factor; injectable hydrogel; peripheral nerve regeneration
ID drug-delivery; regeneration; conduits; system; injury; repair; enhancement; biomaterial; strategy; scaffolds
AB The usage of hollow nerve conduits shows inferior recovery effect on the repair of peripheral nerve defects. In this study, a biocompatible and biodegradable pH-induced injectable chitosan-hyaluronic acid hydrogel for nerve growth factor encapsulation and sustained release was developed as the fillers in the lumen of hollow nerve conduit to reform its microenvironment for peripheral nerve regeneration. The physicochemical properties of hydrogel were characterized by gelation time, Fourier transform infrared spectroscopy, scanning electron microscopy, compressive modulus, porosity, swelling ratio, and in vitro degradation. The in vitro nerve growth factor release profiles and cell evaluation were also investigated. The results show that the structure of chitosan-hyaluronic acid hydrogel is composed of interconnected channels with a controllable pore diameter ranging from 20 to 100 mu m. The hydrogel can be degraded more than 70% within 8weeks in vitro and is available for nerve growth factor sustained release. The chitosan-hyaluronic acid/nerve growth factor hydrogel is non-toxic and suitable for adhesion and proliferation of nerve cells and capable of maintaining nerve growth factor activity. Therefore, it could be a promising intraluminal filler of nerve conduits for peripheral nerve regeneration in neural tissue engineering.
C1 [Xu, Haixing; Zhang, Lingxi; Bao, Yun; Yan, Xiumei; Li, Yiping; Huang, Zhijun; Xu, Peihu] Wuhan Univ Technol, Sch Chem Chem Engn & Life Sci, Dept Pharmaceut Engn, Wuhan 430070, Peoples R China.
   [Yin, Yixia; Wang, Xinyu] Wuhan Univ Technol, Biomed Mat & Engn Res Ctr, Wuhan, Peoples R China.
C3 Wuhan University of Technology; Wuhan University of Technology
RP Xu, PH (corresponding author), Wuhan Univ Technol, Sch Chem Chem Engn & Life Sci, Dept Pharmaceut Engn, Wuhan 430070, Peoples R China.
EM whutxph68@126.com
FU National Natural Science Foundation of China [51473130, 51403168, 51572206]
CR APFEL SC, 1992, ANN NEUROL, V31, P76, DOI 10.1002/ana.410310114
   BARDE Y-A, 1990, PROGRESS IN GROWTH FACTOR RESEARCH, V2, P237, DOI 10.1016/0955-2235(90)90021-B
   Bellamkonda RV, 2006, BIOMATERIALS, V27, P3515, DOI 10.1016/j.biomaterials.2006.02.030
   Berger J, 2004, EUR J PHARM BIOPHARM, V57, P19, DOI 10.1016/s0939-6411(03)00161-9
   Bhattarai N, 2010, ADV DRUG DELIVER REV, V62, P83, DOI 10.1016/j.addr.2009.07.019
   Brandl F, 2010, BIOMACROMOLECULES, V11, P496, DOI 10.1021/bm901235g
   BRANNONPEPPAS L, 1991, CHEM ENG SCI, V46, P715, DOI 10.1016/0009-2509(91)80177-Z
   Campbell WW, 2008, CLIN NEUROPHYSIOL, V119, P1951, DOI 10.1016/j.clinph.2008.03.018
   Chen SC, 2004, J CONTROL RELEASE, V96, P285, DOI 10.1016/j.jconrel.2004.02.002
   Cui L, 2014, CARBOHYD POLYM, V99, P31, DOI 10.1016/j.carbpol.2013.08.048
   Faroni A, 2015, ADV DRUG DELIVER REV, V82-83, P160, DOI 10.1016/j.addr.2014.11.010
   Fischer MJE, 2010, METHODS MOL BIOL, V627, P55, DOI 10.1007/978-1-60761-670-2_3
   Freier T, 2005, BIOMATERIALS, V26, P4624, DOI 10.1016/j.biomaterials.2004.11.040
   Gong CY, 2009, ACTA BIOMATER, V5, P3358, DOI 10.1016/j.actbio.2009.05.025
   Gu XS, 2011, PROG NEUROBIOL, V93, P204, DOI 10.1016/j.pneurobio.2010.11.002
   Ichihara S, 2008, INJURY, V39, PS29, DOI 10.1016/j.injury.2008.08.029
   Iwasaki N, 2011, POLYMERS-BASEL, V3, P100, DOI 10.3390/polym3010100
   Karageorgiou V, 2005, BIOMATERIALS, V26, P5474, DOI 10.1016/j.biomaterials.2005.02.002
   Lee F, 2009, J CONTROL RELEASE, V134, P186, DOI 10.1016/j.jconrel.2008.11.028
   Li C, 2014, J BIOACT COMPAT POL, V29, P529, DOI 10.1177/0883911514553903
   Li L, 2014, BIOMATERIALS, V35, P3903, DOI 10.1016/j.biomaterials.2014.01.050
   LI Q, 1992, J BIOACT COMPAT POL, V7, P370, DOI 10.1177/088391159200700406
   Lin YC, 2012, BIOMED MATER, V7, P0, DOI 10.1088/1748-6041/7/2/024102
   Menzel EJ, 1998, CANCER LETT, V131, P3, DOI 10.1016/S0304-3835(98)00195-5
   Midha R, 2003, J NEUROSURG, V99, P555, DOI 10.3171/jns.2003.99.3.0555
   Mokarram N, 2012, BIOMATERIALS, V33, P8793, DOI 10.1016/j.biomaterials.2012.08.050
   Moore Amy M, 2009, HAND (N Y), V4, P180, DOI 10.1007/s11552-008-9158-3
   Navarro X, 2005, J PERIPHER NERV SYST, V10, P229, DOI 10.1111/j.1085-9489.2005.10303.x
   Özgenel GY, 2003, MICROSURG, V23, P575, DOI 10.1002/micr.10209
   Pabari A, 2011, J CONTROL RELEASE, V156, P2, DOI 10.1016/j.jconrel.2011.07.001
   Park H, 2013, ACTA BIOMATER, V9, P4779, DOI 10.1016/j.actbio.2012.08.033
   Pescosolido L, 2010, EUR BIOPHYS J BIOPHY, V39, P903, DOI 10.1007/s00249-009-0440-2
   Pfister LA, 2007, J PERIPHER NERV SYST, V12, P65, DOI 10.1111/j.1529-8027.2007.00125.x
   Prestwich GD, 2011, J CONTROL RELEASE, V155, P193, DOI 10.1016/j.jconrel.2011.04.007
   Rinaudo M, 2006, PROG POLYM SCI, V31, P603, DOI 10.1016/j.progpolymsci.2006.06.001
   Rutkowski GE, 2002, BIOTECHNOL PROGR, V18, P373, DOI 10.1021/bp020280h
   Schwab ME, 2004, CURR OPIN NEUROBIOL, V14, P118, DOI 10.1016/j.conb.2004.01.004
   Shu XZ, 2004, BIOMATERIALS, V25, P1339, DOI 10.1016/j.biomaterials.2003.08.014
   Suri S, 2010, TISSUE ENG PT A, V16, P1703, DOI 10.1089/ten.tea.2009.0381
   Tan HP, 2010, ORGANOGENESIS, V6, P173, DOI 10.4161/org.6.3.12037
   Wei YT, 2009, J BIOACT COMPAT POL, V24, P205, DOI 10.1177/0883911509102266
   Xu HX, 2011, BIOMATERIALS, V32, P4506, DOI 10.1016/j.biomaterials.2011.02.023
   Xu SB, 2016, J BIOACT COMPAT POL, V31, P179, DOI 10.1177/0883911515609941
   Xuejun X, 2004, J BIOACT COMPAT POL, V19, P5, DOI 10.1177/0883911504041608
   Yang Y, 2005, J CONTROL RELEASE, V104, P433, DOI 10.1016/j.jconrel.2005.02.022
   Zhang QS, 2010, MAT SCI ENG C-MATER, V30, P160, DOI 10.1016/j.msec.2009.09.013
   Zhao YZ, 2016, ACTA BIOMATER, V29, P71, DOI 10.1016/j.actbio.2015.10.014
NR 47
TC 37
Z9 37
U1 2
U2 153
PU SAGE PUBLICATIONS LTD
PI LONDON
PA 1 OLIVERS YARD, 55 CITY ROAD, LONDON EC1Y 1SP, ENGLAND
SN 0883-9115
EI 1530-8030
J9 J BIOACT COMPAT POL
JI J. Bioact. Compat. Polym.
PD MAR 15
PY 2017
VL 32
IS 2
BP 146
EP 162
DI 10.1177/0883911516662068
PG 17
WC Biotechnology & Applied Microbiology; Materials Science, Biomaterials; Polymer Science
SC Biotechnology & Applied Microbiology; Materials Science; Polymer Science
GA EM5AE
UT WOS:000395323500003
DA 2025-07-17
ER

PT J
AU Shahriari, D
   Shibayama, M
   Lynam, DA
   Wolf, KJ
   Kubota, G
   Koffler, JY
   Tuszynski, MH
   Campana, WM
   Sakamoto, JS
AF Shahriari, Dena
   Shibayama, Masataka
   Lynam, Daniel A.
   Wolf, Kayle J.
   Kubota, Go
   Koffler, Jacob Y.
   Tuszynski, Mark H.
   Campana, Wendy M.
   Sakamoto, Jeff S.
TI Peripheral nerve growth within a hydrogel microchannel scaffold supported by a kink-resistant conduit
SO JOURNAL OF BIOMEDICAL MATERIALS RESEARCH PART A
LA English
DT Article
DE Nerve repair; nerve regeneration; nerve guidance conduits; drilling hydrogels; agarose; poly caprolactone
ID templated agarose scaffolds; monkey median nerve; guidance conduits; regeneration; injury; sites; graft
AB Nerve repair in several mm-long nerve gaps often requires an interventional technology. Microchannel scaffolds have proven effective for bridging nerve gaps and guiding axons in the peripheral nervous system (PNS). Nonetheless, fabricating microchannel scaffolds at this length scale remains a challenge and/or is time consuming and cumbersome. In this work, a simple computer-aided microdrilling technique was used to fabricate 10 mm-long agarose scaffolds consisting of 300 mu m-microchannels and 85 mu m-thick walls in less than an hour. The agarose scaffolds alone, however, did not exhibit adequate stiffness and integrity to withstand the mechanical stresses during implantation and suturing. To provide mechanical support and enable suturing, poly caprolactone (PCL) conduits were fabricated and agarose scaffolds were placed inside. A modified salt-leaching technique was developed to introduce interconnected porosity in PCL conduits to allow for tuning of the mechanical properties such as elastic modulus and strain to failure. It was shown that the PCL conduits were effective in stabilizing the agarose scaffolds in 10 mm-long sciatic nerve gaps of rats for at least 8 weeks. Robust axon ingress and Schwann cell penetration were observed within the microchannel scaffolds without using growth factors. (c) 2017 Wiley Periodicals, Inc. J Biomed Mater Res Part A: 105A: 3392-3399, 2017.
C1 [Shahriari, Dena; Sakamoto, Jeff S.] Univ Michigan, Dept Macromol Sci & Engn, Ann Arbor, MI 48109 USA.
   [Shibayama, Masataka; Kubota, Go; Campana, Wendy M.] Univ Calif San Diego, Dept Anesthesiol, La Jolla, CA 92093 USA.
   [Shibayama, Masataka; Kubota, Go; Campana, Wendy M.] Univ Calif San Diego, Program Neurosci, La Jolla, CA 92093 USA.
   [Lynam, Daniel A.; Wolf, Kayle J.] Michigan State Univ, Dept Chem Engn & Mat Sci, E Lansing, MI 48824 USA.
   [Koffler, Jacob Y.; Tuszynski, Mark H.] Univ Calif San Diego, Dept Neurosci, La Jolla, CA 92093 USA.
   [Tuszynski, Mark H.] Vet Adm Med Ctr, La Jolla, CA USA.
   [Sakamoto, Jeff S.] Univ Michigan, Dept Mech Engn, Ann Arbor, MI 48109 USA.
C3 University of Michigan System; University of Michigan; University of California System; University of California San Diego; University of California System; University of California San Diego; Michigan State University; University of California System; University of California San Diego; US Department of Veterans Affairs; Veterans Health Administration (VHA); University of Michigan System; University of Michigan
RP Sakamoto, JS (corresponding author), Univ Michigan, Dept Macromol Sci & Engn, Ann Arbor, MI 48109 USA.; Sakamoto, JS (corresponding author), Univ Michigan, Dept Mech Engn, Ann Arbor, MI 48109 USA.
EM jeffsaka@umich.edu
FU USA NIH [R01 EB014986]
CR ARCHIBALD SJ, 1995, J NEUROSCI, V15, P4109
   Belkas JS, 2004, NEUROL RES, V26, P151, DOI 10.1179/016164104225013798
   Beltran MJ, 2012, J ORTHOP TRAUMA, V26, PE198, DOI 10.1097/BOT.0b013e31823f000e
   Brattain K, 2012, ANALYSIS OF THE PERIPHERAL NERVE REPAIR MARKET IN THE UNITED STATES, V0, P0
   Chiang HY, 2005, J NEUROPATH EXP NEUR, V64, P576, DOI 10.1097/01.jnen.0000171654.24836.bd
   den Dunnen WFA, 1997, J BIOMED MATER RES, V36, P337
   Gao MY, 2013, BIOMATERIALS, V34, P1529, DOI 10.1016/j.biomaterials.2012.10.070
   German R, 1994, POWDER METALLURGY SC, V0, P0
   Gros T, 2010, BIOMATERIALS, V31, P6719, DOI 10.1016/j.biomaterials.2010.04.035
   Gu XS, 2011, PROG NEUROBIOL, V93, P204, DOI 10.1016/j.pneurobio.2010.11.002
   Hadlock TA, 2001, MICROSURG, V21, P96, DOI 10.1002/micr.1016
   Heath CA, 1998, TRENDS BIOTECHNOL, V16, P163, DOI 10.1016/S0167-7799(97)01165-7
   Hiles M, 2006, INT UROGYNECOL J, V17, PS39, DOI 10.1007/s00192-006-0104-z
   Huang JH, 2009, TISSUE ENG PT A, V15, P1677, DOI 10.1089/ten.tea.2008.0294
   Ichihara S, 2008, INJURY, V39, PS29, DOI 10.1016/j.injury.2008.08.029
   Kehoe S, 2012, INJURY, V43, P553, DOI 10.1016/j.injury.2010.12.030
   Krarup C, 2002, ANN NEUROL, V51, P69, DOI 10.1002/ana.10054
   Li RJ, 2014, CELL BIOCHEM BIOPHYS, V68, P449, DOI 10.1007/s12013-013-9742-1
   Lynam D, 2011, JOURNAL OF MATERIALS SCIENCE: MATERIALS IN MEDICINE, V22, P1
   Meek MF, 2008, ANN PLAS SURG, V60, P110, DOI 10.1097/SAP.0b013e31804d441c
   Pawar K, 2011, ACTA BIOMATER, V7, P2826, DOI 10.1016/j.actbio.2011.04.006
   Ruiter GCW, 2009, NEUROSURG FOCUS, V26, P0, DOI 10.3171/FOC.2009.26.2.E5
   Shahriari D, 2016, J BIOMED MATER RES A, V104, P611, DOI 10.1002/jbm.a.35600
   Smith RM, 2004, J INVEST SURG, V17, P339, DOI 10.1080/08941930490524417
   Stokols S, 2006, TISSUE ENG, V12, P2777, DOI 10.1089/ten.2006.12.2777
   Thomas AM, 2013, BIOMATERIALS, V34, P2213, DOI 10.1016/j.biomaterials.2012.12.002
   UEYAMA T, 1978, J ANAT, V127, P277
NR 27
TC 36
Z9 43
U1 0
U2 67
PU WILEY
PI HOBOKEN
PA 111 RIVER ST, HOBOKEN 07030-5774, NJ USA
SN 1549-3296
EI 1552-4965
J9 J BIOMED MATER RES A
JI J. Biomed. Mater. Res. Part A
PD DEC 15
PY 2017
VL 105
IS 12
BP 3392
EP 3399
DI 10.1002/jbm.a.36186
PG 8
WC Engineering, Biomedical; Materials Science, Biomaterials
SC Engineering; Materials Science
GA FL0RP
UT WOS:000413918800016
PM 28804998
DA 2025-07-17
ER

PT J
AU Zhang, L
   Yang, W
   Tao, KX
   Song, Y
   Xie, HJ
   Wang, J
   Li, XL
   Shuai, XM
   Gao, JB
   Chang, PP
   Wang, GB
   Wang, Z
   Wang, L
AF Zhang, Lei
   Yang, Wen
   Tao, Kaixiong
   Song, Yu
   Xie, Hongjian
   Wang, Jian
   Li, Xiaolin
   Shuai, Xiaoming
   Gao, Jinbo
   Chang, Panpan
   Wang, Guobin
   Wang, Zheng
   Wang, Lin
TI Sustained Local Release of NGF from a Chitosan-Sericin Composite Scaffold for Treating Chronic Nerve Compression
SO ACS APPLIED MATERIALS & INTERFACES
LA English
DT Article
DE chronic nerve compression; tissue engineering approach; chitosan-sericin scaffold; NGF; functional restoration
ID carpal-tunnel-syndrome; silk protein sericin; growth-factor; schwann-cells; macrophage polarization; functional recovery; rat model; regeneration; injections; hydrogel
AB Chronic nerve compression (CNC), a common form of peripheral nerve injury, always leads to chronic peripheral nerve pain and dysfunction. Current available treatments for CNC are ineffective as they usually aim to alleviate symptoms at the acute phase with limited capability toward restoring injured nerve function. New approaches for effective recovery of CNC injury are highly desired. Here we report for the first time a tissue-engineered approach for the repair of CNC. A genipin cross-linked chitosan-sericin 3D scaffold for delivering nerve growth factor (NGF) was designed and fabricated. This scaffold combines the advantages of both chitosan and sericin, such as high porosity, adjustable mechanical properties and swelling ratios, the ability of supporting Schwann cells growth, and improving nerve regeneration. The degradation products of the composite scaffold upregulate the mRNA levels of the genes important for facilitating nerve function recovery, including glial-derived neurotrophic factor (GDNF), early growth response 2 (EGR2), and neural cell adhesion molecule (NCAM) in Schwann cells, while down-regulating two inflammatory genes' mRNA levels in macrophages, tumor necrosis factor alpha (TNF-alpha), and interleukin-1 beta (IL-1 beta). Importantly, our tissue-engineered strategy achieves significant nerve functional recovery in a preclinical CNC animal model by decreasing neuralgia, improving nerve conduction velocity (NCV), accelerating microstructure restoration, and attenuating gastrocnemius muscles dystrophy. Together, this work suggests a promising clinical alternative for treating chronic peripheral nerve compression injury.
C1 [Zhang, Lei; Yang, Wen; Song, Yu; Xie, Hongjian; Wang, Jian; Li, Xiaolin; Chang, Panpan; Wang, Zheng; Wang, Lin] Huazhong Univ Sci & Technol, Tongji Med Coll, Union Hosp, Res Ctr Tissue Engn & Regenerat Med, Jiefang Ave 1277, Wuhan 430022, Peoples R China.
   [Zhang, Lei; Wang, Lin] Huazhong Univ Sci & Technol, Union Hosp, Dept Clin Lab, Tongji Med Coll, Wuhan 430022, Peoples R China.
   [Tao, Kaixiong; Shuai, Xiaoming; Gao, Jinbo; Wang, Guobin; Wang, Zheng] Huazhong Univ Sci & Technol, Tongji Med Coll, Union Hosp, Dept Gastrointestinal Surg, Wuhan 430022, Peoples R China.
C3 Huazhong University of Science & Technology; Huazhong University of Science & Technology; Huazhong University of Science & Technology
RP Wang, Z; Wang, L (corresponding author), Huazhong Univ Sci & Technol, Tongji Med Coll, Union Hosp, Res Ctr Tissue Engn & Regenerat Med, Jiefang Ave 1277, Wuhan 430022, Peoples R China.; Wang, L (corresponding author), Huazhong Univ Sci & Technol, Union Hosp, Dept Clin Lab, Tongji Med Coll, Wuhan 430022, Peoples R China.; Wang, GB; Wang, Z (corresponding author), Huazhong Univ Sci & Technol, Tongji Med Coll, Union Hosp, Dept Gastrointestinal Surg, Wuhan 430022, Peoples R China.
EM wgb@hust.edu.cn; zhengwang@hust.edu.cn; lin_wang@hust.edu.cn
FU National Natural Science Foundation of China [81272559, 81402875, 81671904]; International Science and Technology Corporation Program of Chinese Ministry of Science and Technology [S2014ZR0340]; Science and Technology Program of Chinese Ministry of Education [113044A]; Frontier Exploration Program of Huazhong University of Science and Technology [2015TS153]; Natural Science Foundation Program of Hubei Province [2015CFA049]; Hubei Province "Hundreds of Talents" Program
CR Altman GH, 2003, BIOMATERIALS, V24, P401, DOI 10.1016/S0142-9612(02)00353-8
   BENNETT GJ, 1988, PAIN, V33, P87, DOI 10.1016/0304-3959(88)90209-6
   Bruzauskaite I, 2016, CYTOTECHNOLOGY, V68, P355, DOI 10.1007/s10616-015-9895-4
   Butler MF, 2003, J POLYM SCI POL CHEM, V41, P3941, DOI 10.1002/pola.10960
   Cao TT, 2016, MAT SCI ENG C-MATER, V61, P940, DOI 10.1016/j.msec.2015.12.082
   Chan JR, 2004, NEURON, V43, P183, DOI 10.1016/j.neuron.2004.06.024
   CHAPLAN SR, 1994, J NEUROSCI METH, V53, P55, DOI 10.1016/0165-0270(94)90144-9
   Chen PC, 2015, BMC MUSCULOSKEL DIS, V16, P0, DOI 10.1186/s12891-015-0815-8
   Cheng MY, 2003, BIOMATERIALS, V24, P2871, DOI 10.1016/S0142-9612(03)00117-0
   DAVIES SW, 1992, NEUROSCI LETT, V140, P161, DOI 10.1016/0304-3940(92)90092-L
   Feng X, 2015, BIOMED RES INT, V2015, P0, DOI 10.1155/2015/627923
   Frostick SP, 1995, INT ANGIOL, V14, P278
   Goodyear-Smith F, 2004, ANN FAM MED, V2, P267, DOI 10.1370/afm.21
   Goulart CO, 2016, BRAIN RES, V1650, P243, DOI 10.1016/j.brainres.2016.09.021
   Gupta R, 2004, EXP NEUROL, V187, P500, DOI 10.1016/j.expneurol.2004.02.009
   Gupta R, 2003, J COMP NEUROL, V461, P174, DOI 10.1002/cne.10692
   HARGREAVES K, 1988, PAIN, V32, P77, DOI 10.1016/0304-3959(88)90026-7
   Jayakumar R, 2011, BIOTECHNOL ADV, V29, P322, DOI 10.1016/j.biotechadv.2011.01.005
   Khan Shahbaz Ali, 2015, J AYUB MED COLL ABBOTTABAD, V27, P539
   Kokai LE, 2009, ACTA BIOMATER, V5, P2540, DOI 10.1016/j.actbio.2009.03.009
   Kundu B, 2012, BIOMATERIALS, V33, P7456, DOI 10.1016/j.biomaterials.2012.06.091
   Kyzas GZ, 2015, MAR DRUGS, V13, P312, DOI 10.3390/md13010312
   Lane LB, 2014, J HAND SURG-AM, V39, P2181, DOI 10.1016/j.jhsa.2014.07.019
   Li HF, 2015, NEURAL REGEN RES, V10, P1846, DOI 10.4103/1673-5374.170315
   Louie Dexter, 2012, HAND (N Y), V7, P242, DOI 10.1007/s11552-012-9429-x
   Ma T, 2013, BIOMATERIALS, V34, P10016, DOI 10.1016/j.biomaterials.2013.09.047
   Madduri S, 2009, NEUROSCI RES, V65, P88, DOI 10.1016/j.neures.2009.06.003
   MartinezSerrano A, 1996, J NEUROSCI, V16, P4604
   Mi FL, 2002, BIOMATERIALS, V23, P181, DOI 10.1016/S0142-9612(01)00094-1
   Mozaffar T, 2009, J ORTHOP RES, V27, P114, DOI 10.1002/jor.20704
   Muheremu A, 2015, BIOMED RES INT, V2015, P0, DOI 10.1155/2015/237507
   Nadeau S, 2011, J NEUROSCI, V31, P12533, DOI 10.1523/JNEUROSCI.2840-11.2011
   Nave KA, 2008, ANNU REV NEUROSCI, V31, P535, DOI 10.1146/annurev.neuro.30.051606.094309
   Nave KA, 2010, NATURE, V468, P244, DOI 10.1038/nature09614
   Nayak S, 2014, J BIOMED MATER RES A, V102, P1928, DOI 10.1002/jbm.a.34865
   Nectow AR, 2012, TISSUE ENG PART B-RE, V18, P40, DOI 10.1089/ten.teb.2011.0240
   Panilaitis B, 2003, BIOMATERIALS, V24, P3079, DOI 10.1016/S0142-9612(03)00158-3
   Pelletier J, 2012, PAIN, V153, P149, DOI 10.1016/j.pain.2011.10.001
   Peters S, 2013, COCHRANE DB SYST REV, V0, P0, DOI DOI 10.1002/14651858.CD004158.pub2
   Ruini F, 2015, BIOMED MATER, V10, P0, DOI 10.1088/1748-6041/10/6/065002
   Sevim S, 2004, NEUROL SCI, V25, P48, DOI 10.1007/s10072-004-0229-0
   Shiri R, 2014, SCAND J WORK ENV HEA, V40, P101, DOI 10.5271/sjweh.3404
   Song Y, 2016, ACTA BIOMATER, V41, P210, DOI 10.1016/j.actbio.2016.05.039
   Stratton JA, 2016, NEURAL REGEN RES, V11, P53, DOI 10.4103/1673-5374.175042
   Takeda Yasuo, 2001, KEIO JOURNAL OF MEDICINE, V50, P240
   Tang S, 2013, BIOMATERIALS, V34, P7086, DOI 10.1016/j.biomaterials.2013.05.080
   Turner A, 2010, ANZ J SURG, V80, P50, DOI 10.1111/j.1445-2197.2009.05175.x
   Vallières N, 2006, GLIA, V53, P103, DOI 10.1002/glia.20266
   Vasconcelos DP, 2015, BIOMATERIALS, V37, P116, DOI 10.1016/j.biomaterials.2014.10.035
   Wang YJ, 2016, MOL NEUROBIOL, V53, P28, DOI 10.1007/s12035-014-8968-2
   Wang YZ, 2006, BIOMATERIALS, V27, P6064, DOI 10.1016/j.biomaterials.2006.07.008
   Wang Z, 2015, ACS APPL MATER INTER, V7, P24629, DOI 10.1021/acsami.5b06804
   Wang Z, 2014, SCI REP-UK, V4, P0, DOI 10.1038/srep07064
   Wang ZW, 2014, AM J TRANSL RES, V6, P413
   Xie HJ, 2015, ADV HEALTHC MATER, V4, P2195, DOI 10.1002/adhm.201500355
   Xie JR, 2016, ADV HEALTHC MATER, V5, P1213, DOI 10.1002/adhm.201500996
   Xu FB, 2016, IN VITRO CELL DEV-AN, V52, P278, DOI 10.1007/s11626-015-9980-1
   Xu JM, 1998, J RECONSTR MICROSURG, V14, P323, DOI 10.1055/s-2007-1000185
   Yang YM, 2011, EUR J PHARM BIOPHARM, V79, P519, DOI 10.1016/j.ejpb.2011.06.008
   Yang YM, 2009, CELL BIOL INT, V33, P352, DOI 10.1016/j.cellbi.2009.01.005
   Younes I, 2015, MAR DRUGS, V13, P1133, DOI 10.3390/md13031133
   YU GZ, 1992, J HAND SURG-BRIT EUR, V17B, P646, DOI 10.1016/0266-7681(92)90192-5
   Zhang L, 2015, CELL PROLIFERAT, V48, P59, DOI 10.1111/cpr.12151
   Zhang YS, 2015, SCI REP-UK, V5, P0, DOI 10.1038/srep12374
   Zhang YQ, 2002, BIOTECHNOL ADV, V20, P91, DOI 10.1016/S0734-9750(02)00003-4
   Zhou FQ, 2004, NEURON, V42, P897, DOI 10.1016/j.neuron.2004.05.011
   Zhu L, 2016, MAT SCI ENG C-MATER, V61, P387, DOI 10.1016/j.msec.2015.12.080
NR 67
TC 62
Z9 69
U1 2
U2 139
PU AMER CHEMICAL SOC
PI WASHINGTON
PA 1155 16TH ST, NW, WASHINGTON, DC 20036 USA
SN 1944-8244
EI 1944-8252
J9 ACS APPL MATER INTER
JI ACS Appl. Mater. Interfaces
PD FEB 1
PY 2017
VL 9
IS 4
BP 3432
EP 3444
DI 10.1021/acsami.6b14691
PG 13
WC Nanoscience & Nanotechnology; Materials Science, Multidisciplinary
SC Science & Technology - Other Topics; Materials Science
GA EJ6UW
UT WOS:000393355900023
PM 28032743
DA 2025-07-17
ER
