# Supplementary material for: Hydrogel research in peripheral nerve injury repair: a comprehensive multi-database bibliometric analysis (2015–2025)
Source: Front Neurol. 2026 Apr 29;17:1763950. doi: 10.3389/fneur.2026.1763950 (PMC13167558; doi:10.3389/fneur.2026.1763950)
Supplement: Supplementary file 2 [file Supplementary_file_2.zip › Data/WOSCC-Article/download2018u21.txt]

PT J
AU Ning, LQ
   Sun, HY
   Lelong, T
   Guilloteau, R
   Zhu, N
   Schreyer, DJ
   Chen, XB
AF Ning, Liqun
   Sun, Haoying
   Lelong, Tiphanie
   Guilloteau, Romain
   Zhu, Ning
   Schreyer, David J.
   Chen, Xiongbiao
TI 3D bioprinting of scaffolds with living Schwann cells for potential nerve tissue engineering applications
SO BIOFABRICATION
LA English
DT Article
DE 3D bioprinting; hydrogel; scaffold; Schwann cell; dorsal root ganglion
ID mechanical-property; peripheral-nerve; alginate hydrogels; acid hydrogels; stem-cells; in-vitro; constructs; fibrin; design; stress
AB Three-dimensional bioprinting of biomaterials shows great potential for producing cell-encapsulated scaffolds to repair nerves after injury or disease. For this, preparation of biomaterials and bioprinting itself are critical to create scaffolds with both biological and mechanical properties appropriate for nerve regeneration, yet remain unachievable. This paper presents our study on bioprinting Schwann cell-encapsulated scaffolds using composite hydrogels of alginate, fibrin, hyaluronic acid, and/or RGDpeptide, for nerve tissue engineering applications. For the preparation of composite hydrogels, suitable hydrogel combinations were identified and prepared by adjusting the concentration of fibrin based on the morphological spreading of Schwann cells. In bioprinting, the effects of various printing process parameters (including the air pressure for dispensing, dispensing head movement speed, and crosslinking conditions) on printed structures were investigated and, by regulating these parameters, mechanically-stable scaffolds with fully interconnected pores were printed. The performance of Schwann cells within the printed scaffolds were examined in terms of viability, proliferation, orientation, and ability to produce laminin. Our results show that the printed scaffolds can promote the alignment of Schwann cells inside scaffolds and thus provide haptotactic cues to direct the extension of dorsal root ganglion neurites along the printed strands, demonstrating their great potential for applications in the field of nerve tissue engineering.
C1 [Ning, Liqun; Chen, Xiongbiao] Univ Saskatchewan, Coll Engn, Dept Mech Engn, Saskatoon, SK S7N 5A9, Canada.
   [Sun, Haoying] Univ Toronto, Dept Chem Engn & Appl Chem, Toronto, ON M5S 3E5, Canada.
   [Lelong, Tiphanie; Guilloteau, Romain] Icam Engn Sch, Dept Mech Engn, Toulouse, France.
   [Zhu, Ning] Canadian Light Source, Saskatoon, SK S7N 2V3, Canada.
   [Schreyer, David J.] Univ Saskatchewan, Coll Med, Dept Anat & Cell Biol, Saskatoon, SK S7N 5E5, Canada.
   [Chen, Xiongbiao] Univ Saskatchewan, Coll Engn, Div Biomed Engn, Saskatoon, SK S7N 5A9, Canada.
C3 University of Saskatchewan; University of Toronto; University of Saskatchewan; University of Saskatchewan; University of Saskatchewan
RP Chen, XB (corresponding author), Univ Saskatchewan, Coll Engn, Dept Mech Engn, Saskatoon, SK S7N 5A9, Canada.; Chen, XB (corresponding author), Univ Saskatchewan, Coll Engn, Div Biomed Engn, Saskatoon, SK S7N 5A9, Canada.
EM xbc719@mail.usask.ca
FU Natural Sciences and Engineering Research Council of Canada (NSERC); Saskatchewan Health Research Foundation (SHRF)
CR Ahmed TAE, 2008, TISSUE ENG PART B-RE, V14, P199, DOI 10.1089/ten.teb.2007.0435
   Aksenov S, 2015, J CHEM TECHN METALLU, V50, P644
   Augst AD, 2006, MACROMOL BIOSCI, V6, P623, DOI 10.1002/mabi.200600069
   Aya KL, 2014, WOUND REPAIR REGEN, V22, P579, DOI 10.1111/wrr.12214
   Benoit DSW, 2008, NAT MATER, V7, P816, DOI 10.1038/nmat2269
   Billiet T, 2014, BIOMATERIALS, V35, P49, DOI 10.1016/j.biomaterials.2013.09.078
   Blaeser A, 2016, ADV HEALTHC MATER, V5, P326, DOI 10.1002/adhm.201500677
   Borschel GH, 2003, J SURG RES, V114, P133, DOI 10.1016/S0022-4804(03)00255-5
   Buchta C, 2005, BIOCH CHARACTERIZATI, V0, P0
   Chen XB, 2008, J MANUF SCI E-T ASME, V130, P0, DOI 10.1115/1.2789725
   Chen XB, 2006, IEEE T ELECTRON PACK, V29, P75, DOI 10.1109/TEPM.2006.874964
   Chhabra RP, 1999, NONNEWTONIAN FLOW PR, V0, P0
   Chiono V, 2015, PROG NEUROBIOL, V131, P87, DOI 10.1016/j.pneurobio.2015.06.001
   Choi Y, 1900, V5, V0, P0
   Devi MP, 2012, B MATER SCI, V35, P1157, DOI 10.1007/s12034-012-0404-5
   England Stephanie, 2017, BIOPRINTING, V5, P1, DOI 10.1016/j.bprint.2016.12.001
   Gao GF, 2015, BIOTECHNOL J, V10, P1568, DOI 10.1002/biot.201400635
   Gu Y, 2014, BIOMATERIALS, V35, P2253, DOI 10.1016/j.biomaterials.2013.11.087
   Guvendiren M, 2012, SOFT MATTER, V8, P260, DOI 10.1039/c1sm06513k
   Huang GY, 2012, BIOFABRICATION, V4, P0, DOI 10.1088/1758-5082/4/4/042001
   Hutmacher DW, 2004, TRENDS BIOTECHNOL, V22, P354, DOI 10.1016/j.tibtech.2004.05.005
   Ichihara S, 2008, INJURY, V39, PS29, DOI 10.1016/j.injury.2008.08.029
   Izadifar Z, 2016, BIOMATERIALS, V82, P151, DOI 10.1016/j.biomaterials.2015.11.044
   Jia WT, 2016, BIOMATERIALS, V106, P58, DOI 10.1016/j.biomaterials.2016.07.038
   Kang HW, 2016, NAT BIOTECHNOL, V34, P312, DOI 10.1038/nbt.3413
   KWAN MK, 1992, ACTA ORTHOP SCAND, V63, P267, DOI 10.3109/17453679209154780
   LANGER R, 1993, SCIENCE, V260, P920, DOI 10.1126/science.8493529
   Leach JB, 2003, BIOTECHNOL BIOENG, V82, P578, DOI 10.1002/bit.10605
   Li MG, 2011, BIOTECHNOL PROGR, V27, P1777, DOI 10.1002/btpr.679
   Liao YT, 2014, J BIOMED MATER RES B, V102, P293, DOI 10.1002/jbm.b.33007
   Liu WJ, 2018, BIOFABRICATION, V10, P0, DOI 10.1088/1758-5090/aa9d44
   Liu WJ, 2017, ADV HEALTHC MATER, V6, P0, DOI 10.1002/adhm.201601451
   Lopez-Lopez MT, 2015, PLOS ONE, V10, P0, DOI 10.1371/journal.pone.0133878
   Matsumoto T, 2007, PLOS ONE, V2, P0, DOI 10.1371/journal.pone.0001211
   Mehrban N, 2016, INT J BIOPRINTING, V2, P6, DOI 10.18063/IJB.2016.01.006
   Murphy SV, 2014, NAT BIOTECHNOL, V32, P773, DOI 10.1038/nbt.2958
   Ning L, 2016, TISSUE ENG PART C-ME, V22, P252
   Ning LQ, 2017, BIOTECHNOL J, V12, P0, DOI 10.1002/biot.201600671
   Ning LQ, 2016, J BIOMAT SCI-POLYM E, V27, P898, DOI 10.1080/09205063.2016.1170415
   Olubamiji AD, 2017, TISSUE ENG PART C-ME, V23, P156, DOI 10.1089/ten.tec.2016.0368
   Ozbolat IT, 2016, BIOMATERIALS, V76, P321, DOI 10.1016/j.biomaterials.2015.10.076
   Rajaram A, 2014, 3D PRINT ADDIT MANUF, V1, P194, DOI 10.1089/3dp.2014.0006
   Rajaram A, 2012, TISSUE ENG PART B-RE, V18, P454, DOI 10.1089/ten.teb.2012.0006
   Ray WZ, 2010, EXP NEUROL, V223, P77, DOI 10.1016/j.expneurol.2009.03.031
   Rezakhaniha R, 2012, BIOMECH MODEL MECHAN, V11, P461, DOI 10.1007/s10237-011-0325-z
   Rowley JA, 1999, BIOMATERIALS, V20, P45, DOI 10.1016/S0142-9612(98)00107-0
   Struzyna LA, 2014, CURR OPIN SOLID ST M, V18, P308, DOI 10.1016/j.cossms.2014.07.004
   Tian XY, 2009, BIOFABRICATION, V1, P0, DOI 10.1088/1758-5082/1/4/045005
   Wang MD, 2013, FRONT MATER SCI, V7, P269, DOI 10.1007/s11706-013-0211-y
   Weisel JW, 2004, BIOPHYS CHEM, V112, P267, DOI 10.1016/j.bpc.2004.07.029
   Yue K, 2015, BIOMATERIALS, V73, P254, DOI 10.1016/j.biomaterials.2015.08.045
   Zhang KL, 2017, ACTA BIOMATER, V50, P154, DOI 10.1016/j.actbio.2016.12.008
NR 52
TC 118
Z9 127
U1 2
U2 185
PU IOP PUBLISHING LTD
PI BRISTOL
PA TEMPLE CIRCUS, TEMPLE WAY, BRISTOL BS1 6BE, ENGLAND
SN 1758-5082
EI 1758-5090
J9 BIOFABRICATION
JI Biofabrication
PD JUL 15
PY 2018
VL 10
IS 3
BP 
EP 
DI 10.1088/1758-5090/aacd30
PG 16
WC Engineering, Biomedical; Materials Science, Biomaterials
SC Engineering; Materials Science
GA GL2QX
UT WOS:000436969800001
PM 29911990
DA 2025-07-17
ER

PT J
AU Zhou, N
   Hao, S
   Huang, ZQ
   Wang, WW
   Yan, PH
   Zhou, W
   Zhu, QH
   Liu, XK
AF Zhou, Nan
   Hao, Shuang
   Huang, Zongqiang
   Wang, Weiwei
   Yan, Penghui
   Zhou, Wei
   Zhu, Qihang
   Liu, Xiaokang
TI MiR-7 inhibited peripheral nerve injury repair by affecting neural stem cells migration and proliferation through cdc42
SO MOLECULAR PAIN
LA English
DT Article
DE miRNA-7; peripheral nerve injury; neural stem cell transplantation; cdc42
AB Objective: Neural stem cells play an important role in the recovery and regeneration of peripheral nerve injury, and the microRNA-7 (miR-7) regulates differentiation of neural stem cells. This study aimed to explore the role of miR-7 in neural stem cells homing and proliferation and its influence on peripheral nerve injury repair. Methods: The mice model of peripheral nerve injury was created by segmental sciatic nerve defect (sciatic nerve injury), and neural stem cells treatment was performed with a gelatin hydrogel conduit containing neural stem cells inserted into the sciatic nerve injury mice. The Sciatic Function Index was used to quantify sciatic nerve functional recovery in the mice. The messenger RNA and protein expression were detected by reverse transcription polymerase chain reaction and Western blot, respectively. Luciferase reporter assay was used to confirm the binding between miR-7 and the 3'UTR of cell division cycle protein 42 (cdc42). The neural stem cells migration and proliferation were analyzed by transwell assay and a Cell-LightTM EdU DNA Cell Proliferation kit, respectively. Results: Neural stem cells treatment significantly promoted nerve repair in sciatic nerve injury mice. MiR-7 expression was decreased in sciatic nerve injury mice with neural stem cells treatment, and miR-7 mimic transfected into neural stem cells suppressed migration and proliferation, while miR-7 inhibitor promoted migration and proliferation. The expression level and effect of cdc42 on neural stem cells migration and proliferation were opposite to miR-7, and the luciferase reporter assay proved that cdc42 was a target of miR-7. Using co-transfection into neural stem cells, we found pcDNA3.1-cdc42 and si-cdc42 could reverse respectively the role of miR-7 mimic and miR-7 inhibitor on neural stem cells migration and proliferation. In addition, miR-7 mimic-transfected neural stem cells could abolish the protective role of neural stem cells on peripheral nerve injury. Conclusion: MiR-7 inhibited peripheral nerve injury repair by affecting neural stem cells migration and proliferation through cdc42.
C1 [Zhou, Nan; Huang, Zongqiang; Yan, Penghui; Zhou, Wei; Zhu, Qihang; Liu, Xiaokang] Zhengzhou Univ, Affiliated Hosp 1, Dept Orthoped, 1 Jianshe East Rd, Zhengzhou 450052, Henan, Peoples R China.
   [Hao, Shuang] Zhengzhou Univ, Affiliated Hosp 1, Dept Cardiac Surg, Zhengzhou, Henan, Peoples R China.
   [Wang, Weiwei] Zhengzhou Univ, Affiliated Hosp 1, Dept Pathol, Zhengzhou, Henan, Peoples R China.
C3 Zhengzhou University; Zhengzhou University; Zhengzhou University
RP Liu, XK (corresponding author), Zhengzhou Univ, Affiliated Hosp 1, Dept Orthoped, 1 Jianshe East Rd, Zhengzhou 450052, Henan, Peoples R China.
EM leolau416@hotmail.com
FU National Natural Science Foundation of China [81601082, 81371363, 81771329]; Youth Foundation of the First Affiliated Hospital of Zhengzhou University
CR Abraham AB, 2013, PROTEOME SCI, V11, P0, DOI 10.1186/1477-5956-11-18
   Addington CP, 2017, MATRIX BIOL, V60-61, P206, DOI 10.1016/j.matbio.2016.09.007
   Amoh Y, 2012, J DERMATOL, V39, P33, DOI 10.1111/j.1346-8138.2011.01413.x
   Berrocal YA, 2013, J NEUROSURG, V119, P720, DOI 10.3171/2013.4.JNS121189
   Cheng LN, 2011, AM J ROENTGENOL, V196, P1381, DOI 10.2214/AJR.10.5495
   Cui Y, 2014, STEM CELLS DEV, V23, P393, DOI 10.1089/scd.2013.0342
   Etienne-Manneville S, 2001, CELL, V106, P489, DOI 10.1016/S0092-8674(01)00471-8
   Fan Z, 2016, MOL NEUROBIOL, V53, P7057, DOI 10.1007/s12035-015-9620-5
   Geuna S, 2008, PLAST RECONSTR SURG, V121, P344, DOI 10.1097/01.prs.0000294964.20806.28
   Guerout N, 2014, JOVE-J VIS EXP, V0, P0, DOI DOI 10.3791/50590
   Han B, 2017, NEUROCHEM RES, V42, P1317, DOI 10.1007/s11064-017-2175-2
   Imitola J, 2004, P NATL ACAD SCI USA, V101, P18117, DOI 10.1073/pnas.0408258102
   Inserra MM, 1998, MICROSURG, V18, P119, DOI 10.1002/(SICI)1098-2752(1998)18:2<119::AID-MICR10>3.0.CO;2-0
   Jiang L, 2010, BIOCHEM J, V432, P199, DOI 10.1042/BJ20100859
   Katayama KI, 2013, DEVELOPMENT, V140, P3139, DOI 10.1242/dev.092585
   Park SS, 2013, BBA-MOL CELL BIOL L, V1831, P350, DOI 10.1016/j.bbalip.2012.09.005
   Ruven C, 2017, INT J MOL SCI, V18, P0, DOI 10.3390/ijms18030511
   Sanek Nicholas A, 2012, MICRORNA, V1, P11
   Sowa Y, 2017, STEM CELL TRANSL MED, V6, P1207, DOI 10.1002/sctm.16-0122
   Sowa Y, 2016, PLAST RECONSTR SURG, V137, P318E, DOI 10.1097/01.prs.0000475762.86580.36
   Stevanato L, 2014, STEM CELL RES THER, V5, P0, DOI 10.1186/scrt437
   Vadodaria KC, 2013, J NEUROSCI, V33, P1179, DOI 10.1523/JNEUROSCI.2103-12.2013
   Zhao Y, 2007, CELL, V129, P303, DOI 10.1016/j.cell.2007.03.030
NR 23
TC 19
Z9 20
U1 1
U2 16
PU SAGE PUBLICATIONS INC
PI THOUSAND OAKS
PA 2455 TELLER RD, THOUSAND OAKS, CA 91320 USA
SN 
EI 1744-8069
J9 MOL PAIN
JI Mol. Pain
PD APR 17
PY 2018
VL 14
IS 
BP 
EP 
DI 10.1177/1744806918766793
PG 11
WC Neurosciences
SC Neurosciences & Neurology
GA GD2MZ
UT WOS:000430335300001
PM 29663842
DA 2025-07-17
ER

PT J
AU Carvalho, CR
   Wrobel, S
   Meyer, C
   Brandenberger, C
   Cengiz, IF
   López-Cebral, R
   Silva-Correia, J
   Ronchi, G
   Reis, RL
   Grothe, C
   Oliveira, JM
   Haastert-Talini, K
AF Carvalho, C. R.
   Wrobel, S.
   Meyer, C.
   Brandenberger, C.
   Cengiz, I. F.
   Lopez-Cebral, R.
   Silva-Correia, J.
   Ronchi, G.
   Reis, R. L.
   Grothe, C.
   Oliveira, J. M.
   Haastert-Talini, K.
TI Gellan Gum-based luminal fillers for peripheral nerve regeneration: an in vivo study in the rat sciatic nerve repair model
SO BIOMATERIALS SCIENCE
LA English
DT Article
ID axonal regeneration; drug-delivery; schwann-cells; hydrogels; vitro; conduits; injury; motor; biomaterials; transplantation
AB Peripheral nerve injuries (PNI) resulting in a gap to be bridged between the transected nerve ends are commonly reconstructed with autologous nerve tissue, but there is a need for valuable alternatives. This experimental work considers the innovative use of the biomaterial Gellan Gum (GG) as a luminal filler for nerve guidance channels made from chitosan with a 5% degree of acetylation. The engineered constructs should remodel the structural support given to regenerating axons by the so-called bands of Bungner. Four different GG formulations were produced by combining varying amounts of High-Acyl GG (HA-GG) and Methacrylated GG (MA-GG). The effective porosity of the freeze-dried networks was analysed by SEM and micro-CT 3D reconstructions, while the degradation and swelling abilities were characterized in vitro for up to 30 days. The metabolic activity and viability of immortalized Schwann cells seeded onto the freeze-dried networks were also evaluated. Finally, the developed hydrogel formulations were freeze-dried within the chitosan nerve guides and implanted in a 10 mm rat sciatic nerve defect. Functional and histomorphological analyses after 3, 6, and 12 weeks in vivo revealed that although it did not result in improved nerve regeneration, the NGC25:75 formulations could provide a basis for further development of GG scaffolds as luminal fillers for hollow nerve guidance channels.
C1 [Carvalho, C. R.; Cengiz, I. F.; Lopez-Cebral, R.; Silva-Correia, J.; Reis, R. L.; Oliveira, J. M.] Univ Minho, European Inst Excellence Tissue Engn & Regenerat, Res Grp Biomat Biodegradables & Biomimet 3Bs, AvePk Parque Ciencia & Tecnol, P-4805017 Barco, Guimaraes, Portugal.
   [Carvalho, C. R.; Cengiz, I. F.; Lopez-Cebral, R.; Silva-Correia, J.; Reis, R. L.; Oliveira, J. M.] ICVS 3Bs PT Govt Associated Lab, Braga, Portugal.
   [Wrobel, S.; Meyer, C.; Grothe, C.; Haastert-Talini, K.] Hannover Med Sch, Inst Neuroanat & Cell Biol, Hannover, Germany.
   [Wrobel, S.; Meyer, C.; Grothe, C.; Haastert-Talini, K.] Ctr Syst Neurosci ZSN, Hannover, Germany.
   [Brandenberger, C.] Hannover Med Sch, Inst Funct & Appl Anat, D-30625 Hannover, Germany.
   [Ronchi, G.] Univ Turin, Dept Clin & Biol Sci, Turin, Italy.
   [Ronchi, G.] Univ Turin, Cavalieri Ottolenghi Neurosci Inst, Turin, Italy.
   [Reis, R. L.; Oliveira, J. M.] Univ Minho, Discoveries Ctr Regenerat & Precis Med, Avepk, P-4805017 Barco, Guimaraes, Portugal.
C3 Universidade do Minho; Laboratorio Associado ICVS 3B's; Hannover Medical School; Hannover Medical School; University of Turin; University of Turin; Universidade do Minho
RP Oliveira, JM (corresponding author), Univ Minho, European Inst Excellence Tissue Engn & Regenerat, Res Grp Biomat Biodegradables & Biomimet 3Bs, AvePk Parque Ciencia & Tecnol, P-4805017 Barco, Guimaraes, Portugal.; Oliveira, JM (corresponding author), ICVS 3Bs PT Govt Associated Lab, Braga, Portugal.; Oliveira, JM (corresponding author), Univ Minho, Discoveries Ctr Regenerat & Precis Med, Avepk, P-4805017 Barco, Guimaraes, Portugal.
EM miguel.oliveira@dep.uminho.pt
FU European Community's Seventh Framework Programme [278612]; European Union [REGPOT-CT2012-316331-POLARIS]; Portuguese Foundation for Science and Technology (FCT) under the programme "Investigador FCT" [IF/00115/2015, IF/00423/2012, IF/01285/2015]
CR Anderson JM, 2008, SEMIN IMMUNOL, V20, P86, DOI 10.1016/j.smim.2007.11.004
   Ao Q, 2006, J BIOMED MATER RES A, V77A, P11, DOI 10.1002/jbm.a.30593
   Belkas JS, 2004, NEUROL RES, V26, P151, DOI 10.1179/016164104225013798
   Bellamkonda RV, 2006, BIOMATERIALS, V27, P3515, DOI 10.1016/j.biomaterials.2006.02.030
   Boni FI, 2016, DRUG DEV IND PHARM, V42, P1283, DOI 10.3109/03639045.2015.1125915
   Brooks DN, 2012, MICROSURG, V32, P1, DOI 10.1002/micr.20975
   Carballo-Molina OA, 2015, FRONT CELL NEUROSCI, V9, P0, DOI 10.3389/fncel.2015.00013
   Cardeira J, 2016, SCI REP-UK, V6, P0, DOI 10.1038/srep39191
   Carmona-Moran CA, 2016, INT J PHARMACEUT, V509, P465, DOI 10.1016/j.ijpharm.2016.05.062
   Cengiz IF, 2017, J MATER SCI-MATER M, V28, P0, DOI 10.1007/s10856-017-5942-3
   Cerqueira MT, 2014, TISSUE ENG PT A, V20, P1369, DOI 10.1089/ten.TEA.2013.0460
   Chang SJ, 2012, CARBOHYD POLYM, V88, P684, DOI 10.1016/j.carbpol.2012.01.017
   Chen PW, 2015, ACTA NEUROPATHOL, V130, P605, DOI 10.1007/s00401-015-1482-4
   Coutinho DF, 2010, BIOMATERIALS, V31, P7494, DOI 10.1016/j.biomaterials.2010.06.035
   da Silva LP, 2014, ACTA BIOMATER, V10, P4787, DOI 10.1016/j.actbio.2014.07.009
   Daly W, 2012, J R SOC INTERFACE, V9, P202, DOI 10.1098/rsif.2011.0438
   Dinis TM, 2015, J MECH BEHAV BIOMED, V41, P43, DOI 10.1016/j.jmbbm.2014.09.029
   Douglas TEL, 2017, J TISSUE ENG REGEN M, V11, P1610, DOI 10.1002/term.2062
   Faroni A, 2015, ADV DRUG DELIVER REV, V82-83, P160, DOI 10.1016/j.addr.2014.11.010
   FERIA-VELASCO A, 1970, ARCHIVOS DE INVESTIGACION MEDICA, V1, P201
   Gaudet AD, 2011, J NEUROINFLAMM, V8, P0, DOI 10.1186/1742-2094-8-110
   Gnavi S, 2013, INT REV NEUROBIOL, V109, P1, DOI 10.1016/B978-0-12-420045-6.00001-8
   Gonzalez-Perez F, 2015, MICROSURG, V35, P300, DOI 10.1002/micr.22362
   Grinsell D, 2014, BIOMED RES INT, V2014, P0, DOI 10.1155/2014/698256
   Grothe C, 1998, MOL BRAIN RES, V57, P97, DOI 10.1016/S0169-328X(98)00076-X
   Gu XS, 2014, BIOMATERIALS, V35, P6143, DOI 10.1016/j.biomaterials.2014.04.064
   Haastert K, 2007, NAT PROTOC, V2, P99, DOI 10.1038/nprot.2006.486
   Haastert-Talini K, 2013, BIOMATERIALS, V34, P9886, DOI 10.1016/j.biomaterials.2013.08.074
   Huelsenbeck SC, 2012, NEUROTHERAPEUTICS, V9, P185, DOI 10.1007/s13311-011-0072-y
   KARNOVSKY MJ, 1965, J CELL BIOL, V27, P0
   Kehoe S, 2012, INJURY, V43, P553, DOI 10.1016/j.injury.2010.12.030
   Khang G, 2015, J TISSUE ENG REGEN M, V9, P265, DOI 10.1002/term.1625
   Klein SM, 2016, PLAST RECONSTR SURG, V138, P132, DOI 10.1097/PRS.0000000000002291
   Korus L, 2016, J NEUROL NEUROSUR PS, V87, P188, DOI 10.1136/jnnp-2015-310420
   Lee H, 2011, J BIOMED MATER RES B, V98B, P238, DOI 10.1002/jbm.b.31845
   Lehmann M, 1990, PERIPHERAL NERVE LES, V0, PP149, DOI 10. 1007/978-3-642-75611-5_22
   Li YC, 2015, STEM CELL RES THER, V6, P0, DOI 10.1186/s13287-015-0042-0
   Marquardt LM, 2015, TISSUE ENG PT A, V21, P2852, DOI 10.1089/ten.tea.2015.0311
   Meyer C, 2016, CELL TRANSPLANT, V25, P159, DOI 10.3727/096368915X688010
   Meyer C, 2016, BIOMATERIALS, V76, P33, DOI 10.1016/j.biomaterials.2015.10.040
   Mizutani R, 2012, MICRON, V43, P104, DOI 10.1016/j.micron.2011.10.002
   Mobasseri A, 2015, TISSUE ENG PT A, V21, P1152, DOI 10.1089/ten.tea.2014.0266
   Mobini S, 2017, CURR OPIN BIOMED ENG, V4, P134, DOI 10.1016/j.cobme.2017.10.010
   Mukhatyar V, 2009, ADV MATER, V21, P4670
   Nagatsuka H, 2005, J ORAL PATHOL MED, V34, P70, DOI 10.1111/j.1600-0714.2004.00227.x
   Nichol JW, 2010, BIOMATERIALS, V31, P5536, DOI 10.1016/j.biomaterials.2010.03.064
   PENKERT G, 1988, JOURNAL OF RECONSTRUCTIVE MICROSURGERY, V4, P319, DOI 10.1055/s-2007-1006938
   Pereira H, 2014, OSTEOARTHR CARTILAGE, V22, P1271, DOI 10.1016/j.joca.2014.07.001
   Pisacane AM, 2007, CELL ONCOL, V29, P59
   Santos D, 2016, BRAIN RES, V1636, P93, DOI 10.1016/j.brainres.2016.01.051
   Siemionow M, 2010, MICROSURG, V30, P574, DOI 10.1002/micr.20799
   Silva-Correia J, 2011, J TISSUE ENG REGEN M, V5, PE97, DOI 10.1002/term.363
   Silva-Correia J, 2013, J BIOMED MATER RES A, V101, P3438, DOI 10.1002/jbm.a.34650
   Silva-Correia J, 2013, ADV HEALTHC MATER, V2, P568, DOI 10.1002/adhm.201200256
   Sowa Y, 2016, PLAST RECONSTR SURG, V137, P318E, DOI 10.1097/01.prs.0000475762.86580.36
   Sridharan R, 2015, J MECH BEHAV BIOMED, V41, P124, DOI 10.1016/j.jmbbm.2014.10.002
   Steed Martin B, 2011, ATLAS ORAL MAXILLOFAC SURG CLIN NORTH AM, V19, P119, DOI 10.1016/j.cxom.2010.11.007
   Stevens LR, 2016, BIOMATER SCI-UK, V4, P1276, DOI 10.1039/c6bm00322b
   Trumble TE, 2000, HAND CLIN, V16, P105
   Vimal SK, 2016, MAT SCI ENG C-MATER, V63, P616, DOI 10.1016/j.msec.2016.03.008
   Wrobel S, 2014, TISSUE ENG PT A, V20, P2339, DOI 10.1089/ten.tea.2013.0621
NR 62
TC 35
Z9 36
U1 2
U2 64
PU ROYAL SOC CHEMISTRY
PI CAMBRIDGE
PA THOMAS GRAHAM HOUSE, SCIENCE PARK, MILTON RD, CAMBRIDGE CB4 0WF, CAMBS, ENGLAND
SN 2047-4830
EI 2047-4849
J9 BIOMATER SCI-UK
JI Biomater. Sci.
PD MAY 1
PY 2018
VL 6
IS 5
BP 1059
EP 1075
DI 10.1039/c7bm01101f
PG 17
WC Materials Science, Biomaterials
SC Materials Science
GA GE3KG
UT WOS:000431111600014
PM 29464240
DA 2025-07-17
ER

PT J
AU Lin, T
   Liu, S
   Chen, SH
   Qiu, S
   Rao, ZL
   Liu, JH
   Zhu, S
   Yan, LW
   Mao, HQ
   Zhu, QT
   Quan, DP
   Liu, XL
AF Lin, Tao
   Liu, Sheng
   Chen, Shihao
   Qiu, Shuai
   Rao, Zilong
   Liu, Jianghui
   Zhu, Shuang
   Yan, Liwei
   Mao, Haiquan
   Zhu, Qingtang
   Quan, Daping
   Liu, Xiaolin
TI Hydrogel derived from porcine decellularized nerve tissue as a promising biomaterial for repairing peripheral nerve defects
SO ACTA BIOMATERIALIA
LA English
DT Article
DE Decellularized nerve matrix; Hydrogel; Nanofibrous structure; ECM component; Peripheral nerve regeneration
ID extracellular-matrix hydrogels; mesenchymal stem-cells; marrow stromal cells; in-vitro; neural regeneration; polypropylene mesh; growth-factor; ecm hydrogel; allografts; scaffolds
AB Decellularized matrix hydrogels derived from tissues or organs have been used for tissue repair due to their biocompatibility, tunability, and tissue-specific extracellular matrix (ECM) components. However, the preparation of decellularized peripheral nerve matrix hydrogels and their use to repair nerve defects have not been reported. Here, we developed a hydrogel from porcine decellularized nerve matrix (pDNM-G), which was confirmed to have minimal DNA content and retain collagen and glycosaminoglycans content, thereby allowing gelatinization. The pDNM-G exhibited a nanofibrous structure similar to that of natural ECM, and a similar to 280-Pa storage modulus at 10 mg/mL similar to that of native neural tissues. Western blot and liquid chromatography tandem mass spectrometry analysis revealed that the pDNM-G consisted mostly of ECM proteins and contained primary ECM-related proteins, including fibronectin and collagen I and IV). In vitro experiments showed that pDNM-G supported Schwann cell proliferation and preserved cell morphology. Additionally, in a 15-mm rat sciatic nerve defect model, pDNM-G was combined with electrospun poly(lactic-acid)-co-poly(trimethylene-carbonate) conduits to bridge the defect, which did not elicit an adverse immune response and promoted the activation of M2 macrophages associated with a constructive remodeling response. Morphological analyses and electrophysiological and functional examinations revealed that the regenerative outcomes achieved by pDNM-G were superior to those by empty conduits and closed to those using rat decellularized nerve matrix allograft scaffolds. These findings indicated that pDNM-G, with its preserved ECM composition and nanofibrous structure, represents a promising biomaterial for peripheral nerve regeneration. Statement of Significance Decellularized nerve allografts have been widely used to treat peripheral nerve injury. However, given their limited availability and lack of bioactive factors, efforts have been made to improve the efficacy of decellularized nerve allograft for nerve regeneration, with limited success. Xenogeneic decellularized tissue matrices or hydrogels have been widely used for surgical applications owing to their ease of harvesting and low immunogenicity. Moreover, decellularized tissue matrix hydrogels show good biocompatibility and are highly tunable. In this study, we prepared a porcine decellularized nerve matrix (pDNM-G) and evaluated its potential for promoting nerve regeneration. Our results demonstrate that pDNM-G can support Schwann cell proliferation and peripheral nerve regeneration by means of residual primary extracellular matrix components and nano-fibrous structure features. (C) 2018 Acta Materialia Inc. Published by Elsevier Ltd. All rights reserved.
C1 [Lin, Tao; Qiu, Shuai; Liu, Jianghui; Zhu, Shuang; Yan, Liwei; Zhu, Qingtang; Liu, Xiaolin] Sun Yat Sen Univ, Affiliated Hosp 1, Dept Orthoped & Microsurg, 58,Zhongshan 2nd Rd, Guangzhou 510080, Guangdong, Peoples R China.
   [Liu, Sheng; Chen, Shihao; Rao, Zilong; Quan, Daping] Sun Yat Sen Univ, Sch Chem, PCFM Lab, GD HPPC Lab, Guangzhou, Guangdong, Peoples R China.
   [Lin, Tao; Liu, Sheng; Chen, Shihao; Qiu, Shuai; Rao, Zilong; Liu, Jianghui; Zhu, Shuang; Yan, Liwei; Zhu, Qingtang; Quan, Daping; Liu, Xiaolin] Guangdong Prov Funct Biomat Engn Technol Res Ctr, Guangdong Prov Peripheral Nerve Tissue Engn & Tec, Guangzhou, Guangdong, Peoples R China.
   [Mao, Haiquan] Johns Hopkins Univ, Inst NanoBioTechnol, Baltimore, MD USA.
   [Mao, Haiquan] Johns Hopkins Univ, Dept Mat Sci & Engn, Baltimore, MD 21218 USA.
C3 Sun Yat Sen University; Sun Yat Sen University; Johns Hopkins University; Johns Hopkins University
RP Zhu, QT; Liu, XL (corresponding author), Sun Yat Sen Univ, Affiliated Hosp 1, Dept Orthoped & Microsurg, 58,Zhongshan 2nd Rd, Guangzhou 510080, Guangdong, Peoples R China.; Quan, DP (corresponding author), Sun Yat Sen Univ, Sch Chem, 135 Xingang Xi Rd, Guangzhou 510275, Guangdong, Peoples R China.
EM zhuqingt@mail.sysu.edu.cn; cesqdp@mail.sysu.edu.cn; gzxiaolinliu@hotmail.com
FU National Key Research and Development Plan of China [2016YFC1101603, 2016YFC1100103]; National High Technology Research and Development Program of China (863 Program) [2012AA020507]; National Basic Research Program of China (973 Program) [2014CB542201]; National Natural Science Foundation of China [81401804, 31670986, 3167040097, 51673220]; Science and Technology Planning Project of Guangdong Province, China [2014B020227001, 2014B050505008, 2014A020215008, 2015B090903060, 2016A010103012]; Medical Science and Technology Research Fund Project of Guangdong Province, China [A2016387]; Natural Science Foundation of Guangdong Province, China [2015A030313194]; Key Project of Natural Science Foundation of Guangdong [2015A030311025]; 985 Program of Sun Yat-sen University [90035-3283312]; Major Special Projects for Collaborative Innovation in Health Care of Guangzhou [2015080202]
CR BAIN JR, 1989, PLAST RECONSTR SURG, V83, P129, DOI 10.1097/00006534-198901000-00024
   Beachley V, 2010, PROG POLYM SCI, V35, P868, DOI 10.1016/j.progpolymsci.2010.03.003
   Bejjani GK, 2007, J NEUROSURG, V106, P1028, DOI 10.3171/jns.2007.106.6.1028
   Brightman AO, 2000, BIOPOLYMERS, V54, P222
   Brooks DN, 2012, MICROSURG, V32, P1, DOI 10.1002/micr.20975
   Chambers JB, 2008, J THORAC CARDIOV SUR, V136, P1142, DOI 10.1016/j.jtcvs.2007.12.086
   Crapo PM, 2012, BIOMATERIALS, V33, P3539, DOI 10.1016/j.biomaterials.2012.01.044
   Crapo PM, 2011, BIOMATERIALS, V32, P3233, DOI 10.1016/j.biomaterials.2011.01.057
   Crapo PM, 2010, ACTA BIOMATER, V6, P2091, DOI 10.1016/j.actbio.2009.10.048
   DeQuach JA, 2011, TISSUE ENG PT A, V17, P2583, DOI 10.1089/ten.tea.2010.0724
   DeQuach JA, 2012, EUR CELLS MATER, V23, P400, DOI 10.22203/eCM.v023a31
   EDWARDS CA, 1980, CLIN CHIM ACTA, V104, P161, DOI 10.1016/0009-8981(80)90192-8
   Engler AJ, 2006, CELL, V126, P677, DOI 10.1016/j.cell.2006.06.044
   Farber SJ, 2016, MUSCLE NERVE, V54, P319, DOI 10.1002/mus.25173
   FARNDALE RW, 1986, BIOCHIM BIOPHYS ACTA, V883, P173, DOI 10.1016/0304-4165(86)90306-5
   Faulk DM, 2014, BIOMATERIALS, V35, P8585, DOI 10.1016/j.biomaterials.2014.06.057
   Fercana GR, 2017, BIOMATERIALS, V123, P142, DOI 10.1016/j.biomaterials.2017.01.037
   Freytes DO, 2008, BIOMATERIALS, V29, P1630, DOI 10.1016/j.biomaterials.2007.12.014
   Ghuman H, 2017, ACTA BIOMATER, V63, P50, DOI 10.1016/j.actbio.2017.09.011
   He B, 2015, J TISSUE ENG REGEN M, V9, P286, DOI 10.1002/term.1707
   Houschyar K S, 2016, PLAST SURG INT, V2016, P4175293, DOI 10.1155/2016/4175293
   Hu J, 2007, EXP NEUROL, V204, P658, DOI 10.1016/j.expneurol.2006.11.018
   Huang JH, 2009, J NEUROTRAUM, V26, P1805, DOI 10.1089/neu.2008-0732
   Hudson TW, 2004, TISSUE ENG, V10, P1641, DOI 10.1089/ten.2004.10.1641
   Kanaya F, 1996, PLAST RECONSTR SURG, V98, P1264, DOI 10.1097/00006534-199612000-00023
   Kvist M, 2011, J PLAST SURG HAND SU, V45, P122, DOI 10.3109/2000656X.2011.571847
   LeCheminant J, 2012, J WOUND CARE, V21, P476, DOI 10.12968/jowc.2012.21.10.476
   Lee JS, 2014, BIOMACROMOLECULES, V15, P206, DOI 10.1021/bm4015039
   Mantovani A, 2004, TRENDS IMMUNOL, V25, P677, DOI 10.1016/j.it.2004.09.015
   Mantovani A, 2013, J PATHOL, V229, P176, DOI 10.1002/path.4133
   Medberry CJ, 2013, BIOMATERIALS, V34, P1033, DOI 10.1016/j.biomaterials.2012.10.062
   Mokarram N, 2017, P NATL ACAD SCI USA, V0, P0
   Moore AM, 2011, MUSCLE NERVE, V44, P221, DOI 10.1002/mus.22033
   Nune M, 2016, MAT SCI ENG C-MATER, V62, P329, DOI 10.1016/j.msec.2016.01.057
   Pati F, 2015, BIOMATERIALS, V37, P230, DOI 10.1016/j.biomaterials.2014.10.012
   Prest TA, 2018, J BIOMED MATER RES A, V106, P450, DOI 10.1002/jbm.a.36235
   Qiu LH, 2015, ANN BIOMED ENG, V43, P2924, DOI 10.1007/s10439-015-1342-3
   Ren TC, 2015, ENEURO, V2, P0, DOI 10.1523/ENEURO.0077-15.2015
   Sachanandani NF, 2014, PLAST RECONSTR SURG, V133, P313, DOI 10.1097/01.prs.0000436856.55398.0f
   Safa B, 2016, HAND CLIN, V32, P127, DOI 10.1016/j.hcl.2015.12.012
   Saldin LT, 2017, ACTA BIOMATER, V49, P1, DOI 10.1016/j.actbio.2016.11.068
   Seif-Naraghi SB, 2010, TISSUE ENG PT A, V16, P2017, DOI 10.1089/ten.TEA.2009.0768
   Sellaro TL, 2010, TISSUE ENG PT A, V16, P1075, DOI 10.1089/ten.tea.2008.0587
   Sondell M, 1998, BRAIN RES, V795, P44, DOI 10.1016/S0006-8993(98)00251-0
   Stoll G, 1999, BRAIN PATHOL, V9, P313
   Stuart K, 2008, BIOPOLYMERS, V89, P841, DOI 10.1002/bip.21024
   Szynkaruk M, 2013, TISSUE ENG PART B-RE, V19, P83, DOI 10.1089/ten.teb.2012.0275
   Tang S, 2013, BIOMATERIALS, V34, P7086, DOI 10.1016/j.biomaterials.2013.05.080
   Trehan SK, 2016, HAND CLIN, V32, P119, DOI 10.1016/j.hcl.2015.12.002
   Tukmachev D, 2016, TISSUE ENG PT A, V22, P306, DOI 10.1089/ten.tea.2015.0422
   Wang D, 2008, BRAIN RES, V1188, P44, DOI 10.1016/j.brainres.2007.09.098
   Wang D, 2010, J NEUROTRAUM, V27, P1935, DOI 10.1089/neu.2010.1352
   Wang RM, 2016, ADV DRUG DELIVER REV, V96, P77, DOI 10.1016/j.addr.2015.06.002
   Wang Y, 2012, CELL MOL NEUROBIOL, V32, P361, DOI 10.1007/s10571-011-9764-4
   Wolf MT, 2014, BIOMATERIALS, V35, P6838, DOI 10.1016/j.biomaterials.2014.04.115
   Xie JW, 2010, NANOSCALE, V2, P35, DOI 10.1039/b9nr00243j
   Xu HL, 2016, SCI REP-UK, V6, P0, DOI 10.1038/srep38332
   Yang LM, 2011, J BIOMED MATER RES B, V96B, P25, DOI 10.1002/jbm.b.31719
   Zeng CG, 2014, TISSUE ENG PT A, V20, P1038, DOI 10.1089/ten.tea.2013.0277
   Zhang YJ, 2010, BIOMATERIALS, V31, P5312, DOI 10.1016/j.biomaterials.2010.03.029
   Zheng C, 2013, J TISSUE ENG REGEN M, V31, P0
   Zhu S, 2017, J TISSUE ENG REGEN M, V11, P2314, DOI 10.1002/term.2130
   Zilic L, 2016, BIOTECHNOL BIOENG, V113, P2041, DOI 10.1002/bit.25964
   Zilic L, 2015, J ANAT, V227, P302, DOI 10.1111/joa.12341
   Zou JL, 2018, ADV FUNCT MATER, V28, P0, DOI 10.1002/adfm.201705739
NR 65
TC 124
Z9 132
U1 4
U2 228
PU ELSEVIER SCI LTD
PI OXFORD
PA THE BOULEVARD, LANGFORD LANE, KIDLINGTON, OXFORD OX5 1GB, OXON, ENGLAND
SN 1742-7061
EI 1878-7568
J9 ACTA BIOMATER
JI Acta Biomater.
PD JUN 15
PY 2018
VL 73
IS 
BP 326
EP 338
DI 10.1016/j.actbio.2018.04.001
PG 13
WC Engineering, Biomedical; Materials Science, Biomaterials
SC Engineering; Materials Science
GA GK5NU
UT WOS:000436222600026
PM 29649641
DA 2025-07-17
ER

PT J
AU Yao, SL
   Yu, SK
   Cao, Z
   Yang, YD
   Yu, X
   Mao, HQ
   Wang, LN
   Sun, XD
   Zhao, LY
   Wang, XM
AF Yao, Shenglian
   Yu, Shukui
   Cao, Zheng
   Yang, Yongdong
   Yu, Xing
   Mao, Hai-Quan
   Wang, Lu-Ning
   Sun, Xiaodan
   Zhao, Lingyun
   Wang, Xiumei
TI Hierarchically aligned fibrin nanofiber hydrogel accelerated axonal regrowth and locomotor function recovery in rat spinal cord injury
SO INTERNATIONAL JOURNAL OF NANOMEDICINE
LA English
DT Article
DE spinal cord injury; nerve regrowth; fibrin hydrogel; aligned structure; soft stiffness
ID peripheral-nerve regeneration; templated agarose scaffolds; hyaluronan-based hydrogel; cells; biomaterials; brain; transection; substrate; therapy; outgrowth
AB Background: Designing novel biomaterials that incorporate or mimic the functions of extracellular matrix to deliver precise regulatory signals for tissue regeneration is the focus of current intensive research efforts in tissue engineering and regenerative medicine. Methods and results: To mimic the natural environment of the spinal cord tissue, a three-dimensional hierarchically aligned fibrin hydrogel (AFG) with oriented topography and soft stiffness has been fabricated by electrospinning and a concurrent molecular self-assembling process. In this study, the AFG was implanted into a rat dorsal hemisected spinal cord injury model to bridge the lesion site. Host cells invaded promptly along the aligned fibrin hydrogels to form aligned tissue cables in the first week, and then were followed by axonal regrowth. At 4 weeks after the surgery, neurofilament (NF)-positive staining fibers were detected near the rostral end as well as the middle site of defect, which aligned along the tissue cables. Abundant NF- and GAP-43-positive staining indicated new axon regrowth in the oriented tissue cables, which penetrated throughout the lesion site in 8 weeks. Additionally, the abundant blood vessels marked with RECA-1 had reconstructed within the lesion site at 4 weeks after surgery. Basso-Beattie-Bresnahan scoring showed that the locomotor performance of the AFG group recovered much faster than that of blank control group or the random fibrin hydrogel (RFG) group from 2 weeks after surgery. Furthermore, diffusion tensor imaging tractography of MRI confirmed the optimal axon fiber reconstruction compared with the RFG and control groups. Conclusion: Taken together, our results suggested that the AFG scaffold provided an inductive matrix for accelerating directional host cell invasion, vascular system reconstruction, and axonal regrowth, which could promote and support extensive aligned axonal regrowth and locomotor function recovery.
C1 [Yao, Shenglian; Wang, Lu-Ning] Univ Sci & Technol Beijing, Sch Mat Sci & Engn, Beijing, Peoples R China.
   [Yao, Shenglian; Cao, Zheng; Yang, Yongdong; Sun, Xiaodan; Zhao, Lingyun; Wang, Xiumei] Tsinghua Univ, Sch Mat Sci & Engn, Minist Educ, Key Lab Adv Mat, YiFu Technol & Sci Bldg 2804, Beijing 100084, Peoples R China.
   [Yu, Shukui] Capital Med Univ, Beijing Friendship Hosp, Dept Otolaryngol Head & Neck Surg, Beijing, Peoples R China.
   [Yang, Yongdong; Yu, Xing] Beijing Univ Chinese Med, Dongzhimen Hosp, Dept Orthoped, Beijing, Peoples R China.
   [Mao, Hai-Quan] Johns Hopkins Univ, Dept Mat Sci & Engn, Baltimore, MD 21218 USA.
C3 University of Science & Technology Beijing; Tsinghua University; Capital Medical University; Beijing University of Chinese Medicine; Johns Hopkins University
RP Wang, XM (corresponding author), Tsinghua Univ, Sch Mat Sci & Engn, Minist Educ, Key Lab Adv Mat, YiFu Technol & Sci Bldg 2804, Beijing 100084, Peoples R China.
EM wxm@mail.tsinghua.edu.cn
FU National Natural Science Foundation of China [31771056]; China Postdoctoral Science Foundation [2016M591075]; Fundamental Research Funds for the Central Universities [2302016FRF-TP-16-001A1]; Tsinghua University Initiative Scientific Research Program [20161080091]
CR Ahmed TAE, 2008, TISSUE ENG PART B-RE, V14, P199, DOI 10.1089/ten.teb.2007.0435
   Austin JW, 2012, BIOMATERIALS, V33, P4555, DOI 10.1016/j.biomaterials.2012.03.022
   Belkas JS, 2004, NEUROL RES, V26, P151, DOI 10.1179/016164104225013798
   Berns EJ, 2014, BIOMATERIALS, V35, P185, DOI 10.1016/j.biomaterials.2013.09.077
   Daly W, 2012, J R SOC INTERFACE, V9, P202, DOI 10.1098/rsif.2011.0438
   Du JR, 2017, ACTA BIOMATER, V55, P296, DOI 10.1016/j.actbio.2017.04.010
   Engler AJ, 2006, CELL, V126, P677, DOI 10.1016/j.cell.2006.06.044
   Estrada V, 2014, NEUROBIOL DIS, V67, P165, DOI 10.1016/j.nbd.2014.03.018
   Gao MY, 2013, BIOMATERIALS, V34, P1529, DOI 10.1016/j.biomaterials.2012.10.070
   Gros T, 2010, BIOMATERIALS, V31, P6719, DOI 10.1016/j.biomaterials.2010.04.035
   Günther MI, 2015, ACTA BIOMATER, V27, P140, DOI 10.1016/j.actbio.2015.09.001
   Gumera C, 2011, J MATER CHEM, V21, P7033, DOI 10.1039/c0jm04335d
   Han QQ, 2009, TISSUE ENG PT A, V15, P2927, DOI 10.1089/ten.TEA.2008.0506
   Han QQ, 2010, BIOMATERIALS, V31, P9212, DOI 10.1016/j.biomaterials.2010.08.040
   Han SF, 2015, BIOMATERIALS, V41, P89, DOI 10.1016/j.biomaterials.2014.11.031
   He J, 2012, FRONT MATER SCI, V6, P1, DOI 10.1007/s11706-012-0157-5
   Hyatt AJT, 2014, NEUROSCI LETT, V569, P12, DOI 10.1016/j.neulet.2014.03.023
   Jiang X, 2012, ACTA BIOMATER, V8, P1290, DOI 10.1016/j.actbio.2011.11.019
   Kelley BJ, 2014, J NEUROTRAUM, V31, P1362, DOI 10.1089/neu.2013.3238
   Khaing ZZ, 2014, MATER TODAY, V17, P332, DOI 10.1016/j.mattod.2014.05.011
   Khaing ZZ, 2012, NEUROSCI LETT, V519, P103, DOI 10.1016/j.neulet.2012.02.027
   Kim M, 2014, HISTOL HISTOPATHOL, V29, P1395, DOI 10.14670/HH-29.1395
   Kushchayev SV, 2016, J NEUROSURG-SPINE, V25, P114, DOI 10.3171/2015.9.SPINE15628
   Nguyen LH, 2017, SCI REP-UK, V7, P0, DOI 10.1038/srep42212
   Lim SH, 2010, BIOMATERIALS, V31, P9031, DOI 10.1016/j.biomaterials.2010.08.021
   McCreedy DA, 2012, NEUROSCI LETT, V519, P115, DOI 10.1016/j.neulet.2012.02.025
   Mothe AJ, 2013, BIOMATERIALS, V34, P3775, DOI 10.1016/j.biomaterials.2013.02.002
   Papastefanaki F, 2015, GLIA, V63, P1101, DOI 10.1002/glia.22809
   Pawar K, 2011, ACTA BIOMATER, V7, P2826, DOI 10.1016/j.actbio.2011.04.006
   Pires LR, 2015, REGEN BIOMATER, V2, P203, DOI 10.1093/rb/rbv012
   Pittier R, 2005, J NEUROBIOL, V63, P1, DOI 10.1002/neu.20116
   Prang P, 2006, BIOMATERIALS, V27, P3560, DOI 10.1016/j.biomaterials.2006.01.053
   Rajangam T, 2013, INT J NANOMED, V8, P3641, DOI 10.2147/IJN.S43945
   Reilly GC, 2010, J BIOMECH, V43, P55, DOI 10.1016/j.jbiomech.2009.09.009
   Saha K, 2008, BIOPHYS J, V95, P4426, DOI 10.1529/biophysj.108.132217
   Silva NA, 2014, PROG NEUROBIOL, V114, P25, DOI 10.1016/j.pneurobio.2013.11.002
   Thomas AM, 2013, BIOMATERIALS, V34, P2213, DOI 10.1016/j.biomaterials.2012.12.002
   Wilems TS, 2015, J CONTROL RELEASE, V213, P103, DOI 10.1016/j.jconrel.2015.06.031
   Winter CC, 2016, ACTA BIOMATER, V38, P44, DOI 10.1016/j.actbio.2016.04.021
   Wu WL, 2011, NEUROSCI LETT, V491, P73, DOI 10.1016/j.neulet.2011.01.009
   Yang ZY, 2015, P NATL ACAD SCI USA, V112, P13354, DOI 10.1073/pnas.1510194112
   Yao SL, 2016, NANOSCALE, V8, P10252, DOI 10.1039/c6nr01169a
   Yao SL, 2013, PROG NAT SCI-MATER, V23, P103, DOI 10.1016/j.pnsc.2013.02.009
   Zeng X, 2015, BIOMATERIALS, V53, P184, DOI 10.1016/j.biomaterials.2015.02.073
   Zhang SM, 2014, BIOMATERIALS, V35, P3243, DOI 10.1016/j.biomaterials.2013.12.081
   Zhang ZX, 2017, SCI REP-UK, V7, P0, DOI 10.1038/srep40017
NR 46
TC 81
Z9 89
U1 4
U2 104
PU DOVE MEDICAL PRESS LTD
PI ALBANY
PA PO BOX 300-008, ALBANY, AUCKLAND 0752, NEW ZEALAND
SN 1178-2013
EI 
J9 INT J NANOMED
JI Int. J. Nanomed.
PD JUN 15
PY 2018
VL 13
IS 
BP 2883
EP 2895
DI 10.2147/IJN.S159356
PG 13
WC Nanoscience & Nanotechnology; Pharmacology & Pharmacy
SC Science & Technology - Other Topics; Pharmacology & Pharmacy
GA GG1FF
UT WOS:000432430900001
PM 29844671
DA 2025-07-17
ER

PT J
AU Lu, JJ
   Sun, X
   Yin, HY
   Shen, XZ
   Yang, SH
   Wang, Y
   Jiang, WL
   Sun, Y
   Zhao, LY
   Sun, XD
   Lu, SB
   Mikos, AG
   Peng, J
   Wang, XM
AF Lu, Jiaju
   Sun, Xun
   Yin, Heyong
   Shen, Xuezhen
   Yang, Shuhui
   Wang, Yu
   Jiang, Wenli
   Sun, Yue
   Zhao, Lingyun
   Sun, Xiaodan
   Lu, Shibi
   Mikos, Antonios G.
   Peng, Jiang
   Wang, Xiumei
TI A neurotrophic peptide-functionalized self-assembling peptide nanofiber hydrogel enhances rat sciatic nerve regeneration
SO NANO RESEARCH
LA English
DT Article
DE peripheral nerve regeneration; self-assembling peptide; hydrogel; neurotrophic peptide; intraluminal microenvironment
ID neurite outgrowth; schwann-cells; injury; scaffolds; repair; strategy; peroneal; conduits; neurons; fibers
AB Nerve guidance conduit (NGC) is a potential alternative to autologous nerve for peripheral nerve regeneration. A promising therapeutic strategy is to modify the nerve guidance conduit intraluminal microenvironment using physical and/or chemical guidance cues. In this study, a neurotrophic peptide-functionalized self-assembling peptide nanofiber hydrogel that could promote PC12 cell adhesion, proliferation, and neuronal differentiation in vitro was prefilled in the lumen of a hollow chitosan tube (hCST) to accelerate axonal regeneration in a rat sciatic nerve defect model. The functionalized self-assembling peptide was developed by introducing a neurotrophic peptide (RGI, RGIDKRHWNSQ) derived from brain-derived neurotrophic factor (BDNF) to the C-terminus of the self-assembling peptide RADA16-I (Ac-(RADA)(4)-CONH2). Morphological, histological, electrophysiological, and functional analyses demonstrated that the RGI-functionalized, self-assembling, peptide nanofiber hydrogel RAD/RGI could produce a neurotrophic microenvironment that markedly improved axonal regeneration with enhanced re-myelination and motor functional recovery.
C1 [Lu, Jiaju; Yang, Shuhui; Zhao, Lingyun; Sun, Xiaodan; Wang, Xiumei] Tsinghua Univ, Sch Mat Sci & Engn, State Key Lab New Ceram & Fine Proc, Beijing 100084, Peoples R China.
   [Sun, Xun; Shen, Xuezhen; Wang, Yu; Lu, Shibi; Peng, Jiang] Chinese Peoples Liberat Army Gen Hosp, Inst Orthoped, Beijing 100853, Peoples R China.
   [Sun, Xun; Shen, Xuezhen] Nankai Univ, Sch Med, Tianjin 300071, Peoples R China.
   [Yin, Heyong] Ludwig Maximilians Univ Munchen, Dept Surg, Expt Surg & Regenerat Med, D-80336 Munich, Germany.
   [Jiang, Wenli] Beijing Hosp, Dept Ultrasound, Beijing 100730, Peoples R China.
   [Sun, Yue] Tsinghua Univ, Ctr Biomed Anal, Beijing 100084, Peoples R China.
   [Mikos, Antonios G.] Rice Univ, Dept Bioengn, Biosci Res Collaborat, Houston, TX 77030 USA.
   [Peng, Jiang] Nantong Univ, Coinnovat Ctr Neuroregenerat, Nantong 226007, Peoples R China.
C3 Tsinghua University; Chinese People's Liberation Army General Hospital; Nankai University; University of Munich; Beijing Hospital; Tsinghua University; Rice University; Nantong University
RP Wang, XM (corresponding author), Tsinghua Univ, Sch Mat Sci & Engn, State Key Lab New Ceram & Fine Proc, Beijing 100084, Peoples R China.; Peng, J (corresponding author), Chinese Peoples Liberat Army Gen Hosp, Inst Orthoped, Beijing 100853, Peoples R China.; Peng, J (corresponding author), Nantong Univ, Coinnovat Ctr Neuroregenerat, Nantong 226007, Peoples R China.
EM pengjiang301@126.com; wxm@mail.tsinghua.edu.cn
FU National Natural Science Foundation of China [31771056, 31771052]; Tsinghua University Initiative Scientific Research Program [20161080091]; 111 Project [B17026]
CR BAIN JR, 1989, PLAST RECONSTR SURG, V83, P129, DOI 10.1097/00006534-198901000-00024
   BOHM G, 1992, PROTEIN ENG, V5, P191, DOI 10.1093/protein/5.3.191
   Burnett Mark G, 2004, NEUROSURG FOCUS, V16, PE1, DOI 10.3171/foc.2004.16.5.2
   Cao JI, 2011, BIOMATERIALS, V32, P3939, DOI 10.1016/j.biomaterials.2011.02.020
   Carriel V, 2013, J NEURAL ENG, V10, P0, DOI 10.1088/1741-2560/10/2/026022
   Colen Kari L, 2009, PLAST RECONSTR SURG, V124, Pe386, DOI 10.1097/PRS.0b013e3181bf8430
   Costa LM, 2009, INT REV NEUROBIOL, V87, P127, DOI 10.1016/S0074-7742(09)87007-4
   Du JR, 2017, ACTA BIOMATER, V55, P296, DOI 10.1016/j.actbio.2017.04.010
   Faroni A, 2015, ADV DRUG DELIVER REV, V82-83, P160, DOI 10.1016/j.addr.2014.11.010
   Flanagan LA, 2002, NEUROREPORT, V13, P2411, DOI 10.1097/00001756-200212200-00007
   Fobian K, 2010, J NEUROSCI RES, V88, P1170, DOI 10.1002/jnr.22285
   Frostick SP, 1998, MICROSURG, V18, P397, DOI 10.1002/(SICI)1098-2752(1998)18:7<397::AID-MICR2>3.0.CO;2-F
   Gordon Tessa, 2009, NEUROSURG FOCUS, V26, PE3, DOI 10.3171/FOC.2009.26.2.E3
   Gu XS, 2014, BIOMATERIALS, V35, P6143, DOI 10.1016/j.biomaterials.2014.04.064
   Hauser CAE, 2010, CHEM SOC REV, V39, P2780, DOI 10.1039/b921448h
   Hong YS, 2003, BIOMACROMOLECULES, V4, P1433, DOI 10.1021/bm0341374
   Horii A, 2007, PLOS ONE, V2, P0, DOI 10.1371/journal.pone.0000190
   Johnson EO, 2005, INJURY, V36, PS24, DOI 10.1016/j.injury.2005.10.012
   Kehoe S, 2012, INJURY, V43, P553, DOI 10.1016/j.injury.2010.12.030
   Kim YP, 2015, J TISSUE ENG REGEN M, V9, P236, DOI 10.1002/term.1626
   Kloxin AM, 2010, BIOMATERIALS, V31, P1, DOI 10.1016/j.biomaterials.2009.09.025
   KOLIATSOS VE, 1993, NEURON, V10, P359, DOI 10.1016/0896-6273(93)90326-M
   Liu X, 2015, FRONT MATER SCI, V9, P1, DOI 10.1007/s11706-015-0274-z
   Liu X, 2013, ACTA BIOMATER, V9, P6798, DOI 10.1016/j.actbio.2013.01.027
   Ohta M, 2004, J BIOMED MATER RES A, V71A, P661, DOI 10.1002/jbm.a.30194
   Ozawa H, 2001, J NEUROSURG, V95, P221, DOI 10.3171/spi.2001.95.2.0221
   Pace LA, 2013, BIOMATERIALS, V34, P5907, DOI 10.1016/j.biomaterials.2013.04.024
   Pfister Bryan J, 2011, CRITICAL REVIEWS IN BIOMEDICAL ENGINEERING, V39, P81, DOI 10.1615/CritRevBiomedEng.v39.i2.20
   Ray WZ, 2010, EXP NEUROL, V223, P77, DOI 10.1016/j.expneurol.2009.03.031
   Shi W, 2016, ACTA BIOMATER, V45, P247, DOI 10.1016/j.actbio.2016.09.001
   Stang F, 2005, BIOMATERIALS, V26, P3083, DOI 10.1016/j.biomaterials.2004.07.060
   Sun YQ, 2016, ACS APPL MATER INTER, V8, P2348, DOI 10.1021/acsami.5b11473
   Toba T, 2001, J BIOMED MATER RES, V58, P622, DOI 10.1002/jbm.1061
   Tolwani RJ, 2004, J NEUROSCI RES, V77, P662, DOI 10.1002/jnr.20181
   Wang XM, 2008, SOFT MATTER, V4, P2388, DOI 10.1039/b807155a
   Wilhelm JC, 2012, J NEUROSCI, V32, P5002, DOI 10.1523/JNEUROSCI.1411-11.2012
   Yang YL, 2009, NANO TODAY, V4, P193, DOI 10.1016/j.nantod.2009.02.009
   Yao SL, 2016, NANOSCALE, V8, P10252, DOI 10.1039/c6nr01169a
   Yokoi H, 2005, P NATL ACAD SCI USA, V102, P8414, DOI 10.1073/pnas.0407843102
   Zhan XD, 2013, NANOMED-NANOTECHNOL, V9, P305, DOI 10.1016/j.nano.2012.08.009
   Zhang S, 2008, ADV CANCER RES, V99, P335, DOI 10.1016/S0065-230X(07)99005-3
NR 42
TC 45
Z9 53
U1 10
U2 224
PU TSINGHUA UNIV PRESS
PI BEIJING
PA TSINGHUA UNIV, RM A703, XUEYAN BLDG, BEIJING, 100084, PEOPLES R CHINA
SN 1998-0124
EI 1998-0000
J9 NANO RES
JI Nano Res.
PD SEP 15
PY 2018
VL 11
IS 9
BP 4599
EP 4613
DI 10.1007/s12274-018-2041-9
PG 15
WC Chemistry, Physical; Nanoscience & Nanotechnology; Materials Science, Multidisciplinary; Physics, Applied
SC Chemistry; Science & Technology - Other Topics; Materials Science; Physics
GA GP9KY
UT WOS:000441237100012
DA 2025-07-17
ER

PT J
AU Stocco, E
   Barbon, S
   Lora, L
   Grandi, F
   Sartore, L
   Tiengo, C
   Petrelli, L
   Dalzoppo, D
   Parnigotto, PP
   Macchi, V
   De Caro, R
   Porzionato, A
   Grandi, C
AF Stocco, Elena
   Barbon, Silvia
   Lora, Lucia
   Grandi, Francesca
   Sartore, Leonardo
   Tiengo, Cesare
   Petrelli, Lucia
   Dalzoppo, Daniele
   Parnigotto, Pier Paolo
   Macchi, Veronica
   De Caro, Raffaele
   Porzionato, Andrea
   Grandi, Claudio
TI Partially oxidized polyvinyl alcohol conduitfor peripheral nerve regeneration
SO SCIENTIFIC REPORTS
LA English
DT Article
ID axonal regeneration; repair; guide; biomaterials; additives; membranes; injury; cells; gap; rat
AB Surgical reconstruction of peripheral nerves injuries with wide substance-loss is still a challenge. Many studies focused on the development of artificial nerve conduits made of synthetic or biological materials but the ideal device has not yet been identified. Here, we manufactured a conduit for peripheral nerve regeneration using a novel biodegradable hydrogel we patented that is oxidized polyvinyl alcohol (OxPVA). Thus, its characteristics were compared with neat polyvinyl alcohol (PVA) and silk-fibroin (SF) conduits, through in vitro and in vivo analysis. Unlike SF, OxPVA and neat PVA scaffolds did not support SH-SY5Y adhesion and proliferation in vitro. After implantation in rat model of sciatic nerve transection, the three conduits sustained the regeneration of the injured nerve filling a gap of 5 mm in 12 weeks. Implanted animals showed a good gait recovery. Morphometric data related to the central portion of the explanted conduit interestingly highlighted a significantly better outcome for OxPVA scaffolds compared to PVA conduits in terms of axon density, also with respect to the autograft group. This study suggests the potential of our novel biomaterial for the development of conduits for clinical use in case of peripheral nerve lesions with substance loss.
C1 [Stocco, Elena; Petrelli, Lucia; Macchi, Veronica; De Caro, Raffaele; Porzionato, Andrea] Univ Padua, Dept Neurosci, Sect Human Anat, Via Gabelli 65, I-35121 Padua, Italy.
   [Barbon, Silvia; Lora, Lucia; Dalzoppo, Daniele; Grandi, Claudio] Univ Padua, Dept Pharmaceut & Pharmacol Sci, Via Marzolo 5, I-35131 Padua, Italy.
   [Grandi, Francesca] Univ Padua, Dept Womens & Childrens Hlth, Pediat Surg, Via Giustiniani 3, I-35121 Padua, Italy.
   [Sartore, Leonardo] Osped St Anna, Dept Plast & Reconstruct Surg, Via Napoleona 60, I-22100 Como, Italy.
   [Tiengo, Cesare] Univ Padua, Dept Neurosci, Clin Plast Surg, Via Giustiniani 2, I-35128 Padua, Italy.
   [Stocco, Elena; Barbon, Silvia; Parnigotto, Pier Paolo] Fdn Biol & Regenerat Med, Tissue Engn & Signaling TES ONLUS, Via De Sanctis 10, I-35030 Padua, Italy.
C3 University of Padua; University of Padua; University of Padua; Ospedale Sant'Anna di Como; University of Padua
RP Porzionato, A (corresponding author), Univ Padua, Dept Neurosci, Sect Human Anat, Via Gabelli 65, I-35121 Padua, Italy.
EM andrea.porzionato@unipd.it
FU Padua University; Fondazione T.E.S. Onlus (Padua); University of Padova
CR Angius D, 2012, BIOMATERIALS, V33, P8034, DOI 10.1016/j.biomaterials.2012.07.056
   Apel PJ, 2008, J HAND SURG-AM, V33A, P1541, DOI 10.1016/j.jhsa.2008.05.034
   Arslantunali D, 2014, MED DEVICES-EVID RES, V7, P405, DOI 10.2147/MDER.S59124
   Barbon S, 2016, TOXICOL APPL PHARM, V309, P121, DOI 10.1016/j.taap.2016.09.001
   Belanger K, 2016, MACROMOL BIOSCI, V16, P472, DOI 10.1002/mabi.201500367
   Biazar E, 2010, INT J NANOMED, V5, P839, DOI 10.2147/IJN.S11883
   Bozkurt A, 2012, BIOMATERIALS, V33, P1363, DOI 10.1016/j.biomaterials.2011.10.069
   Brenner MJ, 2006, LARYNGOSCOPE, V116, P1685, DOI 10.1097/01.mlg.0000229469.31749.91
   Chen PW, 2015, ACTA NEUROPATHOL, V130, P605, DOI 10.1007/s00401-015-1482-4
   Costa Serrao de Araujo Gabriel, 2017, HAND (N Y), V12, P168, DOI 10.1177/1558944716643277
   Daly W, 2012, J R SOC INTERFACE, V9, P202, DOI 10.1098/rsif.2011.0438
   Dalzoppo D, 2013, PATENT NO. VI2013A000019 2013A000019, V0, P0
   De Souza AS, 2004, J NEUROTRAUM, V21, P627, DOI 10.1089/089771504774129955
   Deumens R, 2010, PROG NEUROBIOL, V92, P245, DOI 10.1016/j.pneurobio.2010.10.002
   Ducic I, 2012, ANN PLAS SURG, V68, P180, DOI 10.1097/SAP.0b013e3182361b23
   Ezra M, 2014, TISSUE ENG PT A, V20, P518, DOI 10.1089/ten.TEA.2013.0092
   Fregnan F, 2016, BIOMED MATER, V11, P0, DOI 10.1088/1748-6041/11/4/045010
   Gärtner A, 2012, NEURAL REGEN RES, V7, P2247, DOI 10.3969/j.issn.1673-5374.2012.29.002
   Gaudin R, 2016, BIOMED RES INT, V2016, P0, DOI 10.1155/2016/3856262
   Geuna S, 2014, J BRACHIAL PLEX PERI, V9, P0, DOI 10.1186/1749-7221-9-3
   Ghaznavi AM, 2011, ANN PLAS SURG, V66, P273, DOI 10.1097/SAP.0b013e3181e6cff7
   Goulart CO, 2016, METHODS, V99, P28, DOI 10.1016/j.ymeth.2015.09.008
   Hsu SH, 2017, J BIOMED MATER RES A, V105, P1383, DOI 10.1002/jbm.a.36022
   Johnson EO, 2008, INJURY, V39, PS30, DOI 10.1016/j.injury.2008.05.018
   Liu YR, 2010, J MECH BEHAV BIOMED, V3, P203, DOI 10.1016/j.jmbbm.2009.07.001
   LOZINSKY VI, 1995, J APPL POLYM SCI, V58, P171, DOI 10.1002/app.1995.070580119
   Luo LH, 2015, BIOCHEM BIOPH RES CO, V457, P507, DOI 10.1016/j.bbrc.2014.12.121
   MADISON RD, 1988, BRAIN RES, V447, P325, DOI 10.1016/0006-8993(88)91135-3
   Magnaghi V, 2011, J BIOMED MATER RES A, V98A, P19, DOI 10.1002/jbm.a.33091
   Matsuura S, 2006, UROLOGY, V68, P1366, DOI 10.1016/j.urology.2006.09.051
   Mohammadi J, 2016, BMC NEUROL, V16, P0, DOI 10.1186/s12883-016-0768-z
   Ganga MVM, 2012, ACTA CIR BRAS, V27, P885, DOI 10.1590/S0102-86502012001200010
   Nectow AR, 2012, TISSUE ENG PART B-RE, V18, P40, DOI 10.1089/ten.teb.2011.0240
   Pabari A, 2014, PLAST RECONSTR SURG, V133, P1420, DOI 10.1097/PRS.0000000000000226
   Rockwood DN, 2011, NAT PROTOC, V6, P1612, DOI 10.1038/nprot.2011.379
   Scheib J, 2013, NAT REV NEUROL, V9, P668, DOI 10.1038/nrneurol.2013.227
   Shin RH, 2009, J BONE JOINT SURG AM, V91A, P2194, DOI 10.2106/JBJS.H.01301
   Silva JB, 2017, HAND SURG REHABIL, V36, P71, DOI 10.1016/j.hansur.2016.10.212
   Sinis N, 2009, CLIN NEUROPATHOL, V28, P247, DOI 10.2379/NPX08153
   Stocco E, 2017, J TISSUE ENG REGEN M, V11, P2060, DOI 10.1002/term.2101
   Stocco E, 2014, BIOMED RES INT, V2014, P0, DOI 10.1155/2014/762189
   Xu YQ, 2016, PLOS ONE, V11, P0, DOI 10.1371/journal.pone.0147184
NR 42
TC 37
Z9 39
U1 2
U2 21
PU NATURE PORTFOLIO
PI BERLIN
PA HEIDELBERGER PLATZ 3, BERLIN, 14197, GERMANY
SN 2045-2322
EI 
J9 SCI REP-UK
JI Sci Rep
PD JAN 12
PY 2018
VL 8
IS 
BP 
EP 
DI 10.1038/s41598-017-19058-3
PG 14
WC Multidisciplinary Sciences
SC Science & Technology - Other Topics
GA FS6YX
UT WOS:000419945400045
PM 29330414
DA 2025-07-17
ER

PT J
AU O'Rourke, C
   Day, AGE
   Murray-Dunning, C
   Thanabalasundaram, L
   Cowan, J
   Stevanato, L
   Grace, N
   Cameron, G
   Drake, RAL
   Sinden, J
   Phillips, JB
AF O'Rourke, C.
   Day, A. G. E.
   Murray-Dunning, C.
   Thanabalasundaram, L.
   Cowan, J.
   Stevanato, L.
   Grace, N.
   Cameron, G.
   Drake, R. A. L.
   Sinden, J.
   Phillips, J. B.
TI An allogeneic 'off the shelf' therapeutic strategy for peripheral nerve tissue engineering using clinical grade human neural stem cells
SO SCIENTIFIC REPORTS
LA English
DT Article
ID regeneration; promote; injury; implantation; ctx0e03; models; repair; line
AB Artificial tissues constructed from therapeutic cells offer a promising approach for improving the treatment of severe peripheral nerve injuries. In this study the effectiveness of using CTX0E03, a conditionally immortalised human neural stem cell line, as a source of allogeneic cells for constructing living artificial nerve repair tissue was tested. CTX0E03 cells were differentiated then combined with collagen to form engineered neural tissue (EngNT-CTX), stable aligned sheets of cellular hydrogel. EngNT-CTX sheets were delivered within collagen tubes to repair a 12 mm sciatic nerve injury model in athymic nude rats. Autologous nerve grafts (autografts) and empty tubes were used for comparison. After 8 weeks functional repair was assessed using electrophysiology. Further, detailed histological and electron microscopic analysis of the repaired nerves was performed. Results indicated that EngNT-CTX supported growth of neurites and vasculature through the injury site and facilitated reinnervation of the target muscle. These findings indicate for the first time that a clinically validated allogeneic neural stem cell line can be used to construct EngNT. This provides a potential 'off the shelf' tissue engineering solution for the treatment of nerve injury, overcoming the limitations associated with nerve autografts or the reliance on autologous cells for populating repair constructs.
C1 [O'Rourke, C.; Day, A. G. E.; Murray-Dunning, C.; Phillips, J. B.] UCL, UCL Eastman Dent Inst, Dept Biomat & Tissue Engn, London, England.
   [O'Rourke, C.; Day, A. G. E.; Thanabalasundaram, L.; Sinden, J.; Phillips, J. B.] UCL Ctr Nerve Engn, London, England.
   [Thanabalasundaram, L.; Stevanato, L.; Sinden, J.] ReNeuron, Pencoed, Bridgend, Wales.
   [Cowan, J.] Royal Natl Orthopaed Hosp, Stanmore, Middx, England.
   [Grace, N.; Cameron, G.; Drake, R. A. L.] Sartorius Stedim Biotech, Royston, England.
   [Phillips, J. B.] UCL, UCL Sch Pharm, Dept Pharmacol, London, England.
C3 University of London; University College London; University of London; University College London; University of London; University College London; Royal National Orthopaedic Hospital NHS Trust; University of London; University College London
RP Phillips, JB (corresponding author), UCL, UCL Eastman Dent Inst, Dept Biomat & Tissue Engn, London, England.; Phillips, JB (corresponding author), UCL Ctr Nerve Engn, London, England.; Phillips, JB (corresponding author), UCL, UCL Sch Pharm, Dept Pharmacol, London, England.
EM jb.phillips@ucl.ac.uk
FU Innovate-UK [101599]; MRC [MC_PC_14118] Funding Source: UKRI; Medical Research Council [MC_PC_14118] Funding Source: researchfish
CR Al-Daccak R, 2015, TISSUE ANTIGENS, V86, P155, DOI 10.1111/tan.12614
   Angius D, 2012, BIOMATERIALS, V33, P8034, DOI 10.1016/j.biomaterials.2012.07.056
   Bearden SE, 2004, MICROCIRCULATION, V11, P633, DOI 10.1080/10739680490517659
   Bell JHA, 2012, TISSUE ENG PART B-RE, V18, P116, DOI 10.1089/ten.TEB.2011.0498
   Best TJ, 1999, PLAST RECONSTR SURG, V104, P152, DOI 10.1097/00006534-199907000-00022
   Bhangra KS, 2016, STEM CELLS INT, V2016, P0, DOI 10.1155/2016/7502178
   Cattin AL, 2015, CELL, V162, P1127, DOI 10.1016/j.cell.2015.07.021
   Chalfoun C, 2003, MICROSURG, V23, P60, DOI 10.1002/micr.10082
   Charron D, 2013, INDIAN J MED RES, V138, P749
   Deumens R, 2010, PROG NEUROBIOL, V92, P245, DOI 10.1016/j.pneurobio.2010.10.002
   Faroni A, 2015, ADV DRUG DELIVER REV, V82-83, P160, DOI 10.1016/j.addr.2014.11.010
   Georgiou M, 2015, BIOMATERIALS, V37, P242, DOI 10.1016/j.biomaterials.2014.10.009
   Georgiou M, 2013, BIOMATERIALS, V34, P7335, DOI 10.1016/j.biomaterials.2013.06.025
   Grinsell D, 2014, BIOMED RES INT, V2014, P0, DOI 10.1155/2014/698256
   Hicks C, 2013, CELL TRANSPLANT, V22, P1541, DOI 10.3727/096368912X657936
   Hodges H, 2007, CELL TRANSPLANT, V16, P101
   Ikeda M, 2012, BRAIN BEHAV, V2, P382, DOI 10.1002/brb3.61
   Kalladka D, 2016, LANCET, V388, P787, DOI 10.1016/S0140-6736(16)30513-X
   Katare R, 2014, ARTERIOSCL THROM VAS, V34, P408, DOI 10.1161/ATVBAHA.113.302592
   Kehoe S, 2012, INJURY, V43, P553, DOI 10.1016/j.injury.2010.12.030
   Liu BS, 2014, J TISSUE ENG REGEN M, V8, P337, DOI 10.1002/term.1523
   Liu WM, 2012, PLOS ONE, V7, P0, DOI 10.1371/journal.pone.0031675
   Martens W, 2014, FASEB J, V28, P1634, DOI 10.1096/fj.13-243980
   Mokarram N, 2012, BIOMATERIALS, V33, P8793, DOI 10.1016/j.biomaterials.2012.08.050
   Murray-Dunning C, 2015, EUROPEAN CELLS MAT, V29, P1
   Nectow AR, 2012, TISSUE ENG PART B-RE, V18, P40, DOI 10.1089/ten.teb.2011.0240
   ORourke C, 2015, J BIOMATER APPL, V30, P599, DOI 10.1177/0885328215597818
   Palispis WA, 2017, EXP NEUROL, V290, P106, DOI 10.1016/j.expneurol.2017.01.009
   Phillips JB, 2011, METHODS MOL BIOL, V695, P183, DOI 10.1007/978-1-60761-984-0_12
   Pollock K, 2006, EXP NEUROL, V199, P143, DOI 10.1016/j.expneurol.2005.12.011
   Sanen K, 2017, J TISSUE ENG REGEN M, V11, P3362, DOI 10.1002/term.2249
   Scheib J, 2013, NAT REV NEUROL, V9, P668, DOI 10.1038/nrneurol.2013.227
   Scholz T, 2011, ARCH SURG-CHICAGO, V146, P666, DOI 10.1001/archsurg.2011.148
   Sinden JD, 2017, STEM CELLS DEV, V0, P0
   Smith EJ, 2012, STEM CELLS, V30, P785, DOI 10.1002/stem.1024
   Szynkaruk M, 2013, TISSUE ENG PART B-RE, V19, P83, DOI 10.1089/ten.teb.2012.0275
   Thomas RJ, 2009, BIOTECHNOL LETT, V31, P1167, DOI 10.1007/s10529-009-9989-1
   Valero-Cabre A, 2001, J NEUROSCI RES, V63, P214, DOI 10.1002/1097-4547(20010115)63:2<214::AID-JNR1014>3.0.CO;2-D
   Xing DX, 2017, INT J MOL SCI, V18, P0, DOI 10.3390/ijms18020234
NR 39
TC 34
Z9 35
U1 1
U2 16
PU NATURE PORTFOLIO
PI BERLIN
PA HEIDELBERGER PLATZ 3, BERLIN, 14197, GERMANY
SN 2045-2322
EI 
J9 SCI REP-UK
JI Sci Rep
PD FEB 13
PY 2018
VL 8
IS 
BP 
EP 
DI 10.1038/s41598-018-20927-8
PG 11
WC Multidisciplinary Sciences
SC Science & Technology - Other Topics
GA FV8XT
UT WOS:000424871500018
PM 29440680
DA 2025-07-17
ER

PT J
AU Salehi, M
   Naseri-Nosar, M
   Ebrahimi-Barough, S
   Nourani, M
   Vaez, A
   Farzamfar, S
   Ai, J
AF Salehi, Majid
   Naseri-Nosar, Mahdi
   Ebrahimi-Barough, Somayeh
   Nourani, Mohammdreza
   Vaez, Ahmad
   Farzamfar, Saeed
   Ai, Jafar
TI Regeneration of sciatic nerve crush injury by a hydroxyapatite nanoparticle-containing collagen type I hydrogel
SO JOURNAL OF PHYSIOLOGICAL SCIENCES
LA English
DT Article
DE Collagen type I; Hydrogel; Hydroxyapatite; Nanoparticles; Peripheral nerve regeneration
ID axonal guidance growth; nano-hydroxyapatite; schwann-cells; netrin-1; matrix; proliferation; scaffolds; calcium; migration; apoptosis
AB The current study aimed to enhance the efficacy of peripheral nerve regeneration using a hydroxyapatite nanoparticle-containing collagen type I hydrogel. A solution of type I collagen, extracted from the rat tails, was incorporated with hydroxyapatite nanoparticles (with the average diameter of similar to 212 nm) and crosslinked with 1-ethyl-3-(3-dimethylaminopropyl)-carbodiimide (EDC) to prepare the hydrogel. The Schwann cell cultivation on the prepared hydrogel demonstrated a significantly higher cell proliferation than the tissue culture plate, as positive control, after 48 h (n = 3, P < 0.005) and 72 h (n = 3, P < 0.01). For in vivo evaluation, the prepared hydrogel was administrated on the sciatic nerve crush injury in Wistar rats. Four groups were studied: negative control (with injury but without interventions), positive control (without injury), collagen hydrogel and hydroxyapatite nanoparticle-containing collagen hydrogel. After 12 weeks, the administration of hydroxyapatite nanoparticle-containing collagen significantly (n = 4, P < 0.005) enhanced the functional behavior of the rats compared with the collagen hydrogel and negative control groups as evidenced by the sciatic functional index, hot plate latency and compound muscle action potential amplitude measurements. The overall results demonstrated the applicability of the produced hydrogel for the regeneration of peripheral nerve injuries.
C1 [Salehi, Majid; Naseri-Nosar, Mahdi; Ebrahimi-Barough, Somayeh; Vaez, Ahmad; Ai, Jafar] Univ Tehran Med Sci, Sch Adv Technol Med, Dept Tissue Engn & Appl Cell Sci, Tehran 1417755469, Iran.
   [Nourani, Mohammdreza] Baqiyatallah Univ Med Sci, Nano Biotechnol Res Ctr, Tehran 1435944711, Iran.
   [Farzamfar, Saeed] Univ Tehran Med Sci, Sch Adv Technol Med, Dept Med Nanotechnol, Tehran 1417755469, Iran.
C3 Tehran University of Medical Sciences; Baqiyatallah University of Medical Sciences (BMSU); Tehran University of Medical Sciences
RP Ai, J (corresponding author), Univ Tehran Med Sci, Sch Adv Technol Med, Dept Tissue Engn & Appl Cell Sci, Tehran 1417755469, Iran.
EM salehim@razi.tums.ac.ir; Naseri.iranica@gmail.com; somaye.ebrahimi@gmail.com; r.nourani@yahoo.com; ahmadvaez@yahoo.com; farzamfar.saeed@gmail.com; jafar_ai@tums.ac.ir
CR Akita T, 2016, J PHYSIOL SCI, V66, P175, DOI 10.1007/s12576-015-0416-1
   Alberti KA, 2014, BIOMATERIALS, V35, P3551, DOI 10.1016/j.biomaterials.2013.12.082
   BAIN JR, 1989, PLAST RECONSTR SURG, V83, P129, DOI 10.1097/00006534-198901000-00024
   Bauer IW, 2008, J MATER SCI-MATER M, V19, P1091, DOI 10.1007/s10856-007-3124-4
   Beer GM, 2001, J RECONSTR MICROSURG, V17, P531, DOI 10.1055/s-2001-17755
   Cai L, 2011, ACTA BIOMATER, V7, P2185, DOI 10.1016/j.actbio.2011.01.034
   Ceballos D, 1999, EXP NEUROL, V158, P290, DOI 10.1006/exnr.1999.7111
   Chamberlain LJ, 1998, EXP NEUROL, V154, P315, DOI 10.1006/exnr.1998.6955
   Dijkstra JR, 2000, J NEUROSCI METH, V96, P89, DOI 10.1016/S0165-0270(99)00174-0
   DUCATMAN BS, 1986, CANCER-AM CANCER SOC, V57, P2006, DOI 10.1002/1097-0142(19860515)57:10<2006::AID-CNCR2820571022>3.0.CO;2-6
   EVANS PJ, 1995, MUSCLE NERVE, V18, P1128, DOI 10.1002/mus.880181009
   Faehling M, 2002, FASEB J, V16, P1805, DOI 10.1096/fj.01-0938fje
   Goto E, 2010, J BIOSCI BIOENG, V109, P512, DOI 10.1016/j.jbiosc.2009.11.002
   Gu Y, 2014, BIOMATERIALS, V35, P2253, DOI 10.1016/j.biomaterials.2013.11.087
   Hadjipanayi E, 2009, J TISSUE ENG REGEN M, V3, P77, DOI 10.1002/term.136
   Han YC, 2014, SCI REP-UK, V4, P0, DOI 10.1038/srep07134
   Henley J, 2004, TRENDS CELL BIOL, V14, P320, DOI 10.1016/j.tcb.2004.04.006
   Ichihara S, 2008, INJURY, V39, PS29, DOI 10.1016/j.injury.2008.08.029
   Kane RJ, 2012, J MECH BEHAV BIOMED, V7, P41, DOI 10.1016/j.jmbbm.2011.09.010
   Kemp SWP, 2009, TISSUE ENG PT A, V15, P1975, DOI 10.1089/ten.tea.2008.0338
   Labrador RO, 1998, EXP NEUROL, V149, P243, DOI 10.1006/exnr.1997.6650
   Lee HK, 2007, BIOCHEM BIOPH RES CO, V362, P1057, DOI 10.1016/j.bbrc.2007.08.143
   Liu ML, 2015, J BIOMED MATER RES A, V103, P3066, DOI 10.1002/jbm.a.35426
   Liu ML, 2012, NANOSCALE, V4, P3201, DOI 10.1039/c2nr30072a
   Liu QQ, 2016, RSC ADV, V6, P7683, DOI 10.1039/c5ra22054h
   LONGO FM, 1984, BRAIN RES, V309, P105, DOI 10.1016/0006-8993(84)91014-X
   Lv JW, 2015, BIOCHEM BIOPH RES CO, V464, P263, DOI 10.1016/j.bbrc.2015.06.140
   Madison RD, 2000, EXP NEUROL, V161, P563, DOI 10.1006/exnr.1999.7292
   MEADORWOODRUFF JH, 1984, BIOCHEM BIOPH RES CO, V122, P373, DOI 10.1016/0006-291X(84)90485-6
   Meena R, 2012, J NANOPART RES, V14, P0, DOI 10.1007/s11051-011-0712-5
   Naseri-Nosar M, 2017, INT J BIOL MACROMOL, V103, P701, DOI 10.1016/j.ijbiomac.2017.05.054
   Nawrotek K, 2016, J MECH BEHAV BIOMED, V60, P256, DOI 10.1016/j.jmbbm.2016.02.012
   Ozdemir E, 2012, J PHYSIOL SCI, V62, P317, DOI 10.1007/s12576-012-0207-x
   Phillips JB, 2005, TISSUE ENG, V11, P1611, DOI 10.1089/ten.2005.11.1611
   Priyadarshani P, 2016, J BIOMED MATER RES A, V104, P419, DOI 10.1002/jbm.a.35580
   Ragu A, 2014, DER CHEM SIN, V5, P124
   Salehi M, 2018, J BIOMED MATER RES B, V106, P1463, DOI 10.1002/jbm.b.33952
   SATOU T, 1986, ACTA PATHOL JAPON, V36, P199
   Shen XJ, 2009, J WUHAN UNIV TECHNOL, V24, P566, DOI 10.1007/s11595-009-4566-y
   Sirén AL, 2001, P NATL ACAD SCI USA, V98, P4044, DOI 10.1073/pnas.051606598
   Sun WJ, 2009, BIOMATERIALS, V30, P4649, DOI 10.1016/j.biomaterials.2009.05.037
   Susuki K, 2016, J PHYSIOL SCI, V66, P99, DOI 10.1007/s12576-015-0413-4
   Tajdaran K, 2016, ACTA BIOMATER, V29, P62, DOI 10.1016/j.actbio.2015.10.001
   Techatanawat S, 2011, ASIAN BIOMED, V5, P787, DOI 10.5372/1905-7415.0506.111
   Terraf P, 2016, INT J STEM CELL RES, V4, P235
   Tos P, 2009, INT REV NEUROBIOL, V87, P281, DOI 10.1016/S0074-7742(09)87014-1
   Wei GB, 2004, BIOMATERIALS, V25, P4749, DOI 10.1016/j.biomaterials.2003.12.005
   Xing RT, 2016, ADV MATER, V28, P3669, DOI 10.1002/adma.201600284
   Xu J, 2012, J BIOMED MATER RES A, V100A, P738, DOI 10.1002/jbm.a.33270
   Xu K, 2014, SCIENCE, V344, P1275, DOI 10.1126/science.1255149
   Yao L, 2010, BIOMATERIALS, V31, P5789, DOI 10.1016/j.biomaterials.2010.03.081
   Yoshii S, 2002, BRAIN RES, V949, P202, DOI 10.1016/S0006-8993(02)03149-9
   Yoshii S, 2001, J BIOMED MATER RES, V56, P400, DOI 10.1002/1097-4636(20010905)56:3<400::AID-JBM1109>3.3.CO;2-Z
   Yu WW, 2011, BMC NEUROSCI, V12, P0, DOI 10.1186/1471-2202-12-68
   Yuan Y, 2010, BIOMATERIALS, V31, P730, DOI 10.1016/j.biomaterials.2009.09.088
NR 55
TC 53
Z9 56
U1 6
U2 91
PU SPRINGER JAPAN KK
PI TOKYO
PA SHIROYAMA TRUST TOWER 5F, 4-3-1 TORANOMON, MINATO-KU, TOKYO, 105-6005, JAPAN
SN 1880-6546
EI 1880-6562
J9 J PHYSIOL SCI
JI J. Physiol. Sci.
PD SEP 15
PY 2018
VL 68
IS 5
BP 579
EP 587
DI 10.1007/s12576-017-0564-6
PG 9
WC Physiology
SC Physiology
GA GP1XY
UT WOS:000440613200005
PM 28879494
DA 2025-07-17
ER

PT J
AU Ma, T
   Zhu, L
   Yang, YF
   Quan, X
   Huang, LL
   Liu, ZY
   Sun, Z
   Zhu, S
   Huang, JH
   Luo, ZJ
AF Ma, Teng
   Zhu, Lei
   Yang, Yafeng
   Quan, Xin
   Huang, Liangliang
   Liu, Zhongyang
   Sun, Zhen
   Zhu, Shu
   Huang, Jinghui
   Luo, Zhuojing
TI Enhanced in vivo survival of Schwann cells by a synthetic oxygen carrier promotes sciatic nerve regeneration and functional recovery
SO JOURNAL OF TISSUE ENGINEERING AND REGENERATIVE MEDICINE
LA English
DT Article
DE Perfluorocarbon; Perfluorotributylamine; Peripheral nerve injury; Nerve regeneration; Schwann cells; Oxygenation Hypoxia; Survival
ID neurotrophic factors; axonal regeneration; hyperbaric-oxygen; rats; hypoxia; injury; environment; expression; channels; scaffold
AB Local hypoxia in the early stages of peripheral nerve injury is a challenge for axonal regeneration. To address this issue, perfluorotributylamine (PFTBA)-based oxygen carrying fibrin hydrogel was prepared and injected into Schwann cell (SC)-seeded collagen-chitosan conduits to increase oxygen supply to SCs within the conduits. The conduit containing PFTBA-SC gel was then applied to bridge a 15-mm sciatic nerve defect in rats. It was observed that most of the GFP-labeled SCs initially seeded in the PFTBA hydrogel remained alive for approximately 28 days after their in vivo implantation. The number of SCs was significantly higher in the PFTBA-SC scaffold than that in the SC scaffold without PFTBA. In addition, nerve regeneration and functional recovery were examined after nerve injury repair. We found that the PFTBA-SC scaffold was capable of promoting axonal regeneration and remyelination of the regenerated axons. Further studies showed the PFTBA-SC scaffold was able to accelerate the recovery of motor and sensory function of the regenerating nerves. Electrophysiological analysis showed area under the curve of compound muscle action potential and nerve conduction velocity were also improved, and gastrocnemius muscle atrophy was partially reversed by PFTBA-SC scaffold. Furthermore, microvessel density analysis showed PFTBA-SC composites were beneficial for microvascular growth, which provided sustained oxygen for regenerating nerve in the later stages of nerve regeneration. In conclusion, enhanced survival of SCs by PFTBA is capable of promoting sciatic nerve regeneration and functional recovery, which provides a new avenue for achieving better functional recovery in the treatment of peripheral nerve injuries. Copyright (C) 2016 John Wiley & Sons, Ltd.
C1 [Ma, Teng; Zhu, Lei; Yang, Yafeng; Quan, Xin; Huang, Liangliang; Liu, Zhongyang; Sun, Zhen; Zhu, Shu; Huang, Jinghui; Luo, Zhuojing] Fourth Mil Med Univ, Xijing Hosp, Inst Orthopaed, Xian 710032, Shaanxi, Peoples R China.
C3 Air Force Medical University
RP Huang, JH; Luo, ZJ (corresponding author), Fourth Mil Med Univ, Xijing Hosp, Inst Orthopaed, Xian 710032, Shaanxi, Peoples R China.
EM huangjh@fmmu.edu.cn; zjluo@fmmu.edu.cn
FU National Natural Science Foundation of China [81201389, 81371947]; National Basic Research Program of China (973 Program) [2014CB542206]; Program for Changjiang Scholar and Innovative Research Team in University [IRT1053, IRT13051]; Foundation for the Author of National Excellent Doctoral Dissertation of PR China [201480]; Academy of Finland (AKA) [201480] Funding Source: Academy of Finland (AKA)
CR Al-Majed AA, 2000, J NEUROSCI, V20, P2602
   COLTON CK, 1995, CELL TRANSPLANT, V4, P415, DOI 10.1016/0963-6897(95)00025-S
   DEMEDINACELI L, 1982, EXP NEUROL, V77, P634, DOI 10.1016/0014-4886(82)90234-5
   Ding F, 2010, TISSUE ENG PT A, V16, P3779, DOI 10.1089/ten.tea.2010.0299
   Evans GRD, 1999, BIOMATERIALS, V20, P1109, DOI 10.1016/S0142-9612(99)00010-1
   Fansa H, 1999, J RECONSTR MICROSURG, V15, P531, DOI 10.1055/s-2007-1000134
   Griffin JW, 2010, EXP NEUROL, V223, P60, DOI 10.1016/j.expneurol.2009.12.033
   Gross JD, 2007, BIOTECHNOL BIOENG, V98, P261, DOI 10.1002/bit.21421
   Gu XS, 2014, BIOMATERIALS, V35, P6143, DOI 10.1016/j.biomaterials.2014.04.064
   GUENARD V, 1992, J NEUROSCI, V12, P3310
   Haapaniemi T, 1998, EXP NEUROL, V149, P433, DOI 10.1006/exnr.1997.6745
   Hillenbrand M, 2015, NEUROL RES, V37, P197, DOI 10.1179/1743132814Y.0000000441
   Hoben Gwendolyn, 2015, HAND (N Y), V10, P396, DOI 10.1007/s11552-014-9720-0
   Hsueh YY, 2014, BIOMATERIALS, V35, P2234, DOI 10.1016/j.biomaterials.2013.11.081
   Huang JH, 2013, EUR J NEUROSCI, V38, P3691, DOI 10.1111/ejn.12370
   Huang LL, 2015, TISSUE ENG PT A, V21, P1409, DOI 10.1089/ten.tea.2014.0416
   Jerregård H, 2001, EXP NEUROL, V169, P298, DOI 10.1006/exnr.2001.7656
   Khademhosseini A, 2006, P NATL ACAD SCI USA, V103, P2480, DOI 10.1073/pnas.0507681102
   Khattak SF, 2007, BIOTECHNOL BIOENG, V96, P156, DOI 10.1002/bit.21151
   Kim J, 2014, TISSUE ENG PT A, V20, P2265, DOI 10.1089/ten.tea.2013.0637
   Kimelman-Bleich N, 2009, BIOMATERIALS, V30, P4639, DOI 10.1016/j.biomaterials.2009.05.027
   Lee HY, 2015, BIOMATERIALS, V53, P583, DOI 10.1016/j.biomaterials.2015.02.117
   Lee S K, 2000, J AM ACAD ORTHOP SURG, V8, P243
   LIND R, 1986, JOURNAL OF RECONSTRUCTIVE MICROSURGERY, V2, P229, DOI 10.1055/s-2007-1007027
   Liu L, 2015, INT J CLIN EXP PATHO, V8, P2343
   Lowe KC, 1998, TRENDS BIOTECHNOL, V16, P272, DOI 10.1016/S0167-7799(98)01205-0
   Lundborg G, 2000, J HAND SURG-AM, V25A, P391, DOI 10.1053/jhsu.2000.4165
   Ma FK, 2014, TISSUE ENG PT A, V20, P1253, DOI 10.1089/ten.tea.2013.0158
   Ma T, 2013, BIOMATERIALS, V34, P10016, DOI 10.1016/j.biomaterials.2013.09.047
   Maillard E, 2012, CELL TRANSPLANT, V21, P657, DOI 10.3727/096368911X593136
   MathyHartert M, 1997, ARTIF CELL BLOOD SUB, V25, P563, DOI 10.3109/10731199709117453
   Mey J, 2007, GLIA, V55, P152, DOI 10.1002/glia.20444
   Murray-Dunning C, 2011, METHODS MOL BIOL, V695, P155, DOI 10.1007/978-1-60761-984-0_10
   Noble J, 1998, J TRAUMA, V45, P116, DOI 10.1097/00005373-199807000-00025
   Papandreou I, 2005, MUTAT RES-FUND MOL M, V569, P87, DOI 10.1016/j.mrfmmm.2004.06.054
   Papas KK, 2000, CELL TRANSPLANT, V9, P415, DOI 10.1177/096368970000900312
   Riess JG, 2006, ARTIF CELL BLOOD SUB, V34, P567, DOI 10.1080/10731190600973824
   Rodríguez FJ, 2000, EXP NEUROL, V161, P571, DOI 10.1006/exnr.1999.7315
   Schlosshauer B, 2003, BRAIN RES, V963, P321, DOI 10.1016/S0006-8993(02)03930-6
   Spahn DR, 2000, ADV DRUG DELIVER REV, V40, P143, DOI 10.1016/S0169-409X(99)00046-0
   TATEISHI N, 1992, CIRC RES, V70, P812, DOI 10.1161/01.RES.70.4.812
   Varejao ASP, 2001, J NEUROSCI METH, V108, P1, DOI 10.1016/S0165-0270(01)00378-8
   Wang Y, 2013, ACTA BIOMATER, V9, P7248, DOI 10.1016/j.actbio.2013.03.024
   ZAMBONI WA, 1995, J RECONSTR MICROSURG, V11, P27, DOI 10.1055/s-2007-1006507
   Zeng W, 2014, PLOS ONE, V9, P0, DOI 10.1371/journal.pone.0101300
   Zhan XD, 2013, NANOMED-NANOTECHNOL, V9, P305, DOI 10.1016/j.nano.2012.08.009
   Zhang YG, 2013, J MATER SCI-MATER M, V24, P1767, DOI 10.1007/s10856-013-4917-2
   Zhu H, 2010, ANAT REC, V293, P865, DOI 10.1002/ar.21105
NR 48
TC 17
Z9 20
U1 2
U2 61
PU WILEY
PI HOBOKEN
PA 111 RIVER ST, HOBOKEN 07030-5774, NJ USA
SN 1932-6254
EI 1932-7005
J9 J TISSUE ENG REGEN M
JI J. Tissue Eng. Regen. Med.
PD JAN 15
PY 2018
VL 12
IS 1
BP E177
EP E189
DI 10.1002/term.2284
PG 13
WC Cell & Tissue Engineering; Biotechnology & Applied Microbiology; Cell Biology; Engineering, Biomedical
SC Cell Biology; Biotechnology & Applied Microbiology; Engineering
GA FT8VL
UT WOS:000423431200017
PM 27592228
DA 2025-07-17
ER

PT J
AU Dobbs, R
   Choe, S
   Kalmanek, E
   Harrington, DA
   Stupp, SI
   McVary, KT
   Podlasek, CA
AF Dobbs, Ryan
   Choe, Shawn
   Kalmanek, Elizabeth
   Harrington, Daniel A.
   Stupp, Samuel I.
   McVary, Kevin T.
   Podlasek, Carol A.
TI Peptide amphiphile delivery of sonic hedgehog protein promotes neurite formation in penile projecting neurons
SO NANOMEDICINE-NANOTECHNOLOGY BIOLOGY AND MEDICINE
LA English
DT Article
DE Neurite formation; Peripheral nerve regeneration; Schwann cells; Cavernous nerve injury; Pelvic ganglia; Sonic hedgehog; Peptide amphiphile nanofiber hydrogel
ID erectile dysfunction; wallerian degeneration; cavernous nerve; radical prostatectomy; peripheral-nerves; schwann-cells; regeneration; injury; rat; dedifferentiation
AB Erectile dysfunction (ED) critically impacts quality of life in prostatectomy, diabetic and aging patients. The underlying mechanism involves cavernous nerve (CN) damage, resulting in ED in 80% of prostatectomy patients. Peptide amphiphile (PA) nanofiber hydrogel delivery of sonic hedgehog (SHH) protein to the injured CN, improves erectile function by 60% at 6 weeks after injury, by an unknown mechanism. We hypothesize that SHH is a regulator of neurite formation. SHH treatment promoted extensive neurite formation in uninjured and crushed CNs, and SHH inhibition decreased neurites >80%. Most abundant neurites were observed with continuous SHH PA treatment of crushed CNs. Once induced with SHH, neurites continued to grow. SHH rescued neurite formation when not given immediately. SHH is a critical regulator of neurite formation in peripheral neurons under uninjured and regenerative conditions, and SHH PA treatment at the time of injury/prostatectomy provides an exploitable avenue for intervention to prevent ED. Published by Elsevier Inc.
C1 [Dobbs, Ryan; Choe, Shawn; Kalmanek, Elizabeth; Podlasek, Carol A.] Univ Illinois, Dept Urol, M-C 955, Chicago, IL 60612 USA.
   [Harrington, Daniel A.] Univ Texas Hlth Sci Ctr Houston, UTHlth, Dept Diagnost & Biomed Sci, Houston, TX 77030 USA.
   [Stupp, Samuel I.] Northwestern Univ, Simpson Querrey Inst BioNanotechnol, Dept Mat Sci & Engn & Biomed Engn, Dept Chem,Feinberg Sch Med, Chicago, IL 60611 USA.
   [McVary, Kevin T.] Southern Illinois Univ, Div Urol, Sch Med, Springfield, IL USA.
   [Podlasek, Carol A.] Univ Illinois, Dept Physiol, Chicago, IL USA.
   [Podlasek, Carol A.] Univ Illinois, Dept Bioengn, Chicago, IL USA.
C3 University of Illinois System; University of Illinois Chicago; University of Illinois Chicago Hospital; University of Texas System; University of Texas Health Science Center Houston; Northwestern University; Feinberg School of Medicine; Southern Illinois University System; Southern Illinois University; University of Illinois System; University of Illinois Chicago; University of Illinois Chicago Hospital; University of Illinois System; University of Illinois Chicago; University of Illinois Chicago Hospital
RP Podlasek, CA (corresponding author), Univ Illinois, Dept Urol, M-C 955, Chicago, IL 60612 USA.
EM cap325@uic.edu
FU NIH/NIDDK [R01DK101536]; U.S. Army Research Office; U.S. Army Medical Research and Material Command; Northwestern University
CR Angeloni N, 2013, J SEX MED, V10, P1240, DOI 10.1111/j.1743-6109.2012.02930.x
   Angeloni NL, 2011, BIOMATERIALS, V32, P1091, DOI 10.1016/j.biomaterials.2010.10.003
   Bond C, 2008, BIOL REPROD, V78, P947, DOI 10.1095/biolreprod.107.064766
   CARRIER S, 1995, J UROLOGY, V153, P1722, DOI 10.1016/S0022-5347(01)67512-8
   Chen JK, 2002, GENE DEV, V16, P2743, DOI 10.1101/gad.1025302
   Choe S, 2017, NANOMED-NANOTECHNOL, V13, P95, DOI 10.1016/j.nano.2016.08.032
   Coleman MP, 1998, P NATL ACAD SCI USA, V95, P9985, DOI 10.1073/pnas.95.17.9985
   Cooper MK, 1998, SCIENCE, V280, P1603, DOI 10.1126/science.280.5369.1603
   Emanu JC, 2016, CURR OPIN SUPPORT PA, V10, P102, DOI 10.1097/SPC.0000000000000195
   Jessen KR, 2008, GLIA, V56, P1552, DOI 10.1002/glia.20761
   Jopling C, 2011, NAT REV MOL CELL BIO, V12, P79, DOI 10.1038/nrm3043
   Kendirci Muammer, 2004, CLIN PROSTATE CANCER, V3, P87, DOI 10.3816/CGC.2004.n.017
   Kerschensteiner M, 2005, NAT MED, V11, P572, DOI 10.1038/nm1229
   LIU HM, 1995, J NEUROPATH EXP NEUR, V54, P487, DOI 10.1097/00005072-199507000-00002
   LUNDBORG G, 1994, J RECONSTR MICROSURG, V10, P345, DOI 10.1055/s-2007-1006604
   Maun HR, 2010, J BIOL CHEM, V285, P26570, DOI 10.1074/jbc.M110.112284
   Mirsky R, 2008, J PERIPHER NERV SYST, V13, P122, DOI 10.1111/j.1529-8027.2008.00168.x
   Mullerad M, 2006, J SEX MED, V3, P77, DOI 10.1111/j.1743-6109.2005.00158.x
   Nangle MR, 2007, EXP NEUROL, V207, P30, DOI 10.1016/j.expneurol.2007.05.011
   Pace G, 2010, DISABIL REHABIL, V32, P1204, DOI 10.3109/09638280903511594
   Perimenis P, 2002, EUR UROL, V41, P387, DOI 10.1016/S0302-2838(02)00032-5
   Schumacher MA, 2012, GASTROENTEROLOGY, V142, P1150, DOI 10.1053/j.gastro.2012.01.029
   Sunderland SS, 1978, NERVES NERVE INJURIE, V0, P0
   User HM, 2003, J UROLOGY, V169, P1175, DOI 10.1097/01.ju.0000048974.47461.50
   Vargas ME, 2007, ANNU REV NEUROSCI, V30, P153, DOI 10.1146/annurev.neuro.30.051606.094354
   Wakelin SJ, 2008, IMMUNOBIOLOGY, V213, P25, DOI 10.1016/j.imbio.2007.06.006
   Wang L, 2015, ASIAN J ANDROL, V17, P776, DOI 10.4103/1008-682X.154306
   Xu QG, 2008, NEUROSCIENCE, V152, P877, DOI 10.1016/j.neuroscience.2008.01.060
   Yang DP, 2008, MOL CELL NEUROSCI, V38, P80, DOI 10.1016/j.mcn.2008.01.017
NR 29
TC 15
Z9 17
U1 1
U2 17
PU ELSEVIER SCIENCE BV
PI AMSTERDAM
PA PO BOX 211, 1000 AE AMSTERDAM, NETHERLANDS
SN 1549-9634
EI 1549-9642
J9 NANOMED-NANOTECHNOL
JI Nanomed.-Nanotechnol. Biol. Med.
PD OCT 15
PY 2018
VL 14
IS 7
BP 2087
EP 2094
DI 10.1016/j.nano.2018.06.006
PG 8
WC Nanoscience & Nanotechnology; Medicine, Research & Experimental
SC Science & Technology - Other Topics; Research & Experimental Medicine
GA GV9RF
UT WOS:000446496900010
PM 30037776
DA 2025-07-17
ER

PT J
AU Cornelison, RC
   Gonzalez-Rothi, EJ
   Porvasnik, SL
   Wellman, SM
   Park, JH
   Fuller, DD
   Schmidt, CE
AF Cornelison, R. Chase
   Gonzalez-Rothi, Elisa J.
   Porvasnik, Stacy L.
   Wellman, Steven M.
   Park, James H.
   Fuller, David D.
   Schmidt, Christine E.
TI Injectable hydrogels of optimized acellular nerve for injection in the injured spinal cord
SO BIOMEDICAL MATERIALS
LA English
DT Article
DE acellular nerve graft; extracellular matrix; in situ gelling; hydrogel; neural tissue engineering; spinal cord injury
ID heparan-sulfate proteoglycan; macrophage phenotype; rheological characterization; axonal growth; regeneration; matrix; outgrowth; recovery; outcm; neurons
AB Objective. Spinal cord injury (SCI) affects a quarter million individuals in the United States, and there is currently no clinical treatment. Both fresh and acellular peripheral nerve grafts can induce spinal axon regeneration and support functional recovery in experimental injury models. Nonetheless, a scaffold that can be injected into a spinal contusion would be far less invasive to apply. We aimed to develop the first injectable acellular nerve graft for promoting repair after contusion SCI. Approach. We report a method to enzymatically solubilize optimized acellular (OA) nerve-a decellularized peripheral nerve graft developed in our laboratory and currently used clinically-to obtain an injectable solution that undergoes thermal gelation under physiological conditions. We quantified multiple physical and compositional properties of this novel material as well as tested its efficacy at acute and chronic time points following cervical contusion SCI. Main Results. This injectable optimized acellular (iOA) nerve graft retains native chemical cues such as collagens and glycosaminoglycans. By varying hydrogel concentration, the rheological properties and compressive modulus of iOA were similar to that previous reported for rat central nervous tissue. iOA solution was compatible with rat Schwann cells in culture, and hydrogel injection into a rat cervical contusion model significantly reduced the ratio of M1:M2 macrophages after one week, favoring regenerative phenotypes (p < 0.05). Furthermore, while iOA treatment did not affect locomotor or respiratory recovery over an eight week period, the percentage of axonal coverage increased at the distal tissue interface (p < 0.05), suggesting enhanced axonal extension within this region. Significance. Our data indicate that this novel injectable form of acellular nerve grafts is amenable for use after contusion SCI and may bolster a simultaneous therapy by acutely modulating the inflammatory milieu and supporting axonal growth.
C1 [Cornelison, R. Chase] Univ Texas Austin, McKetta Dept Chem Engn, Austin, TX 78712 USA.
   [Cornelison, R. Chase; Porvasnik, Stacy L.; Wellman, Steven M.; Park, James H.; Schmidt, Christine E.] Univ Florida, J Crayton Pruitt Family Dept Biomed Engn, Gainesville, FL 32611 USA.
   [Gonzalez-Rothi, Elisa J.; Fuller, David D.] Univ Florida, Dept Phys Therapy, Gainesville, FL 32611 USA.
C3 University of Texas System; University of Texas Austin; State University System of Florida; University of Florida; State University System of Florida; University of Florida
RP Schmidt, CE (corresponding author), Univ Florida, J Crayton Pruitt Family Dept Biomed Engn, Gainesville, FL 32611 USA.
EM schmidt@bme.ufl.edu
FU National Institute of Health [R21EB013358, R21NS074162, 1R01NS080180-01A1]; NIH/NINDS Research Supplement to Promote Diversity [NS80180]; Craig Neilsen Foundation [222456]; University of Florida's University Scholars Program; National Science Foundation
CR Alilain WJ, 2011, NATURE, V475, P196, DOI 10.1038/nature10199
   Unknown -, 2016, FACTS FIG GLANC, V0, P0
   Brown BN, 2012, BIOMATERIALS, V33, P3792, DOI 10.1016/j.biomaterials.2012.02.034
   Brown BN, 2009, BIOMATERIALS, V30, P1482, DOI 10.1016/j.biomaterials.2008.11.040
   Cao Y, 2008, NEUROREHAB NEURAL RE, V22, P262, DOI 10.1177/1545968307308550
   Carriel V, 2014, EXPERT REV NEUROTHER, V14, P301, DOI 10.1586/14737175.2014.887444
   Chu TH, 1900, V38, V0, P681
   Colin S, 1999, MOL PHARMACOL, V55, P74, DOI 10.1124/mol.55.1.74
   Daly W, 2012, J R SOC INTERFACE, V9, P202, DOI 10.1098/rsif.2011.0438
   DAVID S, 1981, SCIENCE, V214, P931, DOI 10.1126/science.6171034
   Deister C, 2007, J BIOMAT SCI-POLYM E, V18, P983, DOI 10.1163/156856207781494377
   DeQuach JA, 2011, TISSUE ENG PT A, V17, P2583, DOI 10.1089/ten.tea.2010.0724
   DeQuach JA, 2012, EUR CELLS MATER, V23, P400, DOI 10.22203/eCM.v023a31
   Doperalski NJ, 2008, RESP PHYSIOL NEUROBI, V162, P160, DOI 10.1016/j.resp.2008.06.005
   Dumont CM, 2015, CELLS TISSUES ORGANS, V202, P52, DOI 10.1159/000446646
   Fozdar DY, 2011, INT J NANOMED, V6, P45, DOI 10.2147/IJN.S12376
   Freytes DO, 2008, BIOMATERIALS, V29, P1630, DOI 10.1016/j.biomaterials.2007.12.014
   Führmann T, 2017, ADV HEALTHC MATER, V6, P0, DOI 10.1002/adhm.201601130
   Fuller DD, 2008, EXP NEUROL, V211, P97, DOI 10.1016/j.expneurol.2008.01.013
   Fuller DD, 2009, RESP PHYSIOL NEUROBI, V165, P245, DOI 10.1016/j.resp.2008.12.010
   Gensel JC, 2006, J NEUROTRAUM, V23, P36, DOI 10.1089/neu.2006.23.36
   Ghuman H, 2016, BIOMATERIALS, V91, P166, DOI 10.1016/j.biomaterials.2016.03.014
   Gonzalez-Perez F, 2013, INT REV NEUROBIOL, V108, P257, DOI 10.1016/B978-0-12-410499-0.00010-1
   Hill JJ, 2012, P NATL ACAD SCI USA, V109, P9155, DOI 10.1073/pnas.1205697109
   Hudson TW, 2004, TISSUE ENG, V10, P1346, DOI 10.1089/1076327042500319
   Jiao XY, 2007, J BIOL CHEM, V282, P1080, DOI 10.1074/jbc.M513414200
   Johnson TD, 2011, NANOTECHNOLOGY, V22, P0, DOI 10.1088/0957-4484/22/49/494015
   Kelly SH, 2017, ADV DRUG DELIVER REV, V114, P3, DOI 10.1016/j.addr.2017.04.009
   Khaing ZZ, 2012, J NEUROTRAUM, V29, P488, DOI 10.1089/neu.2011.2106
   Kigerl KA, 2009, J NEUROSCI, V29, P13435, DOI 10.1523/JNEUROSCI.3257-09.2009
   Lee KZ, 2013, EXP NEUROL, V249, P20, DOI 10.1016/j.expneurol.2013.08.003
   Levental I, 2007, SOFT MATTER, V3, P299, DOI 10.1039/b610522j
   Li CY, 2012, PLOS ONE, V7, P0, DOI 10.1371/journal.pone.0042813
   Lutz AB, 2014, DEV CELL, V28, P7, DOI 10.1016/j.devcel.2013.12.002
   Man AJ, 2011, TISSUE ENG PT A, V17, P2931, DOI 10.1089/ten.tea.2011.0030
   Massensini AR, 2015, ACTA BIOMATER, V27, P116, DOI 10.1016/j.actbio.2015.08.040
   Medberry CJ, 2013, BIOMATERIALS, V34, P1033, DOI 10.1016/j.biomaterials.2012.10.062
   Mokarram N, 2012, BIOMATERIALS, V33, P8793, DOI 10.1016/j.biomaterials.2012.08.050
   Myers JP, 2011, DEV NEUROBIOL, V71, P901, DOI 10.1002/dneu.20931
   Neubauer D, 2007, EXP NEUROL, V207, P163, DOI 10.1016/j.expneurol.2007.06.006
   Patel V, 2010, J NEUROTRAUM, V27, P789, DOI 10.1089/neu.2008.0809
   Prest TA, 2018, J BIOMED MATER RES A, V106, P450, DOI 10.1002/jbm.a.36235
   Roosens A, 2016, ANN BIOMED ENG, V44, P2827, DOI 10.1007/s10439-016-1555-0
   Sachdeva R, 2016, EXP NEUROL, V276, P72, DOI 10.1016/j.expneurol.2015.09.004
   Sandrow-Feinberg HR, 2009, J NEUROTRAUM, V26, P721, DOI 10.1089/neu.2008.0750
   Seidlits SK, 2010, BIOMATERIALS, V31, P3930, DOI 10.1016/j.biomaterials.2010.01.125
   Seif-Naraghi SB, 2010, TISSUE ENG PT A, V16, P2017, DOI 10.1089/ten.TEA.2009.0768
   Seif-Naraghi SB, 2012, ACTA BIOMATER, V8, P3695, DOI 10.1016/j.actbio.2012.06.030
   Sicari BM, 2014, BIOMATERIALS, V35, P8605, DOI 10.1016/j.biomaterials.2014.06.060
   Tajdaran K, 2016, ACTA BIOMATER, V29, P62, DOI 10.1016/j.actbio.2015.10.001
   Tom VJ, 2009, J NEUROSCI, V29, P14881, DOI 10.1523/JNEUROSCI.3641-09.2009
   Tukmachev D, 2016, TISSUE ENG PT A, V22, P306, DOI 10.1089/ten.tea.2015.0422
   Wang RM, 2017, BIOMATERIALS, V129, P98, DOI 10.1016/j.biomaterials.2017.03.016
   Williams RR, 2015, CELL TRANSPLANT, V24, P115, DOI 10.3727/096368913X674657
   Zuidema JM, 2014, J BIOMED MATER RES B, V102, P1063, DOI 10.1002/jbm.b.33088
NR 55
TC 58
Z9 60
U1 0
U2 56
PU IOP PUBLISHING LTD
PI BRISTOL
PA TEMPLE CIRCUS, TEMPLE WAY, BRISTOL BS1 6BE, ENGLAND
SN 1748-6041
EI 1748-605X
J9 BIOMED MATER
JI Biomed. Mater.
PD MAY 15
PY 2018
VL 13
IS 3
BP 
EP 
DI 10.1088/1748-605X/aaab82
PG 14
WC Engineering, Biomedical; Materials Science, Biomaterials
SC Engineering; Materials Science
GA HI7AX
UT WOS:000456608300002
PM 29380749
DA 2025-07-17
ER

PT J
AU Prest, TA
   Yeager, E
   LoPresti, ST
   Zygelyte, E
   Martin, MJ
   Dong, LY
   Gibson, A
   Olutoye, OO
   Brown, BN
   Cheetham, J
AF Prest, Travis A.
   Yeager, Eric
   LoPresti, Samuel T.
   Zygelyte, Emilija
   Martin, Matthew J.
   Dong, Longying
   Gibson, Alexis
   Olutoye, Oluyinka O.
   Brown, Bryan N.
   Cheetham, Jonathan
TI Nerve-specific, xenogeneic extracellular matrix hydrogel promotes recovery following peripheral nerve injury
SO JOURNAL OF BIOMEDICAL MATERIALS RESEARCH PART A
LA English
DT Article
DE nerve; regenerative medicine; extracellular matrix; hydrogel; macrophage
ID recurrent laryngeal nerve; vocal fold paralysis; schwann-cells; neurotrophic factor; biologic scaffolds; acellular autografts; macrophage phenotype; inductive scaffold; mouse model; regeneration
AB Peripheral nerve possesses the inherent ability to regrow and recover following injury. However, nerve regeneration is often slow and incomplete due to limitations associated with the local microenvironment during the repair process. Manipulation of the local microenvironment at the site of nerve repair, therefore, represents a significant opportunity for improvement in downstream outcomes. Macrophages and Schwann cells play a key role in the orchestration of early events after peripheral nerve injury. We describe the production, characterization, and use of an injectable, peripheral nerve-specific extracellular matrix-based hydrogel (PNSECM) for promoting modulation of the local macrophage and Schwann cell responses at the site of nerve repair in a rodent model of sciatic nerve injury. We show that PNSECM hydrogels largely maintain the matrix structure associated with normal native peripheral nerve tissue. PNSECM hydrogels were also found to promote increased macrophage invasion, higher percentages of M2 macrophages and enhanced Schwann cell migration when used as a lumen filler in a rodent model of nerve gap repair using an inert nerve guidance conduit. These results suggest that an injectable PNSECM hydrogel can provide a supportive, bioactive scaffold which promotes repair of peripheral nerve in vivo. (c) 2017 Wiley Periodicals, Inc. J Biomed Mater Res Part A: 106A: 450-459, 2018.
C1 [Prest, Travis A.; LoPresti, Samuel T.; Olutoye, Oluyinka O.; Brown, Bryan N.; Cheetham, Jonathan] Univ Pittsburgh, McGowan Inst Regenerat Med, Pittsburgh, PA 15260 USA.
   [Prest, Travis A.; LoPresti, Samuel T.; Olutoye, Oluyinka O.; Brown, Bryan N.] Univ Pittsburgh, Dept Bioengn, Pittsburgh, PA 15260 USA.
   [Yeager, Eric; Zygelyte, Emilija; Martin, Matthew J.; Dong, Longying; Gibson, Alexis; Brown, Bryan N.; Cheetham, Jonathan] Cornell Univ, Dept Clin Sci, Ithaca, NY 14850 USA.
C3 Pennsylvania Commonwealth System of Higher Education (PCSHE); University of Pittsburgh; Pennsylvania Commonwealth System of Higher Education (PCSHE); University of Pittsburgh; Cornell University
RP Brown, BN; Cheetham, J (corresponding author), Univ Pittsburgh, McGowan Inst Regenerat Med, Pittsburgh, PA 15260 USA.; Brown, BN (corresponding author), Univ Pittsburgh, Dept Bioengn, Pittsburgh, PA 15260 USA.; Brown, BN; Cheetham, J (corresponding author), Cornell Univ, Dept Clin Sci, Ithaca, NY 14850 USA.
EM brownb@upmc.edu; jc485@cornell.edu
FU Commonwealth of Pennsylvania through Innovation Works; University of Pittsburgh, Office of Enterprise Development
CR Agrawal V, 2011, TISSUE ENG PT A, V17, P2435, DOI 10.1089/ten.tea.2011.0036
   Agrawal V, 2009, J TISSUE ENG REGEN M, V3, P590, DOI 10.1002/term.200
   Apel PJ, 2008, J HAND SURG-AM, V33A, P1541, DOI 10.1016/j.jhsa.2008.05.034
   BAIN JR, 1989, PLAST RECONSTR SURG, V83, P129, DOI 10.1097/00006534-198901000-00024
   Brown B, 2006, TISSUE ENG, V12, P519, DOI 10.1089/ten.2006.12.519
   Brown BN, 2014, TRANSL RES, V163, P268, DOI 10.1016/j.trsl.2013.11.003
   Brown BN, 2009, BIOMATERIALS, V30, P1482, DOI 10.1016/j.biomaterials.2008.11.040
   Cattin AL, 2015, CELL, V162, P1127, DOI 10.1016/j.cell.2015.07.021
   Chen DH, 2011, LARYNGOSCOPE, V121, P1035, DOI 10.1002/lary.21739
   Chen YY, 2005, J NEUROPATH EXP NEUR, V64, P613, DOI 10.1097/01.jnen.0000171650.94341.46
   Chiang FY, 2005, SURGERY, V137, P342, DOI 10.1016/j.surg.2004.09.008
   Crapo PM, 2012, BIOMATERIALS, V33, P3539, DOI 10.1016/j.biomaterials.2012.01.044
   Crapo PM, 2011, BIOMATERIALS, V32, P3233, DOI 10.1016/j.biomaterials.2011.01.057
   Daya H, 2000, ARCH OTOLARYNGOL, V126, P21, DOI 10.1001/archotol.126.1.21
   Dodla MC, 2008, BIOMATERIALS, V29, P33, DOI 10.1016/j.biomaterials.2007.08.045
   Fine EG, 2002, EUR J NEUROSCI, V15, P589, DOI 10.1046/j.1460-9568.2002.01892.x
   Freytes DO, 2008, BIOMATERIALS, V29, P1630, DOI 10.1016/j.biomaterials.2007.12.014
   Ghalib N, 2001, ANN ANAT, V183, P363, DOI 10.1016/S0940-9602(01)80183-7
   Gilbert TW, 2009, J SURG RES, V152, P135, DOI 10.1016/j.jss.2008.02.013
   Gordon S, 2003, NAT REV IMMUNOL, V3, P23, DOI 10.1038/nri978
   GrandPré T, 2002, NATURE, V417, P547, DOI 10.1038/417547a
   HALL SM, 1986, NEUROPATH APPL NEURO, V12, P27, DOI 10.1111/j.1365-2990.1986.tb00679.x
   HALL SM, 1989, NEUROPATH APPL NEURO, V15, P513, DOI 10.1111/j.1365-2990.1989.tb01251.x
   HALL SM, 1986, NEUROPATH APPL NEURO, V12, P401, DOI 10.1111/j.1365-2990.1986.tb00151.x
   Hoben Gwendolyn, 2015, HAND (N Y), V10, P396, DOI 10.1007/s11552-014-9720-0
   Hsu SH, 2004, J BIOMATER APPL, V19, P163, DOI 10.1177/0885328204045580
   Khuong HT, 2014, EXP NEUROL, V254, P168, DOI 10.1016/j.expneurol.2014.01.002
   Kilkenny C, 2010, PLOS BIOL, V8, P0, DOI 10.1371/journal.pbio.1000412
   Lavasani M, 2014, J CLIN INVEST, V124, P1745, DOI 10.1172/JCI44071
   Lee AC, 2003, EXP NEUROL, V184, P295, DOI 10.1016/S0014-4886(03)00258-9
   LUNDBORG G, 1982, EXP NEUROL, V76, P361, DOI 10.1016/0014-4886(82)90215-1
   Mantovani A, 2004, TRENDS IMMUNOL, V25, P677, DOI 10.1016/j.it.2004.09.015
   Medberry CJ, 2013, BIOMATERIALS, V34, P1033, DOI 10.1016/j.biomaterials.2012.10.062
   Meng FW, 2014, REGEN MED, V9, P367, DOI 10.2217/RME.14.9
   Midha R, 2003, J NEUROSURG, V99, P555, DOI 10.3171/jns.2003.99.3.0555
   Mills CD, 2000, J IMMUNOL, V164, P6166, DOI 10.4049/jimmunol.164.12.6166
   Mimura T, 2004, J NEUROSURG, V101, P806, DOI 10.3171/jns.2004.101.5.0806
   Mokarram N, 2012, BIOMATERIALS, V33, P8793, DOI 10.1016/j.biomaterials.2012.08.050
   Moore AM, 2010, J HAND SURG-AM, V35A, P2008, DOI 10.1016/j.jhsa.2010.08.016
   Mosahebi A, 2003, TISSUE ENG, V9, P209, DOI 10.1089/107632703764664684
   Sierpinski P, 2008, BIOMATERIALS, V29, P118, DOI 10.1016/j.biomaterials.2007.08.023
   Terris DJ, 2001, ARCH OTOLARYNGOL, V127, P294, DOI 10.1001/archotol.127.3.294
   Turner NJ, 2010, TISSUE ENG PT A, V16, P3309, DOI 10.1089/ten.tea.2010.0169
   Udina E, 2004, GLIA, V47, P120, DOI 10.1002/glia.20025
   Valentin JE, 2010, BIOMATERIALS, V31, P7475, DOI 10.1016/j.biomaterials.2010.06.039
   Wood MD, 2011, ANN ANAT, V193, P321, DOI 10.1016/j.aanat.2011.04.008
   Wood MD, 2009, ACTA BIOMATER, V5, P959, DOI 10.1016/j.actbio.2008.11.008
   Woodson GE, 2007, ANN OTO RHINOL LARYN, V116, P57, DOI 10.1177/000348940711600110
NR 48
TC 50
Z9 60
U1 0
U2 58
PU WILEY
PI HOBOKEN
PA 111 RIVER ST, HOBOKEN 07030-5774, NJ USA
SN 1549-3296
EI 1552-4965
J9 J BIOMED MATER RES A
JI J. Biomed. Mater. Res. Part A
PD FEB 15
PY 2018
VL 106
IS 2
BP 450
EP 459
DI 10.1002/jbm.a.36235
PG 10
WC Engineering, Biomedical; Materials Science, Biomaterials
SC Engineering; Materials Science
GA FR1MB
UT WOS:000418830200015
PM 28891122
DA 2025-07-17
ER

PT J
AU Carvalho, CR
   Costa, JB
   Morais, AD
   López-Cebral, R
   Silva-Correia, J
   Reis, RL
   Oliveira, JM
AF Carvalho, Cristiana R.
   Costa, Joao B.
   Morais, Alain da Silva
   Lopez-Cebral, Rita
   Silva-Correia, Joana
   Reis, Rui L.
   Miguel Oliveira, J.
TI Tunable Enzymatically Cross-Linked Silk Fibroin Tubular Conduits for Guided Tissue Regeneration
SO ADVANCED HEALTHCARE MATERIALS
LA English
DT Article
DE enzymatic cross-linking; peripheral nerves; silk fibroin; tissue regeneration; tubular conduits
ID peripheral-nerve regeneration; diameter vascular grafts; hair keratin hydrogel; rat sciatic-nerve; guidance conduits; in-vitro; biomaterials; scaffolds; injury; tubes
AB Hollow tubular conduits (TCs) with tunable architecture and biological properties are in great need for modulating cell functions and drug delivery in guided tissue regeneration. Here, a new methodology to produce enzymatically cross-linked silk fibroin TCs is described, which takes advantage of the tyrosine groups present in silk structure that are known to allow the formation of a covalently cross-linked hydrogel. Three different processing methods are used as a final step to modulate the properties of the silk-based TCs. This approach allows to virtually adjust any characteristic of the final TCs. The final microstructure ranges from a nonporous to a highly porous network, allowing the TCs to be selectively porous to 4 kDa molecules, but not to human skin fibroblasts. Mechanical properties are dependent both on the processing method and thickness of the TCs. Bioactivity is observed after 30 days of immersion in simulated body fluid only for the TCs submitted to a drying processing method (50 degrees C). The in vivo study performed in mice demonstrates the good biocompatibility of the TCs. The enzymatically cross-linked silk fibroin TCs are versatile and have adjustable characteristics that can be exploited in a variety of biomedical applications, particularly in guidance of peripheral nerve regeneration.
C1 [Carvalho, Cristiana R.; Costa, Joao B.; Morais, Alain da Silva; Lopez-Cebral, Rita; Silva-Correia, Joana; Reis, Rui L.; Miguel Oliveira, J.] Univ Minho, Res Inst Biomat Biodegradables & Biomimet I3Bs, Res Grp 3Bs,Zona Ind Gandra, Headquarters European Inst Excellence Tissue Engn, Ave Pk,Parque Ciencia Tecnol, P-4805017 Barco, Guimaraes, Portugal.
   [Carvalho, Cristiana R.; Costa, Joao B.; Morais, Alain da Silva; Lopez-Cebral, Rita; Silva-Correia, Joana; Reis, Rui L.; Miguel Oliveira, J.] ICVS 3Bs PT Govt Associate Lab, Braga, Guimaraes, Portugal.
   [Carvalho, Cristiana R.; Costa, Joao B.; Lopez-Cebral, Rita; Reis, Rui L.; Miguel Oliveira, J.] Univ Minho, Discoveries Ctr Regenerat & Precis Med, Ave Pk, P-4805017 Barco, Guimaraes, Portugal.
C3 Universidade do Minho; Laboratorio Associado ICVS 3B's; Universidade do Minho
RP Oliveira, JM (corresponding author), Univ Minho, Res Inst Biomat Biodegradables & Biomimet I3Bs, Res Grp 3Bs,Zona Ind Gandra, Headquarters European Inst Excellence Tissue Engn, Ave Pk,Parque Ciencia Tecnol, P-4805017 Barco, Guimaraes, Portugal.; Oliveira, JM (corresponding author), ICVS 3Bs PT Govt Associate Lab, Braga, Guimaraes, Portugal.; Oliveira, JM (corresponding author), Univ Minho, Discoveries Ctr Regenerat & Precis Med, Ave Pk, P-4805017 Barco, Guimaraes, Portugal.
EM miguel.oliveira@dep.uminho.pt
FU Portuguese Foundation for Science and Technology (FCT) [IF/01285/2015, IF/00115/2015]; ComplexiTE project [ERC-2012-ADG 20120216-321266]
CR Unknown -, 2003, MAT TODAY, V6, P19
   Arslantunali D, 2014, MED DEVICES-EVID RES, V7, P405, DOI 10.2147/MDER.S59124
   BRADHAM RR, 1960, AM J SURG, V100, P557, DOI 10.1016/0002-9610(60)90321-4
   Bueno FR, 2008, TISSUE ENG PART B-RE, V14, P219, DOI 10.1089/ten.teb.2008.0020
   Caliari SR, 2011, BIOMATERIALS, V32, P5330, DOI 10.1016/j.biomaterials.2011.04.021
   Carvalho C, 2016, PATENT, V0, Patent No. [P406. 1 PP, Priority: PT 109562 (01. 08. 2016), 4061]
   Carvalho CR, 2017, MAT SCI ENG C-MATER, V71, P1122, DOI 10.1016/j.msec.2016.11.100
   Chiono V, 2015, PROG NEUROBIOL, V131, P87, DOI 10.1016/j.pneurobio.2015.06.001
   Chirila TV, 2017, BIOTECHNOL APPL BIOC, V64, P771, DOI 10.1002/bab.1552
   Clements BA, 2016, J TISSUE ENG, V7, P0, DOI 10.1177/2041731416629471
   Daly W, 2012, J R SOC INTERFACE, V9, P202, DOI 10.1098/rsif.2011.0438
   DeVolder RJ, 2012, TISSUE ENG PT A, V18, P1642, DOI 10.1089/ten.tea.2011.0547
   Doolabh VB, 1996, REV NEUROSCIENCE, V7, P47
   Ezra M, 2016, TISSUE ENG PT A, V22, P818, DOI 10.1089/ten.TEA.2015.0354
   Freier T, 2005, BIOMATERIALS, V26, P4624, DOI 10.1016/j.biomaterials.2004.11.040
   Gaudin R, 2016, BIOMED RES INT, V2016, P0, DOI 10.1155/2016/3856262
   Ghaznavi AM, 2011, ANN PLAS SURG, V66, P273, DOI 10.1097/SAP.0b013e3181e6cff7
   Grinsell D, 2014, BIOMED RES INT, V2014, P0, DOI 10.1155/2014/698256
   HEIDEMANN SR, 1994, NEUROTOXICOLOGY, V15, P95
   Hiob MA, 2017, ACS BIOMATER SCI ENG, V3, P712, DOI 10.1021/acsbiomaterials.6b00220
   Horan RL, 2005, BIOMATERIALS, V26, P3385, DOI 10.1016/j.biomaterials.2004.09.020
   Huang LL, 2018, ACTA BIOMATER, V68, P223, DOI 10.1016/j.actbio.2017.12.010
   Huang XW, 2012, AM J RESP CELL MOL, V47, P340, DOI 10.1165/rcmb.2012-0050OC
   Jaspan VN, 2015, CARDIOL REV, V23, P236, DOI 10.1097/CRD.0000000000000060
   Jin HJ, 2005, ADV FUNCT MATER, V15, P1241, DOI 10.1002/adfm.200400405
   Kehoe S, 2012, INJURY, V43, P553, DOI 10.1016/j.injury.2010.12.030
   Kojima K, 2014, ANAT REC, V297, P44, DOI 10.1002/ar.22799
   Kokubo T, 2006, BIOMATERIALS, V27, P2907, DOI 10.1016/j.biomaterials.2006.01.017
   Konofaos P, 2013, J RECONSTR MICROSURG, V29, P149, DOI 10.1055/s-0032-1333316
   Kundu B, 2013, ADV DRUG DELIVER REV, V65, P457, DOI 10.1016/j.addr.2012.09.043
   Li MZ, 2003, BIOMATERIALS, V24, P357, DOI 10.1016/S0142-9612(02)00326-5
   Li XM, 2014, J BIOMED MATER RES A, V102, P1580, DOI 10.1002/jbm.a.34801
   Lin SCY, 2017, MAT SCI ENG C-MATER, V73, P653, DOI 10.1016/j.msec.2016.12.016
   López-Cebral R, 2017, ACS BIOMATER SCI ENG, V3, P3098, DOI 10.1021/acsbiomaterials.7b00655
   Lovett M, 2007, BIOMATERIALS, V28, P5271, DOI 10.1016/j.biomaterials.2007.08.008
   Lovett M, 2010, ORGANOGENESIS, V6, P217, DOI 10.4161/org.6.4.13407
   Luis AL, 2007, BIO-MED MATER ENG, V17, P39
   Madduri S, 2010, BIOMATERIALS, V31, P2323, DOI 10.1016/j.biomaterials.2009.11.073
   Maia FR, 2014, ACTA BIOMATER, V10, P3197, DOI 10.1016/j.actbio.2014.02.049
   Marelli B, 2010, ACTA BIOMATER, V6, P4019, DOI 10.1016/j.actbio.2010.05.008
   McGill M, 2017, ACTA BIOMATER, V63, P76, DOI 10.1016/j.actbio.2017.09.020
   Moattari M, 2018, J CHEM NEUROANAT, V88, P46, DOI 10.1016/j.jchemneu.2017.10.003
   Mooney D J, 1995, TISSUE ENG, V1, P107, DOI 10.1089/ten.1995.1.107
   Nectow AR, 2012, TISSUE ENG PART B-RE, V18, P40, DOI 10.1089/ten.teb.2011.0240
   Numata K, 2010, BIOMATERIALS, V31, P2926, DOI 10.1016/j.biomaterials.2009.12.026
   OBrien FJ, 2011, MATER TODAY, V14, P88, DOI 10.1016/S1369-7021(11)70058-X
   Omenetto FG, 2010, SCIENCE, V329, P528, DOI 10.1126/science.1188936
   Pace LA, 2014, TISSUE ENG PT A, V20, P507, DOI 10.1089/ten.TEA.2013.0084
   Pace LA, 2013, BIOMATERIALS, V34, P5907, DOI 10.1016/j.biomaterials.2013.04.024
   Park SH, 2010, BIOMATERIALS, V31, P6162, DOI 10.1016/j.biomaterials.2010.04.028
   Qi Y, 2017, INT J MOL SCI, V0, P18
   Raia NR, 2017, BIOMATERIALS, V131, P58, DOI 10.1016/j.biomaterials.2017.03.046
   Reichenberger MA, 2016, MICROSURG, V36, P491, DOI 10.1002/micr.30018
   Ribeiro VP, 2017, BIOMATERIALS, V123, P92, DOI 10.1016/j.biomaterials.2017.01.027
   RYDEVIK BL, 1990, J ORTHOP RES, V8, P694, DOI 10.1002/jor.1100080511
   Smith L, 2012, CONNECT TISSUE RES, V53, P95, DOI 10.3109/03008207.2011.650804
   Swindle-Reilly KE, 2012, J NEURAL ENG, V9, P0, DOI 10.1088/1741-2560/9/4/046007
   Teuschl AH, 2015, TISSUE ENG PART C-ME, V21, P945, DOI 10.1089/ten.tec.2014.0606
   Uebersax L, 2007, BIOMATERIALS, V28, P4449, DOI 10.1016/j.biomaterials.2007.06.034
   Wang W, 2008, J BIOMED MATER RES A, V84A, P557, DOI 10.1002/jbm.a.31536
   Wang XQ, 2015, J NANOSCI NANOTECHNO, V15, P9899, DOI 10.1166/jnn.2015.10747
   Wang YL, 2015, NEURAL REGEN RES, V10, P1635, DOI 10.4103/1673-5374.167763
   Widmer MS, 1998, BIOMATERIALS, V19, P1945, DOI 10.1016/S0142-9612(98)00099-4
   Winter CC, 2016, ACTA BIOMATER, V38, P44, DOI 10.1016/j.actbio.2016.04.021
   Yan LP, 2017, J TISSUE ENG REGEN M, V11, P3168, DOI 10.1002/term.2226
   Yan LP, 2016, SCI REP-UK, V6, P0, DOI 10.1038/srep31037
   Yang Y, 2007, BIOMATERIALS, V28, P5526, DOI 10.1016/j.biomaterials.2007.09.001
   Yang YM, 2007, BIOMATERIALS, V28, P1643, DOI 10.1016/j.biomaterials.2006.12.004
   Yang YM, 2009, POLYM DEGRAD STABIL, V94, P2213, DOI 10.1016/j.polymdegradstab.2009.09.002
   Ye CH, 2015, ANGEW CHEM INT EDIT, V54, P8490, DOI 10.1002/anie.201502485
   Yoshii S, 2001, J BIOMED MATER RES, V56, P400, DOI 10.1002/1097-4636(20010905)56:3<400::AID-JBM1109>3.3.CO;2-Z
   Zareidoost A, 2012, J MATER SCI-MATER M, V23, P1479, DOI 10.1007/s10856-012-4611-9
   Zhang Chenghao, 2015, ZHONGGUO XIU FU CHONG JIAN WAI KE ZA ZHI, V29, P912
   Zhang XF, 2018, J TISSUE ENG REGEN M, V12, PE627, DOI 10.1002/term.2355
   Zhao YH, 2017, J BIOMAT SCI-POLYM E, V28, P2171, DOI 10.1080/09205063.2017.1386835
   Zhou JA, 2010, POLYM DEGRAD STABIL, V95, P1679, DOI 10.1016/j.polymdegradstab.2010.05.025
   Zilic L, 2016, BIOTECHNOL BIOENG, V113, P2041, DOI 10.1002/bit.25964
   Zilic L, 2015, J ANAT, V227, P302, DOI 10.1111/joa.12341
   Zor F, 2014, MICROSURG, V34, P209, DOI 10.1002/micr.22196
NR 79
TC 35
Z9 38
U1 1
U2 129
PU WILEY
PI HOBOKEN
PA 111 RIVER ST, HOBOKEN 07030-5774, NJ USA
SN 2192-2640
EI 2192-2659
J9 ADV HEALTHC MATER
JI Adv. Healthc. Mater.
PD SEP 5
PY 2018
VL 7
IS 17
BP 
EP 
DI 10.1002/adhm.201800186
PG 15
WC Engineering, Biomedical; Nanoscience & Nanotechnology; Materials Science, Biomaterials
SC Engineering; Science & Technology - Other Topics; Materials Science
GA GS5CQ
UT WOS:000443674700001
PM 29999601
DA 2025-07-17
ER

PT J
AU Li, R
   Li, YY
   Wu, YQ
   Zhao, YZ
   Chen, HW
   Yuan, Y
   Xu, K
   Zhang, HY
   Lu, YF
   Wang, J
   Li, XK
   Jia, XF
   Xiao, J
AF Li, Rui
   Li, Yiyang
   Wu, Yanqing
   Zhao, Yingzheng
   Chen, Huanwen
   Yuan, Yuan
   Xu, Ke
   Zhang, Hongyu
   Lu, Yinfeng
   Wang, Jian
   Li, Xiaokun
   Jia, Xiaofeng
   Xiao, Jian
TI Heparin-Poloxamer Thermosensitive Hydrogel Loaded with bFGF and NGF Enhances Peripheral Nerve Regeneration in Diabetic Rats
SO BIOMATERIALS
LA English
DT Article
DE Peripheral nerve injury; Heparin-poloxamer; Basic fibroblast growth factor; Nerve growth factor; Diabetes; Nerve regeneration
ID spinal-cord-injury; fibroblast growth-factors; dorsal-root ganglion; sciatic-nerve; neurotrophic factors; axon regeneration; schwann-cells; stem-cells; expression; neuropathy
AB Peripheral nerve injury (PNI) is a major burden to society with limited therapeutic options, and novel biomaterials have great potential for shifting the current paradigm of treatment. With a rising prevalence of chronic illnesses such as diabetes mellitus (DM), treatment of PNI is further complicated, and only few studies have proposed therapies suitable for peripheral nerve regeneration in DM. To provide a supportive environment to restore structure and/or function of nerves in DM, we developed a novel thermo-sensitive heparin-poloxamer (HP) hydrogel co-delivered with basic fibroblast growth factor (bFGF) and nerve growth factor (NGF) in diabetic rats with sciatic nerve crush injury. The delivery vehicle not only had a good affinity for large amounts of growth factors (GFs), but also controlled their release in a steady fashion, preventing degradation in vitro. In vivo, compared with HP hydrogel alone or direct GFs administration, GFs-HP hydrogel treatment is more effective at facilitating Schwann cell (SC) proliferation, leading to an increased expression of nerve associated structural proteins, enhanced axonal regeneration and remyelination, and improved recovery of motor function (all p < 0.05). Our mechanistic investigation also revealed that these neuroprotective and neuroregenerative effects of the GFs-HP hydrogel may be associated with activations of phosphatidylinositol 3 kinase and protein kinase B (PI3K/Akt), janus kinase/signal transducer and activator of transcription 3 (JAK/STAT3), and mitogen-activated protein kinase kinase/extracellular signal-regulated kinase (MAPK/ERK) signaling pathways. Our work provides a promising therapy option for peripheral nerve regeneration in patients with DM. (C) 2018 Elsevier Ltd. All rights reserved.
C1 [Li, Rui; Li, Yiyang; Zhao, Yingzheng; Yuan, Yuan; Zhang, Hongyu; Xiao, Jian] Wenzhou Med Univ, Sch Pharmaceut Sci, Mol Pharmacol Res Ctr, Wenzhou 325035, Zhejiang, Peoples R China.
   [Wu, Yanqing; Xu, Ke; Li, Xiaokun] Wenzhou Univ, Inst Life Sci, Wenzhou 325035, Peoples R China.
   [Chen, Huanwen] Univ Maryland, Sch Med, Dept Neurosurg, Baltimore, MD 21201 USA.
   [Lu, Yinfeng; Wang, Jian] Wenzhou Med Univ, Affiliated Hosp 1, Dept Peripheral Neurosurg, Wenzhou 325000, Zhejiang, Peoples R China.
   [Jia, Xiaofeng] Univ Maryland, Sch Med, Dept Neurosurg Orthopaed Anat Neurobiol, Baltimore, MD 21201 USA.
   [Jia, Xiaofeng] Johns Hopkins Univ, Sch Med, Dept Biomed Engn Anesthesiol & Crit Care Med, Baltimore, MD 21205 USA.
C3 Wenzhou Medical University; Wenzhou University; University System of Maryland; University of Maryland Baltimore; Wenzhou Medical University; University System of Maryland; University of Maryland Baltimore; Johns Hopkins University
RP Xiao, J (corresponding author), Wenzhou Med Univ, Sch Pharmaceut Sci, Mol Pharmacol Res Ctr, Wenzhou 325035, Zhejiang, Peoples R China.; Jia, XF (corresponding author), Univ Maryland, Sch Med, Dept Neurosurg, Baltimore, MD 21201 USA.
EM xjia@som.umaryland.edu; xfxj2000@126.com
FU National Natural Science Funding of China [81372112, 81572237]; Zhejiang Provincial Natural Science Foundation of China [Q18H090037, LY17H090017, LQ15E030003]; Wenzhou Municipal Science & Technology Bureau of China [Y20140574]; Maryland Stem Cell Research Fund, USA [2013-MSCRFE-146-00, 2018-MSCRFD-4271]; United States National Institutes of Health (NIH) [R01HL118084]
CR Allodi I, 2012, PROG NEUROBIOL, V98, P16, DOI 10.1016/j.pneurobio.2012.05.005
   Andrades JA, 2001, GROWTH FACTORS, V18, P261, DOI 10.3109/08977190109029115
   Apfel SC, 1999, EUR NEUROL, V41, P27, DOI 10.1159/000052077
   BAIN JR, 1989, PLAST RECONSTR SURG, V83, P129, DOI 10.1097/00006534-198901000-00024
   Callaghan BC, 2012, LANCET NEUROL, V11, P521, DOI 10.1016/S1474-4422(12)70065-0
   Calvo M, 2011, GLIA, V59, P554, DOI 10.1002/glia.21124
   Chang EI, 2011, NAT MED, V17, P1147, DOI 10.1038/nm.2424
   Chen FM, 2010, BIOMATERIALS, V31, P6279, DOI 10.1016/j.biomaterials.2010.04.053
   Chen HW, 2017, J NEUROSCI METH, V283, P92, DOI 10.1016/j.jneumeth.2017.03.017
   Chu HH, 2011, P NATL ACAD SCI USA, V108, P13444, DOI 10.1073/pnas.1110121108
   Coppey LJ, 2001, DIABETES, V50, P1927, DOI 10.2337/diabetes.50.8.1927
   Cui Y, 2014, BIOMATERIALS, V35, P7819, DOI 10.1016/j.biomaterials.2014.05.065
   Das S, 2015, BIOMATERIALS, V62, P66, DOI 10.1016/j.biomaterials.2015.04.047
   DAVIS JB, 1990, J CELL BIOL, V110, P1353, DOI 10.1083/jcb.110.4.1353
   Dey I, 2013, GLIA, V61, P1990, DOI 10.1002/glia.22570
   Dinis TM, 2014, ACS APPL MATER INTER, V6, P16817, DOI 10.1021/am504159j
   Dominguez E, 2008, J NEUROCHEM, V107, P50, DOI 10.1111/j.1471-4159.2008.05566.x
   Du J, 2018, STEM CELL REV REP, V14, P92, DOI 10.1007/s12015-017-9758-9
   Du JR, 2017, ACTA BIOMATER, V55, P296, DOI 10.1016/j.actbio.2017.04.010
   English AW, 2014, PHYSIOLOGY, V29, P437, DOI 10.1152/physiol.00028.2014
   Forbes SJ, 2014, NAT MED, V20, P857, DOI 10.1038/nm.3653
   Gaudet AD, 2011, J NEUROINFLAMM, V8, P0, DOI 10.1186/1742-2094-8-110
   Georgiou M, 2015, BIOMATERIALS, V37, P242, DOI 10.1016/j.biomaterials.2014.10.009
   Giannaccini M, 2017, ADV HEALTHCARE MAT, V0, P0
   Glenn TD, 2013, CURR OPIN NEUROBIOL, V23, P1041, DOI 10.1016/j.conb.2013.06.010
   Gordon T, 2015, BIOL LIMITS PROMOTIO, V0, P0
   Gordon T, 2014, EXP NEUROL, V254, P99, DOI 10.1016/j.expneurol.2014.01.012
   Grosheva M, 2016, EXP NEUROL, V279, P137, DOI 10.1016/j.expneurol.2016.02.020
   Guariguata L, 2014, DIABETES RES CLIN PR, V103, P137, DOI 10.1016/j.diabres.2013.11.002
   Gurtner GC, 2008, NATURE, V453, P314, DOI 10.1038/nature07039
   Jessen KR, 2016, J PHYSIOL-LONDON, V594, P3521, DOI 10.1113/JP270874
   Jia XF, 2008, MICROSURG, V28, P173, DOI 10.1002/micr.20475
   Kahn OI, 2016, TRENDS NEUROSCI, V39, P433, DOI 10.1016/j.tins.2016.04.009
   Karamoysoyli E, 2008, DIABETES, V57, P181, DOI 10.2337/db07-0895
   Kemp SWP, 2011, EXP NEUROL, V229, P460, DOI 10.1016/j.expneurol.2011.03.017
   Kennedy JM, 2000, BRAIN, V123, P2118, DOI 10.1093/brain/123.10.2118
   Kim TH, 2015, J BIOMAT SCI-POLYM E, V26, P322, DOI 10.1080/09205063.2015.1008882
   Konofaos P, 2013, J RECONSTR MICROSURG, V29, P149, DOI 10.1055/s-0032-1333316
   Lane JT, 2014, TRANSL RES, V164, P193, DOI 10.1016/j.trsl.2014.06.001
   LETOURNEAU PC, 1978, DEV BIOL, V66, P183, DOI 10.1016/0012-1606(78)90283-X
   Lewitus D, 2011, IEEE T NEUR SYS REH, V19, P204, DOI 10.1109/TNSRE.2010.2098047
   Li BB, 2015, BIOMATERIALS, V55, P44, DOI 10.1016/j.biomaterials.2015.03.028
   Li GD, 2002, NEUROREPORT, V13, P1903, DOI 10.1097/00001756-200210280-00014
   Li R, 2017, EXP NEUROL, V288, P1, DOI 10.1016/j.expneurol.2016.10.015
   Liang YK, 2014, ACTA BIOMATER, V10, P1588, DOI 10.1016/j.actbio.2013.07.031
   Liu DF, 2016, ADV HEALTHC MATER, V5, P1513, DOI 10.1002/adhm.201600055
   Ma FK, 2014, TISSUE ENG PT A, V20, P1253, DOI 10.1089/ten.tea.2013.0158
   Madduri S, 2010, BIOMATERIALS, V31, P8402, DOI 10.1016/j.biomaterials.2010.07.052
   Mar FM, 2016, MOL NEUROBIOL, V53, P4596, DOI 10.1007/s12035-015-9397-6
   Mar FM, 2014, EMBO REP, V15, P254, DOI 10.1002/embr.201337723
   Mohammadi R, 2015, CHIN J TRAUMATOL, V18, P212, DOI 10.1016/j.cjtee.2014.10.005
   Moore Amy M, 2009, HAND (N Y), V4, P180, DOI 10.1007/s11552-008-9158-3
   Nave KA, 2010, NATURE, V468, P244, DOI 10.1038/nature09614
   Noble J, 1998, J TRAUMA, V45, P116, DOI 10.1097/00005373-199807000-00025
   Oliveira SLB, 2013, CYTOM PART A, V83A, P76, DOI 10.1002/cyto.a.22161
   Pabari A, 2010, J PLAST RECONSTR AES, V63, P1941, DOI 10.1016/j.bjps.2009.12.010
   Quarta S, 2014, J NEUROSCI, V34, P13222, DOI 10.1523/JNEUROSCI.1209-13.2014
   RAPRAEGER AC, 1991, SCIENCE, V252, P1705, DOI 10.1126/science.1646484
   Schulte-Herbrüggen O, 2007, CURR MED CHEM, V14, P2318, DOI 10.2174/092986707781745578
   SEBERT ME, 1993, J NEUROSCI RES, V36, P357, DOI 10.1002/jnr.490360402
   Skaper Stephen D, 2012, METHODS MOL BIOL, V846, P1, DOI 10.1007/978-1-61779-536-7_1
   Snigger V, 2017, NAT COMMUN, V8, P14272
   Sun DD, 2013, BIOMATERIALS, V34, P171, DOI 10.1016/j.biomaterials.2012.09.031
   Szalai E, 2016, INVEST OPHTH VIS SCI, V57, P853, DOI 10.1167/iovs.15-18735
   TANAKA E, 1995, J CELL BIOL, V128, P139, DOI 10.1083/jcb.128.1.139
   Tayalia P, 2009, ADV MATER, V21, P3269, DOI 10.1002/adma.200900241
   Tian JL, 2010, DRUG DEV IND PHARM, V36, P832, DOI 10.3109/03639040903520983
   Tsai CC, 2003, AM J CHINESE MED, V31, P665, DOI 10.1142/S0192415X03001387
   Wang QQ, 2017, ACS APPL MATER INTER, V9, P6725, DOI 10.1021/acsami.6b13155
   Whiting DR, 2011, DIABETES RES CLIN PR, V94, P311, DOI 10.1016/j.diabres.2011.10.029
   Wijelath E, 2010, J CELL BIOCHEM, V111, P461, DOI 10.1002/jcb.22727
   Witte H, 2008, J CELL BIOL, V180, P619, DOI 10.1083/jcb.200707042
   Wood MD, 2010, J BIOMAT SCI-POLYM E, V21, P771, DOI 10.1163/156856209X445285
   Xiao N, 2016, ARCH IMMUNOL THER EX, V64, P89, DOI 10.1007/s00005-015-0376-4
   Xu HX, 2011, BIOMATERIALS, V32, P4506, DOI 10.1016/j.biomaterials.2011.02.023
   Zenker J, 2013, TRENDS NEUROSCI, V36, P439, DOI 10.1016/j.tins.2013.04.008
   Zhang HY, 2013, MOL NEUROBIOL, V48, P452, DOI 10.1007/s12035-013-8432-8
   Zhang HY, 2014, J TRANSL MED, V12, P0, DOI 10.1186/1479-5876-12-130
   Zhang JL, 2017, NEUROCHEM RES, V42, P1015, DOI 10.1007/s11064-016-2134-3
   Zhao YL, 2013, PLOS ONE, V8, P0, DOI 10.1371/journal.pone.0075927
   Zhao YZ, 2017, J BIOMED MATER RES A, V105, P2816, DOI 10.1002/jbm.a.36134
   Zhao YZ, 2016, ACTA BIOMATER, V29, P71, DOI 10.1016/j.actbio.2015.10.014
   Zuo W, 2016, BIOMEDICINE PHARRNAC, V34, P747
NR 83
TC 195
Z9 210
U1 4
U2 272
PU ELSEVIER SCI LTD
PI OXFORD
PA THE BOULEVARD, LANGFORD LANE, KIDLINGTON, OXFORD OX5 1GB, OXON, ENGLAND
SN 0142-9612
EI 1878-5905
J9 BIOMATERIALS
JI Biomaterials
PD JUN 15
PY 2018
VL 168
IS 
BP 24
EP 37
DI 10.1016/j.biomaterials.2018.03.044
PG 14
WC Engineering, Biomedical; Materials Science, Biomaterials
SC Engineering; Materials Science
GA GL0GV
UT WOS:000436648800003
PM 29609091
DA 2025-07-17
ER

PT J
AU Nishimoto, H
   Inui, A
   Ueha, T
   Inoue, M
   Akahane, S
   Harada, R
   Mifune, Y
   Kokubu, T
   Nishida, K
   Kuroda, R
   Sakai, Y
AF Nishimoto, Hanako
   Inui, Atsuyuki
   Ueha, Takeshi
   Inoue, Miho
   Akahane, Shiho
   Harada, Risa
   Mifune, Yutaka
   Kokubu, Takeshi
   Nishida, Kotaro
   Kuroda, Ryosuke
   Sakai, Yoshitada
TI Transcutaneous carbon dioxide application with hydrogel prevents muscle atrophy in a rat sciatic nerve crush model
SO JOURNAL OF ORTHOPAEDIC RESEARCH
LA English
DT Article
DE transcutaneous carbon dioxide application; peripheral nerve injury; Bohr effect; muscle atrophy
ID electrical-stimulation; functional recovery; skeletal-muscle; co2 application; injury; regeneration; repair; reinnervation; index
AB The acceleration of nerve regeneration remains a clinical challenge. We previously demonstrated that transcutaneous CO2 application using a novel hydrogel increases the oxygen concentration in local tissue via an artificial Bohr effect with the potential to prevent muscle atrophy. In this study, we investigated the effect of transcutaneous CO2 administration on limb function after peripheral nerve injury in a rat sciatic nerve injury model. In total, 73 Sprague-Dawley rats were divided into a sham group, a control group (crush injury to sciatic nerve and no treatment) or a CO2 group (crush injury with transcutaneous CO2 application). CO2 was administered percutaneously for 20min five times per week. Scores for the sciatic function index and pinprick test were significantly higher in the CO2 group than control group. The muscle wet weight ratios of the tibialis anterior and soleus muscles were higher in the CO2 group than control group. Electrophysiological examination showed that the CO2 group had higher compound motor action potential amplitudes and shorter distal motor latency than the control group. Histological examination of the soleus muscle sections at postoperative week 2 showed shorter fiber diameter in the control group than in the CO2 group. The mRNA expression of Atrogin-1 and MuRF-1 was lower, mRNA expression of VEGF and myogenin and MyoD was higher in CO2 group at postoperative week 2 compared to the control group. Clinical significance: Transcutaneous CO2 application has the therapeutic potential to accelerate the recovery of muscle atrophy in peripheral nerve injury. (c) 2017 Orthopaedic Research Society. Published by Wiley Periodicals, Inc. J Orthop Res 36:1653-1658, 2018.
C1 [Nishimoto, Hanako; Inui, Atsuyuki; Inoue, Miho; Akahane, Shiho; Harada, Risa; Mifune, Yutaka; Kokubu, Takeshi; Nishida, Kotaro; Kuroda, Ryosuke] Kobe Univ, Dept Orthoped Surg, Grad Sch Med, Kobe, Hyogo, Japan.
   [Ueha, Takeshi; Sakai, Yoshitada] Kobe Univ, Div Rehabil Med, Grad Sch Med, Chuo Ku, 7-5-2 Kusunoki Cho, Kobe, Hyogo 6500017, Japan.
   [Ueha, Takeshi] NeoChemir Inc, Kobe, Hyogo, Japan.
C3 Kobe University; Kobe University
RP Sakai, Y (corresponding author), Kobe Univ, Div Rehabil Med, Grad Sch Med, Chuo Ku, 7-5-2 Kusunoki Cho, Kobe, Hyogo 6500017, Japan.
EM yossie@med.kobe-u.ac.jp
FU [26861194]
CR Akahane S, 2017, INT ORTHOP, V41, P1007, DOI 10.1007/s00264-017-3417-2
   Badri O, 2017, NEURAL REGEN RES, V12, P458, DOI 10.4103/1673-5374.202927
   Bain JR, 2001, NEUROSCIENCE, V103, P503, DOI 10.1016/S0306-4522(00)00577-7
   Batt J, 2005, FASEB J, V19, P115, DOI 10.1096/fj.04-3640fje
   DEMEDINACELI L, 1982, EXP NEUROL, V77, P634, DOI 10.1016/0014-4886(82)90234-5
   Emril DR, 2016, J PAIN RES, V9, P287, DOI 10.2147/JPR.S70481
   Evans GRD, 2001, ANAT RECORD, V263, P396, DOI 10.1002/ar.1120
   FINKELSTEIN DI, 1993, MUSCLE NERVE, V16, P769, DOI 10.1002/mus.880160712
   FU SY, 1995, J NEUROSCI, V15, P3886
   Gigo-Benato D, 2010, MUSCLE NERVE, V41, P685, DOI 10.1002/mus.21549
   Grothe C, 2001, ANAT EMBRYOL, V204, P171, DOI 10.1007/s004290100205
   Hartmann BR, 1997, ANGIOLOGY, V48, P337, DOI 10.1177/000331979704800406
   IRINTCHEV A, 1990, NEUROSCIENCE, V39, P231, DOI 10.1016/0306-4522(90)90236-W
   Isaacs J, 2013, J NEUROSURG, V119, P914, DOI 10.3171/2013.5.JNS121837
   Jeon HJ, 2011, MOL PAIN, V7, P0, DOI 10.1186/1744-8069-7-46
   Koga T, 2014, J BONE JOINT SURG AM, V96A, P2077, DOI 10.2106/JBJS.M.01498
   Monte-Raso VV, 2008, J NEUROSCI METH, V170, P255, DOI 10.1016/j.jneumeth.2008.01.022
   Oe K, 2011, BIOCHEM BIOPH RES CO, V407, P148, DOI 10.1016/j.bbrc.2011.02.128
   Pinheiro-Dardis CM, 2017, MUSCLE NERVE, V56, PE108, DOI 10.1002/mus.25589
   Reid AJ, 2013, NEUROSCI LETT, V544, P125, DOI 10.1016/j.neulet.2013.04.001
   Resch K L, 1994, WIEN MED WOCHENSCHR, V144, P45
   Reynolds JL, 1996, J RECONSTR MICROSURG, V12, P461, DOI 10.1055/s-2007-1006619
   Russo TL, 2007, MUSCLE NERVE, V35, P87, DOI 10.1002/mus.20668
   Sakai Y, 2011, PLOS ONE, V6, P0, DOI 10.1371/journal.pone.0024137
   Schaakxs D, 2013, MUSCLE NERVE, V47, P691, DOI 10.1002/mus.23662
   Shen H, 2016, BRAZ J MED BIOL RES, V49, P0, DOI 10.1590/1414-431X20155124
   Stoll G, 1999, BRAIN PATHOL, V9, P313
   Ueha T, 2017, ONCOL REP, V37, P3688, DOI 10.3892/or.2017.5591
   Uemura T, 2010, J HAND SURG-EUR VOL, V35E, P632, DOI 10.1177/1753193410369988
   Uemura T, 2012, BIOCHEM BIOPH RES CO, V419, P130, DOI 10.1016/j.bbrc.2012.01.154
   Varejao ASP, 2001, J NEUROSCI METH, V108, P1, DOI 10.1016/S0165-0270(01)00378-8
   Wiberg Mikael, 2003, SURG TECHNOL INT, V11, P303
   Yan JG, 2013, J NEUROSCI METH, V217, P54, DOI 10.1016/j.jneumeth.2013.04.013
NR 33
TC 9
Z9 9
U1 0
U2 12
PU WILEY
PI HOBOKEN
PA 111 RIVER ST, HOBOKEN 07030-5774, NJ USA
SN 0736-0266
EI 1554-527X
J9 J ORTHOP RES
JI J. Orthop. Res.
PD JUN 15
PY 2018
VL 36
IS 6
BP 1653
EP 1658
DI 10.1002/jor.23817
PG 6
WC Orthopedics
SC Orthopedics
GA GJ3ZL
UT WOS:000435277700013
PM 29193246
DA 2025-07-17
ER

PT J
AU Allbright, KO
   Bliley, JM
   Havis, E
   Kim, DY
   Dibernardo, GA
   Grybowski, D
   Waldner, M
   James, IB
   Sivak, WN
   Rubin, JP
   Marra, KG
AF Allbright, Kassandra O.
   Bliley, Jacqueline M.
   Havis, Emmanuelle
   Kim, Deok-Yeol
   Dibernardo, Gabriella A.
   Grybowski, Damian
   Waldner, Matthias
   James, Isaac B.
   Sivak, Wesley N.
   Rubin, J. Peter
   Marra, Kacey G.
TI DELIVERY OF ADIPOSE-DERIVED STEM CELLS IN POLOXAMER HYDROGEL IMPROVES PERIPHERAL NERVE REGENERATION
SO MUSCLE & NERVE
LA English
DT Article
DE adipose-derived stem cells; axonal regrowth; critical-sized gap defect; nerve conduit; peripheral nerve regeneration; stem cell transplantation
ID stromal cells; tissue; differentiation; repair; proliferation; phenotype; survival
AB Introduction: Peripheral nerve damage is associated with high long-term morbidity. Because of beneficial secretome, immunomodulatory effects, and ease of clinical translation, transplantation with adipose-derived stem cells (ASC) represents a promising therapeutic modality. Methods: Effect of ASC delivery in poloxamer hydrogel was assessed in a rat sciatic nerve model of critical-sized (1.5 cm) peripheral nerve injury. Nerve/muscle unit regeneration was assessed via immunostaining explanted nerve, quantitative polymerase chain reaction (qPCR), and histological analysis of reinnervating gastrocnemius muscle. Results: On the basis of viability data, 10% poloxamer hydrogel was selected for in vivo study. Six weeks after transection and repair, the group treated with poloxamer delivered ASCs demonstrated longest axonal regrowth. The qPCR results indicated that the inclusion of ASCs appeared to result in expression of factors that aid in reinnervating muscle tissue. Discussion: Delivery of ASCs in poloxamer addresses multiple facets of the complexity of nerve/muscle unit regeneration, representing a promising avenue for further study.
C1 [Allbright, Kassandra O.; Bliley, Jacqueline M.; Havis, Emmanuelle; Kim, Deok-Yeol; Dibernardo, Gabriella A.; Grybowski, Damian; Waldner, Matthias; James, Isaac B.; Sivak, Wesley N.; Rubin, J. Peter; Marra, Kacey G.] Univ Pittsburgh, Sch Med, Dept Plast Surg, 3550 Terrace St 6B,Scaife Hall, Pittsburgh, PA 15261 USA.
C3 Pennsylvania Commonwealth System of Higher Education (PCSHE); University of Pittsburgh
RP Marra, KG (corresponding author), Univ Pittsburgh, Sch Med, Dept Plast Surg, 3550 Terrace St 6B,Scaife Hall, Pittsburgh, PA 15261 USA.
EM marrak@upmc.edu
FU The Plastic Surgery Foundation
CR Bliley JM, 2015, PLAST RECONSTR SURG, V136, P1205, DOI 10.1097/PRS.0000000000001815
   Boyd JG, 2003, EXP NEUROL, V183, P610, DOI 10.1016/S0014-4886(03)00183-3
   Ceafalan LC, 2014, BIOMED RES INT, V2014, P0, DOI 10.1155/2014/957014
   Chamberlain LJ, 2000, J NEUROSCI RES, V60, P666, DOI 10.1002/(SICI)1097-4547(20000601)60:5<666::AID-JNR12>3.3.CO;2-S
   Chen CJ, 2007, EXP NEUROL, V204, P443, DOI 10.1016/j.expneurol.2006.12.004
   Chen YY, 2013, LANGMUIR, V29, P3721, DOI 10.1021/la400268p
   Cohn D, 2003, BIOMATERIALS, V24, P3707, DOI 10.1016/S0142-9612(03)00245-X
   Cooney DS, 2016, SCI REP-UK, V6, P0, DOI 10.1038/srep31306
   Dumortier G, 2006, PHARM RES-DORDR, V23, P2709, DOI 10.1007/s11095-006-9104-4
   Erba P, 2010, J PLAST RECONSTR AES, V63, PE811, DOI 10.1016/j.bjps.2010.08.013
   Fu SY, 1997, MOL NEUROBIOL, V14, P67, DOI 10.1007/BF02740621
   Gehmert S, 2014, BIOMED RES INT, V2014, P0, DOI 10.1155/2014/129048
   Georgiou M, 2015, BIOMATERIALS, V37, P242, DOI 10.1016/j.biomaterials.2014.10.009
   Gigo-Benato D, 2010, MUSCLE NERVE, V41, P685, DOI 10.1002/mus.21549
   Haselbach D, 2016, NEUROSCI LETT, V634, P153, DOI 10.1016/j.neulet.2016.10.024
   Huang JL, 2011, TISSUE CELL, V43, P344, DOI 10.1016/j.tice.2011.07.002
   Kingham PJ, 2007, EXP NEUROL, V207, P267, DOI 10.1016/j.expneurol.2007.06.029
   Kokai LE, 2009, ACTA BIOMATER, V5, P2540, DOI 10.1016/j.actbio.2009.03.009
   Langnaese K, 2008, BMC MOL BIOL, V9, P0, DOI 10.1186/1471-2199-9-53
   Lee S K, 2000, J AM ACAD ORTHOP SURG, V8, P243
   Lin YC, 2012, BIOMED MATER, V7, P0, DOI 10.1088/1748-6041/7/2/024102
   Lippens E, 2013, J BIOMATER APPL, V27, P828, DOI 10.1177/0885328211427774
   Menetrey J, 2000, J BONE JOINT SURG BR, V82B, P131, DOI 10.1302/0301-620X.82B1.8954
   Mokarram N, 2012, BIOMATERIALS, V33, P8793, DOI 10.1016/j.biomaterials.2012.08.050
   Nakasa T, 2010, J CELL MOL MED, V14, P2495, DOI 10.1111/j.1582-4934.2009.00898.x
   Orbay H, 2012, STEM CELLS INT, V2012, P0, DOI 10.1155/2012/461718
   Orbay H, 2012, J PLAST RECONSTR AES, V65, P657, DOI 10.1016/j.bjps.2011.11.035
   Pabari A, 2010, J PLAST RECONSTR AES, V63, P1941, DOI 10.1016/j.bjps.2009.12.010
   Pace LA, 2014, TISSUE ENG PT A, V20, P507, DOI 10.1089/ten.TEA.2013.0084
   Plock JA, 2015, TRANSPLANTATION, V99, P1765, DOI 10.1097/TP.0000000000000731
   Rabinovsky ED, 2004, NEUROL RES, V26, P204, DOI 10.1179/016164104225013851
   Salgado AJ, 2010, CURR STEM CELL RES T, V5, P103
   Salvatore D, 2014, NAT REV ENDOCRINOL, V10, P206, DOI 10.1038/nrendo.2013.238
   Santiago LY, 2009, CELL TRANSPLANT, V18, P145, DOI 10.3727/096368909788341289
   Sivak WN, 2014, METHODS MOL BIOL, V1162, P139, DOI 10.1007/978-1-4939-0777-9_11
   Suga H, 2007, CYTOTHERAPY, V9, P738, DOI 10.1080/14653240701679873
   Sun R, 2009, MOL CELLS, V27, P403, DOI 10.1007/s10059-009-0053-8
   Tan HP, 2009, BIOMATERIALS, V30, P6844, DOI 10.1016/j.biomaterials.2009.08.058
   Vashi AV, 2008, BIOMATERIALS, V29, P573, DOI 10.1016/j.biomaterials.2007.10.017
   Wang Y, 2010, BIOMATERIALS, V31, P5122, DOI 10.1016/j.biomaterials.2010.03.007
   Wang Y, 2012, NEUROSCI LETT, V514, P96, DOI 10.1016/j.neulet.2012.02.066
   Yañez R, 2006, STEM CELLS, V24, P2582, DOI 10.1634/stemcells.2006-0228
   Zheng CS, 2018, MUSCLE NERVE, V57, PE38, DOI 10.1002/mus.25674
   Zhou Z, 2006, NEUROBIOL DIS, V23, P595, DOI 10.1016/j.nbd.2006.05.012
   Zimmerlin L, 2013, CYTOM PART A, V83A, P134, DOI 10.1002/cyto.a.22227
NR 45
TC 38
Z9 41
U1 0
U2 21
PU WILEY
PI HOBOKEN
PA 111 RIVER ST, HOBOKEN 07030-5774, NJ USA
SN 0148-639X
EI 1097-4598
J9 MUSCLE NERVE
JI Muscle Nerve
PD AUG 15
PY 2018
VL 58
IS 2
BP 251
EP 260
DI 10.1002/mus.26094
PG 10
WC Clinical Neurology; Neurosciences
SC Neurosciences & Neurology
GA GU2HP
UT WOS:000445090300020
PM 29406624
DA 2025-07-17
ER

PT J
AU Berkovitch, Y
   Cohen, T
   Peled, E
   Schmidhammer, R
   Florian, H
   Teuschl, AH
   Wolbank, S
   Yelin, D
   Redl, H
   Seliktar, D
AF Berkovitch, Yulia
   Cohen, Talia
   Peled, Eli
   Schmidhammer, Robert
   Florian, Hildner
   Teuschl, Andreas H.
   Wolbank, Susanne
   Yelin, Dvir
   Redl, Heinz
   Seliktar, Dror
TI Hydrogel composition and laser micropatterning to regulate sciatic nerve regeneration
SO JOURNAL OF TISSUE ENGINEERING AND REGENERATIVE MEDICINE
LA English
DT Article
DE biomaterials; fibrinogen; hydrogels; micropatterning; nerve regeneration; nerve guidance conduit
ID peg-based hydrogels; matrix metalloproteinases; fibrinogen hydrogel; cross-linking; repair; guidance; growth; scaffolds; conduits; proteins
AB Treatment of peripheral nerve injuries has evolved over the past several decades to include the use of sophisticated new materials endowed with trophic and topographical cues that are essential for in vivo nerve fibre regeneration. In this research, we explored the use of an advanced design strategy for peripheral nerve repair, using biological and semi-synthetic hydrogels that enable controlled environmental stimuli to regenerate neurons and glial cells in a rat sciatic nerve resection model. The provisional nerve growth conduits were composed of either natural fibrin or adducts of synthetic polyethylene glycol and fibrinogen or gelatin. A photo-patterning technique was further applied to these 3D hydrogel biomaterials, in the form of laser-ablated microchannels, to provide contact guidance for unidirectional growth following sciatic nerve injury. We tested the regeneration capacity of subcritical nerve gap injuries in rats treated with photo-patterned materials and compared these with injuries treated with unpatterned hydrogels, either stiff or compliant. Among the factors tested were shear modulus, biological composition, and micropatterning of the materials. The microchannel guidance patterns, combined with appropriately matched degradation and stiffness properties of the material, proved most essential for the uniform tissue propagation during the nerve regeneration process.
C1 [Berkovitch, Yulia; Yelin, Dvir; Seliktar, Dror] Technion Israel Inst Technol, Fac Biomed Engn, IL-32000 Haifa, Israel.
   [Berkovitch, Yulia] Technion Israel Inst Technol, Interdisciplinary Program Biotechnol, Haifa, Israel.
   [Cohen, Talia; Peled, Eli] Technion Israel Inst Technol, Fac Med, Haifa, Israel.
   [Peled, Eli] Rambam Hlth Care Campus, Orthoped Surg Div, Haifa, Israel.
   [Peled, Eli] Technion Israel Inst Technol, Bruce Rappaport Fac Med, Haifa, Israel.
   [Schmidhammer, Robert; Florian, Hildner; Teuschl, Andreas H.; Wolbank, Susanne; Redl, Heinz] Austrian Cluster Tissue Regenerat, Ludwig Boltzmann Inst Expt & Clin Traumatol, Vienna, Austria.
   [Teuschl, Andreas H.] Univ Appl Sci Tech Wien, Dept Biochem Engn, Vienna, Austria.
C3 Technion Israel Institute of Technology; Technion Israel Institute of Technology; Technion Israel Institute of Technology; Rappaport Faculty of Medicine; Rambam Health Care Campus; Technion Israel Institute of Technology; Rappaport Faculty of Medicine; Ludwig Boltzmann Institute; Ludwig Boltzmann Institute for Experimental & Clinical Traumatology; Technische Universitat Wien
RP Seliktar, D (corresponding author), Technion Israel Inst Technol, Fac Biomed Engn, IL-32000 Haifa, Israel.
EM dror@bm.technion.ac.il
FU Russel Berrie Nanotechnology Institute; European Commission FP7; Lorry I. Lokey Interdisciplinary Center for Life Sciences and Engineering
CR Almany L, 2005, BIOMATERIALS, V26, P2467, DOI 10.1016/j.biomaterials.2004.06.047
   Anderson JM, 2008, SEMIN IMMUNOL, V20, P86, DOI 10.1016/j.smim.2007.11.004
   Angius D, 2012, BIOMATERIALS, V33, P8034, DOI 10.1016/j.biomaterials.2012.07.056
   Athamneh AIM, 2015, FRONT CELL NEUROSCI, V9, P0, DOI 10.3389/fncel.2015.00359
   Battiston B, 2005, MICROSURG, V25, P258, DOI 10.1002/micr.20127
   Belkas JS, 2004, NEUROL RES, V26, P151, DOI 10.1179/016164104225013798
   Bellamkonda RV, 2006, BIOMATERIALS, V27, P3515, DOI 10.1016/j.biomaterials.2006.02.030
   Berdichevski A, 2015, P NATL ACAD SCI USA, V112, P5147, DOI 10.1073/pnas.1502232112
   Berdichevski A, 2015, BIOMATERIALS, V42, P1, DOI 10.1016/j.biomaterials.2014.11.015
   Berkovitch Y, 2017, INT J PHARMACEUT, V523, P545, DOI 10.1016/j.ijpharm.2016.11.032
   Berkovitch Y, 2015, EUR POLYM J, V72, P473, DOI 10.1016/j.eurpolymj.2015.07.014
   Chen JS, 2002, J MATER SCI-MATER M, V13, P1029, DOI 10.1023/A:1020380203499
   Choi EH, 2005, MICROSURG, V25, P495, DOI 10.1002/micr.20154
   Daly W, 2012, J R SOC INTERFACE, V9, P202, DOI 10.1098/rsif.2011.0438
   Deal DN, 2012, J AM ACAD ORTHOP SUR, V20, P63, DOI 10.5435/JAAOS-20-02-063
   Dikovsky D, 2006, BIOMATERIALS, V27, P1496, DOI 10.1016/j.biomaterials.2005.09.038
   Dikovsky D, 2010, ADV ENG MATER, V12, PB200, DOI 10.1002/adem.200980054
   Dubey N, 2001, BIOMATERIALS, V22, P1065, DOI 10.1016/S0142-9612(00)00341-0
   FIELDS RD, 1989, PROG NEUROBIOL, V33, P87, DOI 10.1016/0301-0082(89)90036-1
   Gonen-Wadmany M, 2011, BIOMATERIALS, V32, P6025, DOI 10.1016/j.biomaterials.2011.04.055
   Herbert CB, 1998, J BIOMED MATER RES, V40, P551, DOI 10.1002/(SICI)1097-4636(19980615)40:4<551::AID-JBM6>3.0.CO;2-E
   Isaacs J, 2013, HAND CLIN, V29, P371, DOI 10.1016/j.hcl.2013.04.006
   Kehoe S, 2012, INJURY, V43, P553, DOI 10.1016/j.injury.2010.12.030
   Lee AC, 2003, EXP NEUROL, V184, P295, DOI 10.1016/S0014-4886(03)00258-9
   Mironi-Harpaz I, 2014, ADV BIOMATERIALS DEV, V1, P78
   Mironi-Harpaz Iris, 2014, METHODS MOL BIOL, V1181, P61, DOI 10.1007/978-1-4939-1047-2_6
   Mironi-Harpaz I, 2012, ACTA BIOMATER, V8, P1838, DOI 10.1016/j.actbio.2011.12.034
   MOY OJ, 1988, J HAND SURG-AM, V13A, P273, DOI 10.1016/S0363-5023(88)80063-7
   Peled E, 2007, J BIOMED MATER RES A, V80A, P874, DOI 10.1002/jbm.a.30928
   Pettersson J, 2010, J PLAST RECONSTR AES, V63, P1893, DOI 10.1016/j.bjps.2009.11.024
   Platt CI, 2003, J NEUROSCI RES, V74, P417, DOI 10.1002/jnr.10783
   Rufaihah AJ, 2017, ACTA BIOMATER, V48, P58, DOI 10.1016/j.actbio.2016.10.013
   Rufaihah AJ, 2013, BIOMATERIALS, V34, P8195, DOI 10.1016/j.biomaterials.2013.07.031
   Ryu JK, 2009, J THROMB HAEMOST, V7, P151, DOI 10.1111/j.1538-7836.2009.03438.x
   Sang-Nadir O, 2010, BIOMATERIALS, V31, P6411, DOI 10.1016/j.biomaterials.2010.04.052
   Sarig-Nadir O, 2008, TISSUE ENG PT A, V14, P401, DOI 10.1089/tea.2007.0029
   Sarig-Nadir O, 2009, BIOPHYS J, V96, P4743, DOI 10.1016/j.bpj.2009.03.019
   Schmidt CE, 2003, ANNU REV BIOMED ENG, V5, P293, DOI 10.1146/annurev.bioeng.5.011303.120731
   Schmidt O, 2006, BIOTECHNOL BIOENG, V95, P1061, DOI 10.1002/bit.21072
   Sherman DL, 2005, NAT REV NEUROSCI, V6, P683, DOI 10.1038/nrn1743
   Shoichet Molly S, 2008, P221, V0, P0
   Spivey EC, 2012, BIOMATERIALS, V33, P4264, DOI 10.1016/j.biomaterials.2012.02.043
   Teuschl AH, 2015, TISSUE ENG PART C-ME, V21, P945, DOI 10.1089/ten.tec.2014.0606
   Yoshii S, 2003, J BIOMED MATER RES A, V67A, P467, DOI 10.1002/jbm.a.10103
NR 44
TC 12
Z9 14
U1 0
U2 45
PU WILEY
PI HOBOKEN
PA 111 RIVER ST, HOBOKEN 07030-5774, NJ USA
SN 1932-6254
EI 1932-7005
J9 J TISSUE ENG REGEN M
JI J. Tissue Eng. Regen. Med.
PD APR 15
PY 2018
VL 12
IS 4
BP 1049
EP 1061
DI 10.1002/term.2606
PG 13
WC Cell & Tissue Engineering; Biotechnology & Applied Microbiology; Cell Biology; Engineering, Biomedical
SC Cell Biology; Biotechnology & Applied Microbiology; Engineering
GA GD3HR
UT WOS:000430395400047
PM 29096406
DA 2025-07-17
ER

PT J
AU Puzan, ML
   Legesse, B
   Koppes, RA
   Fenniri, H
   Koppes, AN
AF Puzan, Marissa L.
   Legesse, Belete
   Koppes, Ryan A.
   Fenniri, Hicham
   Koppes, Abigail N.
TI Bioactive Organic Rosette Nanotubes Support Sensory Neurite Outgrowth
SO ACS BIOMATERIALS SCIENCE & ENGINEERING
LA English
DT Article
DE nerve regeneration; RGD; nerve tissue engineering; nanomaterial; neuron; glia
ID peripheral-nerve regeneration; schwann-cells; hippocampal-neurons; axonal growth; glial growth; in-vivo; hydrogel; scaffolds; guidance; adhesion
AB Regardless of the intervention for peripheral nerve repair, slow rates of axonal regeneration often result in poor clinical outcomes. Thus, using new materials such as biologically inspired, biocompatible, organic rosette nanotubes (RNTs) could provide a tailorable scaffold to modulate neurite extension and attachment for improved nerve repair. RNTs are obtained through the spontaneous self-assembly of a synthetic DNA base analogue featuring the hydrogen bond triads of both guanine and cytosine, the G Lambda C base. Here, we investigated the potential of RNTs functionalized with lysine and Arg-Gly-Asp-Ser-Lys (RGDSK) peptide to support neural growth. We hypothesized that (a) due to their dimensions, the RNTs would support neuron attachment, and (b) their conjugation to the integrin-binding peptide RGDSK would further enhance neurite outgrowth compared to unfunctionalized RNT. Neurite extension was examined on a variety of RNT structures, including RNT with a lysine side chain (K1), a mixture of the K1 and a free RGDS peptide, RNT alone, an RGDSK-functionalized RNT, in addition to poly-D-lysine and laminin controls. Both whole dorsal root ganglion (DRG) and single dissociated DRG neurons were seeded onto RNT-coated substrates containing various ratios of peptides. Analysis of neuron morphometrics showed that RNT blends support DRG neuron attachment and neurite extension, with RGDS presentation increasing neurite outgrowth from whole DRG by up to 47% over a 7-day period compared to K1 alone (p < 0.013). In addition, while RNTs increased the sprouting of primary neurites extending from dissociated DRG neurons, the total neurite outgrowth per neuron remained the same. These results show that functionalized biomimetic RNTs provide a support for neurite growth and extension and have the ability to modulate neuronal morphology. These results also pave the way for the design of injectable RNT-based nanomaterials that support guided neural regeneration following traumatic injury.
C1 [Puzan, Marissa L.; Legesse, Belete; Koppes, Ryan A.; Fenniri, Hicham; Koppes, Abigail N.] Northeastern Univ, Dept Chem Engn, 360 Huntington Ave, Boston, MA 02115 USA.
   [Fenniri, Hicham] Northeastern Univ, Dept Bioengn, 360 Huntington Ave, Boston, MA 02115 USA.
   [Fenniri, Hicham] Northeastern Univ, Dept Chem & Chem Biol, 360 Huntington Ave, Boston, MA 02115 USA.
   [Koppes, Abigail N.] Northeastern Univ, Dept Biol, 360 Huntington Ave, Boston, MA 02115 USA.
C3 Northeastern University; Northeastern University; Northeastern University; Northeastern University
RP Fenniri, H; Koppes, AN (corresponding author), Northeastern Univ, Dept Chem Engn, 360 Huntington Ave, Boston, MA 02115 USA.; Fenniri, H (corresponding author), Northeastern Univ, Dept Bioengn, 360 Huntington Ave, Boston, MA 02115 USA.; Fenniri, H (corresponding author), Northeastern Univ, Dept Chem & Chem Biol, 360 Huntington Ave, Boston, MA 02115 USA.; Koppes, AN (corresponding author), Northeastern Univ, Dept Biol, 360 Huntington Ave, Boston, MA 02115 USA.
EM h.fenniri@neu.edu; a.koppes@northeastern.edu
FU Northeastern University College of Engineering, the Department of Chemical Engineering
CR ALBELDA SM, 1990, FASEB J, V4, P2868, DOI 10.1096/fasebj.4.11.2199285
   Armstrong SJ, 2007, TISSUE ENG, V13, P2863, DOI 10.1089/ten.2007.0055
   Beingessner RL, 2016, RSC ADV, V6, P75820, DOI 10.1039/c6ra16315g
   Brewer GJ, 1996, NEUROREPORT, V7, P1509, DOI 10.1097/00001756-199606170-00014
   Bryan DJ, 2000, TISSUE ENG, V6, P129, DOI 10.1089/107632700320757
   Cao HQ, 2009, ADV DRUG DELIVER REV, V61, P1055, DOI 10.1016/j.addr.2009.07.009
   Chen YP, 2010, TISSUE ENG PART C-ME, V16, P1233, DOI 10.1089/ten.TEC.2009.0400
   Chen YP, 2011, INT J NANOMED, V6, P1035, DOI 10.2147/IJN.S18755
   Childs A, 2013, BIOMED MATER, V8, P0, DOI 10.1088/1748-6041/8/6/065003
   Cho J-Y, 2010, MICROSC MICROANAL, V16, P470
   Cho J-Y, 2014, MICROSC MICROANAL, V20, P2080
   Cho J-Y, 2010, IMAGING MICROSCOPY, V4, P33
   Cho J-Y, 2010, MICROSC MICROANAL, V16, P874
   Chun AL, 2005, BIOMATERIALS, V26, P7304, DOI 10.1016/j.biomaterials.2005.05.080
   CLARK P, 1993, J CELL SCI, V105, P203
   Corey JM, 2008, ACTA BIOMATER, V4, P863, DOI 10.1016/j.actbio.2008.02.020
   Cui FZ, 2006, J MATER SCI-MATER M, V17, P1393, DOI 10.1007/s10856-006-0615-7
   Fine E, 2009, INT J NANOMED, V4, P91
   Fu K, 2000, PHARM RES-DORDR, V17, P100, DOI 10.1023/A:1007582911958
   Galvan-Garcia P, 2007, J BIOMAT SCI-POLYM E, V18, P1245, DOI 10.1163/156856207782177891
   Georges PC, 2006, BIOPHYS J, V90, P3012, DOI 10.1529/biophysj.105.073114
   Ghasemi-Mobarakeh L, 2008, BIOMATERIALS, V29, P4532, DOI 10.1016/j.biomaterials.2008.08.007
   GLASER JR, 1990, COMPUT MED IMAG GRAP, V14, P307, DOI 10.1016/0895-6111(90)90105-K
   Griffith LG, 2000, ACTA MATER, V48, P263, DOI 10.1016/S1359-6454(99)00299-2
   Grill RJ, 1997, EXP NEUROL, V148, P444, DOI 10.1006/exnr.1997.6704
   Hemraz UD, 2014, NANOSCALE, V6, P9421, DOI 10.1039/c4nr00340c
   Johnson RS, 2007, J AM CHEM SOC, V129, P5735, DOI 10.1021/ja0706192
   Journeay WS, 2008, INT J NANOMED, V3, P373
   Journeay WS, 2009, SMALL, V5, P1446, DOI 10.1002/smll.200801717
   Journeay WS, 2008, SMALL, V4, P817, DOI 10.1002/smll.200700700
   Ju YE, 2007, BIOMATERIALS, V28, P2097, DOI 10.1016/j.biomaterials.2007.01.008
   Kam L, 2001, BIOMATERIALS, V22, P1049, DOI 10.1016/S0142-9612(00)00352-5
   Koppes AN, 2014, J NEURAL ENG, V11, P0, DOI 10.1088/1741-2560/11/4/046002
   Koppes AN, 2011, J NEURAL ENG, V8, P0, DOI 10.1088/1741-2560/8/4/046023
   Lee JY, 2009, BIOMATERIALS, V30, P4325, DOI 10.1016/j.biomaterials.2009.04.042
   Liu WQ, 2009, NEUROBIOL DIS, V34, P11, DOI 10.1016/j.nbd.2008.11.012
   MADISON R, 1985, EXP NEUROL, V88, P767, DOI 10.1016/0014-4886(85)90087-1
   Matyash M, 2012, TISSUE ENG PT A, V18, P55, DOI 10.1089/ten.tea.2011.0097
   Meng XL, 2013, J BIOMED MATER RES A, V101, P1095, DOI 10.1002/jbm.a.34400
   Moralez JG, 2005, J AM CHEM SOC, V127, P8307, DOI 10.1021/ja051496t
   OConnor SM, 2001, NEUROSCI LETT, V304, P189, DOI 10.1016/S0304-3940(01)01769-4
   Park S, 2015, SCI REP-UK, V5, P0, DOI 10.1038/srep09669
   Pearse DD, 2004, NAT MED, V10, P610, DOI 10.1038/nm1056
   Raez J, 2004, J AM CHEM SOC, V126, P16298, DOI 10.1021/ja044487d
   Robles E, 2006, NAT NEUROSCI, V9, P1274, DOI 10.1038/nn1762
   Rodríguez FJ, 2000, EXP NEUROL, V161, P571, DOI 10.1006/exnr.1999.7315
   Ruoslahti E, 1996, ANNU REV CELL DEV BI, V12, P697, DOI 10.1146/annurev.cellbio.12.1.697
   Santos E, 2012, TRENDS BIOTECHNOL, V30, P331, DOI 10.1016/j.tibtech.2012.03.005
   SCHMIDT CE, 1995, J NEUROSCI, V15, P3400
   Schnell E, 2007, BIOMATERIALS, V28, P3012, DOI 10.1016/j.biomaterials.2007.03.009
   SCROGGS RS, 1992, J PHYSIOL-LONDON, V445, P639, DOI 10.1113/jphysiol.1992.sp018944
   Seggio AM, 2008, J NEUROSCI METH, V173, P67, DOI 10.1016/j.jneumeth.2008.05.017
   Song S, 2011, INT J NANOMED, V6, P101, DOI 10.2147/IJN.S11957
   Sun LL, 2012, TISSUE ENG PT A, V18, P1741, DOI 10.1089/ten.tea.2011.0456
   Sur S, 2012, BIOMATERIALS, V33, P545, DOI 10.1016/j.biomaterials.2011.09.093
   Suri SS, 2009, BIOMATERIALS, V30, P3084, DOI 10.1016/j.biomaterials.2009.02.014
   TessierLavigne M, 1996, SCIENCE, V274, P1123, DOI 10.1126/science.274.5290.1123
   Xu T, 2009, BIOMATERIALS, V30, P4377, DOI 10.1016/j.biomaterials.2009.04.047
   Yamazaki T, 2010, CHEMPHYSCHEM, V11, P361, DOI 10.1002/cphc.200900324
   Yang F, 2004, BIOMATERIALS, V25, P1891, DOI 10.1016/j.biomaterials.2003.08.062
   Zhang LJ, 2008, TISSUE ENG PT A, V14, P1353, DOI 10.1089/ten.tea.2006.0436
   Zhang LJ, 2010, J BIOMED MATER RES A, V95A, P550, DOI 10.1002/jbm.a.32832
   Zhang LJ, 2009, NANOTECHNOLOGY, V20, P0, DOI 10.1088/0957-4484/20/17/175101
   Zhang L, 2009, BIOMATERIALS, V30, P1309, DOI 10.1016/j.biomaterials.2008.11.020
   Zhang YB, 2011, ACS NANO, V5, P7020, DOI 10.1021/nn2016259
   Zhang YB, 2010, ACS NANO, V4, P3181, DOI 10.1021/nn1007176
NR 66
TC 9
Z9 19
U1 0
U2 27
PU AMER CHEMICAL SOC
PI WASHINGTON
PA 1155 16TH ST, NW, WASHINGTON, DC 20036 USA
SN 2373-9878
EI 
J9 ACS BIOMATER SCI ENG
JI ACS Biomater. Sci. Eng.
PD MAY 15
PY 2018
VL 4
IS 5
BP 1630
EP 1640
DI 10.1021/acsbiomaterials.8b00326
PG 21
WC Materials Science, Biomaterials
SC Materials Science
GA GG1VR
UT WOS:000432476200016
PM 33445319
DA 2025-07-17
ER

PT J
AU Guo, Q
   Liu, C
   Hai, B
   Ma, T
   Zhang, W
   Tan, J
   Fu, X
   Wang, H
   Xu, YS
   Song, CL
AF Guo, Qi
   Liu, Can
   Hai, Bao
   Ma, Teng
   Zhang, Wen
   Tan, Jie
   Fu, Xin
   Wang, Hong
   Xu, Yingsheng
   Song, Chunli
TI Chitosan conduits filled with simvastatin/Pluronic F-127 hydrogel promote peripheral nerve regeneration in rats
SO JOURNAL OF BIOMEDICAL MATERIALS RESEARCH PART B-APPLIED BIOMATERIALS
LA English
DT Article
DE peripheral nerve injury; endogenous neurotrophic factors; simvastatin; chitosan conduit; Pluronic F-127 hydrogel
ID spinal-cord-injury; hepatocyte growth-factor; neurotrophic factors; functional recovery; in-vivo; axon regeneration; sciatic-nerves; schwann-cells; crush injury; stem-cells
AB Treating peripheral nerve defects represents a clinical challenge, and nerve conduits lacking an internal scaffold lead to limited large nerve gap regeneration. Here, we bridged 10-mm sciatic nerve defects in rats with a chitosan conduit filled with 0, 0.5, or 1.0 mg of simvastatin in Pluronic F-127 hydrogel. We assessed subsequent nerve regeneration using the sciatic functional index (SFI), electrophysiological assessments, Fluoro-Gold (FG) retrograde tracing, gastrocnemius muscle mass measurements, and histological and immunohistochemical assessments of nerve regeneration. Ten weeks after implantation, the chitosan conduit filled with simvastatin/Pluronic F-127 hydrogel promoted nerve regeneration; there were significant increases in the SFI, compound muscle action potential peak amplitude, motor nerve conduction velocity, FG-labeled neuron number in the dorsal root ganglia, myelin sheath thickness, axon diameter, gastrocnemius wet weight, and muscle fiber area percentage in the gastrocnemius muscle (all p<0.05). The expression levels of neurotrophic factors, such as pleiotrophin, hepatocyte growth factor, vascular endothelial growth factor, and glial cell line-derived neurotrophic factor, were also found to be increased. The results suggest that chitosan conduits filled with simvastatin/Pluronic F-127 hydrogel improved peripheral nerve regeneration and functional recovery in rats, which may have been related to the increased expression of several endogenous neurotrophic factors. (c) 2017 Wiley Periodicals, Inc. J Biomed Mater Res Part B: Appl Biomater, 106B: 787-799, 2018.
C1 [Guo, Qi; Xu, Yingsheng] Peking Univ, Dept Neurol, Hosp 3, Beijing 100191, Peoples R China.
   [Liu, Can; Hai, Bao; Ma, Teng; Zhang, Wen; Tan, Jie; Fu, Xin; Song, Chunli] Peking Univ, Dept Orthoped, Hosp 3, Beijing 100191, Peoples R China.
   [Wang, Hong; Song, Chunli] Beijing Key Lab Spinal Dis, Beijing 100191, Peoples R China.
C3 Peking University; Peking University
RP Xu, YS (corresponding author), Peking Univ, Dept Neurol, Hosp 3, Beijing 100191, Peoples R China.; Song, CL (corresponding author), Peking Univ, Dept Orthoped, Hosp 3, Beijing 100191, Peoples R China.; Song, CL (corresponding author), Beijing Key Lab Spinal Dis, Beijing 100191, Peoples R China.
EM xys@bjmu.edu.cn; schl@bjmu.edu.cn
FU National High Technology Research and Development Program of China (863 Program) [2015AA020304]
CR Bellamkonda RV, 2006, BIOMATERIALS, V27, P3515, DOI 10.1016/j.biomaterials.2006.02.030
   Carballo-Molina OA, 2015, FRONT CELL NEUROSCI, V9, P0, DOI 10.3389/fncel.2015.00013
   Chalfoun CT, 2006, J CELL MOL MED, V10, P309, DOI 10.1111/j.1582-4934.2006.tb00401.x
   Chang CJ, 2009, J BIOMED MATER RES A, V91A, P586, DOI 10.1002/jbm.a.32252
   Cloutier FC, 2013, J PLAST SURG HAND SU, V47, P446, DOI 10.3109/2000656X.2013.778205
   Daglioglu E, 2010, FOLIA NEUROPATHOL, V48, P49
   De Almodovar CR, 2009, PHYSIOL REV, V89, P607, DOI 10.1152/physrev.00031.2008
   Esaki S, 2011, GENE THER, V18, P1063, DOI 10.1038/gt.2011.57
   Frostick SP, 1998, MICROSURG, V18, P397, DOI 10.1002/(SICI)1098-2752(1998)18:7<397::AID-MICR2>3.0.CO;2-F
   Haastert-Talini K, 2013, BIOMATERIALS, V34, P9886, DOI 10.1016/j.biomaterials.2013.08.074
   Han XG, 2012, NEUROSCI LETT, V521, P136, DOI 10.1016/j.neulet.2012.05.071
   Han XG, 2011, NEUROSCI LETT, V487, P255, DOI 10.1016/j.neulet.2010.09.007
   HARE GMT, 1992, PLAST RECONSTR SURG, V89, P251, DOI 10.1097/00006534-199202000-00009
   Hsueh YY, 2014, BIOMATERIALS, V35, P2234, DOI 10.1016/j.biomaterials.2013.11.081
   Huang LL, 2015, TISSUE ENG PT A, V21, P1409, DOI 10.1089/ten.tea.2014.0416
   Jiao HS, 2009, BIOMATERIALS, V30, P5004, DOI 10.1016/j.biomaterials.2009.05.059
   Jin L, 2009, NEUROSURG REV, V32, P387, DOI 10.1007/s10143-009-0202-8
   Johnson EO, 2008, INJURY, V39, PS37, DOI 10.1016/j.injury.2008.06.015
   Kemp SWP, 2008, NEUROL RES, V30, P1030, DOI 10.1179/174313208X362505
   Li A, 2014, BIOMATERIALS, V35, P8780, DOI 10.1016/j.biomaterials.2014.06.049
   Li XG, 2009, BIOMATERIALS, V30, P1121, DOI 10.1016/j.biomaterials.2008.10.063
   Li Z, 2008, EXP NEUROL, V214, P47, DOI 10.1016/j.expneurol.2008.07.007
   Liu JJ, 2011, J BIOMED MATER RES A, V96A, P13, DOI 10.1002/jbm.a.32946
   Lykissas MG, 2007, CURR NEUROVASC RES, V4, P143, DOI 10.2174/156720207780637216
   Ma FK, 2014, INT J MOL SCI, V15, P18593, DOI 10.3390/ijms151018593
   Mi RF, 2007, P NATL ACAD SCI USA, V104, P4664, DOI 10.1073/pnas.0603243104
   Morishita S, 2014, PLOS ONE, V9, P0, DOI 10.1371/journal.pone.0084387
   Nectow AR, 2012, TISSUE ENG PART B-RE, V18, P40, DOI 10.1089/ten.teb.2011.0240
   Otruba P, 2011, NEUROENDOCRINOL LETT, V32, P688
   Pan HC, 2010, NEUROSURGERY, V67, P376, DOI 10.1227/01.NEU.0000371729.47895.A0
   Patel M, 2009, J BIOMED MATER RES A, V90A, P154, DOI 10.1002/jbm.a.32072
   Lopes FRP, 2011, NEUROPATH APPL NEURO, V37, P600, DOI 10.1111/j.1365-2990.2011.01159.x
   Pillai O, 2003, J CONTROL RELEASE, V89, P127, DOI 10.1016/S0168-3659(03)00094-4
   Ribeiro-Resende VT, 2009, BIOMATERIALS, V30, P5251, DOI 10.1016/j.biomaterials.2009.07.007
   Schachter M, 2005, FUND CLIN PHARMACOL, V19, P117, DOI 10.1111/j.1472-8206.2004.00299.x
   Shapira Y, 2016, MICROSURG, V36, P664, DOI 10.1002/micr.22418
   Shen CC, 2013, J BIOMED MATER RES A, V101, P2763, DOI 10.1002/jbm.a.34581
   Shen W, 2011, MOL BIOL REP, V38, P3821, DOI 10.1007/s11033-010-0497-0
   Shi XQ, 2011, PAIN, V152, P1033, DOI 10.1016/j.pain.2011.01.006
   Strappe PM, 2005, EUR J PHARM BIOPHARM, V61, P126, DOI 10.1016/j.ejpb.2005.06.006
   Sun WJ, 2007, J BIOMED MATER RES A, V83A, P1054, DOI 10.1002/jbm.a.31417
   Tan J, 2016, OSTEOPOROSIS INT, V27, P757, DOI 10.1007/s00198-015-3230-y
   Tom VJ, 2013, EXP NEUROL, V239, P91, DOI 10.1016/j.expneurol.2012.09.011
   Vidal PM, 2013, CYTOKINE GROWTH F R, V24, P1, DOI 10.1016/j.cytogfr.2012.08.008
   WANG Y, 2014, MOL NEUROBIOL, V53, P28, DOI 10.1016/J.EXPTHERMFLUSCI.2013.10.003
   Wong WK, 2014, CNS NEUROSCI THER, V20, P916, DOI 10.1111/cns.12304
   Xavier AM, 2012, INJURY, V43, P284, DOI 10.1016/j.injury.2011.05.036
   Yang Y, 2009, J CONTROL RELEASE, V135, P175, DOI 10.1016/j.jconrel.2009.01.007
   Yang Y, 2007, BIOMATERIALS, V28, P5526, DOI 10.1016/j.biomaterials.2007.09.001
   Yang YM, 2011, TISSUE ENG PT A, V17, P2231, DOI 10.1089/ten.tea.2010.0633
   Zhao J, 2014, J NEUROL SCI, V344, P20, DOI 10.1016/j.jns.2014.06.005
   Zhu S, 2014, BIOMATERIALS, V35, P1450, DOI 10.1016/j.biomaterials.2013.10.071
   Zhu W, 2014, NANOMEDICINE-UK, V9, P859, DOI 10.2217/NNM.14.36
NR 53
TC 46
Z9 49
U1 0
U2 70
PU WILEY
PI HOBOKEN
PA 111 RIVER ST, HOBOKEN 07030-5774, NJ USA
SN 1552-4973
EI 1552-4981
J9 J BIOMED MATER RES B
JI J. Biomed. Mater. Res. Part B
PD FEB 15
PY 2018
VL 106
IS 2
BP 787
EP 799
DI 10.1002/jbm.b.33890
PG 13
WC Engineering, Biomedical; Materials Science, Biomaterials
SC Engineering; Materials Science
GA FR9DN
UT WOS:000419374000032
PM 28371231
DA 2025-07-17
ER

PT J
AU Miller, RJ
   Chan, CY
   Rastogi, A
   Grant, AM
   White, CM
   Bette, N
   Schaub, NJ
   Corey, JM
AF Miller, Ryan J.
   Chan, Cheook Y.
   Rastogi, Arjun
   Grant, Allison M.
   White, Christina M.
   Bette, Nicole
   Schaub, Nicholas J.
   Corey, Joseph M.
TI Combining electrospun nanofibers with cell-encapsulating hydrogel fibers for neural tissue engineering
SO JOURNAL OF BIOMATERIALS SCIENCE-POLYMER EDITION
LA English
DT Article
DE Interfacial polyelectrolyte complexation; neuron; neurite; hydrogel; electrospinning
ID spinal-cord-injury; interfacial polyelectrolyte complexation; peripheral-nerve injury; hippocampal-neurons; stem-cells; functional regeneration; critical variables; scaffolds; motor; maturation
AB A promising component of biomaterial constructs for neural tissue engineering are electrospun fibers, which differentiate stem cells and neurons as well as direct neurite growth. However, means of protecting neurons, glia, and stem cells seeded on electrospun fibers between lab and surgical suite have yet to be developed. Here we report an effort to accomplish this using cell-encapsulating hydrogel fibers made by interfacial polyelectrolyte complexation (IPC). IPC-hydrogel fibers were created by interfacing acid-soluble chitosan (AsC) and cell-containing alginate and spinning them on bundles of aligned electrospun fibers. Primary spinal astrocytes, cortical neurons, or L929 fibroblasts were mixed into alginate hydrogels prior to IPC-fiber spinning. The viability of each cell type was assessed at 30min, 4h, 1d, and 7d after encapsulation in IPC hydrogels. Some neurons were encapsulated in IPC-hydrogel fibers made from water-soluble chitosan (WsC). Neurons were also stained with Tuj1 and assessed for neurite extension. Neuron survival in AsC-fibers was worse than astrocytes in AsC-fibers (p<0.05) and neurons in WsC-fibers (p<0.05). As expected, neuron and glia survival was worse than L929 fibroblasts (p<0.05). Neurons in IPC-hydrogel fibers fabricated with WsC extended neurites robustly, while none in AsC fibers did. Neurons remaining inside IPC-hydrogel fibers extended neurites inside them, while others de-encapsulated, extending neurites on electrospun fibers, which did not fully integrate with IPC-hydrogel fibers. This study demonstrates that primary neurons and astrocytes can be encapsulated in IPC-hydrogel fibers at good percentages of survival. IPC hydrogel technology may be a useful tool for encapsulating neural and other cells on electrospun fiber scaffolds.
C1 [Miller, Ryan J.; Chan, Cheook Y.; Rastogi, Arjun; Grant, Allison M.; White, Christina M.; Bette, Nicole; Schaub, Nicholas J.; Corey, Joseph M.] VA Ann Arbor Healthcare Syst, Dept Res, Ann Arbor, MI 48105 USA.
   [Miller, Ryan J.; Chan, Cheook Y.; Rastogi, Arjun; Grant, Allison M.; White, Christina M.; Bette, Nicole; Schaub, Nicholas J.; Corey, Joseph M.] VA Ann Arbor Healthcare Syst, GRECC, Ann Arbor, MI 48105 USA.
   [Chan, Cheook Y.; Grant, Allison M.] Univ Michigan, Undergrad Res Opportun Program, Ann Arbor, MI 48109 USA.
   [Schaub, Nicholas J.; Corey, Joseph M.] Univ Michigan, Dept Neurol, Ann Arbor, MI 48109 USA.
   [Corey, Joseph M.] Univ Michigan, Dept Biomed Engn, Ann Arbor, MI 48109 USA.
   [Corey, Joseph M.] Univ Michigan, Macromol Sci & Engn Program, Ann Arbor, MI 48109 USA.
   [Corey, Joseph M.] Univ Michigan, Neurosci Grad Program, Ann Arbor, MI 48109 USA.
C3 US Department of Veterans Affairs; Veterans Health Administration (VHA); VA Ann Arbor Healthcare System; US Department of Veterans Affairs; Veterans Health Administration (VHA); VA Ann Arbor Healthcare System; Geriatric Research Education & Clinical Center; University of Michigan System; University of Michigan; University of Michigan System; University of Michigan; University of Michigan System; University of Michigan; University of Michigan System; University of Michigan; University of Michigan System; University of Michigan
RP Corey, JM (corresponding author), VA Ann Arbor Healthcare Syst, Dept Res, Ann Arbor, MI 48105 USA.; Corey, JM (corresponding author), VA Ann Arbor Healthcare Syst, GRECC, Ann Arbor, MI 48105 USA.; Corey, JM (corresponding author), Univ Michigan, Dept Neurol, Ann Arbor, MI 48109 USA.; Corey, JM (corresponding author), Univ Michigan, Dept Biomed Engn, Ann Arbor, MI 48109 USA.; Corey, JM (corresponding author), Univ Michigan, Macromol Sci & Engn Program, Ann Arbor, MI 48109 USA.; Corey, JM (corresponding author), Univ Michigan, Neurosci Grad Program, Ann Arbor, MI 48109 USA.
EM coreyj@umich.edu
FU VA Rehab RD [I21-RX001904]; National Institute of Dental and Craniofacial Research at NIH [2 T32 DE007057-40]; Department of Defense [W91ZSQ2136N601]; National Institute of Dental and Craniofacial Research [T32DE007057] Funding Source: NIH RePORTER
CR Alilain WJ, 2011, NATURE, V475, P196, DOI 10.1038/nature10199
   Unknown -, 2014, J SPINAL CORD MED, V37, P659, DOI 10.1179/1079026814Z.000000000341
   Asplund M, 2009, NEUROEPIDEMIOLOGY, V32, P217, DOI 10.1159/000197900
   Baker AEG, 2017, BIOMACROMOLECULES, V18, P4373, DOI 10.1021/acs.biomac.7b01422
   Béduer A, 2015, ADV HEALTHC MATER, V4, P301, DOI 10.1002/adhm.201400250
   BREWER GJ, 1993, J NEUROSCI RES, V35, P567, DOI 10.1002/jnr.490350513
   Bruns TJ, 2003, EPILEPSIA, V44, P2, DOI 10.1046/j.1528-1157.44.s10.3.x
   Chew SY, 2007, ADV FUNCT MATER, V17, P1288, DOI 10.1002/adfm.200600441
   Corey JM, 1996, IEEE T BIO-MED ENG, V43, P944, DOI 10.1109/10.532129
   Corey JM, 2008, ACTA BIOMATER, V4, P863, DOI 10.1016/j.actbio.2008.02.020
   Corey JM, 2007, J BIOMED MATER RES A, V83A, P636, DOI 10.1002/jbm.a.31285
   Feng ZQ, 2013, POLYMER, V54, P702, DOI 10.1016/j.polymer.2012.10.057
   Gelain F, 2011, ACS NANO, V5, P227, DOI 10.1021/nn102461w
   Gertz CC, 2010, DEV NEUROBIOL, V70, P589, DOI 10.1002/dneu.20792
   Hackelberg S, 2017, PLOS ONE, V12, P0, DOI 10.1371/journal.pone.0180427
   Houle JD, 2006, J NEUROSCI, V26, P7405, DOI 10.1523/JNEUROSCI.1166-06.2006
   Hurtado A, 2011, BIOMATERIALS, V32, P6068, DOI 10.1016/j.biomaterials.2011.05.006
   Jiang X, 2014, J TISSUE ENG REGEN M, V8, P377, DOI 10.1002/term.1531
   KURITA K, 1989, CHEM LETT, V0, PP1597, DOI 10.1246/cl.1989.1597
   Leach MK, 2011, JOVE-J VIS EXP, V0, P0, DOI DOI 10.3791/2389
   Lee YS, 2011, POLYMERS-BASEL, V3, P413, DOI 10.3390/polym3010413
   Lee YS, 2013, J NEUROSCI, V33, P10591, DOI 10.1523/JNEUROSCI.1116-12.2013
   Leong MF, 2013, NAT COMMUN, V4, P0, DOI 10.1038/ncomms3353
   Li SB, 2018, MAT SCI ENG C-MATER, V82, P299, DOI 10.1016/j.msec.2017.08.031
   Liu C, 2015, PLOS ONE, V10, P0, DOI 10.1371/journal.pone.0117709
   Lu HF, 2012, BIOMATERIALS, V33, P9179, DOI 10.1016/j.biomaterials.2012.09.006
   Mauri E, 2018, BIOMATER SCI-UK, V6, P501, DOI 10.1039/c7bm01056g
   Navarro X, 2007, PROG NEUROBIOL, V82, P163, DOI 10.1016/j.pneurobio.2007.06.005
   Neal RA, 2012, J BIOMED MATER RES A, V100A, P406, DOI 10.1002/jbm.a.33204
   Nisbet DR, 2009, J BIOMED MATER RES A, V89A, P24, DOI 10.1002/jbm.a.31962
   Palazzolo G, 2015, TISSUE ENG PT A, V21, P2177, DOI 10.1089/ten.tea.2014.0518
   Panseri S, 2008, BMC BIOTECHNOL, V8, P0, DOI 10.1186/1472-6750-8-39
   Perale G, 2011, INT J ARTIF ORGANS, V34, P295, DOI 10.5301/IJAO.2011.6488
   Purcell EK, 2012, BIOMACROMOLECULES, V13, P3427, DOI 10.1021/bm301220k
   Raineteau O, 2001, NAT REV NEUROSCI, V2, P263, DOI 10.1038/35067570
   Rueden CT, 2017, BMC BIOINFORMATICS, V18, P0, DOI 10.1186/s12859-017-1934-z
   Schaub NJ, 2016, J NEUROTRAUM, V33, P1405, DOI 10.1089/neu.2015.4165
   Taylor CA, 2008, AM J PHYS MED REHAB, V87, P381, DOI 10.1097/PHM.0b013e31815e6370
   Tuck SJ, 2012, MAT SCI ENG C-MATER, V32, P1779, DOI 10.1016/j.msec.2012.04.060
   Wan ACA, 2004, MACROMOLECULES, V37, P7019, DOI 10.1021/ma0498868
   Wan ACA, 2016, MATER TODAY, V19, P437, DOI 10.1016/j.mattod.2016.01.017
   Wang HB, 2009, J NEURAL ENG, V6, P0, DOI 10.1088/1741-2560/6/1/016001
   Yu WW, 2011, BMC NEUROSCI, V12, P0, DOI 10.1186/1471-2202-12-68
   Zamani F, 2014, J BIOMED MATER RES A, V102, P506, DOI 10.1002/jbm.a.34703
   Zhou ZL, 2012, BIOMATERIALS, V33, P2473, DOI 10.1016/j.biomaterials.2011.12.005
NR 45
TC 32
Z9 32
U1 4
U2 124
PU TAYLOR & FRANCIS LTD
PI ABINGDON
PA 2-4 PARK SQUARE, MILTON PARK, ABINGDON OR14 4RN, OXON, ENGLAND
SN 0920-5063
EI 1568-5624
J9 J BIOMAT SCI-POLYM E
JI J. Biomater. Sci.-Polym. Ed.
PD JUN 15
PY 2018
VL 29
IS 13
BP 1625
EP 1642
DI 10.1080/09205063.2018.1479084
PG 18
WC Engineering, Biomedical; Materials Science, Biomaterials; Polymer Science
SC Engineering; Materials Science; Polymer Science
GA GP3JA
UT WOS:000440739500008
PM 29862935
DA 2025-07-17
ER
