# Supplementary material for: Hydrogel research in peripheral nerve injury repair: a comprehensive multi-database bibliometric analysis (2015–2025)
Source: Front Neurol. 2026 Apr 29;17:1763950. doi: 10.3389/fneur.2026.1763950 (PMC13167558; doi:10.3389/fneur.2026.1763950)
Supplement: Supplementary file 2 [file Supplementary_file_2.zip › Data/WOSCC-Article/download2019u21.txt]

PT J
AU Samadian, H
   Vaez, A
   Ehterami, A
   Salehi, M
   Farzamfar, S
   Sahrapeyma, H
   Norouzi, P
AF Samadian, Hadi
   Vaez, Ahmad
   Ehterami, Arian
   Salehi, Majid
   Farzamfar, Saeed
   Sahrapeyma, Hamed
   Norouzi, Pirasteh
TI Sciatic nerve regeneration by using collagen type I hydrogel containing naringin
SO JOURNAL OF MATERIALS SCIENCE-MATERIALS IN MEDICINE
LA English
DT Article
ID scaffold; injury
AB In the present study, collagen hydrogel containing naringin was fabricated, characterized and used as the scaffold for peripheral nerve damage treatment. The collagen was dissolved in acetic acid, naringin added to the collagen solution, and cross-linked with 1-ethyl-3-(3-dimethylaminopropyl)-carbodiimide powder (EDC; 0.10 mM) to form the hydrogel. The microstructure, swelling behavior, biodegradation, and cyto/hemocompatibility of the fabricated hydrogels were assessed. Finally, the healing efficacy of the prepared collagen hydrogel loaded with naringin on the sciatic nerve crush injury was assessed in the animal model. The characterization results showed that the fabricated hydrogels have a porous structure containing interconnected pores with the average pore size of 90 mu m. The degradation results demonstrated that about 70% of the primary weight of the naringin loaded hydrogel had been lost after 4 weeks of storage in PBS. The in vitro study showed that the proliferation of Schwann cells on the collagen/naringin hydrogel was higher than the control group (tissue culture plate) at both 48 and 72 h after cell seeding and even significantly higher than pure collagen 72 h after cell seeding (*p < 0.005, **p < 0.001). The animal study implied that the sciatic functional index reached to -22.13 +/- 3.00 at the end of 60th days post-implantation which was statistically significant (p < 0.05) compared with the negative control (injury without the treatment) (-82.60 +/- 1.06), and the pure collagen hydrogel (-59.80 +/- 3.20) groups. The hot plate latency test, the compound muscle action potential, and wet weight-loss of the gastrocnemius muscle evaluation confirmed the positive effect of the prepared hydrogels on the healing process of the induced nerve injury. In the final, the histopathologic examinations depicted that the collagen/naringin hydrogel group reduced all the histological changes induced from the nerve injury and showed more resemblance to the normal sciatic nerve, with well-arranged fibers and intact myelin sheath. The overall results implied that the prepared collagen/naringin hydrogel can be utilized as a sophisticated alternative to healing peripheral nerve damages.
C1 [Samadian, Hadi] Kermanshah Univ Med Sci, Nano Drug Delivery Res Ctr, Hlth Technol Inst, Kermanshah, Iran.
   [Vaez, Ahmad; Farzamfar, Saeed] Univ Tehran Med Sci, Sch Adv Technol Med, Dept Tissue Engn & Appl Cell Sci, Tehran, Iran.
   [Ehterami, Arian] Islamic Azad Univ, Sci & Res Branch, Dept Mech & Aerosp Engn, Tehran, Iran.
   [Salehi, Majid] Shahroud Univ Med Sci, Sch Med, Dept Tissue Engn, Shahroud, Iran.
   [Salehi, Majid] Shahroud Univ Med Sci, Tissue Engn & Stem Cells Res Ctr, Shahroud, Iran.
   [Sahrapeyma, Hamed] Islamic Azad Univ, Sci & Res Branch, Dept Biomed Engn, Tehran, Iran.
   [Norouzi, Pirasteh] Shahroud Univ Med Sci, Sch Med, Dept Physiol, Shahroud, Iran.
C3 Kermanshah University of Medical Sciences; Tehran University of Medical Sciences; Islamic Azad University; Shahroud University Medical Sciences; Shahroud University Medical Sciences; Islamic Azad University; Shahroud University Medical Sciences
RP Salehi, M (corresponding author), Shahroud Univ Med Sci, Sch Med, Dept Tissue Engn, Shahroud, Iran.; Salehi, M (corresponding author), Shahroud Univ Med Sci, Tissue Engn & Stem Cells Res Ctr, Shahroud, Iran.
EM msalehi.te1392@gmail.com
FU research council of Kermanshah University of Medical Sciences [980264]
CR Abbasian M, 2019, INT J BIOL MACROMOL, V134, P673, DOI 10.1016/j.ijbiomac.2019.04.197
   Adibi-Motlagh B, 2018, MAT SCI ENG C-MATER, V82, P323, DOI 10.1016/j.msec.2017.05.039
   Ai A, 2019, INT J POLYM MATER PO, V68, P1133, DOI 10.1080/00914037.2018.1534114
   Anuja GI, 2010, J ETHNOPHARMACOL, V132, P456, DOI 10.1016/j.jep.2010.08.038
   Aurand ER, 2012, NEUROSCI RES, V72, P199, DOI 10.1016/j.neures.2011.12.005
   Casolaro M, 2016, GELS-BASEL, V2, P0, DOI 10.3390/gels2040024
   Cavia-Saiz M, 2010, J SCI FOOD AGR, V90, P1238, DOI 10.1002/jsfa.3959
   Chamberlain LJ, 1998, EXP NEUROL, V154, P315, DOI 10.1006/exnr.1998.6955
   Chen R, 2016, PHARM BIOL, V54, P3203, DOI 10.1080/13880209.2016.1216131
   Choe SC, 2001, J CARDIOVASC PHARM, V38, P947, DOI 10.1097/00005344-200112000-00017
   Ehterami A, 2019, J DRUG DELIV SCI TEC, V51, P204, DOI 10.1016/j.jddst.2019.02.032
   Ehterami A, 2018, INT J BIOL MACROMOL, V117, P601, DOI 10.1016/j.ijbiomac.2018.05.184
   Feng Gaoke, 2018, J NANOMATER, V2018, P1
   Goto E, 2010, J BIOSCI BIOENG, V109, P512, DOI 10.1016/j.jbiosc.2009.11.002
   Kemp SWP, 2009, TISSUE ENG PT A, V15, P1975, DOI 10.1089/ten.tea.2008.0338
   Kim HJ, 2009, KOREAN J PHYSIOL PHA, V13, P281, DOI 10.4196/kjpp.2009.13.4.281
   Kim HD, 2016, J NUTR BIOCHEM, V28, P140, DOI 10.1016/j.jnutbio.2015.10.013
   Ma XN, 2016, J RAILWAY ENG SOC, V33, P6
   Massoumi B, 2019, MAT SCI ENG C-MATER, V98, P300, DOI 10.1016/j.msec.2018.12.114
   Massoumi B, 2018, INT J BIOL MACROMOL, V117, P418, DOI 10.1016/j.ijbiomac.2018.05.211
   Mozaffari Z, 2018, J APPL POLYM SCI, V135, P0, DOI 10.1002/app.46657
   Oprych KM, 2016, ADV HEALTHC MATER, V5, P1253, DOI 10.1002/adhm.201500864
   Özkan HS, 2016, ULUS TRAVMA ACIL CER, V22, P7, DOI 10.5505/tjtes.2015.12612
   Peng-Zhang, 2009, EUR J PHARMACOL, V607, P1, DOI 10.1016/j.ejphar.2009.01.035
   Pereira JE, 2009, EXP NEUROL, V220, P71, DOI 10.1016/j.expneurol.2009.07.030
   Phillips JB, 2005, TISSUE ENG, V11, P1611, DOI 10.1089/ten.2005.11.1611
   Poorgholy N, 2017, INT J BIOL MACROMOL, V97, P654, DOI 10.1016/j.ijbiomac.2017.01.063
   Rong W, 2017, NEURAL REGEN RES, V12, P470, DOI 10.4103/1673-5374.202923
   Rong W, 2012, NEUROCHEM RES, V37, P1615, DOI 10.1007/s11064-012-0756-7
   Salehi M, 2018, J PHYSIOL SCI, V68, P579, DOI 10.1007/s12576-017-0564-6
   Salehi M, 2018, CELL MOL NEUROBIOL, V38, P703, DOI 10.1007/s10571-017-0535-8
   Salehi M, 2018, J BIOMED MATER RES B, V106, P1463, DOI 10.1002/jbm.b.33952
   Salehi M, 2016, TISSUE ENG REGEN MED, V13, P498, DOI 10.1007/s13770-016-9083-4
   Samadian H, 2017, J NANO RES-SW, V50, P78, DOI 10.4028/www.scientific.net/JNanoR.50.78
   SATOU T, 1986, ACTA PATHOL JAPON, V36, P199
   Sgambato A, 2016, GELS-BASEL, V2, P0, DOI 10.3390/gels2040028
   Shi YP, 2018, 2018 11TH INTERNATIONAL SYMPOSIUM ON CHINESE SPOKEN LANGUAGE PROCESSING (ISCSLP), V0, PP6, DOI 10.1109/ISCSLP.2018.8706591
   Wang DM, 2015, CELL MOL NEUROBIOL, V35, P1061, DOI 10.1007/s10571-015-0201-y
   Wang EW, 2015, NEURAL REGEN RES, V10, P1393, DOI 10.4103/1673-5374.165501
   Wang HL, 2016, NEUROCHEM INT, V97, P146, DOI 10.1016/j.neuint.2016.04.003
   Woerly S, 1997, MATER SCI FORUM, V250, P53, DOI 10.4028/www.scientific.net/MSF.250.53
   Yin LH, 2015, STEM CELLS INT, V2015, P0, DOI 10.1155/2015/758706
   Yoshii S, 2001, J BIOMED MATER RES, V56, P400, DOI 10.1002/1097-4636(20010905)56:3<400::AID-JBM1109>3.3.CO;2-Z
NR 43
TC 48
Z9 48
U1 1
U2 30
PU SPRINGER
PI DORDRECHT
PA VAN GODEWIJCKSTRAAT 30, 3311 GZ DORDRECHT, NETHERLANDS
SN 0957-4530
EI 1573-4838
J9 J MATER SCI-MATER M
JI J. Mater. Sci.-Mater. Med.
PD SEP 15
PY 2019
VL 30
IS 9
BP 
EP 
DI 10.1007/s10856-019-6309-8
PG 12
WC Engineering, Biomedical; Materials Science, Biomaterials
SC Engineering; Materials Science
GA IW8RQ
UT WOS:000485261700001
PM 31512084
DA 2025-07-17
ER

PT J
AU Ruzicka, J
   Romanyuk, N
   Jirakova, K
   Hejcl, A
   Janouskova, O
   Machova, LU
   Bochin, M
   Pradny, M
   Vargova, L
   Jendelova, P
AF Ruzicka, Jiri
   Romanyuk, Nataliya
   Jirakova, Klara
   Hejcl, Ales
   Janouskova, Olga
   Machova, Lucia Urdzikova
   Bochin, Marcel
   Pradny, Martin
   Vargova, Lydia
   Jendelova, Pavla
TI The Effect of iPS-Derived Neural Progenitors Seeded on Laminin-Coated pHEMA-MOETACl Hydrogel with Dual Porosity in a Rat Model of Chronic Spinal Cord Injury
SO CELL TRANSPLANTATION
LA English
DT Article
DE Chronic spinal cord injury; human induced pluripotent stem cells; neural progenitors; HEMA hydrogel; laminin; surface charge
ID peripheral-nerve grafts; pluripotent stem-cells; functional recovery; 2-hydroxyethyl methacrylate; axonal regeneration; transplantation; diffusion; glia; survival; scaffold
AB Spinal cord injury (SCI), is a devastating condition leading to the loss of locomotor and sensory function below the injured segment. Despite some progress in acute SCI treatment using stem cells and biomaterials, chronic SCI remains to be addressed. We have assessed the use of laminin-coated hydrogel with dual porosity, seeded with induced pluripotent stem cell-derived neural progenitors (iPSC-NPs), in a rat model of chronic SCI. iPSC-NPs cultured for 3 weeks in hydrogel in vitro were positive for nestin, glial fibrillary acidic protein (GFAP) and microtubule-associated protein 2 (MAP2). These cell-polymer constructs were implanted into a balloon compression lesion, 5 weeks after lesion induction. Animals were behaviorally tested, and spinal cord tissue was immunohistochemically analyzed 28 weeks after SCI. The implanted iPSC-NPs survived in the scaffold for the entire experimental period. Host axons, astrocytes and blood vessels grew into the implant and an increased sprouting of host TH+ fibers was observed in the lesion vicinity. The implantation of iPSC-NP-LHM cell-polymer construct into the chronic SCI led to the integration of material into the injured spinal cord, reduced cavitation and supported the iPSC-NPs survival, but did not result in a statistically significant improvement of locomotor recovery.
C1 [Ruzicka, Jiri; Romanyuk, Nataliya; Jirakova, Klara; Hejcl, Ales; Machova, Lucia Urdzikova; Bochin, Marcel; Vargova, Lydia; Jendelova, Pavla] CAS, Inst Expt Med, Dept Tissue Culture & Stem Cells, Prague, Czech Republic.
   [Janouskova, Olga; Pradny, Martin] CAS, Inst Macromol Chem, Dept Polymer Networks & Gels, Prague, Czech Republic.
   [Bochin, Marcel; Vargova, Lydia; Jendelova, Pavla] Charles Univ Prague, Fac Med 2, Dept Neurosci, Prague, Czech Republic.
C3 Czech Academy of Sciences; Institute of Experimental Medicine of the Czech Academy of Sciences; Czech Academy of Sciences; Institute of Macromolecular Chemistry of the Czech Academy of Sciences; Charles University Prague; Motol University Hospital
RP Ruzicka, J (corresponding author), CAS, Inst Expt Med, Videnska 1083, Prague 14200, Czech Republic.
EM jiri.ruzicka@iem.cas.cz
FU Czech National Foundation [17-11140S]; European Union; Operational Programme of Research, Development and Education [CZ.02.1.01/0.0./0.0/15_003/0000419]
CR Amemori T, 2010, CYTOTHERAPY, V12, P212, DOI 10.3109/14653240903440103
   Amr SM, 2014, J SPINAL CORD MED, V37, P54, DOI 10.1179/2045772312Y.0000000069
   Arboleda D, 2011, CELL MOL NEUROBIOL, V31, P1113, DOI 10.1007/s10571-011-9712-3
   Barakat DJ, 2005, CELL TRANSPLANT, V14, P225, DOI 10.3727/000000005783983106
   BASSO DM, 1995, J NEUROTRAUM, V12, P1, DOI 10.1089/neu.1995.12.1
   Coutts M, 2008, EXP NEUROL, V209, P368, DOI 10.1016/j.expneurol.2007.09.002
   Fan CX, 2018, BIOMATER SCI-UK, V6, P1723, DOI 10.1039/c8bm00363g
   Fawcett JW, 2006, ADV EXP MED BIOL, V557, P11
   Hejcl A, 2013, STEM CELLS DEV, V22, P2794, DOI 10.1089/scd.2012.0616
   Hejcl A, 2010, STEM CELLS DEV, V19, P1535, DOI 10.1089/scd.2009.0378
   Jin Y, 2016, NEUROSCIENCE, V320, P69, DOI 10.1016/j.neuroscience.2016.01.066
   Kawabata S, 2016, STEM CELL REP, V6, P1, DOI 10.1016/j.stemcr.2015.11.013
   Kobayashi Y, 2012, PLOS ONE, V7, P0, DOI 10.1371/journal.pone.0052787
   Kumamaru H, 2013, STEM CELLS, V31, P1535, DOI 10.1002/stem.1404
   Lee YS, 2013, J NEUROSCI, V33, P10591, DOI 10.1523/JNEUROSCI.1116-12.2013
   LEHMENKUHLER A, 1993, NEUROSCIENCE, V55, P339, DOI 10.1016/0306-4522(93)90503-8
   Li X, 2017, SCI REP-UK, V7, P0, DOI 10.1038/srep43559
   NICHOLSON C, 1981, J PHYSIOL-LONDON, V321, P225, DOI 10.1113/jphysiol.1981.sp013981
   Nomura H, 2008, NEUROSURGERY, V63, P127, DOI 10.1227/01.NEU.0000316.143.88403.16
   Nori S, 2018, STEM CELL REP, V11, P1433, DOI 10.1016/j.stemcr.2018.10.017
   Nutt SE, 2013, EXP NEUROL, V248, P491, DOI 10.1016/j.expneurol.2013.07.010
   Polentes J, 2012, CELL TRANSPLANT, V21, P2587, DOI 10.3727/096368912X653228
   Prádny M, 2005, J MATER SCI-MATER M, V16, P767, DOI 10.1007/s10856-005-2615-4
   Prádny M, 2014, J POLYM RES, V21, P0, DOI 10.1007/s10965-014-0579-0
   Romanyuk N, 2015, CELL TRANSPLANT, V24, P1781, DOI 10.3727/096368914X684042
   Ruff CA, 2012, EXP NEUROL, V235, P78, DOI 10.1016/j.expneurol.2011.02.010
   Ruzicka J, 2017, CELL TRANSPLANT, V26, P585, DOI 10.3727/096368916X693671
   Ruzicka J, 2013, ACTA NEUROBIOL EXP, V73, P102, DOI 10.55782/ane-2013-1925
   Ryu JC, 2018, J CLIN INVEST, V128, P1772, DOI 10.1172/JCI97837
   Sareen D, 2014, J COMP NEUROL, V522, P2707, DOI 10.1002/cne.23578
   Schwab ME, 2002, PROG BRAIN RES, V137, P351
   Sekhon LHS, 2001, SPINE, V26, PS2, DOI 10.1097/00007632-200112151-00002
   Sykova E, 1992, IONIC VOLUME CHANGES, V0, P1
   Syková E, 2008, PHYSIOL REV, V88, P1277, DOI 10.1152/physrev.00027.2007
   Takahashi K, 2006, CELL, V126, P663, DOI 10.1016/j.cell.2006.07.024
   Tom VJ, 2009, J NEUROSCI, V29, P14881, DOI 10.1523/JNEUROSCI.3641-09.2009
   Tsuji O, 2011, NEUROTHERAPEUTICS, V8, P668, DOI 10.1007/s13311-011-0063-z
   Urdzíkova L, 2006, J NEUROTRAUM, V23, P1379, DOI 10.1089/neu.2006.23.1379
   Urdziková L, 2011, CYTOTHERAPY, V13, P1090, DOI 10.3109/14653249.2011.575355
   Urdzíková LM, 2014, INT J MOL SCI, V15, P11275, DOI 10.3390/ijms150711275
   Vanicky I, 2001, J NEUROTRAUM, V18, P1399, DOI 10.1089/08977150152725687
   Vorisek I, 1997, J NEUROPHYSIOL, V78, P912, DOI 10.1152/jn.1997.78.2.912
   Wang N, 2018, J TISSUE ENG REGEN M, V12, PE1154, DOI 10.1002/term.2450
   Wilcox JT, 2014, STEM CELL TRANSL MED, V3, P1148, DOI 10.5966/sctm.2014-0029
   Yu JY, 2007, SCIENCE, V318, P1917, DOI 10.1126/science.1151526
   Zweckberger K, 2015, JOVE-J VIS EXP, V0, P0, DOI DOI 10.3791/52105
NR 46
TC 31
Z9 37
U1 0
U2 31
PU SAGE PUBLICATIONS INC
PI THOUSAND OAKS
PA 2455 TELLER RD, THOUSAND OAKS, CA 91320 USA
SN 0963-6897
EI 1555-3892
J9 CELL TRANSPLANT
JI Cell Transplant.
PD APR 15
PY 2019
VL 28
IS 4
BP 400
EP 412
DI 10.1177/0963689718823705
PG 13
WC Cell & Tissue Engineering; Medicine, Research & Experimental; Transplantation
SC Cell Biology; Research & Experimental Medicine; Transplantation
GA IK6CF
UT WOS:000476672400005
PM 30654639
DA 2025-07-17
ER

PT J
AU Esaki, S
   Katsumi, S
   Hamajima, Y
   Nakamura, Y
   Murakami, S
AF Esaki, Shinichi
   Katsumi, Sachiyo
   Hamajima, Yuki
   Nakamura, Yoshihisa
   Murakami, Shingo
TI Transplantation of Olfactory Stem Cells with Biodegradable Hydrogel Accelerates Facial Nerve Regeneration After Crush Injury
SO STEM CELLS TRANSLATIONAL MEDICINE
LA English
DT Article
DE Olfactory stem cells; Biodegradable hydrogel; Facial nerve palsy; Nerve regeneration
ID in-vitro; differentiate; release; neurons; plasma
AB Olfactory mucosa contains neural stem cells, called olfactory stem cells (OSCs), which produce trophic support required for promoting axonal regeneration after nerve injury. However, the local tissue environment can reduce the viability/function of transplanted cells when placed directly on the injury. Although gelatin hydrogels have been shown to aid cell survival during transplantation, such OSC-hydrogel combinations have not been extensively tested, particularly during recovery from facial nerve palsy. In this study, OSCs were isolated from the olfactory mucosae of newborn mice and were shown to express neural stem cell markers before differentiation, as well as cell-type specific markers after differentiation, confirming their multipotency. The OSCs also secrete growth factors and various cytokines that promote nerve regeneration. To test the effects of OSC transplantation in vivo, Medgel, a biodegradable hydrogel sponge, was applied to retain OSCs around the injury site and to lessen the detrimental effects of the local environment in an established facial nerve palsy mouse model. When OSCs were transplanted into the injury site, accelerated recovery was observed for 1 week. When OSCs were transplanted with Medgel, a higher level and duration of accelerated recovery was observed. OSCs in Medgel also increased peripheral nerve function and increased the number of regenerated nerve fibers. These results suggest that OSCs implanted with Medgel accelerate and enhance recovery from facial palsy in mice. Because human OSCs can be easily obtained from olfactory mucosa biopsies with limited risk, this OSC-Medgel combination is a candidate treatment option for accelerating recovery after facial nerve injury. Stem Cells Translational Medicine 2019;8:169&10
C1 [Esaki, Shinichi; Katsumi, Sachiyo; Hamajima, Yuki; Nakamura, Yoshihisa; Murakami, Shingo] Nagoya City Univ, Dept Otolaryngol Head & Neck Surg, Grad Sch Med Sci, Nagoya, Aichi, Japan.
   [Esaki, Shinichi; Katsumi, Sachiyo; Hamajima, Yuki; Nakamura, Yoshihisa; Murakami, Shingo] Nagoya City Univ, Dept Otolaryngol Head & Neck Surg, Med Sch, Nagoya, Aichi, Japan.
   [Esaki, Shinichi] Nagoya Univ, Grad Sch Med, Dept Virol, Nagoya, Aichi, Japan.
C3 Nagoya City University; Nagoya City University; Nagoya University
RP Esaki, S (corresponding author), Nagoya City Univ, Grad Sch Med Sci, Dept Otolaryngol Head & Neck Surg, Mizuho Ku, 1 Kawasumi, Nagoya, Aichi 4678601, Japan.; Esaki, S (corresponding author), Nagoya City Univ, Med Sch, Dept Otolaryngol Head & Neck Surg, Mizuho Ku, 1 Kawasumi, Nagoya, Aichi 4678601, Japan.
EM sesaki@med.nagoya-cu.ac.jp
FU Ministry of Education, Culture, Sports, Sciences, and Technology of Japan [2446266, 25462650]; Grants-in-Aid for Scientific Research [25462650] Funding Source: KAKEN
CR Abrams M, 2005, RESTOR NEUROL NEUROS, V23, P367
   Buiakova OI, 1996, P NATL ACAD SCI USA, V93, P9858, DOI 10.1073/pnas.93.18.9858
   CHADAN S, 1994, J NEUROCHEM, V62, P1894
   Chang CYJ, 1999, AM J OTOL, V20, P96
   Duan CM, 2005, GEN COMP ENDOCR, V142, P44, DOI 10.1016/j.ygcen.2004.12.022
   Esaki S, 2011, GENE THER, V18, P1063, DOI 10.1038/gt.2011.57
   ESSLEN E, 1967, ELECTROEN CLIN NEURO, V23, P387
   Goshima F, 2014, INT J CANCER, V134, P2865, DOI 10.1002/ijc.28631
   Hato N, 2012, OTOLARYNG HEAD NECK, V146, P641, DOI 10.1177/0194599811431661
   Ishida K, 2007, TISSUE ENG, V13, P1103, DOI 10.1089/ten.2006.0193
   Ishihara M, 2014, J NEUROSCI RES, V92, P847, DOI 10.1002/jnr.23367
   Karbanová J, 2011, CELLS TISSUES ORGANS, V193, P344, DOI 10.1159/000321160
   Kelly S, 2004, P NATL ACAD SCI USA, V101, P11839, DOI 10.1073/pnas.0404474101
   Kitaoka Y, 2006, INVEST OPHTH VIS SCI, V47, P1448, DOI 10.1167/iovs.05-0299
   Lima C, 2010, NEUROREHAB NEURAL RE, V24, P10, DOI 10.1177/1545968309347685
   Lin JZ, 2009, AM J PHYSIOL-CELL PH, V296, PC441, DOI 10.1152/ajpcell.00324.2008
   LINDSAY RM, 1988, J NEUROSCI, V8, P2394
   Marshall CT, 2006, HISTOL HISTOPATHOL, V21, P633, DOI 10.14670/HH-21.633
   Most Sam P, 2004, ARCH FACIAL PLAST SURG, V6, P82, DOI 10.1001/archfaci.6.2.82
   Murrell W, 2005, DEV DYNAM, V233, P496, DOI 10.1002/dvdy.20360
   Quintá HR, 2016, EXP NEUROL, V283, P165, DOI 10.1016/j.expneurol.2016.06.009
   Roisen FJ, 2001, BRAIN RES, V890, P11, DOI 10.1016/S0006-8993(00)03016-X
   Sakakibara Y, 2002, J THORAC CARDIOV SUR, V124, P50, DOI 10.1067/mtc.2002.121293
   Schueler-Furman O, 2006, TRENDS PHARMACOL SCI, V27, P72, DOI 10.1016/j.tips.2005.12.004
   Tabata Y, 1999, TISSUE ENG, V5, P127, DOI 10.1089/ten.1999.5.127
   Tabata Y, 2005, DRUG DISCOV TODAY, V10, P1639, DOI 10.1016/S1359-6446(05)03639-1
   Tanabe K, 2003, J NEUROSCI, V23, P9675
   Umehara K, 2012, ANAT REC, V295, P1327, DOI 10.1002/ar.22510
   Xiao M, 2005, EXP NEUROL, V194, P12, DOI 10.1016/j.expneurol.2005.01.021
   Xiao M, 2007, NEUROBIOL DIS, V26, P363, DOI 10.1016/j.nbd.2007.01.012
   Yamamoto M, 2003, BIOMATERIALS, V24, P4375, DOI 10.1016/S0142-9612(03)00337-5
   ZEKORN D, 1969, BIBL HAEMATOL, V0, P131
NR 32
TC 20
Z9 20
U1 0
U2 12
PU WILEY
PI HOBOKEN
PA 111 RIVER ST, HOBOKEN 07030-5774, NJ USA
SN 2157-6564
EI 2157-6580
J9 STEM CELL TRANSL MED
JI Stem Cells Transl. Med.
PD FEB 15
PY 2019
VL 8
IS 2
BP 169
EP 178
DI 10.1002/sctm.15-0399
PG 10
WC Cell & Tissue Engineering
SC Cell Biology
GA HJ1AS
UT WOS:000456894900008
PM 30417987
DA 2025-07-17
ER

PT J
AU Liu, YM
   Yu, FL
   Zhang, BB
   Zhou, M
   Bei, Y
   Zhang, YF
   Tang, JZ
   Yang, Y
   Huang, YD
   Xiang, Q
   Zhao, YP
   Liang, Q
   Liu, Y
AF Liu, Yanmei
   Yu, Fenglin
   Zhang, Beibei
   Zhou, Meng
   Bei, Yu
   Zhang, Yifan
   Tang, Jianzhong
   Yang, Yan
   Huang, Yadong
   Xiang, Qi
   Zhao, Yueping
   Liang, Qian
   Liu, Yang
TI Improving the protective effects of aFGF for peripheral nerve injury repair using sulfated chitooligosaccharides
SO ASIAN JOURNAL OF PHARMACEUTICAL SCIENCES
LA English
DT Article
DE Acidic fibroblast growth factor; Neuroprotection; Peripheral nerve injury; RSC96 cells; Sulfated chitooligosaccharides
ID fibroblast-growth-factor; factor-i; controlled-release; molecular-weight; heparan-sulfate; stem-cells; chitosan; hydrogels; differentiation; regeneration
AB Injury to the peripheral nerves can result in temporary or life-long neuronal dysfunction and subsequent economic or social disability. Acidic fibroblast growth factor (aFGF) promotes the growth and survival of neurons and is a possible treatment for peripheral nerve injury. Yet, the actual therapeutic utility of aFGF is limited by its short half-life and instability in vivo. In the present study, we prepared sulfated chitooligosaccharides (SCOS), which have heparin-like properties, to improve the bioactivity of aFGF. We investigated the protective effects of SCOS with or without aFGF on RSC96 cells exposed to Na2S2O4 hypoxia/reoxygenation injury. Cell viability was measured by MTT assay and cytotoxicity induced by Na2S2O4 was assessed by lactate dehydrogenase (LDH) release into the culture medium. Pretreatment with aFGF and SCOS dramatically decreased LDH release after injury compared to pretreatment with aFGF or SCOS alone. We subsequently prepared an aFGF/SCOS thermo-sensitive hydrogel with poloxamer and examined its effects in vivo. Paw withdrawal thresholds and thermal withdrawal latencies were measured in rats with sciatic nerve injury. Local injection of the aFGF/SCOS hydrogels (aFGF: 40, 80 mu g/kg) increased the efficiency of sciatic nerve repair compared to aFGF (80 mu g/kg) hydrogel alone. Especially aFGF/SCOS thermo-sensitive hydrogel decreased paw withdrawal thresholds from 117.75 +/- 8.38 (g, 4 d) to 65.74 +/- 3.39 (g, 10 d), but aFGF alone group were 140.58 +/- 27.54 (g, 4 d) to 89.12 +/- 5.60 (g, 10 d) (aFGF dose was 80 mu g/kg, P < 0.05, n = 8). The thermal withdrawal latencies decreased from 11.61 +/- 2.26 (s, 4 d) to 2.37 +/- 0.67 (s, 10 d). However, aFGF alone group were from 17.69 +/- 1.47 (s, 4 d) to 4.65 +/- 1.73 (s, 10 d) (P < 0.05, n = 8). Furthermore, the aFGF/SCOS hydrogels also exhibited good biocompatibility in mice. In summary, SCOS improved the protective effects of aFGF in RSC96 cells injured with Na2S2O4 and increased the efficiency of nerve repair and recovery of function in rats with sciatic nerve injury. These findings pave an avenue for the development of novel prophylactic and therapeutic strategies for peripheral nerve injury. (C) 2018 Shenyang Pharmaceutical University. Published by Elsevier B.V.
C1 [Liu, Yanmei; Yu, Fenglin; Zhang, Yifan; Tang, Jianzhong; Yang, Yan; Huang, Yadong; Xiang, Qi] Jinan Univ, Inst Biomed, Guangzhou 510632, Guangdong, Peoples R China.
   [Liu, Yanmei; Yu, Fenglin; Zhang, Yifan; Tang, Jianzhong; Yang, Yan; Huang, Yadong; Xiang, Qi] Jinan Univ, Guangdong Prov Key Lab Bioengn Med, Guangzhou 510632, Guangdong, Peoples R China.
   [Zhou, Meng; Bei, Yu; Huang, Yadong; Xiang, Qi] Jinan Univ, Coll Pharm, Guangzhou 510632, Guangdong, Peoples R China.
   [Zhang, Beibei] Zhengzhou Univ, Dept Pharm, Affiliated Hosp 1, Zhengzhou 450052, Henan, Peoples R China.
   [Zhao, Yueping; Liang, Qian; Liu, Yang] Jinan Univ, Dept Stomatol, Med Coll, Guangzhou 510632, Guangdong, Peoples R China.
C3 Jinan University; Jinan University; Jinan University; Zhengzhou University; Jinan University
RP Xiang, Q (corresponding author), Jinan Univ, Inst Biomed, Guangzhou 510632, Guangdong, Peoples R China.; Xiang, Q (corresponding author), Jinan Univ, Guangdong Prov Key Lab Bioengn Med, Guangzhou 510632, Guangdong, Peoples R China.
EM txiangqi@jnu.edu.cn
FU Science and Technology Program of Guangzhou [201508020001]; Major Scientific and Technological Special Project of the Administration of Ocean and Fisheries of Guangdong Province (Yuecainong, 2017) [17]; Operating fund of Guangdong Provincial Key Laboratory of Bioengineering Medicine [2014B030301050]; Research Development and Industrialization of Guangdong Province [2013B090500046]; Guangdong Province Higher Vocational Colleges and Schools Pearl River Scholar Funded Scheme (2012)
CR Akkari ACS, 2016, MAT SCI ENG C-MATER, V68, P299, DOI 10.1016/j.msec.2016.05.088
   Bae JH, 2010, MOL CELLS, V29, P443, DOI 10.1007/s10059-010-0080-5
   Bickler P, 2006, ANESTH ANALG, V103, P1036, DOI 10.1213/01.ane.0000237230.40246.44
   BURGESS WH, 1994, MOL REPROD DEV, V39, P56, DOI 10.1002/mrd.1080390110
   Carriel V, 2014, EXPERT REV NEUROTHER, V14, P301, DOI 10.1586/14737175.2014.887444
   Chen JH, 2005, J BIOL CHEM, V280, P42817, DOI 10.1074/jbc.M504338200
   Dailey L, 2005, CYTOKINE GROWTH F R, V16, P233, DOI 10.1016/j.cytogfr.2005.01.007
   Ding KG, 2014, ACS APPL MATER INTER, V6, P20043, DOI 10.1021/am505628g
   Fromm JR, 1997, ARCH BIOCHEM BIOPHYS, V346, P252, DOI 10.1006/abbi.1997.0299
   Gordon Tessa, 2009, NEUROSURG FOCUS, V26, PE3, DOI 10.3171/FOC.2009.26.2.E3
   Grinsell D, 2014, BIOMED RES INT, V2014, P0, DOI 10.1155/2014/698256
   Ishihara M, 2003, J BIOMED MATER RES A, V64A, P551, DOI 10.1002/jbm.a.10427
   Kerch G, 2017, BIOMATER TISSUE TECH, V1, P1, DOI 10.15761/BTT.1000102
   Lehmann HC, 2010, CNS NEUROL DISORD-DR, V9, P801
   Linkins LA, 2012, CHEST, V141, PE495S, DOI 10.1378/chest.11-2303
   Lou G, 2012, NEUROSCIENCE, V223, P225, DOI 10.1016/j.neuroscience.2012.08.003
   Lu XY, 2013, INT J BIOL MACROMOL, V52, P92, DOI 10.1016/j.ijbiomac.2012.09.032
   Luo L, 2014, MOL MED REP, V9, P1675, DOI 10.3892/mmr.2014.2016
   Ma CL, 2010, IEEE ENG MED BIO, V0, PP5553, DOI 10.1109/IEMBS.2010.5626779
   Mendonsa NS, 2018, INT J PHARMACEUT, V537, P122, DOI 10.1016/j.ijpharm.2017.12.008
   Meng T, 2017, MOL THER-NUCL ACIDS, V7, P439, DOI 10.1016/j.omtn.2017.05.004
   Mourya VK, 2009, J MATER SCI-MATER M, V20, P1057, DOI 10.1007/s10856-008-3659-z
   Nie T, 2007, J CONTROL RELEASE, V122, P287, DOI 10.1016/j.jconrel.2007.04.019
   Olsen SK, 2004, P NATL ACAD SCI USA, V101, P935, DOI 10.1073/pnas.0307287101
   Prakash, 2010, SINGAP MED J, V51, P721
   Presta M, 2005, CYTOKINE GROWTH F R, V16, P159, DOI 10.1016/j.cytogfr.2005.01.004
   Rasulic L, 2017, J BRACHIAL PLEX PERI, V12, PE7, DOI 10.1055/s-0037-1606841
   Ren C, 2013, PHARMACOGN MAG, V9, P202, DOI 10.4103/0973-1296.113264
   Reuss B, 2003, CELL TISSUE RES, V313, P139, DOI 10.1007/s00441-003-0756-7
   Rubin JS, 2001, J BIOL CHEM, V276, P32977, DOI 10.1074/jbc.M105486200
   Sakiyama-Elbert SE, 2000, J CONTROL RELEASE, V65, P389, DOI 10.1016/S0168-3659(99)00221-7
   Scholz T, 2011, ARCH SURG-CHICAGO, V146, P666, DOI 10.1001/archsurg.2011.148
   Siemionow M, 2010, MICROSURG, V30, P574, DOI 10.1002/micr.20799
   Sinha MK, 2015, REGEN BIOMATER, V2, P177, DOI 10.1093/rb/rbv009
   Sun J, 2014, BRAIN RES, V1589, P126, DOI 10.1016/j.brainres.2014.09.039
   Taguchi T, 2015, J BIOMED MATER RES, V41, P386
   Uriel S, 2006, AM J SURG, V192, P604, DOI 10.1016/j.amjsurg.2006.08.012
   Vargas MR, 2005, J BIOL CHEM, V280, P25571, DOI 10.1074/jbc.M501920200
   Wang C, 2017, NEURAL REGEN RES, V12, P2106, DOI 10.4103/1673-5374.221171
   Wang QQ, 2017, ACS APPL MATER INTER, V9, P6725, DOI 10.1021/acsami.6b13155
   Wang ZL, 2008, NEUROSCI LETT, V446, P30, DOI 10.1016/j.neulet.2008.09.030
   Wu JC, 2011, J NEUROSURG-SPINE, V15, P216, DOI 10.3171/2011.4.SPINE10404
   Wu XJ, 2012, ACTA POLYM SIN, V0, PP418, DOI 10.3724/SP.J.1105.2012.11230
   Xing RE, 2005, CARBOHYD POLYM, V61, P148, DOI 10.1016/j.carbpol.2005.04.007
   Yoon JJ, 2006, J BIOMED MATER RES A, V79A, P934, DOI 10.1002/jbm.a.30843
   Zhou HJ, 2009, BIOMATERIALS, V30, P1715, DOI 10.1016/j.biomaterials.2008.12.016
NR 46
TC 18
Z9 18
U1 2
U2 31
PU SHENYANG PHARMACEUTICAL UNIV
PI SHENYANG
PA SHENYANG PHARMACEUTICAL UNIV, NO 103, WENHUA RD, SHENYANG, 110016, PEOPLES R CHINA
SN 1818-0876
EI 
J9 ASIAN J PHARM SCI
JI Asian J. Pharm. Sci.
PD SEP 15
PY 2019
VL 14
IS 5
BP 511
EP 520
DI 10.1016/j.ajps.2018.09.007
PG 10
WC Pharmacology & Pharmacy
SC Pharmacology & Pharmacy
GA IV4NW
UT WOS:000484250800004
PM 32104478
DA 2025-07-17
ER

PT J
AU Roballo, KCS
   Dhungana, S
   Jiang, ZL
   Oakey, J
   Bushman, JS
AF Roballo, Kelly C. Santos
   Dhungana, Subash
   Jiang, Zhongliang
   Oakey, John
   Bushman, Jared S.
TI Localized delivery of immunosuppressive regulatory T cells to peripheral nerve allografts promotes regeneration of branched segmental defects
SO BIOMATERIALS
LA English
DT Article
DE Nerve regeneration; Regulatory T cells; Branched peripheral nerve; Allografts; PEGNB
ID schwann-cells; l2/hnk-1 carbohydrate; motor; conduits; transplantation; immunogenicity; autografts; therapy; viability; temporary
AB Segmental injuries to peripheral nerves (PNs) too often result in lifelong disability or pain syndromes due to a lack of restorative treatment options. For injuries beyond a critical size, a bridging device must be inserted to direct regeneration. PN allografts from immunologically incompatible donors are highly effective bridging devices but are not a regular clinical option because of the expense and health risks of systemic immunosuppression (ISN). We have developed a method to deliver a single administration of ISN localized around a PN allograft that circumvents the risks of systemic ISN. Localized ISN was provided by regulatory T cells (Tregs), a potently immunosuppressive cell type, that was delivered around a PN allograft with a poly(ethylene glycol) norbornene (PEGNB) degradable hydrogel. Tregs are released from the hydrogel over 14 d, infiltrate the graft, suppress the host immune response and facilitate regeneration of the recipient rats equal to the autograft control. Furthermore, this method was effective in a segmental PN defect that included a branch point, for which there currently exist no treatment options. These results show that localized delivery of immunosuppressive cells for PN allografts is an effective new strategy for treating segmental PN defects that can also be used to regenerate complex nerve structures.
C1 [Roballo, Kelly C. Santos; Dhungana, Subash; Bushman, Jared S.] Univ Wyoming, Sch Pharm, Laramie, WY 82071 USA.
   [Jiang, Zhongliang; Oakey, John] Univ Wyoming, Dept Chem Engn, Laramie, WY 82071 USA.
C3 University of Wyoming; University of Wyoming
RP Bushman, JS (corresponding author), Univ Wyoming, Sch Pharm, Laramie, WY 82071 USA.
EM jbushman@uwyo.edu
FU National Institute of General Medical Sciences of the National Institutes of Health [P20GM103432]; National Science Foundation Faculty Early Career Development (CAREER) Program [BBBE 1254608]; Universty of Wyoming Engineering Initiative; Universty of Wyoming Startup funds
CR Adams DH, 2015, J HEPATOL, V62, PS170, DOI 10.1016/j.jhep.2015.02.042
   Arellano B, 2016, DISCOV MED, V22, P73
   Arslantunali D, 2014, MED DEVICES-EVID RES, V7, P405, DOI 10.2147/MDER.S59124
   Atchabahian A, 1998, RESTOR NEUROL NEUROS, V13, P129
   Aubá C, 2006, J NEUROSURG, V105, P602, DOI 10.3171/jns.2006.105.4.602
   Benichou G, 2011, IMMUNOTHERAPY-UK, V3, P757, DOI 10.2217/IMT.11.2
   Beyersdorf N, 2006, IMMUNOLOGY, V119, P441, DOI 10.1111/j.1365-2567.2006.02455.x
   Bluestone JA, 2015, SCI TRANSL MED, V7, P0, DOI 10.1126/scitranslmed.aad4134
   Brenner MJ, 2006, LARYNGOSCOPE, V116, P1685, DOI 10.1097/01.mlg.0000229469.31749.91
   BRUSHART TME, 1993, J NEUROSCI, V13, P2730, DOI 10.1523/JNEUROSCI.13-06-02730.1993
   Carlson TL, 2018, ANN PLAS SURG, V80, PS328, DOI 10.1097/SAP.0000000000001470
   Clements BA, 2016, J TISSUE ENG, V7, P0, DOI 10.1177/2041731416629471
   Dalamagkas K, 2016, MAT SCI ENG C-MATER, V65, P425, DOI 10.1016/j.msec.2016.04.048
   Datta N, 2015, CURR OPIN ORGAN TRAN, V20, P121, DOI 10.1097/MOT.0000000000000172
   de Boer R, 2011, MICROSURG, V31, P293, DOI 10.1002/micr.20869
   Evans GRD, 2000, SEMIN SURG ONCOL, V19, P312, DOI 10.1002/1098-2388(200010/11)19:3<312::AID-SSU13>3.0.CO;2-M
   EVANS PJ, 1995, MUSCLE NERVE, V18, P1128, DOI 10.1002/mus.880181009
   Evans PJ, 1998, MUSCLE NERVE, V21, P1507, DOI 10.1002/(SICI)1097-4598(199811)21:11<1507::AID-MUS21>3.0.CO;2-W
   Fischer Paige, 2014, BIOMED SCI INSTRUM, V50, P62
   Frostick SP, 1995, INT ANGIOL, V14, P278
   Gaudin R, 2016, BIOMED RES INT, V2016, P0, DOI 10.1155/2016/3856262
   Ghnenis AB, 2018, JOVE-J VIS EXP, V0, P0, DOI DOI 10.3791/58031
   Gliwinski M, 2017, BIODRUGS, V31, P335, DOI 10.1007/s40259-017-0228-3
   Irintchev A, 2011, J NEUROTRAUM, V28, P1295, DOI 10.1089/neu.2011.1775
   Isaacs Jonathan, 2014, HAND (N Y), V9, P131, DOI 10.1007/s11552-014-9601-6
   Jaeger S H, 1986, HAND CLIN, V2, P217
   Jiang ZL, 2017, J MATER CHEM B, V5, P173, DOI 10.1039/c6tb02551j
   Johnson BN, 2015, ADV FUNCT MATER, V25, P6205, DOI 10.1002/adfm.201501760
   Jones S, 2016, INT J MOL SCI, V17, P0, DOI 10.3390/ijms17091494
   Josefowicz SZ, 2012, ANNU REV IMMUNOL, V30, P531, DOI 10.1146/annurev.immunol.25.022106.141623
   Katsube K, 1998, TRANSPLANTATION, V66, P772, DOI 10.1097/00007890-199809270-00012
   Lee S K, 2000, J AM ACAD ORTHOP SURG, V8, P243
   Liechty WB, 2010, ANNU REV CHEM BIOMOL, V1, P149, DOI 10.1146/annurev-chembioeng-073009-100847
   Lin MY, 2013, HAND CLIN, V29, P331, DOI 10.1016/j.hcl.2013.04.003
   MACKINNON SE, 1992, PLAST RECONSTR SURG, V90, P695, DOI 10.1097/00006534-199210000-00024
   Mackinnon SE, 1996, J NEUROSURG, V84, P671, DOI 10.3171/jns.1996.84.4.0671
   Mackinnon SE, 2001, PLAST RECONSTR SURG, V107, P1419, DOI 10.1097/00006534-200105000-00016
   Madison RD, 2007, ACTA PHYSIOL, V189, P201, DOI 10.1111/j.1748-1716.2006.01657.x
   Mallik A, 2005, J NEUROL NEUROSUR PS, V76, P23, DOI 10.1136/jnnp.2005.069138
   MARTINI R, 1992, EUR J NEUROSCI, V4, P628, DOI 10.1111/j.1460-9568.1992.tb00171.x
   MARTINI R, 1994, J NEUROSCI, V14, P7180
   MIDHA R, 1993, J NEUROSURG, V78, P90, DOI 10.3171/jns.1993.78.1.0090
   MIDHA R, 1994, J NEUROPATH EXP NEUR, V53, P316, DOI 10.1097/00005072-199405000-00013
   Moradzadeh A, 2008, EXP NEUROL, V212, P370, DOI 10.1016/j.expneurol.2008.04.012
   Nichols CM, 2004, EXP NEUROL, V190, P347, DOI 10.1016/j.expneurol.2004.08.003
   Paulsen F, 2013, SOBOTTA ATLAS HUMAN, V2, P345
   Ray WZ, 2010, EXP NEUROL, V223, P77, DOI 10.1016/j.expneurol.2009.03.031
   Roballo KCS, 2019, TRANSPL IMMUNOL, V53, P61, DOI 10.1016/j.trim.2019.01.003
   Ruiter GCW, 2009, NEUROSURG FOCUS, V26, P0, DOI 10.3171/FOC.2009.26.2.E5
   Safa B, 2016, HAND CLIN, V32, P127, DOI 10.1016/j.hcl.2015.12.012
   Safinia N, 2015, FRONT IMMUNOL, V6, P0, DOI 10.3389/fimmu.2015.00438
   SAKAGUCHI S, 1995, J IMMUNOL, V155, P1151
   SAMUEL NM, 1987, CLIN EXP IMMUNOL, V68, P500
   Schneider CA, 2012, NAT METHODS, V9, P671, DOI 10.1038/nmeth.2089
   Sen A, 2019, CRIT CARE CLIN, V35, P169, DOI 10.1016/j.ccc.2018.08.011
   Siemionow M, 2007, J RECONSTR MICROSURG, V23, P511, DOI 10.1055/s-2007-1022694
   Singer BD, 2014, FRONT IMMUNOL, V5, P0, DOI 10.3389/fimmu.2014.00046
   Smyth LA, 2013, J IMMUNOL, V190, P4848, DOI 10.4049/jimmunol.1200870
   Takemoto N, 2015, TRANSPLANTATION, V99, P942, DOI 10.1097/TP.0000000000000579
   Udina E, 2004, MUSCLE NERVE, V29, P812, DOI 10.1002/mus.20029
   Varejao ASP, 2004, NEUROL RES, V26, P186, DOI 10.1179/016164104225013833
   Wiberg Mikael, 2003, SURG TECHNOL INT, V11, P303
   Yang Y, 2013, BIOSCI TRENDS, V7, P50, DOI 10.5582/bst.2013.v7.1.50
NR 63
TC 29
Z9 41
U1 0
U2 43
PU ELSEVIER SCI LTD
PI OXFORD
PA THE BOULEVARD, LANGFORD LANE, KIDLINGTON, OXFORD OX5 1GB, OXON, ENGLAND
SN 0142-9612
EI 1878-5905
J9 BIOMATERIALS
JI Biomaterials
PD JUL 15
PY 2019
VL 209
IS 
BP 1
EP 9
DI 10.1016/j.biomaterials.2019.04.015
PG 9
WC Engineering, Biomedical; Materials Science, Biomaterials
SC Engineering; Materials Science
GA IB5WN
UT WOS:000470342300001
PM 31022556
DA 2025-07-17
ER

PT J
AU Nune, M
   Subramanian, A
   Krishnan, UM
   Sethuraman, S
AF Nune, Manasa
   Subramanian, Anuradha
   Krishnan, Uma Maheswari
   Sethuraman, Swaminathan
TI Peptide nanostructures on nanofibers for peripheral nerve regeneration
SO JOURNAL OF TISSUE ENGINEERING AND REGENERATIVE MEDICINE
LA English
DT Article
DE electrospun nanofibers; peripheral nerve injury; poly(L-lactide-co-glycolide); RADA16-I-BMPH1 peptide; Schwann cells; self-assembling peptides
ID schwann-cell proliferation; self-assembling peptides; electrospun polycaprolactone; aligned nanofibers; semaphorin 3a; stem-cell; scaffolds; differentiation; hydrogel; amphiphiles
AB Self-assembled peptide nanofibrous scaffolds with designer sequences, similar to neurite growth promoting molecules enhance the differentiation of neural stem cells. However, self-assembled peptide nanofibrous scaffolds lack the required mechanical strength to suffice to bridge long critical-sized peripheral nerve defects. Hence, there is a demand for a potential neural substrate, which could be biomimetic coupled with bioactive nanostructures to regrow the denuded axons towards the distal end. In the present study, we developed designer self-assembling peptide-based aligned poly(lactic-co-glycolic acid) (PLGA) nanofibrous scaffolds by simple surface coating of peptides or coelectrospinning. Retention of secondary structures of peptides in peptide-coated and cospun fibers was confirmed by circular dichroism spectroscopy. The rod-like peptide nanostructures enhance the typical bipolar morphology of Schwann cells. Although the peptide-coated PLGA scaffolds exhibited significant increase in Schwann cell proliferation than pristine PLGA and PLGA-peptide cospun scaffolds (p < .05), peptide cospun scaffolds demonstrated better cellular infiltration and significantly higher gene expression of neural cell adhesion molecule, glial fibrillary acidic protein, and peripheral myelin protein22 compared to the pristine PLGA and PLGA-peptide-coated scaffolds. Our results demonstrate the positive effects of aligned peptide coelectrospun scaffolds with biomimetic cell recognition motifs towards functional proliferation of Schwann cells. These scaffolds could subsequently repair peripheral nerve defects by augmenting axonal regeneration and functional nerve recovery.
C1 [Nune, Manasa; Subramanian, Anuradha; Krishnan, Uma Maheswari; Sethuraman, Swaminathan] SASTRA Deemed Univ, Sch Chem & Biotechnol, Ctr Nanotechnol & Adv Biomat, Thanjavur 613401, Tamil Nadu, India.
C3 Shanmugha Arts, Science, Technology & Research Academy (SASTRA)
RP Sethuraman, S (corresponding author), SASTRA Deemed Univ, Sch Chem & Biotechnol, Ctr Nanotechnol & Adv Biomat, Thanjavur 613401, Tamil Nadu, India.
EM swami@sastra.edu
FU Fist Department of Science and technologhy, India [SR/FST/LSI-327/2007, SR/FST/LSI7058/2010]; Nano Mission Council, Department of Science and Technology [SR/S5/NM-07/2006, SR/NM/PG-16/2007]; Drugs & Pharmaceuticals Research Programme, Department of Science & Technology, India; SASTRA University; Council of Scientific and Industrial Research [09/1095/0008/2014/EMR-I]; FIST, Department of Science and Technology, India [SR/FST/LSI-327/2007, SR/FST/LSI7058/2010]; Department of Science and Technology, India [SR/S5/NM-07/2006, SR/NM/PG-16/2007]; Indian Council of Medical Research, India [35/12/2009-BMS]
CR Andalib Mohammad Nahid, 2016, BIOMATER RES, V20, P11
   Andukuri A, 2011, ACTA BIOMATER, V7, P225, DOI 10.1016/j.actbio.2010.08.013
   Ara J, 2005, J NEUROSCI RES, V79, P468, DOI 10.1002/jnr.20370
   Bolaina-Lorenzo E, 2017, BIOMED MATER, V12, P0, DOI 10.1088/1748-605X/12/1/015008
   Brun P, 2011, ACTA BIOMATER, V7, P2526, DOI 10.1016/j.actbio.2011.02.025
   Callahan LAS, 2013, BIOMATERIALS, V34, P9089, DOI 10.1016/j.biomaterials.2013.08.028
   Christopherson GT, 2009, BIOMATERIALS, V30, P556, DOI 10.1016/j.biomaterials.2008.10.004
   Cooper A, 2011, CARBOHYD POLYM, V85, P149, DOI 10.1016/j.carbpol.2011.02.008
   Cormier AR, 2013, ACS NANO, V7, P7562, DOI 10.1021/nn401562f
   Cunha C, 2011, INT J NANOMED, V6, P943, DOI 10.2147/IJN.S17292
   Danesin R, 2012, BONE, V51, P851, DOI 10.1016/j.bone.2012.08.119
   De Winter F, 2006, MOL CELL NEUROSCI, V32, P102, DOI 10.1016/j.mcn.2006.03.002
   Duan B, 2007, J BIOMED MATER RES A, V83A, P868, DOI 10.1002/jbm.a.31408
   El-Sherbiny Ibrahim M, 2013, GLOB CARDIOL SCI PRACT, V2013, P316, DOI 10.5339/gcsp.2013.38
   Gelain F, 2006, PLOS ONE, V1, P0, DOI 10.1371/journal.pone.0000119
   Gelain F, 2011, ACS NANO, V5, P1845, DOI 10.1021/nn102663a
   Gelain F, 2011, ACS NANO, V5, P227, DOI 10.1021/nn102461w
   Gnavi S, 2015, INT J MOL SCI, V16, P12925, DOI 10.3390/ijms160612925
   Gupta D, 2009, ACTA BIOMATER, V5, P2560, DOI 10.1016/j.actbio.2009.01.039
   Hamsici S, 2017, J MATER CHEM B, V5, P517, DOI 10.1039/c6tb02441f
   Harrington DA, 2008, WORLD J UROL, V26, P315, DOI 10.1007/s00345-008-0273-0
   Harrington DA, 2006, J BIOMED MATER RES A, V78A, P157, DOI 10.1002/jbm.a.30718
   Iucci G, 2011, J APPL POLYM SCI, V122, P3574, DOI 10.1002/app.34768
   Jessen KR, 2005, NAT REV NEUROSCI, V6, P671, DOI 10.1038/nrn1746
   Jha BS, 2011, ACTA BIOMATER, V7, P203, DOI 10.1016/j.actbio.2010.08.004
   Kijenska-Gawronska E, 2014, EUR POLYM J, V50, P30, DOI 10.1016/j.eurpolymj.2013.10.021
   Koh HS, 2008, BIOMATERIALS, V29, P3574, DOI 10.1016/j.biomaterials.2008.05.014
   Koutsopoulos S, 2013, ACTA BIOMATER, V9, P5162, DOI 10.1016/j.actbio.2012.09.010
   Kuppan P, 2011, BIOMACROMOLECULES, V12, P3156, DOI 10.1021/bm200618w
   Nguyen LH, 2017, SCI REP-UK, V7, P0, DOI 10.1038/srep42212
   Lee YS, 2011, POLYMERS-BASEL, V3, P413, DOI 10.3390/polym3010413
   Leon EJ, 1998, J BIOMAT SCI-POLYM E, V9, P297, DOI 10.1163/156856298X00668
   Liu YF, 2017, INT J NANOMED, V12, P659, DOI 10.2147/IJN.S124523
   Liu ZY, 2015, PLOS ONE, V10, P0, DOI 10.1371/journal.pone.0123278
   McGrath AM, 2010, BRAIN RES BULL, V83, P207, DOI 10.1016/j.brainresbull.2010.07.001
   Nobbio L, 2009, J BIOL CHEM, V284, P23146, DOI 10.1074/jbc.M109.027128
   Nune M, 2017, NANOMEDICINE-UK, V12, P219, DOI 10.2217/nnm-2016-0323
   Nune M, 2016, MAT SCI ENG C-MATER, V62, P329, DOI 10.1016/j.msec.2016.01.057
   Nune M, 2015, RSC ADV, V5, P88748, DOI 10.1039/c5ra13576a
   Nune M, 2013, CURR PROTEIN PEPT SC, V14, P70, DOI 10.2174/1389203711314010010
   Ouyang YM, 2013, J BIOMED NANOTECHNOL, V9, P931, DOI 10.1166/jbn.2013.1605
   Pasterkamp RJ, 2001, BRAIN RES REV, V35, P36, DOI 10.1016/S0165-0173(00)00050-3
   Ray A, 2017, NAT COMMUN, V8, P0, DOI 10.1038/ncomms14923
   RIEGER F, 1988, J CELL BIOL, V107, P707, DOI 10.1083/jcb.107.2.707
   Rose JC, 2017, NANO LETT, V17, P3782, DOI 10.1021/acs.nanolett.7b01123
   Sancho S, 2001, BRAIN, V124, P2177, DOI 10.1093/brain/124.11.2177
   Stefanescu O, 2012, ROM J MORPHOL EMBRYO, V53, P467
   Subramanian A, 2011, BIOMED MATER, V6, P0, DOI 10.1088/1748-6041/6/2/025004
   Subramanian A, 2009, J BIOMED SCI, V16, P0, DOI 10.1186/1423-0127-16-108
   Tambralli A, 2009, BIOFABRICATION, V1, P0, DOI 10.1088/1758-5082/1/2/025001
   Tamiello C, 2016, CELL MOL BIOENG, V9, P12, DOI 10.1007/s12195-015-0422-7
   Taraballi Francesca, 2010, FRONT NEUROENG, V3, P1, DOI 10.3389/neuro.16.001.2010
   Triolo D, 2006, J CELL SCI, V119, P3981, DOI 10.1242/jcs.03168
   Wang CY, 2011, ACTA BIOMATER, V7, P634, DOI 10.1016/j.actbio.2010.09.011
   Wang JL, 2016, POLYMERS-BASEL, V8, P0, DOI 10.3390/polym8040115
   Williams A, 2007, BRAIN, V130, P2554, DOI 10.1093/brain/awm202
   Yu WM, 2009, J CELL SCI, V122, P929, DOI 10.1242/jcs.033928
   Zhou QH, 2015, SCI REP-UK, V5, P0, DOI 10.1038/srep16240
NR 58
TC 14
Z9 14
U1 2
U2 44
PU WILEY
PI HOBOKEN
PA 111 RIVER ST, HOBOKEN 07030-5774, NJ USA
SN 1932-6254
EI 1932-7005
J9 J TISSUE ENG REGEN M
JI J. Tissue Eng. Regen. Med.
PD JUN 15
PY 2019
VL 13
IS 6
BP 1059
EP 1070
DI 10.1002/term.2860
PG 12
WC Cell & Tissue Engineering; Biotechnology & Applied Microbiology; Cell Biology; Engineering, Biomedical
SC Cell Biology; Biotechnology & Applied Microbiology; Engineering
GA IG2WN
UT WOS:000473660800013
PM 30946535
DA 2025-07-17
ER

PT J
AU Salehi, M
   Bagher, Z
   Kamrava, SK
   Ehterami, A
   Alizadeh, R
   Farhadi, M
   Falah, M
   Komeili, A
AF Salehi, Majid
   Bagher, Zohreh
   Kamrava, Seyed Kamran
   Ehterami, Arian
   Alizadeh, Rafieh
   Farhadi, Mohammad
   Falah, Masoumeh
   Komeili, Ali
TI Alginate/chitosan hydrogel containing olfactory ectomesenchymal stem cells for sciatic nerve tissue engineering
SO JOURNAL OF CELLULAR PHYSIOLOGY
LA English
DT Article
DE alginate; chitosan; hydrogel; olfactory ectomesenchymal stem cells; sciatic nerve; tissue engineering
ID neurotrophic factors; chitosan-alginate; regeneration; scaffolds; differentiation; conduits; adhesion; delivery; release; design
AB Regeneration and functional recovery after peripheral nerve damage still remain a significant clinical problem. In this study, alginate/chitosan (alg/chit) hydrogel was used for the transplantation of olfactory ectomesenchymal stem cells (OE-MSCs) to promote peripheral nerve regeneration. The OE-MSCs were isolated from olfactory mucosa biopsies and evaluated by different cell surface markers and differentiation capacity. After creating sciatic nerve injury in a rat model, OE-MSCs were transplanted to the injured area with alg/chit hydrogel which was prepared and well-characterized. The prepared hydrogel had the porosity of 91.3 +/- 1.27%, the swelling ratio of 379% after 240min, weight loss percentages of 80 +/- 5.56% after 14 days, and good blood compatibility. The 3-(4,5-dimethylthiazol-2-yl)-2,5-diphenyltetrazolium bromide assay, 4,6-diamidino-2-phenylindole, and LIVE/DEAD staining were done to assay the behavior of OE-MSCs on alg/chit hydrogel and the results confirmed that the hydrogel can provide a suitable substrate for cell survival. For functional analysis, alg/chit hydrogel with and without OE- MSCs was injected into a 3-mm sciatic nerve defect of Wistar rats. The results of the sciatic functional index, hot plate latency, electrophysiological assessment, weight-loss percentage of wet gastrocnemius muscle, and histopathological examination using hematoxylin-eosin and Luxol fast blue staining showed that utilizing alg/chit hydrogel with OE-MSCs to the sciatic nerve defect enhance regeneration compared to the control group and hydrogel without cells.
C1 [Salehi, Majid] Shahroud Univ Med Sci, Sch Med, Dept Tissue Engn, Shahroud, Iran.
   [Salehi, Majid] Shahroud Univ Med Sci, Tissue Engn & Stem Cells Res Ctr, Shahroud, Iran.
   [Bagher, Zohreh; Kamrava, Seyed Kamran; Alizadeh, Rafieh; Farhadi, Mohammad; Falah, Masoumeh] Iran Univ Med Sci, Hazrat Rasoul Akram Hosp, Senses Inst 5, ENT & Head & Neck Res Ctr & Dept, Tehran, Iran.
   [Ehterami, Arian] Islamic Azad Univ, Sci & Res Branch, Dept Mech & Aerosp Engn, Tehran, Iran.
   [Komeili, Ali] Islamic Azad Univ, Sci & Res Branch, Appl Biophoton Res Ctr, Tehran 1477893855, Iran.
C3 Shahroud University Medical Sciences; Shahroud University Medical Sciences; Iran University of Medical Sciences; Islamic Azad University; Islamic Azad University
RP Komeili, A (corresponding author), Islamic Azad Univ, Sci & Res Branch, Appl Biophoton Res Ctr, Tehran 1477893855, Iran.
EM komeili@srbiau.ac.ir
FU Research and Technology Council of the Science and Research Branch of Islamic Azad University
CR Afizadeh R, 2015, J CHEM NEUROANAT, V69, P1, DOI 10.1016/j.jchemneu.2015.07.003
   AI A, 2018, INT J POLYM MATER PO, V0, P1
   Alizadeh R, 1900, V696, V0, P52
   Alluin O, 2009, BIOMATERIALS, V30, P363, DOI 10.1016/j.biomaterials.2008.09.043
   Unknown -, 2014, ARCH. NEUROSCI., V0, P0
   Atoufi Z, 2017, J BIOMAT SCI-POLYM E, V28, P1617, DOI 10.1080/09205063.2017.1340044
   Bagher Z, 2018, J CHEM NEUROANAT, V92, P35, DOI 10.1016/j.jchemneu.2018.05.003
   Bagher Z, 2016, MOL NEUROBIOL, V53, P2397, DOI 10.1007/s12035-015-9199-x
   Bagher Z, 2016, J BIOMED MATER RES A, V104, P218, DOI 10.1002/jbm.a.35555
   Bagher Z, 2015, IN VITRO CELL DEV-AN, V51, P987, DOI 10.1007/s11626-015-9921-z
   BAIN JR, 1989, PLAST RECONSTR SURG, V83, P129, DOI 10.1097/00006534-198901000-00024
   Baysal K, 2013, INT J BIOL MACROMOL, V59, P342, DOI 10.1016/j.ijbiomac.2013.04.073
   Brenner MJ, 2006, LARYNGOSCOPE, V116, P1685, DOI 10.1097/01.mlg.0000229469.31749.91
   Caplan AI, 2006, J CELL BIOCHEM, V98, P1076, DOI 10.1002/jcb.20886
   Carballo-Molina OA, 2015, FRONT CELL NEUROSCI, V9, P0, DOI 10.3389/fncel.2015.00013
   Chen HN, 2017, MAT SCI ENG C-MATER, V70, P287, DOI 10.1016/j.msec.2016.08.086
   Coviello T, 2007, J CONTROL RELEASE, V119, P5, DOI 10.1016/j.jconrel.2007.01.004
   Daly W, 2012, J R SOC INTERFACE, V9, P202, DOI 10.1098/rsif.2011.0438
   Delorme B, 2010, STEM CELLS DEV, V19, P853, DOI 10.1089/scd.2009.0267
   Drury JL, 2003, BIOMATERIALS, V24, P4337, DOI 10.1016/S0142-9612(03)00340-5
   Du J, 2018, BIOMATER SCI-UK, V6, P1299, DOI 10.1039/c8bm00260f
   Ebrahimi-Barough S, 2013, J MOL NEUROSCI, V51, P337, DOI 10.1007/s12031-013-0101-x
   Ehratmi A, 1900, V117, V0, P601
   Farzamfar S, 2019, J MOL NEUROSCI, V67, P48, DOI 10.1007/s12031-018-1209-9
   Farzamfar S, 2018, CELLULOSE, V25, P1229, DOI 10.1007/s10570-017-1632-z
   Ge L, 2016, STEM CELLS INT, V2016, P2016
   Goulart CO, 2015, NEURAL REGEN RES, V10, P565, DOI 10.4103/1673-5374.155424
   Gu Y, 2014, BIOMATERIALS, V35, P2253, DOI 10.1016/j.biomaterials.2013.11.087
   Iwasaki N, 2004, BIOMACROMOLECULES, V5, P828, DOI 10.1021/bm0400067
   King NMP, 2014, STEM CELL RES THER, V5, P0, DOI 10.1186/scrt474
   Li ZS, 2005, J BIOMED MATER RES A, V75A, P485, DOI 10.1002/jbm.a.30449
   Lin YC, 2012, BIOMED MATER, V7, P0, DOI 10.1088/1748-6041/7/2/024102
   Lindsay SL, 2017, GLIA, V65, P639, DOI 10.1002/glia.23117
   Luo LH, 2015, BIOCHEM BIOPH RES CO, V457, P507, DOI 10.1016/j.bbrc.2014.12.121
   Madduri S, 2010, BIOMATERIALS, V31, P8402, DOI 10.1016/j.biomaterials.2010.07.052
   Matyash M, 2014, TISSUE ENG PART C-ME, V20, P401, DOI 10.1089/ten.tec.2013.0252
   Moayeri A, 2017, BASIC CLIN NEUROSCI, V8, P387, DOI 10.18869/NIRP.BCN.8.5.387
   OBrien FJ, 2005, BIOMATERIALS, V26, P433, DOI 10.1016/j.biomaterials.2004.02.052
   Pabari A, 2010, J PLAST RECONSTR AES, V63, P1941, DOI 10.1016/j.bjps.2009.12.010
   Pan HC, 2007, J CLIN NEUROSCI, V14, P1089, DOI 10.1016/j.jocn.2006.08.008
   Park DJ, 2005, J CRANIO MAXILL SURG, V33, P50, DOI 10.1016/j.jcms.2004.05.011
   Salehi M, 2016, REGENER RECONSTR RES, V1, P69, DOI 10.22037/rrr.v1i2.11588
   Salehi M, 2018, J PHYSIOL SCI, V68, P579, DOI 10.1007/s12576-017-0564-6
   Salehi M, 2018, J BIOMED MATER RES B, V106, P1463, DOI 10.1002/jbm.b.33952
   Santiago LY, 2009, CELL TRANSPLANT, V18, P145, DOI 10.3727/096368909788341289
   Savichtcheva O, 2005, BIOTECHNOL BIOENG, V92, P356, DOI 10.1002/bit.20608
   Shanmugasundaram N, 2001, BIOMATERIALS, V22, P1943, DOI 10.1016/S0142-9612(00)00220-9
   Ulery BD, 2011, J POLYM SCI POL PHYS, V49, P832, DOI 10.1002/polb.22259
   Usala AL, 2001, US PATENT, V0, Patent No. [US6231881B1, 6231881]
   Wang G, 2017, BIOTECHNOL BIOTEC EQ, V31, P766, DOI 10.1080/13102818.2017.1332493
   Whitlock KE, 2004, BRAIN BEHAV EVOLUT, V64, P126, DOI 10.1159/000079742
   Winstead W, 2005, AM J RHINOL, V19, P83, DOI 10.1177/194589240501900115
   Yang SF, 2001, TISSUE ENG, V7, P679, DOI 10.1089/107632701753337645
   Yu WW, 2011, BMC NEUROSCI, V12, P0, DOI 10.1186/1471-2202-12-68
NR 54
TC 78
Z9 81
U1 2
U2 113
PU WILEY
PI HOBOKEN
PA 111 RIVER ST, HOBOKEN 07030-5774, NJ USA
SN 0021-9541
EI 1097-4652
J9 J CELL PHYSIOL
JI J. Cell. Physiol.
PD SEP 15
PY 2019
VL 234
IS 9
BP 15357
EP 15368
DI 10.1002/jcp.28183
PG 12
WC Cell Biology; Physiology
SC Cell Biology; Physiology
GA IB3NM
UT WOS:000470174200084
PM 30701533
DA 2025-07-17
ER

PT J
AU Chen, SY
   Zhao, YX
   Yan, XL
   Zhang, LZ
   Li, GC
   Yang, YM
AF Chen, Shiyu
   Zhao, Yinxin
   Yan, Xiaoli
   Zhang, Luzhong
   Li, Guicai
   Yang, Yumin
TI PAM/GO/gel/SA composite hydrogel conduit with bioactivity for repairing peripheral nerve injury
SO JOURNAL OF BIOMEDICAL MATERIALS RESEARCH PART A
LA English
DT Article
DE composite hydrogel; hydrogel conduit; nerve repair; peripheral nerve; tissue engineering
ID biomaterials; growth; regeneration; fabrication; dextran; cells
AB The effective repair and functional recovery after peripheral nerve injury is still a hot topic in clinical research. The aim of this study was to construct a bioactive composite hydrogel conduit as a three-dimensional scaffold for the repair of rat sciatic nerve defects. The composite hydrogel conduit was fabricated by blending different volumes of polyacrylamide, graphene oxide, gelatin, and sodium alginate (PAM/GO/Gel/SA?PGGS) and injecting into a self-made mold with an inner diameter of 2 mm and an outer diameter of 6 mm. Then the conduit was further modified with YIGSR peptide. The properties of the conduit were firstly characterized by morphology, swelling behaviors, tensile test and then the conduits were implanted into rat sciatic nerve gap to evaluate their effect on promoting nerve regeneration. The results of diameter analysis indicated that the wall of hydrogel conduit was uniform. The tensile test of the conduit showed that the hydrogel conduit had suitable elastic properties and good mechanical properties. Further on, hematoxylin-eosin staining, masson trichrome staining and immunohistochemistry staining showed that the conduit could effectively promote the regeneration of rat sciatic nerve. Thus, the study demonstrates that the as prepared hydrogel conduits here are beneficial for promoting nerve repair and may have potential application value in nerve regeneration. (c) 2019 Wiley Periodicals, Inc. J Biomed Mater Res Part A: 107A: 1273-1283, 2019.
C1 [Chen, Shiyu; Zhao, Yinxin; Zhang, Luzhong; Li, Guicai; Yang, Yumin] Nantong Univ, Key Lab Neuroregenerat Jiangsu, Nantong 226001, Peoples R China.
   [Chen, Shiyu; Zhao, Yinxin; Zhang, Luzhong; Li, Guicai; Yang, Yumin] Nantong Univ, Minist Educ, Nantong 226001, Peoples R China.
   [Chen, Shiyu; Zhao, Yinxin; Zhang, Luzhong; Li, Guicai; Yang, Yumin] Nantong Univ, Coinnovat Ctr Neuroregenerat, Nantong 226001, Peoples R China.
   [Yan, Xiaoli] Jiangsu Testing & Inspect Inst Med Devices, 17 Kangwen Rd, Nanjing 210019, Jiangsu, Peoples R China.
C3 Nantong University; Nantong University; Nantong University
RP Li, GC; Yang, YM (corresponding author), Nantong Univ, Key Lab Neuroregenerat Jiangsu, Nantong 226001, Peoples R China.; Li, GC; Yang, YM (corresponding author), Nantong Univ, Minist Educ, Nantong 226001, Peoples R China.; Li, GC; Yang, YM (corresponding author), Nantong Univ, Coinnovat Ctr Neuroregenerat, Nantong 226001, Peoples R China.
EM gcli1981@ntu.edu.cn; yangym@ntu.edu.cn
FU National Natural Science Foundation of China [31771054, 81671823, 51603106, 31830028]; National Key Research and Development Program of China [2017YFA0701304, 2016YFC1101600]
CR Abidian MR, 2012, ADV HEALTHC MATER, V1, P762, DOI 10.1002/adhm.201200182
   Bitar M, 2007, J MATER SCI-MATER M, V18, P237, DOI 10.1007/s10856-006-0685-1
   Borhan S, 2016, J AUST CERAM SOC, V52, P120
   Brown RA, 2005, ADV FUNCT MATER, V15, P1762, DOI 10.1002/adfm.200500042
   Carriel V, 2013, J NEURAL ENG, V10, P0, DOI 10.1088/1741-2560/10/2/026022
   Chaw JR, 2015, BIO-MED MATER ENG, V26, PS95, DOI 10.3233/BME-151294
   Demina TS, 2017, J APPL POLYM SCI, V134, P0, DOI 10.1002/app.44651
   Fenili F, 2011, INT J POLYM SCI, V2011, P0, DOI 10.1155/2011/161749
   Gaudin R, 2016, BIOMED RES INT, V2016, P0, DOI 10.1155/2016/3856262
   Geissler SA, 2018, J NEURAL ENG, V15, P0, DOI 10.1088/1741-2552/aaa55c
   Gonzalez-Perez F, 2017, NEUROSURGERY, V80, P465, DOI 10.1093/neuros/nyw068
   Grinsell D, 2014, BIOMED RES INT, V2014, P0, DOI 10.1155/2014/698256
   Gu XS, 2014, BIOMATERIALS, V35, P6143, DOI 10.1016/j.biomaterials.2014.04.064
   Guo R, 2015, J APPL BIOMATER FUNC, V13, PE228, DOI 10.5301/jabfm.5000233
   Han L, 2017, J MATER CHEM B, V5, P731, DOI 10.1039/c6tb02348g
   Huang GY, 2011, BIOFABRICATION, V3, P0, DOI 10.1088/1758-5082/3/1/012001
   Isaacs J, 2013, HAND CLIN, V29, P371, DOI 10.1016/j.hcl.2013.04.006
   Jiang CQ, 2016, NEURAL REGEN RES, V11, P1845, DOI 10.4103/1673-5374.194757
   Jin J, 2013, TISSUE ENG PT A, V19, P2138, DOI 10.1089/ten.TEA.2012.0575
   Kelley C, 2004, P ANN INT IEEE EMBS, V26, P5210
   Li GC, 2015, J BIOMAT SCI-POLYM E, V26, P899, DOI 10.1080/09205063.2015.1066109
   Castillo-Galván ML, 2014, GAC MED MEX, V150, P527
   Luo KY, 2017, CHINESE J POLYM SCI, V35, P515, DOI 10.1007/s10118-017-1910-0
   Martins RS, 2013, ARQ NEURO-PSIQUIAT, V71, P811
   Ortuño-Lizarán I, 2016, BIOFABRICATION, V8, P0, DOI 10.1088/1758-5090/8/4/045011
   Pfister LA, 2007, J BIOMED MATER RES A, V80A, P932, DOI 10.1002/jbm.a.31052
   Ray SS, 2017, DESALINATION, V414, P18, DOI 10.1016/j.desal.2017.03.032
   Ring D, 2013, HAND CLIN, V29, P421, DOI 10.1016/j.hcl.2013.04.008
   Sensharma P, 2017, MAT SCI ENG C-MATER, V77, P1302, DOI 10.1016/j.msec.2017.03.264
   Shi YG, 2017, MAT SCI ENG C-MATER, V77, P972, DOI 10.1016/j.msec.2017.04.033
   Shie MY, 2017, MATERIALS, V10, P0, DOI 10.3390/ma10020136
   Siemionow M, 2010, MICROSURG, V30, P574, DOI 10.1002/micr.20799
   Taylor CA, 2008, AM J PHYS MED REHAB, V87, P381, DOI 10.1097/PHM.0b013e31815e6370
   Tekie FSM, 2015, J CONTROL RELEASE, V213, PE32, DOI 10.1016/j.jconrel.2015.05.051
   Ventre M, 2015, IEEE PULSE, V6, P39, DOI 10.1109/MPUL.2015.2428684
   Walters BD, 2014, ACTA BIOMATER, V10, P1488, DOI 10.1016/j.actbio.2013.08.038
   Wang ZL, 2016, ACS APPL MATER INTER, V8, P26559, DOI 10.1021/acsami.6b08733
   Xia WY, 2006, TISSUE ENG, V12, P1067
   Yang ZL, 2018, BIOMATERIALS, V178, P1, DOI 10.1016/j.biomaterials.2018.06.008
   Zhang HJ, 2014, RSC ADV, V4, P44600, DOI 10.1039/c4ra07576e
   Zhang K, 2018, J MATER CHEM B, V6, P2982, DOI 10.1039/c7tb03213g
   Zhang W, 2018, CARBOHYD POLYM, V186, P82, DOI 10.1016/j.carbpol.2018.01.008
   Zhao YX, 2018, J BIOMED MATER RES A, V106, P1951, DOI 10.1002/jbm.a.36393
   Zhu CC, 2018, J BIOMAT SCI-POLYM E, V29, P543, DOI 10.1080/09205063.2018.1426425
NR 44
TC 46
Z9 49
U1 3
U2 184
PU WILEY
PI HOBOKEN
PA 111 RIVER ST, HOBOKEN 07030-5774, NJ USA
SN 1549-3296
EI 1552-4965
J9 J BIOMED MATER RES A
JI J. Biomed. Mater. Res. Part A
PD JUN 15
PY 2019
VL 107
IS 6
BP 1273
EP 1283
DI 10.1002/jbm.a.36637
PG 11
WC Engineering, Biomedical; Materials Science, Biomaterials
SC Engineering; Materials Science
GA HX5DS
UT WOS:000467421500016
PM 30706639
DA 2025-07-17
ER

PT J
AU Carvalho, CR
   Costa, JB
   Costa, L
   Silva-Correia, J
   Moay, ZK
   Ng, KW
   Reis, RL
   Oliveira, JM
AF Carvalho, Cristiana R.
   Costa, Joao B.
   Costa, Ligia
   Silva-Correia, Joana
   Moay, Zi Kuang
   Ng, Kee Woei
   Reis, Rui L.
   Oliveira, Joaquim M.
TI Enhanced performance of chitosan/keratin membranes with potential application in peripheral nerve repair
SO BIOMATERIALS SCIENCE
LA English
DT Article
ID hair keratin hydrogel; cellular-response; cross-linking; regeneration; biomaterials; fabrication; scaffolds; sponge; cytotoxicity; injury
AB Although surgical management of peripheral nerve injuries (PNIs) has improved over time, autografts are still the current "gold standard" treatment for PNIs, which presents numerous limitations. In an attempt to improve natural biomaterial-based nerve guidance conduits (NGCs), chitosan (CHT), a derivative of the naturally occurring biopolymer chitin, has been explored for peripheral nerve regeneration (PNR). In addition to CHT, keratin has gained enormous attention as a biomaterial and tissue engineering scaffolding. In this study, biomimetic CHT/keratin membranes were produced using a solvent casting technique. These membranes were broadly characterized in terms of their surface topography and physicochemical properties, with techniques such as Fourier Transform Infrared Spectroscopy (FTIR), Differential Scanning Calorimetry (DSC), contact angle, weight loss and water uptake measurements, Scanning Electron Microscopy (SEM) and Atomic Force Microscopy (AFM). Biological in vitro assays were also performed, where a preliminary cytotoxicity screening with the L929 fibroblast cell line revealed that the membranes and respective materials are suitable for cell culture. In addition, Schwann cells, fibroblasts and endothelial cells were directly seeded in the membranes. Quantitative and qualitative assays revealed that the addition of keratin enhanced cell viablity and adhesion. Based on the encouraging in vitro results, the in vivo angiogenic/antiangiogenic potential of CHT and CHT/keratin membranes was assessed, using an optimized chick embryo chorioallantoic membrane assay, where higher angiogenic responses were seen in keratin-enriched materials. Overall, the obtained results indicate the higher potential of CHT/keratin membranes for guided tissue regeneration applications in the field of PNR.
C1 [Carvalho, Cristiana R.; Costa, Joao B.; Costa, Ligia; Silva-Correia, Joana; Reis, Rui L.; Oliveira, Joaquim M.] Univ Minho, 3Bs Res Grp, I3Bs Res Inst Biomat Biodegradables & Biomimet, Headquarters European Inst Excellence Tissue Engn, Avepk Parque Ciencia & Tecnol, P-4805017 Barco, Guimaraes, Portugal.
   [Carvalho, Cristiana R.; Costa, Joao B.; Costa, Ligia; Silva-Correia, Joana; Reis, Rui L.; Oliveira, Joaquim M.] ICVS 3Bs PT Govt Associated Lab, Braga, Portugal.
   [Carvalho, Cristiana R.; Costa, Joao B.; Reis, Rui L.; Oliveira, Joaquim M.] Headquarters Univ Minho, Discoveries Ctr Regenerat & Precis Med, Avepk, P-4805017 Barco, Guimaraes, Portugal.
   [Moay, Zi Kuang; Ng, Kee Woei] Nanyang Technol Univ, Sch Mat Sci & Engn, 50 Nanyang Ave, Singapore 639798, Singapore.
   [Ng, Kee Woei] Skin Res Inst Singapore, 8A Biomed Grove, Singapore 138648, Singapore.
   [Ng, Kee Woei] Nanyang Environm & Water Res Inst, Environm Chem & Mat Ctr, 1 Cleantech Loop, Singapore 637141, Singapore.
C3 Universidade do Minho; Laboratorio Associado ICVS 3B's; Nanyang Technological University; Agency for Science Technology & Research (A*STAR); Skin Research Institute of Singapore (SRIS); Nanyang Technological University
RP Oliveira, JM (corresponding author), Univ Minho, 3Bs Res Grp, I3Bs Res Inst Biomat Biodegradables & Biomimet, Headquarters European Inst Excellence Tissue Engn, Avepk Parque Ciencia & Tecnol, P-4805017 Barco, Guimaraes, Portugal.; Oliveira, JM (corresponding author), ICVS 3Bs PT Govt Associated Lab, Braga, Portugal.; Oliveira, JM (corresponding author), Headquarters Univ Minho, Discoveries Ctr Regenerat & Precis Med, Avepk, P-4805017 Barco, Guimaraes, Portugal.
EM miguel.oliveira@i3bs.uminho.pt
FU European Community's Seventh Framework Programme (FP7-HEALTH-2011) [278612]; Portuguese Foundation for Science and Technology (FCT) [IF/00423/2012, IF/01285/2015, IF/00115/2015]
CR Amrein M, 2007, SCIENCE OF MICROSCOPY, V0, PP1025, DOI 10.1007/978-0-387-49762-4_16
   Barreneche C, 2013, THERMOCHIM ACTA, V553, P23, DOI 10.1016/j.tca.2012.11.027
   Belanger K, 2016, MACROMOL BIOSCI, V16, P472, DOI 10.1002/mabi.201500367
   Boecker A, 2019, FRONT CELL NEUROSCI, V13, P0, DOI 10.3389/fncel.2019.00104
   CAFFESSE RG, 1993, J PERIODONTOL, V64, P1145, DOI 10.1902/jop.1993.64.11s.1145
   Cangellaris OV, 2018, FRONT MATER, V5, P0, DOI 10.3389/fmats.2018.00021
   Carvalho CR, 2018, ADV HEALTHC MATER, V7, P0, DOI 10.1002/adhm.201800186
   Carvalho CR, 2017, MAT SCI ENG C-MATER, V71, P1122, DOI 10.1016/j.msec.2016.11.100
   Dayem AA, 2017, INT J MOL SCI, V18, P0, DOI 10.3390/ijms18010120
   de Luca AC, 2014, NEURAL REGEN RES, V9, P1943, DOI 10.4103/1673-5374.145366
   Dhawade PP, 2012, ADV. APPL. SCI. RES., V3, P1372
   Dodla MC, 2019, PERIPHERAL NERVE REGENERATION, V0, PP1223, DOI 10.1016/B978-0-12-809880-6.00069-2
   Dreesmann L, 2009, EUR J CELL BIOL, V88, P285, DOI 10.1016/j.ejcb.2009.01.001
   Fahmy HM, 2008, CARBOHYD POLYM, V73, P606, DOI 10.1016/j.carbpol.2007.12.024
   França R, 2013, J BIOMED MATER RES B, V101, P1444, DOI 10.1002/jbm.b.32964
   Gnavi S, 2013, INT REV NEUROBIOL, V109, P1, DOI 10.1016/B978-0-12-420045-6.00001-8
   Goswami R, 2016, PAIN, V157, P729, DOI 10.1097/j.pain.0000000000000430
   Goto H, 1900, DOI 10.3389/CONF.FBIOE.2016.01.02360, V0, P0
   Haastert-Talini K, 2013, BIOMATERIALS, V34, P9886, DOI 10.1016/j.biomaterials.2013.08.074
   Ham TR, 2016, BIOMACROMOLECULES, V17, P225, DOI 10.1021/acs.biomac.5b01328
   Hartrianti P, 2017, J TISSUE ENG REGEN M, V11, P2590, DOI 10.1002/term.2159
   Hasturk AE, 2018, J CLIN NEUROSCI, V57, P157, DOI 10.1016/j.jocn.2018.08.007
   Hill PS, 2011, TISSUE ENG PT A, V17, P1499, DOI 10.1089/ten.tea.2010.0184
   Jessen KR, 2015, CSH PERSPECT BIOL, V7, P0, DOI 10.1101/cshperspect.a020487
   Jiang X, 2010, EXP NEUROL, V223, P86, DOI 10.1016/j.expneurol.2009.09.009
   Li RJ, 2014, CELL BIOCHEM BIOPHYS, V68, P449, DOI 10.1007/s12013-013-9742-1
   Lin CW, 2018, POLYMERS-BASEL, V10, P0, DOI 10.3390/polym10090987
   Mali Rohini, 2011, J INDIAN SOC PERIODONTOL, V15, P410, DOI 10.4103/0972-124X.92582
   Menard K, 2017, ENCYCLOPEDIA OF ANALYTICAL CHEMISTRY, V0, P0
   Meyer C, 2016, BIOMATERIALS, V76, P33, DOI 10.1016/j.biomaterials.2015.10.040
   Mogosanu GD, 2014, CURR DRUG TARGETS, V15, P518, DOI 10.2174/1389450115666140307154143
   Nectow AR, 2012, TISSUE ENG PART B-RE, V18, P40, DOI 10.1089/ten.teb.2011.0240
   Ning LQ, 2016, J BIOMAT SCI-POLYM E, V27, P898, DOI 10.1080/09205063.2016.1170415
   Nizhenko VI, 1965, POWDER METALL MET C+, V4, P463
   Noble J, 1998, J TRAUMA, V45, P116, DOI 10.1097/00005373-199807000-00025
   OBrien J, 2000, EUR J BIOCHEM, V267, P5421, DOI 10.1046/j.1432-1327.2000.01606.x
   Oliveira C, 2014, BIOMACROMOLECULES, V15, P2196, DOI 10.1021/bm500346s
   OWENS DK, 1969, J APPL POLYM SCI, V13, P1741, DOI 10.1002/app.1969.070130815
   Pace LA, 2014, TISSUE ENG PT A, V20, P507, DOI 10.1089/ten.TEA.2013.0084
   Pace LA, 2013, BIOMATERIALS, V34, P5907, DOI 10.1016/j.biomaterials.2013.04.024
   Peng SW, 2017, INT J NANOMED, V12, P421, DOI 10.2147/IJN.S122017
   Placone JK, 2017, ANN BIOMED ENG, V45, P237, DOI 10.1007/s10439-016-1621-7
   Reichelt R, 2007, SCAN ELECTRON MICROS, V0, PP133, DOI 10.1007/978-0-387-49762-4_3
   Reichl S, 2009, BIOMATERIALS, V30, P6854, DOI 10.1016/j.biomaterials.2009.08.051
   Reyna-Urrutia VA, 2019, EUR POLYM J, V117, P424, DOI 10.1016/j.eurpolymj.2019.05.010
   Ribatti D, 2006, NAT PROTOC, V1, P85, DOI 10.1038/nprot.2006.13
   Rodrigues MCO, 2012, SCI WORLD J, V0, P0, DOI DOI 10.1100/2012/413091
   Salgado AJ, 2004, TISSUE ENG, V10, P465, DOI 10.1089/107632704323061825
   Sarker M, 2018, BIOTECHNOL J, V13, P0, DOI 10.1002/biot.201700635
   Scheib J, 2013, NAT REV NEUROL, V9, P668, DOI 10.1038/nrneurol.2013.227
   Shen DL, 2011, BIOMATERIALS, V32, P9290, DOI 10.1016/j.biomaterials.2011.08.057
   Sierpinski P, 2008, BIOMATERIALS, V29, P118, DOI 10.1016/j.biomaterials.2007.08.023
   Silva-Correia J, 2012, TISSUE ENG PT A, V18, P1203, DOI 10.1089/ten.TEA.2011.0632
   Singaravelu S, 2016, INT J BIOL MACROMOL, V86, P810, DOI 10.1016/j.ijbiomac.2016.02.021
   Steed Martin B, 2011, ATLAS ORAL MAXILLOFAC SURG CLIN NORTH AM, V19, P119, DOI 10.1016/j.cxom.2010.11.007
   Stenberg L, 2017, BMC NEUROSCI, V18, P0, DOI 10.1186/s12868-017-0374-z
   Tachibana A, 2002, J BIOTECHNOL, V93, P165, DOI 10.1016/S0168-1656(01)00395-9
   Takano M, 2016, BMC CANCER, V16, P0, DOI 10.1186/s12885-016-2949-y
   Tanabe T, 2002, BIOMATERIALS, V23, P817, DOI 10.1016/S0142-9612(01)00187-9
   Taraballi F, 2012, ADV HEALTHC MATER, V1, P513, DOI 10.1002/adhm.201200043
   Taylor KS, 2010, PAIN, V151, P582, DOI 10.1016/j.pain.2010.06.032
   Theophanides T, 2012, INFRARED SPECTROSCOPY - MATERIALS SCIENCE, V0, P1
   Thibault P, 2008, SCIENCE, V321, P379, DOI 10.1126/science.1158573
   Wang S, 2012, CELL TISSUE RES, V347, P795, DOI 10.1007/s00441-011-1295-2
   Wrobel S, 2014, TISSUE ENG PT A, V20, P2339, DOI 10.1089/ten.tea.2013.0621
   Wu PP, 2018, INT J BIOL MACROMOL, V114, P1168, DOI 10.1016/j.ijbiomac.2018.03.157
   Xu Y, 2009, BMB REP, V42, P344, DOI 10.5483/BMBRep.2009.42.6.344
   Yi S, 2019, EXP NEUROL, V319, P0, DOI 10.1016/j.expneurol.2018.05.016
   Zhang ZP, 2013, EXPERT OPIN BIOL TH, V13, P527, DOI 10.1517/14712598.2013.756468
   Zheng H, 2001, J APPL POLYM SCI, V80, P2558, DOI 10.1002/app.1365
   Zheng XF, 2016, SCI REP-UK, V6, P0, DOI 10.1038/srep21409
   Zhu HH, 2017, EUR POLYM J, V86, P154, DOI 10.1016/j.eurpolymj.2016.11.023
NR 72
TC 37
Z9 37
U1 2
U2 78
PU ROYAL SOC CHEMISTRY
PI CAMBRIDGE
PA THOMAS GRAHAM HOUSE, SCIENCE PARK, MILTON RD, CAMBRIDGE CB4 0WF, CAMBS, ENGLAND
SN 2047-4830
EI 2047-4849
J9 BIOMATER SCI-UK
JI Biomater. Sci.
PD DEC 1
PY 2019
VL 7
IS 12
BP 5451
EP 5466
DI 10.1039/c9bm01098j
PG 16
WC Materials Science, Biomaterials
SC Materials Science
GA JY2KQ
UT WOS:000504250100045
PM 31642822
DA 2025-07-17
ER

PT J
AU Song, S
   Amores, D
   Chen, C
   McConnell, K
   Oh, B
   Poon, A
   George, PM
AF Song, Shang
   Amores, Danielle
   Chen, Cheng
   McConnell, Kelly
   Oh, Byeongtaek
   Poon, Ada
   George, Paul M.
TI Controlling properties of human neural progenitor cells using 2D and 3D conductive polymer scaffolds
SO SCIENTIFIC REPORTS
LA English
DT Article
ID pluripotent stem-cells; neuromuscular electrical-stimulation; precursor cells; stem/progenitor cell; neurotrophic factors; clinical-trials; polysialic acid; differentiation; field; adhesion
AB Human induced pluripotent stem cell-derived neural progenitor cells (hNPCs) are a promising cell source for stem cell transplantation to treat neurological diseases such as stroke and peripheral nerve injuries. However, there have been limited studies investigating how the dimensionality of the physical and electrical microenvironment affects hNPC function. In this study, we report the fabrication of two- and three-dimensional (2D and 3D respectively) constructs composed of a conductive polymer to compare the effect of electrical stimulation of hydrogel-immobilized hNPCs. The physical dimension (2D vs 3D) of stimulating platforms alone changed the hNPCs gene expression related to cell proliferation and metabolic pathways. The addition of electrical stimulation was critical in upregulating gene expression of neurotrophic factors that are important in regulating cell survival, synaptic remodeling, and nerve regeneration. This study demonstrates that the applied electrical field controls hNPC properties depending on the physical nature of stimulating platforms and cellular metabolic states. The ability to control hNPC functions can be beneficial in understanding mechanistic changes related to electrical modulation and devising novel treatment methods for neurological diseases.
C1 [Song, Shang; Amores, Danielle; McConnell, Kelly; Oh, Byeongtaek; George, Paul M.] Stanford Univ, Dept Neurol & Neurol Sci, Sch Med, Stanford, CA 94305 USA.
   [Chen, Cheng; Poon, Ada] Stanford Univ, Dept Elect Engn, Stanford, CA 94305 USA.
   [George, Paul M.] Stanford Stroke Ctr, Stanford, CA 94305 USA.
   [George, Paul M.] Stanford Univ, Sch Med, Stanford, CA 94305 USA.
C3 Stanford University; Stanford University; Stanford University; Stanford University
RP George, PM (corresponding author), Stanford Univ, Dept Neurol & Neurol Sci, Sch Med, Stanford, CA 94305 USA.; George, PM (corresponding author), Stanford Stroke Ctr, Stanford, CA 94305 USA.; George, PM (corresponding author), Stanford Univ, Sch Med, Stanford, CA 94305 USA.
EM pgeorge1@stanford.edu
FU Stanford University Dean's Postdoctoral Fellowship; Eunice Kennedy Shriver National Institute of Child Health & Human Development (NICHD) of the National Institutes of Health (NIH) [F32HD098808]; Alliance for Regenerative Rehabilitation Research and Training [P2C HD08684]; NIH [K08NS089976]
CR Abati E, 2019, MOL NEUROBIOL, V56, P3356, DOI 10.1007/s12035-018-1305-4
   Amaral SL, 2001, MICROCIRCULATION, V8, P57, DOI 10.1038/sj.mn.7300142
   Andres RH, 2011, BRAIN, V134, P1777, DOI 10.1093/brain/awr094
   Angata K, 2004, J BIOL CHEM, V279, P25883, DOI 10.1074/jbc.M401562200
   Benedetti S, 2010, ARCH NEUROL-CHICAGO, V67, P1498, DOI 10.1001/archneurol.2010.303
   Boda SK, 2015, J MATER CHEM B, V3, P3150, DOI 10.1039/c5tb00118h
   Boissart C, 2013, TRANSL PSYCHIAT, V3, P0, DOI 10.1038/tp.2013.71
   Bylund M, 2003, NAT NEUROSCI, V6, P1162, DOI 10.1038/nn1131
   Cao L, 2013, EMBO REP, V14, P184, DOI 10.1038/embor.2012.215
   Chalazonitis AN, 2001, J NEUROSCI, V21, P5620, DOI 10.1523/JNEUROSCI.21-15-05620.2001
   Chang KA, 2011, PLOS ONE, V6, P0, DOI 10.1371/journal.pone.0018738
   Chen JL, 2001, STROKE, V32, P1005, DOI 10.1161/01.STR.32.4.1005
   COHENCORY S, 1995, NATURE, V378, P192, DOI 10.1038/378192a0
   Creecy CM, 2013, TISSUE ENG PT A, V19, P467, DOI 10.1089/ten.tea.2012.0091
   Daadi MM, 2010, STROKE, V41, P516, DOI 10.1161/STROKEAHA.109.573691
   DAHLSTRAND J, 1995, DEV BRAIN RES, V84, P109, DOI 10.1016/0165-3806(94)00162-S
   Delle Monache S, 2013, PLOS ONE, V8, P0, DOI 10.1371/journal.pone.0079309
   Dierick I, 2008, BRAIN, V131, P1217, DOI 10.1093/brain/awn029
   Eckhardt M, 2000, J NEUROSCI, V20, P5234, DOI 10.1523/JNEUROSCI.20-14-05234.2000
   Esfandiari E, 2014, IRAN J BASIC MED SCI, V17, P571
   FREDERIKSEN K, 1988, J NEUROSCI, V8, P1144
   George PM, 2017, BIOMATERIALS, V142, P31, DOI 10.1016/j.biomaterials.2017.07.020
   George PM, 2009, J BIOMED MATER RES A, V91A, P519, DOI 10.1002/jbm.a.32226
   George PM, 2005, BIOMATERIALS, V26, P3511, DOI 10.1016/j.biomaterials.2004.09.037
   Ghosh S, 2005, J CELL PHYSIOL, V204, P522, DOI 10.1002/jcp.20320
   Gorman AM, 2008, J CELL MOL MED, V12, P2263, DOI 10.1111/j.1582-4934.2008.00402.x
   Graham V, 2003, NEURON, V39, P749, DOI 10.1016/S0896-6273(03)00497-5
   Haston KM, 2016, ANNU REV PHARMACOL, V56, P489, DOI 10.1146/annurev-pharmtox-010715-103548
   Henderson CE, 1996, CURR OPIN NEUROBIOL, V6, P64, DOI 10.1016/S0959-4388(96)80010-9
   Heo C, 2011, BIOMATERIALS, V32, P19, DOI 10.1016/j.biomaterials.2010.08.095
   Hess R, 2012, BIOMATERIALS, V33, P8975, DOI 10.1016/j.biomaterials.2012.08.056
   Horie N, 2011, STEM CELLS, V29, P274, DOI 10.1002/stem.584
   Hronik-Tupaj M, 2011, BIOMED ENG ONLINE, V10, P0, DOI 10.1186/1475-925X-10-9
   Huang EJ, 2001, ANNU REV NEUROSCI, V24, P677, DOI 10.1146/annurev.neuro.24.1.677
   Huang JH, 2012, PLOS ONE, V7, P0, DOI 10.1371/journal.pone.0039526
   Huang JH, 2010, J BIOMED MATER RES A, V93A, P164, DOI 10.1002/jbm.a.32511
   Huang YJ, 2012, SMALL, V8, P2869, DOI 10.1002/smll.201200715
   Kabu S, 2015, J CONTROL RELEASE, V219, P141, DOI 10.1016/j.jconrel.2015.08.060
   Kappé G, 2003, CELL STRESS CHAPERON, V8, P53, DOI 10.1379/1466-1268(2003)8<53:THGECS>2.0.CO;2
   Kaur G, 2015, RSC ADV, V5, P37553, DOI 10.1039/c5ra01851j
   Kijima K, 2005, J HUM GENET, V50, P473, DOI 10.1007/s10038-005-0280-6
   Kim KM, 2010, J ORTHOP SPORT PHYS, V40, P383, DOI 10.2519/jospt.2010.3184
   Kotnik T, 2006, BIOPHYS J, V90, P480, DOI 10.1529/biophysj.105.070771
   Landry J, 1995, BIOCHEM CELL BIOL, V73, P703, DOI 10.1139/o95-078
   LaVan DA, 2003, ANGEW CHEM INT EDIT, V42, P1262, DOI 10.1002/anie.200390323
   Lepore AC, 2006, NEUROSCIENCE, V139, P513, DOI 10.1016/j.neuroscience.2005.12.043
   Li HW, 2009, BMC NEUROSCI, V10, P0, DOI 10.1186/1471-2202-10-122
   Li L, 2008, STEM CELLS, V26, P2193, DOI 10.1634/stemcells.2007-1022
   Liu CC, 2018, CELL PHYSIOL BIOCHEM, V46, P1525, DOI 10.1159/000489196
   Madl CM, 2017, NAT MATER, V16, P1233, DOI 10.1038/NMAT5020
   McMurtrey RJ, 2016, TISSUE ENG PART C-ME, V22, P221, DOI 10.1089/ten.TEC.2015.0375
   Menzies FM, 2015, NAT REV NEUROSCI, V16, P345, DOI 10.1038/nrn3961
   Mooney E, 2012, BIOMATERIALS, V33, P6132, DOI 10.1016/j.biomaterials.2012.05.032
   MORSHEAD CM, 1994, NEURON, V13, P1071, DOI 10.1016/0896-6273(94)90046-9
   Oh B, 2018, JOVE-J VIS EXP, V0, P0, DOI DOI 10.3791/57367
   Oikari LE, 2016, DATA BRIEF, V7, P206, DOI 10.1016/j.dib.2016.02.030
   Onorati M, 2014, NAT NEUROSCI, V17, P1804, DOI 10.1038/nn.3860
   Osumi N, 2001, TOHOKU J EXP MED, V193, P163, DOI 10.1620/tjem.193.163
   Pasca AM, 2015, NAT METHODS, V12, P671, DOI 10.1038/NMETH.3415
   PATEL N, 1982, J NEUROSCI, V2, P483
   Paternostro-Sluga T, 1999, CLIN ORTHOP RELAT R, V0, P166
   Machado AFP, 2012, CAN J PLAST SURG, V20, P237
   Pevny LH, 1998, DEVELOPMENT, V125, P1967
   Pires F, 2015, BBA-GEN SUBJECTS, V1850, P1158, DOI 10.1016/j.bbagen.2015.01.020
   Prabhakaran MP, 2011, J BIOSCI BIOENG, V112, P501, DOI 10.1016/j.jbiosc.2011.07.010
   REYNOLDS BA, 1992, SCIENCE, V255, P1707, DOI 10.1126/science.1553558
   Ribeiro AS, 2010, IFMBE PROC, V32, P422, DOI 10.1007/978-3-642-14998-6_107
   Sanzey M, 2015, PLOS ONE, V10, P0, DOI 10.1371/journal.pone.0123544
   Sato MJ, 2009, P NATL ACAD SCI USA, V106, P6667, DOI 10.1073/pnas.0809974106
   Schmid RS, 1999, J NEUROBIOL, V38, P542, DOI 10.1002/(SICI)1097-4695(199903)38:4<542::AID-NEU9>3.3.CO;2-T
   SEBERT ME, 1993, J NEUROSCI RES, V36, P357, DOI 10.1002/jnr.490360402
   Shi YC, 2012, NAT PROTOC, V7, P1836, DOI 10.1038/nprot.2012.116
   Shi YC, 2012, NAT NEUROSCI, V15, P477, DOI 10.1038/nn.3041
   Song JL, 2016, FRONT MOL NEUROSCI, V9, P0, DOI 10.3389/fnmol.2016.00117
   Song S, 2017, NEURAL REGEN RES, V12, P1976, DOI 10.4103/1673-5374.221151
   Srikanth P, 2014, J NEUROGENET, V28, P5, DOI 10.3109/01677063.2014.881358
   Srivastava AK, 2012, NEUROBIOL DIS, V47, P163, DOI 10.1016/j.nbd.2012.03.035
   Stewart E, 2015, TISSUE ENG PART C-ME, V21, P385, DOI 10.1089/ten.tec.2014.0338
   Sun S, 2006, BIOELECTROCHEMISTRY, V69, P133, DOI 10.1016/j.bioelechem.2005.11.007
   Suter DM, 2009, STEM CELLS, V27, P49, DOI 10.1634/stemcells.2008-0319
   Takahashi K, 2006, CELL, V126, P663, DOI 10.1016/j.cell.2006.07.024
   Trounson A, 2015, CELL STEM CELL, V17, P11, DOI 10.1016/j.stem.2015.06.007
   Tsai MT, 2009, J ORTHOP RES, V27, P1169, DOI 10.1002/jor.20862
   Venere M, 2012, DEVELOPMENT, V139, P3938, DOI 10.1242/dev.081133
   Volarevic V, 2018, INT J MED SCI, V15, P36, DOI 10.7150/ijms.21666
   Wan J, 2012, DEV CELL, V22, P334, DOI 10.1016/j.devcel.2011.11.020
   Webber DJ, 2007, REGEN MED, V2, P929, DOI 10.2217/17460751.2.6.929
   Weinhold B, 2005, J BIOL CHEM, V280, P42971, DOI 10.1074/jbc.M511097200
   Willand MP, 2015, EUR J TRANSL MYOL, V25, P243, DOI 10.4081/ejtm.2015.5243
   Xiang Y, 2014, NEURAL REGEN RES, V9, P243, DOI 10.4103/1673-5374.128215
   Yamada M, 2007, STEM CELLS, V25, P562, DOI 10.1634/stemcells.2006-0011
   Zhang JP, 2011, STEM CELL REV REP, V7, P987, DOI 10.1007/s12015-011-9247-5
   Zhao M, 1999, MOL BIOL CELL, V10, P1259, DOI 10.1091/mbc.10.4.1259
   Zhao M, 2004, J CELL SCI, V117, P397, DOI 10.1242/jcs.00868
   Zuccato C, 2009, NAT REV NEUROL, V5, P311, DOI 10.1038/nrneurol.2009.54
NR 95
TC 41
Z9 43
U1 0
U2 32
PU NATURE PORTFOLIO
PI BERLIN
PA HEIDELBERGER PLATZ 3, BERLIN, 14197, GERMANY
SN 2045-2322
EI 
J9 SCI REP-UK
JI Sci Rep
PD DEC 20
PY 2019
VL 9
IS 
BP 
EP 
DI 10.1038/s41598-019-56021-w
PG 12
WC Multidisciplinary Sciences
SC Science & Technology - Other Topics
GA KE9LZ
UT WOS:000508872700011
PM 31863072
DA 2025-07-17
ER

PT J
AU Porzionato, A
   Barbon, S
   Stocco, E
   Dalzoppo, D
   Contran, M
   De Rose, E
   Parnigotto, PP
   Macchi, V
   Grandi, C
   De Caro, R
AF Porzionato, Andrea
   Barbon, Silvia
   Stocco, Elena
   Dalzoppo, Daniele
   Contran, Martina
   De Rose, Enrico
   Parnigotto, Pier Paolo
   Macchi, Veronica
   Grandi, Claudio
   De Caro, Raffaele
TI Development of Oxidized Polyvinyl Alcohol-Based Nerve Conduits Coupled with the Ciliary Neurotrophic Factor
SO MATERIALS
LA English
DT Article
DE nerve conduits; polyvinyl alcohol; chemical oxidation; ciliary neurotrophic factor; functionalization; drug delivery; bioactive scaffolds; peripheral nerve injury; neural regeneration
ID mesenchymal stem-cells; guidance conduit; growth-factor; umbilical-cord; regeneration; scaffolds; hydrogel; perspectives; membranes; collagen
AB Functionalized synthetic conduits represent a promising strategy to enhance peripheral nerve regeneration by guiding axon growth while delivering therapeutic neurotrophic factors. In this work, hollow nerve conduits made of polyvinyl alcohol partially oxidized with bromine (OxPVA_Br-2) and potassium permanganate (OxPVA_KMnO4) were investigated for their structural/biological properties and ability to absorb/release the ciliary neurotrophic factor (CNTF). Chemical oxidation enhanced water uptake capacity of the polymer, with maximum swelling index of 60.5% +/- 2.5%, 71.3% +/- 3.6% and 19.5% +/- 4.0% for OxPVA_Br-2, OxPVA_KMnO4 and PVA, respectively. Accordingly, hydrogel porosity increased from 15.27% +/- 1.16% (PVA) to 62.71% +/- 8.63% (OxPVA_Br-2) or 77.50% +/- 3.39% (OxPVA_KMnO4) after oxidation. Besides proving that oxidized PVA conduits exhibited mechanical resistance and a suture holding ability, they did not exert a cytotoxic effect on SH-SY5Y and Schwann cells and biodegraded over time when subjected to enzymatic digestion, functionalization with CNTF was performed. Interestingly, higher amounts of neurotrophic factor were detected in the lumen of OxPVA_Br-2 (0.22 +/- 0.029 mu g) and OxPVA_KMnO4 (0.29 +/- 0.033 mu g) guides rather than PVA (0.11 +/- 0.021 mu g) tubular scaffolds. In conclusion, we defined a promising technology to obtain drug delivery conduits based on functionalizable oxidized PVA hydrogels.
C1 [Porzionato, Andrea; Barbon, Silvia; Stocco, Elena; Contran, Martina; De Rose, Enrico; Macchi, Veronica; De Caro, Raffaele] Univ Padua, Sect Human Anat, Dept Neurosci, Via A Gabelli 65, I-35121 Padua, Italy.
   [Porzionato, Andrea; Barbon, Silvia; Stocco, Elena; Macchi, Veronica; De Caro, Raffaele] Consorzio Ric Sanit CORIS, LifeLab, Via N Giustiniani 2, I-35128 Padua, Italy.
   [Dalzoppo, Daniele; Grandi, Claudio] Univ Padua, Dept Pharmaceut & Pharmacol Sci, Via F Marzolo 5, I-35128 Padua, Italy.
   [Parnigotto, Pier Paolo] Fdn Biol & Regenerat Med Tissue Engn & Signaling, I-35030 Padua, Italy.
C3 University of Padua; University of Padua
RP Barbon, S (corresponding author), Univ Padua, Sect Human Anat, Dept Neurosci, Via A Gabelli 65, I-35121 Padua, Italy.; Barbon, S (corresponding author), Consorzio Ric Sanit CORIS, LifeLab, Via N Giustiniani 2, I-35128 Padua, Italy.
EM andrea.porzionato@unipd.it; silvia.barbon@unipd.it; elena.stocco@gmail.com; dalzoppodaniele@gmail.com; martina.contran@gmail.com; enrico.derose@studenti.unipd.it; pierpaolo.parnigotto@unipd.it; veronica.macchi@unipd.it; claudio.grandi@unipd.it; raffaele.decaro@unipd.it
FU L.i.f.e.L.a.b. Program of the 'Consorzio per la Ricerca Sanitaria' (CORIS) of the Veneto Region, Italy [DGR1017]
CR Alhosseini SN, 2015, INT J POLYM MATER PO, V64, P474, DOI 10.1080/00914037.2014.977893
   Anand S, 2017, SCI REP-UK, V7, P0, DOI 10.1038/s41598-017-14331-x
   Barbon S, 2016, TOXICOL APPL PHARM, V309, P121, DOI 10.1016/j.taap.2016.09.001
   Black KA, 2015, TISSUE ENG PT A, V21, P1333, DOI 10.1089/ten.TEA.2014.0297
   Bliley JM, 2015, STEM CELL BIOLOGY AND TISSUE ENGINEERING IN DENTAL SCIENCES, V0, PP149, DOI 10.1016/B978-0-12-397157-9.00013-8
   Caseiro AR, 2015, PROCEDIA ENGINEER, V110, P106, DOI 10.1016/j.proeng.2015.07.016
   Chang YC, 2017, ACS APPL MATER INTER, V9, P37623, DOI 10.1021/acsami.7b12567
   Cui Y, 2014, BIOMATERIALS, V35, P7819, DOI 10.1016/j.biomaterials.2014.05.065
   Ding JX, 2019, PROG POLYM SCI, V90, P1, DOI 10.1016/j.progpolymsci.2019.01.002
   Dinis TM, 2015, J MECH BEHAV BIOMED, V41, P43, DOI 10.1016/j.jmbbm.2014.09.029
   Dinis TM, 2014, PLOS ONE, V9, P0, DOI 10.1371/journal.pone.0109770
   Doostmohammadi A, 2016, J NANOMED RES, V4, P00088, DOI 10.15406/jnmr.2016.04.00088
   Du J, 2018, BIOMATER SCI-UK, V6, P1299, DOI 10.1039/c8bm00260f
   Duregotti E, 2015, P NATL ACAD SCI USA, V112, PE497, DOI 10.1073/pnas.1417108112
   Farokhi M, 2017, INT MATER REV, V62, P367, DOI 10.1080/09506608.2016.1252551
   Feng XR, 2019, J CONTROL RELEASE, V302, P19, DOI 10.1016/j.jconrel.2019.03.020
   Gao ST, 2019, J MATER CHEM B, V7, P709, DOI 10.1039/c8tb02491j
   Gaudin R, 2016, BIOMED RES INT, V2016, P0, DOI 10.1155/2016/3856262
   Gnavi S, 2013, INT REV NEUROBIOL, V109, P1, DOI 10.1016/B978-0-12-420045-6.00001-8
   Gonçalves C, 2016, J BIOMED MATER RES A, V104, P1981, DOI 10.1002/jbm.a.35730
   Gupta NV, 2012, IRAN J PHARM RES, V11, P481
   Hassan CM, 2000, MACROMOLECULES, V33, P2472, DOI 10.1021/ma9907587
   Huang JF, 2010, NEUROL INDIA, V58, P384, DOI 10.4103/0028-3886.65810
   Ichihara S, 2008, INJURY, V39, PS29, DOI 10.1016/j.injury.2008.08.029
   Jenkins PM, 2015, NANOSCALE RES LETT, V10, P1, DOI 10.1186/s11671-015-0972-6
   Jiang X, 2010, EXP NEUROL, V223, P86, DOI 10.1016/j.expneurol.2009.09.009
   Klein S, 2016, MATERIALS, V9, P0, DOI 10.3390/ma9040219
   Konofaos P, 2013, J RECONSTR MICROSURG, V29, P149, DOI 10.1055/s-0032-1333316
   Labroo P, 2017, J NEURAL ENG, V14, P0, DOI 10.1088/1741-2552/aa867d
   Lackington WA, 2018, ACTA BIOMATER, V75, P115, DOI 10.1016/j.actbio.2018.06.014
   Li A, 2014, BIOMATERIALS, V35, P8780, DOI 10.1016/j.biomaterials.2014.06.049
   Ma FK, 2017, ACTA BIOMATER, V50, P188, DOI 10.1016/j.actbio.2016.11.064
   Marin S, 2018, PHARMACEUTICS, V10, P0, DOI 10.3390/pharmaceutics10040224
   Mohamadi F, 2018, ARTIF CELL NANOMED B, V46, P34, DOI 10.1080/21691401.2018.1451339
   Moskow J, 2019, BIOACT MATER, V4, P107, DOI 10.1016/j.bioactmat.2018.09.001
   Muheremu A, 2015, BIOMED RES INT, V2015, P0, DOI 10.1155/2015/237507
   Negro S, 2018, RNA, V24, P915, DOI 10.1261/rna.064816.117
   Oh SH, 2018, J BIOMED MATER RES A, V106, P52, DOI 10.1002/jbm.a.36216
   Pabari A, 2014, PLAST RECONSTR SURG, V133, P1420, DOI 10.1097/PRS.0000000000000226
   Pal K, 2009, DES MONOMERS POLYM, V12, P197, DOI 10.1163/156855509X436030
   Pal K, 2007, AAPS PHARMSCITECH, V8, P0, DOI 10.1208/pt080121
   Pasquin S, 2015, CYTOKINE GROWTH F R, V26, P507, DOI 10.1016/j.cytogfr.2015.07.007
   Porzionato A, 2018, INT J MOL SCI, V19, P0, DOI 10.3390/ijms19124117
   Qiu T, 2014, J BIOMED MATER RES A, V102, P3734, DOI 10.1002/jbm.a.35078
   Ribeiro J, 2017, J BIOMED MATER RES A, V105, P1267, DOI 10.1002/jbm.a.35998
   Ribeiro J, 2015, WORLD J STEM CELLS, V7, P956, DOI 10.4252/wjsc.v7.i6.956
   Ribeiro J, 2013, INT REV NEUROBIOL, V108, P79, DOI 10.1016/B978-0-12-410499-0.00004-6
   Sabongi RG, 2015, NEURAL REGEN RES, V10, P529, DOI 10.4103/1673-5374.155428
   Schmidt CE, 2003, ANNU REV BIOMED ENG, V5, P293, DOI 10.1146/annurev.bioeng.5.011303.120731
   Shalaby SM, 2017, INT J BIOCHEM CELL B, V86, P67, DOI 10.1016/j.biocel.2017.03.002
   Shen H, 2010, J BIOMED MATER RES B, V95B, P161, DOI 10.1002/jbm.b.31696
   Shokrgozar MA, 2011, J BIOMED NANOTECHNOL, V7, P276, DOI 10.1166/jbn.2011.1284
   Silva JB, 2017, HAND SURG REHABIL, V36, P71, DOI 10.1016/j.hansur.2016.10.212
   Sivak WN, 2017, J TISSUE ENG REGEN M, V11, P733, DOI 10.1002/term.1970
   Stocco E, 2018, SCI REP-UK, V8, P0, DOI 10.1038/s41598-017-19058-3
   Stocco E, 2017, J TISSUE ENG REGEN M, V11, P2060, DOI 10.1002/term.2101
   Stocco E, 2014, BIOMED RES INT, V2014, P0, DOI 10.1155/2014/762189
   Tan A, 2012, J CONTROL RELEASE, V163, P342, DOI 10.1016/j.jconrel.2012.08.009
   Tolosa L, 2015, METHODS MOL BIOL, V1250, P333, DOI 10.1007/978-1-4939-2074-7_26
   Tos P, 2000, MICROSURG, V20, P65, DOI 10.1002/(SICI)1098-2752(2000)20:2<65::AID-MICR4>3.0.CO;2-4
   Whitehead TJ, 2018, J BIOMED MATER RES A, V106, P17, DOI 10.1002/jbm.a.36204
   Wittmer CR, 2011, ADV FUNCT MATER, V21, P4232, DOI 10.1002/adfm.201100755
   Wu H, 2018, J MECH BEHAV BIOMED, V77, P671, DOI 10.1016/j.jmbbm.2017.10.031
   Yan QJ, 2012, BIOMED ENG ONLINE, V11, P0, DOI 10.1186/1475-925X-11-36
   Yao MZ, 2016, CHEM-BIOL INTERACT, V250, P47, DOI 10.1016/j.cbi.2016.03.013
   Yao Y, 2018, J BIOMED MATER RES B, V106, P2131, DOI 10.1002/jbm.b.34020
   Zhang PX, 2019, NEURAL REGEN RES, V14, P51, DOI 10.4103/1673-5374.243701
   Zhang W, 2017, BIOMATERIALS, V142, P90, DOI 10.1016/j.biomaterials.2017.06.024
NR 68
TC 25
Z9 25
U1 0
U2 17
PU MDPI
PI BASEL
PA ST ALBAN-ANLAGE 66, CH-4052 BASEL, SWITZERLAND
SN 1996-1944
EI 
J9 MATERIALS
JI Materials
PD JUN 2
PY 2019
VL 12
IS 12
BP 
EP 
DI 10.3390/ma12121996
PG 18
WC Chemistry, Physical; Materials Science, Multidisciplinary; Metallurgy & Metallurgical Engineering; Physics, Applied; Physics, Condensed Matter
SC Chemistry; Materials Science; Metallurgy & Metallurgical Engineering; Physics
GA IG4FL
UT WOS:000473759400115
PM 31234386
DA 2025-07-17
ER

PT J
AU Usal, TD
   Yucel, D
   Hasirci, V
AF Usal, Tugba Dursun
   Yucel, Deniz
   Hasirci, Vasif
TI A novel GeIMA-pHEMA hydrogel nerve guide for the treatment of peripheral nerve damages
SO INTERNATIONAL JOURNAL OF BIOLOGICAL MACROMOLECULES
LA English
DT Article
ID schwann-cells; mechanical-property; regeneration; differentiation; fabrication; conduits; injury
AB Damage to the nervous system due to age, diseases or trauma may inhibit signal transfer along the nervous system. Nerve guides are used to treat these injuries by bridging the proximal and the distal end together. The design of the guide is very important for the reconnection of the severed axons. Methacrylated gelatin-poly(2-hydroxyethylmethacrylate) (GeIMA-pHEMA) hydrogel was produced as the outer part of the nerve guide. pHEMA was added in various amounts into GeIMA and increased the mechanical strength which is needed for the suturability of the guide. Porosity (15-70%), pore size (10-35 mu m), water content (42-92%), and mechanical strength (65-710 kPa) of GeIMA-pHEMA hydrogels were found to be suitable for nerve tissue engineering applications. Schwann cells attached and proliferated on GeIMA, GeIMA-pHEMA (5:5), and pHEMA hydrogels. Providing guidance is very important in the development of a nerve guide due to the anisotropic nature of the nerve tissue. Therefore, gelatin-poly(3-hydroxybutyrate-co-3-hydroxyvalerate) (PHBV) aligned fiber mats were used inside of the nerve guide. High degree of alignment with low deviation (r) of this mats provided PC12 cell alignment throughout the fibers. Combination of GeIMA-pHEMA (5:5) hydrogel and gelatin-PHBV aligned mat would provide an ideal nerve guide for the treatment of peripheral nerve damages. (C) 2018 Published by Elsevier B.V.
C1 [Usal, Tugba Dursun; Yucel, Deniz; Hasirci, Vasif] METU, BIOMATEN, Ctr Excellence Biomat & Tissue Engn, Ankara, Turkey.
   [Usal, Tugba Dursun; Hasirci, Vasif] METU, Dept Biotechnol, Ankara, Turkey.
   [Usal, Tugba Dursun; Hasirci, Vasif] METU, Dept Biol Sci, Ankara, Turkey.
   [Yucel, Deniz; Hasirci, Vasif] Acibadem Mehmet Ali Aydinlar Univ, Sch Med, Dept Histol & Embryol, Istanbul, Turkey.
C3 Middle East Technical University; Middle East Technical University; Middle East Technical University; Acibadem University
RP Hasirci, V (corresponding author), Acibadem Mehmet Ali Aydinlar Univ, Sch Med, Dept Histol & Embryol, Istanbul, Turkey.
EM vhasirci@acibadem.edu.tr
FU METU [BAP 07.02.2012-101]; METU CoE in Biomaterials and Tissue Engineering (BIOMATEN); Ministry of Development of Turkey [BAP 01.08.DPT.2003K120920-20]; Scientific and Technological Research Council of Turkey (2205 BIDEP-TUBITAK Fellowship)
CR Almeida JF, 2011, INT J BIOL MACROMOL, V49, P948, DOI 10.1016/j.ijbiomac.2011.08.010
   Arslantunali D, 2014, MED DEVICES-EVID RES, V7, P405, DOI 10.2147/MDER.S59124
   Arslantunali D, 2014, J BIOMED MATER RES A, V102, P828, DOI 10.1002/jbm.a.34727
   Badami AS, 2006, BIOMATERIALS, V27, P596, DOI 10.1016/j.biomaterials.2005.05.084
   Bell JHA, 2012, TISSUE ENG PART B-RE, V18, P116, DOI 10.1089/ten.TEB.2011.0498
   Borschel GH, 2003, J SURG RES, V114, P133, DOI 10.1016/S0022-4804(03)00255-5
   Brinkman WT, 2003, BIOMACROMOLECULES, V4, P890, DOI 10.1021/bm0257412
   Ciardelli G, 2005, BIOMACROMOLECULES, V6, P1961, DOI 10.1021/bm0500805
   [Дурсун Усал ТDursun Usal Tugba], 2018, ЖУРНАЛ СИБИРСКОГО ФЕДЕРАЛЬНОГО УНИВЕРСИТЕТА. СЕРИЯ: БИОЛОГИЯ ZHURNAL SIBIRSKOGO FEDERALNOGO UNIVERSITETA. SERIYA: BIOLOGIYA, V11, P119, DOI 10.17516/1997-1389-0054
   Frantz C, 2010, J CELL SCI, V123, P4195, DOI 10.1242/jcs.023820
   Ghaznavi AM, 2011, ANN PLAS SURG, V66, P273, DOI 10.1097/SAP.0b013e3181e6cff7
   Grinsell D, 2014, BIOMED RES INT, V2014, P0, DOI 10.1155/2014/698256
   Gu XS, 2014, BIOMATERIALS, V35, P6143, DOI 10.1016/j.biomaterials.2014.04.064
   Guo Q, 2018, J BIOMED MATER RES B, V106, P787, DOI 10.1002/jbm.b.33890
   Jessen KR, 2016, J PHYSIOL-LONDON, V594, P3521, DOI 10.1113/JP270874
   Lee SJ, 2017, TISSUE ENG PT A, V23, P491, DOI 10.1089/ten.tea.2016.0353
   Lee YS, 2011, POLYMERS-BASEL, V3, P413, DOI 10.3390/polym3010413
   Levi AD, 2016, CELL TRANSPLANT, V25, P1395, DOI 10.3727/096368915X690198
   Li XW, 2005, BIOMATERIALS, V26, P7002, DOI 10.1016/j.biomaterials.2005.05.094
   Loh QL, 2013, TISSUE ENG PART B-RE, V19, P485, DOI 10.1089/ten.teb.2012.0437
   Meng W, 2008, J MATER SCI-MATER M, V19, P2799, DOI 10.1007/s10856-007-3356-3
   Menorca RMG, 2013, HAND CLIN, V29, P317, DOI 10.1016/j.hcl.2013.04.002
   Meyer C, 2016, CELL TRANSPLANT, V25, P159, DOI 10.3727/096368915X688010
   Miguez-Pacheco V, 2015, ACTA BIOMATER, V13, P1, DOI 10.1016/j.actbio.2014.11.004
   Mobini S, 2017, CURR OPIN BIOMED ENG, V4, P134, DOI 10.1016/j.cobme.2017.10.010
   Nectow AR, 2012, TISSUE ENG PART B-RE, V18, P40, DOI 10.1089/ten.teb.2011.0240
   Nichol JW, 2010, BIOMATERIALS, V31, P5536, DOI 10.1016/j.biomaterials.2010.03.064
   OBrien J, 2000, EUR J BIOCHEM, V267, P5421, DOI 10.1046/j.1432-1327.2000.01606.x
   Ortuño-Lizarán I, 2016, BIOFABRICATION, V8, P0, DOI 10.1088/1758-5090/8/4/045011
   Pateman CJ, 2015, BIOMATERIALS, V49, P77, DOI 10.1016/j.biomaterials.2015.01.055
   Salih V, 2009, WOODHEAD PUBL MATER, V0, PP185, DOI 10.1533/9781845695477.2.185
   Schuh CMAP, 2014, CELLS TISSUES ORGANS, V200, P287, DOI 10.1159/000437091
   Tao J, 2017, SCI REP-UK, V7, P0, DOI 10.1038/srep46038
   van Neerven SGA, 2017, J TISSUE ENG REGEN M, V11, P3349, DOI 10.1002/term.2248
   Wu YB, 2016, BIOMATERIALS, V87, P18, DOI 10.1016/j.biomaterials.2016.02.010
   Yan L, 2016, ACS APPL MATER INTER, V8, P6834, DOI 10.1021/acsami.5b12843
   Yucel D, 2010, BIOMATERIALS, V31, P1596, DOI 10.1016/j.biomaterials.2009.11.013
   Zadegan SA, 2015, FRONT SURG, V2, P0, DOI 10.3389/fsurg.2015.00012
NR 38
TC 76
Z9 79
U1 0
U2 61
PU ELSEVIER SCIENCE BV
PI AMSTERDAM
PA PO BOX 211, 1000 AE AMSTERDAM, NETHERLANDS
SN 0141-8130
EI 1879-0003
J9 INT J BIOL MACROMOL
JI Int. J. Biol. Macromol.
PD JAN 15
PY 2019
VL 121
IS 
BP 699
EP 706
DI 10.1016/j.ijbiomac.2018.10.060
PG 8
WC Biochemistry & Molecular Biology; Chemistry, Applied; Polymer Science
SC Biochemistry & Molecular Biology; Chemistry; Polymer Science
GA HD2NA
UT WOS:000452346100080
DA 2025-07-17
ER

PT J
AU Faroni, A
   Workman, VL
   Saiani, A
   Reid, AJ
AF Faroni, Alessandro
   Workman, Victoria L.
   Saiani, Alberto
   Reid, Adam J.
TI Self-Assembling Peptide Hydrogel Matrices Improve the Neurotrophic Potential of Human Adipose-Derived Stem Cells
SO ADVANCED HEALTHCARE MATERIALS
LA English
DT Article
DE bioengineered nerve grafts; cell-biomaterial interactions; peripheral nerve regeneration; self-assembling peptide hydrogels; stem cell therapy
ID in-vitro evaluation; schwann-cells; biological-materials; neurite outgrowth; c-jun; differentiation; strategy; scaffolds; injury; rigidity
AB Despite advances in microsurgical techniques, treatment options to restore prior function following peripheral nerve injury remain unavailable, and autologous nerve grafting remains the therapy of choice. Recent experimental work has focused on the development of artificial constructs incorporating smart biomaterials and stem cells, aspiring to match/improve the outcomes of nerve autografting. Chemically stimulated human adipose-derived stem cells (dhASC) can improve nerve regeneration outcomes; however, these properties are lost when chemical stimulation is withdrawn, and survival rate upon transplantation is low. It is hypothesized that interactions with synthetic hydrogel matrices could maintain and improve neurotrophic characteristics of dhASC. dhASC are cultured on PeptiGel-Alpha 1 and PeptiGel-Alpha 2 self-assembling peptide hydrogels, showing comparable viability to collagen I control gels. Culturing dhASC on Alpha 1 and Alpha 2 substrates allow the maintenance of neurotrophic features, such as the expression of growth factors and neuroglial markers. Both Alpha 1 and Alpha 2 substrates are suitable for the culture of peripheral sensory neurons, permitting sprouting of neuronal extensions without the need of biological extracellular matrices, and preserving neuronal function. PeptiGel substrates loaded with hdASC are proposed as promising candidates for the development of tissue engineering therapies for the repair of peripheral nerve injuries.
C1 [Faroni, Alessandro; Reid, Adam J.] Univ Manchester, Blond McIndoe Labs, Div Cell Matrix Biol & Regenerat Med, Sch Biol Sci,Fac Biol Med & Hlth,Manchester Acad, Manchester M13 9PL, Lancs, England.
   [Workman, Victoria L.; Saiani, Alberto] Univ Manchester, Sch Mat, Manchester M13 9PL, Lancs, England.
   [Workman, Victoria L.; Saiani, Alberto] Univ Manchester, Manchester Inst Biotechnol, Fac Sci & Engn, Manchester M13 9PL, Lancs, England.
   [Reid, Adam J.] Manchester Univ NHS Fdn Trust, Wythenshawe Hosp, Dept Plast Surg & Burns, Manchester Acad Hlth Sci Ctr, Manchester M23 9LT, Lancs, England.
C3 University of Manchester; University of Manchester; University of Manchester; Wythenshawe Hospital NHS Foundation Trust; Wythenshawe Hospital; Manchester University NHS Foundation Trust; University of Manchester
RP Faroni, A (corresponding author), Univ Manchester, Blond McIndoe Labs, Div Cell Matrix Biol & Regenerat Med, Sch Biol Sci,Fac Biol Med & Hlth,Manchester Acad, Manchester M13 9PL, Lancs, England.
EM alessandro.faroni@manchester.ac.uk
FU Hargreaves and Ball Trust; Academy of Medical Sciences [AMS-SGCL7-Reid]; Manchester Regenerative Medicine Network (MaRMN); Engineering and Physical Sciences Research Council (EPSRC) [EP/K016210/1]; Wellcome Trust; EPSRC [EP/K016210/1] Funding Source: UKRI; Academy of Medical Sciences (AMS) [AMS-SGCL7-Reid] Funding Source: researchfish; Engineering and Physical Sciences Research Council [EP/K016210/1] Funding Source: researchfish; National Institute for Health Research [II-LA-0313-20003] Funding Source: researchfish; National Institutes of Health Research (NIHR) [II-LA-0313-20003] Funding Source: National Institutes of Health Research (NIHR)
CR Arthur-Farraj PJ, 2012, NEURON, V75, P633, DOI 10.1016/j.neuron.2012.06.021
   Bell JHA, 2012, TISSUE ENG PART B-RE, V18, P116, DOI 10.1089/ten.TEB.2011.0498
   Bott K, 2010, BIOMATERIALS, V31, P8454, DOI 10.1016/j.biomaterials.2010.07.046
   Burgess KA, 2017, BIOTECHNIQUES, V63, P253, DOI 10.2144/000114617
   Caliari SR, 2016, NAT METHODS, V13, P405, DOI 10.1038/nmeth.3839
   Castells-Sala C, 2016, TISSUE ENG PART C-ME, V22, P113, DOI 10.1089/ten.tec.2015.0270
   Chen WH, 2013, PLOS ONE, V8, P0, DOI 10.1371/journal.pone.0083394
   Ching RC, 2018, STEM CELL RES THER, V9, P0, DOI 10.1186/s13287-018-1017-8
   de Luca AC, 2018, J TISSUE ENG REGEN M, V12, P676, DOI 10.1002/term.2486
   de Luca AC, 2016, J TISSUE ENG REGEN M, V10, P647, DOI 10.1002/term.1804
   di Summa PG, 2011, NEUROSCIENCE, V181, P278, DOI 10.1016/j.neuroscience.2011.02.052
   di Summa PG, 2010, J PLAST RECONSTR AES, V63, P1544, DOI 10.1016/j.bjps.2009.09.012
   di Summa PG, 2014, NEUROSCI LETT, V572, P26, DOI 10.1016/j.neulet.2014.04.029
   Heo DN, 2018, TISSUE ENG PT A, V24, P537, DOI 10.1089/ten.tea.2017.0150
   Engler AJ, 2006, CELL, V126, P677, DOI 10.1016/j.cell.2006.06.044
   Erba P, 2010, J PLAST RECONSTR AES, V63, PE811, DOI 10.1016/j.bjps.2010.08.013
   Faroni A, 2013, CELL DEATH DIS, V4, P0, DOI 10.1038/cddis.2013.268
   Faroni A, 2016, EUR J NEUROSCI, V43, P417, DOI 10.1111/ejn.13055
   Faroni A, 2015, ADV DRUG DELIVER REV, V82-83, P160, DOI 10.1016/j.addr.2014.11.010
   Faroni A, 2014, NEURAL REGEN RES, V9, P1341, DOI 10.4103/1673-5374.137585
   Faroni A, 2013, INT REV NEUROBIOL, V108, P121, DOI 10.1016/B978-0-12-410499-0.00005-8
   Fazal SV, 2017, J NEUROSCI, V37, P12297, DOI 10.1523/JNEUROSCI.0986-17.2017
   Gao J, 2017, BIOMACROMOLECULES, V18, P826, DOI 10.1021/acs.biomac.6b01693
   Gardiner NJ, 2007, MOL CELL NEUROSCI, V35, P249, DOI 10.1016/j.mcn.2007.02.020
   Gelain F, 2011, ACS NANO, V5, P1845, DOI 10.1021/nn102663a
   He B, 2014, NEURAL REGEN RES, V9, P661, DOI 10.4103/1673-5374.130094
   Hoffman AS, 2002, ADV DRUG DELIVER REV, V54, P3, DOI 10.1016/j.addr.2012.09.010
   Hu Y, 2016, SCI REP-UK, V6, P0, DOI 10.1038/srep32184
   Ide C, 1996, NEUROSCI RES, V25, P101
   Jessen KR, 2005, NAT REV NEUROSCI, V6, P671, DOI 10.1038/nrn1746
   Jessen KR, 2019, GLIA, V67, P421, DOI 10.1002/glia.23532
   Jiang L, 2008, NEUROREPORT, V19, P1015, DOI 10.1097/WNR.0b013e3283040efc
   Jones S, 2016, INT J MOL SCI, V17, P0, DOI 10.3390/ijms17091494
   Kaewkhaw R, 2011, GLIA, V59, P734, DOI 10.1002/glia.21145
   Khan F, 2018, INT J MOL SCI, V19, P0, DOI 10.3390/ijms19010017
   Kim JH, 2017, J TISSUE ENG REGEN M, V11, P2816, DOI 10.1002/term.2181
   Kingham PJ, 2014, STEM CELLS DEV, V23, P741, DOI 10.1089/scd.2013.0396
   Koss KM, 2016, ACTA BIOMATER, V44, P2, DOI 10.1016/j.actbio.2016.08.026
   Kumar D, 2017, ADV FUNCT MATER, V27, P0, DOI 10.1002/adfm.201702424
   Leipzig ND, 2009, BIOMATERIALS, V30, P6867, DOI 10.1016/j.biomaterials.2009.09.002
   Ligorio C, 2019, ACTA BIOMATER, V92, P92, DOI 10.1016/j.actbio.2019.05.004
   Liu X, 2013, ACTA BIOMATER, V9, P6798, DOI 10.1016/j.actbio.2013.01.027
   Liu XF, 2017, ACS APPL MATER INTER, V9, P14677, DOI 10.1021/acsami.7b02072
   Lo CM, 2000, BIOPHYS J, V79, P144, DOI 10.1016/S0006-3495(00)76279-5
   Luo J, 2013, CELL DEATH DIS, V4, P0, DOI 10.1038/cddis.2013.343
   Madl CM, 2018, NATURE, V557, P335, DOI 10.1038/s41586-018-0089-z
   Magaz A, 2018, ADV HEALTHC MATER, V7, P0, DOI 10.1002/adhm.201800308
   Markey A, 2017, J PEPT SCI, V23, P148, DOI 10.1002/psc.2940
   McGrath AM, 2010, BRAIN RES BULL, V83, P207, DOI 10.1016/j.brainresbull.2010.07.001
   Mirsky R, 1999, BRAIN PATHOL, V9, P293
   Mobasseri A, 2015, TISSUE ENG PT A, V21, P1152, DOI 10.1089/ten.tea.2014.0266
   Mortimer AE, 2017, STEM CELLS INT, V2017, P0, DOI 10.1155/2017/1479137
   Nune M, 2016, MAT SCI ENG C-MATER, V62, P329, DOI 10.1016/j.msec.2016.01.057
   Nune M, 2013, CURR PROTEIN PEPT SC, V14, P70, DOI 10.2174/1389203711314010010
   Peyton SR, 2005, J CELL PHYSIOL, V204, P198, DOI 10.1002/jcp.20274
   Schneider GB, 2004, BIOMATERIALS, V25, P3023, DOI 10.1016/j.biomaterials.2003.09.084
   Sullivan R, 2016, INT J MOL SCI, V17, P0, DOI 10.3390/ijms17122101
   Sun YQ, 2016, ACS APPL MATER INTER, V8, P2348, DOI 10.1021/acsami.5b11473
   Thorsén F, 2012, J PLAST SURG HAND SU, V46, P184, DOI 10.3109/2000656X.2012.676554
   Tibbitt MW, 2009, BIOTECHNOL BIOENG, V103, P655, DOI 10.1002/bit.22361
   Tohill M, 2004, BIOTECHNOL APPL BIOC, V40, P17, DOI 10.1042/BA20030173
   Tomita K, 2013, NEUROSCIENCE, V236, P55, DOI 10.1016/j.neuroscience.2012.12.066
   Tomita K, 2012, J NEUROSCI RES, V90, P1392, DOI 10.1002/jnr.23002
   Tse KH, 2010, J BIOMED MATER RES A, V95A, P701, DOI 10.1002/jbm.a.32889
   Ulijn RV, 2008, CHEM SOC REV, V37, P664, DOI 10.1039/b609047h
   Walsh S, 2009, NEUROSURG FOCUS, V26, P0, DOI 10.3171/FOC.2009.26.2.E2
   Walsh SK, 2012, STEM CELL RES, V8, P226, DOI 10.1016/j.scr.2011.11.004
   Xing DX, 2017, INT J MOL SCI, V18, P0, DOI 10.3390/ijms18020234
   Xu YF, 2008, BRAIN RES, V1239, P49, DOI 10.1016/j.brainres.2008.08.088
   Yan CQ, 2010, CHEM SOC REV, V39, P3528, DOI 10.1039/b919449p
   Yang HF, 2018, J CELL PHYSIOL, V233, P9458, DOI 10.1002/jcp.26838
   Zhang N, 2016, NEURAL REGEN RES, V11, P717, DOI 10.4103/1673-5374.182687
   Zhang SG, 2002, CURR OPIN CHEM BIOL, V6, P865, DOI 10.1016/S1367-5931(02)00391-5
   Zhang SG, 2002, BIOTECHNOL ADV, V20, P321, DOI 10.1016/S0734-9750(02)00026-5
NR 74
TC 39
Z9 42
U1 1
U2 42
PU WILEY
PI HOBOKEN
PA 111 RIVER ST, HOBOKEN 07030-5774, NJ USA
SN 2192-2640
EI 2192-2659
J9 ADV HEALTHC MATER
JI Adv. Healthc. Mater.
PD SEP 5
PY 2019
VL 8
IS 17
BP 
EP 
DI 10.1002/adhm.201900410
PG 15
WC Engineering, Biomedical; Nanoscience & Nanotechnology; Materials Science, Biomaterials
SC Engineering; Science & Technology - Other Topics; Materials Science
GA JN2VB
UT WOS:000496757500003
PM 31348622
DA 2025-07-17
ER

PT J
AU Ai, A
   Behforouz, A
   Ehterami, A
   Sadeghvaziri, N
   Jalali, S
   Farzamfar, S
   Yousefbeigi, A
   Ai, A
   Goodarzi, A
   Salehi, M
   Ai, J
AF Ai, Armin
   Behforouz, Aria
   Ehterami, Arian
   Sadeghvaziri, Nooshin
   Jalali, Samar
   Farzamfar, Saeed
   Yousefbeigi, Aylar
   Ai, Arman
   Goodarzi, Arash
   Salehi, Majid
   Ai, Jafar
TI Sciatic nerve regeneration with collagen type I hydrogel containing chitosan nanoparticle loaded by insulin
SO INTERNATIONAL JOURNAL OF POLYMERIC MATERIALS AND POLYMERIC BIOMATERIALS
LA English
DT Article
DE Chitosan (CS); collagen type I; hydrogel; nanoparticle; peripheral nerve regeneration
ID growth-factor-i; scaffolds; cells; systems; tendon
AB The current study was conducted to promote the extent of peripheral nerve regeneration using a collagen type I hydrogel containing chitosan nanoparticle loaded by insulin. The developed hydrogel increased the proliferation rate of Schwann cells as shown by tetrazolium salt-based assay. For functional analysis, the hydrogel was administrated in the sciatic nerve crush injury of Wistar rats. The results of the sciatic functional index, hot plate latency, compound muscle action potential amplitude and weight-loss percentage of the wet gastrocnemius muscle, indicated that the prepared hydrogel could be considered as a potential material for peripheral nerve regeneration. [GRAPHICS] .
C1 [Ai, Armin; Behforouz, Aria; Sadeghvaziri, Nooshin; Jalali, Samar; Yousefbeigi, Aylar] Univ Tehran Med Sci, Fac Dent, Sci Res Ctr, Tehran, Iran.
   [Ehterami, Arian] Islamic Azad Univ, Dept Mech & Aerosp Engn, Sci & Res Branch, Tehran, Iran.
   [Farzamfar, Saeed; Goodarzi, Arash; Ai, Jafar] Univ Tehran Med Sci, Sch Adv Technol Med, Dept Tissue Engn & Appl Cell Sci, Tehran, Iran.
   [Ai, Arman] Univ Tehran Med Sci, Sch Med, Tehran, Iran.
   [Salehi, Majid] Shahroud Univ Med Sci, Sch Med, Dept Tissue Engn, Shahroud, Iran.
   [Salehi, Majid] Shahroud Univ Med Sci, Tissue Engn & Stem Cells Res Ctr, Shahroud, Iran.
C3 Tehran University of Medical Sciences; Islamic Azad University; Tehran University of Medical Sciences; Tehran University of Medical Sciences; Shahroud University Medical Sciences; Shahroud University Medical Sciences
RP Ai, J (corresponding author), Univ Tehran Med Sci, Sch Adv Technol Med, Dept Tissue Engn & Appl Cell Sci, Tehran, Iran.; Salehi, M (corresponding author), Shahroud Univ Med Sci, Sch Med, Dept Tissue Engn, Shahroud, Iran.
EM msalehi.te1392@gmail.com; jafar_ai@tums.ac.ir
CR Alberti KA, 2014, BIOMATERIALS, V35, P3551, DOI 10.1016/j.biomaterials.2013.12.082
   Apfel SC, 1999, AM J MED, V107, P34
   BAIN JR, 1989, PLAST RECONSTR SURG, V83, P129, DOI 10.1097/00006534-198901000-00024
   Beer GM, 2001, J RECONSTR MICROSURG, V17, P531, DOI 10.1055/s-2001-17755
   Carballo-Molina OA, 2015, FRONT CELL NEUROSCI, V9, P0, DOI 10.3389/fncel.2015.00013
   Chandran V, 2016, NEURON, V89, P956, DOI 10.1016/j.neuron.2016.01.034
   DUCATMAN BS, 1986, CANCER-AM CANCER SOC, V57, P2006, DOI 10.1002/1097-0142(19860515)57:10<2006::AID-CNCR2820571022>3.0.CO;2-6
   Ehterami A, 2018, INT J BIOL MACROMOL, V117, P601, DOI 10.1016/j.ijbiomac.2018.05.184
   Farzamfar S, 2018, CELLULOSE, V25, P1229, DOI 10.1007/s10570-017-1632-z
   Besson JCF, 2017, INJURY, V48, P2417, DOI 10.1016/j.injury.2017.08.046
   Gasparini L, 2002, TRENDS PHARMACOL SCI, V23, P288, DOI 10.1016/S0165-6147(02)02037-0
   Goto E, 2010, J BIOSCI BIOENG, V109, P512, DOI 10.1016/j.jbiosc.2009.11.002
   Grenha A, 2007, EUR J PHARM SCI, V31, P73, DOI 10.1016/j.ejps.2007.02.008
   Gu Y, 2014, BIOMATERIALS, V35, P2253, DOI 10.1016/j.biomaterials.2013.11.087
   Hadjipanayi E, 2009, J TISSUE ENG REGEN M, V3, P77, DOI 10.1002/term.136
   Ichihara S, 2008, INJURY, V39, PS29, DOI 10.1016/j.injury.2008.08.029
   Issa Mohamed M, 2005, DRUG DISCOV TODAY TECHNOL, V2, P1, DOI 10.1016/j.ddtec.2005.05.008
   KANJE M, 1989, BRAIN RES, V486, P396, DOI 10.1016/0006-8993(89)90531-3
   Labrador RO, 1998, EXP NEUROL, V149, P243, DOI 10.1006/exnr.1997.6650
   Liu QQ, 2016, RSC ADV, V6, P7683, DOI 10.1039/c5ra22054h
   LONGO FM, 1984, BRAIN RES, V309, P105, DOI 10.1016/0006-8993(84)91014-X
   Navarro X, 2007, PROG NEUROBIOL, V82, P163, DOI 10.1016/j.pneurobio.2007.06.005
   OBrien FJ, 2005, BIOMATERIALS, V26, P433, DOI 10.1016/j.biomaterials.2004.02.052
   Rauskolb S, 2017, NEUROBIOL DIS, V97, P103, DOI 10.1016/j.nbd.2016.04.007
   Rosenberg SS, 2011, CSH PERSPECT BIOL, V3, P0, DOI 10.1101/cshperspect.a004259
   Salehi M, 2018, J PHYSIOL SCI, V68, P579, DOI 10.1007/s12576-017-0564-6
   Salehi M, 2018, J BIOMED MATER RES B, V106, P1463, DOI 10.1002/jbm.b.33952
   Santana BP, 2015, MICROSC RES TECHNIQ, V78, P553, DOI 10.1002/jemt.22508
   Silva JB, 2017, HAND SURG REHABIL, V36, P71, DOI 10.1016/j.hansur.2016.10.212
   Stewart HJS, 1996, EUR J NEUROSCI, V8, P553, DOI 10.1111/j.1460-9568.1996.tb01240.x
   Susuki K, 2016, J PHYSIOL SCI, V66, P99, DOI 10.1007/s12576-015-0413-4
   Syroid DE, 1999, J NEUROSCI, V19, P2059
   Tajdaran K, 2016, ACTA BIOMATER, V29, P62, DOI 10.1016/j.actbio.2015.10.001
   Techatanawat S, 2011, ASIAN BIOMED, V5, P787, DOI 10.5372/1905-7415.0506.111
   Tos P, 2009, INT REV NEUROBIOL, V87, P281, DOI 10.1016/S0074-7742(09)87014-1
   Wallace DG, 2003, ADV DRUG DELIVER REV, V55, P1631, DOI 10.1016/j.addr.2003.08.004
   Xing RT, 2016, ADV MATER, V28, P3669, DOI 10.1002/adma.201600284
   Xu XY, 2003, BIOMATERIALS, V24, P2405, DOI 10.1016/S0142-9612(03)00109-1
   Yang SF, 2001, TISSUE ENG, V7, P679, DOI 10.1089/107632701753337645
   Yao L, 2010, BIOMATERIALS, V31, P5789, DOI 10.1016/j.biomaterials.2010.03.081
   Yoshii S, 2002, BRAIN RES, V949, P202, DOI 10.1016/S0006-8993(02)03149-9
   Yu TY, 2017, AM J TRANSL RES, V9, P4682
NR 42
TC 29
Z9 29
U1 1
U2 88
PU TAYLOR & FRANCIS AS
PI OSLO
PA KARL JOHANS GATE 5, NO-0154 OSLO, NORWAY
SN 0091-4037
EI 1563-535X
J9 INT J POLYM MATER PO
JI Int. J. Polym. Mater. Polym. Biomat.
PD DEC 12
PY 2019
VL 68
IS 18
BP 1133
EP 1141
DI 10.1080/00914037.2018.1534114
PG 9
WC Materials Science, Biomaterials; Polymer Science
SC Materials Science; Polymer Science
GA IU5KE
UT WOS:000483625100006
DA 2025-07-17
ER

PT J
AU Rao, F
   Yuan, ZP
   Li, M
   Yu, F
   Fang, XX
   Jiang, BG
   Wen, YQ
   Zhang, PX
AF Rao, Feng
   Yuan, Zhipeng
   Li, Ming
   Yu, Fei
   Fang, Xingxing
   Jiang, Baoguo
   Wen, Yongqiang
   Zhang, Peixun
TI Expanded 3D nanofibre sponge scaffolds by gas-foaming technique enhance peripheral nerve regeneration
SO ARTIFICIAL CELLS NANOMEDICINE AND BIOTECHNOLOGY
LA English
DT Article
DE Peripheral nerve injury; nanofibre sponge; gas-foaming
ID guidance conduits; growth-factors; injury; fabrication; hydrogel; improve
AB Peripheral nerve injury has troubled clinical doctors for many years. To obtain better function recovery of peripheral nerve repair at the base of hollow nerve guidance conduit (NGC), many NGCs with fillers were developed in the application of tissue-engineered nerve graft. In this study, expanded 3D nanofibre sponge scaffolds with orientation and porosity were first fabricated by electrospinning and gas-foaming technique. Polylactic acid (PLA)/silk fibroin nanofibre sponge scaffolds were prepared as filler to construct 3D nanofibre sponges containing NGC (SNGC). SNGC could promote the proliferation of Schwann cells compared with the hollow NGC in vitro. The results of animal experiments confirm that SNGC can significantly promote peripheral nerve function recovery from histology and function evaluation. In conclusion, we design a new method to construct a 3D scaffold containing NGC with orientation and porosity. The application of this 3D scaffold material has good prospects in future peripheral nerve repair.
C1 [Rao, Feng; Li, Ming; Yu, Fei; Fang, Xingxing; Jiang, Baoguo; Zhang, Peixun] Peking Univ Peoples Hosp, Dept Orthoped & Trauma, Beijing, Peoples R China.
   [Yuan, Zhipeng; Wen, Yongqiang] Univ Sci & Technol Beijing, Sch Chem & Biol Engn, Beijing, Peoples R China.
C3 Peking University; University of Science & Technology Beijing
RP Zhang, PX (corresponding author), Peking Univ Peoples Hosp, Dept Orthoped & Trauma, Beijing, Peoples R China.; Wen, YQ (corresponding author), Univ Sci & Technol Beijing, Sch Chem & Biol Engn, Beijing, Peoples R China.
EM wyq_wen@ustb.edu.cn; zhangpeixun@bjmu.edu.cn
FU Chinese National Ministry of Science and Technology 973 Project [2014CB542201]; Beijing Science Technology New Star Cross Subject [2018019]; Fund for Fostering Young Scholars of Peking University Health Center [BMU2017py013]; National Natural Science Foundation [31771322, 31571235, 31571236]; 863 Project [SS2015AA020501]
CR Asplund M, 2009, NEUROEPIDEMIOLOGY, V32, P217, DOI 10.1159/000197900
   Bell JHA, 2012, TISSUE ENG PART B-RE, V18, P116, DOI 10.1089/ten.TEB.2011.0498
   Chen WM, 2016, ACS APPL MATER INTER, V8, P24415, DOI 10.1021/acsami.6b06825
   Chiono V, 2009, INT REV NEUROBIOL, V87, P173, DOI 10.1016/S0074-7742(09)87009-8
   Daly W, 2012, J R SOC INTERFACE, V9, P202, DOI 10.1098/rsif.2011.0438
   Du JR, 2017, ACTA BIOMATER, V55, P296, DOI 10.1016/j.actbio.2017.04.010
   Gao XP, 2013, REV NEUROSCIENCE, V24, P443, DOI 10.1515/revneuro-2013-0022
   Gu XS, 2014, BIOMATERIALS, V35, P6143, DOI 10.1016/j.biomaterials.2014.04.064
   Gu Y, 2014, BIOMATERIALS, V35, P2253, DOI 10.1016/j.biomaterials.2013.11.087
   Hu XY, 2009, TISSUE ENG PT A, V15, P3297, DOI 10.1089/ten.tea.2009.0017
   Huang C, 2015, ACS APPL MATER INTER, V7, P7189, DOI 10.1021/am509227t
   Huang LL, 2018, ACTA BIOMATER, V68, P223, DOI 10.1016/j.actbio.2017.12.010
   Huang W, 2012, BIOMATERIALS, V33, P59, DOI 10.1016/j.biomaterials.2011.09.030
   Jiang BG, 2006, ARTIF CELL BLOOD SUB, V34, P55, DOI 10.1080/10731190500430149
   Jiang J, 2016, ADV HEALTHC MATER, V5, P2993, DOI 10.1002/adhm.201600808
   Jiang J, 2015, ACS BIOMATER SCI ENG, V1, P991, DOI 10.1021/acsbiomaterials.5b00238
   Kehoe S, 2012, INJURY, V43, P553, DOI 10.1016/j.injury.2010.12.030
   Kim YT, 2008, BIOMATERIALS, V29, P3117, DOI 10.1016/j.biomaterials.2008.03.042
   Kou YH, 2013, ARTIF CELL NANOMED B, V41, P402, DOI 10.3109/21691401.2012.762007
   Li Q, 2017, BIOMATERIALS, V148, P54, DOI 10.1016/j.biomaterials.2017.09.028
   Manning CN, 2013, ACTA BIOMATER, V9, P6905, DOI 10.1016/j.actbio.2013.02.008
   Marquardt LM, 2013, CURR OPIN BIOTECH, V24, P887, DOI 10.1016/j.copbio.2013.05.006
   Mukhatyar V, 2009, ADV MATER, V21, P4670
   Noble J, 1998, J TRAUMA, V45, P116, DOI 10.1097/00005373-199807000-00025
   Orr SB, 2015, ACTA BIOMATER, V24, P117, DOI 10.1016/j.actbio.2015.06.010
   Rajaram A, 2012, TISSUE ENG PART B-RE, V18, P454, DOI 10.1089/ten.teb.2012.0006
   Ray WZ, 2010, EXP NEUROL, V223, P77, DOI 10.1016/j.expneurol.2009.03.031
   Robinson LR, 2000, MUSCLE NERVE, V23, P863, DOI 10.1002/(SICI)1097-4598(200006)23:6<863::AID-MUS4>3.0.CO;2-0
   Sun BB, 2017, ACS APPL MATER INTER, V9, P26684, DOI 10.1021/acsami.7b06707
   Sun YQ, 2016, ACS APPL MATER INTER, V8, P2348, DOI 10.1021/acsami.5b11473
   Taylor CA, 2008, AM J PHYS MED REHAB, V87, P381, DOI 10.1097/PHM.0b013e31815e6370
   Wu XL, 2017, REGEN BIOMATER, V4, P21, DOI 10.1093/rb/rbw034
   Xu T, 2015, ADV HEALTHC MATER, V4, P2238, DOI 10.1002/adhm.201500345
   Yin HY, 2016, ACTA BIOMATER, V33, P96, DOI 10.1016/j.actbio.2016.01.024
   Zhao X, 2017, ACTA BIOMATER, V49, P66, DOI 10.1016/j.actbio.2016.11.017
   Zhou ZF, 2016, ACS BIOMATER SCI ENG, V2, P1572, DOI 10.1021/acsbiomaterials.6b00335
NR 36
TC 42
Z9 47
U1 2
U2 99
PU TAYLOR & FRANCIS LTD
PI ABINGDON
PA 2-4 PARK SQUARE, MILTON PARK, ABINGDON OR14 4RN, OXON, ENGLAND
SN 2169-1401
EI 2169-141X
J9 ARTIF CELL NANOMED B
JI Artif. Cell. Nanomed. Biotechnol.
PD JUN 15
PY 2019
VL 47
IS 1
BP 491
EP 500
DI 10.1080/21691401.2018.1557669
PG 10
WC Biotechnology & Applied Microbiology; Engineering, Biomedical; Materials Science, Biomaterials
SC Biotechnology & Applied Microbiology; Engineering; Materials Science
GA HR5FL
UT WOS:000463172000001
PM 30942090
DA 2025-07-17
ER

PT J
AU Dobbs, R
   Kalmanek, E
   Choe, S
   Harrington, DA
   Stupp, SI
   McVary, KT
   Podlasek, CA
AF Dobbs, Ryan
   Kalmanek, Elizabeth
   Choe, Shawn
   Harrington, Daniel A.
   Stupp, Samuel I.
   McVary, Kevin T.
   Podlasek, Carol A.
TI Sonic hedgehog regulation of cavernous nerve regeneration and neurite formation in aged pelvic plexus
SO EXPERIMENTAL NEUROLOGY
LA English
DT Article
DE Neurite; Aging; Cavernous nerve regeneration; Prostatectomy; Sonic hedgehog
ID erectile dysfunction; radical prostatectomy; up-regulation; penile; angiogenesis; rat; delivery; injury; cells; model
AB Introduction: Erectile dysfunction (ED) is a significant health concern that greatly impacts quality of life, and is common in men as they age, impacting 52% of men between the ages of 40 and 70. A significant underlying cause of ED development is injury to the cavernous nerve (CN), a peripheral nerve that innervates the penis. CN injury also occurs in up to 82% of prostatectomy patients. We recently showed that Sonic hedgehog (SHH) protein delivered by peptide amphiphile (PA) nanofiber hydrogel to the CN and penis of a prostatectomy model of CN injury, is neuroprotective, accelerates CN regeneration, improves erectile function similar to 60%, preserves penile smooth muscle 56% and suppresses collagen deposition 30%. This regenerative potential is substantial in an adult prostatectomy model (P120). However prostatectomy patients are typically older (61.5 +/- 9.6 years) and our models should mimic patient conditions more effectively when considering translation. In this study we examine regenerative potential in an aged prostatectomy model (P200-329). Methods: The caudal portion of the pelvic ganglia (MPG) and CN were dissected from adult (n = 11), and aged (n = 13) Sprague Dawley rats, and were grown in organ culture 3 days. Uninjured and 2 day CN crushed MPG/CN were exposed to Affi-Gel beads containing SHH protein, PBS (control), or 5e1 SHH inhibitor. Neurites were quantified by counting the number of growth cones normalized by tissue perimeter (mm) and immunohistochemistry for SHH, patched1 (PTCH1), smoothened (SMO), GLI1-3, and GAP43 were performed. Results: SHH treatment increased neurites 3.5-fold, in uninjured adult, and 5.7-fold in aged rats. Two days after CN crush, SHH treatment increased neurites 1.8-fold in adult rats and 2.5-fold in aged rats. SHH inhibition inhibited neurite formation in uninjured MPG/CN but not in 2 day CN crushed MPG/CN. PTCH1 and SMO (SHH receptors), and SHH transcriptional activators/repressors, GLI1-3, were abundant in aged MPG/CN with unaltered localization. ROCK1 was induced with SHH treatment. Conclusions: Reintroduction of SHH protein in an aged prostatectomy model is even more effective in promoting neurite formation/CN regeneration than in the adult. The first 48 h after CN injury are a critical window when growth factors are released, that impact later neurite formation. These studies are significant because most prostatectomy patients are not young and healthy, as with adult rats, so the aged prostatectomy model will more accurately simulate ED patient response. Understanding how neurite formation changes with age is critical for clinical translation of SHH PA to prostatectomy patients.
C1 [Dobbs, Ryan; Kalmanek, Elizabeth; Choe, Shawn; Podlasek, Carol A.] Univ Illinois, Dept Urol, M-C 955,820 S Wood St,CSN 515, Chicago, IL 60612 USA.
   [Harrington, Daniel A.] Univ Texas Hlth Sci Ctr Houston, UTHlth, Dept Diagnost & Biomed Sci, Houston, TX 77054 USA.
   [Stupp, Samuel I.] Northwestern Univ, Simpson Querrey Inst BioNanotechnol, Dept Mat Sci & Engn, Dept Chem,Feinberg Sch Med, Chicago, IL 60611 USA.
   [McVary, Kevin T.] Loyola Univ, Stritch Sch Med, Dept Urol, Maywood, IL 60153 USA.
   [Podlasek, Carol A.] Univ Illinois, Dept Physiol, Chicago, IL 60612 USA.
   [Podlasek, Carol A.] Univ Illinois, Dept Bioengn, Chicago, IL 60612 USA.
C3 University of Illinois System; University of Illinois Chicago; University of Illinois Chicago Hospital; University of Texas System; University of Texas Health Science Center Houston; Northwestern University; Feinberg School of Medicine; Loyola University Chicago; University of Illinois System; University of Illinois Chicago; University of Illinois Chicago Hospital; University of Illinois System; University of Illinois Chicago; University of Illinois Chicago Hospital
RP Podlasek, CA (corresponding author), Univ Illinois, Dept Urol, M-C 955,820 S Wood St,CSN 515, Chicago, IL 60612 USA.
EM cap325@uic.edu
FU NIH/NIDDK [R01DK101536]
CR Angeloni N, 2013, J SEX MED, V10, P1240, DOI 10.1111/j.1743-6109.2012.02930.x
   Angeloni NL, 2013, PLOS ONE, V8, P0, DOI 10.1371/journal.pone.0070985
   Angeloni NL, 2011, BIOMATERIALS, V32, P1091, DOI 10.1016/j.biomaterials.2010.10.003
   Bond C, 2008, BIOL REPROD, V78, P947, DOI 10.1095/biolreprod.107.064766
   Bond CW, 2010, J SEX MED, V7, P1116, DOI 10.1111/j.1743-6109.2009.01585.x
   Choe S, 2017, NANOMED-NANOTECHNOL, V13, P95, DOI 10.1016/j.nano.2016.08.032
   Choe S, 2016, ACTA BIOMATER, V32, P89, DOI 10.1016/j.actbio.2016.01.014
   Dobbs R, 2018, NANOMED-NANOTECHNOL, V14, P2087, DOI 10.1016/j.nano.2018.06.006
   Emanu JC, 2016, CURR OPIN SUPPORT PA, V10, P102, DOI 10.1097/SPC.0000000000000195
   FELDMAN HA, 1994, J UROLOGY, V151, P54, DOI 10.1016/S0022-5347(17)34871-1
   Gallina A, 2012, J SEX MED, V9, P903, DOI 10.1111/j.1743-6109.2011.02622.x
   Golomb E, 2001, NEUROTOXICOLOGY, V22, P73, DOI 10.1016/S0161-813X(00)00002-4
   Hartmann S, 2015, FRONT PHARMACOL, V6, P0, DOI 10.3389/fphar.2015.00276
   He QW, 2013, MOL NEUROBIOL, V47, P976, DOI 10.1007/s12035-013-8396-8
   Hehemann M, 2018, SCI REP, V0, P0
   Heruti R, 2004, J SEX MED, V1, P284, DOI 10.1111/j.1743-6109.04041.x
   Hisasue SI, 2006, NEUROBIOL AGING, V27, P1524, DOI 10.1016/j.neurobiolaging.2005.07.016
   Hlaing SM, 2013, BJU INT, V111, P159, DOI 10.1111/j.1464-410X.2012.11278.x
   Kendirci Muammer, 2004, CLIN PROSTATE CANCER, V3, P87, DOI 10.3816/CGC.2004.n.017
   Kerschensteiner M, 2005, NAT MED, V11, P572, DOI 10.1038/nm1229
   Lauth M, 2014, BIOESSAYS, V36, P1128, DOI 10.1002/bies.201400157
   Lin GT, 2010, BJU INT, V105, P114, DOI 10.1111/j.1464-410X.2009.08647.x
   LUNDBORG G, 1994, J RECONSTR MICROSURG, V10, P345, DOI 10.1055/s-2007-1006604
   Martinez JA, 2015, EXP NEUROL, V271, P493, DOI 10.1016/j.expneurol.2015.07.018
   Mitchell N, 2012, J CELL SCI, V125, P4207, DOI 10.1242/jcs.105080
   Mullerad M, 2006, J SEX MED, V3, P77, DOI 10.1111/j.1743-6109.2005.00158.x
   Nangle MR, 2007, EXP NEUROL, V207, P30, DOI 10.1016/j.expneurol.2007.05.011
   Pace G, 2010, DISABIL REHABIL, V32, P1204, DOI 10.3109/09638280903511594
   PADEN CM, 1995, J NEUROSCI RES, V42, P402, DOI 10.1002/jnr.490420315
   Perimenis P, 2002, EUR UROL, V41, P387, DOI 10.1016/S0302-2838(02)00032-5
   Piccioni A, 2014, J GERONTOL A-BIOL, V69, P245, DOI 10.1093/gerona/glt076
   Podlasek CA, 2003, BIOL REPROD, V68, P423, DOI 10.1095/biolreprod.102.006643
   Podlasek CA, 2007, BIOL REPROD, V76, P19, DOI 10.1095/biolreprod.106.053926
   Rath-Wolfson L, 2017, MOL CLIN ONCOL, V6, P713, DOI 10.3892/mco.2017.1196
   Renault MA, 2013, ARTERIOSCL THROM VAS, V33, P2858, DOI 10.1161/ATVBAHA.113.302494
   Renault MA, 2010, J MOL CELL CARDIOL, V49, P490, DOI 10.1016/j.yjmcc.2010.05.003
   Soleti R, 2009, CARCINOGENESIS, V30, P580, DOI 10.1093/carcin/bgp030
   Sunderland SS, 1978, NERVES NERVE INJURIE, V0, P0
   User HM, 2003, J UROLOGY, V169, P1175, DOI 10.1097/01.ju.0000048974.47461.50
   Wang L, 2015, ASIAN J ANDROL, V17, P776, DOI 10.4103/1008-682X.154306
   Yan H, 2008, J COMP NEUROL, V507, P1169, DOI 10.1002/cne.21593
   Zhou XF, 2016, EXP NEUROL, V283, P235, DOI 10.1016/j.expneurol.2016.06.013
NR 42
TC 15
Z9 17
U1 1
U2 12
PU ACADEMIC PRESS INC ELSEVIER SCIENCE
PI SAN DIEGO
PA 525 B ST, STE 1900, SAN DIEGO, CA 92101-4495 USA
SN 0014-4886
EI 1090-2430
J9 EXP NEUROL
JI Exp. Neurol.
PD FEB 15
PY 2019
VL 312
IS 
BP 10
EP 19
DI 10.1016/j.expneurol.2018.11.001
PG 10
WC Neurosciences
SC Neurosciences & Neurology
GA HI5LA
UT WOS:000456492300002
PM 30391523
DA 2025-07-17
ER

PT J
AU Vijayavenkataraman, S
   Vialli, N
   Fuh, JYH
   Lu, WF
AF Vijayavenkataraman, Sanjairaj
   Vialli, Novelia
   Fuh, Jerry Y. H.
   Lu, Wen Feng
TI Conductive collagen/polypyrrole-b-polycaprolactone hydrogel for bioprinting of neural tissue constructs
SO INTERNATIONAL JOURNAL OF BIOPRINTING
LA English
DT Article
DE Three-dimensional printing; Tissue engineering scaffolds; Peripheral nerve injury; Nerve guide conduit; Conductive scaffolds; Stem cells
ID hybrid hydrogels; cross-linking; scaffolds; alginate
AB Bioprinting is increasingly being used for fabrication of engineered tissues for regenerative medicine, drug testing, and other biomedical applications. The success of this technology lies with the development of suitable bioinks and hydrogels that are specific to the intended tissue application. For applications such as neural tissue engineering. conductivity plays an important role in determining the neural differentiation and neural tissue regeneration. Although several conductive hydrogels based on metal nanoparticles (NPs) such as gold and silver, carbon-based materials such as graphene and carbon nanotubes and conducting polymers such as polypyrrole (PPy) and polyanilinc were used, they possess several disadvantages. The long-term cytotoxicity of metal nanoparticles (NPs) and carbon-based materials restricts their use in regenerative medicine. The conductive polymers, on the other hand, are non-biodegradable and possess weak mechanical properties limiting their printability into three-dimensional constructs. The aim of this study is to develop a biodegradable. conductive, and printable hydrogel based on collagen and a block copolymer of PPy and polycaprolactone (PCL) (PPy-block-poly(caprolactone) [PPyb-PCLI) for bioprinting of neural tissue constructs. The printability, including the influence of the printing speed and material flow rate on the printed fiber width: theological properties: and cytotoxicity of these hydrogels were studied. The results prove that the collagen/PPy-b-PCL hydrogels possessed better printability and biocompatibility. Thus, the collagen/PPy-b-PCL hydrogels reported this study has the potential to be used in the bioprinting of neural tissue constructs for the repair of damaged neural tissues and drug testing or precision medicine applications.
C1 [Vijayavenkataraman, Sanjairaj; Vialli, Novelia; Fuh, Jerry Y. H.; Lu, Wen Feng] Natl Univ Singapore, Dept Mech Engn, Singapore, Singapore.
C3 National University of Singapore
RP Vijayavenkataraman, S; Lu, WF (corresponding author), Natl Univ Singapore, Dept Mech Engn, Singapore, Singapore.
EM vijayavenkataraman@u.nus.edu; mpelwf@nus.edu.sg
FU Agency for Science, Technology, and Research (A*STAR) Advanced Manufacturing and Engineering Research Grant [R-265-000-630-305]
CR Bu Y, 2018, RSC ADV, V8, P10806, DOI 10.1039/c8ra01059e
   Engler AJ, 2006, CELL, V126, P677, DOI 10.1016/j.cell.2006.06.044
   Guo BL, 2018, BIOMACROMOLECULES, V19, P1764, DOI 10.1021/acs.biomac.8b00276
   Javadi M, 2018, MACROMOL BIOSCI, V18, P0, DOI 10.1002/mabi.201700270
   Jing X, 2017, CARBON, V125, P557, DOI 10.1016/j.carbon.2017.09.071
   Lau YKI, 2006, ANN BIOMED ENG, V34, P1239, DOI 10.1007/s10439-006-9130-8
   Lee CH, 2001, INT J PHARMACEUT, V221, P1, DOI 10.1016/S0378-5173(01)00691-3
   Lee CR, 2001, BIOMATERIALS, V22, P3145, DOI 10.1016/S0142-9612(01)00067-9
   Lee WC, 2011, ACS NANO, V5, P7334, DOI 10.1021/nn202190c
   Levental KR, 2009, CELL, V139, P891, DOI 10.1016/j.cell.2009.10.027
   Mawad D, 2016, CHEM MATER, V28, P6080, DOI 10.1021/acs.chemmater.6b01298
   Merceron TK, 2015, HYDROGELS FOR 3D BIOPRINTING APPLICATIONS, V0, P0, DOI DOI 10.1016/B978-0-12-800972-7.00014-1
   Min JH, 2018, POLYMERS-BASEL, V10, P0, DOI 10.3390/polym10101078
   Paquet C, 2011, ACS NANO, V5, P3104, DOI 10.1021/nn2002272
   Ribeiro A, 2018, BIOFABRICATION, V10, P0, DOI 10.1088/1758-5090/aa90e2
   Roberts JJ, 2016, BIOSYNTHETIC POLYMERS FOR MEDICAL APPLICATIONS, V0, P205
   Shi ZQ, 2014, ANGEW CHEM INT EDIT, V53, P5380, DOI 10.1002/anie.201402751
   Shin SR, 2016, SMALL, V12, P3677, DOI 10.1002/smll.201600178
   Skardal A, 2016, JOVE-J VIS EXP, V0, P0, DOI DOI 10.3791/53606
   Srisuk P, 2018, ACS BIOMATER SCI ENG, V4, P1779, DOI 10.1021/acsbiomaterials.7b00917
   Sun HY, 2017, INT J NANOMED, V12, P3109, DOI 10.2147/IJN.S128030
   Vijayavenkataraman S, 2019, MATER DESIGN, V162, P171, DOI 10.1016/j.matdes.2018.11.044
   Vijayavenkataraman S, 2019, ARTIF ORGANS, V43, P515, DOI 10.1111/aor.13360
   Vijayavenkataraman S, 2018, ADV DRUG DELIVER REV, V132, P296, DOI 10.1016/j.addr.2018.07.004
   Xing RT, 2016, ADV MATER, V28, P3669, DOI 10.1002/adma.201600284
   Xu LM, 2012, J NANOBIOTECHNOL, V10, P0, DOI 10.1186/1477-3155-10-16
   Yang S, 2016, MACROMOL BIOSCI, V16, P1653, DOI 10.1002/mabi.201600148
   Zare M, 2016, J CHROMATOGR A, V1473, P28, DOI 10.1016/j.chroma.2016.10.071
NR 28
TC 67
Z9 72
U1 5
U2 89
PU WHIOCE PUBLISHING PTE LTD, SINGAPORE
PI SINGAPORE
PA 7030 ANG MO KIO AVE 5, 04-15 NORTHSTAR AMK, SINGAPORE, 569880, SINGAPORE
SN 2424-7723
EI 2424-8002
J9 INT J BIOPRINTING
JI Int. J. Bioprinting
PD JUN 15
PY 2019
VL 5
IS 2.1
BP 31
EP 43
DI 10.18063/ijb.v5i2.1.229
PG 13
WC Engineering, Biomedical; Materials Science, Biomaterials
SC Engineering; Materials Science
GA JB8WY
UT WOS:000488860900005
PM 32596545
DA 2025-07-17
ER

PT J
AU Wang, T
   Zeng, LN
   Zhu, Z
   Wang, YH
   Ding, L
   Luo, WB
   Zhang, XM
   He, ZW
   Wu, HF
AF Wang, Tao
   Zeng, Li-Ni
   Zhu, Zhe
   Wang, Yu-Hui
   Ding, Lu
   Luo, Wei-Bin
   Zhang, Xiao-Min
   He, Zhi-Wei
   Wu, Hong-Fu
TI Effect of lentiviral vector-mediated overexpression of hypoxia-inducible factor 1 alpha delivered by pluronic F-127 hydrogel on brachial plexus avulsion in rats
SO NEURAL REGENERATION RESEARCH
LA English
DT Article
DE nerve regeneration; peripheral nerve injury; brachial plexus avulsion; hypoxia; ischemia; hypoxia-inducible factor 1 alpha overexpression; pluronic F-127; motor neurons; axonal regeneration; angiogenesis; neural regeneration
ID ventral root avulsion; ischemia-reperfusion injury; spinal-cord-injury; functional recovery; peripheral-nerve; neurotrophic factor; skeletal-muscle; motor function; adult rats; regeneration
AB Brachial plexus avulsion often results in massive motor neuron death and severe functional deficits of target muscles. However, no satisfactory treatment is currently available. Hypoxia-inducible factor la is a critical molecule targeting several genes associated with ischemia-hypoxia damage and angiogenesis. In this study, a rat model of brachial plexus avulsion-reimplantation was established, in which C5-7 ventral nerve roots were avulsed and only the C6 root reimplanted. Different implants were immediately injected using a microsyringe into the avulsion-reimplantation site of the C6 root post-brachial plexus avulsion. Rats were randomly divided into five groups: phosphate-buffered saline, negative control of lentivirus, hypoxia-inducible factor 1 alpha (hypoxia-inducible factor 1 alpha overexpression lentivirus), gel (pluronic F-127 hydrogel), and gel + hypoxia-inducible factor 1 alpha (pluronic F-127 hydrogel + hypoxia-inducible factor 1 alpha overexpression lentivirus). The Terzis grooming test was performed to assess recovery of motor function. Scores were higher in the hypoxia-inducible factor 1 alpha and gel + hypoxia-inducible factor 1 alpha groups (in particular the gel + hypoxia-inducible factor 1 alpha group) compared with the phosphate-buffered saline group. Electrophysiology, fluorogold retrograde tracing, and immunofluorescent staining were further performed to investigate neural pathway reconstruction and changes of neurons, motor endplates, and angiogenesis. Compared with the phosphate-buffered saline group, action potential latency of musculocutaneous nerves was markedly shortened in the hypoxia-inducible factor 1 alpha and gel + hypoxia-inducible factor 1 alpha groups. Meanwhile, the number of fluorogold-positive cells and ChAT-positive neurons, neovascular area (labeled by CD31 around av ulsed sites in ipsilateral spinal cord segments), and the number of motor endplates in biceps brachii (identified by alpha-bungarotoxin) were all visibly increased, as well as the morphology of motor endplate in biceps brachil was clear in the hypoxia-inducible factor 1 alpha and gel + hypoxia-inducible factor 1 alpha groups. Taken together, delivery of hypoxia-inducible factor 1 alpha overexpression lentiviral vectors mediated by pluronic F-127 effectively promotes spinal root regeneration and functional recovery post-brachial plexus avulsion. All animal procedures were approved by the Institutional Animal Care and Use Committee of Guangdong Medical University, China.
C1 [Wang, Tao; Zeng, Li-Ni; Wang, Yu-Hui; Luo, Wei-Bin; Zhang, Xiao-Min; He, Zhi-Wei; Wu, Hong-Fu] Guangdong Med Univ, Inst Stem Cells & Regenerat Med, Dept Physiol, Dongguan, Guangdong, Peoples R China.
   [Wang, Tao; Wang, Yu-Hui; Luo, Wei-Bin] Guangdong Med Univ, Dept Surg, Hosp 3, Longjiang Hosp Shunde Dist, Foshan, Guangdong, Peoples R China.
   [Zhu, Zhe] Jilin Univ, Hand & Foot Surg & Reparat & Reconstruct Surg Ctr, Hosp 2, Changchun, Jilin, Peoples R China.
   [Ding, Lu] Sun Yat Sen Univ, Affiliated Hosp 7, Dept Sci Res Ctr, Shenzhen, Guangdong, Peoples R China.
C3 Guangdong Medical University; Guangdong Medical University; Jilin University; Sun Yat Sen University
RP He, ZW; Wu, HF (corresponding author), Guangdong Med Univ, Inst Stem Cells & Regenerat Med, Dept Physiol, Dongguan, Guangdong, Peoples R China.
EM 467853605@qq.com; hongfuw@126.com
FU National Natural Science Foundation of China [81371366]; Natural Science Foundation of Guangdong Province of China [2015A030313515]; Dongguan International Science and Technology Cooperation Project [2013508152010]; Key Project of Social Development of Dongguan of China [20185071521640]
CR Ali ZS, 2016, J NEUROPATH EXP NEUR, V75, P69, DOI 10.1093/jnen/nlv002
   Bensaïd W, 2003, BIOMATERIALS, V24, P2497, DOI 10.1016/S0142-9612(02)00618-X
   Benton RL, 2008, J COMP NEUROL, V507, P1031, DOI 10.1002/cne.21570
   BERTELLI JA, 1994, J NEUROSURG, V81, P107, DOI 10.3171/jns.1994.81.1.0107
   Bertelli JA, 1996, RESTOR NEUROL NEUROS, V10, P5, DOI 10.3233/RNN-1996-10102
   BERTELLI JA, 1993, J NEUROSCI METH, V46, P203, DOI 10.1016/0165-0270(93)90068-3
   Blits B, 2004, EXP NEUROL, V189, P303, DOI 10.1016/j.expneurol.2004.05.014
   BREIDENBACH W, 1984, CLIN PLAST SURG, V11, P65
   Chai H, 2000, NEUROREPORT, V11, P1249, DOI 10.1097/00001756-200004270-00021
   Chai XQ, 2014, NEURAL REGEN RES, V9, P1145, DOI 10.4103/1673-5374.135317
   Chen HS, 2013, NEUROREPORT, V24, P167, DOI 10.1097/WNR.0b013e32835d4b97
   Chin TY, 2017, MALAYS J MED SCI, V24, P31, DOI 10.21315/mjms2017.24.1.4
   Cho Y, 2015, NEURON, V88, P720, DOI 10.1016/j.neuron.2015.09.050
   Cibert-Goton V, 2015, SOMATOSENS MOT RES, V32, P158, DOI 10.3109/08990220.2015.1018511
   CULLHEIM S, 1989, NEUROSCIENCE, V29, P725, DOI 10.1016/0306-4522(89)90144-9
   Diniz IMA, 2015, J MATER SCI-MATER M, V26, P0, DOI 10.1007/s10856-015-5493-4
   ELBadawy Nissreen E, 2017, EGYPT J IMMUNOL, V24, P165
   Fan X, 2009, BRAIN RES REV, V62, P99, DOI 10.1016/j.brainresrev.2009.09.006
   Fang XY, 2016, NEUROSCIENCE, V329, P213, DOI 10.1016/j.neuroscience.2016.05.010
   Favier FB, 2015, CELL MOL LIFE SCI, V72, P4681, DOI 10.1007/s00018-015-2025-9
   Feng Y, 2014, NEUROSCI LETT, V579, P35, DOI 10.1016/j.neulet.2014.07.014
   Gessi S, 2013, PHARMACOL RES, V76, P157, DOI 10.1016/j.phrs.2013.08.002
   Gu HY, 2004, EUR J NEUROSCI, V19, P2123, DOI 10.1111/j.0953-816X.2004.03295.x
   Hallin RG, 1999, EXP BRAIN RES, V124, P304, DOI 10.1007/s002210050627
   Hao GL, 2018, MED SCI MONITOR, V24, P4832, DOI 10.12659/MSM.908379
   Hao JF, 2014, COLLOID SURFACE B, V114, P111, DOI 10.1016/j.colsurfb.2013.09.059
   HENDERSON CE, 1994, SCIENCE, V266, P1062, DOI 10.1126/science.7973664
   Hu L, 2018, ZHONGGUO ZUZHI GONGC, V22, P4440
   Imanishi M, 2014, CARDIOVASC RES, V102, P460, DOI 10.1093/cvr/cvu061
   Khan M, 2017, NEURAL REGEN RES, V12, P696, DOI 10.4103/1673-5374.206632
   Kizaka-Kondoh S, 2003, CANCER SCI, V94, P1021, DOI 10.1111/j.1349-7006.2003.tb01395.x
   Li DD, 2011, EXP NEUROL, V230, P302, DOI 10.1016/j.expneurol.2011.05.009
   Li H, 2017, EUR J NEUROSCI, V46, P1650, DOI 10.1111/ejn.13585
   Li H, 2015, SCI REP-UK, V5, P0, DOI 10.1038/srep14923
   Li J, 2017, FRONT CELL NEUROSCI, V11, P0, DOI 10.3389/fncel.2017.00381
   Mills KR, 2005, J NEUROL NEUROSUR PS, V76, P32, DOI 10.1136/jnnp.2005.069211
   Oliveira ALR, 2000, NEUROSCI LETT, V293, P131, DOI 10.1016/S0304-3940(00)01506-8
   Pandit NK, 1998, DRUG DEV IND PHARM, V24, P183, DOI 10.3109/03639049809085605
   Romeo-Guitart D, 2017, SCI REP-UK, V7, P0, DOI 10.1038/s41598-017-11086-3
   Sato K, 2012, BRAIN RES, V1473, P55, DOI 10.1016/j.brainres.2012.07.040
   Shan T, 2013, CURR MOL MED, V13, P1023, DOI 10.2174/15665240113139990055
   Shen YI, 2015, J INVEST DERMATOL, V135, P2519, DOI 10.1038/jid.2015.182
   Su HX, 2013, BMC SURG, V13, P0, DOI 10.1186/1471-2482-13-21
   Sun YJ, 2017, ENERGIES, V10, P0, DOI 10.3390/en10010007
   Tian F, 2015, NEUROSCI LETT, V584, P50, DOI 10.1016/j.neulet.2014.09.049
   Vleggeert-Lankamp CLAM, 2007, J NEUROSURG, V107, P1168, DOI 10.3171/JNS-07/12/1168
   Wang L, 2014, TRANSPLANTATION, V97, P1225, DOI 10.1097/TP.0000000000000118
   Wu HF, 2013, BIOMATERIALS, V34, P1686, DOI 10.1016/j.biomaterials.2012.11.013
NR 48
TC 11
Z9 12
U1 0
U2 26
PU WOLTERS KLUWER MEDKNOW PUBLICATIONS
PI MUMBAI
PA WOLTERS KLUWER INDIA PVT LTD , A-202, 2ND FLR, QUBE, C T S  NO 1498A-2 VILLAGE MAROL, ANDHERI EAST, MUMBAI, Maharashtra, INDIA
SN 1673-5374
EI 1876-7958
J9 NEURAL REGEN RES
JI Neural Regen. Res.
PD JUN 15
PY 2019
VL 14
IS 6
BP 1069
EP 1078
DI 10.4103/1673-5374.250629
PG 10
WC Cell Biology; Neurosciences
SC Cell Biology; Neurosciences & Neurology
GA HL2GM
UT WOS:000458522600027
PM 30762021
DA 2025-07-17
ER

PT J
AU Zhang, L
   Yang, W
   Xie, HJ
   Wang, H
   Wang, J
   Su, QF
   Li, XL
   Song, Y
   Wang, GB
   Wang, L
   Wang, Z
AF Zhang, Lei
   Yang, Wen
   Xie, Hongjian
   Wang, Hui
   Wang, Jian
   Su, Qiangfei
   Li, Xiaolin
   Song, Yu
   Wang, Guobin
   Wang, Lin
   Wang, Zheng
TI Sericin Nerve Guidance Conduit Delivering Therapeutically Repurposed Clobetasol for Functional and Structural Regeneration of Transected Peripheral Nerves
SO ACS BIOMATERIALS SCIENCE & ENGINEERING
LA English
DT Article
DE sericin; nerve guidance conduit; clobetasol; peripheral nerve regeneration; large nerve gap
ID neurotrophic factors; in-vitro; controlled-release; axonal growth; silk sericin; recovery; drug; biomaterials; scaffold; hydrogel
AB Peripheral nerve injury often causes significant function loss, Autologous nerve grafting as a gold-standard repair strategy for treating such an injury is limited by donor nerve supply. Tissue-engineered nerve guidance conduits (TENGCs) as a promising alternative for autografting are challenged by large nerve gaps. Herein, we fabricate a glutaraldehyde-cross-linked sericin nerve guidance conduit (GSC) incorporated with clobetasol, a glucocorticoid receptor agonist, for repairing a 10 mm long sciatic nerve gap in a rat model. The GSC exhibits biocompatibility and regeneration-favorable physicochemical properties. GSC's degradation products promote the secretion of neurotrophic factors in Schwann cells. By repurposing clobetasol for peripheral nerve regeneration, our work uncovers clobetasol's previously unknown functions in promoting Schwann cell proliferation and upregulating the expression of myelin-related genes. Importantly, the implantation of this clobetasol-loaded GSC in vivo leads to successful regeneration of the transected sciatic nerve. Strikingly, the regeneration outcome is functionally comparable to that of autologous nerve grafting (evidenced by three parameters). Specifically, the static sciatic index (SSI), relative reaction time (RRT) and nerve conduction velocity (NCV) in Clobetasol/GSC group are -74.55, 1.30, and 46.4 mm/s at Week 12, respectively, while these parameters are -64.53, 1.23, and 49.8 mm/s in Autograft group. Thus, this work represents the first report unveiling clobetasol's potential in peripheral nerve regeneration, reveals the feasibility of applying a sericin conduit for repairing a large nerve defect, and demonstrates the effectiveness of the clobetasol-loaded-GSC based strategy in transected nerves' regeneration.
C1 [Zhang, Lei; Yang, Wen; Xie, Hongjian; Wang, Jian; Su, Qiangfei; Li, Xiaolin; Song, Yu; Wang, Lin; Wang, Zheng] Huazhong Univ Sci & Technol, Union Hosp, Tongji Med Coll, Res Ctr Tissue Engn & Regenerat Med, Wuhan 430022, Hubei, Peoples R China.
   [Wang, Hui] Huazhong Univ Sci & Technol, Tongji Med Coll, Basic Sch, Dept Med Genet, Wuhan 430030, Hubei, Peoples R China.
   [Wang, Guobin; Wang, Zheng] Huazhong Univ Sci & Technol, Tongji Med Coll, Union Hosp, Dept Gastrointestinal Surg, Wuhan 430022, Hubei, Peoples R China.
   [Wang, Lin] Huazhong Univ Sci & Technol, Tongji Med Coll, Union Hosp, Dept Clin Lab, Wuhan 430022, Hubei, Peoples R China.
C3 Huazhong University of Science & Technology; Huazhong University of Science & Technology; Huazhong University of Science & Technology; Huazhong University of Science & Technology
RP Wang, L; Wang, Z (corresponding author), Huazhong Univ Sci & Technol, Union Hosp, Tongji Med Coll, Res Ctr Tissue Engn & Regenerat Med, Wuhan 430022, Hubei, Peoples R China.; Wang, GB; Wang, Z (corresponding author), Huazhong Univ Sci & Technol, Tongji Med Coll, Union Hosp, Dept Gastrointestinal Surg, Wuhan 430022, Hubei, Peoples R China.; Wang, L (corresponding author), Huazhong Univ Sci & Technol, Tongji Med Coll, Union Hosp, Dept Clin Lab, Wuhan 430022, Hubei, Peoples R China.
EM wgb@hust.edu.cn; lin_wang@hust.edu.cn; zhengwang@hust.edu.cn
FU National Natural Science Foundation of China Programs [81572866, 81671904, 81873931]; International Science and Technology Corporation Program of Chinese Ministry of Science and Technology [2014DFA32920]; Science and Technology Program of Chinese Ministry of Education [113044A]; Frontier Exploration Program of Huazhong University of Science and Technology [2015TS153]; Natural Science Foundation Program of Hubei Province [2015CFA049]
CR Andrade LM, 2017, EUR J PHARM BIOPHARM, V119, P142, DOI 10.1016/j.ejpb.2017.06.014
   Belkas JS, 2004, NEUROL RES, V26, P151, DOI 10.1179/016164104225013798
   Bothwell M, 2014, HANDB EXP PHARMACOL, V220, P3, DOI 10.1007/978-3-642-45106-5_1
   Boyd JG, 2003, MOL NEUROBIOL, V27, P277, DOI 10.1385/MN:27:3:277
   Bozkurt A, 2008, J NEUROSCI METH, V170, P117, DOI 10.1016/j.jneumeth.2008.01.006
   Bozkurt A, 2007, TISSUE ENG, V13, P2971, DOI 10.1089/ten.2007.0116
   Bozkurt A, 2009, BIOMATERIALS, V30, P169, DOI 10.1016/j.biomaterials.2008.09.017
   Chen ZL, 2007, ANNU REV NEUROSCI, V30, P209, DOI 10.1146/annurev.neuro.30.051606.094337
   Cirillo V, 2014, BIOMATERIALS, V35, P8970, DOI 10.1016/j.biomaterials.2014.07.010
   Daly W, 2012, J R SOC INTERFACE, V9, P202, DOI 10.1098/rsif.2011.0438
   Dubovy P, 2011, ANN ANAT, V193, P267, DOI 10.1016/j.aanat.2011.02.011
   Fan LH, 2014, BMC MUSCULOSKEL DIS, V15, P0, DOI 10.1186/1471-2474-15-165
   Fauzee AFB, 2013, J SEP SCI, V36, P849, DOI 10.1002/jssc.201200969
   Fu K, 2000, NAT BIOTECHNOL, V18, P24, DOI 10.1038/71875
   Gaudet AD, 2011, J NEUROINFLAMM, V8, P0, DOI 10.1186/1742-2094-8-110
   Gu XS, 2014, BIOMATERIALS, V35, P6143, DOI 10.1016/j.biomaterials.2014.04.064
   Gu XS, 2011, PROG NEUROBIOL, V93, P204, DOI 10.1016/j.pneurobio.2010.11.002
   Gu Y, 2014, BIOMATERIALS, V35, P2253, DOI 10.1016/j.biomaterials.2013.11.087
   Gupta R, 2003, J COMP NEUROL, V461, P174, DOI 10.1002/cne.10692
   HARGREAVES K, 1988, PAIN, V32, P77, DOI 10.1016/0304-3959(88)90026-7
   Heath CA, 1998, TRENDS BIOTECHNOL, V16, P163, DOI 10.1016/S0167-7799(97)01165-7
   Hudson TW, 2000, ORTHOP CLIN N AM, V31, P485, DOI 10.1016/S0030-5898(05)70166-8
   Ichihara S, 2008, INJURY, V39, PS29, DOI 10.1016/j.injury.2008.08.029
   Inthanon K, 2016, STEM CELLS INT, V2016, P0, DOI 10.1155/2016/5309484
   Kasoju N, 2012, ADV HEALTHC MATER, V1, P393, DOI 10.1002/adhm.201200097
   Kim MS, 2016, ACS APPL MATER INTER, V8, P18741, DOI 10.1021/acsami.6b06889
   Kokai LE, 2009, ACTA BIOMATER, V5, P2540, DOI 10.1016/j.actbio.2009.03.009
   Kornfeld T, 2016, J FUNCT BIOMATER, V7, P0, DOI 10.3390/jfb7040030
   Kundu B, 2012, BIOMATERIALS, V33, P7456, DOI 10.1016/j.biomaterials.2012.06.091
   Kunz RI, 2016, BIOMED RES INT, V2016, P0, DOI 10.1155/2016/8175701
   Lackington WA, 2017, ACS BIOMATER SCI ENG, V3, P1221, DOI 10.1021/acsbiomaterials.6b00500
   Lamboni L, 2015, BIOTECHNOL ADV, V33, P1855, DOI 10.1016/j.biotechadv.2015.10.014
   Lee AC, 2003, EXP NEUROL, V184, P295, DOI 10.1016/S0014-4886(03)00258-9
   Lupascu FG, 2015, EUR J PHARM SCI, V77, P122, DOI 10.1016/j.ejps.2015.06.008
   Lykissas MG, 2007, CURR NEUROVASC RES, V4, P143, DOI 10.2174/156720207780637216
   Ma T, 2013, BIOMATERIALS, V34, P10016, DOI 10.1016/j.biomaterials.2013.09.047
   Madduri S, 2012, J CONTROL RELEASE, V161, P274, DOI 10.1016/j.jconrel.2011.11.036
   Madduri S, 2010, J CONTROL RELEASE, V143, P168, DOI 10.1016/j.jconrel.2009.12.017
   Martinez-Moreno M, 2017, CELL REP, V20, P1950, DOI 10.1016/j.celrep.2017.07.068
   Mi RX, 2016, NANOSCALE, V8, P20096, DOI 10.1039/c6nr07359j
   Najm FJ, 2015, NATURE, V522, P216, DOI 10.1038/nature14335
   Nayak S, 2014, J BIOMED MATER RES A, V102, P1928, DOI 10.1002/jbm.a.34865
   Nectow AR, 2012, TISSUE ENG PART B-RE, V18, P40, DOI 10.1089/ten.teb.2011.0240
   Pierucci A, 2008, TISSUE ENG PT A, V14, P595, DOI 10.1089/tea.2007.0271
   Ramburrun P, 2014, BIOMED RES INT, V2014, P0, DOI 10.1155/2014/132350
   Sensharma P, 2017, MAT SCI ENG C-MATER, V77, P1302, DOI 10.1016/j.msec.2017.03.264
   Senyigit T, 2017, INT J MOL SCI, V18, P0, DOI 10.3390/ijms18010032
   Song Y, 2016, ACTA BIOMATER, V41, P210, DOI 10.1016/j.actbio.2016.05.039
   Sterne GD, 1997, J CELL BIOL, V139, P709, DOI 10.1083/jcb.139.3.709
   Tang S, 2013, BIOMATERIALS, V34, P7086, DOI 10.1016/j.biomaterials.2013.05.080
   Terada S, 2005, J BIOSCI BIOENG, V100, P667, DOI 10.1263/jbb.100.667
   Thanos C, 2005, EXPERT OPIN BIOL TH, V5, P1443, DOI 10.1517/14712598.5.11.1443
   TOYOSHIMA E, 1986, J NEUROL SCI, V74, P307, DOI 10.1016/0022-510X(86)90116-4
   Tseng TC, 2014, BIOMATERIALS, V35, P2630, DOI 10.1016/j.biomaterials.2013.12.021
   Vallières N, 2006, GLIA, V53, P103, DOI 10.1002/glia.20266
   Walke S, 2015, CARBOHYD POLYM, V128, P188, DOI 10.1016/j.carbpol.2015.04.020
   Wang GW, 2017, BIOMATERIALS, V131, P145, DOI 10.1016/j.biomaterials.2017.03.038
   Wang Z, 2015, ACS APPL MATER INTER, V7, P24629, DOI 10.1021/acsami.5b06804
   Wang Z, 2014, SCI REP-UK, V4, P0, DOI 10.1038/srep07064
   Xie HJ, 2015, ADV HEALTHC MATER, V4, P2195, DOI 10.1002/adhm.201500355
   Yang F, 2004, BIOMATERIALS, V25, P1891, DOI 10.1016/j.biomaterials.2003.08.062
   Yang XN, 2013, BIOMATERIALS, V34, P5606, DOI 10.1016/j.biomaterials.2013.04.018
   Zhang L, 2015, CELL PROLIFERAT, V48, P59, DOI 10.1111/cpr.12151
   Zhang L, 2017, ACS APPL MATER INTER, V9, P3432, DOI 10.1021/acsami.6b14691
   Zhang YS, 2015, SCI REP-UK, V5, P0, DOI 10.1038/srep12374
NR 65
TC 19
Z9 21
U1 0
U2 60
PU AMER CHEMICAL SOC
PI WASHINGTON
PA 1155 16TH ST, NW, WASHINGTON, DC 20036 USA
SN 2373-9878
EI 
J9 ACS BIOMATER SCI ENG
JI ACS Biomater. Sci. Eng.
PD MAR 15
PY 2019
VL 5
IS 3
BP 1426
EP 1439
DI 10.1021/acsbiomaterials.8b01297
PG 27
WC Materials Science, Biomaterials
SC Materials Science
GA HO9GQ
UT WOS:000461270200026
PM 33405618
DA 2025-07-17
ER

PT J
AU Tao, J
   Zhang, JM
   Du, T
   Xu, X
   Deng, XM
   Chen, SC
   Liu, JL
   Chen, YW
   Liu, X
   Xiong, MM
   Luo, Y
   Cheng, H
   Mao, J
   Cardon, L
   Gou, ML
   Wei, YQ
AF Tao, Jie
   Zhang, Jiumeng
   Du, Ting
   Xu, Xin
   Deng, Xianming
   Chen, Shaochen
   Liu, Jinlu
   Chen, Yuwen
   Liu, Xuan
   Xiong, Meimei
   Luo, Yi
   Cheng, Hao
   Mao, Jian
   Cardon, Ludwig
   Gou, Maling
   Wei, Yuquan
TI Rapid 3D printing of functional nanoparticle-enhanced conduits for effective nerve repair
SO ACTA BIOMATERIALIA
LA English
DT Article
DE 3D printing; Nanoparticles; Hydrogel; Peripheral nerve regeneration; Drug delivery
ID hippo pathway; tissue homeostasis; regeneration; strategy; injury; yap; delivery; guidance; cells; gap
AB Nerve conduits provide an advanced tool for repairing the injured peripheral nerve that often causes disability and mortality. Currently, the efficiency of conduits in repairing peripheral nerve is unsatisfying. Here, we show a functional nanoparticle-enhanced nerve conduit for promoting the regeneration of peripheral nerves. This conduit, which consists of gelatin-methacryloyl (GelMA) hydrogels with drug loaded poly(ethylene glycol)- poly(3-caprolactone) (MPEG-PCL) nanoparticles dispersed in the hydrogel matrix, is rapidly fabricated by a continuous three-dimensional (3D) printing process. While the 3D-printed hydrogel conduit with customized size, shape and structure provides a physical microenvironment for axonal elongation, the nanoparticles sustained release the drug to facilitate the nerve regeneration. The drug, 44(5,10-dimethyl-6-oxo-6,10-dihydro-5H-pyrimido[5,4-b]thieno[3,2-e][1,4]diazepin-2-yl)amino) benzenesulfonamide, is a Hippo pathway inhibitor with multiple functions including improving the proliferation and migration of Schwann cells and up-regulating neurotrophic factors genes. The descried functional nerve conduit efficiently induced the recovery of sciatic injuries in morphology, histopathology and functions in vivo, showing the potential clinical application in peripheral nerve repair. Statements of Significance Functional nerve conduit provides a promising strategy alternative to autografts. In this work, we rapidly customized a nanoparticle-enhanced conduit by the continuous bioprinting process. This nanoparticle in the conduit can release a Hippo pathway inhibitor to facilitate the nerve regeneration and function restoration. The efficacy of the conduits is comparable to that of autograft, suggesting the potential clinical applications. (C) 2019 Acta Materialia Inc. Published by Elsevier Ltd. All rights reserved.
C1 [Tao, Jie; Zhang, Jiumeng; Du, Ting; Xu, Xin; Liu, Jinlu; Chen, Yuwen; Liu, Xuan; Xiong, Meimei; Cheng, Hao; Gou, Maling; Wei, Yuquan] Sichuan Univ, West China Hosp, State Key Lab Biotherapy, Chengdu 610065, Sichuan, Peoples R China.
   [Tao, Jie; Zhang, Jiumeng; Du, Ting; Xu, Xin; Liu, Jinlu; Chen, Yuwen; Liu, Xuan; Xiong, Meimei; Cheng, Hao; Gou, Maling; Wei, Yuquan] Sichuan Univ, West China Hosp, Canc Ctr, Chengdu 610065, Sichuan, Peoples R China.
   [Tao, Jie; Zhang, Jiumeng; Du, Ting; Xu, Xin; Liu, Jinlu; Chen, Yuwen; Liu, Xuan; Xiong, Meimei; Cheng, Hao; Gou, Maling; Wei, Yuquan] Collaborat Innovat Ctr Biotherapy, Chengdu 610065, Sichuan, Peoples R China.
   [Tao, Jie; Mao, Jian] Sichuan Univ, Sch Mat Sci & Engn, Chengdu 610065, Sichuan, Peoples R China.
   [Deng, Xianming] Xiamen Univ, Sch Life Sci, Innovat Ctr Cell Signaling Network, State Key Lab Cellular Stress Biol, Xiamen 361102, Fujian, Peoples R China.
   [Chen, Shaochen] Univ Calif San Diego, NanoEngn Dept, San Diego, CA 92103 USA.
   [Luo, Yi] Sichuan Univ, West China Hosp, Dept Orthoped, Wai Nan Guo Xue Xiang 37, Chengdu 610041, Sichuan, Peoples R China.
   [Cardon, Ludwig] Univ Ghent, Dept Mat Text & Chem Engn, Ctr Polymer & Mat Technol, Technol Pk 915, Ghent, Belgium.
C3 Sichuan University; Sichuan University; Sichuan University; Xiamen University; University of California System; University of California San Diego; Sichuan University; Ghent University
RP Gou, ML (corresponding author), Sichuan Univ, West China Hosp, State Key Lab Biotherapy, Chengdu 610065, Sichuan, Peoples R China.; Gou, ML (corresponding author), Sichuan Univ, West China Hosp, Canc Ctr, Chengdu 610065, Sichuan, Peoples R China.; Gou, ML (corresponding author), Collaborat Innovat Ctr Biotherapy, Chengdu 610065, Sichuan, Peoples R China.
EM goumaling@scu.edu.cn
FU National Key RAMP;D Program of China [2017YFA0104800]; Key Research and Development Projects of People's Liberation Army [BWS17J036]; 1.3.5 project for disciplines of excellence, West China Hospital, Sichuan University [ZYYC08007, ZYJC18017]; fundamental research funds for the central universities [2018SCUH0010]
CR Berman AY, 2017, SIGNAL TRANSDUCT TAR, V2, P0, DOI 10.1038/sigtrans.2017.35
   Bian YZ, 2009, BIOMATERIALS, V30, P217, DOI 10.1016/j.biomaterials.2008.09.036
   Cirillo V, 2014, BIOMATERIALS, V35, P8970, DOI 10.1016/j.biomaterials.2014.07.010
   Cui HT, 2017, ADV HEALTHC MATER, V6, P0, DOI 10.1002/adhm.201601118
   Deumens R, 2010, PROG NEUROBIOL, V92, P245, DOI 10.1016/j.pneurobio.2010.10.002
   Dixon AR, 2018, BIOMATERIALS, V186, P44, DOI 10.1016/j.biomaterials.2018.09.010
   Fairbanks BD, 2009, BIOMATERIALS, V30, P6702, DOI 10.1016/j.biomaterials.2009.08.055
   Fan FQ, 2016, SCI TRANSL MED, V8, P0, DOI 10.1126/scitranslmed.aaf2304
   Fang F, 2009, ACS NANO, V3, P4080, DOI 10.1021/nn900785b
   Faroni A, 2015, ADV DRUG DELIVER REV, V82-83, P160, DOI 10.1016/j.addr.2014.11.010
   Fernando RN, 2016, NAT COMMUN, V7, P0, DOI 10.1038/ncomms12186
   Gaharwar AK, 2016, ADV MATER, V28, P771, DOI 10.1002/adma.201503918
   Gordon T, 2016, EUR J NEUROSCI, V43, P336, DOI 10.1111/ejn.13005
   Gou ML, 2014, NAT COMMUN, V5, P0, DOI 10.1038/ncomms4774
   Gou ML, 2011, NANOSCALE, V3, P1558, DOI 10.1039/c0nr00758g
   Gou ML, 2009, PHARM RES-DORDR, V26, P2164, DOI 10.1007/s11095-009-9929-8
   Griffin JW, 2013, J BONE JOINT SURG AM, V95A, P2144, DOI 10.2106/JBJS.L.00704
   Gu XS, 2014, BIOMATERIALS, V35, P6143, DOI 10.1016/j.biomaterials.2014.04.064
   Heath CA, 1998, TRENDS BIOTECHNOL, V16, P163, DOI 10.1016/S0167-7799(97)01165-7
   Hu N, 2013, BIOMATERIALS, V34, P100, DOI 10.1016/j.biomaterials.2012.09.020
   Johnson BN, 2015, ADV FUNCT MATER, V25, P6205, DOI 10.1002/adfm.201501760
   Johnson R, 2014, NAT REV DRUG DISCOV, V13, P63, DOI 10.1038/nrd4161
   Kang HW, 2016, NAT BIOTECHNOL, V34, P312, DOI 10.1038/nbt.3413
   Kehoe S, 2012, INJURY, V43, P553, DOI 10.1016/j.injury.2010.12.030
   Kotz F, 2017, NATURE, V544, P337, DOI 10.1038/nature22061
   Leigh BL, 2017, BIOMACROMOLECULES, V18, P2389, DOI 10.1021/acs.biomac.7b00579
   Li R, 2018, BIOMATERIALS, V168, P24, DOI 10.1016/j.biomaterials.2018.03.044
   Lind JU, 2017, NAT MATER, V16, P303, DOI 10.1038/nmat4782
   Liu ZH, 2018, ADV MATER, V30, P0, DOI 10.1002/adma.201703393
   Ma FK, 2018, ACTA BIOMATER, V69, P146, DOI 10.1016/j.actbio.2018.01.001
   Ma XY, 2016, P NATL ACAD SCI USA, V113, P2206, DOI 10.1073/pnas.1524510113
   Mindos T, 2017, J CELL BIOL, V216, P495, DOI 10.1083/jcb.201606052
   Mukhatyar V, 2009, ADV MATER, V21, P4670
   Poitelon Y, 2016, NAT NEUROSCI, V19, P879, DOI 10.1038/nn.4316
   Qian Y, 2018, ADV FUNCT MATER, V28, P0, DOI 10.1002/adfm.201707077
   Qian Y, 2018, NAT COMMUN, V9, P0, DOI 10.1038/s41467-017-02598-7
   Ruiter GCW, 2009, NEUROSURG FOCUS, V26, P0, DOI 10.3171/FOC.2009.26.2.E5
   Schaffner M, 2017, SCI ADV, V3, P0, DOI 10.1126/sciadv.aao6804
   Scheib J, 2013, NAT REV NEUROL, V9, P668, DOI 10.1038/nrneurol.2013.227
   Shirahama H, 2016, SCI REP-UK, V6, P0, DOI 10.1038/srep31036
   Singh A, 2018, ACS APPL MATER INTER, V10, P43327, DOI 10.1021/acsami.8b11677
   Singh D, 2018, ACTA BIOMATER, V78, P48, DOI 10.1016/j.actbio.2018.07.055
   Sinis N, 2005, J NEUROSURG, V103, P1067, DOI 10.3171/jns.2005.103.6.1067
   Tao J, 2017, SCI REP-UK, V7, P0, DOI 10.1038/srep46038
   Tao J, 2017, J BIOMAT SCI-POLYM E, V28, P107, DOI 10.1080/09205063.2016.1250344
   Thomson SE, 2017, ACTA BIOMATER, V60, P220, DOI 10.1016/j.actbio.2017.07.031
   Truby RL, 2016, NATURE, V540, P371, DOI 10.1038/nature21003
   Visscher DO, 2018, BURNS TRAUMA, V6, P0, DOI 10.1186/s41038-018-0116-1
   Wang S, 2015, INT J BIOPRINTING, V1, P0, DOI 10.18063/IJB.2015.01.005
   Wang Y, 2017, PROTEIN CELL, V8, P349, DOI 10.1007/s13238-017-0371-0
   Wang YM, 2015, ACS APPL MATER INTER, V7, P8437, DOI 10.1021/acsami.5b00215
   Watt KI, 2015, NAT COMMUN, V6, P0, DOI 10.1038/ncomms7048
   Xie JW, 2009, ACS NANO, V3, P1151, DOI 10.1021/nn900070z
   Xin M, 2013, P NATL ACAD SCI USA, V110, P13839, DOI 10.1073/pnas.1313192110
   Yao L, 2010, BIOMATERIALS, V31, P5789, DOI 10.1016/j.biomaterials.2010.03.081
   Yu FX, 2015, CELL, V163, P811, DOI 10.1016/j.cell.2015.10.044
   Zhang H, 2018, J BIOMED NANOTECHNOL, V14, P114, DOI 10.1166/jbn.2018.2467
   Zhang W, 2017, BIOMATERIALS, V142, P90, DOI 10.1016/j.biomaterials.2017.06.024
   Zhao B, 2008, GENE DEV, V22, P1962, DOI 10.1101/gad.1664408
   Zhu W, 2018, MATER TODAY, V21, P951, DOI 10.1016/j.mattod.2018.04.001
   Zhu W, 2015, ADV MATER, V27, P4411, DOI 10.1002/adma.201501372
NR 61
TC 127
Z9 135
U1 3
U2 312
PU ELSEVIER SCI LTD
PI OXFORD
PA THE BOULEVARD, LANGFORD LANE, KIDLINGTON, OXFORD OX5 1GB, OXON, ENGLAND
SN 1742-7061
EI 1878-7568
J9 ACTA BIOMATER
JI Acta Biomater.
PD MAY 15
PY 2019
VL 90
IS 
BP 49
EP 59
DI 10.1016/j.actbio.2019.03.047
PG 11
WC Engineering, Biomedical; Materials Science, Biomaterials
SC Engineering; Materials Science
GA IA9UL
UT WOS:000469902300004
PM 30930306
DA 2025-07-17
ER

PT J
AU Lu, JJ
   Yan, XQ
   Sun, X
   Shen, XZ
   Yin, HY
   Wang, CH
   Liu, YF
   Lu, CF
   Fu, HT
   Yang, SH
   Wang, Y
   Sun, XD
   Zhao, LY
   Lu, SB
   Mikos, AG
   Peng, J
   Wang, XM
AF Lu, Jiaju
   Yan, Xiaoqing
   Sun, Xun
   Shen, Xuezhen
   Yin, Heyong
   Wang, Chenhao
   Liu, Yifan
   Lu, Changfeng
   Fu, Haitao
   Yang, Shuhui
   Wang, Yu
   Sun, Xiaodan
   Zhao, Lingyun
   Lu, Shibi
   Mikos, Antonios G.
   Peng, Jiang
   Wang, Xiumei
TI Synergistic effects of dual-presenting VEGF- and BDNF-mimetic peptide epitopes from self-assembling peptide hydrogels on peripheral nerve regeneration
SO NANOSCALE
LA English
DT Article
ID endothelial growth-factor; protein secondary structure; neurotrophic factor; blood-vessels; stem-cells; brain; angiogenesis; scaffolds; neurogenesis; niche
AB The crosstalk between vascularization and nerve regeneration in the peripheral nervous system has recently been suggested to play an important role in the treatment of peripheral nerve injury. Regenerative strategies via synergistic delivery of multiple biochemical cues have received growing attention, especially the combination of pro-angiogenic factors and neurotrophic factors. Here we developed a self-assembling peptide nanofiber hydrogel dual-functionalized with vascular endothelial growth factor (VEGF)- and brain-derived neurotrophic factor (BDNF)-mimetic peptide epitopes for peripheral nerve reconstruction. It could simultaneously present VEGF- and BDNF-mimetic peptide epitopes and provides a three-dimensional (3D) neurovascular microenvironment for endothelial cell and neural cell growth. In vitro cellular experiments showed that the functionalized peptide hydrogel scaffold effectively promoted the pro-myelination of Schwann cell, as well as the adhesion and proliferation of endothelial cell compared with scaffolds presenting VEGF- or BDNF-mimetic peptide epitope alone. When implanted in a rat model to bridge a critical-size sciatic nerve gap in vivo, the functionalized peptide hydrogel significantly improved the number of newly formed blood vessels, the density of regenerating axons, the morphometric analysis of the regenerated muscles and the electrophysiological findings, indicating the synergistic effect of the two bioactive motifs on peripheral nerve regeneration. Collectively, constructing an artificial neurovascular microenvironment in the lesion area by using the functionalized self-assembling peptide nanofiber hydrogel may have a great potential for promoting nerve tissue engineering and regeneration in other tissues.
C1 [Lu, Jiaju; Wang, Chenhao; Liu, Yifan; Yang, Shuhui; Sun, Xiaodan; Zhao, Lingyun; Wang, Xiumei] Tsinghua Univ, Sch Mat Sci & Engn, State Key Lab New Ceram & Fine Proc, Beijing 100084, Peoples R China.
   [Yan, Xiaoqing] Tsinghua Univ, Sch Clin Med, Beijing 100084, Peoples R China.
   [Sun, Xun; Shen, Xuezhen; Lu, Changfeng; Fu, Haitao; Wang, Yu; Lu, Shibi; Peng, Jiang] Chinese Peoples Liberat Army Gen Hosp, Inst Orthoped, Beijing 100853, Peoples R China.
   [Sun, Xun] Tianjin Hosp, Dept Orthoped, Tianjin 300211, Peoples R China.
   [Shen, Xuezhen] Capital Med Univ, Luhe Hosp, Dept Orthoped, Beijing 101149, Peoples R China.
   [Yin, Heyong] Ludwig Maximilians Univ Munchen, Dept Surg, Expt Surg & Regenerat Med, D-80336 Munich, Germany.
   [Lu, Changfeng] Peking Univ, Peoples Hosp, Dept Orthopaed & Naurna, Beijing, Peoples R China.
   [Mikos, Antonios G.] Rice Univ, Dept Bioengn, Houston, TX 77030 USA.
   [Peng, Jiang] Nantong Univ, Coinnovat Ctr Neumregenerat, Nantong 226007, Peoples R China.
C3 Tsinghua University; Tsinghua University; Chinese People's Liberation Army General Hospital; Capital Medical University; University of Munich; Peking University; Rice University; Nantong University
RP Wang, XM (corresponding author), Tsinghua Univ, Sch Mat Sci & Engn, State Key Lab New Ceram & Fine Proc, Beijing 100084, Peoples R China.; Peng, J (corresponding author), Chinese Peoples Liberat Army Gen Hosp, Inst Orthoped, Beijing 100853, Peoples R China.; Peng, J (corresponding author), Nantong Univ, Coinnovat Ctr Neumregenerat, Nantong 226007, Peoples R China.
EM pengjiang301@126.com; wxm@mail.tsinghua.edu.cn
FU National Natural Science Foundation of China [31771056, 31771052]; National Key R&D Program of China [2018YFB0704304]; Tsinghua University Initiative Scientific Research Program [20161080091]; 111 Project [B17026]
CR Ao Q, 2016, J NEURORESTORATOLOGY, V4, P107, DOI 10.2147/JN.S119419
   BAIN JR, 1989, PLAST RECONSTR SURG, V83, P129, DOI 10.1097/00006534-198901000-00024
   Caillaud M, 2019, NEURAL REGEN RES, V14, P24, DOI 10.4103/1673-5374.243699
   Carmeliet P, 2003, NAT REV GENET, V4, P710, DOI 10.1038/nrg1158
   Cattin AL, 2015, CELL, V162, P1127, DOI 10.1016/j.cell.2015.07.021
   Chen JL, 2005, J CEREBR BLOOD F MET, V25, P281, DOI 10.1038/sj.jcbfm.9600034
   DAndrea LD, 2005, P NATL ACAD SCI USA, V102, P14215, DOI 10.1073/pnas.0505047102
   Donovan MJ, 2000, DEVELOPMENT, V127, P4531
   Du JR, 2017, ACTA BIOMATER, V55, P296, DOI 10.1016/j.actbio.2017.04.010
   Faroni A, 2015, ADV DRUG DELIVER REV, V82-83, P160, DOI 10.1016/j.addr.2014.11.010
   Fobian K, 2010, J NEUROSCI RES, V88, P1170, DOI 10.1002/jnr.22285
   Fukuda T, 2018, MICROSURG, V38, P899, DOI 10.1002/micr.30387
   Gelain F, 2007, MACROMOL BIOSCI, V7, P544, DOI 10.1002/mabi.200700033
   Gu XS, 2011, PROG NEUROBIOL, V93, P204, DOI 10.1016/j.pneurobio.2010.11.002
   Guaiquil VH, 2014, P NATL ACAD SCI USA, V111, P17272, DOI 10.1073/pnas.1407227111
   Höke A, 2001, EXP NEUROL, V172, P398, DOI 10.1006/exnr.2001.7808
   Katsimpardi L, 2014, SCIENCE, V344, P630, DOI 10.1126/science.1251141
   Kobayashi M, 2012, J NEUROPATH EXP NEUR, V71, P511, DOI 10.1097/NEN.0b013e318257fe7b
   Lange C, 2016, NAT REV NEUROL, V12, P439, DOI 10.1038/nrneurol.2016.88
   Lee K, 2011, J R SOC INTERFACE, V8, P153, DOI 10.1098/rsif.2010.0223
   LEUNG DW, 1989, SCIENCE, V246, P1306, DOI 10.1126/science.2479986
   Li A, 2014, BIOMATERIALS, V35, P8780, DOI 10.1016/j.biomaterials.2014.06.049
   Li Q, 2006, J NEUROSCI RES, V84, P1656, DOI 10.1002/jnr.21087
   Li WL, 2013, DEV CELL, V24, P359, DOI 10.1016/j.devcel.2013.01.009
   Lin GT, 2010, BJU INT, V105, P114, DOI 10.1111/j.1464-410X.2009.08647.x
   Liu QY, 2018, FRONT NEUROSCI-SWITZ, V12, P0, DOI 10.3389/fnins.2018.00597
   Liu X, 2012, NANOSCALE, V4, P2720, DOI 10.1039/c2nr00001f
   Livak KJ, 2001, METHODS, V25, P402, DOI 10.1006/meth.2001.1262
   Louissaint A, 2002, NEURON, V34, P945, DOI 10.1016/S0896-6273(02)00722-5
   Lu CF, 2018, ACS BIOMATER SCI ENG, V4, P2994, DOI 10.1021/acsbiomaterials.8b00536
   Lu JJ, 2018, ADV EXP MED BIOL, V1064, P297, DOI 10.1007/978-981-13-0445-3_18
   Lu JJ, 2018, THERANOSTICS, V8, P5039, DOI 10.7150/thno.26981
   Lu JJ, 2018, NANO RES, V11, P4599, DOI 10.1007/s12274-018-2041-9
   Magaz A, 2018, ADV HEALTHC MATER, V7, P0, DOI 10.1002/adhm.201800308
   Muangsanit P, 2018, ANAT REC, V301, P1657, DOI 10.1002/ar.23919
   Nakahashi T, 2000, FEBS LETT, V470, P113, DOI 10.1016/S0014-5793(00)01302-8
   Nishida Y, 2018, BIOMED RES-TOKYO, V39, P287, DOI 10.2220/biomedres.39.287
   Nissar AA, 2016, CURR OPIN SOLID ST M, V20, P180, DOI 10.1016/j.cossms.2016.03.003
   Nune M, 2017, NANOMEDICINE-UK, V12, P219, DOI 10.2217/nnm-2016-0323
   Pérez CMR, 2017, ACS BIOMATER SCI ENG, V3, P2166, DOI 10.1021/acsbiomaterials.7b0034
   Reina MA, 2015, NERVES AND NERVE INJURIES, V0, PP91, DOI 10.1016/B978-0-12-410390-0.00007-X
   Rosenstein JM, 2010, ORGANOGENESIS, V6, P107, DOI 10.4161/org.6.2.11687
   Rovak JM, 2004, J RECONSTR MICROSURG, V20, P53, DOI 10.1055/s-2004-818050
   Shibuya M, 2013, J BIOCHEM, V153, P13, DOI 10.1093/jb/mvs136
   Sreerama N, 2000, ANAL BIOCHEM, V287, P252, DOI 10.1006/abio.2000.4880
   Sun YQ, 2016, ACS APPL MATER INTER, V8, P2348, DOI 10.1021/acsami.5b11473
   Wang HK, 2016, NEURAL REGEN RES, V11, P168, DOI 10.4103/1673-5374.175065
   Wang HK, 2017, FRONT CELL NEUROSCI, V11, P0, DOI 10.3389/fncel.2017.00323
   Wang XM, 2008, SOFT MATTER, V4, P2388, DOI 10.1039/b807155a
   Wang ZM, 2017, NPG ASIA MATER, V9, P0, DOI 10.1038/am.2017.171
   Whitmore L, 2004, NUCLEIC ACIDS RES, V32, PW668, DOI 10.1093/nar/gkh371
   Xiong Y, 2010, CURR OPIN INVEST DR, V11, P298
   Xu QG, 2002, BRAIN RES, V946, P24, DOI 10.1016/S0006-8993(02)02820-2
   Zacchigna S, 2008, CURR TOP DEV BIOL, V80, P1, DOI 10.1016/S0070-2153(07)80001-9
   Zhang YP, 2016, ACS BIOMATER SCI ENG, V2, P2018, DOI 10.1021/acsbiomaterials.6b00436
   Zhu L, 2017, ADV HEALTHC MATER, V6, P0, DOI 10.1002/adhm.201600860
NR 56
TC 72
Z9 79
U1 3
U2 156
PU ROYAL SOC CHEMISTRY
PI CAMBRIDGE
PA THOMAS GRAHAM HOUSE, SCIENCE PARK, MILTON RD, CAMBRIDGE CB4 0WF, CAMBS, ENGLAND
SN 2040-3364
EI 2040-3372
J9 NANOSCALE
JI Nanoscale
PD NOV 14
PY 2019
VL 11
IS 42
BP 19943
EP 19958
DI 10.1039/c9nr04521j
PG 16
WC Chemistry, Multidisciplinary; Nanoscience & Nanotechnology; Materials Science, Multidisciplinary; Physics, Applied
SC Chemistry; Science & Technology - Other Topics; Materials Science; Physics
GA JQ3GS
UT WOS:000498838100029
PM 31602446
DA 2025-07-17
ER
