# Supplementary material for: Hydrogel research in peripheral nerve injury repair: a comprehensive multi-database bibliometric analysis (2015–2025)
Source: Front Neurol. 2026 Apr 29;17:1763950. doi: 10.3389/fneur.2026.1763950 (PMC13167558; doi:10.3389/fneur.2026.1763950)
Supplement: Supplementary file 2 [file Supplementary_file_2.zip › Data/WOSCC-Article/download2020u31.txt]

PT J
AU Li, H
   Meng, H
   Yang, YY
   Huang, JX
   Chen, YJ
   Yang, F
   Yan, JZ
AF Li, Hui
   Meng, Hua
   Yang, Yan-Yu
   Huang, Jia-Xi
   Chen, Yong-Jie
   Yang, Fei
   Yan, Jia-Zhi
TI A double-network hydrogel for the dynamic compression of the lumbar nerve root
SO NEURAL REGENERATION RESEARCH
LA English
DT Article
DE chitosan; double-network hydrogel; dynamic compression; lumbar disc herniation; micro-MRI; nerve root; peripheral neuropathic pain; polyacrylamide
ID spinal dorsal-horn; rat model; messenger-rna; radiculopathy; ganglion; injury; regeneration; deformation; expression; diskectomy
AB Current animal models of nerve root compression due to lumbar disc herniation only assess the mechanical compression of nerve roots and the inflammatory response. Moreover, the pressure applied in these models is static, meaning that the nerve root cannot be dynamically compressed. This is very different from the pathogenesis of lumbar disc herniation. In this study, a chitosan/polyacrylamide double-network hydrogel was prepared by a simple two-step method. The swelling ratio of the double-network hydrogel increased with prolonged time, reaching 140. The compressive strength and compressive modulus of the hydrogel reached 53.6 and 0.34 MPa, respectively. Scanning electron microscopy revealed the hydrogel's crosslinked structure with many interconnecting pores. An MTT assay demonstrated that the number of viable cells in contact with the hydrogel extracts did not significantly change relative to the control surface. Thus, the hydrogel had good biocompatibility. Finally, the double-network hydrogel was used to compress the L4 nerve root of male sand rats to simulate lumbar disc herniation nerve root compression. The hydrogel remained in its original position after compression, and swelled with increasing time. Edema appeared around the nerve root and disappeared 3 weeks after operation. This chitosan/polyacrylamide double-network hydrogel has potential as a new implant material for animal models of lumbar nerve root compression. All animal experiments were approved by the Animal Ethics Committee of Neurosurgical Institute of Beijing, Capital Medical University, China (approval No. 201601006) on July 29, 2016.
C1 [Li, Hui; Meng, Hua; Huang, Jia-Xi; Chen, Yong-Jie; Yan, Jia-Zhi] Capital Med Univ, Beijing Tiantan Hosp, Dept Orthoped Surg, Beijing, Peoples R China.
   [Yang, Yan-Yu; Yang, Fei] Chinese Acad Sci, Inst Chem, Beijing, Peoples R China.
   [Yang, Yan-Yu] Zhengzhou Univ, Zhengzhou, Henan, Peoples R China.
C3 Capital Medical University; Chinese Academy of Sciences; Institute of Chemistry, CAS; Zhengzhou University
RP Yan, JZ (corresponding author), Capital Med Univ, Beijing Tiantan Hosp, Dept Orthoped Surg, Beijing, Peoples R China.; Yang, F (corresponding author), Chinese Acad Sci, Inst Chem, Beijing, Peoples R China.
EM fyang@iccas.ac.cn; beijingtiantan@163.com
FU High Levels of Health Technical Personnel in Beijing Health System of China [2013-3-050]
CR Bogduk N, 2009, PAIN, V147, P17, DOI 10.1016/j.pain.2009.08.020
   Cho HK, 2013, J NEUROSURG-SPINE, V19, P256, DOI 10.3171/2013.5.SPINE12731
   Cornefjord M, 1997, SPINE, V22, P946, DOI 10.1097/00007632-199705010-00003
   Duan JJ, 2015, MACROMOLECULES, V48, P2706, DOI 10.1021/acs.macromol.5b00117
   Fan N, 2011, J NEUROPHYSIOL, V106, P3067, DOI 10.1152/jn.00752.2011
   Fukui D, 2018, EUR SPINE J, V27, P205, DOI 10.1007/s00586-017-5243-z
   Handa J, 2016, EUR SPINE J, V25, P877, DOI 10.1007/s00586-015-4239-9
   Igarashi T, 2005, J ORTHOP RES, V23, P420, DOI 10.1016/j.orthres.2004.08.026
   Kameda Takuya, 2017, J EXP ORTHOP, V4, P31, DOI 10.1186/s40634-017-0105-5
   Kato K, 2015, SPINE, V40, P357, DOI 10.1097/BRS.0000000000000769
   Kim SJ, 2011, SPINE, V36, P2139, DOI 10.1097/BRS.0b013e31821945a3
   Li H, 2017, J ORTHOP SURG RES, V12, P0, DOI 10.1186/s13018-017-0669-x
   Liu SW, 2018, NEURAL REGEN RES, V13, P641, DOI 10.4103/1673-5374.230286
   Miyagi M, 2012, SPINE, V37, P1810, DOI 10.1097/BRS.0b013e31824ffac6
   Mogil JS, 2009, NAT REV NEUROSCI, V10, P283, DOI 10.1038/nrn2606
   OLMARKER K, 1990, J SPINAL DISORD, V3, P25
   OLMARKER K, 1991, SPINE, V16, P61, DOI 10.1097/00007632-199101000-00012
   Sasaki Nobuhisa, 2011, FUKUSHIMA J MED SCI, V57, P46
   Sasaki N, 2010, SPINE, V35, P1663, DOI 10.1097/BRS.0b013e3181c9a8e7
   Suri P, 2017, SPINE, V42, P755, DOI 10.1097/BRS.0000000000001894
   Suzuki M, 2009, EUR SPINE J, V18, P1001, DOI 10.1007/s00586-009-0940-x
   Teimouri A, 2017, J BIOMAT SCI-POLYM E, V28, P1, DOI 10.1080/09205063.2016.1231437
   Venkatesan J, 2014, MAR DRUGS, V12, P300, DOI 10.3390/md12010300
   Wang T, 2019, NEURAL REGEN RES, V14, P1069, DOI 10.4103/1673-5374.250629
   Wankhade UG, 2016, J CLIN DIAGN RES, V10, PRC9, DOI 10.7860/JCDR/2016/16607.7512
   Winkelstein BA, 2004, J BIOMECH ENG-T ASME, V126, P258, DOI 10.1115/1.1695571
   Winkelstein BA, 2002, SPINE, V27, P27, DOI 10.1097/00007632-200201010-00009
   Winkelstein BA, 2001, J NEUROSCI METH, V111, P49, DOI 10.1016/S0165-0270(01)00445-9
   Xue F, 2014, EUR SPINE J, V23, P435, DOI 10.1007/s00586-013-2990-3
   Yan J, 2016, EUR SPINE J, V25, P177, DOI 10.1007/s00586-015-4171-z
   Yang L, 2017, EXP THER MED, V13, P1859, DOI 10.3892/etm.2017.4201
   Yang YY, 2016, ADV MATER, V28, P7178, DOI 10.1002/adma.201601742
NR 32
TC 6
Z9 8
U1 1
U2 82
PU WOLTERS KLUWER MEDKNOW PUBLICATIONS
PI MUMBAI
PA WOLTERS KLUWER INDIA PVT LTD , A-202, 2ND FLR, QUBE, C T S  NO 1498A-2 VILLAGE MAROL, ANDHERI EAST, MUMBAI, 400059, INDIA
SN 1673-5374
EI 1876-7958
J9 NEURAL REGEN RES
JI Neural Regen. Res.
PD SEP 15
PY 2020
VL 15
IS 9
BP 1724
EP 1731
DI 10.4103/1673-5374.276361
PG 8
WC Cell Biology; Neurosciences
SC Cell Biology; Neurosciences & Neurology
GA KT6HN
UT WOS:000519115200024
PM 32209779
DA 2025-07-17
ER

PT J
AU Sugiyama, M
   Ito, T
   Furukawa, T
   Hirayama, A
   Kakehata, S
AF Sugiyama, Motoyasu
   Ito, Tsukasa
   Furukawa, Takatoshi
   Hirayama, Atsushi
   Kakehata, Seiji
TI The effect of insulin-like growth factor 1 on the recovery of facial nerve function in a guinea pig model of facial palsy
SO JOURNAL OF PHYSIOLOGICAL SCIENCES
LA English
DT Article
DE Peripheral facial nerve palsy; Insulin-like growth factor 1; Electroneurography; Physiological function; Gelatin-based hydrogel
ID herpes-simplex-virus; factor-i; bells-palsy; regeneration; injury; igf-1; reactivation; compression; receptor; surgery
AB The efficacy of insulin-like growth factor 1 (IGF-1) in the treatment of peripheral facial nerve palsy was investigated using an animal model. The facial nerve within the temporal bone was exposed and compressed by clamping. The animals were treated with either IGF-1 or saline which was topically administered by a gelatin-based sustained-release hydrogel via an intratemporal route. The recovery from facial nerve palsy was evaluated at 8 weeks postoperatively based on eyelid closure, complete recovery rate, electroneurography and number of axons found on the facial nerve. IGF-1 treatment resulted in significant improvement in the changes of the degree of eyelid closure over the total time period and complete recovery rate. A separate study showed that IGF-1 receptor mRNA was expressed in facial nerves up to 14 days after the nerve-clamping procedure. IGF-1 was thus found to be effective in the treatment of peripheral facial nerve palsy when topically applied using a sustained-release gelatin-based hydrogel via an intratemporal route.
C1 [Sugiyama, Motoyasu; Ito, Tsukasa; Furukawa, Takatoshi; Kakehata, Seiji] Yamagata Univ, Fac Med, Dept Otolaryngol Head & Neck Surg, 2-2-2 Iida Nishi, Yamagata, Yamagata 9909585, Japan.
   [Hirayama, Atsushi] Osaka Univ, Grad Sch Med, Dept Social Med, Publ Hlth, 2-15 Yamadaoka, Suita, Osaka 5650871, Japan.
C3 Yamagata University; University of Osaka
RP Kakehata, S (corresponding author), Yamagata Univ, Fac Med, Dept Otolaryngol Head & Neck Surg, 2-2-2 Iida Nishi, Yamagata, Yamagata 9909585, Japan.
EM seijik06@gmail.com
FU JSPS [18K16873, 16H05479, 17K16888]; Grants-in-Aid for Scientific Research [16H05479, 18K16873, 17K16888] Funding Source: KAKEN
CR Abbas OL, 2016, PLAST RECONSTR SURG, V138, P387, DOI 10.1097/PRS.0000000000002351
   Abdel-Aziz M, 2015, INT J PEDIATR OTORHI, V79, P328, DOI 10.1016/j.ijporl.2014.12.010
   Alvites R, 2018, COGENT MEDICINE, V5, P0, DOI 10.1080/2331205X.2018.1466404
   Apel PJ, 2010, MUSCLE NERVE, V41, P335, DOI 10.1002/mus.21485
   Basta-Kaim A, 2014, EUR NEUROPSYCHOPHARM, V24, P1546, DOI 10.1016/j.euroneuro.2014.07.002
   Brull R, 2015, REGION ANESTH PAIN M, V40, P479, DOI 10.1097/AAP.0000000000000125
   Byrne PJ, 2005, ARCH FACIAL PLAST S, V7, P114, DOI 10.1001/archfaci.7.2.114
   Chao XH, 2016, ACTA OTO-LARYNGOL, V136, P585, DOI 10.3109/00016489.2015.1136432
   Cheng HL, 1996, J NEUROCHEM, V66, P525
   Cnaan A, 1997, STAT MED, V16, P2349, DOI 10.1002/(SICI)1097-0258(19971030)16:20<2349::AID-SIM667>3.0.CO;2-E
   Dorschner B, 2016, J NEUROSCI METH, V271, P143, DOI 10.1016/j.jneumeth.2016.07.015
   Emel E, 2011, J NEUROSURG, V114, P522, DOI 10.3171/2010.9.JNS091928
   Esaki S, 2011, GENE THER, V18, P1063, DOI 10.1038/gt.2011.57
   Fujiwara K, 2015, AURIS NASUS LARYNX, V42, P271, DOI 10.1016/j.anl.2015.01.001
   Furukawa T, 2017, OTOL NEUROTOL, V38, P272, DOI 10.1097/MAO.0000000000001307
   Grogan PM, 2001, NEUROLOGY, V56, P830, DOI 10.1212/WNL.56.7.830
   Hato N, 2008, LANCET, V371, P1818, DOI 10.1016/S0140-6736(08)60776-X
   Iwai K, 2006, LARYNGOSCOPE, V116, P529, DOI 10.1097/01.mlg.0000200791.77819.eb
   Jones DM, 2003, J NEUROCHEM, V86, P1116, DOI 10.1046/j.1471-4159.2003.01925.x
   Kakehata S, 2014, OTOL NEUROTOL, V35, P101, DOI 10.1097/MAO.0b013e3182a446bc
   KANJE M, 1989, BRAIN RES, V486, P396, DOI 10.1016/0006-8993(89)90531-3
   Kennedy PGE, 2010, J NEUROVIROL, V16, P1, DOI 10.3109/13550280903552446
   Komobuchi H, 2010, ACTA OTO-LARYNGOL, V130, P173, DOI 10.3109/00016480902896139
   Liang GY, 2007, GLIA, V55, P632, DOI 10.1002/glia.20496
   Liu Z, 2012, CELL MOL NEUROBIOL, V32, P191, DOI 10.1007/s10571-011-9746-6
   Marchioni D, 2009, OTOL NEUROTOL, V30, P758, DOI 10.1097/MAO.0b013e3181b0503e
   Matsumine H, 2017, MICROSURG, V37, P808, DOI 10.1002/micr.30060
   Matsumine H, 2016, J TISSUE ENG REGEN M, V10, PE559, DOI 10.1002/term.1884
   MATSUMOTO Y, 1984, ANN OTO RHINOL LARYN, V93, P7, DOI 10.1177/00034894840930S302
   Mohammadi R, 2014, J CRANIOFAC SURG, V25, P1510, DOI 10.1097/SCS.0000000000000783
   Monsanto RD, 2016, INT ARCH OTORHINOLAR, V20, P394, DOI 10.1055/s-0036-1584267
   Nakagawa T, 2014, BMC MED, V12, P0, DOI 10.1186/s12916-014-0219-x
   Nakagawa T, 2010, BMC MED, V8, P0, DOI 10.1186/1741-7015-8-76
   Ogata T, 2004, J NEUROSCI, V24, P6724, DOI 10.1523/JNEUROSCI.5520-03.2004
   Ozbay I, 2017, BRAZ J OTORHINOLAR, V83, P168, DOI 10.1016/j.bjorl.2016.02.009
   Pardini T, 2014, PHYS REV APPL, V1, P0, DOI 10.1103/PhysRevApplied.1.044007
   Quant EC, 2009, BMJ-BRIT MED J, V339, P0, DOI 10.1136/bmj.b3354
   Rabinovsky ED, 2004, NEUROL RES, V26, P204, DOI 10.1179/016164104225013851
   Schneider CA, 2012, NAT METHODS, V9, P671, DOI 10.1038/nmeth.2089
   SUGITA T, 1995, ANN OTO RHINOL LARYN, V104, P574, DOI 10.1177/000348949510400713
   Sweeney CJ, 2001, J NEUROL NEUROSUR PS, V71, P149, DOI 10.1136/jnnp.71.2.149
   Tabata Y, 1999, TISSUE ENG, V5, P127, DOI 10.1089/ten.1999.5.127
   Takahashi H, 2001, J NEUROPATH EXP NEUR, V60, P621, DOI 10.1093/jnen/60.6.621
   Tanyeri G, 2015, LARYNGOSCOPE, V125, PE356, DOI 10.1002/lary.25554
   Tarabichi M, 1999, ANN OTO RHINOL LARYN, V108, P39, DOI 10.1177/000348949910800106
   Uscategui T, 2008, COCHRANE DB SYST REV, V0, P0, DOI DOI 10.1002/14651858.CD006851.pub2
   Uscategui T, 2008, COCHRANE DB SYST REV, V0, P0, DOI DOI 10.1002/14651858.CD006852.pub2
   Xiang YJ, 2011, INT J NEUROSCI, V121, P101, DOI 10.3109/00207454.2010.535935
   Xu G, 2001, J NEUROPATH EXP NEUR, V60, P972, DOI 10.1093/jnen/60.10.972
   Yamamoto N, 2014, FRONT PHARMACOL, V5, P0, DOI 10.3389/fphar.2014.00208
   Yasui G, 2016, J PLAST RECONSTR AES, V69, P328, DOI 10.1016/j.bjps.2015.10.037
NR 51
TC 10
Z9 10
U1 0
U2 7
PU BMC
PI LONDON
PA CAMPUS, 4 CRINAN ST, LONDON N1 9XW, ENGLAND
SN 1880-6546
EI 1880-6562
J9 J PHYSIOL SCI
JI J. Physiol. Sci.
PD JUN 8
PY 2020
VL 70
IS 1
BP 
EP 
DI 10.1186/s12576-020-00755-0
PG 13
WC Physiology
SC Physiology
GA LX2OQ
UT WOS:000539677100001
PM 32513097
DA 2025-07-17
ER

PT J
AU Dong, RY
   Liu, CJ
   Tian, SY
   Bai, JB
   Yu, KL
   Liu, L
   Tian, DH
AF Dong, Ruiyi
   Liu, Chunjie
   Tian, Siyu
   Bai, Jiangbo
   Yu, Kunlun
   Liu, Lei
   Tian, Dehu
TI Electrospun polycaprolactone (PCL)-amnion nanofibrous membrane prevents adhesions and promotes nerve repair in a rat model of sciatic nerve compression
SO PLOS ONE
LA English
DT Article
ID amniotic membrane; growth-factor; injury; cells; regeneration; delivery
AB Adhesion and scarring after neural surgery are detrimental to nerve regeneration and functional recovery. Amniotic membranes have been used in tissue repair due to their immunogenicity and richness in cytokines. In this study, an electrospun polycaprolactone (PCL)-amnion nanofibrous membrane was prepared for the treatment of sciatic nerve compression in a rat model. The effects of the PCL-amnion nanofibrous membrane on the prevention of adhesion formation and nerve regeneration were evaluated using electrophysiology and histological analyses. Compared with the medical chitosan hydrogel dressing, the PCL-amnion nanofibrous membrane significantly reduced peripheral nerve adhesion and promoted the rapid recovery of nerve conduction. Moreover, the immunohistochemical analysis identified more Schwann cells and less pro-inflammatory M1 macrophages in the PCL-amnion group. Western blot and RT-PCR results showed that the expression levels of type-? and ? collagen in the PCL-treated rats were half of those in the control group after 12 weeks, while the expression level of nerve growth factor was approximately 3.5 times that found in the rats treated with medical chitosan hydrogel. In summary, electrospun PCL-amnion nanofibrous membranes can effectively reduce adhesion after neural surgery and promote nerve repair and regeneration. The long-term retention in vivo and sustained release of cytokines make PCL-amnion a promising biomaterial for clinical application.
C1 [Dong, Ruiyi; Tian, Dehu] Cangzhou Integrated Tradit Chinese & Western Med, Dept Orthoped, Cangzhou, Hebei, Peoples R China.
   [Liu, Chunjie] Tangshan Workers Hosp, Dept Orthoped, Tangshan, Hebei, Peoples R China.
   [Tian, Siyu; Bai, Jiangbo; Yu, Kunlun; Tian, Dehu] Hebei Med Univ, Affiliated Hosp 3, Dept Hand Surg, Shijiazhuang, Hebei, Peoples R China.
   [Liu, Lei] Changping Dist Hosp, Dept Orthoped, Beijing, Peoples R China.
C3 Hebei Medical University
RP Tian, DH (corresponding author), Hebei Med Univ, Affiliated Hosp 3, Dept Hand Surg, Shijiazhuang, Hebei, Peoples R China.
EM tiandehu899@outlook.com
CR Aloe L, 2012, J TRANSL MED, V10, P0, DOI 10.1186/1479-5876-10-239
   Braga-Silva J, 1999, J HAND SURG-BRIT EUR, V24B, P703, DOI 10.1054/jhsb.1999.0276
   Braun DA, 2016, KIDNEY INT, V89, P468, DOI 10.1038/ki.2015.317
   Brugmans MMCP, 2015, J TISSUE ENG REGEN M, V9, PE289, DOI 10.1002/term.1753
   Brull R, 2015, REGION ANESTH PAIN M, V40, P479, DOI 10.1097/AAP.0000000000000125
   Burnett Mark G, 2004, NEUROSURG FOCUS, V16, PE1, DOI 10.3171/foc.2004.16.5.2
   Carr MJ, 2017, CURR OPIN NEUROBIOL, V47, P52, DOI 10.1016/j.conb.2017.09.003
   Chang DS, 2016, J PAIN RES, V9, P373, DOI 10.2147/JPR.S89061
   Choi J, 2020, J PLAST RECONSTR AES, V73, P214, DOI 10.1016/j.bjps.2019.09.031
   Dam-Hieu Phong, 2005, NEUROSURGERY, V56, P425, DOI 10.1227/01.NEU.0000156845.41626.E9
   Dash TK, 2012, J CONTROL RELEASE, V158, P15, DOI 10.1016/j.jconrel.2011.09.064
   Dy CJ, 2018, J HAND SURG-AM, V43, P360, DOI 10.1016/j.jhsa.2018.01.013
   Gaspar MP, 2016, J SHOULDER ELB SURG, V25, P2057, DOI 10.1016/j.jse.2016.09.013
   Gautam S, 2013, MAT SCI ENG C-MATER, V33, P1228, DOI 10.1016/j.msec.2012.12.015
   Gobinathan S, 2018, J BIOMAT SCI-POLYM E, V29, P2051, DOI 10.1080/09205063.2018.1485814
   Gonzalez-Andrades M, 2015, PLOS ONE, V10, P0, DOI 10.1371/journal.pone.0142099
   Irifune H, 2018, J HAND SURG-ASIAN-PA, V23, P116, DOI 10.1142/S2424835518720025
   Jirsova K, 2017, CELL TISSUE BANK, V18, P193, DOI 10.1007/s10561-017-9618-5
   Kemp SWP, 2011, EXP NEUROL, V229, P460, DOI 10.1016/j.expneurol.2011.03.017
   Kesting MR, 2008, J BURN CARE RES, V29, P907, DOI 10.1097/BCR.0b013e31818b9e40
   Kim PD, 2010, MICROSURG, V30, P392, DOI 10.1002/micr.20760
   Koob TJ, 2015, J BIOMED MATER RES B, V103, P1133, DOI 10.1002/jbm.b.33265
   Kshersagar J, 2018, CELL TISSUE BANK, V19, P423, DOI 10.1007/s10561-018-9688-z
   Lemke A, 2018, ACTA BIOMATER, V66, P335, DOI 10.1016/j.actbio.2017.11.042
   Lin YL, 2008, SURG NEUROL, V70, P9, DOI 10.1016/j.surneu.2008.01.057
   Liu CJ, 2020, INT J NANOMED, V15, P927, DOI 10.2147/IJN.S231538
   Lorenz J, 2016, J ORAL IMPLANTOL, V42, P273, DOI 10.1563/aaid-joi-D-15-00133
   MACKINNON SE, 1984, ANN PLAS SURG, V13, P112, DOI 10.1097/00000637-198408000-00004
   Mamede AC, 2012, CELL TISSUE RES, V349, P447, DOI 10.1007/s00441-012-1424-6
   Mardanpour Keykhosro, 2019, ASIAN J NEUROSURG, V14, P693, DOI 10.4103/ajns.AJNS_31_17
   Nishimura T, 2008, HISTOL HISTOPATHOL, V23, P157, DOI 10.14670/HH-23.157
   Pan HC, 2007, J CLIN NEUROSCI, V14, P1089, DOI 10.1016/j.jocn.2006.08.008
   Parolini O, 2014, ARTHRITIS RHEUMATOL, V66, P327, DOI 10.1002/art.38206
   Petersen J, 1996, NEUROSURGERY, V38, P976, DOI 10.1097/00006123-199605000-00025
   Rasulic L, 2018, ACTA NEUROCHIR, V160, P1587, DOI 10.1007/s00701-018-3569-x
   Riccio M, 2019, J CELL PHYSIOL, V234, P3362, DOI 10.1002/jcp.27299
   ROBSON MC, 1973, ANN SURG, V177, P144, DOI 10.1097/00000658-197302000-00003
   Sanli E, 2021, J INVEST SURG, V34, P454, DOI 10.1080/08941939.2019.1644403
   Sarker MD, 2018, PROG NEUROBIOL, V171, P125, DOI 10.1016/j.pneurobio.2018.07.002
   Schmittgen TD, 2008, NAT PROTOC, V3, P1101, DOI 10.1038/nprot.2008.73
   Shintani K, 2018, J NEUROSURG, V129, P815, DOI 10.3171/2017.4.JNS162522
   Urano H, 2016, PLOS ONE, V11, P0, DOI 10.1371/journal.pone.0164572
   Usami S, 2019, MICROSURG, V39, P647, DOI 10.1002/micr.30496
   Vijayavenkataraman S, 2020, ACTA BIOMATER, V106, P54, DOI 10.1016/j.actbio.2020.02.003
   von Bergen TN, 2018, ORTHOP J SPORTS MED, V6, P0, DOI 10.1177/2325967118807131
   Wang ML, 2019, CONNECT TISSUE RES, V60, P3, DOI 10.1080/03008207.2018.1489381
   Wu QQ, 2017, INT J MOL MED, V39, P918, DOI 10.3892/ijmm.2017.2897
   Yu HL, 2014, NEUROSCI LETT, V566, P177, DOI 10.1016/j.neulet.2014.02.065
   Zatroch KK, 2017, BMC VET RES, V13, P0, DOI 10.1186/s12917-017-0982-y
   Zheng HP, 2016, CEREBROVASC DIS, V42, P155, DOI 10.1159/000445170
   Zuo EJ, 2019, BIOSCIENCE REP, V39, P0, DOI 10.1042/BSR20181122
NR 51
TC 16
Z9 17
U1 0
U2 22
PU PUBLIC LIBRARY SCIENCE
PI SAN FRANCISCO
PA 1160 BATTERY STREET, STE 100, SAN FRANCISCO, CA 94111 USA
SN 1932-6203
EI 
J9 PLOS ONE
JI PLoS One
PD DEC 18
PY 2020
VL 15
IS 12
BP 
EP 
DI 10.1371/journal.pone.0244301
PG 16
WC Multidisciplinary Sciences
SC Science & Technology - Other Topics
GA PI8CZ
UT WOS:000601313500044
PM 33338083
DA 2025-07-17
ER

PT J
AU Cheng, KW
   Alhasan, L
   Rezk, AR
   Al-Abboodi, A
   Doran, PM
   Yeo, LY
   Chan, PPY
AF Cheng, Kai W.
   Alhasan, Layla
   Rezk, Amgad R.
   Al-Abboodi, Aswan
   Doran, Pauline M.
   Yeo, Leslie Y.
   Chan, Peggy P. Y.
TI Fast three-dimensional micropatterning of PC12 cells in rapidly crosslinked hydrogel scaffolds using ultrasonic standing waves
SO BIOFABRICATION
LA English
DT Article
DE tissue scaffold; nerve differentiation; hydrogel; cell alignment; micropatterning; standing waves
ID neuronal differentiation; nerve regeneration; gel matrix; manipulation; expression; proliferation; particles; growth; organization; constructs
AB The ability to spatially organise the microenvironment of tissue scaffolds unlocks the potential of many scaffold-based tissue engineering applications. An example application is to aid the regeneration process of peripheral nerve injuries. Herein, we present a promising approach for three-dimensional (3D) micropatterning of nerve cells in tissue scaffolds for peripheral nerve repair. In particular, we demonstrate the 3D micropatterning of PC12 cells in a gelatin-hydroxyphenylpropionic acid (Gtn-HPA) hydrogel using ultrasound standing waves (USWs). PC12 cells were first aligned in 3D along nodal planes by the USWs in Gtn-HPA hydrogel precursor solution. The precursor was then crosslinked using horseradish peroxidase (HRP) and diluted hydrogen peroxide (H2O2), thus immobilising the aligned cells within 90-120 s. This micropatterning process is cost effective and can be replicated easily without the need for complex and expensive specialised equipment. USW-aligned PC12 cells showed no adverse effect in terms of viability or ability to proliferate. To our best knowledge, this is the first report on the effect of USW alignment on neural cell differentiation. Differentiated and USW-aligned PC12 cells showed directional uniformity after 20 d, making this technique a promising alternative approach to guide the nerve regeneration process.
C1 [Cheng, Kai W.; Alhasan, Layla; Al-Abboodi, Aswan; Doran, Pauline M.; Chan, Peggy P. Y.] Swinburne Univ Technol, Fac Sci Engn & Technol, Hawthorn, Vic, Australia.
   [Cheng, Kai W.; Alhasan, Layla; Rezk, Amgad R.; Yeo, Leslie Y.] RMIT Univ, Micronanophys Res Lab, Melbourne, Vic, Australia.
   [Cheng, Kai W.] RMIT Univ, Sch Appl Sci, Melbourne, Vic, Australia.
   [Al-Abboodi, Aswan] Univ Misan, Coll Sci, Dept Biol, Misan, Iraq.
   [Alhasan, Layla] Thi Qar Univ, Educ Coll Pure Sci, Biol Dept, Nasiriyah, Iraq.
C3 Swinburne University of Technology; Royal Melbourne Institute of Technology (RMIT); Royal Melbourne Institute of Technology (RMIT); Misan University; University of Thi-Qar
RP Chan, PPY (corresponding author), Swinburne Univ Technol, Fac Sci Engn & Technol, Hawthorn, Vic, Australia.
EM pchan@swin.edu.au
FU Australian Research Council [DP170103704, DP160101591]
CR Ahmed D, 2009, LAB CHIP, V9, P2738, DOI 10.1039/b903687c
   Al-Abboodi A, 2014, ADV HEALTHC MATER, V3, P1655, DOI 10.1002/adhm.201400072
   Al-Abboodi A, 2014, ADV HEALTHC MATER, V3, P725, DOI 10.1002/adhm.201300303
   Arien-Zakay H, 2009, J MOL NEUROSCI, V37, P225, DOI 10.1007/s12031-008-9123-1
   Bertassoni LE, 2014, BIOFABRICATION, V6, P0, DOI 10.1088/1758-5082/6/2/024105
   Bott K, 2010, BIOMATERIALS, V31, P8454, DOI 10.1016/j.biomaterials.2010.07.046
   Chew SY, 2007, ADV FUNCT MATER, V17, P1288, DOI 10.1002/adfm.200600441
   COAKLEY WT, 1989, J CHEM TECHNOL BIOT, V44, P43
   Coakley WT, 1997, TRENDS BIOTECHNOL, V15, P506, DOI 10.1016/S0167-7799(97)01122-0
   Coakley WT, 2000, ULTRASONICS, V38, P638, DOI 10.1016/S0041-624X(99)00151-1
   Colosi C, 2016, ADV MATER, V28, P677, DOI 10.1002/adma.201503310
   DECK JD, 1986, CARDIOVASC RES, V20, P760, DOI 10.1093/cvr/20.10.760
   Deumens R, 2010, PROG NEUROBIOL, V92, P245, DOI 10.1016/j.pneurobio.2010.10.002
   Dijkmans TF, 2008, J NEUROCHEM, V105, P2388, DOI 10.1111/j.1471-4159.2008.05338.x
   Dinis TM, 2015, J MECH BEHAV BIOMED, V41, P43, DOI 10.1016/j.jmbbm.2014.09.029
   Einheber S, 1997, J CELL BIOL, V139, P1495, DOI 10.1083/jcb.139.6.1495
   Evander M, 2007, ANAL CHEM, V79, P2984, DOI 10.1021/ac061576v
   Fon D, 2014, ADV HEALTHC MATER, V3, P761, DOI 10.1002/adhm.201300287
   Garvin KA, 2013, J ACOUST SOC AM, V134, P1483, DOI 10.1121/1.4812867
   Garvin KA, 2010, ULTRASOUND MED BIOL, V36, P1919, DOI 10.1016/j.ultrasmedbio.2010.08.007
   Gauvin R, 2012, BIOMATERIALS, V33, P3824, DOI 10.1016/j.biomaterials.2012.01.048
   Gherardini L, 2005, ULTRASOUND MED BIOL, V31, P261, DOI 10.1016/j.ultrasmedbio.2004.10.010
   Gherardini L, 2001, BIOSEPARATION, V10, P153, DOI 10.1023/A:1016311410219
   Goldner JS, 2006, BIOMATERIALS, V27, P460, DOI 10.1016/j.biomaterials.2005.06.035
   Gosse C, 2002, BIOPHYS J, V82, P3314, DOI 10.1016/S0006-3495(02)75672-5
   Gupta D, 2006, BIOMATERIALS, V27, P2370, DOI 10.1016/j.biomaterials.2005.11.015
   Haq F, 2007, INT J NANOMED, V2, P107, DOI 10.2147/nano.2007.2.1.107
   Hawkes JJ, 1998, ULTRASONICS, V36, P925, DOI 10.1016/S0041-624X(98)00019-5
   Hawkes JJ, 2004, LAB CHIP, V4, P446, DOI 10.1039/b408045a
   Hawkes JJ, 2001, SENSOR ACTUAT B-CHEM, V75, P213, DOI 10.1016/S0925-4005(01)00553-6
   Hoo SP, 2013, ACS APPL MATER INTER, V5, P5592, DOI 10.1021/am4009133
   Kane RS, 1999, BIOMATERIALS, V20, P2363, DOI 10.1016/S0142-9612(99)00165-9
   Kapishnikov S, 2006, J STAT MECH-THEORY E, V0, P0, DOI DOI 10.1088/1742-5468/2006/01/P01012
   Kim YT, 2008, BIOMATERIALS, V29, P3117, DOI 10.1016/j.biomaterials.2008.03.042
   Lariviere RC, 2004, J NEUROBIOL, V58, P131, DOI 10.1002/neu.10270
   Lee KH, 2005, NEUROCHEM RES, V30, P533, DOI 10.1007/s11064-005-2688-y
   Lee SH, 2008, BIOMATERIALS, V29, P2962, DOI 10.1016/j.biomaterials.2008.04.004
   Lee YH, 2007, ULTRASOUND MED BIOL, V33, P734, DOI 10.1016/j.ultrasmedbio.2006.10.015
   Liu HX, 2005, MOL BRAIN RES, V139, P169, DOI 10.1016/j.molbrainres.2005.05.014
   Liu YX, 2010, BIOMATERIALS, V31, P1158, DOI 10.1016/j.biomaterials.2009.10.040
   Livak KJ, 2001, METHODS, V25, P402, DOI 10.1006/meth.2001.1262
   Long XX, 2005, STEM CELLS DEV, V14, P65, DOI 10.1089/scd.2005.14.65
   Marquardt LM, 2013, CURR OPIN BIOTECH, V24, P887, DOI 10.1016/j.copbio.2013.05.006
   MILES CA, 1995, J APPL BACTERIOL, V78, P47, DOI 10.1111/j.1365-2672.1995.tb01672.x
   Mohanty SK, 2008, J BIOMED OPT, V13, P0, DOI 10.1117/1.2983663
   Murphy SV, 2014, NAT BIOTECHNOL, V32, P773, DOI 10.1038/nbt.2958
   Ouyang LL, 2015, BIOFABRICATION, V7, P0, DOI 10.1088/1758-5090/7/4/044101
   Ozkan M, 2003, LANGMUIR, V19, P1532, DOI 10.1021/la0261848
   Petersson F, 2005, LAB CHIP, V5, P20, DOI 10.1039/b405748c
   Ramón-Azcón J, 2012, LAB CHIP, V12, P2959, DOI 10.1039/c2lc40213k
   Ravi M, 2015, J CELL PHYSIOL, V230, P16, DOI 10.1002/jcp.24683
   Roth EA, 2004, BIOMATERIALS, V25, P3707, DOI 10.1016/j.biomaterials.2003.10.052
   Scherer SS, 1999, ANN NY ACAD SCI, V883, P131, DOI 10.1111/j.1749-6632.1999.tb08576.x
   Schimmelpfeng J, 2004, J NEUROSCI METH, V139, P299, DOI 10.1016/j.jneumeth.2004.05.010
   Schnell E, 2007, BIOMATERIALS, V28, P3012, DOI 10.1016/j.biomaterials.2007.03.009
   Sorribas H, 2002, BIOMATERIALS, V23, P893, DOI 10.1016/S0142-9612(01)00199-5
   Standley PR, 2002, AM J PHYSIOL-HEART C, V283, PH1907, DOI 10.1152/ajpheart.01043.2001
   Subramanian A, 2009, J BIOMED SCI, V16, P0, DOI 10.1186/1423-0127-16-108
   ter Haar G, 1978, ULTRASOUND MED BIOL, V4, P111, DOI 10.1016/0301-5629(78)90036-4
   THIEL G, 1991, P NATL ACAD SCI USA, V88, P3431, DOI 10.1073/pnas.88.8.3431
   Triolo D, 2006, J CELL SCI, V119, P3981, DOI 10.1242/jcs.03168
   Turner JH, 2010, AM J RHINOL ALLERGY, V24, P192, DOI 10.2500/ajra.2010.24.3460
   Vinci M, 2012, BMC BIOL, V10, P0, DOI 10.1186/1741-7007-10-29
   Vozzi G, 2003, BIOMATERIALS, V24, P2533, DOI 10.1016/S0142-9612(03)00052-8
   Wang LS, 2010, BIOMATERIALS, V31, P1148, DOI 10.1016/j.biomaterials.2009.10.042
   WHITWORTH G, 1991, ULTRASONICS, V29, P439, DOI 10.1016/0041-624X(91)90073-H
NR 66
TC 17
Z9 18
U1 3
U2 80
PU IOP PUBLISHING LTD
PI BRISTOL
PA TEMPLE CIRCUS, TEMPLE WAY, BRISTOL BS1 6BE, ENGLAND
SN 1758-5082
EI 1758-5090
J9 BIOFABRICATION
JI Biofabrication
PD JAN 15
PY 2020
VL 12
IS 1
BP 
EP 
DI 10.1088/1758-5090/ab4cca
PG 12
WC Engineering, Biomedical; Materials Science, Biomaterials
SC Engineering; Materials Science
GA JU3VM
UT WOS:000501606600001
PM 31600744
DA 2025-07-17
ER

PT J
AU Ngo, TB
   Spearman, BS
   Hlavac, N
   Schmidt, CE
AF Ngo, Tran B.
   Spearman, Benjamin S.
   Hlavac, Nora
   Schmidt, Christine E.
TI Three-Dimensional Bioprinted Hyaluronic Acid Hydrogel Test Beds for Assessing Neural Cell Responses to Competitive Growth Stimuli
SO ACS BIOMATERIALS SCIENCE & ENGINEERING
LA English
DT Article
DE 3D bioprinting; methacrylated hyaluronic acid; neural cell culture; Schwann cells; dorsal root ganglia; NGF; GDNF
ID peripheral-nerve injury; conduits; collagen; beta-1-integrin; regeneration; model; cues
AB Hyaluronic acid (HA) is an abundant extracellular matrix (ECM) component in soft tissues throughout the body and has found wide adoption in tissue engineering. This study focuses on the optimization of methacrylated HA (MeHA) for three-dimensional (3D) bioprinting to create in vitro test beds that incorporate regeneration-promoting growth factors in neural repair processes. To evaluate MeHA as a potential bioink, theological studies were performed with PC-12 cells to demonstrate shear thinning properties maintained when printing with and without cells. Next, an extrusion-based Cellink BIO X 3D printer was used to bioprint various MeHA solutions combined with collagen-I to determine which formulation was the most optimal for creating 3D features. Results indicated that MeHA (10 mg/mL) with collagen-I (3 mg/mL) was most suitable. As Schwann cells (SCs) are a critical component of neural repair and regeneration, SC adhesion assessment via integrin beta 1 immunostaining indicated that the bioink candidate adequately supported SC adhesion and migration when compared to Col-I, a highly cell-adhesive ECM component. MeHA/collagen-I bioink was adapted for neural specific applications by printing with the neural growth factor (NGF) and glial cell line-derived neurotrophic factor (GDNF). These test beds were conducive for SC infiltration and presented differential migration responses. Finally, a two-chamber in vitro test bed design was created to study competitive biochemical cues. Dorsal root ganglia were seeded in test beds and demonstrated directional neurite extension (measured by beta-III tubulin and GAP43 immunostaining) in response to NGF and GDNF. Overall, the selected MeHA collagen-I bioink was bioprintable, improved cell viability compared to molded controls, and was conducive for cell adhesion, growth factor sequestration, and neural cell infiltration. MeHA is a suitable bioink candidate for extrusion-based bioprinting and will be useful in future development of spatially complex test beds to advance in vitro models as an alternative to common in vivo tests for neural repair applications.
C1 [Ngo, Tran B.; Spearman, Benjamin S.; Hlavac, Nora; Schmidt, Christine E.] Univ Florida, J Crayton Pruitt Dept Biomed Engn, Gainesville, FL 32611 USA.
C3 State University System of Florida; University of Florida
RP Schmidt, CE (corresponding author), Univ Florida, J Crayton Pruitt Dept Biomed Engn, Gainesville, FL 32611 USA.
EM schmidt@bme.ufl.edu
FU National Science Foundation [DGE-1315138, DGE-1842473]; U.S. Department of Education Ronald E. McNair Postbaccalaureate Achievement Program [P217A170218]
CR Abidian MR, 2012, ADV HEALTHC MATER, V1, P762, DOI 10.1002/adhm.201200182
   Alluin O, 2009, BIOMATERIALS, V30, P363, DOI 10.1016/j.biomaterials.2008.09.043
   Arce SH, 2014, THESIS, V0, P0
   Bhattacharjee T, 2015, SCI ADV, V1, P0, DOI 10.1126/sciadv.1500655
   Bittner Sean M, 2018, BIOPRINTING, V12, Pe00032, DOI 10.1016/j.bprint.2018.e00032
   Brattain K, 2014, ANAL PERIPHERAL NERV, V0, P0
   Brigham MD, 2009, TISSUE ENG PT A, V15, P1645, DOI 10.1089/ten.tea.2008.0441
   Brushart TM, 2011, NERVE REPAIR, V0, P0
   Cao X, 2001, NEUROSCIENCE, V103, P831, DOI 10.1016/S0306-4522(01)00029-X
   Chafik D, 2003, TISSUE ENG, V9, P233, DOI 10.1089/107632703764664701
   Chang IA, 2012, FASEB J, V26, P2401, DOI 10.1096/fj.11-199018
   Chimene D, 2016, ANN BIOMED ENG, V44, P2090, DOI 10.1007/s10439-016-1638-y
   Cornejo M, 2010, NEUROCHEM RES, V35, P1643, DOI 10.1007/s11064-010-0225-0
   Duan B, 2014, ACTA BIOMATER, V10, P1836, DOI 10.1016/j.actbio.2013.12.005
   Duchi S, 2017, SCI REP-UK, V7, P0, DOI 10.1038/s41598-017-05699-x
   Fairbanks BD, 2009, BIOMATERIALS, V30, P6702, DOI 10.1016/j.biomaterials.2009.08.055
   Feltri ML, 2002, J CELL BIOL, V156, P199, DOI 10.1083/jcb.200109021
   Ferdowsian HR, 2011, PLOS ONE, V6, P0, DOI 10.1371/journal.pone.0024059
   Fine EG, 2002, EUR J NEUROSCI, V15, P589, DOI 10.1046/j.1460-9568.2002.01892.x
   Gomez N, 2007, J R SOC INTERFACE, V4, P223, DOI 10.1098/rsif.2006.0171
   Highley CB, 2016, CURR OPIN BIOTECH, V40, P35, DOI 10.1016/j.copbio.2016.02.008
   Highley CB, 2015, ADV MATER, V27, P5075, DOI 10.1002/adma.201501234
   Huang JH, 2010, J BIOMED MATER RES A, V93A, P164, DOI 10.1002/jbm.a.32511
   Jammalamadaka U, 2018, J FUNCT BIOMATER, V9, P0, DOI 10.3390/jfb9010022
   Jansen K, 2004, BIOMATERIALS, V25, P483, DOI 10.1016/s0142-9612(03)00544-1
   Johnson BN, 2016, NEURAL REGEN RES, V11, P1568, DOI 10.4103/1673-5374.193230
   Johnson BN, 2015, ADV FUNCT MATER, V25, P6205, DOI 10.1002/adfm.201501760
   Kemp SWP, 2017, EXP NEUROL, V287, P348, DOI 10.1016/j.expneurol.2016.04.011
   Kesti M, 2015, ACTA BIOMATER, V11, P162, DOI 10.1016/j.actbio.2014.09.033
   Kiyotake EA, 2019, ACTA BIOMATER, V95, P176, DOI 10.1016/j.actbio.2019.01.041
   Kogan G, 2007, BIOTECHNOL LETT, V29, P17, DOI 10.1007/s10529-006-9219-z
   Lampe KJ, 2013, ACTA BIOMATER, V9, P5590, DOI 10.1016/j.actbio.2012.10.033
   Leach JB, 2005, BIOMATERIALS, V26, P125, DOI 10.1016/j.biomaterials.2004.02.018
   Li XL, 2016, SCI REP-UK, V6, P0, DOI 10.1038/srep30313
   Lin YC, 2011, ANN PLAS SURG, V67, P147, DOI 10.1097/SAP.0b013e3182240346
   Mazzocchi A, 2019, BIOFABRICATION, V11, P0, DOI 10.1088/1758-5090/aae543
   Mobini S, 2019, BIOMATERIALS, V198, P146, DOI 10.1016/j.biomaterials.2018.05.012
   Mobini S, 2017, CURR OPIN BIOMED ENG, V4, P134, DOI 10.1016/j.cobme.2017.10.010
   MOSKOWITZ PF, 1993, J NEUROSCI RES, V34, P129, DOI 10.1002/jnr.490340113
   Murphy SV, 2014, NAT BIOTECHNOL, V32, P773, DOI 10.1038/nbt.2958
   Nguyen AK, 2019, BIOINTERPHASES, V14, P0, DOI 10.1116/1.5095886
   Omura T, 2005, J PERIPHER NERV SYST, V10, P293, DOI 10.1111/j.1085-9489.2005.10307.x
   Ong CS, 2018, PEDIATR RES, V83, P223, DOI 10.1038/pr.2017.252
   Ouyang LL, 2016, ACS BIOMATER SCI ENG, V2, P1743, DOI 10.1021/acsbiomaterials.6b00158
   Ouyang LL, 2016, BIOFABRICATION, V8, P0, DOI 10.1088/1758-5090/8/3/035020
   Pateman CJ, 2015, BIOMATERIALS, V49, P77, DOI 10.1016/j.biomaterials.2015.01.055
   Poldervaart MT, 2017, PLOS ONE, V12, P0, DOI 10.1371/journal.pone.0177628
   RUBENSTEIN R, 1984, J GEN VIROL, V65, P2191, DOI 10.1099/0022-1317-65-12-2191
   Santos D, 2016, NEURAL PLAST, V2016, P0, DOI 10.1155/2016/4969523
   Sebastianelli L, 2017, BRAIN RES BULL, V131, P156, DOI 10.1016/j.brainresbull.2017.04.005
   Seidlits SK, 2010, BIOMATERIALS, V31, P3930, DOI 10.1016/j.biomaterials.2010.01.125
   Spearman BS, 2020, J BIOMED MATER RES A, V108, P279, DOI 10.1002/jbm.a.36814
   Spearman BS, 2018, ADV FUNCT MATER, V28, P0, DOI 10.1002/adfm.201701713
   Suri S, 2009, ACTA BIOMATER, V5, P2385, DOI 10.1016/j.actbio.2009.05.004
   Taylor CA, 2008, AM J PHYS MED REHAB, V87, P381, DOI 10.1097/PHM.0b013e31815e6370
   Tricomi BJ, 2016, ANN NY ACAD SCI, V1383, P115, DOI 10.1111/nyas.13266
   Wang AJ, 2011, BIOMATERIALS, V32, P5023, DOI 10.1016/j.biomaterials.2011.03.070
   Wendler A, 2010, CURR OPIN PHARMACOL, V10, P601, DOI 10.1016/j.coph.2010.05.009
   Wilson ER, 2021, DEV NEUROBIOL, V81, P464, DOI 10.1002/dneu.22744
   Xu HX, 2014, BIOMATERIALS, V35, P225, DOI 10.1016/j.biomaterials.2013.10.002
   Zeltz C, 2016, J CELL SCI, V129, P653, DOI 10.1242/jcs.180992
   Zhang YS, 2017, ANN BIOMED ENG, V45, P148, DOI 10.1007/s10439-016-1612-8
NR 62
TC 37
Z9 40
U1 4
U2 69
PU AMER CHEMICAL SOC
PI WASHINGTON
PA 1155 16TH ST, NW, WASHINGTON, DC 20036 USA
SN 2373-9878
EI 
J9 ACS BIOMATER SCI ENG
JI ACS Biomater. Sci. Eng.
PD DEC 15
PY 2020
VL 6
IS 12
BP 6819
EP 6830
DI 10.1021/acsbiomaterials.0c00940
PG 12
WC Materials Science, Biomaterials
SC Materials Science
GA PG8OY
UT WOS:000599989300028
PM 33320621
DA 2025-07-17
ER

PT J
AU Singh, I
   Lacko, CS
   Zhao, ZY
   Schmidt, CE
   Rinaldi, C
AF Singh, Ishita
   Lacko, Christopher S.
   Zhao, Zhiyuan
   Schmidt, Christine E.
   Rinaldi, Carlos
TI Preparation and evaluation of microfluidic magnetic alginate microparticles for magnetically templated hydrogels
SO JOURNAL OF COLLOID AND INTERFACE SCIENCE
LA English
DT Article
DE Tissue engineering; Peripheral nerve repair; Hydrogel; Magnetic microparticles; Alginate microparticles; Hyaluronic acid
ID hyaluronic-acid hydrogels; aligned collagen; spinal-cord; in-vivo; guidance; nanoparticles; microspheres; cells; fabrication; topography
AB Our aim is to develop a hydrogel-based scaffold containing porous microchannels that mimic complex tissue microarchitecture and provide physical cues to guide cell growth for scalable, cost-effective tissue repair. These hydrogels are patterned through the novel process of magnetic templating where magnetic alginate microparticles (MAMs) are dispersed in a hydrogel precursor and aligned in a magnetic field before hydrogel crosslinking and subsequent MAM degradation, leaving behind an aligned, porous architecture. Here, a protocol for fabricating uniform MAMs using microfluidics was developed for improved reproducibility and tunability of templated microarchitecture. Through iron quantification, we find that this approach allows control over magnetic iron oxide loading of the MAMs. Using Brownian dynamics simulations and nano-computed tomography of templated hydrogels to examine MAM chain length and alignment, we find agreement between simulated and measured areal densities of MAM chains. Oscillatory rheology and stress relaxation experiments demonstrate that magnetically templated microchannels alter bulk hydrogel mechanical properties. Finally, in vitro studies where rat Schwann cells were cultured on templated hydrogels to model peripheral nerve injury repair demonstrate their propensity for providing cell guidance along the length of the channels. Our results show promise for a microstructured biomaterial that could aid in tissue repair applications. (C) 2019 Elsevier Inc. All rights reserved.
C1 [Singh, Ishita; Zhao, Zhiyuan; Rinaldi, Carlos] Univ Florida, Dept Chem Engn, Gainesville, FL 32611 USA.
   [Lacko, Christopher S.; Schmidt, Christine E.; Rinaldi, Carlos] Univ Florida, J Crayton Pruitt Family Dept Biomed Engn, Gainesville, FL 32611 USA.
C3 State University System of Florida; University of Florida; State University System of Florida; University of Florida
RP Rinaldi, C (corresponding author), Univ Florida, Dept Chem Engn, J Crayton Pruitt Family Dept Biomed Engn, Herbert Werthe Coll Engn, 1030 Ctr Dr, Gainesville, FL 32611 USA.
EM singhi@ufl.edu; christopherlacko@ufl.edu; zhao1989@ufl.edu; schmidt@bme.ufl.edu; carlos.rinaldi@ufl.edu
FU NIH [NS093239]
CR Annabi N, 2014, ADV MATER, V26, P85, DOI 10.1002/adma.201303233
   Annabi N, 2010, TISSUE ENG PART B-RE, V16, P371, DOI 10.1089/ten.teb.2009.0639
   Antman-Passig M, 2016, NANO LETT, V16, P2567, DOI 10.1021/acs.nanolett.6b00131
   Arami H, 2015, CHEM SOC REV, V44, P8576, DOI 10.1039/c5cs00541h
   Braunwald E, 1971, BR. HEART J, V33, P3
   Ceballos D, 1999, EXP NEUROL, V158, P290, DOI 10.1006/exnr.1999.7111
   Chen WYJ, 1999, WOUND REPAIR REGEN, V7, P79, DOI 10.1046/j.1524-475X.1999.00079.x
   Ciofani G, 2009, BIOMED MICRODEVICES, V11, P517, DOI 10.1007/s10544-008-9258-4
   De France KJ, 2018, ADV HEALTHC MATER, V7, P0, DOI 10.1002/adhm.201700927
   Dubey N, 1999, EXP NEUROL, V158, P338, DOI 10.1006/exnr.1999.7095
   Dubey N, 2001, BIOMATERIALS, V22, P1065, DOI 10.1016/S0142-9612(00)00341-0
   Dunning MD, 2004, J NEUROSCI, V24, P9799, DOI 10.1523/JNEUROSCI.3126-04.2004
   Farbo MG, 2016, INT J FOOD MICROBIOL, V217, P29, DOI 10.1016/j.ijfoodmicro.2015.10.012
   Garcia AR, 2017, COLLOID SURFACE A, V529, P119, DOI 10.1016/j.colsurfa.2017.05.058
   Highley CB, 2016, CURR OPIN BIOTECH, V40, P35, DOI 10.1016/j.copbio.2016.02.008
   Hoffman-Kim D, 2010, ANNU REV BIOMED ENG, V12, P203, DOI 10.1146/annurev-bioeng-070909-105351
   Hu Y, 2016, SCI REP-UK, V6, P0, DOI 10.1038/srep32184
   Huang LL, 2017, FRONT CELL NEUROSCI, V11, P0, DOI 10.3389/fncel.2017.00083
   Jana S, 2016, ADV MATER, V28, P10588, DOI 10.1002/adma.201600240
   Jensen DA, 2009, TEACHING AND LEARNING IN THE (DIS)COMFORT ZONE: A GUIDE FOR NEW TEACHERS AND LITERACY COACHES, V0, PP1, DOI 10.1057/9780230102361
   Kim DH, 2014, ACTA BIOMATER, V10, P742, DOI 10.1016/j.actbio.2013.10.018
   Kim DH, 2015, THERANOSTICS, V5, P477, DOI 10.7150/thno.10823
   Kim J, 2016, ADV MATER, V28, P132, DOI 10.1002/adma.201503950
   Lan JW, 2016, TALANTA, V151, P126, DOI 10.1016/j.talanta.2016.01.024
   Leach JB, 2003, BIOTECHNOL BIOENG, V82, P578, DOI 10.1002/bit.10605
   Lynam D, 2011, J MATER SCI-MATER M, V22, P2119, DOI 10.1007/s10856-011-4387-3
   Mérida F, 2015, J MAGN MAGN MATER, V394, P361, DOI 10.1016/j.jmmm.2015.06.076
   Nourissat G, 2015, NAT REV RHEUMATOL, V11, P223, DOI 10.1038/nrrheum.2015.26
   Pawar K, 2011, ACTA BIOMATER, V7, P2826, DOI 10.1016/j.actbio.2011.04.006
   Pisanic TR, 2007, BIOMATERIALS, V28, P2572, DOI 10.1016/j.biomaterials.2007.01.043
   Pittermannová A, 2016, RSC ADV, V6, P103532, DOI 10.1039/c6ra23003b
   Prang P, 2006, BIOMATERIALS, V27, P3560, DOI 10.1016/j.biomaterials.2006.01.053
   Rose JC, 2018, BIOMATERIALS, V163, P128, DOI 10.1016/j.biomaterials.2018.02.001
   Rose JC, 2017, NANO LETT, V17, P3782, DOI 10.1021/acs.nanolett.7b01123
   Sarig-Nadir O, 2009, BIOPHYS J, V96, P4743, DOI 10.1016/j.bpj.2009.03.019
   Scott JB, 2011, BIOMATERIALS, V32, P4830, DOI 10.1016/j.biomaterials.2011.03.037
   Seidlits SK, 2009, ADV FUNCT MATER, V19, P3543, DOI 10.1002/adfm.200901115
   Shafiee A, 2017, ANNU REV MED, V68, P29, DOI 10.1146/annurev-med-102715-092331
   Spivey EC, 2013, ADV FUNCT MATER, V23, P333, DOI 10.1002/adfm.201201465
   Stewart DC, 2017, PLOS ONE, V12, P0, DOI 10.1371/journal.pone.0177561
   Stokols S, 2004, BIOMATERIALS, V25, P5839, DOI 10.1016/j.biomaterials.2004.01.041
   Suri S, 2010, TISSUE ENG PT A, V16, P1703, DOI 10.1089/ten.tea.2009.0381
   Teleki A, 2016, RSC ADV, V6, P21503, DOI 10.1039/c6ra03115c
   Treml H, 2003, CHEM PHYS, V293, P341, DOI 10.1016/S0301-0104(03)00336-7
   Wang Q, 2017, INT J NANOMED, V12, P4335, DOI 10.2147/IJN.S131249
   Weiner S, 1999, J STRUCT BIOL, V126, P241, DOI 10.1006/jsbi.1999.4107
   Wieringa PA, 2018, ADV HEALTHC MATER, V7, P0, DOI 10.1002/adhm.201701164
   Yao L, 2010, BIOMATERIALS, V31, P5789, DOI 10.1016/j.biomaterials.2010.03.081
   Zhao ZY, 2017, J PHYS CHEM C, V121, P801, DOI 10.1021/acs.jpcc.6b09409
   Zhu W, 2018, MATER TODAY, V21, P951, DOI 10.1016/j.mattod.2018.04.001
NR 50
TC 23
Z9 25
U1 1
U2 133
PU ACADEMIC PRESS INC ELSEVIER SCIENCE
PI SAN DIEGO
PA 525 B ST, STE 1900, SAN DIEGO, CA 92101-4495 USA
SN 0021-9797
EI 1095-7103
J9 J COLLOID INTERF SCI
JI J. Colloid Interface Sci.
PD MAR 1
PY 2020
VL 561
IS 
BP 647
EP 658
DI 10.1016/j.jcis.2019.11.040
PG 12
WC Chemistry, Physical
SC Chemistry
GA KE7SY
UT WOS:000508752600062
PM 31761469
DA 2025-07-17
ER

PT J
AU Sala-Jarque, J
   Mesquida-Veny, F
   Badiola-Mateos, M
   Samitier, J
   Hervera, A
   del Río, JA
AF Sala-Jarque, Julia
   Mesquida-Veny, Francina
   Badiola-Mateos, Maider
   Samitier, Josep
   Hervera, Arnau
   Antonio del Rio, Jose
TI Neuromuscular Activity Induces Paracrine Signaling and Triggers Axonal Regrowth after Injury in Microfluidic Lab-On-Chip Devices
SO CELLS
LA English
DT Article
DE neuromuscular junction; microfluidics; axotomy; paracrine signaling
ID leukemia inhibitory factor; hepatocyte growth-factor; muscle following denervation; ciliary neurotrophic factor; motor-neuron regeneration; retinal ganglion-cells; cntf receptor-alpha; peripheral-nerve; neurite outgrowth; schwann-cells
AB Peripheral nerve injuries, including motor neuron axonal injury, often lead to functional impairments. Current therapies are mostly limited to surgical intervention after lesion, yet these interventions have limited success in restoring functionality. Current activity-based therapies after axonal injuries are based on trial-error approaches in which the details of the underlying cellular and molecular processes are largely unknown. Here we show the effects of the modulation of both neuronal and muscular activity with optogenetic approaches to assess the regenerative capacity of cultured motor neuron (MN) after lesion in a compartmentalized microfluidic-assisted axotomy device. With increased neuronal activity, we observed an increase in the ratio of regrowing axons after injury in our peripheral-injury model. Moreover, increasing muscular activity induces the liberation of leukemia inhibitory factor and glial cell line-derived neurotrophic factor in a paracrine fashion that in turn triggers axonal regrowth of lesioned MN in our 3D hydrogel cultures. The relevance of our findings as well as the novel approaches used in this study could be useful not only after axotomy events but also in diseases affecting MN survival.
C1 [Sala-Jarque, Julia; Mesquida-Veny, Francina; Badiola-Mateos, Maider; Samitier, Josep; Hervera, Arnau; Antonio del Rio, Jose] Barcelona Inst Sci & Technol, Inst Bioengn Catalonia IBEC, Barcelona 08028, Spain.
   [Sala-Jarque, Julia; Mesquida-Veny, Francina; Hervera, Arnau; Antonio del Rio, Jose] Ctr Invest Biomed Red Enfermedades Neurodegenerat, Madrid 28031, Spain.
   [Sala-Jarque, Julia; Mesquida-Veny, Francina; Hervera, Arnau; Antonio del Rio, Jose] Univ Barcelona, Fac Biol, Dept Cell Biol Physiol & Immunol, E-08028 Barcelona, Spain.
   [Sala-Jarque, Julia; Mesquida-Veny, Francina; Hervera, Arnau; Antonio del Rio, Jose] Univ Barcelona, Inst Neurosci, E-08028 Barcelona, Spain.
   [Badiola-Mateos, Maider; Samitier, Josep] CIBERBBN, Madrid 28029, Spain.
   [Badiola-Mateos, Maider; Samitier, Josep] Univ Barcelona, Dept Elect & Biomed Engn, E-08028 Barcelona, Spain.
C3 University of Barcelona; Barcelona Institute of Science & Technology; Institut de Bioenginyeria de Catalunya; CIBERNED; University of Barcelona; University of Barcelona; CIBER - Centro de Investigacion Biomedica en Red; CIBERBBN; University of Barcelona
RP Hervera, A; del Río, JA (corresponding author), Barcelona Inst Sci & Technol, Inst Bioengn Catalonia IBEC, Barcelona 08028, Spain.; Hervera, A; del Río, JA (corresponding author), Ctr Invest Biomed Red Enfermedades Neurodegenerat, Madrid 28031, Spain.; Hervera, A; del Río, JA (corresponding author), Univ Barcelona, Fac Biol, Dept Cell Biol Physiol & Immunol, E-08028 Barcelona, Spain.; Hervera, A; del Río, JA (corresponding author), Univ Barcelona, Inst Neurosci, E-08028 Barcelona, Spain.
EM jsala@ibecbarcelona.eu; fmesquida@ibecbarcelona.eu; mbadiola@ibecbarcelona.eu; jsamitier@ibecbarcelona.eu; ahervera@ibecbarcelona.eu; jadelrio@ibecbarcelona.eu
FU Spanish Ministry of Science, Innovation and Universities MCIU/AEI/FEDER [RTI2018-099773-B-I00]; CERCA Programme; Commission for Universities and Research of the Department of Innovation, Universities, and Enterprise of the Generalitat de Catalunya [SGR2017-648]; CIBERNED [CMED2018-2]; "la Caixa" Foundation [100010434, LCF/PR/HR19/52160007]; BIOBOT (Programa Explora Ciencia/Tecnologia) [TEC2015-72718-EXP]; MINECO; Formacion de Profesorado Universitario program from MECD; Fundacion Tatiana Perez de Guzman el Bueno; MEICO/FEDER [MINDS: TEC2015-70104-P]; CERCA Programme [SGR2017-1079]
CR Adams RH, 2010, CSH PERSPECT BIOL, V2, P0, DOI 10.1101/cshperspect.a001875
   Angka HE, 2008, DEV DYNAM, V237, P3169, DOI 10.1002/dvdy.21727
   Asano T, 2012, BIOTECHNOL BIOENG, V109, P199, DOI 10.1002/bit.23285
   Badiola-Mateos M, 2018, FRONT BIOENG BIOTECH, V6, P0, DOI 10.3389/fbioe.2018.00194
   Bilak MM, 1999, MOL CELL NEUROSCI, V13, P326, DOI 10.1006/mcne.1999.0756
   Boyd JG, 2003, MOL NEUROBIOL, V27, P277, DOI 10.1385/MN:27:3:277
   Bruegmann T, 2015, NAT COMMUN, V6, P0, DOI 10.1038/ncomms8153
   Brushart TM, 1998, J NEUROSCI, V18, P8674
   Campenot R B, 1979, METHODS ENZYMOL, V58, P302
   CAMPENOT RB, 1977, P NATL ACAD SCI USA, V74, P4516, DOI 10.1073/pnas.74.10.4516
   Chauvet S, 2013, CELL MOL LIFE SCI, V70, P1685, DOI 10.1007/s00018-013-1278-4
   Dagberg B, 2006, J NEUROSCI RES, V84, P460, DOI 10.1002/jnr.20888
   DAVIS S, 1993, SCIENCE, V259, P1736, DOI 10.1126/science.7681218
   Deleglise B, 2013, PLOS ONE, V8, P0, DOI 10.1371/journal.pone.0071103
   Dennis RG, 2001, AM J PHYSIOL-CELL PH, V280, PC288, DOI 10.1152/ajpcell.2001.280.2.C288
   Eberhardt KA, 2006, EXP NEUROL, V198, P500, DOI 10.1016/j.expneurol.2005.12.018
   Fontana X, 2012, J CELL BIOL, V198, P127, DOI 10.1083/jcb.201205025
   Gerhardt KP, 2016, SCI REP-UK, V6, P0, DOI 10.1038/srep35363
   Gil V, 2019, CELLS-BASEL, V8, P0, DOI 10.3390/cells8030206
   Glat MJ, 2016, J MOL NEUROSCI, V58, P39, DOI 10.1007/s12031-015-0648-9
   Gotts J, 2016, BRAIN RES, V1646, P570, DOI 10.1016/j.brainres.2016.07.001
   HENDERSON CE, 1994, SCIENCE, V266, P1062, DOI 10.1126/science.7973664
   Hoke A, 2006, J NEUROSCI, V26, P9646, DOI 10.1523/JNEUROSCI.1620-06.2006
   Huebsch N, 2015, TISSUE ENG PART C-ME, V21, P467, DOI 10.1089/ten.tec.2014.0283
   Hunt Liam C, 2011, PLOS CURR, V3, PRRN1277, DOI 10.1371/currents.RRN1277
   Hyung S, 2019, BIOTECHNOL BIOENG, V116, P2425, DOI 10.1002/bit.27083
   Ionescu A, 2016, EUR J CELL BIOL, V95, P69, DOI 10.1016/j.ejcb.2015.11.004
   JENNISCHE E, 1993, AM J PHYSIOL, V265, PC122, DOI 10.1152/ajpcell.1993.265.1.C122
   Koeberle PD, 2002, NEUROSCIENCE, V110, P555, DOI 10.1016/S0306-4522(01)00557-7
   Kosacka J, 2005, CELL TISSUE RES, V320, P11, DOI 10.1007/s00441-004-1068-2
   Kurek JB, 1996, NEUROMUSCULAR DISORD, V6, P105, DOI 10.1016/0960-8966(95)00029-1
   Leibinger M, 2009, J NEUROSCI, V29, P14334, DOI 10.1523/JNEUROSCI.2770-09.2009
   Lie DC, 1998, NEUROSCI LETT, V250, P87, DOI 10.1016/S0304-3940(98)00434-0
   Lu DC, 2015, FRONT MOL NEUROSCI, V8, P0, DOI 10.3389/fnmol.2015.00025
   Madison RD, 2009, NEUROSCIENCE, V163, P213, DOI 10.1016/j.neuroscience.2009.05.073
   Martin A, 2003, J NEUROSCI, V23, P5416
   MARTINI R, 1994, J NEUROSCI, V14, P7180
   Meijering E, 2004, CYTOM PART A, V58A, P167, DOI 10.1002/cyto.a.20022
   Montoya JV, 2009, EXP NEUROL, V220, P303, DOI 10.1016/j.expneurol.2009.09.003
   Mousavi K, 2006, J NEUROSCI, V26, P5739, DOI 10.1523/JNEUROSCI.5398-05.2006
   Nedachi T, 2008, AM J PHYSIOL-ENDOC M, V295, PE1191, DOI 10.1152/ajpendo.90280.2008
   Neto E, 2016, J NEUROSCI, V36, P11573, DOI 10.1523/JNEUROSCI.1748-16.2016
   Niemi JP, 2016, EXP NEUROL, V275, P25, DOI 10.1016/j.expneurol.2015.09.018
   OPPENHEIM RW, 1995, NATURE, V373, P344, DOI 10.1038/373344a0
   Osaki T, 2018, SCI ADV, V4, P0, DOI 10.1126/sciadv.aat5847
   Osaki T, 2018, ADV HEALTHC MATER, V7, P0, DOI 10.1002/adhm.201700489
   Osaki T, 2018, BIOMATERIALS, V156, P65, DOI 10.1016/j.biomaterials.2017.11.041
   Paratcha G, 2008, TRENDS NEUROSCI, V31, P384, DOI 10.1016/j.tins.2008.05.003
   Park HS, 2013, IEEE ENG MED BIO, V0, PP2833, DOI 10.1109/EMBC.2013.6610130
   Park JW, 2006, NAT PROTOC, V1, P2128, DOI 10.1038/nprot.2006.316
   Pasterkamp RJ, 1998, EXP NEUROL, V153, P313, DOI 10.1006/exnr.1998.6886
   Poss FD, 2000, DEV BIOL, V222, P347, DOI 10.1006/dbio.2000.9722
   Qiu J, 2005, J NEUROSCI, V25, P1645, DOI 10.1523/JNEUROSCI.3269-04.2005
   Roselló-Busquets C, 2019, FRONT CELL NEUROSCI, V13, P0, DOI 10.3389/fncel.2019.00040
   Saera-Vila A, 2016, CELL SIGNAL, V28, P1196, DOI 10.1016/j.cellsig.2016.06.001
   Sakuma K, 2000, BBA-MOL CELL RES, V1497, P77, DOI 10.1016/S0167-4889(00)00044-6
   Siddique R, 2014, J R SOC INTERFACE, V11, P0, DOI 10.1098/rsif.2013.0676
   Smith PD, 2009, NEURON, V64, P617, DOI 10.1016/j.neuron.2009.11.021
   Southam KA, 2013, J NEUROSCI METH, V218, P164, DOI 10.1016/j.jneumeth.2013.06.002
   Spinelli ED, 2007, NEUROSCIENCE, V144, P1266, DOI 10.1016/j.neuroscience.2006.10.057
   Sunagawa M, 2017, NEUROSCIENCE, V343, P459, DOI 10.1016/j.neuroscience.2016.12.032
   Suzuki M, 2008, MOL THER, V16, P2002, DOI 10.1038/mt.2008.197
   Taylor AM, 2003, LANGMUIR, V19, P1551, DOI 10.1021/la026417v
   Taylor AR, 2007, J NEUROSCI, V27, P634, DOI 10.1523/JNEUROSCI.4947-06.2007
   Taylor Anne M, 2011, CRITICAL REVIEWS IN BIOMEDICAL ENGINEERING, V39, P185, DOI 10.1615/CritRevBiomedEng.v39.i3.20
   Thompson SWN, 1998, J PHYSIOL-LONDON, V506, P809, DOI 10.1111/j.1469-7793.1998.809bv.x
   Tong ZQ, 2015, RSC ADV, V5, P73457, DOI 10.1039/c5ra11522a
   Tong ZQ, 2014, RSC ADV, V4, P54788, DOI 10.1039/c4ra10219c
   Tonra JR, 1998, J NEUROSCI, V18, P4374
   Tourovskaia A, 2005, LAB CHIP, V5, P14, DOI 10.1039/b405719h
   Tourovskaia A, 2006, BIOPHYS J, V90, P2192, DOI 10.1529/biophysj.105.074864
   Tucker Chandra L, 2014, CURR PROTOC CELL BIOL, V64, P0, DOI 10.1002/0471143030.cb1716s64
   Uzel SGM, 2016, SCI ADV, V2, P0, DOI 10.1126/sciadv.1501429
   Vianney JM, 2014, BRAIN RES, V1588, P47, DOI 10.1016/j.brainres.2014.09.024
   Vila OF, 2020, EXPERT OPIN DRUG DIS, V15, P307, DOI 10.1080/17460441.2020.1700225
   Vila OF, 2019, THERANOSTICS, V9, P1232, DOI 10.7150/thno.25735
   Wallenius V, 2000, AM J PATHOL, V156, P821, DOI 10.1016/S0002-9440(10)64950-4
   Wehrwein EA, 2002, MUSCLE NERVE, V26, P206, DOI 10.1002/mus.10179
   Weis J, 1998, J NEUROPATH EXP NEUR, V57, P850, DOI 10.1097/00005072-199809000-00006
   Whitesides GM, 2001, ANNU REV BIOMED ENG, V3, P335, DOI 10.1146/annurev.bioeng.3.1.335
   Widenfalk J, 2009, SCAND J PLAST RECONS, V43, P245, DOI 10.3109/02844310903259082
   Wong KHK, 2012, ANNU REV BIOMED ENG, V14, P205, DOI 10.1146/annurev-bioeng-071811-150052
   Yamaguchi A, 2004, PFLUG ARCH EUR J PHY, V448, P539, DOI 10.1007/s00424-004-1282-5
   Yu SK, 2016, SCI REP-UK, V6, P0, DOI 10.1038/srep33428
   Zhao CN, 2004, J NEUROTRAUM, V21, P1468, DOI 10.1089/neu.2004.21.1468
NR 85
TC 18
Z9 18
U1 2
U2 30
PU MDPI
PI BASEL
PA ST ALBAN-ANLAGE 66, CH-4052 BASEL, SWITZERLAND
SN 
EI 2073-4409
J9 CELLS-BASEL
JI Cells
PD FEB 15
PY 2020
VL 9
IS 2
BP 
EP 
DI 10.3390/cells9020302
PG 21
WC Cell Biology
SC Cell Biology
GA KX5UC
UT WOS:000521944900043
PM 32012727
DA 2025-07-17
ER

PT J
AU Zheng, FR
   Li, R
   He, QD
   Koral, K
   Tao, JY
   Fan, LH
   Xiang, RZ
   Ma, JY
   Wang, N
   Yin, YX
   Huang, ZJ
   Xu, PH
   Xu, HX
AF Zheng, Furong
   Li, Rui
   He, Qundi
   Koral, Kelly
   Tao, Junyan
   Fan, Lihong
   Xiang, Runzhi
   Ma, Jingyao
   Wang, Na
   Yin, Yixia
   Huang, Zhijun
   Xu, Peihu
   Xu, Haixing
TI The electrostimulation and scar inhibition effect of chitosan/oxidized hydroxyethyl cellulose/reduced graphene oxide/asiaticoside liposome based hydrogel on peripheral nerve regeneration in vitro
SO MATERIALS SCIENCE AND ENGINEERING C-MATERIALS FOR BIOLOGICAL APPLICATIONS
LA English
DT Article
DE Chitosan; Oxidized hydroxyethyl cellulose; Asiaticoside; Electrical stimulation; Peripheral nerve regeneration
ID drug-delivery; chitosan; cell; polypyrrole; alginate; adhesion; injury; repair; oxide
AB The application of hollow nerve conduits in the repair of peripheral nerve defects is effected by inferior recovery, and nerve extension is hampered by the scar tissue generated during the repair process. In this study, the filler in hollow nerve conduit, chitosan/oxidized hydroxyethyl cellulose (CS/OHEC) hydrogel loaded asiaticoside liposome and the conducive reduced graphene oxide (rGO) were developed and used to reform the microenvironment for peripheral nerve regeneration. The physiochemical properties of CS/OHEC/rGO/asiaticoside liposome hydrogel were characterized by Fourier transform infrared spectroscopy (FTIR), scanning electron microscopy (SEM), and compressive modulus, porosity, swelling ratio, degradation and conductivity. In addition, the asiaticoside release profiles in vitro were investigated. The hydrogel had a continuous porous network structure with pore size distribution in the range of 50-250 mu m. The majority of the hydrogels had porosities above 70%, and a compressive modulus of 0.45 MPa. The weight loss rate of hydrogel reached 76.14 +/- 4.45% within 8 weeks. The conductivity of the hydrogel was 5.27 +/- 0.42 x 10(-4) S/cm. The hydrogel was non-toxic and suitable for adhesion and proliferation of nerve cells in vitro. In addition, the application of electrical stimulation after the addition of rGO can promote the differentiation and proliferation of nerve cells, accelerating nerve regeneration. The asiaticoside released from the hydrogel had a significant inhibitory effect on the growth and collagen secretion of fibroblasts, eliminating scars for regenerative nerves, which can promote the function recovery of defected peripheral nerve. Together, these positive results indicate that the hydrogel would be a promising candidate for peripheral nerve regeneration.
C1 [Zheng, Furong; Li, Rui; Fan, Lihong; Xiang, Runzhi; Ma, Jingyao; Wang, Na; Huang, Zhijun; Xu, Peihu; Xu, Haixing] Wuhan Univ Technol, Sch Chem Chem Engn & Life Sci, Dept Pharmaceut Engn, Wuhan 430070, Peoples R China.
   [He, Qundi] Wuhan Mafangshan Middle Sch, Wuhan 430070, Peoples R China.
   [Koral, Kelly; Tao, Junyan] Univ Pittsburgh, Dept Pathol, Pittsburgh, PA USA.
   [Yin, Yixia] Wuhan Univ Technol, State Key Lab Adv Technol Mat Synth & Proc, Wuhan 430070, Peoples R China.
   [Xu, Haixing] Wuhan Kanghua Century Pharmaceut Ltd Co, Wuhan 430070, Peoples R China.
C3 Wuhan University of Technology; Pennsylvania Commonwealth System of Higher Education (PCSHE); University of Pittsburgh; Wuhan University of Technology
RP Xu, PH; Xu, HX (corresponding author), Wuhan Univ Technol, Sch Chem Chem Engn & Life Sci, Dept Pharmaceut Engn, Wuhan 430070, Peoples R China.
EM xph@whut.edu.cn; xhx040328@whut.edu.cn
FU National Natural Science Foundation of China [51572206]; Wuhan Huanghe Excellence Plan, and Entrepreneurship Training Program of Wuhan University of Technology [20191049715005, 20191049715011, 20191049715012]
CR Adiguzel E, 2016, J BACK MUSCULOSKELET, V29, P367, DOI 10.3233/BMR-160681
   Boruah M, 2014, POLYM COMPOSITE, V35, P27, DOI 10.1002/pc.22630
   Bu Y, 2018, RSC ADV, V8, P10806, DOI 10.1039/c8ra01059e
   Cai J, 2004, J BIOMED MATER RES A, V69A, P247, DOI 10.1002/jbm.a.20119
   Cheng YX, 2014, J APPL POLYM SCI, V131, P0, DOI 10.1002/app.39934
   Chevrier A, 2007, OSTEOARTHR CARTILAGE, V15, P316, DOI 10.1016/j.joca.2006.08.007
   Davidovich-Pinhas M, 2009, J CONTROL RELEASE, V136, P38, DOI 10.1016/j.jconrel.2009.01.029
   Dimatteo R, 2018, ADV DRUG DELIVER REV, V127, P167, DOI 10.1016/j.addr.2018.03.007
   Ding CQ, 2019, REACT FUNCT POLYM, V137, P88, DOI 10.1016/j.reactfunctpolym.2019.02.002
   Gu XS, 2014, BIOMATERIALS, V35, P6143, DOI 10.1016/j.biomaterials.2014.04.064
   Guo Q, 2018, J BIOMED MATER RES B, V106, P787, DOI 10.1002/jbm.b.33890
   Hoemann CD, 2007, J BIOMED MATER RES A, V83A, P521, DOI 10.1002/jbm.a.31365
   Hurler J, 2013, INT J PHARMACEUT, V456, P49, DOI 10.1016/j.ijpharm.2013.08.033
   Jaafar-Maalej C, 2010, J LIPOSOME RES, V20, P228, DOI 10.3109/08982100903347923
   Jiang X, 2010, EXP NEUROL, V223, P86, DOI 10.1016/j.expneurol.2009.09.009
   Jin J, 2013, TISSUE ENG PT A, V19, P2138, DOI 10.1089/ten.TEA.2012.0575
   Kohn-Polster C, 2017, INT J MOL SCI, V18, P0, DOI 10.3390/ijms18051104
   Kong WQ, 2018, ADV MATER, V30, P0, DOI 10.1002/adma.201801934
   Lasic DD, 1998, TRENDS BIOTECHNOL, V16, P307, DOI 10.1016/S0167-7799(98)01220-7
   Lee KY, 2001, CHEM REV, V101, P1869, DOI 10.1021/cr000108x
   Li L, 2014, BIOMATERIALS, V35, P3903, DOI 10.1016/j.biomaterials.2014.01.050
   Liu Y, 2011, J CONTROL RELEASE, V152, PE63, DOI 10.1016/j.jconrel.2011.08.124
   Luo PF, 2018, CARBOHYD POLYM, V199, P170, DOI 10.1016/j.carbpol.2018.06.065
   Lv OY, 2016, MAT SCI ENG C-MATER, V67, P478, DOI 10.1016/j.msec.2016.05.031
   Martina M, 2007, POLYM INT, V56, P145, DOI 10.1002/pi.2108
   Mianehrow H, 2016, INT J PHARMACEUT, V509, P400, DOI 10.1016/j.ijpharm.2016.06.015
   Navarro X, 2007, PROG NEUROBIOL, V82, P163, DOI 10.1016/j.pneurobio.2007.06.005
   Ngeow WC, 2010, ORAL SURG ORAL MED O, V109, P357, DOI 10.1016/j.tripleo.2009.06.030
   Ohsumi H, 2005, PLAST RECONSTR SURG, V116, P823, DOI 10.1097/01.prs.0000176893.44656.8e
   Overstreet DJ, 2012, J POLYM SCI POL PHYS, V50, P881, DOI 10.1002/polb.23081
   Pace LA, 2014, TISSUE ENG PT A, V20, P507, DOI 10.1089/ten.TEA.2013.0084
   Park JS, 2011, CLIN ORTHOP SURG, V3, P315, DOI 10.4055/cios.2011.3.4.315
   Pescosolido L, 2010, EUR BIOPHYS J BIOPHY, V39, P903, DOI 10.1007/s00249-009-0440-2
   Popescu MT, 2011, BIOMACROMOLECULES, V12, P3023, DOI 10.1021/bm2006483
   Qi S, 2000, ZHONGHUA SHAO SHANG ZA ZHI, V16, P53
   Qi SH, 2008, CLIN EXP DERMATOL, V33, P171, DOI 10.1111/j.1365-2230.2007.02636.x
   Raja MAG, 2015, PLOS ONE, V10, P0, DOI 10.1371/journal.pone.0128963
   Ramezanzade L, 2017, FOOD CHEM, V234, P220, DOI 10.1016/j.foodchem.2017.04.177
   Richner M, 2014, MOL NEUROBIOL, V50, P945, DOI 10.1007/s12035-014-8706-9
   Rosales-Cortés M, 2003, J BIOMATER APPL, V18, P15, DOI 10.1177/0885328203018001002
   Sarti F, 2010, EUR J PHARM BIOPHARM, V76, P421, DOI 10.1016/j.ejpb.2010.08.008
   Sirvio J, 2011, CARBOHYD POLYM, V83, P1293, DOI 10.1016/j.carbpol.2010.09.036
   Soppimath KS, 2002, DRUG DEV IND PHARM, V28, P957, DOI 10.1081/DDC-120006428
   Sun BB, 2016, J MATER CHEM B, V4, P6670, DOI 10.1039/c6tb01710j
   Wang JW, 2019, INT J BIOL MACROMOL, V125, P941, DOI 10.1016/j.ijbiomac.2018.12.150
   Wang R, 2017, INT J BIOL MACROMOL, V103, P248, DOI 10.1016/j.ijbiomac.2017.05.064
   Xu HX, 2017, J BIOACT COMPAT POL, V32, P146, DOI 10.1177/0883911516662068
   Xu HX, 2014, BIOMATERIALS, V35, P225, DOI 10.1016/j.biomaterials.2013.10.002
   Yang JA, 2014, PROG POLYM SCI, V39, P1973, DOI 10.1016/j.progpolymsci.2014.07.006
   Zanjani LO, 2013, IRAN J BASIC MED SCI, V16, P887
NR 50
TC 64
Z9 64
U1 4
U2 207
PU ELSEVIER
PI AMSTERDAM
PA RADARWEG 29, 1043 NX AMSTERDAM, NETHERLANDS
SN 0928-4931
EI 1873-0191
J9 MAT SCI ENG C-MATER
JI Mater. Sci. Eng. C-Mater. Biol. Appl.
PD APR 15
PY 2020
VL 109
IS 
BP 
EP 
DI 10.1016/j.msec.2019.110560
PG 13
WC Materials Science, Biomaterials
SC Materials Science
GA LF4MU
UT WOS:000527394600067
PM 32228996
DA 2025-07-17
ER

PT J
AU Panzer, KV
   Burrell, JC
   Helm, KVT
   Purvis, EM
   Zhang, QZ
   Le, AD
   O'Donnell, JC
   Cullen, DK
AF Panzer, Kate V.
   Burrell, Justin C.
   Helm, Kaila V. T.
   Purvis, Erin M.
   Zhang, Qunzhou
   Le, Anh D.
   O'Donnell, John C.
   Cullen, D. Kacy
TI Tissue Engineered Bands of Bungner for Accelerated Motor and Sensory Axonal Outgrowth
SO FRONTIERS IN BIOENGINEERING AND BIOTECHNOLOGY
LA English
DT Article
DE tissue engineering; peripheral nervous system; Schwann cells; axon guidance; stem cells
ID ulnar nerve injury; in-vitro; schwann-cells; neural tissue; repair; recovery; allografts; scaffolds; migration; alignment
AB Following peripheral nerve injury comprising a segmental defect, the extent of axon regeneration decreases precipitously with increasing gap length. Schwann cells play a key role in driving axon re-growth by forming aligned tubular guidance structures called bands of Bungner, which readily occurs in distal nerve segments as well as within autografts - currently the most reliable clinically-available bridging strategy. However, host Schwann cells generally fail to infiltrate large-gap acellular scaffolds, resulting in markedly inferior outcomes and motivating the development of next-generation bridging strategies capable of fully exploiting the inherent pro-regenerative capability of Schwann cells. We sought to create preformed, implantable Schwann cell-laden microtissue that emulates the anisotropic structure and function of naturally-occurring bands of Bungner. Accordingly, we developed a biofabrication scheme leveraging biomaterial-induced self-assembly of dissociated rat primary Schwann cells into dense, fiber-like three-dimensional bundles of Schwann cells and extracellular matrix within hydrogel micro-columns. This engineered microtissue was found to be biomimetic of morphological and phenotypic features of endogenous bands of Bungner, and also demonstrated 8 and 2x faster rates of axonal extension in vitro from primary rat spinal motor neurons and dorsal root ganglion sensory neurons, respectively, compared to 3D matrix-only controls or planar Schwann cells. To our knowledge, this is the first report of accelerated motor axon outgrowth using aligned Schwann cell constructs. For translational considerations, this microtissue was also fabricated using human gingiva-derived Schwann cells as an easily accessible autologous cell source. These results demonstrate the first tissue engineered bands of Bungner (TE-BoBs) comprised of dense three-dimensional bundles of longitudinally aligned Schwann cells that are readily scalable as implantable grafts to accelerate axon regeneration across long segmental nerve defects.
C1 [Panzer, Kate V.; Burrell, Justin C.; Helm, Kaila V. T.; Purvis, Erin M.; O'Donnell, John C.; Cullen, D. Kacy] Univ Penn, Perelman Sch Med, Dept Neurosurg, Ctr Brain Injury & Repair, Philadelphia, PA 19104 USA.
   [Panzer, Kate V.; Burrell, Justin C.; Helm, Kaila V. T.; Purvis, Erin M.; O'Donnell, John C.; Cullen, D. Kacy] Corporal Michael J Crescenz Vet Affairs Med Ctr, Ctr Neurotrauma Neurodegenerat & Restorat, Philadelphia, PA 19104 USA.
   [Panzer, Kate V.; Burrell, Justin C.; Cullen, D. Kacy] Univ Penn, Sch Engn & Appl Sci, Dept Bioengn, Philadelphia, PA 19104 USA.
   [Purvis, Erin M.] Univ Penn, Perelman Sch Med, Dept Neurosci, Philadelphia, PA USA.
   [Zhang, Qunzhou; Le, Anh D.] Univ Penn, Sch Dent Med, Dept Oral & Maxillofacial Surg, Philadelphia, PA USA.
   [Zhang, Qunzhou; Le, Anh D.] Univ Penn, Penn Med Hosp, Dept Oral & Maxillofacial Surg, Philadelphia, PA 19104 USA.
C3 University of Pennsylvania; University of Pennsylvania; University of Pennsylvania; University of Pennsylvania; University of Pennsylvania
RP Cullen, DK (corresponding author), Univ Penn, Perelman Sch Med, Dept Neurosurg, Ctr Brain Injury & Repair, Philadelphia, PA 19104 USA.; Cullen, DK (corresponding author), Corporal Michael J Crescenz Vet Affairs Med Ctr, Ctr Neurotrauma Neurodegenerat & Restorat, Philadelphia, PA 19104 USA.; Cullen, DK (corresponding author), Univ Penn, Sch Engn & Appl Sci, Dept Bioengn, Philadelphia, PA 19104 USA.
EM dkacy@pennmedicine.upenn.edu
FU United States Department of Defense [CDMRP/JPC8-CRMRP W81XWH-16-1-0796, MRMC W81XWH-15-1-0466]; Department of Veterans Affairs [BLRD Merit Review] [I01-BX003748]; National Institutes of Health [NRSA Graduate Research Fellowship] [F31-NS103253]; Center for Undergraduate Research and Fellowships at the University of Pennsylvania
CR Ali ZS, 2015, J NEUROSURG, V122, P195, DOI 10.3171/2014.9.JNS132823
   Ali ZS, 2014, J NEUROSURG-PEDIATR, V13, P462, DOI 10.3171/2013.12.PEDS13382
   Armstrong SJ, 2007, TISSUE ENG, V13, P2863, DOI 10.1089/ten.2007.0055
   Arthur-Farraj PJ, 2012, NEURON, V75, P633, DOI 10.1016/j.neuron.2012.06.021
   Bentley CA, 2000, J NEUROSCI, V20, P7706
   Bozkurt A, 2007, TISSUE ENG, V13, P2971, DOI 10.1089/ten.2007.0116
   Bozkurt A, 2009, BIOMATERIALS, V30, P169, DOI 10.1016/j.biomaterials.2008.09.017
   Callizot N, 2011, EXP CELL RES, V317, P2374, DOI 10.1016/j.yexcr.2011.07.002
   Cheah M, 2017, NEUROSCI LETT, V652, P35, DOI 10.1016/j.neulet.2016.11.004
   Das S, 2017, BIOMED MATER, V12, P0, DOI 10.1088/1748-605X/aa7802
   Das S, 2015, BIOMATERIALS, V62, P66, DOI 10.1016/j.biomaterials.2015.04.047
   Daud MFB, 2012, BIOMATERIALS, V33, P5901, DOI 10.1016/j.biomaterials.2012.05.008
   Georgiou M, 2013, BIOMATERIALS, V34, P7335, DOI 10.1016/j.biomaterials.2013.06.025
   Gingras M, 2008, GLIA, V56, P354, DOI 10.1002/glia.20617
   Gomez-Sanchez JA, 2017, J NEUROSCI, V37, P9086, DOI 10.1523/JNEUROSCI.1453-17.2017
   GORDON T, 1982, J NEUROPHYSIOL, V48, P1175, DOI 10.1152/jn.1982.48.5.1175
   Gordon Tessa, 2009, NEUROSURG FOCUS, V26, PE3, DOI 10.3171/FOC.2009.26.2.E3
   Gordon T, 2011, J NEUROSCI, V31, P5325, DOI 10.1523/JNEUROSCI.6156-10.2011
   Hoben GM, 2018, PLAST RECONSTR SURG, V142, P952, DOI 10.1097/PRS.0000000000004759
   Hyung S, 2015, SCI REP-UK, V5, P0, DOI 10.1038/srep15122
   Jaquet JB, 2001, J TRAUMA, V51, P687, DOI 10.1097/00005373-200110000-00011
   Jessen KR, 2016, J PHYSIOL-LONDON, V594, P3521, DOI 10.1113/JP270874
   Jessen KR, 2019, FRONT CELL NEUROSCI, V13, P0, DOI 10.3389/fncel.2019.00033
   Kaplan HM, 2015, J MATER SCI-MATER M, V26, P0, DOI 10.1007/s10856-015-5558-4
   Katiyar KS, 2020, FRONT BIOENG BIOTECH, V8, P0, DOI 10.3389/fbioe.2020.00492
   Katiyar KS, 2019, J TISSUE ENG REGEN M, V13, P2040, DOI 10.1002/term.2955
   Katiyar KS, 2018, JOVE-J VIS EXP, V0, P0, DOI DOI 10.3791/55848
   Kim HA, 2010, SPRINGER PROTOC HAND, V0, PP253, DOI 10.1007/978-1-60761-292-6_15
   Kingham PJ, 2007, EXP NEUROL, V207, P267, DOI 10.1016/j.expneurol.2007.06.029
   Kornfeld T, 2019, WIEN MED WOCHENSCHR, V169, P240, DOI 10.1007/s10354-018-0675-6
   Kornfeld T, 2016, J FUNCT BIOMATER, V7, P0, DOI 10.3390/jfb7040030
   KOWTHA VC, 1993, NEUROSCI LETT, V164, P129, DOI 10.1016/0304-3940(93)90874-K
   Lovati AB, 2018, FRONT CELL NEUROSCI, V12, P0, DOI 10.3389/fncel.2018.00427
   Maggiore JC, 2020, BIORXIV PREPRINT, V0, P0, DOI DOI 10.1101/847988
   Molnar Peter, 2007, V403, V0, PP175, DOI 10.1007/978-1-59745-529-9_11
   Nam KH, 2015, JALA-J LAB AUTOM, V20, P201, DOI 10.1177/2211068214557813
   ODonnell JC, 2018, NEURAL REGEN RES, V13, P1327, DOI 10.4103/1673-5374.235215
   ODonnell JC, 2016, J NEUROSCI, V36, P7109, DOI 10.1523/JNEUROSCI.4518-15.2016
   Pfister Bryan J, 2011, CRITICAL REVIEWS IN BIOMEDICAL ENGINEERING, V39, P81, DOI 10.1615/CritRevBiomedEng.v39.i2.20
   Phillips JB, 2005, TISSUE ENG, V11, P1611, DOI 10.1089/ten.2005.11.1611
   Poppler LH, 2016, TISSUE ENG PT A, V22, P949, DOI 10.1089/ten.tea.2016.0003
   Ray WZ, 2010, EXP NEUROL, V223, P77, DOI 10.1016/j.expneurol.2009.03.031
   Rayner MLD, 2018, ANAT REC, V301, P1628, DOI 10.1002/ar.23918
   Robinson LR, 2000, MUSCLE NERVE, V23, P863, DOI 10.1002/(SICI)1097-4598(200006)23:6<863::AID-MUS4>3.0.CO;2-0
   Ruijs ACJ, 2005, PLAST RECONSTR SURG, V116, P484, DOI 10.1097/01.prs.0000172896.86594.07
   Saheb-Al-Zamani M, 2013, EXP NEUROL, V247, P165, DOI 10.1016/j.expneurol.2013.04.011
   Salzer JL, 2015, CSH PERSPECT BIOL, V7, P0, DOI 10.1101/cshperspect.a020529
   Schindelin J, 2012, NAT METHODS, V9, P676, DOI 10.1038/NMETH.2019
   Struzyna LA, 2018, J TISSUE ENG REGEN M, V12, P1702, DOI 10.1002/term.2698
   Struzyna LA, 2017, JOVE-J VIS EXP, V0, P0, DOI DOI 10.3791/55609
   Struzyna LA, 2015, NEURAL REGEN RES, V10, P679, DOI 10.4103/1673-5374.156943
   Sun MZ, 2010, J MATER SCI-MATER M, V21, P2765, DOI 10.1007/s10856-010-4120-7
   Tomita K, 2007, GLIA, V55, P1199, DOI 10.1002/glia.20533
   Vanderburgh J, 2017, ANN BIOMED ENG, V45, P164, DOI 10.1007/s10439-016-1640-4
   Wang EG, 2017, J TRAUMA ACUTE CARE, V83, P875, DOI 10.1097/TA.0000000000001570
   Weightman A, 2014, NANOMED-NANOTECHNOL, V10, P291, DOI 10.1016/j.nano.2013.09.001
   Winter CC, 2016, ACTA BIOMATER, V38, P44, DOI 10.1016/j.actbio.2016.04.021
   Zager EL, 2014, WORLD NEUROSURG, V82, P333, DOI 10.1016/j.wneu.2013.10.054
   Zhang PX, 2019, NEURAL REGEN RES, V14, P51, DOI 10.4103/1673-5374.243701
   Zhang QZ, 2018, MOL NEUROBIOL, V55, P6965, DOI 10.1007/s12035-018-0913-3
   Zhang QZ, 2018, SCI REP-UK, V8, P0, DOI 10.1038/s41598-018-24888-w
   Zhang QZ, 2009, J IMMUNOL, V183, P7787, DOI 10.4049/jimmunol.0902318
NR 62
TC 47
Z9 54
U1 0
U2 28
PU FRONTIERS MEDIA SA
PI LAUSANNE
PA AVENUE DU TRIBUNAL FEDERAL 34, LAUSANNE, CH-1015, SWITZERLAND
SN 2296-4185
EI 
J9 FRONT BIOENG BIOTECH
JI Front. Bioeng. Biotechnol.
PD NOV 20
PY 2020
VL 8
IS 
BP 
EP 
DI 10.3389/fbioe.2020.580654
PG 19
WC Biotechnology & Applied Microbiology; Engineering, Biomedical
SC Biotechnology & Applied Microbiology; Engineering
GA PA1YU
UT WOS:000595430200001
PM 33330416
DA 2025-07-17
ER

PT J
AU Zhang, JM
   Chen, YW
   Huang, YL
   Wu, WB
   Deng, XM
   Liu, HF
   Li, R
   Tao, J
   Li, X
   Liu, XS
   Gou, ML
AF Zhang, Jiumeng
   Chen, Yuwen
   Huang, Yulan
   Wu, Wenbi
   Deng, Xianming
   Liu, Haofan
   Li, Rong
   Tao, Jie
   Li, Xiang
   Liu, Xuesong
   Gou, Maling
TI A 3D-Printed Self-Adhesive Bandage with Drug Release for Peripheral Nerve Repair
SO ADVANCED SCIENCE
LA English
DT Article
DE 3D printing; biomaterials; drug delivery; peripheral nerve repair; self-adhesive bandages
ID regeneration; conduits
AB Peripheral nerve injury is a common disease that often causes disability and challenges surgeons. Drug-releasable biomaterials provide a reliable tool to regulate the nerve healing-associated microenvironment for nerve repair. Here, a self-adhesive bandage is designed that can form a wrap surrounding the injured nerve to promote nerve regeneration and recovery. Via a 3D printing technique, the bandage is prepared with a special structure and made up of two different hydrogel layers that can adhere to each other by a click reaction. The nanodrug is encapsulated in one layer with a grating structure. Wrapping the injured nerve, the grating layer of the bandage is closed to the injured site. The drug can be mainly released to the inner area of the wrap to promote the nerve repair by improving the proliferation and migration of Schwann cells. In this study, the bandage is used to assist the neurorrhaphy for the treatment of complete sciatic nerve transection without obvious defect in rats. Results indicate that the self-adhesive capacity can simplify the installation process and the drug-loaded bandage can promote the repairing of injured nerves. The demonstrated 3D-printed self-adhesive bandage has potential application in assisting the neurorrhaphy for nerve repair.
C1 [Zhang, Jiumeng; Chen, Yuwen; Huang, Yulan; Wu, Wenbi; Liu, Haofan; Li, Rong; Tao, Jie; Gou, Maling] Sichuan Univ, State Key Lab Biotherapy, West China Hosp, Chengdu 610041, Sichuan, Peoples R China.
   [Deng, Xianming] Xiamen Univ, Sch Life Sci, Innovat Ctr Cell Signaling Network, State Key Lab Cellular Stress Biol, Xiamen 361102, Fujian, Peoples R China.
   [Li, Xiang] Sichuan Univ, West China Hosp, Dept Urol, Inst Urol, Chengdu 610041, Sichuan, Peoples R China.
   [Liu, Xuesong] Sichuan Univ, West China Hosp, Dept Neurosurg, Chengdu 610041, Sichuan, Peoples R China.
C3 Sichuan University; Xiamen University; Sichuan University; Sichuan University
RP Gou, ML (corresponding author), Sichuan Univ, State Key Lab Biotherapy, West China Hosp, Chengdu 610041, Sichuan, Peoples R China.
EM goumaling@scu.edu.cn
FU 1.3.5 project for disciplines of excellence, West China Hospital, Sichuan University [ZYJC18017, ZYYC08007]; Science and Technology Project of Chengdu [2018-CY02-00041-GX]; Cooperation Special Fund Project of Sichuan University-Panzhihua [2019CDPZH-17]
CR Caldwell AS, 2017, ADV HEALTHC MATER, V6, P0, DOI 10.1002/adhm.201700254
   Carbonell C, 2017, ACCOUNTS CHEM RES, V50, P190, DOI 10.1021/acs.accounts.6b00307
   Chakma P KD, 2019, ANGEW CHEM INT ED EN, V58, P9682
   Chen H, 2016, J MATER CHEM B, V4, P3770, DOI 10.1039/c6tb00065g
   Chen YW, 2020, SCI ADV, V6, P0, DOI 10.1126/sciadv.aba7406
   Danov KD, 2015, ADV COLLOID INTERFAC, V222, P148, DOI 10.1016/j.cis.2014.04.009
   Desai T, 2017, NAT REV DRUG DISCOV, V16, P338, DOI 10.1038/nrd.2016.232
   Deumens R, 2010, PROG NEUROBIOL, V92, P245, DOI 10.1016/j.pneurobio.2010.10.002
   Dixon AR, 2018, BIOMATERIALS, V186, P44, DOI 10.1016/j.biomaterials.2018.09.010
   Döhler D, 2017, ACCOUNTS CHEM RES, V50, P2610, DOI 10.1021/acs.accounts.7b00371
   Fadia NB, 2020, SCI TRANSL MED, V12, P0, DOI 10.1126/scitranslmed.aav7753
   Fan FQ, 2016, SCI TRANSL MED, V8, P0, DOI 10.1126/scitranslmed.aaf2304
   Faroni A, 2015, ADV DRUG DELIVER REV, V82-83, P160, DOI 10.1016/j.addr.2014.11.010
   Gou ML, 2014, NAT COMMUN, V5, P0, DOI 10.1038/ncomms4774
   Gu XS, 2011, PROG NEUROBIOL, V93, P204, DOI 10.1016/j.pneurobio.2010.11.002
   Hsu RS, 2019, ADV SCI, V6, P0, DOI 10.1002/advs.201900520
   Hu Y, 2016, SCI REP-UK, V6, P0, DOI 10.1038/srep32184
   Isaacs J, 2014, J BONE JOINT SURG AM, V96A, P1461, DOI 10.2106/JBJS.M.01420
   Kokkalis ZT, 2015, ORTHOPEDICS, V38, P117, DOI 10.3928/01477447-20150204-04
   Koo J, 2018, NAT MED, V24, P1830, DOI 10.1038/s41591-018-0196-2
   Krkobabic M, 2019, INT J PHARMACEUT, V572, P0, DOI 10.1016/j.ijpharm.2019.118790
   Lee S K, 2000, J AM ACAD ORTHOP SURG, V8, P243
   Masear VR, 2011, FOOT ANKLE CLIN, V16, P327, DOI 10.1016/j.fcl.2011.01.001
   Pateman CJ, 2015, BIOMATERIALS, V49, P77, DOI 10.1016/j.biomaterials.2015.01.055
   Qian Y, 2018, J PINEAL RES, V65, P0, DOI 10.1111/jpi.12516
   Qian Y, 2018, NAT COMMUN, V9, P0, DOI 10.1038/s41467-017-02598-7
   Ruiter GCW, 2009, NEUROSURG FOCUS, V26, P0, DOI 10.3171/FOC.2009.26.2.E5
   Scheib J, 2013, NAT REV NEUROL, V9, P668, DOI 10.1038/nrneurol.2013.227
   Sun XM, 2017, ADV FUNCT MATER, V27, P0, DOI 10.1002/adfm.201604617
   Suzuki K, 2017, ACTA BIOMATER, V53, P250, DOI 10.1016/j.actbio.2017.02.004
   Szepanowski F, 2017, ACTA NEUROPATHOL, V133, P489, DOI 10.1007/s00401-017-1676-z
   Tao J, 2019, ACTA BIOMATER, V90, P49, DOI 10.1016/j.actbio.2019.03.047
   Tao J, 2017, SCI REP-UK, V7, P0, DOI 10.1038/srep46038
   Taylor DL, 2016, ADV MATER, V28, P9060, DOI 10.1002/adma.201601613
   Thomson SE, 2017, COCHRANE DATABASE SYST REV, V0, P0, DOI DOI 10.1002/14651858.CD012574
   Xu X, 2019, APPL MATER TODAY, V16, P247, DOI 10.1016/j.apmt.2019.05.014
   Zhang JM, 2020, INT J BIOPRINTING, V6, P12, DOI 10.18063/ijb.v6i1.242
   Zhu W, 2018, MATER TODAY, V21, P951, DOI 10.1016/j.mattod.2018.04.001
NR 38
TC 64
Z9 66
U1 8
U2 170
PU WILEY
PI HOBOKEN
PA 111 RIVER ST, HOBOKEN 07030-5774, NJ USA
SN 
EI 2198-3844
J9 ADV SCI
JI Adv. Sci.
PD DEC 15
PY 2020
VL 7
IS 23
BP 
EP 
DI 10.1002/advs.202002601
EA OCT 2020
PG 10
WC Chemistry, Multidisciplinary; Nanoscience & Nanotechnology; Materials Science, Multidisciplinary
SC Chemistry; Science & Technology - Other Topics; Materials Science
GA PB5PW
UT WOS:000579165900001
PM 33304766
DA 2025-07-17
ER

PT J
AU Yoo, J
   Park, JH
   Kwon, YW
   Chung, JJ
   Choi, IC
   Nam, JJ
   Lee, HS
   Jeon, EY
   Lee, K
   Kim, SH
   Jung, Y
   Park, JW
AF Yoo, Jin
   Park, Ji Hun
   Kwon, Young Woo
   Chung, Justin J.
   Choi, In Cheul
   Nam, Jae Joon
   Lee, Hyun Su
   Jeon, Eun Young
   Lee, Kangwon
   Kim, Soo Hyun
   Jung, Youngmee
   Park, Jong Woong
TI Augmented peripheral nerve regeneration through elastic nerve guidance conduits prepared using a porous PLCL membrane with a 3D printed collagen hydrogel
SO BIOMATERIALS SCIENCE
LA English
DT Article
ID growth-factor; scaffolds; chitosan; matrices; behavior; model
AB Peripheral nerve injury results in significant sensory and motor functional deficits. Although direct neurorrhaphy in the early phase may reduce its devastating effects, direct end-to-end neurorrhaphy is sometimes impossible owing to a defect at the injured site of the nerve. Autogenous nerve graft is a primary consideration for peripheral nerve defects; however, significant morbidity of the donor site is inevitable. Recently, the treatment using engineered synthetic nerve conduits has been regarded as a promising strategy to promote the regeneration of peripheral nerve defects. In this study, we developed longitudinally oriented collagen hydrogel-grafted elastic nerve guidance conduits (NGC) to reconstruct sciatic nerve defects. An elastic NGC was prepared by using poly(lactide-co-caprolactone) (PLCL), and electrospun PLCL was adopted to fabricate nanoporous structures with appropriate permeability for nerve regeneration. Oriented collagen hydrogels were prepared by the 3D printing method to achieve a microscale hydrogel pattern. Based on sciatic nerve injury models in rats, we confirmed the beneficial effects of the NGC with 3D printed collagen hydrogel on axonal regeneration and remyelination along with superior functional recovery in comparison with the NGC filled with the bulk collagen hydrogel. It is believed that the aligned collagen hydrogels provide a preferable environment for nerve regeneration, functioning as an oriented guidance path. In conclusion, the PLCL nerve guide conduit containing a 3D printed aligned collagen hydrogel can be useful for peripheral nerve regeneration.
C1 [Yoo, Jin; Chung, Justin J.; Jeon, Eun Young; Kim, Soo Hyun; Jung, Youngmee] Korea Inst Sci & Technol KIST, Ctr Biomat, Biomed Res Inst, Seoul, South Korea.
   [Park, Ji Hun] Korea Guro Hosp, Dept Orthoped Surg, Seoul, South Korea.
   [Kwon, Young Woo] Eulji Med Ctr, Dept Orthoped Surg, Seoul, South Korea.
   [Choi, In Cheul; Nam, Jae Joon; Park, Jong Woong] Korea Univ, Dept Orthoped Surg, Anam Hosp, Seoul, South Korea.
   [Lee, Hyun Su; Lee, Kangwon] Seoul Natl Univ, Grad Sch Convergence Sci & Technol, Program Nanosci & Technol, Seoul, South Korea.
   [Kim, Soo Hyun] Korea Univ, KU KIST Grad Sch Converging Sci & Technol, Seoul, South Korea.
   [Jung, Youngmee] Yonsei Univ, Sch Elect & Elect Engn, Seoul, South Korea.
C3 Korea Institute of Science & Technology (KIST); Korea University; Korea University Medicine (KU Medicine); Korea University; Korea University Medicine (KU Medicine); Seoul National University (SNU); Korea University; Yonsei University
RP Jung, Y (corresponding author), Korea Inst Sci & Technol KIST, Ctr Biomat, Biomed Res Inst, Seoul, South Korea.; Park, JW (corresponding author), Korea Univ, Dept Orthoped Surg, Anam Hosp, Seoul, South Korea.; Jung, Y (corresponding author), Yonsei Univ, Sch Elect & Elect Engn, Seoul, South Korea.
EM winnie97@kist.re.kr; ospark@korea.ac.kr
FU Exploratory Research Grant of the Korea University Medicine; Korea Institute of Science and Technology [2V08550, K2010121]; Nano.Material Technology Development Program through the National Research Foundation of Korea - Ministry of Science and ICT [NRF2018M3A7B4071106]
CR Carvalho CR, 2019, FRONT BIOENG BIOTECH, V7, P0, DOI 10.3389/fbioe.2019.00337
   Chrzaszcz P, 2018, NEUROL NEUROCHIR POL, V52, P427, DOI 10.1016/j.pjnns.2018.06.003
   Diamantides N, 2017, BIOFABRICATION, V9, P0, DOI 10.1088/1758-5090/aa780f
   Dixon AR, 2018, BIOMATERIALS, V186, P44, DOI 10.1016/j.biomaterials.2018.09.010
   England Stephanie, 2017, BIOPRINTING, V5, P1, DOI 10.1016/j.bprint.2016.12.001
   Ezra M, 2016, TISSUE ENG PT A, V22, P818, DOI 10.1089/ten.TEA.2015.0354
   Gu XS, 2014, BIOMATERIALS, V35, P6143, DOI 10.1016/j.biomaterials.2014.04.064
   Helary C, 2006, BIOMATERIALS, V27, P4443, DOI 10.1016/j.biomaterials.2006.04.005
   Hotaling NA, 2015, BIOMATERIALS, V61, P327, DOI 10.1016/j.biomaterials.2015.05.015
   Houshyar S, 2019, ACS CHEM NEUROSCI, V10, P3349, DOI 10.1021/acschemneuro.9b00203
   Jeong SI, 2004, J BIOMAT SCI-POLYM E, V15, P645, DOI 10.1163/156856204323046906
   Jeong SI, 2004, BIOMATERIALS, V25, P5939, DOI 10.1016/j.biomaterials.2004.01.057
   Kim GB, 2018, BIOMATERIALS, V178, P504, DOI 10.1016/j.biomaterials.2018.03.059
   Kim JP, 2018, MICROSURG, V38, P66, DOI 10.1002/micr.30211
   Kim TH, 2018, TISSUE ENG PT A, V24, P830, DOI 10.1089/ten.tea.2017.0318
   Labroo P, 2019, BIOTECHNOL BIOENG, V116, P143, DOI 10.1002/bit.26837
   Lee A, 2019, SCIENCE, V365, P482, DOI 10.1126/science.aav9051
   Lee JY, 2013, PLAST RECONSTR SURG, V132, P1173, DOI 10.1097/PRS.0b013e3182a3bfeb
   Lee S, 2017, POLYMERS-BASEL, V9, P0, DOI 10.3390/polym9080348
   Liu YX, 2019, J NEURAL ENG, V16, P0, DOI 10.1088/1741-2552/ab17a0
   Luis AL, 2007, BIO-MED MATER ENG, V17, P39
   Manoukian OS, 2020, J CONTROL RELEASE, V317, P78, DOI 10.1016/j.jconrel.2019.11.021
   Meyer C, 2016, CELL TRANSPLANT, V25, P159, DOI 10.3727/096368915X688010
   Mohamadi F, 2018, ARTIF CELL NANOMED B, V46, P34, DOI 10.1080/21691401.2018.1451339
   Nectow AR, 2012, TISSUE ENG PART B-RE, V18, P40, DOI 10.1089/ten.teb.2011.0240
   Oh SH, 2018, J BIOMED MATER RES A, V106, P52, DOI 10.1002/jbm.a.36216
   Park JY, 2014, BIOFABRICATION, V6, P0, DOI 10.1088/1758-5082/6/3/035004
   Rhee S, 2016, ACS BIOMATER SCI ENG, V2, P1800, DOI 10.1021/acsbiomaterials.6b00288
   Saltzman EB, 2019, J HAND SURG-AM, V44, P0, DOI 10.1016/j.jhsa.2018.10.008
   Sarker MD, 2018, PROG NEUROBIOL, V171, P125, DOI 10.1016/j.pneurobio.2018.07.002
   Shafiq M, 2015, EUR CELLS MATER, V30, P282, DOI 10.22203/eCM.v030a20
   Shin RH, 2008, MICROSURG, V28, P452, DOI 10.1002/micr.20520
   Sierra-Fonseca JA, 2014, BMC NEUROSCI, V15, P0, DOI 10.1186/s12868-014-0132-4
   Singh A, 2018, ACS APPL MATER INTER, V10, P43327, DOI 10.1021/acsami.8b11677
   Singh A, 2019, BIOMACROMOLECULES, V20, P662, DOI 10.1021/acs.biomac.8b01308
   Stratesteffen H, 2017, BIOFABRICATION, V9, P0, DOI 10.1088/1758-5090/aa857c
   Tidu A, 2018, BIOMATER SCI-UK, V6, P1492, DOI 10.1039/c7bm01163f
   Valot L, 2019, CHEM SOC REV, V48, P4049, DOI 10.1039/c7cs00718c
   Vigier S, 2011, TISSUE ENG PT A, V17, P889, DOI 10.1089/ten.TEA.2010.0336
   Wang J, 2019, MAT SCI ENG C-MATER, V104, P0, DOI 10.1016/j.msec.2019.109959
   Yang YM, 2011, EUR J PHARM BIOPHARM, V79, P519, DOI 10.1016/j.ejpb.2011.06.008
   Yu PR, 2001, MUSCLE NERVE, V24, P231, DOI 10.1002/1097-4598(200102)24:2<231::AID-MUS80>3.0.CO;2-5
   Zhang DT, 2020, ACS APPL MATER INTER, V12, P7915, DOI 10.1021/acsami.9b20321
NR 43
TC 59
Z9 62
U1 11
U2 170
PU ROYAL SOC CHEMISTRY
PI CAMBRIDGE
PA THOMAS GRAHAM HOUSE, SCIENCE PARK, MILTON RD, CAMBRIDGE CB4 0WF, CAMBS, ENGLAND
SN 2047-4830
EI 2047-4849
J9 BIOMATER SCI-UK
JI Biomater. Sci.
PD NOV 21
PY 2020
VL 8
IS 22
BP 6261
EP 6271
DI 10.1039/d0bm00847h
PG 11
WC Materials Science, Biomaterials
SC Materials Science
GA OP7JD
UT WOS:000588260700007
PM 33016275
DA 2025-07-17
ER

PT J
AU Sadik, ME
   Ozturk, AK
   Albayar, A
   Branche, M
   Sullivan, PZ
   Schlosser, LO
   Browne, KD
   Jaye, AH
   Smith, DH
AF Sadik, Mindy Ezra
   Ozturk, Ali K.
   Albayar, Ahmed
   Branche, Marc
   Sullivan, Patricia Zadnik
   Schlosser, Laura O.
   Browne, Kevin D.
   Jaye, Andrew H.
   Smith, Douglas H.
TI A Strategy Toward Bridging a Complete Spinal Cord Lesion Using Stretch-Grown Axons
SO TISSUE ENGINEERING PART A
LA English
DT Article
DE spinal cord injury; tissue-engineered nerve graft; transplantation; glial scar
ID schwann-cell grafts; complete transection; functional recovery; partial restoration; sciatic-nerve; in-vivo; regeneration; injury; tissue; rats
AB In this study, we evaluated the ability of stretch-grown tissue-engineered nerve grafts (TENGs) to perform as a living scaffold for axonal regeneration across a severed spinal cord lesion. TENGs, consisting of stretch-grown axons spanning two populations of dorsal root ganglia neurons, have proven to be effective in bridging gaps in peripheral nerve injury. A complete transection was performed at the thoracic level in a rodent model and 5 mm of cord was completely removed. TENGs encapsulated in a collagen hydrogel were placed within the cavity and compared against a collagen only transplant. Through hematoxylin and eosin (H&E) staining and immunohistochemistry, we found that TENGs survived up to 6 weeks post-transplant, extending neuronal processes into and through host tissue early on in both the rostral and caudal direction. In several cases, TENG axons penetrated into and through glial scar tissue, appearing to overcome a common obstacle for axonal regeneration in spinal cord injuries (SCIs). H&E staining also provided evidence that animals treated with TENGs resulted in lesion sites with greater tissue infiltration and less compression than animals treated with a collagen hydrogel only, an encouraging finding given the severity of the injury model. We also observed effects the TENGs had on glial scar formation, cyst formation, and immune response at multiple time points as these are common difficulties faced in tissue engineering methods to treat or repair SCI. If able to address these universal challenges associated with SCI, TENGs may offer an alternative option in neural transplantation and may represent a viable tool in the multifaceted treatment of SCI. Impact statement In complete spinal cord injury (SCI), a significant gap forms in the injury sites replacing the neural connections and limiting the link between healthy spinal cord distal to the injury and cerebral cortex. This study aims to demonstrate the potential benefit of hydrogel collagen constructs bearing stretch-grown dorsal root ganglion axons to bridge a complete injury gap, to restore the lost connections and forming a basic infrastructure to support the regrowth of new connection. This application of stretch-grown axons in neural implants offers hope to achieve a highly modifiable and resilient bridging strategy to treat SCI.
C1 [Sadik, Mindy Ezra; Albayar, Ahmed; Branche, Marc; Schlosser, Laura O.; Browne, Kevin D.; Jaye, Andrew H.; Smith, Douglas H.] Univ Penn, Ctr Brain Injury & Repair, 3320 Smith Walk,105 Hayden Hall, Philadelphia, PA 19104 USA.
   [Ozturk, Ali K.; Sullivan, Patricia Zadnik] Univ Penn Hlth Syst, Penn Hosp, Dept Neurosurg, Philadelphia, PA USA.
C3 University of Pennsylvania; University of Pennsylvania
RP Smith, DH (corresponding author), Univ Penn, Ctr Brain Injury & Repair, 3320 Smith Walk,105 Hayden Hall, Philadelphia, PA 19104 USA.
EM smithdou@pennmedicine.upenn.edu
FU Department of Defense [W81XWH-10-1-0941]
CR Barritt AW, 2006, J NEUROSCI, V26, P10856, DOI 10.1523/JNEUROSCI.2980-06.2006
   BASSO DM, 1995, J NEUROTRAUM, V12, P1, DOI 10.1089/neu.1995.12.1
   Brodbelt AR, 2003, J CLIN NEUROSCI, V10, P401, DOI 10.1016/S0967-5868(02)00326-0
   Bunge MB, 2008, J SPINAL CORD MED, V31, P262, DOI 10.1080/10790268.2008.11760720
   Busch SA, 2009, J NEUROSCI, V29, P9967, DOI 10.1523/JNEUROSCI.1151-09.2009
   Chen AQ, 1996, EXP NEUROL, V138, P261, DOI 10.1006/exnr.1996.0065
   CHENG H, 1995, EXP NEUROL, V136, P149, DOI 10.1006/exnr.1995.1092
   Cheng H, 1996, SCIENCE, V273, P510, DOI 10.1126/science.273.5274.510
   Cholas RH, 2012, BIOMATERIALS, V33, P2050, DOI 10.1016/j.biomaterials.2011.11.028
   Chopek JW, 2018, EUR J NEUROSCI, V47, P277, DOI 10.1111/ejn.13823
   Côté MP, 2011, NEUROTHERAPEUTICS, V8, P294, DOI 10.1007/s13311-011-0024-6
   Coumans JV, 2001, J NEUROSCI, V21, P9334, DOI 10.1523/JNEUROSCI.21-23-09334.2001
   Davies SJA, 1999, J NEUROSCI, V19, P5810, DOI 10.1523/JNEUROSCI.19-14-05810.1999
   Ek CJ, 2012, PLOS ONE, V7, P0, DOI 10.1371/journal.pone.0043484
   Estrada V, 2014, NEUROBIOL DIS, V67, P165, DOI 10.1016/j.nbd.2014.03.018
   Fitch MT, 1999, J NEUROSCI, V19, P8182
   Fitch MT, 1997, EXP NEUROL, V148, P587, DOI 10.1006/exnr.1997.6701
   Fouad K, 2005, J NEUROSCI, V25, P1169, DOI 10.1523/JNEUROSCI.3562-04.2005
   Fraidakis MJ, 2004, EXP NEUROL, V188, P33, DOI 10.1016/j.expneurol.2004.01.032
   Gao MY, 2013, BIOMATERIALS, V34, P1529, DOI 10.1016/j.biomaterials.2012.10.070
   Geller HM, 2002, EXP NEUROL, V174, P125, DOI 10.1006/exnr.2002.7865
   GUIZARSAHAGUN G, 1994, SURG NEUROL, V41, P241, DOI 10.1016/0090-3019(94)90131-7
   Guzen FP, 2012, RESTOR NEUROL NEUROS, V30, P265, DOI 10.3233/RNN-2012-110184
   Hayashi Y, 2005, J NEUROTRAUM, V22, P1267, DOI 10.1089/neu.2005.22.1267
   Hou SP, 2013, J NEUROSCI, V 33, P17138, DOI 10.1523/JNEUROSCI.2851-13.2013
   Houle JD, 2006, J NEUROSCI, V26, P7405, DOI 10.1523/JNEUROSCI.1166-06.2006
   Hurtado A, 2011, BIOMATERIALS, V32, P6068, DOI 10.1016/j.biomaterials.2011.05.006
   Iwata A, 2006, TISSUE ENG, V12, P101, DOI 10.1089/ten.2006.12.101
   Jones LL, 2001, J PHYSIOL-LONDON, V533, P83, DOI 10.1111/j.1469-7793.2001.0083b.x
   Josephson A, 2001, NEUROSURGERY, V48, P636, DOI 10.1097/00006123-200103000-00039
   Kang KN, 2012, BIOMATERIALS, V33, P4828, DOI 10.1016/j.biomaterials.2012.03.043
   KAO CC, 1977, J NEUROSURG, V46, P757, DOI 10.3171/jns.1977.46.6.0757
   KAO CC, 1974, EXP NEUROL, V44, P424, DOI 10.1016/0014-4886(74)90206-4
   Kerschensteiner M, 2005, NAT MED, V11, P572, DOI 10.1038/nm1229
   Lee SI, 2010, J NEUROSCI RES, V88, P2409, DOI 10.1002/jnr.22411
   Lee YS, 2013, J NEUROSCI, V33, P10591, DOI 10.1523/JNEUROSCI.1116-12.2013
   Li CY, 2012, PLOS ONE, V7, P0, DOI 10.1371/journal.pone.0042813
   Lu P, 2012, CELL, V150, P1264, DOI 10.1016/j.cell.2012.08.020
   Lukovic D, 2014, STEM CELLS, V32, P594, DOI 10.1002/stem.1562
   Massey JM, 2006, J NEUROSCI, V26, P4406, DOI 10.1523/JNEUROSCI.5467-05.2006
   Medalha CC, 2014, J NEUROSCI RES, V92, P607, DOI 10.1002/jnr.23340
   Nardone R, 2017, J SPINAL CORD MED, V40, P8, DOI 10.1080/10790268.2016.1248524
   Nardone R, 2016, BRAIN RES BULL, V124, P144, DOI 10.1016/j.brainresbull.2016.04.012
   Nardone R, 2013, BRAIN RES BULL, V99, P9, DOI 10.1016/j.brainresbull.2013.09.001
   Neumann S, 1999, NEURON, V23, P83, DOI 10.1016/S0896-6273(00)80755-2
   Nomura H, 2006, NEUROSURGERY, V59, P183, DOI 10.1227/01.NEU.0000219859.35349.EF
   Olson L, 2013, EXP NEUROL, V248, P309, DOI 10.1016/j.expneurol.2013.06.024
   Oudega M, 1997, GLIA, V19, P247, DOI 10.1002/(SICI)1098-1136(199703)19:3<247::AID-GLIA7>3.0.CO;2-W
   Oudega M, 1999, EUR J NEUROSCI, V11, P2453, DOI 10.1046/j.1460-9568.1999.00666.x
   Pfister BJ, 2004, J NEUROSCI, V24, P7978, DOI 10.1523/JNEUROSCI.1974-04.2004
   Pfister BJ, 2006, J NEUROSCI METH, V153, P95, DOI 10.1016/j.jneumeth.2005.10.012
   Ramon Y Cajal S, 2012, CAJALS DEGENERATION, V0, P0
   Ramón-Cueto A, 1998, J NEUROSCI, V18, P3803
   RICHARDSON PM, 1980, NATURE, V284, P264, DOI 10.1038/284264a0
   Rooney GE, 2009, J NEUROSURG-SPINE, V11, P432, DOI 10.3171/2009.4.SPINE08784
   Skinner RD, 1996, BRAIN RES, V729, P127, DOI 10.1016/S0006-8993(96)00556-2
   SNOW DM, 1990, EXP NEUROL, V109, P111, DOI 10.1016/S0014-4886(05)80013-5
   Spilker MH, 2001, RESTOR NEUROL NEUROS, V18, P23
   Spilker MH, 1997, TISSUE ENG, V3, P309, DOI 10.1089/ten.1997.3.309
   Tobias CA, 2003, EXP NEUROL, V184, P97, DOI 10.1016/S0014-4886(03)00394-7
   Tom VJ, 2013, EXP NEUROL, V239, P91, DOI 10.1016/j.expneurol.2012.09.011
   Tuszynski MH, 2012, NEURON, V74, P777, DOI 10.1016/j.neuron.2012.05.006
   WILLIAMS B, 1981, PARAPLEGIA, V19, P67, DOI 10.1038/sc.1981.18
   Xu XM, 1997, J NEUROCYTOL, V26, P1, DOI 10.1023/A:1018557923309
   XU XM, 1995, J COMP NEUROL, V351, P145, DOI 10.1002/cne.903510113
   XU XM, 1995, EXP NEUROL, V134, P261, DOI 10.1006/exnr.1995.1056
   Xu ZX, 2020, RESTOR NEUROL NEUROS, V38, P1, DOI 10.3233/RNN-190933
   Zhang ZY, 1997, EXP NEUROL, V143, P141, DOI 10.1006/exnr.1996.6355
NR 68
TC 4
Z9 4
U1 1
U2 13
PU MARY ANN LIEBERT, INC
PI NEW ROCHELLE
PA 140 HUGUENOT STREET, 3RD FL, NEW ROCHELLE, NY 10801 USA
SN 1937-3341
EI 1937-335X
J9 TISSUE ENG PT A
JI Tissue Eng. Part A
PD JUN 1
PY 2020
VL 26
IS 11-12
BP 623
EP 635
DI 10.1089/ten.tea.2019.0230
EA JAN 2020
PG 13
WC Cell & Tissue Engineering; Cell Biology; Engineering, Biomedical; Materials Science, Biomaterials
SC Cell Biology; Engineering; Materials Science
GA LY7IZ
UT WOS:000507499800001
PM 31852361
DA 2025-07-17
ER

PT J
AU Kocman, AE
   Dag, I
   Sengel, T
   Sortutar, E
   Canbek, M
AF Kocman, Atacan Emre
   Dag, Ilknur
   Sengel, Tayfun
   Sortutar, Erdem
   Canbek, Mediha
TI The effect of lithium and lithium-loaded hyaluronic acid hydrogel applications on nerve regeneration and recovery of motor functions in peripheral nerve injury
SO RENDICONTI LINCEI-SCIENZE FISICHE E NATURALI
LA English
DT Article
DE Lithium; Hyaluronic acid; Motor function; Nerve regeneration
ID schwann-cells; wnt; remyelination; gsk3
AB Functional recovery rates after peripheral nerve injury are quite poor. Studies have focused on the organization of axonal development and the alteration of the microenvironment of the regenerated nerve. It is a frequently used repair method to place a tube to the incision area with tubulization technique and to try increasing the effect by filling the tube with various substances. Hyaluronic acid is a natural polysaccharide, and since it is biodegradable, it makes an ideal biomaterial in peripheral nerve healing. Lithium chloride (LiCl), a Glycogen synthase kinase 3 beta (GSK3 beta) inhibitor, is also frequently used in the treatment of bipolar and depressive disorders, but it has strong neuroprotective and antiinflammatory effects. In this study, peripheral nerve injury was induced on the rat sciatic nerve and silicon conduit was placed to this area and the effects of application of LiCl (2.5, 5 and 15 mEq doses) and LiCl (15 mEq)-loaded hyaluronic acid hydrogel in the conduit on peripheral nerve regeneration and improvement of motor functions were investigated. Sciatic nerve index (SFI) was measured at 2nd, 4th, 8th, and 12th weeks for each animal. Histological, microscopic, and morphometrical analyzes were evaluated at the end of the experiment (12th weeks). Our results indicate that topically applied lithium has positive effect after peripheral nerve injury and especially 5 mEq LiCl can increase nerve regeneration in rats. Further studies are needed to discuss the morphological, molecular and mechanical potential of treatment application.
C1 [Kocman, Atacan Emre] Eskisehir Osmangazi Univ, Med Fac, Dept Plast & Reconstruct Surg, Eskisehir, Turkey.
   [Dag, Ilknur; Sengel, Tayfun] Eskisehir Osmangazi Univ, Cent Res Lab Applicat & Res Ctr, Eskisehir, Turkey.
   [Dag, Ilknur] Eskisehir Osmangazi Univ, Vocat Hlth Serv High Sch, Eskisehir, Turkey.
   [Sortutar, Erdem] Yeditepe Univ, Med Fac, Dept Anat, Istanbul, Turkey.
   [Canbek, Mediha] Eskisehir Osmangazi Univ, Fac Sci, Dept Biol, Eskisehir, Turkey.
C3 Eskisehir Osmangazi University; Eskisehir Osmangazi University; Eskisehir Osmangazi University; Yeditepe University; Eskisehir Osmangazi University
RP Dag, I (corresponding author), Eskisehir Osmangazi Univ, Cent Res Lab Applicat & Res Ctr, Eskisehir, Turkey.; Dag, I (corresponding author), Eskisehir Osmangazi Univ, Vocat Hlth Serv High Sch, Eskisehir, Turkey.
EM ildag@ogu.edu.tr
FU TUBITAK [SBAG 215S839 ve ESOGU BAP 2017-1483]
CR Abueid L, 2017, ANATOL J CARDIOL, V17, P269, DOI 10.14744/AnatolJCardiol.2016.7248
   Atanasoski S, 2001, MOL CELL NEUROSCI, V18, P581, DOI 10.1006/mcne.2001.1055
   Baccari GC, 1997, REND LINCEI-SCI FIS, V8, P93, DOI 10. 1007/BF03002322
   BAIN JR, 1989, PLAST RECONSTR SURG, V83, P129, DOI 10.1097/00006534-198901000-00024
   Benga A, 2017, INDIAN J PLAST SURG, V50, P5, DOI 10.4103/ijps.IJPS_14_17
   Boni R, 2018, J BIOMED SCI, V25, P0, DOI 10.1186/s12929-018-0491-8
   Carballo-Molina OA, 2015, FRONT CELL NEUROSCI, V9, P0, DOI 10.3389/fncel.2015.00013
   Celik M, 2015, INT J NEUROSCI, V125, P845, DOI 10.3109/00207454.2014.978976
   CHAUDHRY V, 1992, MUSCLE NERVE, V15, P687, DOI 10.1002/mus.880150610
   Da-Silva Ciro Ferreira, 2003, BRAZILIAN JOURNAL OF MORPHOLOGICAL SCIENCES, V20, P121
   Daglioglu Y, 2019, REND LINCEI-SCI FIS, V30, P611, DOI 10.1007/s12210-019-00822-8
   Ding VW, 2000, J BIOL CHEM, V275, P32475, DOI 10.1074/jbc.M005342200
   Duraikannu A, 2018, SCI REP-UK, V8, P0, DOI 10.1038/s41598-018-31167-1
   English AW, 2011, ANN ANAT, V193, P354, DOI 10.1016/j.aanat.2011.02.013
   Höke A, 2010, EXP NEUROL, V223, P1, DOI 10.1016/j.expneurol.2009.12.001
   Hou B, 2018, INT J BIOL SCI, V14, P1910, DOI 10.7150/ijbs.26765
   Houschyar K S, 2016, PLAST SURG INT, V2016, P4175293, DOI 10.1155/2016/4175293
   Kehoe S, 2012, INJURY, V43, P553, DOI 10.1016/j.injury.2010.12.030
   Kim HA, 2013, STEM CELL TRANSL MED, V2, P553, DOI 10.5966/sctm.2013-0011
   Kurimoto S, 2015, NEUROSCIENCE, V294, P101, DOI 10.1016/j.neuroscience.2015.02.049
   Lin YC, 2013, PLAST RECONSTR SURG, V132, P251E, DOI 10.1097/PRS.0b013e31829588cf
   Makoukji J, 2012, P NATL ACAD SCI USA, V109, P3973, DOI 10.1073/pnas.1121367109
   Menorca RMG, 2013, HAND CLIN, V29, P317, DOI 10.1016/j.hcl.2013.04.002
   Metcalfe C, 2011, J CELL SCI, V124, P3537, DOI 10.1242/jcs.091991
   Muheremu A, 2015, BIOMED RES INT, V2015, P0, DOI 10.1155/2015/237507
   Muneer A, 2017, CLIN PSYCHOPHARM NEU, V15, P100, DOI 10.9758/cpn.2017.15.2.100
   Ozatik Ö, 2016, KAFKAS UNIV VET FAK, V22, P597, DOI 10.9775/kvfd.2016.15126
   Özaydin I, 2014, KAFKAS UNIV VET FAK, V20, P591, DOI 10.9775/kvfd.2014.10583
   Pannese E, 2013, REND LINCEI-SCI FIS, V24, P101, DOI 10.1007/s12210-012-0218-9
   Sahiner N, 2008, TURK J CHEM, V32, P397
   Sahiner N, 2019, COLLOID SURFACE B, V177, P284, DOI 10.1016/j.colsurfb.2019.02.015
   Shimizu T, 2000, PAIN, V85, P59, DOI 10.1016/S0304-3959(99)00249-3
   Su HX, 2014, BIOMED RES INT, V2014, P0, DOI 10.1155/2014/658753
   Susuki K, 2011, P NATL ACAD SCI USA, V108, P8009, DOI 10.1073/pnas.1019600108
   Tawk M, 2011, J NEUROSCI, V31, P3729, DOI 10.1523/JNEUROSCI.4270-10.2011
   Zhang LQ, 2018, CELL TRANSPLANT, V27, P471, DOI 10.1177/0963689717752945
   Zhao L, 2012, NEURAL REGEN RES, V7, P2507, DOI 10.3969/j.issn.1673-5374.2012.32.004
   Zor F, 2014, MICROSURG, V34, P209, DOI 10.1002/micr.22196
NR 38
TC 7
Z9 7
U1 2
U2 40
PU SPRINGER-VERLAG ITALIA SRL
PI MILAN
PA VIA DECEMBRIO, 28, MILAN, 20137, ITALY
SN 2037-4631
EI 1720-0776
J9 REND LINCEI-SCI FIS
JI Rend. Lincei.-Sci. Fis. Nat.
PD SEP 15
PY 2020
VL 31
IS 3
BP 889
EP 904
DI 10.1007/s12210-020-00919-5
EA JUN 2020
PG 16
WC Multidisciplinary Sciences
SC Science & Technology - Other Topics
GA NG0EJ
UT WOS:000542738500001
DA 2025-07-17
ER

PT J
AU Tao, J
   Liu, HF
   Wu, WB
   Zhang, JM
   Liu, SJ
   Zhang, J
   Huang, YL
   Xu, X
   He, HC
   Yang, SM
   Gou, ML
AF Tao, Jie
   Liu, Haofan
   Wu, Wenbi
   Zhang, Jiumeng
   Liu, Sijia
   Zhang, Jing
   Huang, Yulan
   Xu, Xin
   He, Hongchen
   Yang, Siming
   Gou, Maling
TI 3D-Printed Nerve Conduits with Live Platelets for Effective Peripheral Nerve Repair
SO ADVANCED FUNCTIONAL MATERIALS
LA English
DT Article
DE 3D bioprinting; biomaterials; nerve conduits; peripheral nerve injuries; platelets
ID fibroblast-growth-factor; rich plasma; schwann-cells; regeneration; collagen; expression; scaffolds; release; pathway; defect
AB Platelets can secrete multiple growth factors for peripheral nerve repair. However, topically injected platelets are rapidly activated followed by burst release of the cargos, causing limited therapeutic efficiency in vivo. Herein, a platelet-incorporated hydrogel conduit is shown that acts as a biosynthetic nerve conduit for peripheral nerve repair. This conduit is prepared by rapid 3D printing of the live platelets mixed with bio-ink containing gelatin methacrylate (GelMA) and poly(ethyleneglycol)diacrylate (PEGDA). The hydrogel can significantly prolong the survival of the incorporated platelets. While the conduit provides a physical foundation for bridging the nerve gaps, live platelets in the conduit sustained-release multiple growth factors to promote the nerve repair. The in vivo therapeutic efficiency of this platelet-incorporated nerve conduit is tested in bridging a 10 mm gap in sciatic nerves. The results of morphological, electrophysiological, and histological assessments indicate that the incorporated platelets can significantly promote the hydrogel conduits in peripheral nerve repair. The demonstrated 3D bioprinted nerve conduit with live platelets may show potential clinical application in peripheral nerve repair.
C1 [Tao, Jie; Liu, Haofan; Wu, Wenbi; Zhang, Jiumeng; Huang, Yulan; Xu, Xin; Gou, Maling] Sichuan Univ, State Key Lab Biotherapy, West China Hosp, Chengdu 610065, Peoples R China.
   [Tao, Jie; Liu, Haofan; Wu, Wenbi; Zhang, Jiumeng; Huang, Yulan; Xu, Xin; Gou, Maling] Sichuan Univ, Canc Ctr, West China Hosp, Chengdu 610065, Peoples R China.
   [Liu, Sijia; He, Hongchen] Sichuan Univ, West China Hosp, Dept Rehabil Med, Chengdu 610041, Peoples R China.
   [Zhang, Jing] Sichuan Univ, Dept Neurosurg, West China Hosp, Chengdu 610041, Peoples R China.
   [Yang, Siming] Chinese Peoples Liberat Army Gen Hosp, Key Lab Wound Repair & Regenerat PLA, Med Coll PLA, Beijing 100853, Peoples R China.
C3 Sichuan University; Sichuan University; Sichuan University; Sichuan University; Chinese People's Liberation Army General Hospital
RP Gou, ML (corresponding author), Sichuan Univ, State Key Lab Biotherapy, West China Hosp, Chengdu 610065, Peoples R China.; Gou, ML (corresponding author), Sichuan Univ, Canc Ctr, West China Hosp, Chengdu 610065, Peoples R China.
EM goumaling@scu.edu.cn
FU Key Research and Development Projects of People's Liberation Army [BWS17J036]; 1.3.5 project for disciplines of excellences, West China Hospital, Sichuan University [ZYJC18017, ZYYC08007]; China Postdoctoral Science Foundation [2019M650244]
CR Alsmadi NZ, 2018, ACTA BIOMATER, V78, P165, DOI 10.1016/j.actbio.2018.07.048
   Andia I, 2013, NAT REV RHEUMATOL, V9, P721, DOI 10.1038/nrrheum.2013.141
   Carriel V, 2017, J TISSUE ENG REGEN M, V11, P553, DOI 10.1002/term.1949
   Chen YC, 2012, ADV FUNCT MATER, V22, P2027, DOI 10.1002/adfm.201101662
   Chiono V, 2015, PROG NEUROBIOL, V131, P87, DOI 10.1016/j.pneurobio.2015.06.001
   Clements MP, 2017, NEURON, V96, P98, DOI 10.1016/j.neuron.2017.09.008
   Cui Y, 2014, BIOMATERIALS, V35, P7819, DOI 10.1016/j.biomaterials.2014.05.065
   Deumens R, 2010, PROG NEUROBIOL, V92, P245, DOI 10.1016/j.pneurobio.2010.10.002
   Dixon AR, 2018, BIOMATERIALS, V186, P44, DOI 10.1016/j.biomaterials.2018.09.010
   English AW, 2014, PHYSIOLOGY, V29, P437, DOI 10.1152/physiol.00028.2014
   Etulain J, 2018, PLATELETS, V29, P556, DOI 10.1080/09537104.2018.1430357
   Fadia NB, 2020, SCI TRANSL MED, V12, P0, DOI 10.1126/scitranslmed.aav7753
   Faroni A, 2015, ADV DRUG DELIVER REV, V82-83, P160, DOI 10.1016/j.addr.2014.11.010
   Farrag TY, 2007, LARYNGOSCOPE, V117, P157, DOI 10.1097/01.mlg.0000249726.98801.77
   Fernandes G, 2016, BONE RES, V4, P0, DOI 10.1038/boneres.2016.36
   Gu Y, 2012, BIOMATERIALS, V33, P6672, DOI 10.1016/j.biomaterials.2012.06.006
   He XL, 2018, NAT MED, V24, P338, DOI 10.1038/nm.4483
   Intini G, 2009, BIOMATERIALS, V30, P4956, DOI 10.1016/j.biomaterials.2009.05.055
   Jansen MPB, 2018, NAT REV NEPHROL, V14, P457, DOI 10.1038/s41581-018-0015-5
   Karney-Grobe S, 2018, P NATL ACAD SCI USA, V115, PE9899, DOI 10.1073/pnas.1805351115
   Kim JY, 2014, NEURAL REGEN RES, V9, P1351, DOI 10.4103/1673-5374.137587
   Lacy MQ, 2013, BLOOD, V122, P2305, DOI 10.1182/blood-2013-05-484782
   Langer HF, 2008, BASIC RES CARDIOL, V103, P299, DOI 10.1007/s00395-008-0721-4
   Lesurtel M, 2006, SCIENCE, V312, P104, DOI 10.1126/science.1123842
   Liu XL, 2017, ACTA BIOMATER, V62, P179, DOI 10.1016/j.actbio.2017.05.023
   Ma FK, 2018, ACTA BIOMATER, V69, P146, DOI 10.1016/j.actbio.2018.01.001
   Ma FK, 2017, ACTA BIOMATER, V50, P188, DOI 10.1016/j.actbio.2016.11.064
   Man Y, 2012, BIOMATERIALS, V33, P8802, DOI 10.1016/j.biomaterials.2012.08.054
   Matsui M, 2012, ACTA BIOMATER, V8, P1792, DOI 10.1016/j.actbio.2012.01.016
   Napoli I, 2012, NEURON, V73, P729, DOI 10.1016/j.neuron.2011.11.031
   Ozer K, 2019, BURNS TRAUMA, V7, P0, DOI 10.1186/s41038-019-0149-0
   Pallotta I, 2014, BIOMATERIALS, V35, P3678, DOI 10.1016/j.biomaterials.2013.12.065
   Qu X, 2013, BIOMATERIALS, V34, P9812, DOI 10.1016/j.biomaterials.2013.09.009
   Samberg M, 2019, ACTA BIOMATER, V87, P76, DOI 10.1016/j.actbio.2019.01.039
   Sariguney Y, 2008, J RECONSTR MICROSURG, V24, P159, DOI 10.1055/s-2008-1076752
   Shahriari D, 2019, ADV MATER, V31, P0, DOI 10.1002/adma.201902021
   Sliow A, 2019, ADV SCI, V6, P0, DOI 10.1002/advs.201801212
   Tao J, 2019, ACTA BIOMATER, V90, P49, DOI 10.1016/j.actbio.2019.03.047
   WOOLF CJ, 1992, J NEUROSCI, V12, P3999
   Xu X, 2019, APPL MATER TODAY, V16, P247, DOI 10.1016/j.apmt.2019.05.014
   Yu WJ, 2011, INT J NEUROSCI, V121, P176, DOI 10.3109/00207454.2010.544432
   Zhang JM, 2020, INT J BIOPRINTING, V6, P12, DOI 10.18063/ijb.v6i1.242
   Zhang YS, 2017, SCIENCE, V356, P0, DOI 10.1126/science.aaf3627
   Zhao X, 2017, ACTA BIOMATER, V49, P66, DOI 10.1016/j.actbio.2016.11.017
   Zhao X, 2016, ADV FUNCT MATER, V26, P2809, DOI 10.1002/adfm.201504943
   Zheng CB, 2016, J TISSUE ENG REGEN M, V10, P428, DOI 10.1002/term.1756
   Zhu W, 2018, MATER TODAY, V21, P951, DOI 10.1016/j.mattod.2018.04.001
   Zhu Z, 2020, SMALL, V16, P0, DOI 10.1002/smll.202003251
NR 48
TC 59
Z9 63
U1 9
U2 261
PU WILEY-V C H VERLAG GMBH
PI WEINHEIM
PA POSTFACH 101161, 69451 WEINHEIM, GERMANY
SN 1616-301X
EI 1616-3028
J9 ADV FUNCT MATER
JI Adv. Funct. Mater.
PD OCT 15
PY 2020
VL 30
IS 42
BP 
EP 
DI 10.1002/adfm.202004272
EA AUG 2020
PG 10
WC Chemistry, Multidisciplinary; Chemistry, Physical; Nanoscience & Nanotechnology; Materials Science, Multidisciplinary; Physics, Applied; Physics, Condensed Matter
SC Chemistry; Science & Technology - Other Topics; Materials Science; Physics
GA OE4RA
UT WOS:000558001800001
DA 2025-07-17
ER

PT J
AU Rao, F
   Wang, YH
   Zhang, DY
   Lu, CF
   Cao, Z
   Sui, JJ
   Wu, MJ
   Zhang, YW
   Pi, W
   Wang, B
   Kou, YH
   Wang, XM
   Zhang, PX
   Jiang, BG
AF Rao, Feng
   Wang, Yanhua
   Zhang, Dianying
   Lu, Changfeng
   Cao, Zheng
   Sui, Jiajie
   Wu, Mengjiao
   Zhang, Yawen
   Pi, Wei
   Wang, Bo
   Kou, Yuhui
   Wang, Xiumei
   Zhang, Peixun
   Jiang, Baoguo
TI Aligned chitosan nanofiber hydrogel grafted with peptides mimicking bioactive brain-derived neurotrophic factor and vascular endothelial growth factor repair long-distance sciatic nerve defects in rats
SO THERANOSTICS
LA English
DT Article
DE Peripheral nerve injury; electrospinning; mechanical stretching; chitosan nanofibers; peptides
ID electrospun nanofibers; guidance conduits; bone-formation; in-vivo; regeneration; scaffolds; injury; gap; differentiation; alignment
AB Autologous nerve transplantation, which is the gold standard for clinical treatment of peripheral nerve injury, still has many limitations. In this study, aligned chitosan fiber hydrogel (ACG) grafted with a bioactive peptide mixture consisting of RGI (Ac-RGIDKRHWNSQGG) and KLT (Ac-KLTWQELYQLKYKGIGG), designated as ACG-RGI/KLT, was used as nerve conduit filler to repair sciatic nerve defects in rats. Methods: Chitosan nanofiber hydrogel was prepared by a combination of electrospinning and mechanical stretching methods, and was then grafted with RGI and KLT, which are peptides mimicking brain-derived neurotrophic factor (BDNF) and vascular endothelial growth factor (VEGF), respectively. The physicochemical properties of ACG-RGI/KLT were fully characterized. In vitro, the distribution, proliferation, and secretory activity of Schwann cells were analyzed. Next, the in vivo repair potential for 15-mm rat sciatic nerve defects was examined. The recovery of regenerated nerve, muscle, and motor function was evaluated by neuromuscular histology, electrophysiology, and catwalk gait analysis. Results: We first constructed directionally aligned chitosan nanofiber hydrogel grafted with RGI/KLT peptide mixture (ACG-RGI/KLT). ACG-RGI/KLT oriented the Schwann cells, and promoted the proliferation and secretion of neurotrophic factors by Schwann cells. At an early injury stage, ACG-RGI/KLT not only enhanced nerve regeneration, but also promoted vascular penetration. At 12 weeks, ACG-RGI/KLT facilitated nerve regeneration and functional recovery in rats. Conclusions: Aligned chitosan nanofiber hydrogel grafted with RGI/KLT peptide provides an effective means of repairing sciatic nerve defects and shows great potential for clinical application.
C1 [Rao, Feng; Wang, Yanhua; Zhang, Dianying; Lu, Changfeng; Pi, Wei; Wang, Bo; Kou, Yuhui; Zhang, Peixun; Jiang, Baoguo] Peking Univ, Dept Orthoped & Trauma, Peoples Hosp, Beijing 100044, Peoples R China.
   [Cao, Zheng; Sui, Jiajie; Wang, Xiumei] Tsinghua Univ, Sch Mat Sci & Engn, State Key Lab New Ceram & Fine Proc, Beijing 100084, Peoples R China.
   [Wu, Mengjiao] Peking Univ, Minist Educ Beijing, Mol Oncol Lab, Key Lab Carcinogenesis & Translat Res,Can Hosp &, Beijing 100142, Peoples R China.
   [Zhang, Yawen] Peking Univ, Dept Orthoped, Hosp 3, Beijing 100191, Peoples R China.
C3 Peking University; Tsinghua University; Peking University; Peking University
RP Zhang, PX; Jiang, BG (corresponding author), Peking Univ, Dept Orthoped & Trauma, Peoples Hosp, Beijing 100044, Peoples R China.; Wang, XM (corresponding author), Tsinghua Univ, Sch Mat Sci & Engn, State Key Lab New Ceram & Fine Proc, Beijing 100084, Peoples R China.
EM wxm@mail.tsinghua.edu.cn; zhangpeixun@bjmu.edu.cn; jiangbaoguo@vip.sina.com
FU National Key R&D Program of China [2016YFC1101604]; Major R&D Program of National Ministry of Science and Technology [2018YFB1105504]; Chinese National Ministry of Science and Technology 973 Project Planning [2014CB542200]; National Natural Science Foundation [31771322, 31571235, 81671215, 312 71284, 31171150, 81171146, 30971526, 31100860, 31040043, 31640045, 31671246]; Beijing Municipal Science and Technology Commission Science and Technology Nova Cross Project [2018019]; Ministry of Education Innovation Program of China [IRT_16R01, IRT1201]; R&D foundation of PKUPH [2018-01]; Educational Ministry New Century Excellent Talents Support Project [BMU20110270]; National S&T Major Project of China [SQ2018ZX100301]
CR Asplund M, 2009, NEUROEPIDEMIOLOGY, V32, P217, DOI 10.1159/000197900
   Bak Michal, 2017, POLIM MED, V47, P43, DOI 10.17219/pim/75653
   Belkas JS, 2004, NEUROL RES, V26, P151, DOI 10.1179/016164104225013798
   Bell JHA, 2012, TISSUE ENG PART B-RE, V18, P116, DOI 10.1089/ten.TEB.2011.0498
   Chang YC, 2017, ACS APPL MATER INTER, V9, P37623, DOI 10.1021/acsami.7b12567
   Chen WM, 2016, ACS APPL MATER INTER, V8, P24415, DOI 10.1021/acsami.6b06825
   Chew SY, 2008, BIOMATERIALS, V29, P653, DOI 10.1016/j.biomaterials.2007.10.025
   Chiono V, 2009, INT REV NEUROBIOL, V87, P173, DOI 10.1016/S0074-7742(09)87009-8
   Cui FZ, 2007, J TISSUE ENG REGEN M, V1, P185, DOI 10.1002/term.21
   da Silva TN, 2019, MAT SCI ENG C-MATER, V97, P602, DOI 10.1016/j.msec.2018.12.020
   Daly W, 2012, J R SOC INTERFACE, V9, P202, DOI 10.1098/rsif.2011.0438
   Du JR, 2017, ACTA BIOMATER, V55, P296, DOI 10.1016/j.actbio.2017.04.010
   Gu XS, 2014, BIOMATERIALS, V35, P6143, DOI 10.1016/j.biomaterials.2014.04.064
   Gu Y, 2014, BIOMATERIALS, V35, P2253, DOI 10.1016/j.biomaterials.2013.11.087
   Hankenson KD, 2015, ADV DRUG DELIVER REV, V94, P3, DOI 10.1016/j.addr.2015.09.008
   Hao P, 2017, BIOMATERIALS, V140, P88, DOI 10.1016/j.biomaterials.2017.04.014
   Hoyng SA, 2014, EXP NEUROL, V261, P578, DOI 10.1016/j.expneurol.2014.08.002
   Hu J, 2017, MAT SCI ENG C-MATER, V70, P1089, DOI 10.1016/j.msec.2016.03.035
   Hu K, 2016, BONE, V91, P30, DOI 10.1016/j.bone.2016.06.013
   Hu K, 2016, J CLIN INVEST, V126, P509, DOI 10.1172/JCI82585
   Huang C, 2015, ACS APPL MATER INTER, V7, P7189, DOI 10.1021/am509227t
   Huang LL, 2018, ACTA BIOMATER, V68, P223, DOI 10.1016/j.actbio.2017.12.010
   Huang W, 2012, BIOMATERIALS, V33, P59, DOI 10.1016/j.biomaterials.2011.09.030
   Intini C, 2018, CARBOHYD POLYM, V199, P593, DOI 10.1016/j.carbpol.2018.07.057
   Jenkins TL, 2017, TISSUE ENG PT A, V23, P958, DOI 10.1089/ten.tea.2016.0470
   Jiang BG, 2017, LANCET, V390, P1781, DOI 10.1016/S0140-6736(17)31958-X
   Jiang BG, 2006, ARTIF CELL BLOOD SUB, V34, P55, DOI 10.1080/10731190500430149
   Jiang J, 2016, ADV HEALTHC MATER, V5, P2993, DOI 10.1002/adhm.201600808
   Kang E, 2012, ADV MATER, V24, P4271, DOI 10.1002/adma.201201232
   Kang E, 2011, NAT MATER, V10, P877, DOI 10.1038/nmat3108
   Kehoe S, 2012, INJURY, V43, P553, DOI 10.1016/j.injury.2010.12.030
   Keller L, 2017, NANOMED-NANOTECHNOL, V13, P2231, DOI 10.1016/j.nano.2017.06.007
   Klotz BJ, 2016, TRENDS BIOTECHNOL, V34, P394, DOI 10.1016/j.tibtech.2016.01.002
   Levato R, 2017, ACTA BIOMATER, V61, P41, DOI 10.1016/j.actbio.2017.08.005
   Li BB, 2015, BIOMATERIALS, V55, P44, DOI 10.1016/j.biomaterials.2015.03.028
   Li GC, 2014, BIOMATERIALS, V35, P8503, DOI 10.1016/j.biomaterials.2014.05.093
   Li G, 2018, CURR STEM CELL RES T, V13, P591, DOI 10.2174/1574888X13666180417120508
   Li R, 2018, BIOMATERIALS, V168, P24, DOI 10.1016/j.biomaterials.2018.03.044
   Lim SH, 2010, BIOMATERIALS, V31, P9031, DOI 10.1016/j.biomaterials.2010.08.021
   Liu M, 2017, BONE RES, V5, P0, DOI 10.1038/boneres.2017.14
   Liu X, 2012, NANOSCALE, V4, P2720, DOI 10.1039/c2nr00001f
   Lu JJ, 2018, NANO RES, V11, P4599, DOI 10.1007/s12274-018-2041-9
   Ma Y, 2017, MAT SCI ENG C-MATER, V81, P522, DOI 10.1016/j.msec.2017.08.052
   Manoukian OS, 2019, J CONTROL RELEASE, V296, P54, DOI 10.1016/j.jconrel.2019.01.013
   Mehrali M, 2017, ADV MATER, V29, P0, DOI 10.1002/adma.201603612
   Mukhatyar V, 2009, ADV MATER, V21, P4670
   Qiu T, 2014, J BIOMED MATER RES A, V102, P3734, DOI 10.1002/jbm.a.35078
   Radhakrishnan J, 2017, BIOMACROMOLECULES, V18, P1, DOI 10.1021/acs.biomac.6b01619
   Rao F, 2019, ARTIF CELL NANOMED B, V47, P491, DOI 10.1080/21691401.2018.1557669
   Sedaghati T, 2014, NEW BIOTECHNOL, V31, P203, DOI 10.1016/j.nbt.2014.01.002
   Shi MC, 2017, BIOMATERIALS, V144, P176, DOI 10.1016/j.biomaterials.2017.08.027
   Sun AX, 2017, ACTA BIOMATER, V58, P302, DOI 10.1016/j.actbio.2017.06.016
   Sun BB, 2017, ACS APPL MATER INTER, V9, P26684, DOI 10.1021/acsami.7b06707
   Sun X, 2018, ADV HEALTHC MATER, V7, P0, DOI 10.1002/adhm.201800276
   Sun YQ, 2016, ACS APPL MATER INTER, V8, P2348, DOI 10.1021/acsami.5b11473
   Visser J, 2015, BIOMATERIALS, V37, P174, DOI 10.1016/j.biomaterials.2014.10.020
   Wang GW, 2017, BIOMATERIALS, V131, P145, DOI 10.1016/j.biomaterials.2017.03.038
   Wang ZY, 2018, AM J TRANSL RES, V10, P2362
   WILLIAMS LR, 1987, J COMP NEUROL, V264, P284, DOI 10.1002/cne.902640211
   Xue JJ, 2017, ACCOUNTS CHEM RES, V50, P1976, DOI 10.1021/acs.accounts.7b00218
   Yang ZY, 2010, BIOMATERIALS, V31, P4846, DOI 10.1016/j.biomaterials.2010.02.015
   Yao L, 2010, BIOMATERIALS, V31, P5789, DOI 10.1016/j.biomaterials.2010.03.081
   Yao SL, 2016, NANOSCALE, V8, P10252, DOI 10.1039/c6nr01169a
   Yi JL, 2018, ADV SCI, V5, P0, DOI 10.1002/advs.201700876
   Yu YL, 2016, AM J TRANSL RES, V8, P2897
   Zhang SM, 2014, BIOMATERIALS, V35, P3243, DOI 10.1016/j.biomaterials.2013.12.081
   Zhao YJ, 2018, LIGHT-SCI APPL, V7, P0, DOI 10.1038/lsa.2017.153
   Zheng JY, 2016, NEUROSCI LETT, V621, P1, DOI 10.1016/j.neulet.2016.04.006
NR 68
TC 163
Z9 171
U1 16
U2 209
PU IVYSPRING INT PUBL
PI LAKE HAVEN
PA PO BOX 4546, LAKE HAVEN, NSW 2263, AUSTRALIA
SN 1838-7640
EI 
J9 THERANOSTICS
JI Theranostics
PD JUN 15
PY 2020
VL 10
IS 4
BP 1590
EP 1603
DI 10.7150/thno.36272
PG 14
WC Medicine, Research & Experimental
SC Research & Experimental Medicine
GA JX6WA
UT WOS:000503871400008
PM 32042324
DA 2025-07-17
ER

PT J
AU He, LM
   Xiao, Q
   Zhao, YY
   Li, J
   Reddy, S
   Shi, XS
   Su, X
   Chiu, K
   Ramakrishna, S
AF He, Liumin
   Xiao, Qiao
   Zhao, Yuyuan
   Li, Jun
   Reddy, Sathish
   Shi, Xueshuang
   Su, Xin
   Chiu, Kin
   Ramakrishna, Seeram
TI Engineering an Injectable Electroactive Nanohybrid Hydrogel for Boosting Peripheral Nerve Growth and Myelination in Combination with Electrical Stimulation
SO ACS APPLIED MATERIALS & INTERFACES
LA English
DT Article
DE electrical stimulation; designer self-assembling peptide; injectability; carbon nanotubes; axon myelination
AB Electrical stimulation (ES) can be used to manipulate recovery after peripheral nerve injuries. Although biomaterial-based strategies have already been implemented to gain momentum for ES and engineer permissive microenvironments for neural regeneration, the development of biomaterials for specific stimuli-responsive modulation of neural cell properties remains a challenge. Herein, we homogeneously incorporate pristine carbon nanotubes into a functional self-assembling peptide to prepare a hybrid hydrogel with good injectability and conductivity. Two-dimensional (on the surface) and three-dimensional (within the hybrid hydrogel) culturing experiments demonstrate that ES promotes axon outgrowth and Schwann cell (SC) migration away from dorsal root ganglia spheres, further revealing that ES-enhanced interactions between SCs and axons result in improved myelination. Thus, our study not only advances the development of tailor-made materials but also provides useful insights into comprehensive approaches for promoting nerve growth and presents a practical strategy of repairing peripheral nerve injuries.
C1 [He, Liumin; Xiao, Qiao; Zhao, Yuyuan; Li, Jun; Reddy, Sathish; Shi, Xueshuang; Su, Xin; Ramakrishna, Seeram] Jinan Univ, MOE Joint Int Res Lab CNS Regenerat, Guangzhou 510632, Peoples R China.
   [Chiu, Kin] Univ Hong Kong, Fac Med, Dept Ophthalmol, Hongkong, Peoples R China.
   [Ramakrishna, Seeram] Natl Univ Singapore, Fac Engn, Dept Mech Engn, Singapore 117576, Singapore.
   [He, Liumin] Sun Yat Sen Univ, Affiliated Hosp 3, Dept Spine Surg, Guangzhou 510630, Peoples R China.
C3 Jinan University; University of Hong Kong; National University of Singapore; Sun Yat Sen University
RP He, LM (corresponding author), Jinan Univ, MOE Joint Int Res Lab CNS Regenerat, Guangzhou 510632, Peoples R China.; He, LM (corresponding author), Sun Yat Sen Univ, Affiliated Hosp 3, Dept Spine Surg, Guangzhou 510630, Peoples R China.
EM helm9@mail.sysu.edu.cn
FU Natural Science Foundation of China [32071354, 31870964]; Guangdong province special support plan for high-level talent: Outstanding Young Scholar in Science and Technology Innovation [2016TQ03R582]; Natural Science Foundation of Guangdong Province [2018A030313858]; Guangzhou People's Livelihood Science and Technology Tackling Project [201903010095]; Key Research and Development Program of Guangdong Province [2019B020236002]
CR Anderson DG, 2004, SCIENCE, V305, P1923, DOI 10.1126/science.1099987
   Arthur-Farraj PJ, 2012, NEURON, V75, P633, DOI 10.1016/j.neuron.2012.06.021
   Catala M, 2013, HAND CLINIC, V115, P29, DOI 10.1016/B978-0-444-52902-2.00003-5
   Chan KM, 2014, EXP NEUROL, V261, P826, DOI 10.1016/j.expneurol.2014.09.006
   Chen AJ, 2018, NANOMEDICINE-UK, V13, P1067, DOI 10.2217/nnm-2017-0389
   Chen N, 2016, NEURAL REGEN RES, V11, P1372, DOI 10.4103/1673-5374.191195
   Clarke DE, 2017, J AM CHEM SOC, V139, P7250, DOI 10.1021/jacs.7b00528
   Cobo I, 2015, NAT MATER, V14, P143, DOI 10.1038/nmat4106
   Dalamagkas K, 2016, MAT SCI ENG C-MATER, V65, P425, DOI 10.1016/j.msec.2016.04.048
   Fabbro A, 2012, ACS CHEM NEUROSCI, V3, P611, DOI 10.1021/cn300048q
   Fukushima T, 2003, SCIENCE, V300, P2072, DOI 10.1126/science.1082289
   Ghasemi-Mobarakeh L, 2011, J TISSUE ENG REGEN M, V5, PE17, DOI 10.1002/term.383
   Gordon T, 2016, NEUROTHERAPEUTICS, V13, P295, DOI 10.1007/s13311-015-0415-1
   Guo L, 2014, ADV MATER, V26, P1427, DOI 10.1002/adma.201304140
   Habibi N, 2016, NANO TODAY, V11, P41, DOI 10.1016/j.nantod.2016.02.004
   He LM, 2013, CARBON, V56, P224, DOI 10.1016/j.carbon.2013.01.025
   Holmes TC, 2000, P NATL ACAD SCI USA, V97, P6728, DOI 10.1073/pnas.97.12.6728
   Hu ZY, 2012, ADV FUNCT MATER, V22, P503, DOI 10.1002/adfm.201101932
   Huang F, 2008, SENSORS-BASEL, V8, P1879, DOI 10.3390/s8031879
   Huang JH, 2010, NEUROREHAB NEURAL RE, V24, P736, DOI 10.1177/1545968310368686
   Huang YH, 2015, FRONT HUM NEUROSCI, V9, P0, DOI 10.3389/fnhum.2015.00586
   Jessen KR, 2005, NAT REV NEUROSCI, V6, P671, DOI 10.1038/nrn1746
   Kumar S, 2017, CHEM SOC REV, V46, P158, DOI 10.1039/c6cs00517a
   Li WD, 2019, CHINESE CHEM LETT, V30, P2323, DOI 10.1016/j.cclet.2019.06.040
   Liu X, 2013, ACTA BIOMATER, V9, P6798, DOI 10.1016/j.actbio.2013.01.027
   Lu H, 2019, WIRES NANOMED NANOBI, V11, P0, DOI 10.1002/wnan.1568
   Lu SY, 2017, ADV MATER, V29, P0, DOI 10.1002/adma.201603443
   Luo XL, 2011, BIOMATERIALS, V32, P5551, DOI 10.1016/j.biomaterials.2011.04.051
   Mandal SK, 2013, CHEM-EUR J, V19, P12486, DOI 10.1002/chem.201300302
   Mao JF, 2018, ADV EXP MED BIOL, V1078, P347, DOI 10.1007/978-981-13-0950-2_18
   McCaig CD, 2005, PHYSIOL REV, V85, P943, DOI 10.1152/physrev.00020.2004
   Montenegro J, 2014, J AM CHEM SOC, V136, P2484, DOI 10.1021/ja410901r
   Ning CY, 2018, PROG POLYM SCI, V81, P144, DOI 10.1016/j.progpolymsci.2018.01.001
   Oswald MS, 2019, ACTA HISTOCHEM, V121, P769, DOI 10.1016/j.acthis.2019.07.002
   Pinho AC, 2016, ADV HEALTHC MATER, V5, P2732, DOI 10.1002/adhm.201600236
   Reddy S, 2019, ACS APPL MATER INTER, V11, P18254, DOI 10.1021/acsami.9b04862
   Schmidt CE, 2003, ANNU REV BIOMED ENG, V5, P293, DOI 10.1146/annurev.bioeng.5.011303.120731
   Sensharma P, 2017, MAT SCI ENG C-MATER, V77, P1302, DOI 10.1016/j.msec.2017.03.264
   Shao H, 2018, BIOMATERIALS, V175, P93, DOI 10.1016/j.biomaterials.2018.05.028
   South AB, 2010, ANGEW CHEM INT EDIT, V49, P767, DOI 10.1002/anie.200906040
   Sun YQ, 2017, BIOMED MATER, V12, P0, DOI 10.1088/1748-605X/12/1/015007
   Sun YQ, 2016, ACS APPL MATER INTER, V8, P2348, DOI 10.1021/acsami.5b11473
   Wang BY, 2019, SCI BULL, V64, P1285, DOI 10.1016/j.scib.2019.07.021
   Wang ZY, 2015, NANOSCALE, V7, P6420, DOI 10.1039/c5nr00585j
   Wanner IB, 2006, GLIA, V54, P424, DOI 10.1002/glia.20389
   Wu DN, 2018, BIOMED MATER, V13, P0, DOI 10.1088/1748-605X/aab2fd
   Wu XL, 2017, REGEN BIOMATER, V4, P21, DOI 10.1093/rb/rbw034
   Xing XW, 2014, ANAL CHEM, V86, P11269, DOI 10.1021/ac502845b
   Yokoi H, 2005, P NATL ACAD SCI USA, V102, P8414, DOI 10.1073/pnas.0407843102
   Zhang N, 2016, NANOMED-NANOTECHNOL, V12, P1205, DOI 10.1016/j.nano.2015.12.387
   ZHANG SG, 1995, BIOMATERIALS, V16, P1385, DOI 10.1016/0142-9612(95)96874-Y
NR 51
TC 57
Z9 59
U1 1
U2 105
PU AMER CHEMICAL SOC
PI WASHINGTON
PA 1155 16TH ST, NW, WASHINGTON, DC 20036 USA
SN 1944-8244
EI 1944-8252
J9 ACS APPL MATER INTER
JI ACS Appl. Mater. Interfaces
PD NOV 25
PY 2020
VL 12
IS 47
BP 53150
EP 53163
DI 10.1021/acsami.0c16885
PG 14
WC Nanoscience & Nanotechnology; Materials Science, Multidisciplinary
SC Science & Technology - Other Topics; Materials Science
GA PA3OK
UT WOS:000595547400091
PM 33179500
DA 2025-07-17
ER

PT J
AU Bu, YZ
   Wang, XH
   Li, LX
   Hu, XF
   Tan, DD
   Li, ZL
   Lai, MH
   Qiu, XZ
   Sun, FF
   Wang, HF
   Yang, F
   Wu, DC
   Guo, JS
AF Bu, Yazhong
   Wang, Xianghai
   Li, Lixia
   Hu, Xiaofang
   Tan, Dandan
   Li, Zhenlin
   Lai, Muhua
   Qiu, Xiaozhong
   Sun, Feifei
   Wang, Hufei
   Yang, Fei
   Wu, Decheng
   Guo, Jiasong
TI Lithium Loaded Octa-Poly(Ethylene Glycol) Based Adhesive Facilitates Axon Regeneration and Reconnection of Transected Peripheral Nerves
SO ADVANCED HEALTHCARE MATERIALS
LA English
DT Article
DE adhesives; poly(ethylene glycol); peripheral nerve repair; succinyl unit
ID polyethylene-glycol; behavioral recovery; hydrogel; injury; anastomosis; antibacterial; promotes; defects
AB At present, reconnecting the transected nerve in clinic is still mainly reliant on surgery suture. This is a procedure that requires thorough training and is also time consuming. Here, an octa-poly(ethylene glycol) (PEG)-based adhesive for fast reconnecting of the transected peripheral nerve is reported. To enhance the therapeutic efficacy, a succinyl unit is applied to endow the controllably dissolvable property of the adhesive, and lithium is loaded in the adhesive to improve the axonal regeneration. Present data reveal that this adhesive possesses good cytocompatibility and can significantly shorten the reconnecting time of the transected nerve ends compared to that required for suture surgery. Histology, electrophysiological, and behavior assessments indicate that the adhesive reconnected nerves exhibit a low grade of fibrosis, inflammation response, and myoatrophy as well as robust axonal regeneration and functional recovery. Together, these results indicate that this octa-PEG adhesive can act as an alternative to traditional nerve suture in peripheral nerve injury.
C1 [Bu, Yazhong; Sun, Feifei; Wang, Hufei; Yang, Fei; Wu, Decheng] Chinese Acad Sci, Inst Chem, Beijing Natl Lab Mol Sci, Beijing 100190, Peoples R China.
   [Bu, Yazhong; Wang, Hufei; Yang, Fei; Wu, Decheng] Univ Chinese Acad Sci, Sch Chem Sci, Beijing 100049, Peoples R China.
   [Wang, Xianghai; Li, Lixia; Hu, Xiaofang; Tan, Dandan; Li, Zhenlin; Lai, Muhua; Guo, Jiasong] Southern Med Univ, Dept Histol & Embryol, Guangzhou 510515, Peoples R China.
   [Wang, Xianghai; Li, Lixia; Hu, Xiaofang; Tan, Dandan; Li, Zhenlin; Lai, Muhua; Qiu, Xiaozhong; Guo, Jiasong] Southern Med Univ, Guangdong Prov Key Lab Construct & Detect Tissue, Guangzhou 510515, Peoples R China.
   [Wang, Xianghai; Guo, Jiasong] Guangzhou Regenerat Med & Hlth Guangdong Lab, Guangzhou 510530, Peoples R China.
   [Guo, Jiasong] Minist Educ, Guangdong Hong Kong Macao Greater Bay Area Ctr Br, Key Lab Mental Hlth, Guangdong Prov Key Lab Psychiat Disorders, Guangzhou 510515, Peoples R China.
C3 Chinese Academy of Sciences; Institute of Chemistry, CAS; Chinese Academy of Sciences; University of Chinese Academy of Sciences, CAS; Southern Medical University - China; Southern Medical University - China; Bioland Lab
RP Guo, JS (corresponding author), Southern Med Univ, Dept Histol & Embryol, Guangzhou 510515, Peoples R China.; Guo, JS (corresponding author), Southern Med Univ, Guangdong Prov Key Lab Construct & Detect Tissue, Guangzhou 510515, Peoples R China.; Guo, JS (corresponding author), Guangzhou Regenerat Med & Hlth Guangdong Lab, Guangzhou 510530, Peoples R China.; Guo, JS (corresponding author), Minist Educ, Guangdong Hong Kong Macao Greater Bay Area Ctr Br, Key Lab Mental Hlth, Guangdong Prov Key Lab Psychiat Disorders, Guangzhou 510515, Peoples R China.
EM jiasongguo@aliyun.com
FU National Natural Science Foundation of China [81870982, 8157118, 81371354]; Program for Changjiang Scholars and Innovative Research Team in University [IRT-16R37]; National Key Basic Research Program of China [2014CB542202]; Science and Technology Project of Guangdong Province [2015A020212024]; Key Research & Development Program of Guangzhou Regenerative Medicine and Health Guangdong Laboratory [2018GZR110104008]; Natural Science Foundation of Guangdong Province [2017A030312009]; Research Grant of Guangdong Province Key Laboratory of Psychiatric Disorders [N201904]; Medical Scientific Research Foundation of Guangdong Province [A2017221]
CR AHKONG QF, 1987, J CELL SCI, V88, P389
   ANDERSON MJ, 1984, J CELL BIOL, V99, P1769, DOI 10.1083/jcb.99.5.1769
   Bai J, 2018, MOL PAIN, V14, P0, DOI 10.1177/1744806918777614
   BAIN JR, 1989, PLAST RECONSTR SURG, V83, P129, DOI 10.1097/00006534-198901000-00024
   Bittner GD, 2012, J NEUROSCI RES, V90, P967, DOI 10.1002/jnr.23023
   Bittner GD, 2018, NEURAL REGEN RES, V13, P53, DOI 10.4103/1673-5374.224363
   Bu YZ, 2019, ADV MATER, V31, P0, DOI 10.1002/adma.201901580
   Chen YX, 2016, AM J TRANSL RES, V8, P5410
   Choi BH, 2004, INT J ORAL MAX SURG, V33, P777, DOI 10.1016/j.ijom.2004.03.006
   Daly WT, 2018, ADV FUNCT MATER, V28, P0, DOI 10.1002/adfm.201702170
   Deng JN, 2019, ADV FUNCT MATER, V29, P0, DOI 10.1002/adfm.201906242
   Ehmedah A, 2019, MOLECULES, V24, P0, DOI 10.3390/molecules24244615
   Eroglu Z, 2018, NATURE, V553, P347, DOI 10.1038/nature25187
   Freudenberg U, 2009, BIOMATERIALS, V30, P5049, DOI 10.1016/j.biomaterials.2009.06.002
   Fullenkamp DE, 2012, BIOMATERIALS, V33, P3783, DOI 10.1016/j.biomaterials.2012.02.027
   Guo JS, 2016, BIOMATERIALS, V85, P204, DOI 10.1016/j.biomaterials.2016.01.069
   Hong S, 2013, ADV FUNCT MATER, V23, P1774, DOI 10.1002/adfm.201202365
   Kadakia S, 2015, J CRANIOFAC SURG, V26, P1304, DOI 10.1097/SCS.0000000000001566
   Kim MH, 2018, INT J BIOL MACROMOL, V109, P57, DOI 10.1016/j.ijbiomac.2017.12.068
   Konieczynska MD, 2016, ANGEW CHEM INT EDIT, V55, P9984, DOI 10.1002/anie.201604827
   Korde JM, 2018, BIOMATER SCI-UK, V6, P1691, DOI 10.1039/c8bm00312b
   KOULAXOUZIDIS G, 2015, NEURAL REGEN RES, V7, P160
   Kubiak CA, 2018, PLAST RECONSTR SURG, V141, P702, DOI 10.1097/PRS.0000000000004121
   Li LX, 2019, FRONT CELL NEUROSCI, V13, P0, DOI 10.3389/fncel.2019.00108
   Lin KL, 2010, J SURG RES, V161, P101, DOI 10.1016/j.jss.2008.10.020
   Lin YF, 2019, NEURAL REGEN RES, V14, P1271, DOI 10.4103/1673-5374.251336
   Lin YC, 2013, PLAST RECONSTR SURG, V132, P251E, DOI 10.1097/PRS.0b013e31829588cf
   Lu JJ, 2018, NANO RES, V11, P4599, DOI 10.1007/s12274-018-2041-9
   Luna LG, 1992, HISTOPATHOLOGIC METH, V0, P0
   Mao XY, 2019, ADV SCI, V6, P0, DOI 10.1002/advs.201801555
   Masson P, 1929, B INT ASS MED, V12, P75
   Mehdizadeh M, 2012, BIOMATERIALS, V33, P7972, DOI 10.1016/j.biomaterials.2012.07.055
   Pan MJ, 2017, EXP NEUROL, V292, P92, DOI 10.1016/j.expneurol.2017.03.005
   Ryu JH, 2019, ADV FUNCT MATER, V29, P0, DOI 10.1002/adfm.201900495
   Senger JLB, 2018, EXP NEUROL, V302, P75, DOI 10.1016/j.expneurol.2017.12.013
   Shin K, 2017, NAT COMMUN, V8, P0, DOI 10.1038/ncomms15807
   Strehin I, 2010, BIOMATERIALS, V31, P2788, DOI 10.1016/j.biomaterials.2009.12.033
   Su HX, 2014, BIOMED RES INT, V2014, P0, DOI 10.1155/2014/658753
   Sun HL, 2006, J MUSCLE RES CELL M, V27, P241, DOI 10.1007/s10974-006-9067-4
   Tabata M, 1998, TALANTA, V46, P703, DOI 10.1016/S0039-9140(97)00327-5
   Tan DD, 2018, FRONT CELL NEUROSCI, V12, P0, DOI 10.3389/fncel.2018.00437
   Wang ML, 2019, CONNECT TISSUE RES, V60, P3, DOI 10.1080/03008207.2018.1489381
   Wang XRH, 2014, NEURAL REGEN RES, V9, P2132, DOI 10.4103/1673-5374.147944
   Wang ZY, 2018, AM J TRANSL RES, V10, P2362
   Wieken K, 2003, J RECONSTR MICROSURG, V19, P17, DOI 10.1055/s-2003-37186
   Wu JY, 2019, INT J NANOMED, V14, P7489, DOI 10.2147/IJN.S221625
   Zhan XD, 2013, NANOMED-NANOTECHNOL, V9, P305, DOI 10.1016/j.nano.2012.08.009
   Zhang D, 2018, NEURAL REGEN RES, V13, P2191, DOI 10.4103/1673-5374.241473
   Zhang H, 2014, BIOMATERIALS, V35, P711, DOI 10.1016/j.biomaterials.2013.10.017
   Zhang PX, 2019, NEURAL REGEN RES, V14, P51, DOI 10.4103/1673-5374.243701
NR 50
TC 20
Z9 20
U1 1
U2 72
PU WILEY
PI HOBOKEN
PA 111 RIVER ST, HOBOKEN 07030-5774, NJ USA
SN 2192-2640
EI 2192-2659
J9 ADV HEALTHC MATER
JI Adv. Healthc. Mater.
PD JUL 15
PY 2020
VL 9
IS 13
BP 
EP 
DI 10.1002/adhm.202000268
EA MAY 2020
PG 12
WC Engineering, Biomedical; Nanoscience & Nanotechnology; Materials Science, Biomaterials
SC Engineering; Science & Technology - Other Topics; Materials Science
GA MN2GD
UT WOS:000534003500001
PM 32431051
DA 2025-07-17
ER

PT J
AU Huang, C
   Fu, C
   Qi, ZP
   Guo, WL
   You, D
   Li, R
   Zhu, Z
AF Huang, Chao
   Fu, Chuan
   Qi, Zhi-Ping
   Guo, Wen-Lai
   You, Di
   Li, Rui
   Zhu, Zhe
TI Localised delivery of quercetin by thermo-sensitive PLGA-PEG-PLGA hydrogels for the treatment of brachial plexus avulsion
SO ARTIFICIAL CELLS NANOMEDICINE AND BIOTECHNOLOGY
LA English
DT Article
DE PLGA-PEG-PLGA; brachial plexus avulsion; quercetin; nerve regeneration; oxidative damage; inflammatory response
ID ventral root avulsion; neurotrophic factor; axonal regeneration; motoneuron survival; functional recovery; brain; drug; remyelination; proteoglycan; activation
AB Accumulating evidence indicates that oxidative stress and inflammation are implicated in brachial plexus avulsion (BPA). Quercetin has anti-inflammatory, anti-oxidant, anti-apoptotic, and neuroprotective properties. This study investigated the therapeutic efficacy of a temperature-sensitive poly(D,L-lactide-co-glycolide)-poly(ethylene-glycol)-poly(D,L-lactide-co-glycolide) (PLGA-PEG-PLGA) hydrogel sustained-release system of quercetin in BPA.In situinjections of the hydrogel loaded with different concentrations of quercetin were conducted in a rat model of BPA. Significantly reduced reactive oxygen species and interleukin-6 levels in the injured spinal cord 24 h post-surgery, increased number of anterior horn motor and functional neurons in the spinal cord 6 weeks post-surgery, thickened biceps muscle fibres and enlarged endplate area with clear structure, reduced demyelinated peripheral nerves, and significantly increased Terzis grooming test scores were found in the groups with 50 or 100 mg/mL quercetin-loaded hydrogels compared with the control and blank hydrogel groups. In conclusion, the temperature-sensitive quercetin loaded PLGA-PEG-PLGA hydrogel sustained-release system can alleviate oxidative damage and inflammation in the spinal cord, increase neuron survival rate, and promote nerve regeneration and motor function recovery in rats with early BPA. The findings suggest that this drug-loaded hydrogel has potential applications in the clinical treatment of BPA.
C1 [Huang, Chao; Guo, Wen-Lai; Li, Rui; Zhu, Zhe] Second Hosp Jilin Univ, Dept Hand Surg, 218 Lane Ziqiang, Changchun 130041, Jilin, Peoples R China.
   [Fu, Chuan; Qi, Zhi-Ping] Second Hosp Jilin Univ, Dept Orthoped Surg, Changchun, Jilin, Peoples R China.
   [You, Di] Jilin Univ, Dept Anesthesiol, Sino Japanese Friendship Hosp, Changchun, Jilin, Peoples R China.
C3 Jilin University; Jilin University; Jilin University
RP Zhu, Z (corresponding author), Second Hosp Jilin Univ, Dept Hand Surg, 218 Lane Ziqiang, Changchun 130041, Jilin, Peoples R China.
EM zhuzhe1983@jlu.edu.cn
FU Jilin Provincial Educational 135 Science and Technology Project [JJKH20190047KJ]; Wujieping Medical Foundation [320.6750.19089-35]
CR BERTELLI JA, 1993, J NEUROSCI METH, V46, P203, DOI 10.1016/0165-0270(93)90068-3
   Blits B, 2004, EXP NEUROL, V189, P303, DOI 10.1016/j.expneurol.2004.05.014
   Cai X, 2013, CURR MED CHEM, V20, P2572, DOI 10.2174/09298673113209990120
   Carlstedt Thomas, 2012, HANDB CLIN NEUROL, V109, P337, DOI 10.1016/B978-0-444-52137-8.00021-8
   Chen HS, 2013, NEUROREPORT, V24, P167, DOI 10.1097/WNR.0b013e32835d4b97
   CHEN S, 2016, MEDIAT INFLAMM, V2016, P0, DOI 10.1155/2016/9340637
   Ci TY, 2014, SCI REP-UK, V4, P0, DOI 10.1038/srep05473
   Cregg JM, 2014, EXP NEUROL, V253, P197, DOI 10.1016/j.expneurol.2013.12.024
   Ding L, 2019, TISSUE ENG PT A, V25, P1381, DOI 10.1089/ten.tea.2018.0282
   Du GL, 2016, NEUROL RES, V38, P1012, DOI 10.1080/01616412.2016.1240393
   Eggers R, 2010, EXP NEUROL, V223, P207, DOI 10.1016/j.expneurol.2009.07.021
   Fang XY, 2016, NEUROSCIENCE, V329, P213, DOI 10.1016/j.neuroscience.2016.05.010
   Gao L, 2011, INT J PHARMACEUT, V404, P231, DOI 10.1016/j.ijpharm.2010.11.009
   Gu HY, 2004, EUR J NEUROSCI, V19, P2123, DOI 10.1111/j.0953-816X.2004.03295.x
   Ham TR, 2018, BIOMED MATER, V13, P0, DOI 10.1088/1748-605X/aa9bbb
   Hoare TR, 2008, POLYMER, V49, P1993, DOI 10.1016/j.polymer.2008.01.027
   Källrot M, 2007, BIOMACROMOLECULES, V8, P2492, DOI 10.1021/bm700442j
   Kubinová S, 2020, NEUROCHEM RES, V45, P171, DOI 10.1007/s11064-019-02808-2
   Lang EM, 2005, EXP NEUROL, V194, P341, DOI 10.1016/j.expneurol.2005.02.018
   Lee JK, 2011, ACTA NEUROCHIR, V153, P1321, DOI 10.1007/s00701-010-0889-x
   Li H, 2015, SCI REP-UK, V5, P0, DOI 10.1038/srep14923
   Li X, 2018, J CELL MOL MED, V22, P883, DOI 10.1111/jcmm.13313
   Li Y, 2016, NUTRIENTS, V8, P0, DOI 10.3390/nu8030167
   Liu H, 2018, ACTA BIOMATER, V73, P103, DOI 10.1016/j.actbio.2018.04.035
   Liu P, 2019, INT J PHARMACEUT, V558, P101, DOI 10.1016/j.ijpharm.2018.12.083
   Ma HC, 2015, ACS APPL MATER INTER, V7, P27040, DOI 10.1021/acsami.5b09112
   Nasrollahi P, 2018, ARTIF CELL NANOMED B, V46, P1170, DOI 10.1080/21691401.2018.1481861
   National Research Council Promising Interventions, 2009, NAT AC COLL REP FUND, V0, P0
   Pan S, 2019, ARTIF CELL NANOMED B, V47, P651, DOI 10.1080/21691401.2019.1575843
   Papastefanaki F, 2015, GLIA, V63, P1101, DOI 10.1002/glia.22809
   Prieto Jesus, 2008, J HEPATOL, V48, P380, DOI 10.1016/j.jhep.2007.11.007
   Selvakumar K, 2012, SCI WORLD J, V0, P0, DOI DOI 10.1100/2012/980314
   Suganthy N, 2016, BIOMED PHARMACOTHER, V84, P892, DOI 10.1016/j.biopha.2016.10.011
   Sun HF, 2018, BIOMATER SCI-UK, V6, P2172, DOI 10.1039/c8bm00486b
   Tian F, 2015, NEUROSCI LETT, V584, P50, DOI 10.1016/j.neulet.2014.09.049
   Torres-Espín A, 2018, BRAIN, V141, P1946, DOI 10.1093/brain/awy128
   Wang T, 2019, NEURAL REGEN RES, V14, P1069, DOI 10.4103/1673-5374.250629
   Wu Haitao, 2013, METHODS MOL BIOL, V1018, P277, DOI 10.1007/978-1-62703-444-9_26
   Yan Q, 2015, J BIOMED MATER RES A, V103, P3580, DOI 10.1002/jbm.a.35499
   Yao RQ, 2012, NEUROCHEM RES, V37, P2777, DOI 10.1007/s11064-012-0871-5
   Yu L, 2010, BIOMACROMOLECULES, V11, P2169, DOI 10.1021/bm100549q
   Zhang B, 2016, NEUROBIOL AGING, V47, P157, DOI 10.1016/j.neurobiolaging.2016.07.029
   Zhao J, 2014, RSC ADV, V4, P17736, DOI 10.1039/c4ra00788c
   Zhao YZ, 2016, ACTA BIOMATER, V29, P71, DOI 10.1016/j.actbio.2015.10.014
   Zuo J, 1998, J NEUROBIOL, V34, P41, DOI 10.1002/(SICI)1097-4695(199801)34:1<41::AID-NEU4>3.3.CO;2-4
NR 45
TC 19
Z9 20
U1 3
U2 68
PU TAYLOR & FRANCIS LTD
PI ABINGDON
PA 2-4 PARK SQUARE, MILTON PARK, ABINGDON OR14 4RN, OXON, ENGLAND
SN 2169-1401
EI 2169-141X
J9 ARTIF CELL NANOMED B
JI Artif. Cell. Nanomed. Biotechnol.
PD JAN 1
PY 2020
VL 48
IS 1
BP 1010
EP 1021
DI 10.1080/21691401.2020.1770265
PG 12
WC Biotechnology & Applied Microbiology; Engineering, Biomedical; Materials Science, Biomaterials
SC Biotechnology & Applied Microbiology; Engineering; Materials Science
GA MH9SR
UT WOS:000547060300001
PM 32608269
DA 2025-07-17
ER

PT J
AU Dong, M
   Shi, B
   Liu, D
   Liu, JH
   Zhao, D
   Yu, ZH
   Shen, XQ
   Gan, JM
   Shi, BL
   Qiu, Y
   Wang, CC
   Zhu, ZZ
   Shen, QD
AF Dong, Mei
   Shi, Bo
   Liu, Dun
   Liu, Jia-Hao
   Zhao, Di
   Yu, Zheng-Hang
   Shen, Xiao-Quan
   Gan, Jia-Min
   Shi, Ben-Long
   Qiu, Yong
   Wang, Chang-Chun
   Zhu, Ze-Zhang
   Shen, Qun-Dong
TI Conductive Hydrogel for a Photothermal-Responsive Stretchable Artificial Nerve and Coalescing with a Damaged Peripheral Nerve
SO ACS NANO
LA English
DT Article
DE stretchable bioelectronics; conductive hydrogel; light responsive materials; photothermal effects; artificial nerve
ID mesenchymal stem-cells; functional-evaluation; rat; regeneration; conduit
AB Modern development of flexible electronics has made use of bioelectronic materials as artificial tissue in vivo. As hydrogels are more similar to nerve tissue, functional hydrogels have become a promising candidate for bioelectronics. Meanwhile, interfacing functional hydrogels and living tissues is at the forefront of bioelectronics. The peripheral nerve injury often leads to paralysis, chronic pain, neurologic disorders, and even disability, because it has affected the bioelectrical signal transmission between the brain and the rest of body. Here, a kind of light-stimuli-responsive and stretchable conducting polymer hydrogel (CPH) is developed to explore artificial nerve. The conductivity of CPH can be enhanced when illuminated by near-infrared light, which can promote the conduction of the bioelectrical signal. When CPH is mechanically elongated, it still has high durability of conductivity and, thus, can accommodate unexpected strain of nerve tissues in motion. Thereby, CPH can better serve as an implant of the serious peripheral nerve injury in vivo, especially in the case that the length of the missing nerve exceeds 10 mm.
C1 [Dong, Mei; Liu, Jia-Hao; Zhao, Di; Yu, Zheng-Hang; Shen, Xiao-Quan; Gan, Jia-Min; Shen, Qun-Dong] Nanjing Univ, Sch Chem & Chem Engn, Dept Polymer Sci & Engn, Key Lab High Performance Polymer Mat & Technol MO, Nanjing 210023, Jiangsu, Peoples R China.
   [Dong, Mei] Nanjing Univ Chinese Med, Sch Pharm, Nanjing 210023, Jiangsu, Peoples R China.
   [Dong, Mei] Nanjing Univ Chinese Med, Jiangsu Prov Key Lab Chinese Med Proc, Nanjing 210023, Jiangsu, Peoples R China.
   [Shi, Bo; Liu, Dun; Shi, Ben-Long; Qiu, Yong; Zhu, Ze-Zhang] Nanjing Univ, Dept Spine Surg, Affiliated Drum Tower Hosp, Nanjing 210008, Jiangsu, Peoples R China.
   [Wang, Chang-Chun] Nanjing Inst Technol, Coll Mat Sci & Engn, Nanjing 211167, Jiangsu, Peoples R China.
   [Wang, Chang-Chun] Jiangsu Key Lab Adv Struct Mat & Applicat Technol, Nanjing 211167, Jiangsu, Peoples R China.
C3 Nanjing University; Nanjing University of Chinese Medicine; Nanjing University of Chinese Medicine; Nanjing University; Nanjing Institute of Technology
RP Shen, QD (corresponding author), Nanjing Univ, Sch Chem & Chem Engn, Dept Polymer Sci & Engn, Key Lab High Performance Polymer Mat & Technol MO, Nanjing 210023, Jiangsu, Peoples R China.; Zhu, ZZ (corresponding author), Nanjing Univ, Dept Spine Surg, Affiliated Drum Tower Hosp, Nanjing 210008, Jiangsu, Peoples R China.; Wang, CC (corresponding author), Nanjing Inst Technol, Coll Mat Sci & Engn, Nanjing 211167, Jiangsu, Peoples R China.; Wang, CC (corresponding author), Jiangsu Key Lab Adv Struct Mat & Applicat Technol, Nanjing 211167, Jiangsu, Peoples R China.
EM ccwang@njit.edu.cn; zhuzezhang@126.com; qdshen@nju.edu.cn
FU National Key Research and Development Program of China [2017YFA0701301]; National Natural Science Foundation of China [21875101]; Program for Changjiang Scholars and Innovative Research Team in University [IRT1252]; Program B for Outstanding PhD Candidate of Nanjing University
CR BAIN JR, 1989, PLAST RECONSTR SURG, V83, P129, DOI 10.1097/00006534-198901000-00024
   Banerjee A, 2009, BIOMATERIALS, V30, P4695, DOI 10.1016/j.biomaterials.2009.05.050
   Barroso-Chinea P, 2008, J CHEM NEUROANAT, V35, P101, DOI 10.1016/j.jchemneu.2007.08.001
   Bettinger CJ, 2009, BIOMATERIALS, V30, P3050, DOI 10.1016/j.biomaterials.2009.02.018
   Burnstine-Townley A, 2020, ADV FUNCT MATER, V30, P0, DOI 10.1002/adfm.201901369
   Das HK, 2018, IEEE T NEUR SYS REH, V26, P987, DOI 10.1109/TNSRE.2018.2824844
   Das HK, 2016, SCI REP-UK, V6, P0, DOI 10.1038/srep22385
   Deumens R, 2010, PROG NEUROBIOL, V92, P245, DOI 10.1016/j.pneurobio.2010.10.002
   Ding HJ, 2014, ACS NANO, V8, P4348, DOI 10.1021/nn406019m
   Ding JX, 2019, PROG POLYM SCI, V90, P1, DOI 10.1016/j.progpolymsci.2019.01.002
   Feng XR, 2019, J CONTROL RELEASE, V302, P19, DOI 10.1016/j.jconrel.2019.03.020
   Gilron I, 2015, MAYO CLIN PROC, V90, P532, DOI 10.1016/j.mayocp.2015.01.018
   Guiseppi-Elie A, 2010, BIOMATERIALS, V31, P2701, DOI 10.1016/j.biomaterials.2009.12.052
   Han X, 2016, ADV FUNCT MATER, V26, P3640, DOI 10.1002/adfm.201600008
   Hashimoto T, 2002, EXP BRAIN RES, V146, P356, DOI 10.1007/s00221-002-1173-y
   Holsheimer J, 1998, SPINAL CORD, V36, P531, DOI 10.1038/sj.sc.3100717
   Hu N, 2013, BIOMATERIALS, V34, P100, DOI 10.1016/j.biomaterials.2012.09.020
   Jiang Z, 2019, ADV MATER, V31, P0, DOI 10.1002/adma.201904956
   Kang SK, 2016, NATURE, V530, P71, DOI 10.1038/nature16492
   KIM YH, 1988, SYNTHETIC MET, V26, P49, DOI 10.1016/0379-6779(88)90334-7
   Korte N, 2011, MUSCLE NERVE, V44, P63, DOI 10.1002/mus.22023
   Li T, 2019, ACCOUNTS CHEM RES, V52, P288, DOI 10.1021/acs.accounts.8b00497
   Lin PC, 2007, APPL PHYS LETT, V90, P0, DOI 10.1063/1.2743939
   Liu HZ, 2015, ADV FUNCT MATER, V25, P7071, DOI 10.1002/adfm.201502752
   Luís AL, 2007, J NEUROSCI METH, V163, P92, DOI 10.1016/j.jneumeth.2007.02.017
   Ma MM, 2013, SCIENCE, V339, P186, DOI 10.1126/science.1230262
   Noble J, 1998, J TRAUMA, V45, P116, DOI 10.1097/00005373-199807000-00025
   Ozer H, 2018, INT J NEUROSCI, V128, P828, DOI 10.1080/00207454.2018.1435536
   Qian Y, 2018, ADV FUNCT MATER, V28, P0, DOI 10.1002/adfm.201707077
   Qian Y, 2018, NAT COMMUN, V9, P0, DOI 10.1038/s41467-017-02598-7
   Qiu ZG, 2018, ADV FUNCT MATER, V28, P0, DOI 10.1002/adfm.201802343
   Raisman G, 2000, NAT MED, V6, P382, DOI 10.1038/74638
   Rogers JA, 2010, SCIENCE, V327, P1603, DOI 10.1126/science.1182383
   Scheib J, 2013, NAT REV NEUROL, V9, P668, DOI 10.1038/nrneurol.2013.227
   Shalaby SM, 2017, INT J BIOCHEM CELL B, V86, P67, DOI 10.1016/j.biocel.2017.03.002
   Shi ZJ, 2016, BIOMATERIALS, V111, P40, DOI 10.1016/j.biomaterials.2016.09.020
   Shi ZQ, 2014, ANGEW CHEM INT EDIT, V53, P5380, DOI 10.1002/anie.201402751
   Siemionow M, 2007, J RECONSTR MICROSURG, V23, P511, DOI 10.1055/s-2007-1022694
   Sim K, 2020, ADV MATER, V32, P0, DOI 10.1002/adma.201902417
   Sofroniew MV, 2010, ACTA NEUROPATHOL, V119, P7, DOI 10.1007/s00401-009-0619-8
   Someya T, 2016, NATURE, V540, P379, DOI 10.1038/nature21004
   Varejao ASP, 2001, J NEUROSCI METH, V108, P1, DOI 10.1016/S0165-0270(01)00378-8
   Wang SH, 2018, NATURE, V555, P83, DOI 10.1038/nature25494
   Wong RSH, 2015, PHARMACEUTICS, V7, P305, DOI 10.3390/pharmaceutics7030305
   Xu HX, 2014, BIOMATERIALS, V35, P225, DOI 10.1016/j.biomaterials.2013.10.002
   Yang J, 2011, ANGEW CHEM INT EDIT, V50, P441, DOI 10.1002/anie.201005075
   Yang JC, 2019, ADV MATER, V31, P0, DOI 10.1002/adma.201904765
   Zhang QZ, 2019, ACTA BIOMATER, V88, P57, DOI 10.1016/j.actbio.2019.01.056
   Zhang QH, 2018, ADV MATER, V30, P0, DOI 10.1002/adma.201801435
   Zhang X, 2020, ADV MATER INTERFACES, V7, P0, DOI 10.1002/admi.202000225
   Zhou L, 2018, ACS NANO, V12, P10957, DOI 10.1021/acsnano.8b04609
   Zylka MJ, 2005, NEURON, V45, P17, DOI 10.1016/j.neuron.2004.12.015
NR 52
TC 102
Z9 108
U1 17
U2 383
PU AMER CHEMICAL SOC
PI WASHINGTON
PA 1155 16TH ST, NW, WASHINGTON, DC 20036 USA
SN 1936-0851
EI 1936-086X
J9 ACS NANO
JI ACS Nano
PD DEC 22
PY 2020
VL 14
IS 12
BP 16565
EP 16575
DI 10.1021/acsnano.0c05197
PG 11
WC Chemistry, Multidisciplinary; Chemistry, Physical; Nanoscience & Nanotechnology; Materials Science, Multidisciplinary
SC Chemistry; Science & Technology - Other Topics; Materials Science
GA PL7PL
UT WOS:000603308800021
PM 33025785
DA 2025-07-17
ER

PT J
AU Ebrahimi, MH
   Samadian, H
   Davani, ST
   Kolarijani, NR
   Mogharabian, N
   Salami, MS
   Salehi, M
AF Ebrahimi, Mohammad Hossein
   Samadian, Hadi
   Davani, Shiva Tavakol
   Kolarijani, Nariman Rezaei
   Mogharabian, Nasser
   Salami, Mohammad Saeid
   Salehi, Majid
TI Peripheral nerve regeneration in rats by chitosan/alginate hydrogel composited with Berberine and Naringin nanoparticles: in vitro and in vivo study
SO JOURNAL OF MOLECULAR LIQUIDS
LA English
DT Article
DE Peripheral nerve regeneration; Chitosan/alginate hydrogel; Berberine naoparticels; Naringin nanoparticels
ID chitosan; alginate; model; derivatives; delivery; gelatin; beads
AB In the current study, we prepared chitosan (Cs)/Alginate (Alg) hydrogel containing Berberine (Ber)-loaded Cs nanoparticles (NPs) and Naringin (Nar)-loaded Cs NPs as the promising biomaterials for peripheral nerve regeneration. The Ber- and Ner-loaded NPs were synthesized via the ion gelation method and incorporated into Cs/Alg hydrogel. The characterizations of NPs showed that Ber-loaded NPs have an average size of 594 nm with the encapsulation efficacy (EE) of 51.6 +/- 7.4%, and Nar-loaded NPs have an average size of 636 nm with EE of 47.1 +/- 5.8%. The pore size of Cs/Alg hydrogel and Cs/Alg/Ber/Nar hydrogel were 22 +/- 11 and 32 +/- 13 mu m, respectively. It was observed that the swelling and weight loss value of the prepared hydrogels were suitable for nerve regeneration. The compression strength of Cs/Alg hydrogel and Cs/Alg/Ber/Nar hydrogel were 39.7 +/- 4.7 kPa and 32.08 :L.- 6.8 kPa. The releasing measurement showed a burst release at the first days following a sustained release of up to about 90% for 24 days. The in vitro studies illustrated that the hydrogels were hemo- and biocompatible with the significant proliferative effect on PC12 cells. The animal studies showed that the treatment using the hydrogels significantly promoted nerve regeneration. Treatment of the damaged nerve using Cs/Alg/Ber/Nar hydrogel resulted in the sensory function recovery (hot plate latency of 4.66 +/- 057 s), the motor function recovery (sciatic index function of -14.6 +/- 3.7) and anatomical healing (the gastrocnemius muscle cross-sectional area of 2509 +/- 142 mu m(2)). In conclusion, the results indicate that the prepared hydrogels possess promising characteristics and significantly enhanced sensory and motor functional recovery, as well as anatomical healing. (C) 2020 Elsevier B.V. All rights reserved.
C1 [Ebrahimi, Mohammad Hossein] Shahroud Univ Med Sci, Environm & Occupat Hlth Res Ctr, Shahroud, Iran.
   [Samadian, Hadi] Kermanshah Univ Med Sci, Nano Drug Delivery Res Ctr, Hlth Technol Inst, Kermanshah, Iran.
   [Samadian, Hadi] Kermanshah Univ Med Sci, Sch Pharm, Dept Med Nanotechnol, Kermanshah, Iran.
   [Davani, Shiva Tavakol] Shahid Beheshti Univ Med Sci, Sch Dent, Dept Orthodont, Tehran, Iran.
   [Kolarijani, Nariman Rezaei] Shahroud Univ Med Sci, Sch Med, Student Res Comm, Shahroud, Iran.
   [Mogharabian, Nasser] Shahroud Univ Med Sci, Sch Med, Dept Urol, Shahroud, Iran.
   [Salami, Mohammad Saeid] Kermanshah Univ Med Sci, Kermanshah, Student Res Comm, Kermanshah, Iran.
   [Salehi, Majid] Shahroud Univ Med Sci, Sch Med, Dept Tissue Engn, Shahroud, Iran.
   [Salehi, Majid] Shahroud Univ Med Sci, Tissue Engn & Stem Cells Res Ctr, Shahroud, Iran.
   [Salehi, Majid] Shahroud Univ Med Sci, Sexual Hlth & Fertil Res Ctr, Shahroud, Iran.
C3 Shahroud University Medical Sciences; Kermanshah University of Medical Sciences; Kermanshah University of Medical Sciences; Shahid Beheshti University Medical Sciences; Shahroud University Medical Sciences; Shahroud University Medical Sciences; Kermanshah University of Medical Sciences; Shahroud University Medical Sciences; Shahroud University Medical Sciences; Shahroud University Medical Sciences
RP Salehi, M (corresponding author), Shahroud Univ Med Sci, Sch Med, Dept Tissue Engn, Shahroud, Iran.
EM salehi.m@shmu.ac.ir
FU Shahroud University of Medical Sciences, Shahroud, Iran [9715]
CR Abbasian M, 2019, J APPL POLYM SCI, V136, P0, DOI 10.1002/app.48037
   Abbasian M, 2017, INT J BIOL MACROMOL, V95, P393, DOI 10.1016/j.ijbiomac.2016.11.075
   Amini SM, 2019, J THERM BIOL, V79, P81, DOI 10.1016/j.jtherbio.2018.12.007
   Bajpai SK, 2004, REACT FUNCT POLYM, V59, P129, DOI 10.1016/j.reactfunctpolym.2004.01.002
   Bu Y, 2018, RSC ADV, V8, P10806, DOI 10.1039/c8ra01059e
   Eaglstein WH, 2001, DERMATOL SURG, V27, P175, DOI 10.1046/j.1524-4725.2001.00299.x
   Ehterami A, 2020, BIOMED ENG LETT, V10, P309, DOI 10.1007/s13534-020-00155-8
   El Rabey HA, 2019, INT J BIOL MACROMOL, V141, P511, DOI 10.1016/j.ijbiomac.2019.09.036
   Han AM, 2012, J MED FOOD, V15, P413, DOI 10.1089/jmf.2011.2029
   Hill PS, 2011, TISSUE ENG PT A, V17, P1499, DOI 10.1089/ten.tea.2010.0184
   Iturriaga L, 2014, CARBOHYD POLYM, V110, P374, DOI 10.1016/j.carbpol.2014.03.062
   Jahanban-Esfahlan R, 2020, INT J BIOL MACROMOL, V156, P438, DOI 10.1016/j.ijbiomac.2020.04.074
   Kuo YC, 2013, COLLOID SURFACE B, V104, P194, DOI 10.1016/j.colsurfb.2013.01.001
   Lee KY, 2012, PROG POLYM SCI, V37, P106, DOI 10.1016/j.progpolymsci.2011.06.003
   Leem E, 2014, J NUTR BIOCHEM, V25, P801, DOI 10.1016/j.jnutbio.2014.03.006
   Li ZJ, 2019, J COMP NEUROL, V527, P0, DOI 10.1002/cne.24716
   Lim JS, 2008, ANIM CELLS SYST, V12, P203, DOI 10.1080/19768354.2008.9647174
   Lin TY, 2013, PLOS ONE, V0, P8
   Lin YH, 2015, NANOMEDICINE-UK, V10, P57, DOI 10.2217/nnm.14.76
   Castillo-Galván ML, 2014, GAC MED MEX, V150, P527
   Lu KY, 2019, CARBOHYD POLYM, V206, P664, DOI 10.1016/j.carbpol.2018.11.050
   Massoumi B, 2020, INT J BIOL MACROMOL, V147, P1174, DOI 10.1016/j.ijbiomac.2019.10.086
   Meyer C, 2016, BIOMATERIALS, V76, P33, DOI 10.1016/j.biomaterials.2015.10.040
   Mirhadi E, 2018, BIOMED PHARMACOTHER, V104, P465, DOI 10.1016/j.biopha.2018.05.067
   Nouri Z, 2019, BIOMOLECULES, V9, P0, DOI 10.3390/biom9110690
   Peng-Zhang, 2009, EUR J PHARMACOL, V607, P1, DOI 10.1016/j.ejphar.2009.01.035
   Pfister LA, 2007, J BIOMED MATER RES A, V80A, P932, DOI 10.1002/jbm.a.31052
   Rong W, 2017, NEURAL REGEN RES, V12, P470, DOI 10.4103/1673-5374.202923
   Rong W, 2012, NEUROCHEM RES, V37, P1615, DOI 10.1007/s11064-012-0756-7
   Salehi M, 2019, J CELL PHYSIOL, V234, P15357, DOI 10.1002/jcp.28183
   Samadian H, 2020, COORDIN CHEM REV, V420, P0, DOI 10.1016/j.ccr.2020.213432
   Samadian H, 2020, INT J BIOL MACROMOL, V154, P795, DOI 10.1016/j.ijbiomac.2020.03.155
   Samadian H, 2020, INT J BIOL MACROMOL, V150, P380, DOI 10.1016/j.ijbiomac.2020.02.102
   Samadian H, 2019, J MATER SCI-MATER M, V30, P0, DOI 10.1007/s10856-019-6309-8
   Singh IP, 2013, EXPERT OPIN THER PAT, V23, P215, DOI 10.1517/13543776.2013.746314
   Tan Wen, 2011, INT J NANOMEDICINE, V6, P1773, DOI 10.2147/IJN.S22683
   Tar AK, 2020, MATER TECHNOL, V35, P92, DOI 10.1080/10667857.2019.1658170
   Ullah I, 2020, ACS BIOMATER SCI ENG, V6, P375, DOI 10.1021/acsbiomaterials.9b01666
   Vijayavenkataraman S, 2020, ACTA BIOMATERIALIA, V0, P0
   Wang DM, 2015, CELL MOL NEUROBIOL, V35, P1061, DOI 10.1007/s10571-015-0201-y
   Wang G, 2017, BIOTECHNOL BIOTEC EQ, V31, P766, DOI 10.1080/13102818.2017.1332493
   Wang YH, 2018, J BIOMED NANOTECHNOL, V14, P1486, DOI 10.1166/jbn.2018.2596
   Yen FL, 2009, PHARM RES-DORDR, V26, P893, DOI 10.1007/s11095-008-9791-0
   Yu SH, 2015, CARBOHYD POLYM, V126, P97, DOI 10.1016/j.carbpol.2015.02.068
   Zbarsky V, 2005, FREE RADICAL RES, V39, P1119, DOI 10.1080/10715760500233113
   Zhao YH, 2017, BIOMATERIALS, V134, P64, DOI 10.1016/j.biomaterials.2017.02.026
   Zhou JY, 2016, EUR J PHARMACOL, V774, P87, DOI 10.1016/j.ejphar.2016.02.007
   Zhu FQ, 2011, BMC NEUROSCI, V12, P0, DOI 10.1186/1471-2202-12-125
   Zobeiri M, 2018, CURR PHARM BIOTECHNO, V19, P196, DOI 10.2174/1389201019666180514170122
NR 49
TC 25
Z9 27
U1 3
U2 47
PU ELSEVIER
PI AMSTERDAM
PA RADARWEG 29, 1043 NX AMSTERDAM, NETHERLANDS
SN 0167-7322
EI 1873-3166
J9 J MOL LIQ
JI J. Mol. Liq.
PD NOV 15
PY 2020
VL 318
IS 
BP 
EP 
DI 10.1016/j.molliq.2020.114226
PG 10
WC Chemistry, Physical; Physics, Atomic, Molecular & Chemical
SC Chemistry; Physics
GA OJ4HO
UT WOS:000583924900064
DA 2025-07-17
ER

PT J
AU Wu, ZX
   Li, Q
   Xie, S
   Shan, XF
   Cai, ZG
AF Wu, Zongxi
   Li, Qing
   Xie, Shang
   Shan, Xiaofeng
   Cai, Zhigang
TI In vitro and in vivo biocompatibility evaluation of a 3D bioprinted gelatin-sodium alginate/rat Schwann-cell scaffold
SO MATERIALS SCIENCE AND ENGINEERING C-MATERIALS FOR BIOLOGICAL APPLICATIONS
LA English
DT Article
DE Gelatin; Sodium alginate; 3D bioprinting; Schwann cells; Neural tissue engineering
ID peripheral-nerve injury; tissue; collagen; regeneration; hydrogels; ngf; proliferation; secretion; conduits; repair
AB Peripheral nerve injuries often cause different degrees of sensory and motor function loss. Currently, the repair effect of the "gold standard", autologous nerve transplantation, is unsatisfactory. Tissue engineering has the potential to tissue manipulation, regeneration, and growth, but achieving personalization and precision remains a challenge. In this study, we used 3D bioprinting to construct a nerve scaffold composed of gelatin/alginate hydrogel containing rat Schwann cells. On day 1 after printing, the Schwann cell survival rate was 91.87 +/- 0.55%. Cells could be cultured in the hydrogel for 7 days, and were well attached to the surface of the scaffold. On days 4 and 7, the 3D bioprinted scaffold released higher levels of nerve growth factor (NGF) than 2D culture group. Further, the mRNA levels of NGF, brain-derived neurotrophic factor (BDNF), glial-derived neurotrophic factor (GDNF), and platelet-derived growth factor (PDGF) expressed on day 4 by Schwann cells were higher in the 3D bioprinted scaffold culture than in 2D culture. After 4 weeks of implantation, the cell-containing scaffold still showed partial lattice structure and positive S-100 beta immunofluorescence. These results indicated that the 3D bioprinted gelatin-sodium alginate/Schwann-cell composite scaffold improved cell adhesion and related factor expression. This 3D bioprinted composite scaffold showed good biocompatibility and could be a promising candidate in neural tissue engineering in the future.
C1 [Wu, Zongxi; Xie, Shang; Shan, Xiaofeng; Cai, Zhigang] Peking Univ, Dept Oral & Maxillofacial Surg, Sch & Hosp Stomatol, 22 Zhongguancun South Ave, Beijing 100081, Peoples R China.
   [Wu, Zongxi; Li, Qing; Xie, Shang; Shan, Xiaofeng; Cai, Zhigang] Natl Clin Res Ctr Oral Dis, Beijing, Peoples R China.
   [Wu, Zongxi; Li, Qing; Xie, Shang; Shan, Xiaofeng; Cai, Zhigang] Natl Engn Lab Digital & Mat Technol Stomatol, Beijing, Peoples R China.
   [Wu, Zongxi; Li, Qing; Xie, Shang; Shan, Xiaofeng; Cai, Zhigang] Beijing Key Lab Digital Stomatol, Beijing, Peoples R China.
   [Li, Qing] Peking Univ, Ctr Digital Dent, Sch & Hosp Stomatol, Beijing, Peoples R China.
C3 Peking University; Peking University
RP Cai, ZG (corresponding author), Peking Univ, Dept Oral & Maxillofacial Surg, Sch & Hosp Stomatol, 22 Zhongguancun South Ave, Beijing 100081, Peoples R China.
EM c2013xs@163.com
FU National Natural Science Foundation of China [81870781]
CR Arslantunali D, 2014, MED DEVICES-EVID RES, V7, P405, DOI 10.2147/MDER.S59124
   Ashraf R, 2018, ADV EXP MED BIOL, V1077, P501, DOI 10.1007/978-981-13-0947-2_27
   Asplund M, 2009, NEUROEPIDEMIOLOGY, V32, P217, DOI 10.1159/000197900
   Barton MJ, 2017, INT J MOL SCI, V18, P0, DOI 10.3390/ijms18020287
   Chang R, 2008, TISSUE ENG PT A, V14, P41, DOI 10.1089/ten.a.2007.0004
   Chao XH, 2016, ACTA OTO-LARYNGOL, V136, P585, DOI 10.3109/00016489.2015.1136432
   Chen J, 2010, ADV MED SCI-POLAND, V55, P32, DOI 10.2478/v10039-010-0020-9
   Chen YJ, 2015, J MOL NEUROSCI, V56, P999, DOI 10.1007/s12031-015-0570-1
   Di Giuseppe M, 2018, J MECH BEHAV BIOMED, V79, P150, DOI 10.1016/j.jmbbm.2017.12.018
   Dixon AR, 2018, BIOMATERIALS, V186, P44, DOI 10.1016/j.biomaterials.2018.09.010
   Duan B, 2013, J BIOMED MATER RES A, V101, P1255, DOI 10.1002/jbm.a.34420
   England Stephanie, 2017, BIOPRINTING, V5, P1, DOI 10.1016/j.bprint.2016.12.001
   Evans GRD, 2001, ANAT RECORD, V263, P396, DOI 10.1002/ar.1120
   Ferreira AM, 2012, ACTA BIOMATER, V8, P3191, DOI 10.1016/j.actbio.2012.06.014
   Fujimaki H, 2017, J BIOMED MATER RES A, V105, P8, DOI 10.1002/jbm.a.35866
   Garcia N, 2010, J NEUROSCI RES, V88, P1406, DOI 10.1002/jnr.22320
   Georgiou M, 2013, BIOMATERIALS, V34, P7335, DOI 10.1016/j.biomaterials.2013.06.025
   Hospodiuk M, 2017, BIOTECHNOL ADV, V35, P217, DOI 10.1016/j.biotechadv.2016.12.006
   Jiang HJ, 2013, NEUROCHEM RES, V38, P346, DOI 10.1007/s11064-012-0925-8
   Konofaos P, 2013, J RECONSTR MICROSURG, V29, P149, DOI 10.1055/s-0032-1333316
   Lee AC, 2003, EXP NEUROL, V184, P295, DOI 10.1016/S0014-4886(03)00258-9
   Lee KY, 2012, PROG POLYM SCI, V37, P106, DOI 10.1016/j.progpolymsci.2011.06.003
   Lee KY, 2001, CHEM REV, V101, P1869, DOI 10.1021/cr000108x
   Li Q, 2019, TISSUE ENG PT A, V25, P1261, DOI 10.1089/ten.TEA.2018.0201
   Li R, 2018, BIOMATERIALS, V168, P24, DOI 10.1016/j.biomaterials.2018.03.044
   Li RJ, 2014, CELL BIOCHEM BIOPHYS, V68, P449, DOI 10.1007/s12013-013-9742-1
   Lin SCY, 2017, MAT SCI ENG C-MATER, V73, P653, DOI 10.1016/j.msec.2016.12.016
   Lopes S, 2017, AN ACAD BRAS CIENC, V89, P1601, DOI 10.1590/0001-3765201720170071
   Lubba CH, 2019, NEUROINFORMATICS, V17, P63, DOI 10.1007/s12021-018-9383-z
   Nemati S, 2017, BIOTECHNOL BIOENG, V114, P2920, DOI 10.1002/bit.26395
   ORourke C, 2018, SCI REP-UK, V8, P0, DOI 10.1038/s41598-018-20927-8
   Ouyang LL, 2016, BIOFABRICATION, V8, P0, DOI 10.1088/1758-5090/8/3/035020
   Ouyang LL, 2015, BIOFABRICATION, V7, P0, DOI 10.1088/1758-5090/7/1/015010
   Owens CM, 2013, BIOFABRICATION, V5, P0, DOI 10.1088/1758-5082/5/4/045007
   Panagopoulos GN, 2017, ORTHOPEDICS, V40, PE141, DOI 10.3928/01477447-20161019-01
   Pedde RD, 2017, ADV MATER, V29, P0, DOI 10.1002/adma.201606061
   Peng SW, 2017, INT J NANOMED, V12, P421, DOI 10.2147/IJN.S122017
   Qin J, 2016, INT J MOL MED, V37, P493, DOI 10.3892/ijmm.2015.2438
   Rowley JA, 1999, BIOMATERIALS, V20, P45, DOI 10.1016/S0142-9612(98)00107-0
   Sakai S, 2009, BIOMATERIALS, V30, P3371, DOI 10.1016/j.biomaterials.2009.03.030
   Sardroud HA, 2017, J MICROENCAPSUL, V34, P488, DOI 10.1080/02652048.2017.1354940
   Sarker M, 2018, J BIOMAT SCI-POLYM E, V29, P1126, DOI 10.1080/09205063.2018.1433420
   Shakhbazau A, 2012, MOL CELL NEUROSCI, V50, P103, DOI 10.1016/j.mcn.2012.04.004
   Soucy JR, 2018, TISSUE ENG PT A, V24, P1393, DOI 10.1089/ten.tea.2017.0502
   Sullivan R, 2016, INT J MOL SCI, V17, P0, DOI 10.3390/ijms17122101
   Sun WJ, 2009, BIOMATERIALS, V30, P4649, DOI 10.1016/j.biomaterials.2009.05.037
   Tabriz AG, 2015, BIOFABRICATION, V7, P0, DOI 10.1088/1758-5090/7/4/045012
   Tao J, 2019, ACTA BIOMATER, V90, P49, DOI 10.1016/j.actbio.2019.03.047
   Taras John S, 2008, TECH HAND UP EXTREM SURG, V12, P100, DOI 10.1097/BTH.0b013e31815e6334
   Taylor CA, 2008, AM J PHYS MED REHAB, V87, P381, DOI 10.1097/PHM.0b013e31815e6370
   Wang MD, 2013, FRONT MATER SCI, V7, P269, DOI 10.1007/s11706-013-0211-y
   Williams JL, 2016, PLOS ONE, V11, P0
   Xu T, 2006, BIOMATERIALS, V27, P3580, DOI 10.1016/j.biomaterials.2006.01.048
   Yang XC, 2018, MAT SCI ENG C-MATER, V83, P195, DOI 10.1016/j.msec.2017.09.002
   Yu Y, 2013, J BIOMECH ENG-T ASME, V135, P0, DOI 10.1115/1.4024575
   Zhao Y, 2014, BIOFABRICATION, V6, P0
   ZIMMER DB, 1995, BRAIN RES BULL, V37, P417, DOI 10.1016/0361-9230(95)00040-2
NR 58
TC 105
Z9 111
U1 8
U2 157
PU ELSEVIER
PI AMSTERDAM
PA RADARWEG 29, 1043 NX AMSTERDAM, NETHERLANDS
SN 0928-4931
EI 1873-0191
J9 MAT SCI ENG C-MATER
JI Mater. Sci. Eng. C-Mater. Biol. Appl.
PD APR 15
PY 2020
VL 109
IS 
BP 
EP 
DI 10.1016/j.msec.2019.110530
PG 10
WC Materials Science, Biomaterials
SC Materials Science
GA LF4MU
UT WOS:000527394600039
PM 32228940
DA 2025-07-17
ER

PT J
AU Ma, T
   Yang, YF
   Quan, X
   Lu, L
   Xia, B
   Gao, JB
   Qi, FY
   Li, SY
   Zhao, LH
   Mei, LW
   Zheng, Y
   Shen, YB
   Luo, ZJ
   Jin, Y
   Huang, JH
AF Ma, Teng
   Yang, Yafeng
   Quan, Xin
   Lu, Lei
   Xia, Bing
   Gao, Jianbo
   Qi, Fengyu
   Li, Shengyou
   Zhao, Laihe
   Mei, Liangwei
   Zheng, Yi
   Shen, Yanbing
   Luo, Zhuojing
   Jin, Yan
   Huang, Jinghui
TI Oxygen carrier in core-shell fibers synthesized by coaxial electrospinning enhances Schwann cell survival and nerve regeneration
SO THERANOSTICS
LA English
DT Article
DE Perfluorotributylamine; Coaxial electrospinning; Peripheral nerve injury; Nerve regeneration; Hypoxia
ID sciatic-nerve; functional-evaluation; neurotrophic factors; gene-therapy; hypoxia; rat; recovery; hydrogel; release; repair
AB Rationale: Local hypoxia is a challenge for fabrication of cellular grafts and treatment of peripheral nerve injury. In our previous studies, we demonstrated that perfluorotributylamine (PFTBA) could provide short term oxygen supply to Schwann cells (SCs) and counteract the detrimental effects of hypoxia on SCs during the early stages of nerve injury. However, the quick release of oxygen in PFTBA compromised its ability to counteract hypoxia over an extended time, limiting its performance in peripheral nerve injury. Methods: In this study, PFTBA-based oxygen carrier systems were prepared through coaxial electrospinning to prolong the time course of oxygen release. Core-shell structures were fabricated, optimized, and the oxygen kinetics of PFTBA-enriched core-shell fibers evaluated. The effect of core-shells on the survival and function of SCs was examined in both 2D and 3D systems as well as in vivo. The system was used to bridge large sciatic nerve defects in rats. Results: PFTBA core-shell fibers provided high levels of oxygen to SCs in vitro, enhancing their survival, and increasing NGF, BDNF, and VEGF expression in 2D and 3D culture systems under hypoxic condition. In vivo analysis showed that the majority of GFP-expressing SCs in the PFTBA conduit remained viable 14 days post-implantation. We found that axons in PFTBA oxygen carrier scaffold improved axonal regeneration, remyelination, and recovery. Conclusion: A synthetic oxygen carrier in core-shell fibers was fabricated by the coaxial electrospinning technique and was capable of enhancing SC survival and nerve regeneration by prolonged oxygen supply. These findings provide a new strategy for fabricating cellular scaffolds to achieve regeneration in peripheral nerve injury treatment and other aerobic tissue injuries.
C1 [Ma, Teng; Xia, Bing; Gao, Jianbo; Li, Shengyou; Zhao, Laihe; Mei, Liangwei; Zheng, Yi; Luo, Zhuojing; Jin, Yan; Huang, Jinghui] Fourth Mil Med Univ, Xijing Hosp, Inst Orthopaed, Xian 710032, Peoples R China.
   [Ma, Teng; Jin, Yan] Fourth Mil Med Univ, Res & Dev Ctr Tissue Engn, Sch Stomatol, Xian 710032, Peoples R China.
   [Ma, Teng; Shen, Yanbing] Hosp 76th Grp Army PLA, Xining 810000, Peoples R China.
   [Yang, Yafeng] Chinese Peoples Liberat Army Gen Hosp, Dept Orthoped, Med Ctr 4, Beijing 100048, Peoples R China.
   [Quan, Xin] Fourth Mil Med Univ, Xijing Hosp, Dept Plast Surg, Xian 710032, Peoples R China.
   [Lu, Lei] Fourth Mil Med Univ, Sch Stomatol, Dept Oral Anat & Physiol, State Key Lab Mil Stomatol, Xian 710032, Peoples R China.
   [Qi, Fengyu] Gen Hosp Cent Theater Command PLA, Dept Orthoped, Wuhan 430070, Peoples R China.
C3 Air Force Medical University; Air Force Medical University; Chinese People's Liberation Army General Hospital; Air Force Medical University; Air Force Medical University
RP Luo, ZJ; Jin, Y; Huang, JH (corresponding author), Fourth Mil Med Univ, Xijing Hosp, Inst Orthopaed, Xian 710032, Peoples R China.; Luo, ZJ; Jin, Y; Huang, JH (corresponding author), Fourth Mil Med Univ, Res & Dev Ctr Tissue Engn, Xian 710032, Peoples R China.
EM zjluo@fmmu.edu.cn; yanjin@fmmu.edu.cn; huangjh@fmmu.edu.cn
FU National Natural Science Foundation of China [81802143, 81672148, 81972052]; China Postdoctoral Science Foundation [2019M653967, 2016M603059]; National Key Research and Development Plan [2016YFC1101700]; Foundation for the State Key Laboratory of Military Stomatology [2019ZA10]
CR Unknown -, 2015, ADVANCES IN PHARMACOLOGY, V0, P0
   Bozkurt A, 2016, BIOMATERIALS, V75, P112, DOI 10.1016/j.biomaterials.2015.10.009
   BREM H, 1975, J EXP MED, V141, P427, DOI 10.1084/jem.141.2.427
   Chakraborty S, 2009, ADV DRUG DELIVER REV, V61, P1043, DOI 10.1016/j.addr.2009.07.013
   Chen G, 2010, BIOTECHNOL BIOENG, V105, P534, DOI 10.1002/bit.22571
   Cheng G, 2019, ACS NANO, V13, P6372, DOI 10.1021/acsnano.8b06032
   Choi JS, 2011, J MATER CHEM, V21, P5258, DOI 10.1039/c0jm03706k
   Cohn CS, 2009, CRIT CARE CLIN, V25, P399, DOI 10.1016/j.ccc.2008.12.007
   COLTON CK, 1995, CELL TRANSPLANT, V4, P415, DOI 10.1016/0963-6897(95)00025-S
   Das S, 2015, BIOMATERIALS, V62, P66, DOI 10.1016/j.biomaterials.2015.04.047
   de Valence S, 2012, BIOMATERIALS, V33, P38, DOI 10.1016/j.biomaterials.2011.09.024
   Ding F, 2010, TISSUE ENG PT A, V16, P3779, DOI 10.1089/ten.tea.2010.0299
   Giusti G, 2014, MICROSURG, V34, P646, DOI 10.1002/micr.22312
   Gross JD, 2007, BIOTECHNOL BIOENG, V98, P261, DOI 10.1002/bit.21421
   Haapaniemi T, 1998, EXP NEUROL, V149, P433, DOI 10.1006/exnr.1997.6745
   Hemker SL, 2016, PEDIATR NEPHROL, V31, P1571, DOI 10.1007/s00467-016-3333-5
   Hendry JM, 2016, ANN NEUROL, V80, P112, DOI 10.1002/ana.24688
   Hillenbrand M, 2015, NEUROL RES, V37, P197, DOI 10.1179/1743132814Y.0000000441
   Hsu MN, 2019, THERANOSTICS, V9, P6099, DOI 10.7150/thno.36790
   Hu DR, 2018, THERANOSTICS, V8, P1558, DOI 10.7150/thno.22989
   Huang JH, 2013, EUR J NEUROSCI, V38, P3691, DOI 10.1111/ejn.12370
   Huang LL, 2015, TISSUE ENG PT A, V21, P1409, DOI 10.1089/ten.tea.2014.0416
   Huang ZM, 2003, COMPOS SCI TECHNOL, V63, P2223, DOI 10.1016/S0266-3538(03)00178-7
   Jiang HL, 2014, J CONTROL RELEASE, V193, P296, DOI 10.1016/j.jconrel.2014.04.025
   Jiang X, 2017, DRUG DELIV, V24, P1419, DOI 10.1080/10717544.2017.1378939
   Khademhosseini A, 2006, P NATL ACAD SCI USA, V103, P2480, DOI 10.1073/pnas.0507681102
   Kim J, 2014, TISSUE ENG PT A, V20, P2265, DOI 10.1089/ten.tea.2013.0637
   Kimelman-Bleich N, 2009, BIOMATERIALS, V30, P4639, DOI 10.1016/j.biomaterials.2009.05.027
   Lee HY, 2015, BIOMATERIALS, V53, P583, DOI 10.1016/j.biomaterials.2015.02.117
   Li R, 2020, THERANOSTICS, V10, P1649, DOI 10.7150/thno.40919
   Lowe KC, 1998, TRENDS BIOTECHNOL, V16, P272, DOI 10.1016/S0167-7799(98)01205-0
   Ma FK, 2014, TISSUE ENG PT A, V20, P1253, DOI 10.1089/ten.tea.2013.0158
   Ma T, 2013, BIOMATERIALS, V34, P10016, DOI 10.1016/j.biomaterials.2013.09.047
   Mahapatra CT, 2017, J APPL TOXICOL, V37, P699, DOI 10.1002/jat.3418
   Maillard E, 2012, CELL TRANSPLANT, V21, P657, DOI 10.3727/096368911X593136
   MathyHartert M, 1997, ARTIF CELL BLOOD SUB, V25, P563, DOI 10.3109/10731199709117453
   McAvoy M, 2019, THERANOSTICS, V9, P7099, DOI 10.7150/thno.35436
   Mey J, 2007, GLIA, V55, P152, DOI 10.1002/glia.20444
   Murray-Dunning C, 2011, METHODS MOL BIOL, V695, P155, DOI 10.1007/978-1-60761-984-0_10
   Chávez MN, 2016, BIOMATERIALS, V75, P25, DOI 10.1016/j.biomaterials.2015.10.014
   Papandreou I, 2005, MUTAT RES-FUND MOL M, V569, P87, DOI 10.1016/j.mrfmmm.2004.06.054
   Papas KK, 2000, CELL TRANSPLANT, V9, P415, DOI 10.1177/096368970000900312
   Ranganath SH, 2008, BIOMATERIALS, V29, P2996, DOI 10.1016/j.biomaterials.2008.04.002
   Rao F, 2020, THERANOSTICS, V10, P1590, DOI 10.7150/thno.36272
   Reneker DH, 1996, NANOTECHNOLOGY, V7, P216, DOI 10.1088/0957-4484/7/3/009
   Riess JG, 2006, ARTIF CELL BLOOD SUB, V34, P567, DOI 10.1080/10731190600973824
   Shao Yong, 2014, J ANIM SCI BIOTECHNOL, V5, P9, DOI 10.1186/2049-1891-5-9
   Spahn DR, 2000, ADV DRUG DELIVER REV, V40, P143, DOI 10.1016/S0169-409X(99)00046-0
   Storkebaum E, 2004, BIOESSAYS, V26, P943, DOI 10.1002/bies.20092
   Sun AX, 2019, BIOMATERIALS, V203, P86, DOI 10.1016/j.biomaterials.2019.01.038
   Sun Z, 2016, BIOMATERIALS, V82, P34, DOI 10.1016/j.biomaterials.2015.12.013
   Tao J, 2019, ACTA BIOMATER, V90, P49, DOI 10.1016/j.actbio.2019.03.047
   TATEISHI N, 1992, CIRC RES, V70, P812, DOI 10.1161/01.RES.70.4.812
   Varejao ASP, 2001, J NEUROSCI METH, V108, P1, DOI 10.1016/S0165-0270(01)00378-8
   Wang Y, 2013, ACTA BIOMATER, V9, P7248, DOI 10.1016/j.actbio.2013.03.024
   Yamauchi J, 2004, P NATL ACAD SCI USA, V101, P8774, DOI 10.1073/pnas.0402795101
   Yi S, 2016, SCI REP-UK, V6, P0, DOI 10.1038/srep29121
   Yuan Y, 2018, COLLOID SURFACE B, V161, P162, DOI 10.1016/j.colsurfb.2017.10.044
   ZAMBONI WA, 1995, J RECONSTR MICROSURG, V11, P27, DOI 10.1055/s-2007-1006507
   Zeng W, 2014, PLOS ONE, V9, P0, DOI 10.1371/journal.pone.0101300
   Zhang YG, 2013, J MATER SCI-MATER M, V24, P1767, DOI 10.1007/s10856-013-4917-2
   Zhu H, 2010, ANAT REC, V293, P865, DOI 10.1002/ar.21105
   Zhu S, 2014, BIOMATERIALS, V35, P1450, DOI 10.1016/j.biomaterials.2013.10.071
NR 63
TC 31
Z9 33
U1 5
U2 75
PU IVYSPRING INT PUBL
PI LAKE HAVEN
PA PO BOX 4546, LAKE HAVEN, NSW 2263, AUSTRALIA
SN 1838-7640
EI 
J9 THERANOSTICS
JI Theranostics
PD JUN 15
PY 2020
VL 10
IS 20
BP 8957
EP 8973
DI 10.7150/thno.45035
PG 17
WC Medicine, Research & Experimental
SC Research & Experimental Medicine
GA MK1QP
UT WOS:000548561300003
PM 32802174
DA 2025-07-17
ER

PT J
AU Park, J
   Jeon, J
   Kim, B
   Lee, MS
   Park, S
   Lim, J
   Yi, J
   Lee, H
   Yang, HS
   Lee, JY
AF Park, Junggeon
   Jeon, Jin
   Kim, Byongyeon
   Lee, Min Suk
   Park, Sihyeon
   Lim, Juhan
   Yi, Jongdarm
   Lee, Hwangjae
   Yang, Hee Seok
   Lee, Jae Young
TI Electrically Conductive Hydrogel Nerve Guidance Conduits for Peripheral Nerve Regeneration
SO ADVANCED FUNCTIONAL MATERIALS
LA English
DT Article
DE conductive hydrogels; gelatin; graphene; nerve guidance conduits; peripheral neural regeneration
ID in-vivo evaluation; graphene oxide; chemical-reduction; carbon nanotubes; scaffolds; acid; polypyrrole; differentiation; biomaterials; adsorption
AB Peripheral nerve injuries are serious conditions, and surgical treatment has critical limitations. Therefore, nerve guidance conduits (NGCs) are proposed as an alternative. In this study, multifunctional NGCs are fabricated for the regeneration of injured peripheral nerves. Graphene oxide (GO) and gelatin-methacrylate (GelMA) are polymerized and chemically reduced to form reduced (GO/GelMA) (r(GO/GelMA)). The prepared materials present good electrical conductivity, flexibility, mechanical stability, and permeability, which are suitable for use as NGCs. In vitro studies show 2.1- and 1.4-fold promotion of neuritogenesis of PC12 neuronal cells on r(GO/GelMA) compared to GelMA and unreduced GO/GelMA, respectively. Animal studies using a rat sciatic nerve injury model with a 10 mm gap between the proximal and distal regions of the defect reveal that r(GO/GelMA) NGCs significantly enhance peripheral nerve regeneration, indicated by improved muscle weight increase, electro-conduction velocity, and sciatic nerve function index. Specifically, r(GO/GelMA) NGCs are utilized to potentiate regrowth with myelination in rat sciatic nerves followed by histological, immunohistological, and morphometrical analyses. This study successfully shows the feasibility of electrically conductive hydrogel NGCs as functional conduits for improved nerve regeneration in a preclinical study, where these NGCs can not only mimic nerve tissues but also strongly promote nerve regeneration.
C1 [Park, Junggeon; Kim, Byongyeon; Yi, Jongdarm; Lee, Hwangjae; Lee, Jae Young] Gwangju Inst Sci & Technol GIST, Sch Mat Sci & Engn, Gwangju 61005, South Korea.
   [Jeon, Jin; Lee, Min Suk; Park, Sihyeon; Lim, Juhan; Yang, Hee Seok] Dankook Univ, Dept Nanobiomed Sci, Cheonan 31116, South Korea.
   [Jeon, Jin; Lee, Min Suk; Park, Sihyeon; Lim, Juhan; Yang, Hee Seok] Dankook Univ, BK21 PLUS NBM Global Res Ctr Regenerat Med, Cheonan 31116, South Korea.
   [Yang, Hee Seok] Dankook Univ, Ctr Biomed Engn Core Facil, Cheonan 31116, South Korea.
C3 Gwangju Institute of Science & Technology (GIST); Dankook University; Dankook University; Dankook University
RP Lee, JY (corresponding author), Gwangju Inst Sci & Technol GIST, Sch Mat Sci & Engn, Gwangju 61005, South Korea.; Yang, HS (corresponding author), Dankook Univ, Dept Nanobiomed Sci, Cheonan 31116, South Korea.; Yang, HS (corresponding author), Dankook Univ, BK21 PLUS NBM Global Res Ctr Regenerat Med, Cheonan 31116, South Korea.; Yang, HS (corresponding author), Dankook Univ, Ctr Biomed Engn Core Facil, Cheonan 31116, South Korea.
EM hsyang@dankook.ac.kr; jaeyounglee@gist.ac.kr
FU Korea Health Technology R&D Project through the Korea Health Industry Development Institute (KHIDI) - Ministry of Health and Welfare [HI14C3484]; National Research Foundation of Korea (NRF) - Ministry of Science, ICT and Future Planning [2019R1A2C2002515, 2018M3A9E2023259, 2018R1A4A1024963]
CR Annabi N, 2010, TISSUE ENG PART B-RE, V16, P371, DOI 10.1089/ten.teb.2009.0639
   Arslantunali D, 2014, MED DEVICES-EVID RES, V7, P405, DOI 10.2147/MDER.S59124
   Belkas JS, 2004, NEUROL RES, V26, P151, DOI 10.1179/016164104225013798
   Bell JHA, 2012, TISSUE ENG PART B-RE, V18, P116, DOI 10.1089/ten.TEB.2011.0498
   BLYTHE AR, 1984, POLYM TEST, V4, P195, DOI 10.1016/0142-9418(84)90012-6
   Bodine SC, 2001, SCIENCE, V294, P1704, DOI 10.1126/science.1065874
   Chang CJ, 2006, BIOMATERIALS, V27, P1035, DOI 10.1016/j.biomaterials.2005.07.003
   Chang JY, 2007, MACROMOL BIOSCI, V7, P500, DOI 10.1002/mabi.200600257
   Chen YS, 2005, BIOMATERIALS, V26, P3911, DOI 10.1016/j.biomaterials.2004.09.060
   Choe G, 2019, BIOMATERIALS, V225, P0, DOI 10.1016/j.biomaterials.2019.119513
   Dreyer DR, 2010, CHEM SOC REV, V39, P228, DOI 10.1039/b917103g
   Fall M, 2006, B CHEM SOC ETHIOPIA, V20, P279
   Fan JC, 2013, J MATER CHEM A, V1, P7433, DOI 10.1039/c3ta10639j
   Gámez E, 2004, CELL TRANSPLANT, V13, P549, DOI 10.3727/000000004783983639
   Gan L, 2016, J NEURAL ENG, V13, P0, DOI 10.1088/1741-2560/13/5/056019
   Gao FX, 2017, ACS APPL MATER INTER, V9, P5692, DOI 10.1021/acsami.7b00717
   Gao Y, 2015, NEURAL REGEN RES, V10, P1003, DOI 10.4103/1673-5374.158369
   Hadjistamov D, 1996, RHEOL ACTA, V35, P364, DOI 10.1007/BF00403537
   Hallgren A, 2013, BMC SURG, V13, P0, DOI 10.1186/1471-2482-13-39
   Hao WP, 2018, BIOMATERIALS, V161, P106, DOI 10.1016/j.biomaterials.2018.01.034
   Ijkema-Paassen J, 2001, EQUINE VET J SUPPL, V0, P41
   Jiao HS, 2009, BIOMATERIALS, V30, P5004, DOI 10.1016/j.biomaterials.2009.05.059
   Jo H, 2017, ACTA BIOMATER, V48, P100, DOI 10.1016/j.actbio.2016.10.035
   Kanaya F, 1996, PLAST RECONSTR SURG, V98, P1264, DOI 10.1097/00006534-199612000-00023
   Kim GB, 2018, BIOMATERIALS, V178, P504, DOI 10.1016/j.biomaterials.2018.03.059
   Kim S, 2015, NANOTECHNOLOGY, V26, P0, DOI 10.1088/0957-4484/26/40/405602
   Kim SM, 2018, MACROMOL BIOSCI, V18, P0, DOI 10.1002/mabi.201800290
   Kovacic U, 2009, INT REV NEUROBIOL, V87, P465, DOI 10.1016/S0074-7742(09)87026-8
   Lackington WA, 2017, ACS BIOMATER SCI ENG, V3, P1221, DOI 10.1021/acsbiomaterials.6b00500
   Li H, 2016, ACS APPL MATER INTER, V8, P1147, DOI 10.1021/acsami.5b08963
   Liu JH, 2012, NANOMEDICINE-UK, V7, P1801, DOI 10.2217/nnm.12.60
   Liu RQ, 2012, J MATER CHEM, V22, P14160, DOI 10.1039/c2jm32541
   Liu XF, 2018, NEW J CHEM, V42, P17671, DOI 10.1039/c8nj03038c
   Liu XF, 2017, ACS APPL MATER INTER, V9, P14677, DOI 10.1021/acsami.7b02072
   Liu XT, 2019, ENVIRON SCI TECHNOL, V53, P8631, DOI 10.1021/acs.est.8b03451
   Luo XL, 2011, BIOMATERIALS, V32, P5551, DOI 10.1016/j.biomaterials.2011.04.051
   Nectow AR, 2012, TISSUE ENG PART B-RE, V18, P40, DOI 10.1089/ten.teb.2011.0240
   Niu YM, 2018, J BIOMED MATER RES A, V106, P2973, DOI 10.1002/jbm.a.36486
   Noh M, 2017, RSC ADV, V7, P20779, DOI 10.1039/c7ra02410j
   OBrien FJ, 2011, MATER TODAY, V14, P88, DOI 10.1016/S1369-7021(11)70058-X
   Oyen ML, 2014, INT MATER REV, V59, P44, DOI 10.1179/1743280413Y.0000000022
   Quan Q, 2019, BIOMATERIALS, V207, P49, DOI 10.1016/j.biomaterials.2019.03.040
   Ray WZ, 2010, EXP NEUROL, V223, P77, DOI 10.1016/j.expneurol.2009.03.031
   Ruiter GCW, 2009, NEUROSURG FOCUS, V26, P0, DOI 10.3171/FOC.2009.26.2.E5
   Sarker M, 2018, BIOTECHNOL J, V13, P0, DOI 10.1002/biot.201700635
   Sherman DL, 2005, NAT REV NEUROSCI, V6, P683, DOI 10.1038/nrn1743
   Shin J, 2017, BIOMACROMOLECULES, V18, P3060, DOI 10.1021/acs.biomac.7b00568
   Shin SR, 2016, SMALL, V12, P3677, DOI 10.1002/smll.201600178
   Singh D, 2018, ACTA BIOMATER, V78, P48, DOI 10.1016/j.actbio.2018.07.055
   Stankovich S, 2007, CARBON, V45, P1558, DOI 10.1016/j.carbon.2007.02.034
   Sui ZY, 2011, CARBON, V49, P4314, DOI 10.1016/j.carbon.2011.06.006
   SUNDERLAND S, 1951, BRAIN, V74, P491, DOI 10.1093/brain/74.4.491
   Svennigsen AF, 2013, BRAIN SCI, V3, P1182, DOI 10.3390/brainsci3031182
   Wang J, 2019, ACTA BIOMATER, V84, P98, DOI 10.1016/j.actbio.2018.11.032
   Wang K, 2011, NANOSCALE RES LETT, V6, P0, DOI 10.1007/s11671-010-9751-6
   Xie JW, 2014, ACS APPL MATER INTER, V6, P9472, DOI 10.1021/am5018557
   Xu HX, 2014, BIOMATERIALS, V35, P225, DOI 10.1016/j.biomaterials.2013.10.002
   Yang YM, 2009, POLYM DEGRAD STABIL, V94, P2213, DOI 10.1016/j.polymdegradstab.2009.09.002
   Ye H, 2015, J NEUROENG REHABIL, V12, P0, DOI 10.1186/s12984-015-0061-1
   Zhang C, 2019, CARBON, V148, P16, DOI 10.1016/j.carbon.2019.03.042
   Zhang XY, 2011, CARBON, V49, P986, DOI 10.1016/j.carbon.2010.11.005
   Zhu YQ, 2019, J CELL PHYSIOL, V234, P7569, DOI 10.1002/jcp.27518
NR 62
TC 192
Z9 195
U1 33
U2 527
PU WILEY-V C H VERLAG GMBH
PI WEINHEIM
PA POSTFACH 101161, 69451 WEINHEIM, GERMANY
SN 1616-301X
EI 1616-3028
J9 ADV FUNCT MATER
JI Adv. Funct. Mater.
PD SEP 15
PY 2020
VL 30
IS 39
BP 
EP 
DI 10.1002/adfm.202003759
EA AUG 2020
PG 14
WC Chemistry, Multidisciplinary; Chemistry, Physical; Nanoscience & Nanotechnology; Materials Science, Multidisciplinary; Physics, Applied; Physics, Condensed Matter
SC Chemistry; Science & Technology - Other Topics; Materials Science; Physics
GA NY4TJ
UT WOS:000559387700001
DA 2025-07-17
ER

PT J
AU Dietzmeyer, N
   Huang, Z
   Schüning, T
   Rochkind, S
   Almog, M
   Nevo, Z
   Lieke, T
   Kankowski, S
   Haastert-Talini, K
AF Dietzmeyer, Nina
   Huang, Zhong
   Schuening, Tobias
   Rochkind, Shimon
   Almog, Mara
   Nevo, Zvi
   Lieke, Thorsten
   Kankowski, Svenja
   Haastert-Talini, Kirsten
TI In Vivo and In Vitro Evaluation of a Novel Hyaluronic Acid-Laminin Hydrogel as Luminal Filler and Carrier System for Genetically Engineered Schwann Cells in Critical Gap Length Tubular Peripheral Nerve Graft in Rats
SO CELL TRANSPLANTATION
LA English
DT Article
DE cellular drug delivery system; Schwann cells; sciatic nerve regeneration; fibroblast growth factor 2; chitosan
ID semipermeable guidance channels; fibroblast-growth-factor; stem-cells; regeneration; guides; injury; repair; conduits; transplantation; motoneurons
AB In the current study we investigated the suitability of a novel hyaluronic acid-laminin hydrogel (HAL) as luminal filler and carrier system for co-transplanted cells within a composite chitosan-based nerve graft (CNG) in a rat critical nerve defect model. The HAL was meant to improve the performance of our artificial nerve guides by giving additional structural and molecular support to regrowing axons. We filled hollow CNGs or two-chambered nerve guides with an inserted longitudinal chitosan film (CNG[F]s), with cell-free HAL or cell-free HA or additionally suspended either naive Schwann cells (SCs) or fibroblast growth factor 2-overexpressing Schwann cells (FGF2-SCs) within the gels. We subjected female Lewis rats to immediate 15 mm sciatic nerve gap reconstruction and comprehensively compared axonal and functional regeneration parameters with the gold standard autologous nerve graft (ANG) repair. Motor recovery was surveyed by means of electrodiagnostic measurements at 60, 90, and 120 days post-reconstruction. Upon explantation after 120 days, lower limb target muscles were harvested for calculation of muscle-weight ratios. Semi-thin cross-sections of nerve segments distal to the grafts were evaluated histomorphometrically. After 120 days of recovery, only ANG treatment led to full motor recovery. Surprisingly, regeneration outcomes revealed no regeneration-supportive effect of HAL alone and even an impairment of peripheral nerve regeneration when combined with SCs and FGF2-SCs. Furthermore, complementary in vitro studies, conducted to elucidate the reason for this unexpected negative result, revealed that SCs and FGF2-SCs suspended within the hydrogel relatively downregulated gene expression of regeneration-supporting neurotrophic factors. In conclusion, cell-free HAL in its current formulation did not qualify for optimizing regeneration outcome through CNG[F]s. In addition, we demonstrate that our HAL, when used as a carrier system for co-transplanted SCs, changed their gene expression profile and deteriorated the pro-regenerative milieu within the nerve guides.
C1 [Dietzmeyer, Nina; Huang, Zhong; Schuening, Tobias; Kankowski, Svenja; Haastert-Talini, Kirsten] Hannover Med Sch, Inst Neuroanat & Cell Biol, Hannover, Germany.
   [Dietzmeyer, Nina; Huang, Zhong; Schuening, Tobias; Haastert-Talini, Kirsten] Ctr Syst Neurosci, Hannover, Germany.
   [Rochkind, Shimon; Almog, Mara] Tel Aviv Univ, Res Ctr Nerve Reconstruct, Tel Aviv Sourasky Med Ctr, Dept Neurosurg, Tel Aviv, Israel.
   [Nevo, Zvi] Tel Aviv Univ, Sackler Sch Med, Dept Human Mol Genet & Biochem, Tel Aviv, Israel.
   [Lieke, Thorsten] Hannover Med Sch, Dept Gen Visceral & Transplantat Surg, Transplantat Surg, Hannover, Germany.
C3 Hannover Medical School; Tel Aviv University; Sackler Faculty of Medicine; Tel Aviv Sourasky Medical Center; Tel Aviv University; Sackler Faculty of Medicine; Hannover Medical School
RP Haastert-Talini, K (corresponding author), Hannover Med Sch, Carl Neuberg Str 1, D-30625 Hannover, Germany.
EM Haastert-talini.Kirsten@mh-hannover.de
CR AEBISCHER P, 1989, J NEUROSCI, V9, P3590
   Allodi I, 2014, GLIA, V62, P1736, DOI 10.1002/glia.22712
   Ansselin AD, 1997, NEUROPATH APPL NEURO, V23, P387, DOI 10.1111/j.1365-2990.1997.tb01313.x
   Asplund M, 2009, NEUROEPIDEMIOLOGY, V32, P217, DOI 10.1159/000197900
   Bell JHA, 2012, TISSUE ENG PART B-RE, V18, P116, DOI 10.1089/ten.TEB.2011.0498
   Cuddon PA, 2002, VET CLIN N AM-SMALL, V32, P31, DOI 10.1016/S0195-5616(03)00079-2
   Dalamagkas K, 2016, MAT SCI ENG C-MATER, V65, P425, DOI 10.1016/j.msec.2016.04.048
   Daly W, 2012, J R SOC INTERFACE, V9, P202, DOI 10.1098/rsif.2011.0438
   Deumens R, 2010, PROG NEUROBIOL, V92, P245, DOI 10.1016/j.pneurobio.2010.10.002
   Dietzmeyer N, 2020, NEURAL REGEN RES, V15, P1421, DOI 10.4103/1673-5374.271668
   Dietzmeyer N, 2019, FRONT CELL NEUROSCI, V13, P0, DOI 10.3389/fncel.2019.00149
   Du JR, 2017, ACTA BIOMATER, V55, P296, DOI 10.1016/j.actbio.2017.04.010
   Eriksson M, 2011, J PLAST SURG HAND SU, V45, P28, DOI 10.3109/2000656X.2010.542654
   Evans GRD, 2002, BIOMATERIALS, V23, P841, DOI 10.1016/S0142-9612(01)00190-9
   EVANS PJ, 1995, MUSCLE NERVE, V18, P1128, DOI 10.1002/mus.880181009
   Fairbairn NG, 2015, WORLD J STEM CELLS, V7, P11, DOI 10.4252/wjsc.v7.i1.11
   Gaudet AD, 2011, J NEUROINFLAMM, V8, P0, DOI 10.1186/1742-2094-8-110
   Georgiou M, 2013, BIOMATERIALS, V34, P7335, DOI 10.1016/j.biomaterials.2013.06.025
   Geuna S, 2000, ANN ANAT, V182, P23, DOI 10.1016/S0940-9602(00)80117-X
   Gonzalez-Perez F, 2015, MICROSURG, V35, P300, DOI 10.1002/micr.22362
   Gonzalez-Perez F, 2018, J NEUROSURG-SPINE, V28, P109, DOI 10.3171/2017.5.SPINE161100
   Gonzalez-Perez F, 2013, INT REV NEUROBIOL, V108, P257, DOI 10.1016/B978-0-12-410499-0.00010-1
   Grinsell D, 2014, BIOMED RES INT, V2014, P0, DOI 10.1155/2014/698256
   Grothe C, 2001, ANAT EMBRYOL, V204, P171, DOI 10.1007/s004290100205
   Grothe C, 2007, BRAIN RES REV, V54, P80, DOI 10.1016/j.brainresrev.2006.12.001
   Grothe C, 2006, BRAIN RES REV, V51, P293, DOI 10.1016/j.brainresrev.2005.12.001
   GUENARD V, 1992, J NEUROSCI, V12, P3310
   Haastert K, 2006, J NEUROSURG, V104, P778, DOI 10.3171/jns.2006.104.5.778
   Haastert K, 2006, NEUROBIOL DIS, V21, P138, DOI 10.1016/j.nbd.2005.06.020
   Haastert K, 2005, J NEUROSCI METH, V142, P275, DOI 10.1016/j.jneumeth.2004.09.003
   Haastert-Talini K, 2013, BIOMATERIALS, V34, P9886, DOI 10.1016/j.biomaterials.2013.08.074
   Haastert-Talini K, 2010, TISSUE ENG PT A, V16, P3085, DOI 10.1089/ten.tea.2010.0180
   Hadlock T, 2000, TISSUE ENG, V6, P119, DOI 10.1089/107632700320748
   Hsu RS, 2019, ADV SCI, V6, P0, DOI 10.1002/advs.201900520
   Jessen KR, 2016, J PHYSIOL-LONDON, V594, P3521, DOI 10.1113/JP270874
   Jessen KR, 2015, CSH PERSPECT BIOL, V7, P0, DOI 10.1101/cshperspect.a020487
   Jungnickel J, 2006, J NEUROBIOL, V66, P940, DOI 10.1002/neu.20265
   Kehoe S, 2012, INJURY, V43, P553, DOI 10.1016/j.injury.2010.12.030
   Kornfeld T, 2019, WIEN MED WOCHENSCHR, V169, P240, DOI 10.1007/s10354-018-0675-6
   Korte N, 2011, MUSCLE NERVE, V44, P63, DOI 10.1002/mus.22023
   Lackington WA, 2017, ACS BIOMATER SCI ENG, V3, P1221, DOI 10.1021/acsbiomaterials.6b00500
   Li RX, 2018, MOL MED REP, V17, P4360, DOI 10.3892/mmr.2018.8388
   MADISON RD, 1987, EXP NEUROL, V95, P378, DOI 10.1016/0014-4886(87)90146-4
   Mason MRJ, 2011, CURR GENE THER, V11, P75
   Meyer C, 2016, CELL TRANSPLANT, V25, P159, DOI 10.3727/096368915X688010
   Meyer C, 2016, BIOMATERIALS, V76, P33, DOI 10.1016/j.biomaterials.2015.10.040
   Mosahebi A, 2002, EXP NEUROL, V173, P213, DOI 10.1006/exnr.2001.7846
   NAVARRO X, 1994, RESTOR NEUROL NEUROS, V6, P151, DOI 10.3233/RNN-1994-6209
   Navarro X, 2016, EUR J NEUROSCI, V43, P271, DOI 10.1111/ejn.13033
   Noble J, 1998, J TRAUMA, V45, P116, DOI 10.1097/00005373-199807000-00025
   PENKERT G, 1988, JOURNAL OF RECONSTRUCTIVE MICROSURGERY, V4, P319, DOI 10.1055/s-2007-1006938
   Ratzka A, 2012, CELL TRANSPLANT, V21, P749, DOI 10.3727/096368911X586774
   Ratzka A, 2011, PLOS ONE, V6, P0, DOI 10.1371/journal.pone.0023564
   Rochkind S, 2014, BIOMED RES INT, V2014, P0, DOI 10.1155/2014/327578
   Rodríguez FJ, 2000, EXP NEUROL, V161, P571, DOI 10.1006/exnr.1999.7315
   Rumpel R, 2013, NEUROBIOL DIS, V59, P230, DOI 10.1016/j.nbd.2013.07.016
   SCHMALBRUCH H, 1986, ANAT RECORD, V215, P71, DOI 10.1002/ar.1092150111
   Shapira Y, 2016, MICROSURG, V36, P664, DOI 10.1002/micr.22418
   Stenberg L, 2017, BMC NEUROSCI, V18, P0, DOI 10.1186/s12868-017-0374-z
   Stöbel M, 2018, ANAT REC, V301, P1697, DOI 10.1002/ar.23847
   Stössel M, 2018, BIOMED RES INT, V2018, P0, DOI 10.1155/2018/6982738
   Stössel M, 2017, BRAIN BEHAV, V7, P0, DOI 10.1002/brb3.813
   SWETT JE, 1986, EXP NEUROL, V93, P227, DOI 10.1016/0014-4886(86)90161-5
   Verdú E, 2002, RESTOR NEUROL NEUROS, V20, P169
   Wang KK, 1998, MICROSURG, V18, P270, DOI 10.1002/(SICI)1098-2752(1998)18:4<270::AID-MICR11>3.0.CO;2-V
NR 65
TC 9
Z9 9
U1 1
U2 13
PU SAGE PUBLICATIONS INC
PI THOUSAND OAKS
PA 2455 TELLER RD, THOUSAND OAKS, CA 91320 USA
SN 0963-6897
EI 1555-3892
J9 CELL TRANSPLANT
JI Cell Transplant.
PD JAN-DEC 15
PY 2020
VL 29
IS 
BP 
EP 
DI 10.1177/0963689720910095
PG 20
WC Cell & Tissue Engineering; Medicine, Research & Experimental; Transplantation
SC Cell Biology; Research & Experimental Medicine; Transplantation
GA NU2ER
UT WOS:000573455300024
PM 32174148
DA 2025-07-17
ER

PT J
AU Nawrotek, K
   Tylman, M
   Adamus-Wlodarczyk, A
   Rudnicka, K
   Gatkowska, J
   Wieczorek, M
   Wach, R
AF Nawrotek, Katarzyna
   Tylman, Michal
   Adamus-Wlodarczyk, Agnieszka
   Rudnicka, Karolina
   Gatkowska, Justyna
   Wieczorek, Marek
   Wach, Radoslaw
TI Influence of chitosan average molecular weight on degradation and stability of electrodeposited conduits
SO CARBOHYDRATE POLYMERS
LA English
DT Article
DE Chitosan; Hydrogel; Electrodeposition; Degradation; Conduit; Peripheral nerve regeneration
ID biocompatibility; membranes; delivery; behavior; ftir; ir
AB Tubular chitosan-based hydrogels, obtained in an electrodeposition process, are subject of degradation and stability studies. The implants are prepared from polymer with different average molecular weight. This approach allows fabricating structures that vary in mass and wall thickness. The obtained implants are incubated in phosphate buffered solution (pH 7.4) with or without lysozyme up to 56 days at 37 degrees C. Subsequently, chemical, physical as well as mechanical properties of implants are evaluated. Although the initial physicomechanical properties are different, they change upon incubation and remain similar over its period. Finally, in vitro bio-compatibility of implants is proven after assessing their action towards mHippoE-18 embryonic hippocampal cells and THP1-XBlue (TM) monocytes. Since dimensions of nerves and the gap length differ across the body and injury, respectively, the possibility to control properties of chitosan applied gives a tool to prepare implants with wall thickness adjusted to the specific peripheral nerve injury case.
C1 [Nawrotek, Katarzyna; Tylman, Michal] Lodz Univ Technol, Fac Proc & Environm Engn, Dept Proc Thermodynam, Wolczanska 213 St, PL-90924 Lodz, Poland.
   [Adamus-Wlodarczyk, Agnieszka; Wach, Radoslaw] Lodz Univ Technol, Fac Chem, Inst Appl Radiat Chem, Wroblewskiego 15 St, PL-93590 Lodz, Poland.
   [Rudnicka, Karolina] Univ Lodz, Fac Biol & Environm Protect, Dept Immunol & Infect Biol, Banacha 12-16 St, PL-90237 Lodz, Poland.
   [Gatkowska, Justyna] Univ Lodz, Fac Biol & Environm Protect, Dept Immunoparasitol, Banacha 12-16 St, PL-90237 Lodz, Poland.
   [Wieczorek, Marek] Univ Lodz, Fac Biol & Environm Protect, Dept Neurobiol, Pomorska 141-143 St, PL-90236 Lodz, Poland.
C3 Lodz University of Technology; Lodz University of Technology; University of Lodz; University of Lodz; University of Lodz
RP Nawrotek, K (corresponding author), Lodz Univ Technol, Fac Proc & Environm Engn, Dept Proc Thermodynam, Wolczanska 213 St, PL-90924 Lodz, Poland.
EM katarzyna.nawrotek@p.lodz.pl
FU National Science Centre, Poland [2017/26/D/ST8/00196]
CR BASTIDE J, 1988, MACROMOLECULES, V21, P2647, DOI 10.1021/ma00186a058
   Berthiaume F, 2011, ANNU REV CHEM BIOMOL, V2, P403, DOI 10.1146/annurev-chembioeng-061010-114257
   Boccaccini AR, 2010, J R SOC INTERFACE, V7, PS581, DOI 10.1098/rsif.2010.0156.focus
   Bonferoni MC, 2006, AAPS PHARMSCITECH, V7, P0
   Cheng Y, 2010, SOFT MATTER, V6, P3177, DOI 10.1039/c0sm00124d
   Cheung RCF, 2015, MAR DRUGS, V13, P5156, DOI 10.3390/md13085156
   Costa-Pinto AR, 2014, J BIOACT COMPAT POL, V29, P137, DOI 10.1177/0883911514521919
   Czechowska-Biskup R, 2018, PROG CHEM APPL CHITI, V23, P45
   DANIELS AU, 1990, J APPL BIOMATER, V1, P57, DOI 10.1002/jab.770010109
   Darder M, 2005, APPL CLAY SCI, V28, P199, DOI 10.1016/j.clay.2004.02.009
   El-Sayed EM, 2009, J COMPUT THEOR NANOS, V6, P1663, DOI 10.1166/jctn.2009.1228
   Fong D, 2018, FUTUR SCI OA, V4, P0, DOI 10.4155/fsoa-2017-0064
   Freier T, 2005, BIOMATERIALS, V26, P5872, DOI 10.1016/j.biomaterials.2005.02.033
   Freier T, 2005, BIOMATERIALS, V26, P4624, DOI 10.1016/j.biomaterials.2004.11.040
   Haxaire K, 2003, BIOPOLYMERS, V72, P10, DOI 10.1002/bip.10245
   Hurler J, 2012, J FUNCT BIOMATER, V3, P37, DOI 10.3390/jfb3010037
   Kaczmarek H, 2010, CARBOHYD RES, V345, P941, DOI 10.1016/j.carres.2010.02.024
   Lamarque G, 2005, BIOMACROMOLECULES, V6, P131, DOI 10.1021/bm0496357
   Lewandowska K, 2017, PROG CHEM APPL CHITI, V22, P125, DOI 10.15259/PCACD.22.12
   Liu CY, 2017, ACS SUSTAIN CHEM ENG, V5, P4690, DOI 10.1021/acssuschemeng.7b00050
   Matsuda A, 2005, BIOMATERIALS, V26, P2273, DOI 10.1016/j.biomaterials.2004.07.032
   Nawrotek K, 2016, J BIOMED MATER RES A, V104, P2701, DOI 10.1002/jbm.a.35812
   Nawrotek K, 2016, CARBOHYD POLYM, V152, P119, DOI 10.1016/j.carbpol.2016.07.002
   Nawrotek K, 2016, J MECH BEHAV BIOMED, V60, P256, DOI 10.1016/j.jmbbm.2016.02.012
   Paluszkiewicz C, 2011, SPECTROCHIM ACTA A, V79, P784, DOI 10.1016/j.saa.2010.08.053
   Park J, 2007, BIOMATERIALS, V0, P0
   Pawlak A, 2003, THERMOCHIM ACTA, V396, P153, DOI 10.1016/S0040-6031(02)00523-3
   PELUSO G, 1994, BIOMATERIALS, V15, P1215, DOI 10.1016/0142-9612(94)90272-0
   PORSTMANN B, 1989, CLIN BIOCHEM, V22, P349, DOI 10.1016/S0009-9120(89)80031-1
   Qasim SB, 2015, ACTA BIOMATER, V23, P317, DOI 10.1016/j.actbio.2015.05.001
   Qun G, 2006, CARBOHYD POLYM, V64, P29, DOI 10.1016/j.carbpol.2005.10.026
   Rehman I, 1997, J MATER SCI-MATER M, V8, P1, DOI 10.1023/A:1018570213546
   Rickett TA, 2011, BIOMACROMOLECULES, V12, P57, DOI 10.1021/bm101004r
   Rodríguez-Vázquez M, 2015, BIOMED RES INT-UK, V2015, P0, DOI 10.1155/2015/821279
   Sahariah P, 2017, BIOMACROMOLECULES, V18, P3846, DOI 10.1021/acs.biomac.7b01058
   Stoll G, 1999, BRAIN PATHOL, V9, P313
   Stuart BH, 2004, INFRARED SPECTROSCOP, V0, PP82, DOI 10.1002/0470011149.ch7
   Su F, 2018, J BIOMAT SCI-POLYM E, V29, P1515, DOI 10.1080/09205063.2017.1412244
   Szatkowski T, 2015, PHYSICOCHEM PROBL MI, V51, P575, DOI 10.5277/ppmp150217
   Szymanska E, 2015, MAR DRUGS, V13, P1819, DOI 10.3390/md13041819
   Vanderschuren M, 2017, TRANSP SOC, V0, P1
   Yang YY, 2018, ADV MATER, V30, P0, DOI 10.1002/adma.201707071
   Yuan Q, 2010, ACTA BIOMATER, V6, P1140, DOI 10.1016/j.actbio.2009.08.027
   Yuan Y, 2004, BIOMATERIALS, V25, P4273, DOI 10.1016/j.biomaterials.2003.11.029
   Zhao P, 2018, FRONT MECH ENG-PRC, V13, P107, DOI 10.1007/s11465-018-0496-8
NR 45
TC 18
Z9 18
U1 0
U2 46
PU ELSEVIER SCI LTD
PI OXFORD
PA THE BOULEVARD, LANGFORD LANE, KIDLINGTON, OXFORD OX5 1GB, OXON, ENGLAND
SN 0144-8617
EI 1879-1344
J9 CARBOHYD POLYM
JI Carbohydr. Polym.
PD SEP 15
PY 2020
VL 244
IS 
BP 
EP 
DI 10.1016/j.carbpol.2020.116484
PG 10
WC Chemistry, Applied; Chemistry, Organic; Polymer Science
SC Chemistry; Polymer Science
GA LZ3GL
UT WOS:000541115700017
PM 32536389
DA 2025-07-17
ER

PT J
AU Gong, H
   Fei, HS
   Xu, QF
   Gou, ML
   Chen, HH
AF Gong, Hui
   Fei, Haosheng
   Xu, Qifan
   Gou, Maling
   Chen, Harry H.
TI 3D-engineered GelMA conduit filled with ECM promotes regeneration of peripheral nerve
SO JOURNAL OF BIOMEDICAL MATERIALS RESEARCH PART A
LA English
DT Article
DE 3D bioprint; chemical cross-link; ECM; GelMA; nerve repair
ID in-vivo evaluation; guide; collagen; grafts; repair; cells
AB Autologous transplantation remains the golden standard for peripheral nerve repair. However, many drawbacks, such as the risk of reoperation or nerve injury remain associated with this method. To date, commercially available artificial nerve conduits comprise hollow tubes. By providing physical guiding and biological cues, tissue engineered conduits are promising for bridging peripheral nerve defects. The present study focuses on the preparation of artificial composite nerve conduits by 3D bio-printing. 3D-printed molds with a tubular cavity were filled with an Engelbreth-Holm-Swarm (EHS) Hydrogel mimicking the extracellular matrix (ECM) basement membrane. Chemically cross-linked gelatin methacryloyl (GelMA) was used to form the conduit backbone, while EHS Hydrogels improved nerve fiber growth while shortening repair time. Statistical significant difference had been found between the blank conduit and the composite conduit group on compound muscle action potential after 4 months. On the other hand, results between the composite conduit group and the autograft group were of no statistical differences. All results above showed that the composite conduit filled with EHS Hydrogel can promote the repair of peripheral nerve and may become a promising way to treat peripheral nerve defects.
C1 [Gong, Hui; Fei, Haosheng; Xu, Qifan; Chen, Harry H.] StemEasy Biotech, Jiangyin, Jiangsu, Peoples R China.
   [Gou, Maling; Chen, Harry H.] Sichuan Univ, West China Hosp, Canc Ctr, Dept Biotherapy, Chengdu, Sichuan, Peoples R China.
C3 Sichuan University
RP Chen, HH (corresponding author), StemEasy Biotech, Jiangyin, Jiangsu, Peoples R China.; Gou, ML (corresponding author), Sichuan Univ, West China Hosp, Canc Ctr, Dept Biotherapy, Chengdu, Sichuan, Peoples R China.
EM goumaling@scu.edu.cn; huimin.chen@stemeasy.com
FU Key Science and Technology Development Plan of Jiangyin [JYKJ3382]; Jiangsu Provincial Key Research and Development Program [BE2016010-2]
CR ARCHIBALD SJ, 1995, J NEUROSCI, V15, P4109
   Bryan DJ, 2012, PROTEOME SCI, V10, P0, DOI 10.1186/1477-5956-10-9
   Chang JY, 2007, MACROMOL BIOSCI, V7, P500, DOI 10.1002/mabi.200600257
   Chen MH, 2006, J BIOMED MATER RES B, V77B, P89, DOI 10.1002/jbm.b.30402
   Chen SL, 2015, NEURAL REGEN RES, V10, P1777, DOI 10.4103/1673-5374.170301
   Chen YC, 2012, ADV FUNCT MATER, V22, P2027, DOI 10.1002/adfm.201101662
   Chen YS, 2005, BIOMATERIALS, V26, P3911, DOI 10.1016/j.biomaterials.2004.09.060
   Chomiak T, 2009, PLOS ONE, V4, P0, DOI 10.1371/journal.pone.0007754
   Hu Y, 2016, SCI REP-UK, V6, P0, DOI 10.1038/srep32184
   Jiao HS, 2009, BIOMATERIALS, V30, P5004, DOI 10.1016/j.biomaterials.2009.05.059
   Johnson BN, 2015, ADV FUNCT MATER, V25, P6205, DOI 10.1002/adfm.201501760
   Kappos EA, 2015, STEM CELLS DEV, V24, P2127, DOI 10.1089/scd.2014.0424
   Kingham PJ, 2014, STEM CELLS DEV, V23, P741, DOI 10.1089/scd.2013.0396
   Kobayashi E, 2018, ACTA CIR BRAS, V33, P862, DOI 10.1590/s0102-865020180090000015
   Labrador RO, 1998, EXP NEUROL, V149, P243, DOI 10.1006/exnr.1997.6650
   Li BB, 2015, BIOMATERIALS, V55, P44, DOI 10.1016/j.biomaterials.2015.03.028
   Lin T, 2018, ACTA BIOMATER, V73, P326, DOI 10.1016/j.actbio.2018.04.001
   Lu MC, 2007, J BIOMAT SCI-POLYM E, V18, P843, DOI 10.1163/156856207781367747
   Matsumoto K, 2000, BRAIN RES, V868, P315, DOI 10.1016/S0006-8993(00)02207-1
   Nakayama K, 2007, ARTIF ORGANS, V31, P500, DOI 10.1111/j.1525-1594.2007.00418.x
   Oh SH, 2008, BIOMATERIALS, V29, P1601, DOI 10.1016/j.biomaterials.2007.11.036
   Sakuma M, 2016, EUR J NEUROSCI, V43, P451, DOI 10.1111/ejn.13059
   Senapati S, 2018, SIGNAL TRANSDUCT TAR, V3, P0, DOI 10.1038/s41392-017-0004-3
   Turner NJ, 2018, J BIOMED MATER RES B, V106, P1698, DOI 10.1002/jbm.b.33975
   Wang GW, 2017, BIOMATERIALS, V131, P145, DOI 10.1016/j.biomaterials.2017.03.038
   WANG GY, 1992, BRAIN RES, V583, P216, DOI 10.1016/S0006-8993(10)80027-7
   Wang XD, 2005, BRAIN, V128, P1897, DOI 10.1093/brain/awh517
   Wang YH, 2018, MATERIALS, V11, P0, DOI 10.3390/ma11081345
   Wu RB, 2016, NEUROL RES, V38, P461, DOI 10.1080/01616412.2016.1181346
   Wu Y, 2019, BIOSCIENCE REP, V18, P39, DOI 10.1042/BSR20181748
   Xia HT, 2018, ACS APPL MATER INTER, V10, P31704, DOI 10.1021/acsami.8b10926
   Yang JZ, 2003, CELL BIOL INT, V27, P543, DOI 10.1016/S1065-6995(03)00079-9
   Yang Y, 2007, BIOMATERIALS, V28, P5526, DOI 10.1016/j.biomaterials.2007.09.001
   Yurie H, 2017, PLOS ONE, V13, P12
   Zhao X, 2016, ADV HEALTHC MATER, V5, P108, DOI 10.1002/adhm.201500005
   Zhou MM, 2017, INT J BIOPRINTING, V3, P130, DOI 10.18063/IJB.2017.02.003
NR 36
TC 32
Z9 37
U1 3
U2 154
PU WILEY
PI HOBOKEN
PA 111 RIVER ST, HOBOKEN 07030-5774, NJ USA
SN 1549-3296
EI 1552-4965
J9 J BIOMED MATER RES A
JI J. Biomed. Mater. Res. Part A
PD MAR 15
PY 2020
VL 108
IS 3
BP 805
EP 813
DI 10.1002/jbm.a.36859
EA DEC 2019
PG 9
WC Engineering, Biomedical; Materials Science, Biomaterials
SC Engineering; Materials Science
GA KC9GV
UT WOS:000502706200001
PM 31808270
DA 2025-07-17
ER

PT J
AU Chen, M
   Li, C
   Nie, FJ
   Liu, XY
   Pipinos, II
   Li, XW
AF Chen, Meng
   Li, Cui
   Nie, Fujiao
   Liu, Xiaoyan
   Pipinos, Iraklis I.
   Li, Xiaowei
TI Synthesis and characterization of a hyaluronic acid-based hydrogel with antioxidative and thermosensitive properties
SO RSC ADVANCES
LA English
DT Article
ID peripheral artery-disease; skeletal-muscle characteristics; double-network hydrogels; mitochondrial dysfunction; oxidative damage; nerve function; cell delivery; gastrocnemius; perfusion; biomaterials
AB Peripheral arterial disease (PAD) is initiated by progressive atherosclerotic blockages of the arteries supplying the lower extremities. The most common presentation of PAD is claudication (leg pain and severe walking limitation), with many patients progressing to limb threatening ischemia and amputation. Biomaterial approaches are just beginning to be explored in the therapy of PAD with different materials now being evaluated for the delivery of cells or growth factors in animal models of PAD. A biomaterial matrix optimized for minimally invasive injection in the ischemic leg muscles of patients with PAD is urgently needed. There are several important requirements for optimal delivery, retention, and performance of a biomaterial matrix in the mechanically, histologically, and biochemically dynamic intramuscular environment of the PAD leg. Ideally, the material should have mechanical properties matching those of the recipient muscle, undergo minimal swelling, and should introduce properties that can ameliorate the mechanisms operating in PAD like oxidative stress and damage. Here we have developed an injectable, antioxidative, and thermosensitive hydrogel system based on hyaluronic acid (HA). We first synthesized a unique crosslinker of disulfide-modified poloxamer F127 diacrylate. This crosslinker led to the creation of a thermosensitive HA hydrogel with minimal swelling and muscle-matching mechanical properties. We introduced unique disulfide groups into hydrogels which functioned as an effective reactive oxygen species scavenger, exhibited hydrogen peroxide (H2O2)-responsive degradation, and protected cells against H2O2-induced damage. Our antioxidative thermosensitive HA hydrogel system holds great potential for the treatment of the ischemic legs of patients with PAD.
C1 [Chen, Meng; Li, Cui; Nie, Fujiao; Liu, Xiaoyan; Li, Xiaowei] Univ Nebraska Med Ctr, Mary & Dick Holland Regenerat Med Program, Dept Neurol Sci, Omaha, NE 68198 USA.
   [Pipinos, Iraklis I.] Univ Nebraska Med Ctr, Dept Surg, Omaha, NE 68198 USA.
C3 University of Nebraska System; University of Nebraska Medical Center; University of Nebraska System; University of Nebraska Medical Center
RP Li, XW (corresponding author), Univ Nebraska Med Ctr, Mary & Dick Holland Regenerat Med Program, Dept Neurol Sci, Omaha, NE 68198 USA.
FU University of Nebraska Medical Center; American Heart Association Career Development Award [18CDA34110314]; Nebraska Stem Cell Research Project [NE LB606]; National Institute of General Medical Sciences [1U54GM115458]; UNMC Center for Heart and Vascular Research;  [R01AG062198]; American Heart Association (AHA) [18CDA34110314] Funding Source: American Heart Association (AHA)
CR Anderson EM, 2017, J VASC RES, V54, P288, DOI 10.1159/000479869
   Anderson JD, 2009, J AM COLL CARDIOL, V54, P628, DOI 10.1016/j.jacc.2009.01.080
   Becker RA, 2017, J SURG RES, V220, P79, DOI 10.1016/j.jss.2017.06.073
   Benjamin EJ, 2018, CIRCULATION, V137, PE67, DOI 10.1161/CIR.0000000000000558
   Brass EP, 2004, VASC MED, V9, P293, DOI 10.1191/1358863x04vm572ra
   Burgoyne JR, 2013, ANTIOXID REDOX SIGN, V18, P1042, DOI 10.1089/ars.2012.4817
   Christman KL, 2019, SCIENCE, V363, P340, DOI 10.1126/science.aar2955
   DeQuach JA, 2012, EUR CELLS MATER, V23, P400, DOI 10.22203/eCM.v023a31
   Dhillon J, 2019, J BIOMED MATER RES A, V107, P571, DOI 10.1002/jbm.a.36573
   Evans NS, 2011, VASC MED, V16, P3, DOI 10.1177/1358863X10395656
   Foster AA, 2018, BIOMATER SCI-UK, V6, P614, DOI 10.1039/c7bm00883j
   Fowkes FGR, 2013, LANCET, V382, P1329, DOI 10.1016/S0140-6736(13)61249-0
   Fujita Y, 2017, ADV DRUG DELIVER REV, V120, P25, DOI 10.1016/j.addr.2017.09.001
   Gardner AW, 2014, ANGIOLOGY, V65, P491, DOI 10.1177/0003319713489769
   Garg PK, 2011, J AM GERIATR SOC, V59, P1855, DOI 10.1111/j.1532-5415.2011.03600.x
   Gong JP, 2003, ADV MATER, V15, P1155, DOI 10.1002/adma.200304907
   Ha DM, 2016, J TRANSL MED, V14, P0, DOI 10.1186/s12967-016-0790-3
   Henderson KJ, 2010, MACROMOLECULES, V43, P6193, DOI 10.1021/ma100963m
   Hernandez H, 2019, ANN VASC SURG, V55, P112, DOI 10.1016/j.avsg.2018.06.017
   HYSLOP PA, 1995, BRAIN RES, V671, P181, DOI 10.1016/0006-8993(94)01291-O
   Iyer Sunil R, 2017, JACC BASIC TRANSL SCI, V2, P503, DOI 10.1016/j.jacbts.2017.07.012
   Jaiswal MK, 2016, ACS NANO, V10, P246, DOI 10.1021/acsnano.5b03918
   Koutakis P, 2018, PHYSIOL REP, V6, P0, DOI 10.14814/phy2.13650
   Koutakis P, 2015, J HISTOCHEM CYTOCHEM, V63, P256, DOI 10.1369/0022155415569348
   Koutakis P, 2014, REDOX BIOL, V2, P921, DOI 10.1016/j.redox.2014.07.002
   Lacy F, 2000, HYPERTENSION, V36, P878, DOI 10.1161/01.HYP.36.5.878
   Li XW, 2020, BIOMATERIALS, V245, P0, DOI 10.1016/j.biomaterials.2020.119978
   Li XW, 2019, SCI TRANSL MED, V11, P0, DOI 10.1126/scitranslmed.aau6210
   Li XW, 2016, BIOMATERIALS, V84, P157, DOI 10.1016/j.biomaterials.2016.01.037
   Li XW, 2014, J NEUROTRAUM, V31, P1431, DOI 10.1089/neu.2013.3215
   Li XW, 2013, FASEB J, V27, P1127, DOI 10.1096/fj.12-211151
   Li XW, 2012, ACTA BIOMATER, V8, P2087, DOI 10.1016/j.actbio.2012.02.008
   Li ZY, 2018, ACS APPL MATER INTER, V10, P25194, DOI 10.1021/acsami.8b08165
   Makris KI, 2007, VASCULAR, V15, P336, DOI 10.2310/6670.2007.00054
   McDermott MM, 2012, J AM COLL CARDIOL, V59, P1159, DOI 10.1016/j.jacc.2011.12.019
   McDermott MM, 2009, CIRCULATION, V120, P1048, DOI 10.1161/CIRCULATIONAHA.108.842328
   NEISES B, 1978, ANGEW CHEM INT EDIT, V17, P522, DOI 10.1002/anie.197805221
   Perin EC, 2017, CIRCULATION, V135, P1417, DOI 10.1161/CIRCULATIONAHA.116.025707
   Pipinos Iraklis I, 2007, VASC ENDOVASCULAR SURG, V41, P481, DOI 10.1177/1538574407311106
   Pipinos II, 2008, VASC ENDOVASC SURG, V42, P101, DOI 10.1177/1538574408315995
   Pipinos II, 2008, AM J PHYSIOL-REG I, V295, PR290, DOI 10.1152/ajpregu.90374.2008
   Pipinos II, 2006, FREE RADICAL BIO MED, V41, P262, DOI 10.1016/j.freeradbiomed.2006.04.003
   Rao N, 2017, ACS NANO, V11, P3851, DOI 10.1021/acsnano.7b00093
   Raval Z, 2013, CIRC RES, V112, P1288, DOI 10.1161/CIRCRESAHA.113.300565
   Rodell CB, 2016, ADV MATER, V28, P8419, DOI 10.1002/adma.201602268
   Santo Signorelli S, 2019, ANTIOXIDANTS-BASEL, V8, P0, DOI 10.3390/antiox8090367
   Schieber MN, 2017, J VASC SURG, V66, P178, DOI 10.1016/j.jvs.2017.01.051
   Simon P, 2003, EUR J CARDIO-THORAC, V23, P1002, DOI 10.1016/S1010-7940(03)00094-0
   Slevin M, 2002, J BIOL CHEM, V277, P41046, DOI 10.1074/jbc.M109443200
   Sun YN, 2014, ACS MACRO LETT, V3, P496, DOI 10.1021/mz500221j
   Thompson JR, 2015, ANN SURG, V261, P605, DOI 10.1097/SLA.0000000000000643
   Ungerleider Jessica L, 2016, JACC BASIC TRANSL SCI, V1, P32
   Ungerleider JL, 2014, STEM CELL TRANSL MED, V3, P1090, DOI 10.5966/sctm.2014-0049
   Wang W, 2019, ACS APPL MATER INTER, V11, P2880, DOI 10.1021/acsami.8b20158
   Weiss DJ, 2013, J TRANSL MED, V11, P0, DOI 10.1186/1479-5876-11-230
   Xu Q, 2018, ACS APPL MATER INTER, V10, P39494, DOI 10.1021/acsami.8b15006
   Xu QH, 2016, MACROMOL BIOSCI, V16, P635, DOI 10.1002/mabi.201500440
   Young SA, 2018, BIOMATERIALS, V159, P146, DOI 10.1016/j.biomaterials.2018.01.008
   Zhang JX, 2008, BIOMATERIALS, V29, P4521, DOI 10.1016/j.biomaterials.2008.08.008
NR 59
TC 6
Z9 6
U1 1
U2 37
PU ROYAL SOC CHEMISTRY
PI CAMBRIDGE
PA THOMAS GRAHAM HOUSE, SCIENCE PARK, MILTON RD, CAMBRIDGE CB4 0WF, CAMBS, ENGLAND
SN 
EI 2046-2069
J9 RSC ADV
JI RSC Adv.
PD SEP 16
PY 2020
VL 10
IS 56
BP 33851
EP 33860
DI 10.1039/d0ra07208g
PG 10
WC Chemistry, Multidisciplinary
SC Chemistry
GA NR7SM
UT WOS:000571760600021
PM 35519025
DA 2025-07-17
ER

PT J
AU Yang, SH
   Wang, C
   Zhu, JJ
   Lu, CF
   Li, HT
   Chen, FY
   Lu, JJ
   Zhang, Z
   Yan, XQ
   Zhao, H
   Sun, XD
   Zhao, LY
   Liang, J
   Wang, Y
   Peng, J
   Wang, XM
AF Yang, Shuhui
   Wang, Chong
   Zhu, Jinjin
   Lu, Changfeng
   Li, Haitao
   Chen, Fuyu
   Lu, Jiaju
   Zhang, Zhe
   Yan, Xiaoqing
   Zhao, He
   Sun, Xiaodan
   Zhao, Lingyun
   Liang, Jing
   Wang, Yu
   Peng, Jiang
   Wang, Xiumei
TI Self-assembling peptide hydrogels functionalized with LN- and BDNF- mimicking epitopes synergistically enhance peripheral nerve regeneration
SO THERANOSTICS
LA English
DT Article
DE peripheral nerve regeneration; self-assembling peptide; neurotrophic peptide; laminin; nanofiber hydrogel
ID schwann-cells; neurotrophic factor; nanofiber hydrogel; neurite outgrowth; stem-cells; growth; repair; scaffolds; injury; activation
AB The regenerative capacity of the peripheral nervous system is closely related to the role that Schwann cells (SCs) play in construction of the basement membrane containing multiple extracellular matrix proteins and secretion of neurotrophic factors, including laminin (LN) and brain-derived neurotrophic factor (BDNF). Here, we developed a self-assembling peptide (SAP) nanofiber hydrogel based on self-assembling backbone Ac-(RADA)(4)-NH2 (RAD) dual-functionalized with laminin-derived motif IKVAV (IKV) and a BDNF-mimetic peptide epitope RGIDKRHWNSQ (RGI) for peripheral nerve regeneration, with the hydrogel providing a three-dimensional (3D) microenvironment for SCs and neurites. Methods: Circular dichroism (CD), atomic force microscopy (AFM), and scanning electron microscopy (SEM) were used to characterize the secondary structures, microscopic structures, and morphologies of self-assembling nanofiber hydrogels. Then the SC adhesion, myelination and neurotrophin secretion were evaluated on the hydrogels. Finally, the SAP hydrogels were injected into hollow chitosan tubes to bridge a 10-mm-long sciatic nerve defect in rats, and in vivo gene expression at 1 week, axonal regeneration, target muscular re-innervation, and functional recovery at 12 weeks were assessed. Results: The bioactive peptide motifs were covalently linked to the C-terminal of the self-assembling peptide and the functionalized peptides could form well-defined nanofibrous hydrogels capable of providing a 3D microenvironment similar to native extracellular matrix. SCs displayed improved cell adhesion on hydrogels with both IKV and RGI, accompanied by increased cell spreading and elongation relative to other groups. RSCs cultured on hydrogels with IKV and RGI showed enhanced gene expression of NGF, BDNF, CNTF, PMP22 and NRP2, and decreased gene expression of NCAM compared with those cultured on other three groups after a 7-day incubation. Additionally, the secretion of NGF, BDNF, and CNTF of RSCs was significantly improved on dual-functionalized peptide hydrogels after 3 days. At 1 week after implantation, the expressions of neurotrophin and myelin-related genes in the nerve grafts in SAP and Autograft groups were higher than that in Hollow group, and the expression of S100 in groups containing both IKV and RGI was significantly higher than that in groups containing either IKV or RGI hydrogels, suggesting enhanced SC proliferation. The morphometric parameters of the regenerated nerves, their electrophysiological performance, the innervated muscle weight and remodeling of muscle fibers, and motor function showed that RAD/IKV/RGI and RAD/IKV-GG-RGI hydrogels could markedly improve axonal regeneration with enhanced re-myelination and motor functional recovery through the synergetic effect of IKV and RGI functional motifs. Conclusions: We found that the dual-functionalized SAP hydrogels promoted RSC adhesion, myelination, and neurotrophin secretion in vitro and successfully bridged a 10-mm gap representing a sciatic nerve defect in rats in vivo. The results demonstrated the synergistic effect of IKVAV and RGI on axonal regrowth and function recovery after peripheral nerve injury.
C1 [Yang, Shuhui; Lu, Jiaju; Zhang, Zhe; Yan, Xiaoqing; Zhao, He; Sun, Xiaodan; Zhao, Lingyun; Wang, Xiumei] Tsinghua Univ, Sch Mat Sci & Engn, State Key Lab New Ceram & Fine Proc, Key Lab Adv Mat,Minist Educ, Beijing 100084, Peoples R China.
   [Wang, Chong; Lu, Changfeng; Li, Haitao; Chen, Fuyu; Wang, Yu; Peng, Jiang] Chinese Peoples Liberat Army Gen Hosp, Inst Orthoped, Beijing 100853, Peoples R China.
   [Wang, Chong; Lu, Changfeng; Li, Haitao; Chen, Fuyu; Wang, Yu; Peng, Jiang] Nantong Univ, Coinnovat Ctr Neuroregenerat, Nantong 226007, Jiangsu, Peoples R China.
   [Zhu, Jinjin] Zhejiang Univ, Sir Run Run Shaw Hosp, Dept Orthopaed Surg, Sch Med, Hangzhou 310016, Peoples R China.
   [Zhu, Jinjin] Key Lab Musculoskeletal Syst Degenerat & Regenera, Hangzhou 310016, Peoples R China.
   [Lu, Changfeng] Peking Univ, Dept Orthopaed & Trauma, Peoples Hosp, Beijing 100191, Peoples R China.
   [Yan, Xiaoqing] Tsinghua Univ, Sch Clin Med, Beijing 100084, Peoples R China.
   [Liang, Jing] Tianjin Univ, Tianjin Hosp, Dept Pediat, 406 Jiefang Nan Rd, Tianjin 300211, Peoples R China.
C3 Tsinghua University; Chinese People's Liberation Army General Hospital; Nantong University; Zhejiang University; Peking University; Tsinghua University; Tianjin University
RP Wang, XM (corresponding author), Tsinghua Univ, Sch Mat Sci & Engn, State Key Lab New Ceram & Fine Proc, Key Lab Adv Mat,Minist Educ, Beijing 100084, Peoples R China.; Wang, Y; Peng, J (corresponding author), Chinese Peoples Liberat Army Gen Hosp, Inst Orthoped, Beijing 100853, Peoples R China.; Wang, Y; Peng, J (corresponding author), Nantong Univ, Coinnovat Ctr Neuroregenerat, Nantong 226007, Jiangsu, Peoples R China.
EM wangwangdian628@126.com; pengjiang301@126.com; wxm@mail.tsinghua.edu.cn
FU National Key R&D Program of China [2018YFB0704304]; Military Logistics Research Key Project [AWS17J005]; National Natural Science Foundation of China [31771056, 31771052, 31900968]
CR Unknown -, 2016, 2D MATER, V0, P0
   Asplund M, 2009, NEUROEPIDEMIOLOGY, V32, P217, DOI 10.1159/000197900
   Cao JN, 2013, BIOMATERIALS, V34, P1302, DOI 10.1016/j.biomaterials.2012.10.031
   Chomiak T, 2009, PLOS ONE, V4, P0, DOI 10.1371/journal.pone.0007754
   Croisier F, 2013, EUR POLYM J, V49, P780, DOI 10.1016/j.eurpolymj.2012.12.009
   De la Rosa MB, 2017, J BIOSCI BIOENG, V124, P572, DOI 10.1016/j.jbiosc.2017.05.014
   Dixon AR, 2018, BIOMATERIALS, V186, P44, DOI 10.1016/j.biomaterials.2018.09.010
   dos Santos BP, 2019, ACTA BIOMATER, V99, P154, DOI 10.1016/j.actbio.2019.08.028
   Du JR, 2017, ACTA BIOMATER, V55, P296, DOI 10.1016/j.actbio.2017.04.010
   Edelbrock AN, 2018, NANO LETT, V18, P6237, DOI 10.1021/acs.nanolett.8b02317
   Evans GRD, 2000, SEMIN SURG ONCOL, V19, P312, DOI 10.1002/1098-2388(200010/11)19:3<312::AID-SSU13>3.0.CO;2-M
   Fadia NB, 2020, SCI TRANSL MED, V12, P0, DOI 10.1126/scitranslmed.aav7753
   Fang XY, 2019, EXP NEUROL, V318, P258, DOI 10.1016/j.expneurol.2019.05.011
   Farole A, 2008, J ORAL MAXIL SURG, V66, P2058, DOI 10.1016/j.joms.2008.06.017
   Fernando RN, 2016, NAT COMMUN, V7, P0, DOI 10.1038/ncomms12186
   Fobian K, 2010, J NEUROSCI RES, V88, P1170, DOI 10.1002/jnr.22285
   Frick C, 2017, COLLOID SURFACE B, V149, P105, DOI 10.1016/j.colsurfb.2016.10.003
   Frostick SP, 1998, MICROSURG, V18, P397, DOI 10.1002/(SICI)1098-2752(1998)18:7<397::AID-MICR2>3.0.CO;2-F
   Gao XP, 2013, REV NEUROSCIENCE, V24, P443, DOI 10.1515/revneuro-2013-0022
   Gonzalez-Perez F, 2013, INT REV NEUROBIOL, V108, P257, DOI 10.1016/B978-0-12-410499-0.00010-1
   Gu XS, 2014, BIOMATERIALS, V35, P6143, DOI 10.1016/j.biomaterials.2014.04.064
   Gu Y, 2014, BIOMATERIALS, V35, P2253, DOI 10.1016/j.biomaterials.2013.11.087
   Gu Y, 2012, BIOMATERIALS, V33, P6672, DOI 10.1016/j.biomaterials.2012.06.006
   Haastert-Talini K, 2013, BIOMATERIALS, V34, P9886, DOI 10.1016/j.biomaterials.2013.08.074
   Haggerty AE, 2019, ACTA BIOMATER, V86, P185, DOI 10.1016/j.actbio.2019.01.024
   Han QQ, 2011, BIOMATERIALS, V32, P5077, DOI 10.1016/j.biomaterials.2011.03.072
   Hassannejad Z, 2019, INJURY, V50, P278, DOI 10.1016/j.injury.2018.12.027
   Holmes TC, 2000, P NATL ACAD SCI USA, V97, P6728, DOI 10.1073/pnas.97.12.6728
   Hong YS, 2003, BIOMACROMOLECULES, V4, P1433, DOI 10.1021/bm0341374
   Horii A, 2007, PLOS ONE, V2, P0, DOI 10.1371/journal.pone.0000190
   Hoyng SA, 2014, EXP NEUROL, V261, P578, DOI 10.1016/j.expneurol.2014.08.002
   Hsu MN, 2019, THERANOSTICS, V9, P6099, DOI 10.7150/thno.36790
   Huang LC, 2019, THERANOSTICS, V9, P7072, DOI 10.7150/thno.35803
   Jessen KR, 2016, J PHYSIOL-LONDON, V594, P3521, DOI 10.1113/JP270874
   Koss KM, 2016, ACTA BIOMATER, V35, P127, DOI 10.1016/j.actbio.2016.02.001
   Lee S, 2014, J NEUROSCI, V34, P16140, DOI 10.1523/JNEUROSCI.1908-14.2014
   Li GF, 2019, FRONT BIOENG BIOTECH, V7, P0, DOI 10.3389/fbioe.2019.00190
   Li R, 2020, THERANOSTICS, V10, P1649, DOI 10.7150/thno.40919
   Li SY, 2013, PLOS ONE, V8, P0, DOI 10.1371/journal.pone.0057000
   Lin GT, 2016, TRANSL ANDROL UROL, V5, P167, DOI 10.21037/tau.2016.02.03
   Liu X, 2013, ACTA BIOMATER, V9, P6798, DOI 10.1016/j.actbio.2013.01.027
   Lo Re G, 2015, MICRON, V76, P37, DOI 10.1016/j.micron.2015.05.001
   Lohmeyer JA, 2009, J RECONSTR MICROSURG, V25, P55, DOI 10.1055/s-0028-1103505
   Lu CF, 2018, ACS BIOMATER SCI ENG, V4, P2994, DOI 10.1021/acsbiomaterials.8b00536
   Lu JJ, 2019, NANOSCALE, V11, P19943, DOI 10.1039/c9nr04521j
   Lu JJ, 2018, THERANOSTICS, V8, P5039, DOI 10.7150/thno.26981
   Lu JJ, 2018, NANO RES, V11, P4599, DOI 10.1007/s12274-018-2041-9
   Luo HB, 2019, J CELL BIOCHEM, V120, P2828, DOI 10.1002/jcb.26408
   Mahar M, 2018, NAT REV NEUROSCI, V19, P323, DOI 10.1038/s41583-018-0001-8
   Manoukian OS, 2020, J CONTROL RELEASE, V317, P78, DOI 10.1016/j.jconrel.2019.11.021
   Michailov GV, 2004, SCIENCE, V304, P700, DOI 10.1126/science.1095862
   Motta CMM, 2019, BIOMATERIALS, V218, P0, DOI 10.1016/j.biomaterials.2019.119335
   Nagarajan R, 2002, P NATL ACAD SCI USA, V99, P8998, DOI 10.1073/pnas.132080999
   Negah SS, 2019, ACTA BIOMATER, V92, P132, DOI 10.1016/j.actbio.2019.05.010
   Ogata T, 2006, MOL NEUROBIOL, V33, P51, DOI 10.1385/MN:33:1:051
   Park J, 2010, J BIOMED MATER RES A, V93A, P1091, DOI 10.1002/jbm.a.32519
   Qi GB, 2018, ADV MATER, V30, P0, DOI 10.1002/adma.201703444
   Raimondo S, 2009, INT REV NEUROBIOL, V87, P81, DOI 10.1016/S0074-7742(09)87005-0
   Rao F, 2020, THERANOSTICS, V10, P1590, DOI 10.7150/thno.36272
   Reilly GC, 2010, J BIOMECH, V43, P55, DOI 10.1016/j.jbiomech.2009.09.009
   Richner M, 2014, MOL NEUROBIOL, V50, P945, DOI 10.1007/s12035-014-8706-9
   RUSHTON WAH, 1951, J PHYSIOL-LONDON, V115, P101, DOI 10.1113/jphysiol.1951.sp004655
   Rutkowski GE, 2002, BIOTECHNOL PROGR, V18, P373, DOI 10.1021/bp020280h
   Ryan AJ, 2017, ADV HEALTHC MATER, V6, P0, DOI 10.1002/adhm.201700954
   Saheb-Al-Zamani M, 2013, EXP NEUROL, V247, P165, DOI 10.1016/j.expneurol.2013.04.011
   Scheib J, 2013, NAT REV NEUROL, V9, P668, DOI 10.1038/nrneurol.2013.227
   Shi W, 2016, ACTA BIOMATER, V45, P247, DOI 10.1016/j.actbio.2016.09.001
   Siemionow M, 2009, INT REV NEUROBIOL, V87, P141, DOI 10.1016/S0074-7742(09)87008-6
   Sreerama N, 2000, ANAL BIOCHEM, V287, P252, DOI 10.1006/abio.2000.4880
   Sun YQ, 2016, ACS APPL MATER INTER, V8, P2348, DOI 10.1021/acsami.5b11473
   Thaxton C, 2011, MOL CELL NEUROSCI, V47, P1, DOI 10.1016/j.mcn.2010.12.006
   Tricaud N, 2018, FRONT CELL NEUROSCI, V11, P0, DOI 10.3389/fncel.2017.00414
   Wang BX, 2017, EXP THER MED, V13, P178, DOI 10.3892/etm.2016.3925
   Wang BX, 2016, SCI REP-UK, V6, P0, DOI 10.1038/srep32292
   Wang HK, 2017, FRONT CELL NEUROSCI, V11, P0, DOI 10.3389/fncel.2017.00323
   Wang XM, 2008, SOFT MATTER, V4, P2388, DOI 10.1039/b807155a
   Webber CA, 2011, GLIA, V59, P1503, DOI 10.1002/glia.21194
   Wu XL, 2017, REGEN BIOMATER, V4, P21, DOI 10.1093/rb/rbw034
   Wu YB, 2016, BIOMATERIALS, V87, P18, DOI 10.1016/j.biomaterials.2016.02.010
   Yao SL, 2016, NANOSCALE, V8, P10252, DOI 10.1039/c6nr01169a
   Yegiyants S, 2010, J CRANIOFAC SURG, V21, P998, DOI 10.1097/SCS.0b013e3181e17aef
   Yokoi H, 2012, J NANOMATER, V2012, P0, DOI 10.1155/2012/537262
   Zhang RR, 2019, RSC ADV, V9, P10760, DOI 10.1039/c9ra01710k
   ZHANG SG, 1993, P NATL ACAD SCI USA, V90, P3334, DOI 10.1073/pnas.90.8.3334
   Zhang S, 2008, ADV CANCER RES, V99, P335, DOI 10.1016/S0065-230X(07)99005-3
   Zhang W, 2017, COLLOID SURFACE B, V159, P327, DOI 10.1016/j.colsurfb.2017.07.088
   Zhao YH, 2017, BIOMATERIALS, V134, P64, DOI 10.1016/j.biomaterials.2017.02.026
   Zhu JJ, 2020, THERANOSTICS, V10, P6544, DOI 10.7150/thno.44428
NR 88
TC 91
Z9 99
U1 5
U2 106
PU IVYSPRING INT PUBL
PI LAKE HAVEN
PA PO BOX 4546, LAKE HAVEN, NSW 2263, AUSTRALIA
SN 1838-7640
EI 
J9 THERANOSTICS
JI Theranostics
PD JUN 15
PY 2020
VL 10
IS 18
BP 8227
EP 8249
DI 10.7150/thno.44276
PG 23
WC Medicine, Research & Experimental
SC Research & Experimental Medicine
GA MK1PN
UT WOS:000548558400006
PM 32724468
DA 2025-07-17
ER

PT J
AU Lin, YJ
   Lee, YW
   Chang, CW
   Huang, CC
AF Lin, Yu-Jie
   Lee, Yun-Wei
   Chang, Che-Wei
   Huang, Chieh-Cheng
TI 3D Spheroids of Umbilical Cord Blood MSC-Derived Schwann Cells Promote Peripheral Nerve Regeneration
SO FRONTIERS IN CELL AND DEVELOPMENTAL BIOLOGY
LA English
DT Article
DE peripheral nerve injury; regenerative medicine; 3D cell spheroids; umbilical cord blood mesenchymal stem cells; cell therapy
ID stem-cells; human fibroblasts; differentiation; transplantation; strategy; delivery; growth; death; rats
AB Schwann cells (SCs) are promising candidates for cell therapy due to their ability to promote peripheral nerve regeneration. However, SC-based therapies are hindered by the lack of a clinically renewable source of SCs. In this study, using a well-defined non-genetic approach, umbilical cord blood mesenchymal stem cells (cbMSCs), a clinically applicable cell type, were phenotypically, epigenetically, and functionally converted into SC-like cells (SCLCs) that stimulated effective sprouting of neuritic processes from neuronal cells. To further enhance their therapeutic capability, the cbMSC-derived SCLCs were assembled into three-dimensional (3D) cell spheroids by using a methylcellulose hydrogel system. The cell-cell and cell-extracellular matrix interactions were well-preserved within the formed 3D SCLC spheroids, and marked increases in neurotrophic, proangiogenic and anti-apoptotic factors were detected compared with cells that were harvested using conventional trypsin-based methods, demonstrating the superior advantage of SCLCs assembled into 3D spheroids. Transplantation of 3D SCLC spheroids into crush-injured rat sciatic nerves effectively promoted the recovery of motor function and enhanced nerve structure regeneration. In summary, by simply assembling cells into a 3D-spheroid conformation, the therapeutic potential of SCLCs derived from clinically available cbMSCs for promoting nerve regeneration was enhanced significantly. Thus, these cells hold great potential for translation to clinical applications for treating peripheral nerve injury.
C1 [Lin, Yu-Jie; Lee, Yun-Wei; Chang, Che-Wei; Huang, Chieh-Cheng] Natl Tsing Hua Univ, Inst Biomed Engn, Hsinchu, Taiwan.
   [Chang, Che-Wei] Natl Tsing Hua Univ, Dept Med Sci, Hsinchu, Taiwan.
C3 National Tsing Hua University; National Tsing Hua University
RP Huang, CC (corresponding author), Natl Tsing Hua Univ, Inst Biomed Engn, Hsinchu, Taiwan.
EM chiehcheng@mx.nthu.edu.tw
FU Ministry of Science and Technology in Taiwan [MOST 109-2636-B-007-001]; National Tsing Hua University [109Q2711E1]
CR Alhazzani A, 2018, CELLS-BASEL, V7, P0, DOI 10.3390/cells7120250
   Amer MH, 2017, NPJ REGEN MED, V2, P0, DOI 10.1038/s41536-017-0028-x
   Anderson Matthew, 2015, CRITICAL REVIEWS IN BIOMEDICAL ENGINEERING, V43, P131, DOI 10.1615/CritRevBiomedEng.2015014015
   Unknown -, 2016, STEM CELLS INT, V0, P0, DOI DOI 10.1155/2016/4626073
   Ballini A, 2018, STEM CELLS INT, V2018, P0, DOI 10.1155/2018/6927401
   Ballini A, 2017, STEM CELLS INT, V2017, P0, DOI 10.1155/2017/3292810
   Brohlin M, 2009, NEUROSCI RES, V64, P41, DOI 10.1016/j.neures.2009.01.010
   Caddick J, 2006, GLIA, V54, P840, DOI 10.1002/glia.20421
   Caplan AI, 2011, CELL STEM CELL, V9, P11, DOI 10.1016/j.stem.2011.06.008
   Chen DY, 2013, J CONTROL RELEASE, V172, P419, DOI 10.1016/j.jconrel.2013.06.025
   Chen SY, 2020, STEM CELL TRANSL MED, V9, P499, DOI 10.1002/sctm.19-0174
   Christopherson GT, 2009, BIOMATERIALS, V30, P556, DOI 10.1016/j.biomaterials.2008.10.004
   Cimino M, 2017, STEM CELLS INT, V2017, P0, DOI 10.1155/2017/6597815
   Deumens R, 2010, PROG NEUROBIOL, V92, P245, DOI 10.1016/j.pneurobio.2010.10.002
   Dezawa M, 2001, EUR J NEUROSCI, V14, P1771, DOI 10.1046/j.0953-816x.2001.01814.x
   Gibb SL, 2015, STEM CELLS, V33, P3530, DOI 10.1002/stem.2189
   Gu XS, 2014, BIOMATERIALS, V35, P6143, DOI 10.1016/j.biomaterials.2014.04.064
   He NN, 2015, SCI REP-UK, V5, P0, DOI 10.1038/srep10902
   Ho SY, 2011, BMC BIOINFORMATICS, V12, P0, DOI 10.1186/1471-2105-12-230
   Höke A, 2006, NAT CLIN PRACT NEURO, V2, P448, DOI 10.1038/ncpneuro0262
   Hsu RS, 2019, ADV SCI, V6, P0, DOI 10.1002/advs.201900520
   Huang CC, 2015, BIOMATERIALS, V73, P12, DOI 10.1016/j.biomaterials.2015.09.009
   Huang CC, 2014, ADV HEALTHC MATER, V3, P1133, DOI 10.1002/adhm.201300605
   Ishihara J, 2018, NAT COMMUN, V9, P0, DOI 10.1038/s41467-018-04525-w
   Jessen KR, 2005, NAT REV NEUROSCI, V6, P671, DOI 10.1038/nrn1746
   Jung S, 2010, CYTOTHERAPY, V12, P637, DOI 10.3109/14653249.2010.495113
   Kaewkhaw R, 2011, GLIA, V59, P734, DOI 10.1002/glia.21145
   Kim EM, 2019, ACTA BIOMATER, V100, P158, DOI 10.1016/j.actbio.2019.09.028
   Kim HS, 2017, STEM CELL REP, V8, P1714, DOI 10.1016/j.stemcr.2017.04.011
   Koda M, 2008, NEUROSCI LETT, V444, P143, DOI 10.1016/j.neulet.2008.07.055
   Lee GH, 2016, ADV HEALTHC MATER, V5, P56, DOI 10.1002/adhm.201500107
   Lee JY, 2017, FRONT CELL DEV BIOL, V5, P0, DOI 10.3389/fcell.2017.00051
   Lee WY, 2011, BIOMATERIALS, V32, P5558, DOI 10.1016/j.biomaterials.2011.04.031
   Liu ZY, 2015, PLOS ONE, V10, P0, DOI 10.1371/journal.pone.0123278
   Marrazzo P, 2016, STEM CELLS INT, V2016, P0, DOI 10.1155/2016/7230987
   Marrelli M, 2016, INT J IMMUNOPATH PH, V29, P778, DOI 10.1177/0394632016646121
   Mazzara PG, 2017, NAT COMMUN, V8, P0, DOI 10.1038/ncomms14088
   ONeill HS, 2016, ADV MATER, V28, P5648, DOI 10.1002/adma.201505349
   Petrenko Y, 2017, STEM CELL RES THER, V8, P0, DOI 10.1186/s13287-017-0558-6
   Racchetti G, 2010, J CELL SCI, V123, P165, DOI 10.1242/jcs.059634
   Robey TE, 2008, J MOL CELL CARDIOL, V45, P567, DOI 10.1016/j.yjmcc.2008.03.009
   Sánchez DNR, 2019, CELL TRANSPLANT, V28, P47, DOI 10.1177/0963689718809045
   Scheib J, 2013, NAT REV NEUROL, V9, P668, DOI 10.1038/nrneurol.2013.227
   Schmidt CE, 2003, ANNU REV BIOMED ENG, V5, P293, DOI 10.1146/annurev.bioeng.5.011303.120731
   Sowa Y, 2017, STEM CELL TRANSL MED, V6, P1207, DOI 10.1002/sctm.16-0122
   Spagnuolo Gianrico, 2018, DENT J (BASEL), V6, P0, DOI 10.3390/dj6040072
   Sung MA, 2012, NEURAL REGEN RES, V7, P2018, DOI 10.3969/j.issn.1673-5374.2012.26.003
   Tomita K, 2013, NEUROSCIENCE, V236, P55, DOI 10.1016/j.neuroscience.2012.12.066
   Wang CC, 2009, STEM CELLS, V27, P724, DOI 10.1634/stemcells.2008-0944
   Wilson ER, 2021, DEV NEUROBIOL, V81, P464, DOI 10.1002/dneu.22744
   Xue JJ, 2017, ACS APPL MATER INTER, V9, P12299, DOI 10.1021/acsami.7b00882
   Yu CP, 2020, ADV BIOSYST, V4, P0, DOI 10.1002/adbi.201900254
   Zhang QJ, 2016, SPRINGERPLUS, V5, P0, DOI 10.1186/s40064-016-3555-9
NR 53
TC 30
Z9 31
U1 0
U2 18
PU FRONTIERS MEDIA SA
PI LAUSANNE
PA AVENUE DU TRIBUNAL FEDERAL 34, LAUSANNE, CH-1015, SWITZERLAND
SN 2296-634X
EI 
J9 FRONT CELL DEV BIOL
JI Front. Cell. Dev. Biol.
PD DEC 17
PY 2020
VL 8
IS 
BP 
EP 
DI 10.3389/fcell.2020.604946
PG 11
WC Cell Biology; Developmental Biology
SC Cell Biology; Developmental Biology
GA PM2KH
UT WOS:000603634500001
PM 33392194
DA 2025-07-17
ER

PT J
AU Prautsch, KM
   Degrugillier, L
   Schaefer, DJ
   Guzman, R
   Kalbermatten, DF
   Madduri, S
AF Prautsch, Katharina M.
   Degrugillier, Lucas
   Schaefer, Dirk J.
   Guzman, Raphael
   Kalbermatten, Daniel F.
   Madduri, Srinivas
TI Ex-Vivo Stimulation of Adipose Stem Cells by Growth Factors and Fibrin-Hydrogel Assisted Delivery Strategies for Treating Nerve Gap-Injuries
SO BIOENGINEERING-BASEL
LA English
DT Article
DE adipose stem cells; neurotrophic factors; growth factors; peripheral nerve injuries; fibrin nerve conduits; hydrogels; stem cells delivery; axonal regeneration; Schwann cells
AB Peripheral nerve injuries often result in lifelong disabilities despite advanced surgical interventions, indicating the urgent clinical need for effective therapies. In order to improve the potency of adipose-derived stem cells (ASC) for nerve regeneration, the present study focused primarily on ex-vivo stimulation of ASC by using growth factors, i.e., nerve growth factor (NGF) or vascular endothelial growth factor (VEGF) and secondly on fibrin-hydrogel nerve conduits (FNC) assisted ASC delivery strategies, i.e., intramural vs. intraluminal loading. ASC were stimulated by NGF or VEGF for 3 days and the resulting secretome was subsequently evaluated in an in vitro axonal outgrowth assay. For the animal study, a 10 mm sciatic nerve gap-injury was created in rats and reconstructed using FNC loaded with ASC. Secretome derived from NGF-stimulated ASC promoted significant axonal outgrowth from the DRG-explants in comparison to all other conditions. Thus, NGF-stimulated ASC were further investigated in animals and found to enhance early nerve regeneration as evidenced by the increased number of fi-Tubulin III+ axons. Notably, FNC assisted intramural delivery enabled the improvement of ASC's therapeutic efficacy in comparison to the intraluminal delivery system. Thus, ex-vivo stimulation of ASC by NGF and FNC assisted intramural delivery may offer new options for developing effective therapies.
C1 [Prautsch, Katharina M.; Degrugillier, Lucas; Schaefer, Dirk J.; Kalbermatten, Daniel F.; Madduri, Srinivas] Univ Basel, Dept Plast Reconstruct Aesthet & Hand Surg, Univ Basel Hosp, Spitalstr 21, CH-4021 Basel, Switzerland.
   [Prautsch, Katharina M.; Degrugillier, Lucas; Kalbermatten, Daniel F.; Madduri, Srinivas] Univ Hosp Basel, Dept Pathol, Hebelstr 20, CH-4021 Basel, Switzerland.
   [Prautsch, Katharina M.; Degrugillier, Lucas; Kalbermatten, Daniel F.; Madduri, Srinivas] Univ Basel, Dept Biomed Engn, Gewerbestr 14, CH-4123 Allschwil, Switzerland.
   [Schaefer, Dirk J.; Guzman, Raphael; Madduri, Srinivas] Univ Hosp Basel, Dept Biomed, Hebelstr 20, CH-4021 Basel, Switzerland.
   [Guzman, Raphael] Univ Hosp Basel, Dept Neurosurg, Spitalstr 21, CH-4021 Basel, Switzerland.
C3 University of Basel; University of Basel; University of Basel; University of Basel; University of Basel
RP Madduri, S (corresponding author), Univ Basel, Dept Plast Reconstruct Aesthet & Hand Surg, Univ Basel Hosp, Spitalstr 21, CH-4021 Basel, Switzerland.; Madduri, S (corresponding author), Univ Hosp Basel, Dept Pathol, Hebelstr 20, CH-4021 Basel, Switzerland.; Madduri, S (corresponding author), Univ Basel, Dept Biomed Engn, Gewerbestr 14, CH-4123 Allschwil, Switzerland.; Madduri, S (corresponding author), Univ Hosp Basel, Dept Biomed, Hebelstr 20, CH-4021 Basel, Switzerland.
EM katharina.prautsch@unibas.ch; LucasMichelJean.Degrugillier@usb.ch; Dirk.Schaefer@usb.ch; Raphael.Guzman@usb.ch; Daniel.Kalbermatten@usb.ch; srinivas.madduri@usb.ch
FU EUROSTAR; University Hospital Basel
CR Allodi I, 2012, PROG NEUROBIOL, V98, P16, DOI 10.1016/j.pneurobio.2012.05.005
   Aust L, 2004, CYTOTHERAPY, V6, P7, DOI 10.1080/14653240310004539
   Belanger K, 2016, MACROMOL BIOSCI, V16, P472, DOI 10.1002/mabi.201500367
   Bellei B, 2018, STEM CELL RES THER, V9, P0, DOI 10.1186/s13287-018-0956-4
   Bucan V, 2019, MOL NEUROBIOL, V56, P1812, DOI 10.1007/s12035-018-1172-z
   Caddick J, 2006, GLIA, V54, P840, DOI 10.1002/glia.20421
   Calvo PM, 2018, NEURAL REGEN RES, V13, P1181, DOI 10.4103/1673-5374.235024
   Cruciani S, 2019, WORLD J STEM CELLS, V11, P464, DOI 10.4252/wjsc.v11.i8.464
   De Ugarte DA, 2003, CELLS TISSUES ORGANS, V174, P101, DOI 10.1159/000071150
   Dezawa M, 2001, EUR J NEUROSCI, V14, P1771, DOI 10.1046/j.0953-816x.2001.01814.x
   di Summa PG, 2011, NEUROSCIENCE, V181, P278, DOI 10.1016/j.neuroscience.2011.02.052
   di Summa PG, 2010, J PLAST RECONSTR AES, V63, P1544, DOI 10.1016/j.bjps.2009.09.012
   El Atat O, 2016, PLOS ONE, V11, P0, DOI 10.1371/journal.pone.0162332
   Erba P, 2010, J PLAST RECONSTR AES, V63, PE811, DOI 10.1016/j.bjps.2010.08.013
   Fang Y, 2019, CELL TISSUE BANK, V20, P153, DOI 10.1007/s10561-019-09761-y
   Faroni A, 2015, ADV DRUG DELIVER REV, V82-83, P160, DOI 10.1016/j.addr.2014.11.010
   Georgiou M, 2015, BIOMATERIALS, V37, P242, DOI 10.1016/j.biomaterials.2014.10.009
   Haghighat Abbas, 2011, DENT RES J (ISFAHAN), V8, P0
   Hobson MI, 2002, ANN ROY COLL SURG, V84, P47
   Hoyng SA, 2014, EXP NEUROL, V261, P578, DOI 10.1016/j.expneurol.2014.08.002
   Kalbermatten DF, 2009, J RECONSTR MICROSURG, V25, P27, DOI 10.1055/s-0028-1090619
   Kappos EA, 2015, STEM CELLS DEV, V24, P2127, DOI 10.1089/scd.2014.0424
   Keilhoff G, 2006, EUR J CELL BIOL, V85, P11, DOI 10.1016/j.ejcb.2005.09.021
   Kern S, 2006, STEM CELLS, V24, P1294, DOI 10.1634/stemcells.2005-0342
   Kingham PJ, 2007, EXP NEUROL, V207, P267, DOI 10.1016/j.expneurol.2007.06.029
   Kingham PJ, 2014, STEM CELLS DEV, V23, P741, DOI 10.1089/scd.2013.0396
   Klein SM, 2016, PLAST RECONSTR SURG, V138, P132, DOI 10.1097/PRS.0000000000002291
   Lee JY, 2016, J RECONSTR MICROSURG, V32, P183, DOI 10.1055/s-0035-1563709
   Lisi A, 2012, PLOS ONE, V7, P0, DOI 10.1371/journal.pone.0034284
   Lundborg G, 2000, J HAND SURG-AM, V25A, P391, DOI 10.1053/jhsu.2000.4165
   Madduri S, 2010, BIOMATERIALS, V31, P2323, DOI 10.1016/j.biomaterials.2009.11.073
   Madduri S, 2010, BIOMATERIALS, V31, P8402, DOI 10.1016/j.biomaterials.2010.07.052
   Madduri S, 2009, NEUROSCI RES, V65, P88, DOI 10.1016/j.neures.2009.06.003
   Marconi S, 2012, TISSUE ENG PT A, V18, P1264, DOI 10.1089/ten.TEA.2011.0491
   Mazzini L, 2018, EXPERT OPIN BIOL TH, V18, P865, DOI 10.1080/14712598.2018.1503248
   McIntosh KR, 2009, TISSUE ENG PT A, V15, P2677, DOI 10.1089/ten.tea.2008.0566
   Mohammadi MR, 2019, METHODS SAN DIEGOCAL, V0, P0
   Muratori L, 2018, ANAT REC, V301, P1646, DOI 10.1002/ar.23842
   Nakagami H, 2005, ARTERIOSCL THROM VAS, V25, P2542, DOI 10.1161/01.ATV.0000190701.92007.6d
   Orbay H, 2012, J PLAST RECONSTR AES, V65, P657, DOI 10.1016/j.bjps.2011.11.035
   Lopes FRP, 2011, NEUROPATH APPL NEURO, V37, P600, DOI 10.1111/j.1365-2990.2011.01159.x
   Pettersson J, 2010, J PLAST RECONSTR AES, V63, P1893, DOI 10.1016/j.bjps.2009.11.024
   Radtke C, 2009, INT J DEV NEUROSCI, V27, P817, DOI 10.1016/j.ijdevneu.2009.08.006
   Salgado AJ, 2010, CURR STEM CELL RES T, V5, P103
   Saller MM, 2018, NEURAL REGEN RES, V13, P854, DOI 10.4103/1673-5374.232481
   Sanchez A, 2010, NEUROPEPTIDES, V44, P323, DOI 10.1016/j.npep.2010.04.002
   Santiago LY, 2009, CELL TRANSPLANT, V18, P145, DOI 10.3727/096368909788341289
   Sondell M, 2000, EUR J NEUROSCI, V12, P4243, DOI 10.1046/j.0953-816X.2000.01326.x
   Sowa Y, 2016, PLAST RECONSTR SURG, V137, P318E, DOI 10.1097/01.prs.0000475762.86580.36
   Strem Brian M, 2005, KEIO JOURNAL OF MEDICINE, V54, P132, DOI 10.2302/kjm.54.132
   Tohill M, 2004, NEUROSCI LETT, V362, P200, DOI 10.1016/j.neulet.2004.03.077
   Vasilev G, 2019, RHEUMATOL INT, V39, P819, DOI 10.1007/s00296-019-04296-7
   Watanabe Y, 2017, J TISSUE ENG REGEN M, V11, P362, DOI 10.1002/term.1919
   Webber C, 2010, EXP NEUROL, V223, P51, DOI 10.1016/j.expneurol.2009.05.037
   Wiberg Mikael, 2003, SURG TECHNOL INT, V11, P303
   Widgerow AD, 2013, J NEUROSCI RES, V91, P1517, DOI 10.1002/jnr.23284
   Wood MD, 2010, BIOTECHNOL BIOENG, V106, P970, DOI 10.1002/bit.22766
   Xia B, 2018, MAT SCI ENG C-MATER, V82, P253, DOI 10.1016/j.msec.2017.08.030
   Zhang R, 2018, NEURAL REGEN RES, V13, P757, DOI 10.4103/1673-5374.232457
   Zuk PA, 2002, MOL BIOL CELL, V13, P4279, DOI 10.1091/mbc.E02-02-0105
NR 60
TC 13
Z9 13
U1 1
U2 11
PU MDPI
PI BASEL
PA ST ALBAN-ANLAGE 66, CH-4052 BASEL, SWITZERLAND
SN 
EI 2306-5354
J9 BIOENGINEERING-BASEL
JI Bioengineering-Basel
PD JUN 15
PY 2020
VL 7
IS 2
BP 
EP 
DI 10.3390/bioengineering7020042
PG 15
WC Biotechnology & Applied Microbiology; Engineering, Biomedical
SC Biotechnology & Applied Microbiology; Engineering
GA VL8FZ
UT WOS:000914275800001
PM 32380789
DA 2025-07-17
ER

PT J
AU Cao, Z
   Yao, SL
   Xiong, YH
   Zhang, ZX
   Yang, YD
   He, F
   Zhao, H
   Guo, Y
   Wang, GH
   Xie, S
   Guo, H
   Wang, XM
AF Cao, Zheng
   Yao, Shenglian
   Xiong, Yuhui
   Zhang, Zhenxia
   Yang, Yongdong
   He, Feng
   Zhao, He
   Guo, Yi
   Wang, Guihuai
   Xie, Sheng
   Guo, Hua
   Wang, Xiumei
TI Directional axonal regrowth induced by an aligned fibrin nanofiber hydrogel contributes to improved motor function recovery in canine L2 spinal cord injury
SO JOURNAL OF MATERIALS SCIENCE-MATERIALS IN MEDICINE
LA English
DT Article
ID templated agarose scaffolds; collagen scaffold; endogenous neurogenesis; cell-migration; regeneration; delivery; inflammation; degradation; therapy; matrices
AB Spinal cord injuries (SCI) normally disrupt the long axonal tracts of the spinal cord and cause permanent neurological deficits, for which there is currently a lack of effective therapeutic methods. Biomaterial-based regenerative medicine is a pivotal strategy to induce axonal regeneration through delivery of biophysical and/or biochemical regulatory cues by biomaterials. We previously fabricated a hierarchically aligned fibrin hydrogel (AFG) that could promote neurogenic differentiation of stem cells in vitro and has been successfully applied for peripheral nerve and spinal cord regeneration in rats. In this study, AFG was used to repair a canine lumbar segment 2 hemisection spinal cord injury, and the consistency of histological, imageological and behavioral results was compared. AFG was used to construct an aligned fiber bridge that supported cell adhesion in vitro and rapidly facilitated tissue invasion along the long axis of fibers in vivo, Moreover, in vivo results demonstrated regrowth of axons in an oriented pattern connecting the rostral and caudal stumps. Consistent results were confirmed by diffusion tensor imaging, which allowed successful tracing of reconnected nerve fibers across the defect. As a result, directional axonal regrowth contributed to significantly improved recovery of motor functional behavior of SCI canines with AFG implantation. Our results suggest that AFG has great promise for rapidly directing axonal regrowth for nerve regeneration.
C1 [Cao, Zheng; Yang, Yongdong; Wang, Xiumei] Tsinghua Univ, State Key Lab New Ceram & Fine Proc, Key Lab Adv Mat, Sch Mat Sci & Engn, Beijing 100084, Peoples R China.
   [Yao, Shenglian] Univ Sci & Technol Beijing, Sch Mat Sci & Engn, Beijing 100083, Peoples R China.
   [Xiong, Yuhui; Guo, Hua] Tsinghua Univ, Ctr Biomed Imaging Res, Beijing 100084, Peoples R China.
   [Zhang, Zhenxia; Xie, Sheng] China Japan Friendship Hosp, Dept Radiol, Beijing 100029, Peoples R China.
   [Yang, Yongdong; He, Feng; Zhao, He] Dongzhimen Hosp, Dept Orthoped, Beijing 100007, Peoples R China.
   [Guo, Yi; Wang, Guihuai] Tsinghua Univ, Beijing Tsinghua Chang Gung Hosp, Sch Clin Med, Beijing 102218, Peoples R China.
C3 Tsinghua University; University of Science & Technology Beijing; Tsinghua University; China-Japan Friendship Hospital; Tsinghua University
RP Wang, XM (corresponding author), Tsinghua Univ, State Key Lab New Ceram & Fine Proc, Key Lab Adv Mat, Sch Mat Sci & Engn, Beijing 100084, Peoples R China.; Guo, H (corresponding author), Tsinghua Univ, Ctr Biomed Imaging Res, Beijing 100084, Peoples R China.; Xie, S (corresponding author), China Japan Friendship Hosp, Dept Radiol, Beijing 100029, Peoples R China.
EM xs_mri@126.com; hua.guo@gmail.com; wxm@mail.tsinghua.edu.cn
FU National Natural Science Foundation of China [31771056]; National Key R&D Program of China [2018YFB0704304-1]; Tsinghua University Initiative Scientific Research Program [20161080091]
CR Assinck P, 2017, NAT NEUROSCI, V20, P637, DOI 10.1038/nn.4541
   Assunçao-Silva RC, 2015, STEM CELLS INT, V2015, P0, DOI 10.1155/2015/948040
   Berns EJ, 2014, BIOMATERIALS, V35, P185, DOI 10.1016/j.biomaterials.2013.09.077
   Fan CX, 2017, ACTA BIOMATER, V51, P304, DOI 10.1016/j.actbio.2017.01.009
   Gao MY, 2013, BIOMATERIALS, V34, P1529, DOI 10.1016/j.biomaterials.2012.10.070
   Georges PC, 2006, BIOPHYS J, V90, P3012, DOI 10.1529/biophysj.105.073114
   Gilbert PM, 2010, SCIENCE, V329, P1078, DOI 10.1126/science.1191035
   Greene JJ, 2018, J TISSUE ENG REGEN M, V12, P1389, DOI 10.1002/term.2669
   Günther MI, 2015, ACTA BIOMATER, V27, P140, DOI 10.1016/j.actbio.2015.09.001
   Han S, 2014, SPINAL CORD, V52, P867, DOI 10.1038/sc.2014.173
   Han SF, 2015, BIOMATERIALS, V41, P89, DOI 10.1016/j.biomaterials.2014.11.031
   Kabu S, 2015, J CONTROL RELEASE, V219, P141, DOI 10.1016/j.jconrel.2015.08.060
   Koffler J, 2014, METHODS MOL BIOL, V1162, P157, DOI 10.1007/978-1-4939-0777-9_13
   Kubinová S, 2015, J TISSUE ENG REGEN M, V9, P1298, DOI 10.1002/term.1694
   Li A, 2014, BIOMATERIALS, V35, P8780, DOI 10.1016/j.biomaterials.2014.06.049
   Li G, 2016, BIOMATERIALS, V83, P233, DOI 10.1016/j.biomaterials.2015.11.059
   Liu Y, 2013, ACTA BIOMATER, V9, P8075, DOI 10.1016/j.actbio.2013.06.001
   Milbreta U, 2016, ACS BIOMATER SCI ENG, V2, P1319, DOI 10.1021/acsbiomaterials.6b00248
   Patterson J, 2010, BIOMATERIALS, V31, P7836, DOI 10.1016/j.biomaterials.2010.06.061
   Sacchi V, 2014, P NATL ACAD SCI USA, V111, P6952, DOI 10.1073/pnas.1404605111
   Slotkin JR, 2017, BIOMATERIALS, V123, P63, DOI 10.1016/j.biomaterials.2017.01.024
   Thomas AM, 2013, BIOMATERIALS, V34, P2213, DOI 10.1016/j.biomaterials.2012.12.002
   Tibbitt MW, 2015, P NATL ACAD SCI USA, V112, P14444, DOI 10.1073/pnas.1516247112
   Tsintou M, 2015, NEURAL REGEN RES, V10, P726, DOI 10.4103/1673-5374.156966
   Yang F, 2014, J MATER CHEM B, V2, P295, DOI 10.1039/c3tb21103g
   Yang Y, 2009, TISSUE ENG PT A, V15, P3283, DOI 10.1089/ten.tea.2009.0081
   Yang ZY, 2015, P NATL ACAD SCI USA, V112, P13354, DOI 10.1073/pnas.1510194112
   Yao SL, 2018, INT J NANOMED, V13, P2883, DOI 10.2147/IJN.S159356
   Yao SL, 2016, NANOSCALE, V8, P10252, DOI 10.1039/c6nr01169a
   Zhang Z, 2017, SCI REP, V7, P0, DOI 10.1038/srep40017.
NR 30
TC 34
Z9 38
U1 3
U2 82
PU SPRINGER
PI DORDRECHT
PA VAN GODEWIJCKSTRAAT 30, 3311 GZ DORDRECHT, NETHERLANDS
SN 0957-4530
EI 1573-4838
J9 J MATER SCI-MATER M
JI J. Mater. Sci.-Mater. Med.
PD APR 21
PY 2020
VL 31
IS 5
BP 
EP 
DI 10.1007/s10856-020-06375-9
PG 13
WC Engineering, Biomedical; Materials Science, Biomaterials
SC Engineering; Materials Science
GA LG2AO
UT WOS:000527910500001
PM 32318825
DA 2025-07-17
ER
