# Supplementary material for: Hydrogel research in peripheral nerve injury repair: a comprehensive multi-database bibliometric analysis (2015–2025)
Source: Front Neurol. 2026 Apr 29;17:1763950. doi: 10.3389/fneur.2026.1763950 (PMC13167558; doi:10.3389/fneur.2026.1763950)
Supplement: Supplementary file 2 [file Supplementary_file_2.zip › Data/WOSCC-Article/download2021u41.txt]

PT J
AU Entekhabi, E
   Nazarpak, MH
   Shafieian, M
   Mohammadi, H
   Firouzi, M
   Hassannejad, Z
AF Entekhabi, Elahe
   Nazarpak, Masoumeh Haghbin
   Shafieian, Mehdi
   Mohammadi, Haniyeh
   Firouzi, Masoumeh
   Hassannejad, Zahra
TI Fabrication and in vitro evaluation of 3D composite scaffold based on collagen/hyaluronic acid sponge and electrospun polycaprolactone nanofibers for peripheral nerve regeneration
SO JOURNAL OF BIOMEDICAL MATERIALS RESEARCH PART A
LA English
DT Article
DE axon growth; collagen; electrospinning; hyaluronic acid; Schwann cell
ID hyaluronic-acid; schwann-cells; mechanical-property; collagen; hydrogel; conduit; laminin; ftir; biomaterials; guidance
AB Replacement of peripheral nerve autografts with tissue engineered nerve grafts will potentially resolve the lack of nerve tissue especially in patients with severe concomitant soft tissue injuries. This study attempted to fabricate a tissue engineered nerve graft composed of electrospun PCL conduit filled with collagen-hyaluronic acid (COL-HA) sponge with different COL-HA weight ratios including 100:0, 98:2, 95:5 and 90:10. The effect of HA addition on the sponge porosity, mechanical properties, water absorption and degradation rate was assessed. A good cohesion between the electrospun PCL nanofibers and COL-HA sponges were seen in all sponges with different HA contents. Mechanical properties of PCL nanofibrous layer were similar to the rat sciatic nerve; the ultimate tensile strength was 2.23 +/- 0.35 MPa at the elongation of 35%. Additionally, Schwann cell proliferation and morphology on three dimensional (3D) composite scaffold were evaluated by using MTT and SEM assays, respectively. Rising the HA content resulted in higher water absorption as well as greater pore size and porosity, while a decrease in Schwann cell proliferation compared to pure collagen sponge, although reduction in cell proliferation was not statistically significant. The lower Schwann cell proliferation on the COL-HA was attributed to the greater degradation rate and pore size of the COL-HA sponges. Also, dorsal root ganglion assay showed that the engineered 3D construct significantly increases axon growth. Taken together, these results suggest that the fabricated 3D composite scaffold provide a permissive environment for Schwann cells proliferation and maturation and can encourage axon growth.
C1 [Entekhabi, Elahe; Shafieian, Mehdi; Mohammadi, Haniyeh] Amirkabir Univ Technol, Dept Biomed Engn, Tehran Polytech, Tehran, Iran.
   [Nazarpak, Masoumeh Haghbin] Amirkabir Univ Technol, New Technol Res Ctr NTRC, Tehran Polytech, Tehran, Iran.
   [Firouzi, Masoumeh] Univ Tehran, Inst Biochem & Biophys IBB, Tissue Repair Lab, Tehran, Iran.
   [Hassannejad, Zahra] Univ Tehran Med Sci, Pediat Urol & Regenerat Med Res Ctr, Childrens Med Ctr, Tehran, Iran.
C3 Amirkabir University of Technology; Amirkabir University of Technology; University of Tehran; Tehran University of Medical Sciences
RP Nazarpak, MH; Hassannejad, Z (corresponding author), Childrens Med Ctr, 62 Dr Qaribs St,Keshavarz Blvd, Tehran 1419433151, Iran.
EM haghbin@aut.ac.ir; zhassannejad@sina.tums.ac.ir
CR Agenor A, 2017, J BIOMED MATER RES B, V105, P568, DOI 10.1002/jbm.b.33576
   Belbachir K, 2009, ANAL BIOANAL CHEM, V395, P829, DOI 10.1007/s00216-009-3019-y
   Berrocal YA, 2013, J NEUROSURG, V119, P720, DOI 10.3171/2013.4.JNS121189
   Borschel GH, 2003, J SURG RES, V114, P133, DOI 10.1016/S0022-4804(03)00255-5
   Burdick JA, 2011, ADV MATER, V23, PH41, DOI 10.1002/adma.201003963
   Camenisch TD, 2000, AM J RESP CELL MOL, V23, P431, DOI 10.1165/ajrcmb.23.4.f201
   Carvalho CR, 2019, FRONTIERS BIOENGINEE, V337, P1
   Cen L, 2008, PEDIATR RES, V63, P492, DOI 10.1203/PDR.0b013e31816c5bc3
   Chakrapani VY, 2012, J APPL POLYM SCI, V125, P3221, DOI 10.1002/app.36504
   Cho EJ, 2015, BIOMATERIALS, V37, P312, DOI 10.1016/j.biomaterials.2014.10.039
   Collins MN, 2013, CARBOHYD POLYM, V92, P1262, DOI 10.1016/j.carbpol.2012.10.028
   Croisier F, 2012, ACTA BIOMATER, V8, P218, DOI 10.1016/j.actbio.2011.08.015
   Deister C, 2007, J BIOMAT SCI-POLYM E, V18, P983, DOI 10.1163/156856207781494377
   Delgado LM, 2015, TISSUE ENG PART B-RE, V21, P298, DOI 10.1089/ten.TEB.2014.0290
   Elzein T, 2004, J COLLOID INTERF SCI, V273, P381, DOI 10.1016/j.jcis.2004.02.001
   Entekhabi E, 2016, MAT SCI ENG C-MATER, V69, P380, DOI 10.1016/j.msec.2016.06.078
   Fraser JRE, 1997, J INTERN MED, V242, P27, DOI 10.1046/j.1365-2796.1997.00170.x
   Ghasemi-Mobarakeh L, 2010, MAT SCI ENG C-MATER, V30, P1129, DOI 10.1016/j.msec.2010.06.004
   Gingras M, 2003, BIOMATERIALS, V24, P1653, DOI 10.1016/S0142-9612(02)00572-0
   Goto E, 2010, J BIOSCI BIOENG, V109, P512, DOI 10.1016/j.jbiosc.2009.11.002
   Hackett JM, 2010, MATERIALS, V3, P3714, DOI 10.3390/ma3063714
   Hadlock T, 2000, TISSUE ENG, V6, P119, DOI 10.1089/107632700320748
   Hassannejad Z, 2019, INJURY, V50, P278, DOI 10.1016/j.injury.2018.12.027
   Hileman RE, 1998, BIOESSAYS, V20, P156, DOI 10.1002/(SICI)1521-1878(199802)20:2<156::AID-BIES8>3.3.CO;2-#
   Hu M, 2000, TISSUE ENG, V6, P585, DOI 10.1089/10763270050199532
   Kemp SWP, 2009, TISSUE ENG PT A, V15, P1975, DOI 10.1089/ten.tea.2008.0338
   Lee BK, 2012, BIOMATERIALS, V33, P9027, DOI 10.1016/j.biomaterials.2012.09.008
   Lin YC, 2012, BIOMED MATER, V7, P0, DOI 10.1088/1748-6041/7/2/024102
   Maleki A, 2008, MACROMOL SYMP, V274, P131, DOI 10.1002/masy.200851418
   Mohabatpour F, 2016, RSC ADV, V6, P83135, DOI 10.1039/c6ra15592h
   Mohamadi F, 2017, J BIOMED MATER RES A, V105, P1960, DOI 10.1002/jbm.a.36068
   Muyonga JH, 2004, FOOD CHEM, V86, P325, DOI 10.1016/j.foodchem.2003.09.038
   Nategh Mohsen, 2016, ACTA MED IRAN, V54, P562
   Necas J, 2008, VET MED-CZECH, V53, P397, DOI 10.17221/1930-VETMED
   Ning LQ, 2016, J BIOMAT SCI-POLYM E, V27, P898, DOI 10.1080/09205063.2016.1170415
   Nisbet DR, 2008, J BIOMED MATER RES B, V87B, P251, DOI 10.1002/jbm.b.31000
   OBrien FJ, 2005, BIOMATERIALS, V26, P433, DOI 10.1016/j.biomaterials.2004.02.052
   OConnor SM, 2000, BIOSENS BIOELECTRON, V14, P871, DOI 10.1016/S0956-5663(99)00055-X
   Parenteau-Bareil R, 2010, MATERIALS, V3, P1863, DOI 10.3390/ma3031863
   Pavia DL, 2008, INTRO SPECTROSCOPY, V0, P14
   Phillipson K, 2014, THERMOCHIM ACTA, V595, P74, DOI 10.1016/j.tca.2014.08.027
   Quinlan E, 2015, J CONTROL RELEASE, V198, P71, DOI 10.1016/j.jconrel.2014.11.021
   Rajabi M, 2018, J BIOMED MATER RES B, V106, P1595, DOI 10.1002/jbm.b.33968
   Rajan N, 2006, NAT PROTOC, V1, P2753, DOI 10.1038/nprot.2006.430
   Reddy KJ, 2013, J BIOSCI BIOTECHNOL, V2, P173
   Rosner BI, 2005, EXP NEUROL, V195, P81, DOI 10.1016/j.expneurol.2005.04.003
   Schnell E, 2007, BIOMATERIALS, V28, P3012, DOI 10.1016/j.biomaterials.2007.03.009
   Shu XZ, 2003, BIOMATERIALS, V24, P3825, DOI 10.1016/S0142-9612(03)00267-9
   Sionkowska A, 2016, INT J BIOL MACROMOL, V89, P442, DOI 10.1016/j.ijbiomac.2016.04.085
   Sun BB, 2017, ACS APPL MATER INTER, V9, P26684, DOI 10.1021/acsami.7b06707
   Sun HF, 2006, BIOMATERIALS, V27, P1735, DOI 10.1016/j.biomaterials.2005.09.019
   Suri S, 2010, TISSUE ENG PT A, V16, P1703, DOI 10.1089/ten.tea.2009.0381
   Suri S, 2009, ACTA BIOMATER, V5, P2385, DOI 10.1016/j.actbio.2009.05.004
   Tian WM, 2005, TISSUE ENG, V11, P513, DOI 10.1089/ten.2005.11.513
   Timnak A, 2011, J MATER SCI-MATER M, V22, P1555, DOI 10.1007/s10856-011-4316-5
   Vilariño-Feltrer G, 2016, ACTA BIOMATER, V30, P199, DOI 10.1016/j.actbio.2015.10.040
   Wang XH, 2003, BIOMATERIALS, V24, P3213, DOI 10.1016/S0142-9612(03)00170-4
   Yu WW, 2011, BMC NEUROSCI, V12, P0, DOI 10.1186/1471-2202-12-68
   Zhan XD, 2013, NANOMED-NANOTECHNOL, V9, P305, DOI 10.1016/j.nano.2012.08.009
   Zhang H, 2008, J TRANSL MED, V6, P0, DOI 10.1186/1479-5876-6-67
   Zong XH, 2005, BIOMATERIALS, V26, P5330, DOI 10.1016/j.biomaterials.2005.01.052
NR 61
TC 59
Z9 62
U1 7
U2 66
PU WILEY
PI HOBOKEN
PA 111 RIVER ST, HOBOKEN 07030-5774, NJ USA
SN 1549-3296
EI 1552-4965
J9 J BIOMED MATER RES A
JI J. Biomed. Mater. Res. Part A
PD MAR 15
PY 2021
VL 109
IS 3
BP 300
EP 312
DI 10.1002/jbm.a.37023
EA JUN 2020
PG 13
WC Engineering, Biomedical; Materials Science, Biomaterials
SC Engineering; Materials Science
GA PS1VH
UT WOS:000543223900001
PM 32490587
DA 2025-07-17
ER

PT J
AU Zhang, LL
   Zheng, TT
   Wu, LL
   Han, Q
   Chen, SY
   Kong, Y
   Li, GC
   Ma, L
   Wu, H
   Zhao, YH
   Yu, YX
   Yang, YM
AF Zhang, Liling
   Zheng, Tiantian
   Wu, Linliang
   Han, Qi
   Chen, Shiyu
   Kong, Yan
   Li, Guicai
   Ma, Lei
   Wu, Hong
   Zhao, Yahong
   Yu, Yinxian
   Yang, Yumin
TI Fabrication and characterization of 3D-printed gellan gum/starch composite scaffold for Schwann cells growth
SO NANOTECHNOLOGY REVIEWS
LA English
DT Article
DE 3D printing; gellan gum; starch; peripheral nerve; scaffolds
ID hydrogels; gum; starch; bioink; film
AB Peripheral nerve injury has seriously affected patient's health and life. Schwann cells play an important role in peripheral nerve regeneration. However, the effect of the current tissue engineered scaffolds for promoting Schwann cells growth is still not as good as that of autologous graft. In this study, new developed three-dimensional gellan gum/starch (GG/ST) scaffolds with various printing gap for Schwann cells growth were prepared by 3D printing technology. Various physiochemical characterizations of the printed scaffolds were performed including morphology, rheological behavior, swelling ratio, and degradation behavior. The cytotoxicity and biocompatibility of the scaffolds were evaluated using L929 fibroblasts and RSC96 Schwann cells, respectively. The results displayed that the GG/ST scaffold exhibited a porous network structure. The cross-sectional pore density of the hydrogel had a tendency to increase with the ascending printing gap. The swelling rate and degradation rate of the hydrogel gradually increased and eventually reached an equilibrium state. The rheological test results showed that the scaffolds had good printability. MTT cytotoxicity test and CCK-8 cell proliferation test displayed that the scaffold was nontoxic, and Schwann cells could grow well on the scaffold after 5 days of culture, whereas the number of cells on the scaffold with the printing gap of 3 mm was the largest. These results indicated that the GG/ST scaffold prepared by 3D printing technology may have a potential application in peripheral nerve regeneration.
C1 [Zhang, Liling; Zheng, Tiantian; Wu, Linliang; Han, Qi; Chen, Shiyu; Kong, Yan; Li, Guicai; Wu, Hong; Zhao, Yahong; Yang, Yumin] Nantong Univ, Key Lab Neuroregenerat Jiangsu, Nantong 226001, Peoples R China.
   [Zhang, Liling; Zheng, Tiantian; Wu, Linliang; Han, Qi; Chen, Shiyu; Kong, Yan; Li, Guicai; Wu, Hong; Zhao, Yahong; Yang, Yumin] Nantong Univ, Minist Educ, Nantong 226001, Peoples R China.
   [Zhang, Liling; Zheng, Tiantian; Wu, Linliang; Han, Qi; Chen, Shiyu; Li, Guicai; Wu, Hong; Zhao, Yahong; Yang, Yumin] Nantong Univ, Coinnovat Ctr Neuroregenerat, Nantong 226001, Peoples R China.
   [Li, Guicai] Jilin Univ, Key Lab Organ Regenerat & Transplantat, Minist Edu, Changchun 130061, Peoples R China.
   [Ma, Lei] Nantong Univ, Sch Informat Sci & Technol, Nantong 226019, Peoples R China.
   [Yu, Yinxian] Shanghai Jiao Tong Univ, Shanghai Gen Hosp, Dept Orthopaed Surg, Sch Med, Shanghai 200080, Peoples R China.
C3 Nantong University; Nantong University; Nantong University; Jilin University; Nantong University; Shanghai Jiao Tong University
RP Li, GC; Yang, YM (corresponding author), Nantong Univ, Key Lab Neuroregenerat Jiangsu, Nantong 226001, Peoples R China.; Li, GC; Yang, YM (corresponding author), Nantong Univ, Minist Educ, Nantong 226001, Peoples R China.; Li, GC; Yang, YM (corresponding author), Nantong Univ, Coinnovat Ctr Neuroregenerat, Nantong 226001, Peoples R China.; Li, GC (corresponding author), Jilin Univ, Key Lab Organ Regenerat & Transplantat, Minist Edu, Changchun 130061, Peoples R China.
EM gcli1981@ntu.edu.cn; yangym@ntu.edu.cn
FU National Natural Science Foundation of China [31830028, 31771054]; Natural Key Science Research Program of Jiangsu Education Department [19KJA320006]; Open Project of Key Laboratory of Organ Regeneration and Transplantation, Ministry of Education [2020JC08]; Qinglan Project of Jiangsu Province (2018)
CR Akkineni AR, 2016, POLYMERS-BASEL, V8, P5
   Akkineni AR, 2016, BIOFABRICATION, V8, P0, DOI 10.1088/1758-5090/8/4/045001
   Annabi N, 2010, TISSUE ENG PART B-RE, V16, P371, DOI 10.1089/ten.teb.2009.0639
   Unknown -, 2018, J MECH BEHAV MAT, V0, P0
   Azzag K, 2020, SKELET MUSCLE, V10, P0, DOI 10.1186/s13395-020-00228-3
   Cai SX, 2020, NANOTECHNOL REV, V9, P971, DOI 10.1515/ntrev-2020-0076
   Ding HX, 2020, J BIOMAT SCI-POLYM E, V110, P1
   Donderwinkel I, 2017, POLYM CHEM-UK, V8, P4451, DOI 10.1039/c7py00826k
   Drury JL, 2003, BIOMATERIALS, V24, P4337, DOI 10.1016/S0142-9612(03)00340-5
   Ebrahimi MH, 2020, J MOL LIQ, V318, P0, DOI 10.1016/j.molliq.2020.114226
   Fan YT, 2017, CARBOHYD POLYM, V162, P10, DOI 10.1016/j.carbpol.2017.01.033
   Ferris CJ, 2013, APPL MICROBIOL BIOT, V97, P4243, DOI 10.1007/s00253-013-4853-6
   Fukushima K, 2016, SEN-I GAKKAISHI, V72, P0
   Gaudin R, 2016, BIOMED RES INT, V2016, P0, DOI 10.1155/2016/3856262
   George N, 2018, J NEUROSCI RES, V96, P573, DOI 10.1002/jnr.24151
   Grinsell D, 2014, BIOMED RES INT, V2014, P0, DOI 10.1155/2014/698256
   Haque MA, 2012, POLYMER, V53, P1805, DOI 10.1016/j.polymer.2012.03.013
   Hofmann M, 2014, ACS MACRO LETT, V3, P382, DOI 10.1021/mz4006556
   Hu XZ, 2020, NANOTECHNOL REV, V9, P345, DOI 10.1515/ntrev-2020-0025
   Huang Z, 2020, FOOD CHEM, V317, P0, DOI 10.1016/j.foodchem.2020.126452
   Ismail NA, 2018, MATER LETT, V228, P116, DOI 10.1016/j.matlet.2018.05.140
   Jia C, 2017, ADV MATER, V29, P282
   Jian W, 2020, NANOTECHNOL REV, V9, P700, DOI 10.1515/ntrev-2020-0053
   Jiang CQ, 2016, NEURAL REGEN RES, V11, P1845, DOI 10.4103/1673-5374.194757
   Kesti M, 2015, ACTA BIOMATER, V11, P162, DOI 10.1016/j.actbio.2014.09.033
   Lode A, 2014, J TISSUE ENG REGEN M, V8, P682, DOI 10.1002/term.1563
   Lozano R, 2015, BIOMATERIALS, V67, P264, DOI 10.1016/j.biomaterials.2015.07.022
   Malda J, 2013, HUM GENE THER, V24, P0
   Malda J, 2013, ADV MATER, V25, P5011, DOI 10.1002/adma.201302042
   Matyga AW, 2018, IN VITRO CELL DEV-AN, V54, P0
   Mehboob S, 2020, INT J BIOL MACROMOL, V155, P786, DOI 10.1016/j.ijbiomac.2020.03.144
   Melchels FPW, 2014, J MATER CHEM B, V2, P2282, DOI 10.1039/c3tb21280g
   Ning LQ, 2018, BIOFABRICATION, V10, P0, DOI 10.1088/1758-5090/aacd30
   Park H, 2009, BIOMACROMOLECULES, V10, P541, DOI 10.1021/bm801197m
   Peng YM, 2018, BIOMATERIALS, V178, P467, DOI 10.1016/j.biomaterials.2018.04.021
   Shan JQ, 2020, ACS SUSTAIN CHEM ENG, V8, P17387, DOI 10.1021/acssuschemeng.0c05484
   Shi WL, 2017, ADV MATER, V29, P0, DOI 10.1002/adma.201701089
   Silva-Correia J, 2011, J TISSUE ENG REGEN M, V5, PE97, DOI 10.1002/term.363
   Smith AM, 2007, J BIOMATER APPL, V22, P241, DOI 10.1177/0885328207076522
   Wang GX, 2020, CARBOHYD POLYM, V249, P0, DOI 10.1016/j.carbpol.2020.116795
   Wen XX, 2020, J BIOMED MATER RES B, V108, P104, DOI 10.1002/jbm.b.34370
   Wu J, 2017, DRUG DISCOV TODAY, V22, P1375, DOI 10.1016/j.drudis.2017.03.007
   Wu XF, 2019, MATER TODAY COMMUN, V21, P0, DOI 10.1016/j.mtcomm.2019.100702
   Ye WS, 2020, MATER DESIGN, V192, P0, DOI 10.1016/j.matdes.2020.108757
   Yoshida S, 2016, POLYM COMPOSITE, V37, P1307, DOI 10.1002/pc.23296
   Yu F, 2016, SMART MATERIALS FOR WASTE WATER APPLICATIONS, V0, P3
   Zheng ZZ, 2018, ADV HEALTHC MATER, V7, P6
NR 47
TC 27
Z9 28
U1 4
U2 89
PU WALTER DE GRUYTER GMBH
PI BERLIN
PA GENTHINER STRASSE 13, D-10785 BERLIN, GERMANY
SN 2191-9089
EI 2191-9097
J9 NANOTECHNOL REV
JI Nanotechnol. Rev.
PD JAN 15
PY 2021
VL 10
IS 1
BP 50
EP 61
DI 10.1515/ntrev-2021-0004
PG 12
WC Chemistry, Multidisciplinary; Nanoscience & Nanotechnology; Materials Science, Multidisciplinary; Physics, Applied
SC Chemistry; Science & Technology - Other Topics; Materials Science; Physics
GA QS6FQ
UT WOS:000625994100001
DA 2025-07-17
ER

PT J
AU Fang, Z
   Zou, JL
AF Fang, Zhou
   Zou, Jian-Long
TI Recombinant COL6 α2 as a Self-Organization Factor That Triggers Orderly Nerve Regeneration Without Guidance Cues
SO FRONTIERS IN CELLULAR NEUROSCIENCE
LA English
DT Article
DE peripheral nerve injury; nerve bundle formation; self-organization; COL6 alpha 2; immunogenicity; myelination
ID collagen-vi; strategy; apoptosis; conduit; rat
AB Collagen VI (COL6) in the microenvironment was recently identified as an extracellular signal that bears the function of promoting orderly axon bundle formation. However, the large molecular weight of COL6 (& AP;2,000 kDa) limits its production and clinical application. It remains unclear whether the smaller subunit alpha chains of COL6 can exert axon bundling and ordering effects independently. Herein, based on a dorsal root ganglion (DRG) ex vivo model, the contributions of three main COL6 alpha chains on orderly nerve bundle formation were analyzed, and COL6 alpha 2 showed the largest contribution weight. A recombinant COL6 alpha 2 chain was produced and demonstrated to promote the formation of orderly axon bundles through the NCAM1-mediated pathway. The addition of COL6 alpha 2 in conventional hydrogel triggered orderly nerve regeneration in a rat sciatic nerve defect model. Immunogenicity assessment showed weaker immunogenicity of COL6 alpha 2 compared to that of the COL6 complex. These findings suggest that recombinant COL6 alpha 2 is a promising material for orderly nerve regeneration.
C1 [Fang, Zhou; Zou, Jian-Long] Guangzhou Med Univ, Key Lab Neurogenet & Channelopathies Guangdong Pr, Inst Neurosci, Guangzhou, Peoples R China.
   [Fang, Zhou; Zou, Jian-Long] Guangzhou Med Univ, Key Lab Neurogenet & Channelopathies Guangdong Pr, Affiliated Hosp 2, Guangzhou, Peoples R China.
   [Fang, Zhou; Zou, Jian-Long] Minist Educ China, Guangzhou, Peoples R China.
   [Fang, Zhou; Zou, Jian-Long] Guangzhou Med Univ, Sch Basic Med Sci, Key Lab Neurol Funct & Hlth, Guangzhou, Peoples R China.
C3 Guangzhou Medical University; Guangzhou Medical University; Guangzhou Medical University
RP Zou, JL (corresponding author), Guangzhou Med Univ, Key Lab Neurogenet & Channelopathies Guangdong Pr, Inst Neurosci, Guangzhou, Peoples R China.; Zou, JL (corresponding author), Guangzhou Med Univ, Key Lab Neurogenet & Channelopathies Guangdong Pr, Affiliated Hosp 2, Guangzhou, Peoples R China.; Zou, JL (corresponding author), Minist Educ China, Guangzhou, Peoples R China.; Zou, JL (corresponding author), Guangzhou Med Univ, Sch Basic Med Sci, Key Lab Neurol Funct & Hlth, Guangzhou, Peoples R China.
EM zou_jianlong@gzhmu.edu.cn
FU National Natural Science Foundation of China [31800892]
CR Berg J, 2002, BIOCHEMISTRY, V0, P93
   Boeer U, 2014, PLOS ONE, V9, P0, DOI 10.1371/journal.pone.0105964
   Bonaldo P, 1998, HUM MOL GENET, V7, P2135, DOI 10.1093/hmg/7.13.2135
   Castellanos MR, 2003, BIOCHEM BIOPH RES CO, V312, P867, DOI 10.1016/j.bbrc.2003.10.198
   Cescon M, 2016, AGING-US, V8, P1083, DOI 10.18632/aging.100924
   Cescon M, 2015, J CELL SCI, V128, P3525, DOI 10.1242/jcs.169748
   Chang W, 2018, ACTA BIOMATER, V73, P302, DOI 10.1016/j.actbio.2018.04.046
   Chen PW, 2015, ACTA NEUROPATHOL, V129, P97, DOI 10.1007/s00401-014-1369-9
   Chen PW, 2014, FASEB J, V28, P1145, DOI 10.1096/fj.13-239533
   CORNING PA, 1995, SYST RES, V12, P89, DOI 10.1002/sres.3850120204
   de Ruiter GCW, 2014, J NEUROSURG, V120, P493, DOI 10.3171/2013.8.JNS122300
   Eggers R, 2020, FRONT BIOENG BIOTECH, V8, P0, DOI 10.3389/fbioe.2020.583184
   English AW, 2005, J COMP NEUROL, V490, P427, DOI 10.1002/cne.20678
   Freund EC, 2020, J EXP MED, V217, P0, DOI 10.1084/jem.20191692
   Gordon T, 2016, EUR J NEUROSCI, V43, P336, DOI 10.1111/ejn.13005
   Haken H, 2017, ENTROPY-SWITZ, V19, P0, DOI 10.3390/e19010018
   Handarmin, 2011, DRUG DELIV TRANSL RE, V1, P147, DOI 10.1007/s13346-011-0017-3
   Hsu RS, 2019, ADV SCI, V6, P0, DOI 10.1002/advs.201900520
   Irwin WA, 2003, NAT GENET, V35, P367, DOI 10.1038/ng1270
   Kim JM, 2005, EXP CELL RES, V304, P317, DOI 10.1016/j.yexcr.2004.11.009
   Konow C, 2021, SCI REP-UK, V11, P0, DOI 10.1038/s41598-021-89116-4
   Krick K, 2011, CURR OPIN BIOTECH, V22, P741, DOI 10.1016/j.copbio.2011.04.002
   Kroger B, 2015, THEORIES SELF ORG RO, V0, P0, DOI DOI 10.1007/978-3-319-11689-1_9
   Lau JL, 2018, BIOORGAN MED CHEM, V26, P2700, DOI 10.1016/j.bmc.2017.06.052
   Liu D, 2018, SCI REP-UK, V8, P0, DOI 10.1038/s41598-018-21652-y
   Liu RT, 2006, PHYS REV E, V74, P0, DOI 10.1103/PhysRevE.74.011914
   Lynn AK, 2004, J BIOMED MATER RES B, V71B, P343, DOI 10.1002/jbm.b.30096
   Mobasseri A, 2015, TISSUE ENG PT A, V21, P1152, DOI 10.1089/ten.tea.2014.0266
   Niu YY, 2019, SCIENCE, V366, P837, DOI 10.1126/science.aaw5754
   Oh SH, 2018, J BIOMED MATER RES A, V106, P52, DOI 10.1002/jbm.a.36216
   Paul A, 2021, SCI REP-UK, V11, P0, DOI 10.1038/s41598-020-80561-1
   Perrard MH, 2009, MICROSC RES TECHNIQ, V72, P596, DOI 10.1002/jemt.20706
   Raza C, 2020, LIFE SCI, V243, P0, DOI 10.1016/j.lfs.2020.117308
   Robinson GA, 2004, EXP NEUROL, V190, P407, DOI 10.1016/j.expneurol.2004.08.007
   Song SC, 2020, FRONT BIOENG BIOTECH, V8, P0, DOI 10.3389/fbioe.2020.590596
   Sun JH, 2022, NEURAL REGEN RES, V17, P1023, DOI 10.4103/1673-5374.324861
   Tang S, 2013, BIOMATERIALS, V34, P7086, DOI 10.1016/j.biomaterials.2013.05.080
   ULLRICH A, 1983, NATURE, V303, P821, DOI 10.1038/303821a0
   Urciuolo A, 2013, NAT COMMUN, V4, P0, DOI 10.1038/ncomms2964
   Werner T, 2010, NATURE, V464, P1143, DOI 10.1038/nature08896
   Wu K, 2019, COMPLEXITY, V2019, P0, DOI 10.1155/2019/5603685
   Xiang LF, 2020, NATURE, V577, P537, DOI 10.1038/s41586-019-1875-y
   Zare K, 2018, BIOL PROCED ONLINE, V20, P0, DOI 10.1186/s12575-018-0086-5
   Zou JL, 2018, EXP NEUROL, V307, P37, DOI 10.1016/j.expneurol.2018.05.023
   Zou JL, 2018, ADV FUNCT MATER, V28, P0, DOI 10.1002/adfm.201705739
NR 45
TC 4
Z9 4
U1 3
U2 12
PU FRONTIERS MEDIA SA
PI LAUSANNE
PA AVENUE DU TRIBUNAL FEDERAL 34, LAUSANNE, CH-1015, SWITZERLAND
SN 
EI 1662-5102
J9 FRONT CELL NEUROSCI
JI Front. Cell. Neurosci.
PD DEC 23
PY 2021
VL 15
IS 
BP 
EP 
DI 10.3389/fncel.2021.816781
PG 12
WC Neurosciences
SC Neurosciences & Neurology
GA YI7QR
UT WOS:000744039900001
PM 35002632
DA 2025-07-17
ER

PT J
AU Liu, HY
   Zhao, YN
   Tong, J
   Shi, XW
   Chen, Y
   Du, YM
AF Liu, Hongyu
   Zhao, Yanan
   Tong, Jun
   Shi, Xiaowen
   Chen, Yun
   Du, Yumin
TI Electrofabrication of flexible and mechanically strong tubular chitosan implants for peripheral nerve regeneration
SO JOURNAL OF MATERIALS CHEMISTRY B
LA English
DT Article
ID sciatic-nerve; conduits; tubes; repair; electrodeposition; injury; hydrogel; fibers; acid
AB The development of peripheral nerve tissue engineering requires a safe and reliable methodology to construct biodegradable conduits. Herein, a new type of chitosan-based nerve-guide hydrogel conduit (CNHC) with enhanced mechanical flexibility in the wet state was fabricated using a one-step electrofabrication technology. The formation of the chitosan conduit is a physical process which can be conducted in a mild water phase without toxic crosslinks. The current density during electrofabrication has a profound effect on the physical and structural properties of the conduits. Cytocompatibility results indicate that the CNHC can promote cell proliferation and adhesion. Functional and histological tests indicate that the CNHC has the ability to guide the growth of axons through the conduit to reach a distal stump, which is closely similar to the autograft group. Overall, the results of this study demonstrate that the CNHCs from electrofabrication have a great potential in peripheral nerve regeneration.
C1 [Liu, Hongyu; Tong, Jun; Shi, Xiaowen; Du, Yumin] Wuhan Univ, Hubei Engn Ctr Nat Polymers Based Med Mat, Sch Resource & Environm Sci, Hubei Biomass Resource Chem & Environm Biotechnol, Wuhan 430079, Peoples R China.
   [Zhao, Yanan; Chen, Yun] Wuhan Univ, Hubei Engn Ctr Nat Polymers Based Med Mat, Hubei Prov Key Lab Allergy & Immune Related Dis, Dept Biomed Engn,Sch Basic Med Sci, Wuhan 430071, Peoples R China.
C3 Wuhan University; Wuhan University
RP Shi, XW (corresponding author), Wuhan Univ, Hubei Engn Ctr Nat Polymers Based Med Mat, Sch Resource & Environm Sci, Hubei Biomass Resource Chem & Environm Biotechnol, Wuhan 430079, Peoples R China.; Chen, Y (corresponding author), Wuhan Univ, Hubei Engn Ctr Nat Polymers Based Med Mat, Hubei Prov Key Lab Allergy & Immune Related Dis, Dept Biomed Engn,Sch Basic Med Sci, Wuhan 430071, Peoples R China.
EM shixw@whu.edu.cn; yunchen@whu.edu.cn
FU National Natural Science Foundation of China [22075215]; National Key Research and Development Program of China [2019YFE0114400]; Key Research and Development Program of Hubei Province [2020BCA079]
CR Alves NM, 2008, INT J BIOL MACROMOL, V43, P401, DOI 10.1016/j.ijbiomac.2008.09.007
   Ao Q, 2006, J BIOMED MATER RES A, V77A, P11, DOI 10.1002/jbm.a.30593
   Aussel A, 2017, J CARDIOVASC TRANSL, V10, P480, DOI 10.1007/s12265-017-9763-z
   Baldrick P, 2010, REGUL TOXICOL PHARM, V56, P290, DOI 10.1016/j.yrtph.2009.09.015
   Besra L, 2007, PROG MATER SCI, V52, P1, DOI 10.1016/j.pmatsci.2006.07.001
   Carvalho CR, 2019, BIOMATER SCI-UK, V7, P5451, DOI 10.1039/c9bm01098j
   Cheng Y, 2010, SOFT MATTER, V6, P3177, DOI 10.1039/c0sm00124d
   Cobianchi S, 2017, NEUROSCIENCE, V359, P82, DOI 10.1016/j.neuroscience.2017.07.011
   Crosio A, 2019, NEURAL REGEN RES, V14, P1079, DOI 10.4103/1673-5374.250628
   Feinberg JH, 1997, SPORTS MED, V24, P385, DOI 10.2165/00007256-199724060-00004
   Freier T, 2005, BIOMATERIALS, V26, P4624, DOI 10.1016/j.biomaterials.2004.11.040
   Gu XS, 2011, PROG NEUROBIOL, V93, P204, DOI 10.1016/j.pneurobio.2010.11.002
   Haastert-Talini K, 2013, BIOMATERIALS, V34, P9886, DOI 10.1016/j.biomaterials.2013.08.074
   Hu J, 2017, MAT SCI ENG C-MATER, V70, P1089, DOI 10.1016/j.msec.2016.03.035
   Huang WJ, 2019, CARBOHYD POLYM, V222, P0, DOI 10.1016/j.carbpol.2019.114977
   Jiang ZW, 2019, INT J BIOL MACROMOL, V129, P997, DOI 10.1016/j.ijbiomac.2019.02.080
   Kim GB, 2018, BIOMATERIALS, V178, P504, DOI 10.1016/j.biomaterials.2018.03.059
   Lee S K, 2000, J AM ACAD ORTHOP SURG, V8, P243
   Li RJ, 2014, CELL BIOCHEM BIOPHYS, V68, P449, DOI 10.1007/s12013-013-9742-1
   Lu KY, 2019, CARBOHYD POLYM, V206, P664, DOI 10.1016/j.carbpol.2018.11.050
   Marcol W, 2011, MICROSURG, V31, P642, DOI 10.1002/micr.20945
   Meyer C, 2016, BIOMATERIALS, V76, P33, DOI 10.1016/j.biomaterials.2015.10.040
   Morgado PI, 2017, CARBOHYD POLYM, V159, P136, DOI 10.1016/j.carbpol.2016.12.029
   Muzzarelli RAA, 2010, MAR DRUGS, V8, P292, DOI 10.3390/md8020292
   Neubrech F, 2018, PLAST RECONSTR SURG, V142, P415, DOI 10.1097/PRS.0000000000004574
   Panseri S, 2008, BMC BIOTECHNOL, V8, P0, DOI 10.1186/1472-6750-8-39
   Rao F, 2020, THERANOSTICS, V10, P1590, DOI 10.7150/thno.36272
   Salehi M, 2019, J CELL PHYSIOL, V234, P15357, DOI 10.1002/jcp.28183
   Shi XW, 2013, J BIOMED MATER RES A, V101, P1373, DOI 10.1002/jbm.a.34432
   Shi ZJ, 2016, BIOMATERIALS, V111, P40, DOI 10.1016/j.biomaterials.2016.09.020
   Siemionow M, 2009, INT REV NEUROBIOL, V87, P141, DOI 10.1016/S0074-7742(09)87008-6
   Stenberg L, 2016, EUR J NEUROSCI, V43, P463, DOI 10.1111/ejn.13068
   Sun BB, 2017, ACS APPL MATER INTER, V9, P26684, DOI 10.1021/acsami.7b06707
   Wang DY, 2008, J BIOMED MATER RES A, V85A, P434, DOI 10.1002/jbm.a.31568
   Wang S, 2001, BIOMATERIALS, V22, P1157, DOI 10.1016/S0142-9612(00)00356-2
   Wang YF, 2011, ADV MATER, V23, P5817, DOI 10.1002/adma.201103726
   Wei XQ, 2013, SOFT MATTER, V9, P2131, DOI 10.1039/c2sm26898a
   Wu H, 2017, COLLOID SURFACE B, V160, P598, DOI 10.1016/j.colsurfb.2017.10.017
   Wu LQ, 2002, LANGMUIR, V18, P8620, DOI 10.1021/la020381p
   Wu ZG, 2020, ACS APPL MATER INTER, V12, P20307, DOI 10.1021/acsami.0c05430
   Yan K, 2018, BIOMACROMOLECULES, V19, P364, DOI 10.1021/acs.biomac.7b01464
   Zhao YN, 2018, COLLOID SURFACE B, V163, P412, DOI 10.1016/j.colsurfb.2018.01.002
   Zhu JX, 2012, INT J BIOL MACROMOL, V51, P105, DOI 10.1016/j.ijbiomac.2012.04.022
NR 43
TC 16
Z9 18
U1 2
U2 85
PU ROYAL SOC CHEMISTRY
PI CAMBRIDGE
PA THOMAS GRAHAM HOUSE, SCIENCE PARK, MILTON RD, CAMBRIDGE CB4 0WF, CAMBS, ENGLAND
SN 2050-750X
EI 2050-7518
J9 J MATER CHEM B
JI J. Mat. Chem. B
PD JUL 21
PY 2021
VL 9
IS 27
BP 5537
EP 5546
DI 10.1039/d1tb00247c
EA JUN 2021
PG 10
WC Materials Science, Biomaterials
SC Materials Science
GA TJ2TQ
UT WOS:000664573300001
PM 34161401
DA 2025-07-17
ER

PT J
AU Thakur, R
   Aplin, FP
   Fridman, GY
AF Thakur, Raviraj
   Aplin, Felix P.
   Fridman, Gene Y.
TI A Hydrogel-Based Microfluidic Nerve Cuff for Neuromodulation of Peripheral Nerves
SO MICROMACHINES
LA English
DT Article
DE neural interface; nerve cuff electrode; peripheral nerve stimulation; direct current nerve block; neural electrode; bioelectronics
ID electrical-stimulation; neural stimulation; electrode; interface; conduction; block
AB Implantable neuromodulation devices typically have metal in contact with soft, ion-conducting nerves. These neural interfaces excite neurons using short-duration electrical pulses. While this approach has been extremely successful for multiple clinical applications, it is limited in delivering long-duration pulses or direct current (DC), even for acute term studies. When the charge injection capacity of electrodes is exceeded, irreversible electrochemical processes occur, and toxic byproducts are discharged directly onto the nerve, causing biological damage. Hydrogel coatings on electrodes improve the overall charge injection limit and provide a mechanically pliable interface. To further extend this idea, we developed a silicone-based nerve cuff lead with a hydrogel microfluidic conduit. It serves as a thin, soft and flexible interconnection and provides a greater spatial separation between metal electrodes and the target nerve. In an in vivo rat model, we used this cuff to stimulate and record from sciatic nerves, with performance comparable to that of metal electrodes. Further, we delivered DC through the lead in an acute manner to induce nerve block that is reversible. In contrast to most metallic cuff electrodes, which need microfabrication equipment, we built this cuff using a consumer-grade digital cutter and a simplified molding process. Overall, the device will be beneficial to neuromodulation researchers as a general-purpose nerve cuff electrode for peripheral neuromodulation experiments.
C1 [Thakur, Raviraj; Aplin, Felix P.; Fridman, Gene Y.] Johns Hopkins Univ, Dept Otolaryngol Head & Neck Surg, Baltimore, MD 21205 USA.
   [Fridman, Gene Y.] Johns Hopkins Univ, Dept Biomed Engn, Baltimore, MD 21205 USA.
   [Fridman, Gene Y.] Johns Hopkins Univ, Dept Elect & Comp Engn, Baltimore, MD 21205 USA.
C3 Johns Hopkins University; Johns Hopkins University; Johns Hopkins University
RP Fridman, GY (corresponding author), Johns Hopkins Univ, Dept Otolaryngol Head & Neck Surg, Baltimore, MD 21205 USA.; Fridman, GY (corresponding author), Johns Hopkins Univ, Dept Biomed Engn, Baltimore, MD 21205 USA.; Fridman, GY (corresponding author), Johns Hopkins Univ, Dept Elect & Comp Engn, Baltimore, MD 21205 USA.
EM ravirajthakur88@gmail.com; f.aplin@unsw.edu.au; gfridma1@jhmi.edu
FU NIH [R01NS092726, R01NS110893]
CR Ackermann DM, 2011, J NEUROSCI METH, V201, P173, DOI 10.1016/j.jneumeth.2011.01.016
   Aplin FP, 2019, IEEE T BIO-MED ENG, V66, P775, DOI 10.1109/TBME.2018.2856698
   Aregueta-Robles Ulises A, 2014, FRONT NEUROENG, V7, P15, DOI 10.3389/fneng.2014.00015
   Bhadra N, 2004, IEEE T NEUR SYS REH, V12, P313, DOI 10.1109/TNSRE.2004.834205
   Cobo AM, 2019, J MICROELECTROMECH S, V28, P36, DOI 10.1109/JMEMS.2018.2881908
   Cogan SF, 2008, ANNU REV BIOMED ENG, V10, P275, DOI 10.1146/annurev.bioeng.10.061807.160518
   Elyahoodayan S, 2020, J NEUROSCI METH, V336, P0, DOI 10.1016/j.jneumeth.2020.108634
   Foldes EL, 2011, J NEUROSCI METH, V196, P31, DOI 10.1016/j.jneumeth.2010.12.020
   Fridman GY, 2013, IEEE ENG MED BIO, V0, PP3126, DOI 10.1109/EMBC.2013.6610203
   Fridman GY, 2013, IEEE T NEUR SYS REH, V21, P319, DOI 10.1109/TNSRE.2013.2245423
   Fridman GY, 2012, ANAT REC, V295, P2010, DOI 10.1002/ar.22581
   Gabrielsson EO, 2014, ADV MATER, V26, P5143, DOI 10.1002/adma.201401258
   Green R, 2015, ADV MATER, V27, P7620, DOI 10.1002/adma.201501810
   Hong GS, 2019, NAT REV NEUROSCI, V20, P330, DOI 10.1038/s41583-019-0140-6
   Kamei K, 2015, BIOMED MICRODEVICES, V17, P0, DOI 10.1007/s10544-015-9928-y
   Keefer EW, 2008, NAT NANOTECHNOL, V3, P434, DOI 10.1038/nnano.2008.174
   Kim YH, 2013, J MICROMECH MICROENG, V23, P0, DOI 10.1088/0960-1317/23/9/097001
   Korivi NS, 2011, J MED BIOL ENG, V31, P353, DOI 10.5405/jmbe.819
   Lee JH, 2016, LAB CHIP, V16, P959, DOI 10.1039/c5lc00842e
   Lee S, 2017, SENSOR ACTUAT B-CHEM, V242, P1165, DOI 10.1016/j.snb.2016.09.127
   Lee YJ, 2016, SENSOR ACTUAT B-CHEM, V237, P924, DOI 10.1016/j.snb.2016.06.169
   Loeb GE, 1996, J NEUROSCI METH, V64, P95, DOI 10.1016/0165-0270(95)00123-9
   Merrill DR, 2005, J NEUROSCI METH, V141, P171, DOI 10.1016/j.jneumeth.2004.10.020
   NAPLES GG, 1988, IEEE T BIO-MED ENG, V35, P905, DOI 10.1109/10.8670
   Parker JL, 2018, BIOELECTRON MED, V1, P71, DOI 10.2217/BEM-2017-0005
   Pohlmeyer EA, 2009, J NEUROSCI METH, V182, P165, DOI 10.1016/j.jneumeth.2009.06.006
   Proctor CM, 2019, ADV BIOSYST, V3, P0, DOI 10.1002/adbi.201800270
   Rodríguez FJ, 2000, J NEUROSCI METH, V98, P105, DOI 10.1016/S0165-0270(00)00192-8
   Struijk JJ, 1999, IEEE ENG MED BIOL, V18, P91, DOI 10.1109/51.765194
   Tai CF, 2009, J COMPUT NEUROSCI, V27, P201, DOI 10.1007/s10827-009-0137-7
   TANNER JA, 1962, NATURE, V195, P712, DOI 10.1038/195712b0
   Tian P, 2018, BIOMED MICRODEVICES, V20, P0, DOI 10.1007/s10544-018-0268-6
   Tyler DJ, 2002, IEEE T NEUR SYS REH, V10, P294, DOI 10.1109/TNSRE.2002.806840
   Vrabec TL, 2019, IEEE T NEUR SYS REH, V27, P836, DOI 10.1109/TNSRE.2019.2909165
   Ward AR, 2009, PHYS THER, V89, P181, DOI 10.2522/ptj.20080060
   WHITWAM JG, 1975, BRIT J ANAESTH, V47, P1123, DOI 10.1093/bja/47.11.1123-b
   Xue N, 2015, SENSOR ACTUAT B-CHEM, V210, P640, DOI 10.1016/j.snb.2015.01.006
   Yang F, 2018, SCI ADV, V4, P0, DOI 10.1126/sciadv.aaq1438
NR 38
TC 9
Z9 9
U1 4
U2 39
PU MDPI
PI BASEL
PA MDPI AG, Grosspeteranlage 5, CH-4052 BASEL, SWITZERLAND
SN 
EI 2072-666X
J9 MICROMACHINES-BASEL
JI Micromachines
PD DEC 15
PY 2021
VL 12
IS 12
BP 
EP 
DI 10.3390/mi12121522
PG 12
WC Chemistry, Analytical; Nanoscience & Nanotechnology; Instruments & Instrumentation; Physics, Applied
SC Chemistry; Science & Technology - Other Topics; Instruments & Instrumentation; Physics
GA XX8FE
UT WOS:000736523400001
PM 34945372
DA 2025-07-17
ER

PT J
AU Jiao, J
   Wang, F
   Huang, JJ
   Huang, JJ
   Li, ZA
   Kong, Y
   Zhang, ZJ
AF Jiao, Jiao
   Wang, Feng
   Huang, Jie-Jie
   Huang, Jin-Jian
   Li, Zong-An
   Kong, Yan
   Zhang, Zhi-Jun
TI Microfluidic hollow fiber with improved stiffness repairs peripheral nerve injury through non-invasive electromagnetic induction and controlled release of NGF
SO CHEMICAL ENGINEERING JOURNAL
LA English
DT Article
DE Microfluidic hollow fiber; Conductive hydrogel; Magnetic stimulation; Nerve growth factor; Peripheral nerve injury
ID electrical-stimulation promotes; stem-cells; hydrogels; growth; regeneration; conduits; transplantation; guidance
AB Peripheral nerve injury can lead to paralysis, chronic pain, muscle atrophy and disability due to interrupted bioelectric signal communications between spinal cord and the innervated bodies. Bioelectric materials, particularly conductive hydrogels, have shown the increasing potentials in neural engineering because they serve as tissue scaffolds that can support cell growth and differentiation, and restore functional electric conduction. In this work, we fabricated size-tunable microfluidic hollow fibers (HF) with improved stiffness and elasticity based on a triple network called SCPAPPy, which was composed of sodium alginate/Ca2+ (SC), polyacrylamide (PA), and polypyrrole (PPy). This HF showed a higher conductivity of 0.32 S/m than that of native sciatic nerve. Based on finite element analysis and digital oscilloscope measurement, the conductive HF was demonstrated to generate electromotive forces through electromagnetic induction by using a figure-eight coil. This creative approach could non-invasively facilitate myelination by improving Schwann cell's growth and migration. Meanwhile, the electromotive forces drove the secretion of endogenous nerve growth factor (NGF) from Schwann cells. Moreover, exogenous nerve growth factor-75 (NGF-75) was loaded in the HF, which was released gradually and promoted the differentiation of neurons in a controlled manner. By applying the pulsed magnetic field (MF) and NGF-75 together, it was found that the rats with 5-mm sciatic nerve defects achieved a more rapid nerve regeneration and functional recovery. In a word, our study demonstrated the practical role of electromagnetic induction on nerve repair, and opened the window of synergistic therapy combining the bioelectricity and neurotrophic factors towards peripheral nerve injury.
C1 [Jiao, Jiao; Kong, Yan; Zhang, Zhi-Jun] Southeast Univ, Res Inst Neuropsychiat, Sch Med, Dept Neurol,Affiliated Zhongda Hosp, Nanjing 210009, Peoples R China.
   [Wang, Feng] Tsinghua Univ, Beijing Tsinghua Changgung Hosp, Sch Med, Dept Gastrointestinal Surg, Beijing 102218, Peoples R China.
   [Huang, Jie-Jie] Nantong Univ, Sch Elect Engn, Nantong 226019, Peoples R China.
   [Huang, Jin-Jian] Southeast Univ, Surg Inst, Sch Med, Nanjing 210009, Peoples R China.
   [Li, Zong-An] Nanjing Normal Univ, NARI Sch Elect & Automat Engn, Jiangsu Key Lab 3D Printing Equipment & Mfg, Nanjing 210042, Peoples R China.
   [Zhang, Zhi-Jun] Chinese Acad Sci, Shenzhen Inst Adv Technol, Shenzhen 518055, Peoples R China.
C3 Southeast University - China; Tsinghua University; Nantong University; Southeast University - China; Nanjing Normal University; Chinese Academy of Sciences; Shenzhen Institute of Advanced Technology, CAS
RP Zhang, ZJ (corresponding author), Southeast Univ, Res Inst Neuropsychiat, Sch Med, Dept Neurol,Affiliated Zhongda Hosp, Nanjing 210009, Peoples R China.; Wang, F (corresponding author), Tsinghua Univ, Beijing Tsinghua Changgung Hosp, Sch Med, Dept Gastrointestinal Surg, Beijing 102218, Peoples R China.
EM wfdoctor1977@163.com; janemengzhang@vip.163.com
FU Major Research plan of the National Natural Science Foundation of China [81830040]; Key Technology R&D Program of Jiangsu Province [BE2018010, BE2019002]; Natural Science Foundation of Jiangsu Province [BK20180730]; Postgraduate Research & Practice Innovation Program of Jiangsu Province [KYCX20_0150]
CR Abune L, 2021, TRENDS PHARMACOL SCI, V42, P300, DOI 10.1016/j.tips.2021.01.005
   Al-Majed AA, 2000, J NEUROSCI, V20, P2602
   Bai Y, 2020, CARBOHYD POLYM, V239, P0, DOI 10.1016/j.carbpol.2019.115480
   Das KP, 2004, NEUROTOXICOL TERATOL, V26, P397, DOI 10.1016/j.ntt.2004.02.006
   Dong Y, 2019, NAT COMMUN, V10, P0, DOI 10.1038/s41467-019-12044-5
   Fadia NB, 2020, SCI TRANSL MED, V12, P0, DOI 10.1126/scitranslmed.aav7753
   Ferrigno B, 2020, BIOACT MATER, V5, P468, DOI 10.1016/j.bioactmat.2020.03.010
   Fu TF, 2020, NEUROSCIENCE, V426, P179, DOI 10.1016/j.neuroscience.2019.10.052
   Ganguly A, 2017, J NEUROSCI METH, V275, P25, DOI 10.1016/j.jneumeth.2016.10.018
   Geremia NM, 2007, EXP NEUROL, V205, P347, DOI 10.1016/j.expneurol.2007.01.040
   Han IS, 2007, J CELL SCI, V120, P246, DOI 10.1242/jcs.03322
   Holsheimer J, 1998, SPINAL CORD, V36, P531, DOI 10.1038/sj.sc.3100717
   Hou YJ, 2019, ADV HEALTHC MATER, V8, P0, DOI 10.1002/adhm.201900913
   Huang HT, 2020, BIOSENS BIOELECTRON, V152, P0, DOI 10.1016/j.bios.2019.112001
   Huang JH, 2012, PLOS ONE, V7, P0, DOI 10.1371/journal.pone.0039526
   Huang JJ, 2021, J MATER CHEM A, V9, P0, DOI 10.1039/d0ta09101d
   Huang JJ, 2018, ISCIENCE, V8, P40, DOI 10.1016/j.isci.2018.09.011
   Huang JJ, 2018, MAT SCI ENG C-MATER, V89, P213, DOI 10.1016/j.msec.2018.04.009
   Huang JJ, 2018, CARBOHYD POLYM, V186, P54, DOI 10.1016/j.carbpol.2018.01.025
   Ichihara S, 2008, INJURY, V39, PS29, DOI 10.1016/j.injury.2008.08.029
   Jenkins PM, 2015, NANOSCALE RES LETT, V10, P1, DOI 10.1186/s11671-015-0972-6
   Kusuhara H, 2019, MICROSURG, V39, P395, DOI 10.1002/micr.30417
   Lee DC, 2017, MOL CELL NEUROSCI, V79, P1, DOI 10.1016/j.mcn.2016.11.007
   Lefaucheur JP, 2020, CLIN NEUROPHYSIOL, V131, P474, DOI 10.1016/j.clinph.2019.11.002
   Li R, 2020, ACTA PHARMACOL SIN, V41, P1289, DOI 10.1038/s41401-019-0338-1
   Li SH, 2020, J MATER CHEM A, V8, P3667, DOI 10.1039/c9ta13213a
   Li WY, 2020, J TISSUE ENG, V11, P0, DOI 10.1177/2041731420980136
   Liu JY, 2021, BIOACT MATER, V6, P219, DOI 10.1016/j.bioactmat.2020.08.010
   Liu SH, 2015, NAT COMMUN, V6, P0, DOI 10.1038/ncomms9817
   Liu YP, 2020, FRONT NEUROSCI-SWITZ, V14, P0, DOI 10.3389/fnins.2020.525144
   Luo LH, 2021, BIOACT MATER, V6, P638, DOI 10.1016/j.bioactmat.2020.08.028
   Madduri S, 2010, BIOMATERIALS, V31, P2323, DOI 10.1016/j.biomaterials.2009.11.073
   Mohammed A, 2020, CARBOHYD POLYM, V245, P0, DOI 10.1016/j.carbpol.2020.116419
   Murray AJ, 2008, MOL CELL NEUROSCI, V38, P578, DOI 10.1016/j.mcn.2008.05.006
   Oh SH, 2018, J BIOMED MATER RES A, V106, P52, DOI 10.1002/jbm.a.36216
   Peripheral GT, 2020, INT J MOL SCI, V21, P8652, DOI 10.3390/IJMS21228652
   Qian TD, 2020, BRAIN BEHAV, V10, P0, DOI 10.1002/brb3.1582
   Qian Y, 2019, REGEN MED, V14, P969, DOI 10.2217/rme-2018-0079
   Resch A, 2019, INT J MOL SCI, V20, P0, DOI 10.3390/ijms20010071
   Roefs MT, 2020, TRENDS CELL BIOL, V30, P990, DOI 10.1016/j.tcb.2020.09.009
   Samadian H, 2020, INT J BIOL MACROMOL, V150, P380, DOI 10.1016/j.ijbiomac.2020.02.102
   Sarwar MS, 2017, SCI ADV, V3, P0, DOI 10.1126/sciadv.1602200
   Silva J, 2020, BIOACT MATER, V5, P447, DOI 10.1016/j.bioactmat.2020.03.012
   Singh A, 2021, BIOACT MATER, V6, P2231, DOI 10.1016/j.bioactmat.2021.01.008
   Tao Yanmei, 2013, METHODS MOL BIOL, V1018, P93, DOI 10.1007/978-1-62703-444-9_9
   THOMAS SM, 1992, CELL, V68, P1031, DOI 10.1016/0092-8674(92)90075-N
   Uemura T, 2014, CELLS TISSUES ORGANS, V200, P78, DOI 10.1159/000370322
   Vijayavenkataraman S, 2020, ACTA BIOMATER, V106, P54, DOI 10.1016/j.actbio.2020.02.003
   Weber RA, 2000, PLAST RECONSTR SURG, V106, P1036, DOI 10.1097/00006534-200010000-00013
   Xie RX, 2020, ACS CENTRAL SCI, V6, P903, DOI 10.1021/acscentsci.9b01097
   Yang Y, 2005, J CONTROL RELEASE, V104, P433, DOI 10.1016/j.jconrel.2005.02.022
   Yin YX, 2019, ACS CHEM NEUROSCI, V10, P1411, DOI 10.1021/acschemneuro.8b00452
   Yuan XX, 2021, J MATER SCI TECHNOL, V63, P210, DOI 10.1016/j.jmst.2020.05.008
   Zeng ZW, 2021, BIOACT MATER, V6, P1628, DOI 10.1016/j.bioactmat.2020.10.028
   Zhao YH, 2020, BIOMATERIALS, V255, P0, DOI 10.1016/j.biomaterials.2020.120164
   Zilic L, 2015, J ANAT, V227, P302, DOI 10.1111/joa.12341
NR 56
TC 40
Z9 42
U1 19
U2 273
PU ELSEVIER SCIENCE SA
PI LAUSANNE
PA PO BOX 564, 1001 LAUSANNE, SWITZERLAND
SN 1385-8947
EI 1873-3212
J9 CHEM ENG J
JI Chem. Eng. J.
PD DEC 15
PY 2021
VL 426
IS 
BP 
EP 
DI 10.1016/j.cej.2021.131826
EA AUG 2021
PG 11
WC Engineering, Environmental; Engineering, Chemical
SC Engineering
GA XG2OF
UT WOS:000724596700003
DA 2025-07-17
ER

PT J
AU Liu, SY
   Liu, YJ
   Zhou, LP
   Li, C
   Zhang, M
   Zhang, FS
   Ding, ZT
   Wen, YQ
   Zhang, PX
AF Liu, Songyang
   Liu, Yijun
   Zhou, Liping
   Li, Ci
   Zhang, Meng
   Zhang, Fengshi
   Ding, Zhentao
   Wen, Yongqiang
   Zhang, Peixun
TI XT-type DNA hydrogels loaded with VEGF and NGF promote peripheral nerve regeneration via a biphasic release profile
SO BIOMATERIALS SCIENCE
LA English
DT Article
ID neurotrophic factors; axonal regeneration; functional recovery; co-delivery; vascularization; systems
AB Peripheral nerve injury (PNI) remains an unresolved challenge in the medicine area. With the development of biomaterial science and tissue engineering, a variety of nerve conduits were widely applied for repairing long defect PNI. DNA materials are developing rapidly due to their multiple advantages. In the present study, we aim to combine a DNA hydrogel, vascular endothelial growth factor (VEGF) and nerve growth factor (NGF) to construct a new type of delivery system, which could achieve a biphasic release profile of VEGF and NGF by taking advantage of the different degradation rates between X- and T-type DNA. In vitro results showed that the DNA gel + VEGF/NGF system could promote proliferation, migration and myelination of Rat Schwann cells (RSC) while maintaining cell viability. In vivo results indicated a better effect of DNA gel + VEGF/NGF on promoting repair of long defect PNI than the hollow chitin conduits (CT), DNA gel or VEGF/NGF group. The new technology invention holds promising clinical application prospects for repairing PNI and may be used broadly after step-by-step improvement.
C1 [Liu, Songyang; Liu, Yijun; Li, Ci; Zhang, Meng; Zhang, Fengshi; Ding, Zhentao; Zhang, Peixun] Peking Univ, Dept Orthoped & Trauma, Peoples Hosp, Beijing, Peoples R China.
   [Liu, Songyang; Liu, Yijun; Li, Ci; Zhang, Meng; Zhang, Fengshi; Ding, Zhentao; Zhang, Peixun] Peking Univ, Key Lab Trauma & Neural Regenerat, Beijing, Peoples R China.
   [Liu, Yijun] Southern Med Univ, Dept Foot & Ankle Surg, Ctr Orthopaed Surg, Affiliated Hosp 3, Guangzhou, Peoples R China.
   [Zhou, Liping; Wen, Yongqiang] Univ Sci & Technol Beijing, Beijing Key Lab Bioengn & Sensing Technol, Sch Chem & Biol Engn, Beijing, Peoples R China.
   [Liu, Songyang] Natl Ctr Trauma Med, Beijing, Peoples R China.
C3 Peking University; Peking University; Southern Medical University - China; University of Science & Technology Beijing
RP Zhang, PX (corresponding author), Peking Univ, Dept Orthoped & Trauma, Peoples Hosp, Beijing, Peoples R China.; Zhang, PX (corresponding author), Peking Univ, Key Lab Trauma & Neural Regenerat, Beijing, Peoples R China.; Wen, YQ (corresponding author), Univ Sci & Technol Beijing, Beijing Key Lab Bioengn & Sensing Technol, Sch Chem & Biol Engn, Beijing, Peoples R China.
EM wyq_wen@iccas.ac.cn; zhangpeixun@bjmu.edu.cn
FU National Natural Science Foundation [21975019, 31771322, 31571235, 81971177]; Peking University Medicine Seed Fund for Interdisciplinary Research - Fundamental Research Funds for the Central Universities [BMU2020MX007]; Key Laboratory of Trauma and Neural Regeneration (Peking University), Ministry of Education; Ministry of Education Innovation Program of China; National Center for Trauma Medicine [BMU 2020xy005-01]
CR AMMONS WS, 1982, AM J PHYSIOL, V242, PR552, DOI 10.1152/ajpregu.1982.242.5.R552
   Cao TY, 2020, ACS APPL MATER INTER, V12, P4185, DOI 10.1021/acsami.9b11534
   Cattin AL, 2015, CELL, V162, P1127, DOI 10.1016/j.cell.2015.07.021
   Cheng EJ, 2009, ANGEW CHEM INT EDIT, V48, P7660, DOI 10.1002/anie.200902538
   Chiono V, 2015, PROG NEUROBIOL, V131, P87, DOI 10.1016/j.pneurobio.2015.06.001
   Eggers R, 2010, EXP NEUROL, V223, P207, DOI 10.1016/j.expneurol.2009.07.021
   Finke A, 2019, ADV HEALTHC MATER, V8, P0, DOI 10.1002/adhm.201900080
   Groh A, 2019, DIS MARKERS, V2019, P0, DOI 10.1155/2019/7510315
   Gu XS, 2014, BIOMATERIALS, V35, P6143, DOI 10.1016/j.biomaterials.2014.04.064
   Hsu RS, 2019, ADV SCI, V6, P0, DOI 10.1002/advs.201900520
   Huang LL, 2019, FASEB J, V33, P8600, DOI 10.1096/fj.201802065RR
   Lackington WA, 2019, J CONTROL RELEASE, V304, P51, DOI 10.1016/j.jconrel.2019.05.001
   Lazarovici P, 2006, CURR PHARM DESIGN, V12, P2609, DOI 10.2174/138161206777698738
   Li C, 2021, NEURAL REGEN RES, V16, P1518, DOI 10.4103/1673-5374.303008
   Li F, 2019, PROG POLYM SCI, V98, P0, DOI 10.1016/j.progpolymsci.2019.101163
   Li R, 2018, BIOMATERIALS, V168, P24, DOI 10.1016/j.biomaterials.2018.03.044
   Madduri S, 2010, BIOMATERIALS, V31, P8402, DOI 10.1016/j.biomaterials.2010.07.052
   Nishida Y, 2018, BIOMED RES-TOKYO, V39, P287, DOI 10.2220/biomedres.39.287
   Nishikawa M, 2014, J CONTROL RELEASE, V180, P25, DOI 10.1016/j.jconrel.2014.02.001
   Pan Z, 2013, FASEB J, V27, P2756, DOI 10.1096/fj.12-225185
   Park JA, 2003, BIOCHEM BIOPH RES CO, V311, P247, DOI 10.1016/j.bbrc.2003.09.129
   Ren N, 2019, ACS APPL MATER INTER, V11, P26704, DOI 10.1021/acsami.9b08652
   Sang QL, 2018, BIOMED PHARMACOTHER, V103, P1146, DOI 10.1016/j.biopha.2018.04.116
   Sarker MD, 2018, PROG NEUROBIOL, V171, P125, DOI 10.1016/j.pneurobio.2018.07.002
   Schratzberger P, 2000, NAT MED, V6, P405, DOI 10.1038/74664
   Sondell M, 1999, BRAIN RES, V846, P219, DOI 10.1016/S0006-8993(99)02056-9
   Tomlinson RE, 2016, CELL REP, V16, P2723, DOI 10.1016/j.celrep.2016.08.002
   Um SH, 2006, NAT MATER, V5, P797, DOI 10.1038/nmat1741
   Wu YZ, 2014, CHEM COMMUN, V50, P14620, DOI 10.1039/c4cc07144a
   Yi S, 2019, EXP NEUROL, V319, P0, DOI 10.1016/j.expneurol.2018.05.016
   Zhang M, 2021, MOLECULES, V26, P0, DOI 10.3390/molecules26092712
   Zhao X, 2015, BIOMATERIALS, V46, P13, DOI 10.1016/j.biomaterials.2014.12.028
   Zhou LP, 2020, J MATER CHEM B, V8, P1991, DOI 10.1039/c9tb02716e
NR 33
TC 19
Z9 20
U1 2
U2 72
PU ROYAL SOC CHEMISTRY
PI CAMBRIDGE
PA THOMAS GRAHAM HOUSE, SCIENCE PARK, MILTON RD, CAMBRIDGE CB4 0WF, CAMBS, ENGLAND
SN 2047-4830
EI 2047-4849
J9 BIOMATER SCI-UK
JI Biomater. Sci.
PD DEC 7
PY 2021
VL 9
IS 24
BP 8221
EP 8234
DI 10.1039/d1bm01377g
EA OCT 2021
PG 14
WC Materials Science, Biomaterials
SC Materials Science
GA XK7BI
UT WOS:000714703800001
PM 34739533
DA 2025-07-17
ER

PT J
AU Lu, CF
   Wang, B
   Zhang, PX
   Han, S
   Pi, W
   Kou, YH
   Jiang, BG
AF Lu, Chang-Feng
   Wang, Bo
   Zhang, Pei-Xun
   Han, Shuai
   Pi, Wei
   Kou, Yu-Hui
   Jiang, Bao-Guo
TI Combining chitin biological conduits with small autogenous nerves and platelet-rich plasma for the repair of sciatic nerve defects in rats
SO CNS NEUROSCIENCE & THERAPEUTICS
LA English
DT Article
DE peripheral nerve defect; peripheral nerve repair; platelet&#8208; rich plasma; small autologous nerve
ID schwann-cells; neurotrophic factor; stem-cells; regeneration; tissue; motor; injury; hydrogel; healthy; gel
AB Aims Peripheral nerve defects are often difficult to recover from, and there is no optimal repair method. Therefore, it is important to explore new methods of repairing peripheral nerve defects. This study explored the efficacy of nerve grafts constructed from chitin biological conduits combined with small autogenous nerves (SANs) and platelet-rich plasma (PRP) for repairing 10-mm sciatic nerve defects in rats. Methods To prepare 10-mm sciatic nerve defects, SANs were first harvested and PRP was extracted. The nerve grafts consisted of chitin biological conduits combined with SAN and PRP, and were used to repair rat sciatic nerve defects. These examinations, including measurements of axon growth efficiency, a gait analysis, electrophysiological tests, counts of regenerated myelinated fibers and observations of their morphology, histological evaluation of the gastrocnemius muscle, retrograde tracing with Fluor-Gold (FG), and motor endplates (MEPs) distribution analysis, were conducted to evaluate the repair status. Results Two weeks after nerve transplantation, the rate and number of regenerated axons in the PRP-SAN group improved compared with those in the PRP, SAN, and Hollow groups. The PRP-SAN group exhibited better recovery in terms of the sciatic functional index value, composite action potential intensity, myelinated nerve fiber density, myelin sheath thickness, and gastrectomy tissue at 12 weeks after transplantation, compared with the PRP and SAN groups. The results of FG retrograde tracing and MEPs analyses showed that numbers of FG-positive sensory neurons and motor neurons as well as MEPs distribution density were higher in the PRP-SAN group than in the PRP or SAN group. Conclusions Nerve grafts comprising chitin biological conduits combined with SANs and PRP significantly improved the repair of 10-mm sciatic nerve defects in rats and may have therapeutic potential for repairing peripheral nerve defects in future applications.
C1 [Lu, Chang-Feng; Wang, Bo; Zhang, Pei-Xun; Han, Shuai; Pi, Wei; Kou, Yu-Hui; Jiang, Bao-Guo] Peking Univ, Peking Univ Peoples Hosp, Minist Educ, Dept Orthoped & Trauma,Key Lab Trauma & Neural Re, Beijing 100044, Peoples R China.
C3 Peking University
RP Kou, YH; Jiang, BG (corresponding author), Peking Univ, Peking Univ Peoples Hosp, Minist Educ, Dept Orthoped & Trauma,Key Lab Trauma & Neural Re, Beijing 100044, Peoples R China.
EM yuhuikou@bjmu.edu.cn; jiangbaoguo@vip.sina.com
FU National Natural Science Foundation of China [81971177, 31571236]; Key Laboratory of Trauma and Neural Regeneration (Peking University) of the Ministry of Education; National Key Research and Development Program of China [2016YFC1101604, 2018YFB1105504]; Ministry of Education Innovation Program of China [IRT_16R01]
CR Alsousou Joseph, 2015, LANCET, V385 Suppl 1, PS19, DOI 10.1016/S0140-6736(15)60334-8
   Anand P, 1997, NEUROREPORT, V8, P1935, DOI 10.1097/00001756-199705260-00028
   Andia I, 2013, NAT REV RHEUMATOL, V9, P721, DOI 10.1038/nrrheum.2013.141
   Anitua E, 2010, ADV DRUG DELIVER REV, V62, P741, DOI 10.1016/j.addr.2010.01.001
   Aspenberg P, 2004, ACTA ORTHOP SCAND, V75, P93, DOI 10.1080/00016470410001708190
   Asplund M, 2009, NEUROEPIDEMIOLOGY, V32, P217, DOI 10.1159/000197900
   Bell JHA, 2012, TISSUE ENG PART B-RE, V18, P116, DOI 10.1089/ten.TEB.2011.0498
   du Sert NP, 2020, J CEREBR BLOOD F MET, V40, P1769, DOI 10.1186/s12917-020-02451-y
   Fadia NB, 2020, SCI TRANSL MED, V12, P0, DOI 10.1126/scitranslmed.aav7753
   Georgiou M, 2015, BIOMATERIALS, V37, P242, DOI 10.1016/j.biomaterials.2014.10.009
   Giusti I, 2009, TRANSFUSION, V49, P771, DOI 10.1111/j.1537-2995.2008.02033.x
   Godinho MJ, 2020, EXP NEUROL, V330, P0, DOI 10.1016/j.expneurol.2020.113355
   Jiang BG, 2007, EUR NEUROL, V58, P12, DOI 10.1159/000102161
   Jiang BG, 2017, LANCET, V390, P1781, DOI 10.1016/S0140-6736(17)31958-X
   Jiang HJ, 2013, NEUROCHEM RES, V38, P346, DOI 10.1007/s11064-012-0925-8
   Keilhoff G, 2000, NEUROREPORT, V11, P3805, DOI 10.1097/00001756-200011270-00042
   Lanciego JL, 2020, BRAIN STRUCT FUNCT, V225, P1193, DOI 10.1007/s00429-020-02041-6
   Lu CF, 2018, ACS BIOMATER SCI ENG, V4, P2994, DOI 10.1021/acsbiomaterials.8b00536
   Lu JJ, 2019, NANOSCALE, V11, P19943, DOI 10.1039/c9nr04521j
   Ma T, 2013, BIOMATERIALS, V34, P10016, DOI 10.1016/j.biomaterials.2013.09.047
   Mukhatyar V, 2009, ADV MATER, V21, P4670
   Pan D, 2020, MUSCLE NERVE, V61, P726, DOI 10.1002/mus.26797
   Petcu EB, 2018, BIOFABRICATION, V10, P0, DOI 10.1088/1758-5090/aaaf50
   Pratt SJP, 2013, J PHYSIOL-LONDON, V591, P559, DOI 10.1113/jphysiol.2012.241679
   Rao F, 2020, THERANOSTICS, V10, P1590, DOI 10.7150/thno.36272
   Ruijs ACJ, 2005, PLAST RECONSTR SURG, V116, P484, DOI 10.1097/01.prs.0000172896.86594.07
   Sánchez M, 2017, J TISSUE ENG REGEN M, V11, P1619, DOI 10.1002/term.2079
   Sun X, 2018, STEM CELL RES THER, V9, P0, DOI 10.1186/s13287-018-0884-3
   Tao J, 2019, ACTA BIOMATER, V90, P49, DOI 10.1016/j.actbio.2019.03.047
   Wang J, 2020, ACS NANO, V14, P12579, DOI 10.1021/acsnano.0c03570
   Wang ZY, 2018, CNS NEUROSCI THER, V24, P483, DOI 10.1111/cns.12820
   Yamaguchi R, 2012, J SURG RES, V173, P258, DOI 10.1016/j.jss.2010.10.001
   Ye FG, 2012, NEURAL REGEN RES, V7, P2286, DOI 10.3969/j.issn.1673-5374.2012.29.007
   Yin XF, 2019, THERANOSTICS, V9, P734, DOI 10.7150/thno.28729
   Zhang PX, 2019, NEURAL REGEN RES, V14, P51, DOI 10.4103/1673-5374.243701
   Zhang PX, 2005, J RECONSTR MICROSURG, V21, P565, DOI 10.1055/s-2005-922437
   Zhang ZY, 2020, BIOMATERIALS, V253, P0, DOI 10.1016/j.biomaterials.2020.120108
   Zhu YQ, 2020, TISSUE ENG PT A, V26, P178, DOI 10.1089/ten.TEA.2019.0187
NR 38
TC 18
Z9 18
U1 2
U2 37
PU WILEY
PI HOBOKEN
PA 111 RIVER ST, HOBOKEN 07030-5774, NJ USA
SN 1755-5930
EI 1755-5949
J9 CNS NEUROSCI THER
JI CNS Neurosci. Ther.
PD JUL 15
PY 2021
VL 27
IS 7
BP 805
EP 819
DI 10.1111/cns.13640
EA APR 2021
PG 15
WC Neurosciences; Pharmacology & Pharmacy
SC Neurosciences & Neurology; Pharmacology & Pharmacy
GA SP9OX
UT WOS:000638597800001
PM 33838005
DA 2025-07-17
ER

PT J
AU Saffari, TM
   Chan, K
   Saffari, S
   Zuo, KJ
   McGovern, RM
   Reid, JM
   Borschel, GH
   Shin, AY
AF Saffari, Tiam M.
   Chan, Katelyn
   Saffari, Sara
   Zuo, Kevin J.
   McGovern, Renee M.
   Reid, Joel M.
   Borschel, Gregory H.
   Shin, Alexander Y.
TI Combined local delivery of tacrolimus and stem cells in hydrogel for enhancing peripheral nerve regeneration
SO BIOTECHNOLOGY AND BIOENGINEERING
LA English
DT Article
DE drug delivery; nerve injury; stem cells; tacrolimus; tissue engineering
AB The application of scaffold-based stem cell transplantation to enhance peripheral nerve regeneration has great potential. Recently, the neuroregenerative potential of tacrolimus (a U.S. Food and Drug Administration-approved immunosuppressant) has been explored. In this study, a fibrin gel-based drug delivery system for sustained and localized tacrolimus release was combined with rat adipose-derived mesenchymal stem cells (MSC) to investigate cell viability in vitro. Tacrolimus was encapsulated in poly(lactic-co-glycolic) acid (PLGA) microspheres and suspended in fibrin hydrogel, using concentrations of 0.01 and 100 ng/ml. Drug release over time was measured. MSCs were cultured in drug-released media collected at various days to mimic systemic exposure. MSCs were combined with (i) hydrogel only, (ii) empty PLGA microspheres in the hydrogel, (iii) 0.01, and (iv) 100 ng/ml of tacrolimus PLGA microspheres in the hydrogel. Stem cell presence and viability were evaluated. A sustained release of 100 ng/ml tacrolimus microspheres was observed for up to 35 days. Stem cell presence was confirmed and cell viability was observed up to 7 days, with no significant differences between groups. This study suggests that combined delivery of 100 ng/ml tacrolimus and MSCs in fibrin hydrogel does not result in cytotoxic effects and could be used to enhance peripheral nerve regeneration.
C1 [Saffari, Tiam M.; Saffari, Sara; Shin, Alexander Y.] Mayo Clin, Dept Orthoped Surg, Div Hand & Microvasc Surg, 200 1st St SW, Rochester, MN 55905 USA.
   [Saffari, Tiam M.; Saffari, Sara] Radboud Univ Nijmegen, Med Ctr, Radboud Inst Hlth Sci, Dept Plast & Reconstruct Surg, Nijmegen, Netherlands.
   [Chan, Katelyn; Zuo, Kevin J.; Borschel, Gregory H.] Hosp Sick Children, Div Plast & Reconstruct Surg, Toronto, ON, Canada.
   [Chan, Katelyn] Univ Toronto, Inst Biomat & Biomed Engn, Dept Engn, Toronto, ON, Canada.
   [Zuo, Kevin J.] Hosp Sick Children, SickKids Res Inst, Div Neurosci & Mental Hlth, Toronto, ON, Canada.
   [Zuo, Kevin J.; Borschel, Gregory H.] Univ Toronto, Div Plast & Reconstruct Surg, Dept Surg, Toronto, ON, Canada.
   [McGovern, Renee M.; Reid, Joel M.] Mayo Clin, Div Oncol Res, Dept Oncol, Rochester, MN USA.
   [Reid, Joel M.] Mayo Clin, Coll Med & Sci, Dept Mol Pharmacol & Expt Therapeut, Rochester, MN USA.
   [Borschel, Gregory H.] Indiana Univ, Riley Hosp Children, Div Plast Surg, Indianapolis, IN 46204 USA.
C3 Mayo Clinic; Radboud University Nijmegen; University of Toronto; Hospital for Sick Children (SickKids); University of Toronto; University of Toronto; Hospital for Sick Children (SickKids); University of Toronto; Mayo Clinic; Mayo Clinic; Indiana University System; Indiana University Indianapolis; Indiana University Health; James Whitcomb Riley Hospital Children
RP Shin, AY (corresponding author), Mayo Clin, Dept Orthoped Surg, Div Hand & Microvasc Surg, 200 1st St SW, Rochester, MN 55905 USA.
EM shin.alexander@mayo.edu
FU National Cancer Institute [P30 CA015083]
CR Anderson JM, 1997, ADV DRUG DELIVER REV, V28, P5, DOI 10.1016/S0169-409X(97)00048-3
   Armani DL, 2001, ANN NY ACAD SCI, V936, P566
   Asmani MN, 2013, CELL BIOL INT, V37, P1340, DOI 10.1002/cbin.10171
   Azizi S, 2012, NEUROSURG FOCUS, V32, P0, DOI 10.3171/2012.1.FOCUS11320
   Belanger K, 2016, MACROMOL BIOSCI, V16, P472, DOI 10.1002/mabi.201500367
   Bulatova N, 2011, CURR DRUG SAF, V6, P3, DOI 10.2174/157488611794480043
   Chun KW, 2004, BIOTECHNOL PROGR, V20, P1797, DOI 10.1021/bp0496981
   Cooney DS, 2016, SCI REP-UK, V6, P0, DOI 10.1038/srep31306
   CORY AH, 1991, CANCER COMMUN, V3, P207, DOI 10.3727/095535491820873191
   Daneri-Becerra C, 2020, BIOCHEM PHARMACOL, V182, P0, DOI 10.1016/j.bcp.2020.114204
   Davis B, 2018, NEURAL REGEN RES, V13, P1247, DOI 10.4103/1673-5374.235063
   Ducic I, 2012, ANN PLAS SURG, V68, P180, DOI 10.1097/SAP.0b013e3182361b23
   Fairbairn NG, 2015, WORLD J STEM CELLS, V7, P11, DOI 10.4252/wjsc.v7.i1.11
   Gu B, 2016, J CONTROL RELEASE, V228, P170, DOI 10.1016/j.jconrel.2016.03.011
   Guenego A, 2016, DIABETES TECHNOL THE, V18, P820, DOI 10.1089/dia.2016.0265
   Guilhem I, 2009, DIABETOLOGIA, V52, P2662, DOI 10.1007/s00125-009-1549-7
   He LM, 2016, CURR STEM CELL RES T, V11, P605, DOI 10.2174/1574888X10666151001114735
   Hussain G, 2020, INT J BIOL SCI, V16, P116, DOI 10.7150/ijbs.35653
   Kang F, 2001, AAPS PHARMSCITECH, V2, P30
   Kingham PJ, 2007, EXP NEUROL, V207, P267, DOI 10.1016/j.expneurol.2007.06.029
   Kojima R, 2015, INT J PHARMACEUT, V492, P20, DOI 10.1016/j.ijpharm.2015.07.004
   Li RX, 2018, THERANOSTICS, V8, P878, DOI 10.7150/thno.22072
   Massoumi B, 2019, MAT SCI ENG C-MATER, V98, P300, DOI 10.1016/j.msec.2018.12.114
   Mathot F, 2021, PLAST RECONSTR SURG, V0, P0
   Mathot F, 2020, GENE, V724, P0, DOI 10.1016/j.gene.2019.144151
   Mathot F, 2019, GENE, V710, P17, DOI 10.1016/j.gene.2019.02.078
   MERLE M, 1989, MICROSURG, V10, P130, DOI 10.1002/micr.1920100213
   Moore AM, 2011, MUSCLE NERVE, V44, P221, DOI 10.1002/mus.22033
   Mundargi RC, 2008, J CONTROL RELEASE, V125, P193, DOI 10.1016/j.jconrel.2007.09.013
   Nih LR, 2017, DATA BRIEF, V10, P202, DOI 10.1016/j.dib.2016.11.069
   Parekkadan B, 2010, ANNU REV BIOMED ENG, V12, P87, DOI 10.1146/annurev-bioeng-070909-105309
   Rbia N, 2020, PRS-GLOB OPEN, V8, P0, DOI 10.1097/GOX.0000000000002579
   Rbia N, 2019, J PLAST RECONSTR AES, V72, P1316, DOI 10.1016/j.bjps.2019.04.014
   Rbia N, 2018, PLAST RECONSTR SURG, V142, P402, DOI 10.1097/PRS.0000000000004614
   Rbia N, 2017, J HAND SURG-AM, V42, P367, DOI 10.1016/j.jhsa.2017.02.017
   Safa B, 2020, MICROSURG, V40, P527, DOI 10.1002/micr.30574
   Saffari TM, 2019, EXPERT REV CLIN PHAR, V12, P1047, DOI 10.1080/17512433.2019.1675507
   Saffari TM, 2020, GENE, V751, P0, DOI 10.1016/j.gene.2020.144711
   Saldanha-Araujo F, 2012, J CELL MOL MED, V16, P1232, DOI 10.1111/j.1582-4934.2011.01391.x
   Samadian H, 2020, INT J BIOL MACROMOL, V154, P795, DOI 10.1016/j.ijbiomac.2020.03.155
   Sameem M, 2011, PLAST RECONSTR SURG, V127, P2381, DOI 10.1097/PRS.0b013e3182131cf5
   Shin AY, 2014, J HAND SURG-AM, V39, P2052, DOI 10.1016/j.jhsa.2014.06.126
   Sunderland IRP, 2004, ANN PLAS SURG, V53, P382, DOI 10.1097/01.sap.0000125502.63302.47
   Tajdaran K, 2019, ACTA BIOMATER, V96, P211, DOI 10.1016/j.actbio.2019.05.058
   Tajdaran K, 2019, BIOTECHNOL BIOENG, V116, P405, DOI 10.1002/bit.26853
   Tajdaran K, 2019, EXP NEUROL, V319, P0, DOI 10.1016/j.expneurol.2018.08.014
   Tajdaran K, 2015, BIOTECHNOL BIOENG, V112, P1948, DOI 10.1002/bit.25598
   TERZIS J, 1975, PLAST RECONSTR SURG, V56, P166, DOI 10.1097/00006534-197508000-00008
   Tisseel, 2009, FIBRIN SEALANT FULL, V0, P0
   Tung TH, 2015, NEURAL REGEN RES, V10, P22, DOI 10.4103/1673-5374.150641
   Tung Thomas H, 2010, HAND (N Y), V5, P1, DOI 10.1007/s11552-009-9193-8
   Unadkat JV, 2017, PLAST RECONSTR SURG, V139, P403E, DOI 10.1097/PRS.0000000000002951
   Wallemacq PE, 2001, CLIN PHARMACOKINET, V40, P283, DOI 10.2165/00003088-200140040-00004
   Wang C, 2017, NEURAL REGEN RES, V12, P2106, DOI 10.4103/1673-5374.221171
   Yi S, 2020, BURNS TRAUMA, V8, P0, DOI 10.1093/burnst/tkaa002
   Zuo KJ, 2020, J HAND SURG-AM, V45, P759, DOI 10.1016/j.jhsa.2020.03.018
   Zuo KJM, 2020, PLASTIC AND RECONSTRUCTIVE SURGERY - GLOBAL OPEN, V8, P7, DOI 10.1097/01.GOX.0000667104.40941.7E
NR 57
TC 16
Z9 17
U1 0
U2 30
PU WILEY
PI HOBOKEN
PA 111 RIVER ST, HOBOKEN 07030-5774, NJ USA
SN 0006-3592
EI 1097-0290
J9 BIOTECHNOL BIOENG
JI Biotechnol. Bioeng.
PD JUL 15
PY 2021
VL 118
IS 7
BP 2804
EP 2814
DI 10.1002/bit.27799
EA MAY 2021
PG 11
WC Biotechnology & Applied Microbiology
SC Biotechnology & Applied Microbiology
GA SQ1LR
UT WOS:000646641600001
PM 33913523
DA 2025-07-17
ER

PT J
AU Kasper, M
   Ellenbogen, B
   Hardy, R
   Cydis, M
   Mojica-Santiago, J
   Afridi, A
   Spearman, BS
   Singh, I
   Kuliasha, CA
   Atkinson, E
   Otto, KJ
   Judy, JW
   Rinaldi-Ramos, C
   Schmidt, CE
AF Kasper, Mary
   Ellenbogen, Bret
   Hardy, Ryan
   Cydis, Madison
   Mojica-Santiago, Jorge
   Afridi, Abdullah
   Spearman, Benjamin S.
   Singh, Ishita
   Kuliasha, Cary A.
   Atkinson, Eric
   Otto, Kevin J.
   Judy, Jack W.
   Rinaldi-Ramos, Carlos
   Schmidt, Christine E.
TI Development of a magnetically aligned regenerative tissue-engineered electronic nerve interface for peripheral nerve applications
SO BIOMATERIALS
LA English
DT Article
ID rat sciatic-nerve; schwann-cells; extracellular-matrix; neurite extension; hyaluronic-acid; hydrogels; laminin; proteoglycans; transection; degradation
AB Peripheral nerve injuries can be debilitating to motor and sensory function, with severe cases often resulting in complete limb amputation. Over the past two decades, prosthetic limb technology has rapidly advanced to provide users with crude motor control of up to 20 degrees of freedom; however, the nerve-interfacing technology required to provide high movement selectivity has not progressed at the same rate. The work presented here focuses on the development of a magnetically aligned regenerative tissue-engineered electronic nerve interface (MARTEENI) that combines polyimide "threads" encapsulated within a magnetically aligned hydrogel scaffold. The technology exploits tissue-engineered strategies to address concerns over traditional peripheral nerve interfaces including poor axonal sampling through the nerve and rigid substrates. A magnetically templated hydrogel is used to physically support the polyimide threads while also promoting regeneration in close proximity to the electrode sites on the polyimide. This work demonstrates the utility of magnetic templating for use in tuning the mechanical properties of hydrogel scaffolds to match the stiffness of native nerve tissue while providing an aligned substrate for Schwann cell migration in vitro. MARTEENI devices were fabricated and implanted within a 5-mm-long rat sciatic-nerve transection model to assess regeneration at 6 and 12 weeks. MARTEENI devices do not disrupt tissue remodeling and show axon densities equivalent to fresh tissue controls around the polyimide substrates. Devices are observed to have attenuated foreign-body responses around the polyimide threads. It is expected that future studies with functional MARTEENI devices will be able to record and stimulate single axons with high selectivity and low stimulation regimes.
C1 [Kasper, Mary; Cydis, Madison; Mojica-Santiago, Jorge; Spearman, Benjamin S.; Otto, Kevin J.; Rinaldi-Ramos, Carlos; Schmidt, Christine E.] Univ Florida, J Crayton Pruitt Family Dept Biomed Engn, 1275 Ctr Dr JG56,POB 116131, Gainesville, FL 32611 USA.
   [Ellenbogen, Bret; Afridi, Abdullah; Rinaldi-Ramos, Carlos] Univ Florida, Dept Chem, POB 117200, Gainesville, FL 32611 USA.
   [Hardy, Ryan; Otto, Kevin J.] Univ Florida, Dept Mat Sci & Engn, 549 Gale Lemerand Dr,POB 116400, Gainesville, FL 32611 USA.
   [Singh, Ishita] Univ Florida, Dept Chem Engn, 1030 Ctr Dr,POB 116005, Gainesville, FL 32611 USA.
   [Kuliasha, Cary A.; Otto, Kevin J.; Judy, Jack W.] Univ Florida, Dept Elect & Comp Engn, 968 Ctr Dr, Gainesville, FL 32611 USA.
   [Atkinson, Eric; Otto, Kevin J.] Univ Florida, Dept Neurosci, 1149 Newell Dr L1-100,POB 100244, Gainesville, FL 32610 USA.
   [Otto, Kevin J.] Univ Florida, Dept Neurol, 1149 Newell Dr L3-100,POB 100236, Gainesville, FL 32610 USA.
C3 State University System of Florida; University of Florida; State University System of Florida; University of Florida; State University System of Florida; University of Florida; State University System of Florida; University of Florida; State University System of Florida; University of Florida; State University System of Florida; University of Florida; State University System of Florida; University of Florida
RP Schmidt, CE (corresponding author), Univ Florida, J Crayton Pruitt Family Dept Biomed Engn, 1275 Ctr Dr JG56,POB 116131, Gainesville, FL 32611 USA.
EM schmidt@bme.ufl.edu
FU NIH [1R21NS093239, 1R01NS111518];  [DARPA-HR0011-15-2-0030]
CR Abidian MR, 2009, ADV MATER, V21, P3764, DOI 10.1002/adma.200900887
   Ali S, 2013, BIORESEARCH OPEN ACC, V2, P241, DOI 10.1089/biores.2013.0021
   Badia J, 2011, J NEURAL ENG, V8, P0, DOI 10.1088/1741-2560/8/3/036023
   Balgude AP, 2001, BIOMATERIALS, V22, P1077, DOI 10.1016/S0142-9612(00)00350-1
   Barrese JC, 2016, J NEURAL ENG, V13, P0, DOI 10.1088/1741-2560/13/2/026003
   Belin S, 2017, FRONT CELL NEUROSCI, V11, P0, DOI 10.3389/fncel.2017.00347
   Bozkurt A, 2012, BIOMATERIALS, V33, P1363, DOI 10.1016/j.biomaterials.2011.10.069
   Bradley RM, 1997, J NEUROSCI METH, V73, P177, DOI 10.1016/S0165-0270(97)02225-5
   BUNGE MB, 1982, DEV BIOL, V92, P449, DOI 10.1016/0012-1606(82)90190-7
   Chan JR, 2001, P NATL ACAD SCI USA, V98, P14661, DOI 10.1073/pnas.251543398
   Chen ZL, 2003, J CELL BIOL, V163, P889, DOI 10.1083/jcb.200307068
   Chernousov MA, 2000, HISTOL HISTOPATHOL, V15, P593, DOI 10.14670/HH-15.593
   Cotton DPJ, 2007, MEAS CONTROL-UK, V40, P24, DOI 10.1177/002029400704000108
   Cui XY, 2001, J BIOMED MATER RES, V56, P261, DOI 10.1002/1097-4636(200108)56:2<261::AID-JBM1094>3.0.CO;2-I
   Desai VH, 2014, IEEE ENG MED BIO, V0, PP1973, DOI 10.1109/EMBC.2014.6944000
   Desai VH, 2017, I IEEE EMBS C NEUR E, V0, PP203, DOI 10.1109/NER.2017.8008326
   Dewitt DD, 2009, TISSUE ENG PT A, V15, P2785, DOI 10.1089/ten.tea.2008.0406
   Dillon GP, 1998, J BIOMAT SCI-POLYM E, V9, P1049, DOI 10.1163/156856298X00325
   EDELL DJ, 1986, IEEE T BIO-MED ENG, V33, P203, DOI 10.1109/TBME.1986.325892
   Engler AJ, 2006, CELL, V126, P677, DOI 10.1016/j.cell.2006.06.044
   Eto M, 2003, EUR J NEUROSCI, V17, P2659, DOI 10.1046/j.1460-9568.2003.02711.x
   FERNANDEZVALLE C, 1995, J NEUROCYTOL, V24, P667, DOI 10.1007/BF01179817
   Fitzsimmons NA, 2007, J NEUROSCI, V27, P5593, DOI 10.1523/JNEUROSCI.5297-06.2007
   Fu SY, 1997, MOL NEUROBIOL, V14, P67, DOI 10.1007/BF02740621
   Gao XP, 2013, REV NEUROSCIENCE, V24, P443, DOI 10.1515/revneuro-2013-0022
   Green RA, 2009, BIOMATERIALS, V30, P3637, DOI 10.1016/j.biomaterials.2009.03.043
   Grinsell D, 2014, BIOMED RES INT, V2014, P0, DOI 10.1155/2014/698256
   Gu Y, 2012, BIOMATERIALS, V33, P6672, DOI 10.1016/j.biomaterials.2012.06.006
   Harley BA, 2004, CELLS TISSUES ORGANS, V176, P153, DOI 10.1159/000075035
   Hochberg LR, 2006, NATURE, V442, P164, DOI 10.1038/nature04970
   Hsu SH, 2011, BIOMATERIALS, V32, P3764, DOI 10.1016/j.biomaterials.2011.01.065
   Karamanos Nikos K, 2019, MATRIX BIOL, V75-76, P1, DOI 10.1016/j.matbio.2018.08.007
   Kasper M, 2020, ADV HEALTHC MATER, V9, P0, DOI 10.1002/adhm.202000174
   Katsube K, 1996, TRANSPLANTATION, V62, P1643, DOI 10.1097/00007890-199612150-00019
   Kozak LJ, 1995, ADV DATA NATL CENT H, V13, P7
   Krueger CA, 2012, J TRAUMA ACUTE CARE, V73, PS438, DOI 10.1097/TA.0b013e318275469c
   Kuliasha CA, 2019, P IEEE SENSORS, V0, P0, DOI DOI 10.1109/SENSORS43011.2019.8956532
   Kuliasha CA, 2018, HILT HEAD, V0, PP46, DOI 10.31438/trf.hh2018.13
   Kuliasha CA, 2018, IEEE ENG MED BIO, V0, PP5061, DOI 10.1109/EMBC.2018.8513458
   Lacko CS, 2020, J NEURAL ENG, V17, P0, DOI 10.1088/1741-2552/ab4a22
   Lampe KJ, 2013, ACTA BIOMATER, V9, P5590, DOI 10.1016/j.actbio.2012.10.033
   Leach JB, 2003, BIOTECHNOL BIOENG, V82, P578, DOI 10.1002/bit.10605
   Lewis F, 2011, METHODS ECOL EVOL, V2, P155, DOI 10.1111/j.2041-210X.2010.00063.x
   Loeb GE, 1996, J NEUROSCI METH, V64, P95, DOI 10.1016/0165-0270(95)00123-9
   Lotti F, 2017, FRONT NEUROSCI-SWITZ, V11, P0, DOI 10.3389/fnins.2017.00497
   MACKINNON SE, 1991, MUSCLE NERVE, V14, P1116, DOI 10.1002/mus.880141113
   MATA M, 1990, J NEUROCYTOL, V19, P432, DOI 10.1007/BF01188409
   MCGARVEY ML, 1984, DEV BIOL, V105, P18, DOI 10.1016/0012-1606(84)90257-4
   Mérida F, 2015, J MAGN MAGN MATER, V394, P361, DOI 10.1016/j.jmmm.2015.06.076
   MIDHA R, 1994, J NEUROPATH EXP NEUR, V53, P316, DOI 10.1097/00005072-199405000-00013
   Mobini S, 2021, J BIOMED MATER RES A, V109, P64, DOI 10.1002/jbm.a.37007
   Moran CW, 2011, J HOPKINS APL TECH D, V30, P240
   Nath RK, 1997, J NEUROSURG, V86, P866, DOI 10.3171/jns.1997.86.5.0866
   Normann RA, 2007, NAT CLIN PRACT NEURO, V3, P444, DOI 10.1038/ncpneuro0556
   Nunamaker EA, 2017, I IEEE EMBS C NEUR E, V0, PP271, DOI 10.1109/NER.2017.8008343
   OKSALA O, 1995, J HISTOCHEM CYTOCHEM, V43, P125, DOI 10.1177/43.2.7529785
   Patterson J, 2010, BIOMATERIALS, V31, P7836, DOI 10.1016/j.biomaterials.2010.06.061
   SALONEN V, 1985, ACTA NEUROPATHOL, V67, P315, DOI 10.1007/BF00687818
   Schiefer M, 2016, J NEURAL ENG, V13, P0, DOI 10.1088/1741-2560/13/1/016001
   Seifert JL, 2012, IEEE T NEUR SYS REH, V20, P220, DOI 10.1109/TNSRE.2011.2179811
   Seliktar D, 2004, J BIOMED MATER RES A, V68A, P704, DOI 10.1002/jbm.a.20091
   Singh I, 2020, J COLLOID INTERF SCI, V561, P647, DOI 10.1016/j.jcis.2019.11.040
   Soller EC, 2012, BIOMATERIALS, V33, P4783, DOI 10.1016/j.biomaterials.2012.03.068
   Spearman BS, 2020, J NEUROSCI METH, V341, P0, DOI 10.1016/j.jneumeth.2020.108762
   Spearman BS, 2018, ADV FUNCT MATER, V28, P0, DOI 10.1002/adfm.201701713
   Stewart DC, 2017, PLOS ONE, V12, P0, DOI 10.1371/journal.pone.0177561
   Stieglitz T, 1999, PROCEEDINGS OF THE SEVENTH INTERNATIONAL CONFERENCE ON MICROELECTRONICS FOR NEURAL, V0, P0
   Symons NA, 2001, EUR J NEUROSCI, V14, P522, DOI 10.1046/j.0953-816x.2001.01681.x
   TONA A, 1993, J HISTOCHEM CYTOCHEM, V41, P593, DOI 10.1177/41.4.8450198
   Tyler DJ, 2003, ANN BIOMED ENG, V31, P633, DOI 10.1114/1.1569263
   Wallquist W, 2002, J COMP NEUROL, V454, P284, DOI 10.1002/cne.10434
   Weir RFff, 2008, LIMB PROSTHETICS, V0, P13
   Williams JC, 2007, J NEURAL ENG, V4, P410, DOI 10.1088/1741-2560/4/4/007
   WILLIAMS LR, 1987, NEUROCHEM RES, V12, P851, DOI 10.1007/BF00966306
   Wurth S, 2017, BIOMATERIALS, V122, P114, DOI 10.1016/j.biomaterials.2017.01.014
   Yoshida K, 2000, P 5 ANN C INT FUNCT, V0, P0
   Zhu MF, 2019, NAT COMMUN, V10, P0, DOI 10.1038/s41467-019-12545-3
   Ziegler-Graham K, 2008, ARCH PHYS MED REHAB, V89, P422, DOI 10.1016/j.apmr.2007.11.005
NR 78
TC 21
Z9 22
U1 4
U2 56
PU ELSEVIER SCI LTD
PI OXFORD
PA THE BOULEVARD, LANGFORD LANE, KIDLINGTON, OXFORD OX5 1GB, OXON, ENGLAND
SN 0142-9612
EI 1878-5905
J9 BIOMATERIALS
JI Biomaterials
PD DEC 15
PY 2021
VL 279
IS 
BP 
EP 
DI 10.1016/j.biomaterials.2021.121212
EA OCT 2021
PG 14
WC Engineering, Biomedical; Materials Science, Biomaterials
SC Engineering; Materials Science
GA WY6EQ
UT WOS:000719372100004
PM 34717196
DA 2025-07-17
ER

PT J
AU Zheng, CS
   Yang, ZH
   Chen, SH
   Zhang, F
   Rao, ZL
   Zhao, CL
   Quan, DP
   Bai, Y
   Shen, J
AF Zheng, Chushan
   Yang, Zehong
   Chen, Shihao
   Zhang, Fang
   Rao, Zilong
   Zhao, Cailing
   Quan, Daping
   Bai, Ying
   Shen, Jun
TI Nanofibrous nerve guidance conduits decorated with decellularized matrix hydrogel facilitate peripheral nerve injury repair
SO THERANOSTICS
LA English
DT Article
DE decellularized nerve matrix hydrogel; peripheral nerve injury; nerve guidance conduit; magnetic resonance imaging; electrospinning
ID mesenchymal stem-cells; electrospun nanofibers; mr neurography; schwann-cells; regeneration; growth; scaffolds; immunomodulation; degeneration; fibers
AB Rationale: Peripheral nerve injury (PNI) is a great challenge for regenerative medicine. Nerve autograft is the gold standard for clinical PNI repair. Due to its significant drawbacks, artificial nerve guidance conduits (NGCs) have drawn much attention as replacement therapies. We developed a combinatorial NGC consisting of longitudinally aligned electrospun nanofibers and porcine decellularized nerve matrix hydrogel (pDNM gel). The in vivo capacity for facilitating nerve tissue regeneration and functional recovery was evaluated in a rat sciatic nerve defect model. Methods: Poly (L-lactic acid) (PLLA) was electrospun into randomly oriented (PLLA-random) and longitudinally aligned (PLLA-aligned) nanofibers. PLLA-aligned were further coated with pDNM gel at concentrations of 0.25% (PLLA-aligned/0.25% pDNM gel) and 1% (PLLA-aligned/1% pDNM gel). Axonal extension and Schwann cells migration were evaluated by immunofluorescence staining of dorsal root ganglia cultured on the scaffolds. To fabricate implantable NGCs, the nanofibrous scaffolds were rolled and covered with an electrospun protection tube. The fabricated NGCs were then implanted into a 5 mm sciatic nerve defect model in adult male Sprague-Dawley rats. Nerves treated with NGCs were compared to contralateral uninjured nerves (control group), injured but untreated nerves (unstitched group), and autografted nerves. Nerve regeneration was monitored by an established set of assays, including T2 values and diffusion tensor imaging (DTI) derived from multiparametric magnetic resonance imaging (MRI), histological assessments, and immunostaining. Nerve functional recovery was evaluated by walking track analysis. Results: PLLA-aligned/0.25% pDNM gel scaffold exhibited the best performance in facilitating directed axonal extension and Schwann cells migration in vitro due to the combined effects of the topological cues provided by the aligned nanofibers and the biochemical cues retained in the pDNM gel. Consistent results were obtained in animal experiments with the fabricated NGCs. Both the T2 and fractional anisotropy values of the PLLA-aligned/0.25% pDNM gel group were the closest to those of the autografted group, and returned to normal much faster than those of the other NGCs groups. Histological assessment indicated that the implanted PLLA-aligned/0.25% pDNM gel NGC resulted in the largest number of axons and the most extensive myelination among all fabricated NGCs. Further, the PLLA-aligned/0.25% pDNM gel group exhibited the highest sciatic nerve function index, which was comparable to that of the autografted group, at 8 weeks post-surgery. Conclusions: NGCs composed of aligned PLLA nanofibers decorated with 0.25% pDNM gel provided both topological and biochemical guidance for directing and promoting axonal extension, nerve fiber myelination, and functional recovery. Moreover, T2-mapping and DTI metrics were found to be useful non-invasive monitoring techniques for PNI treatment.
C1 [Zheng, Chushan; Yang, Zehong; Zhang, Fang; Shen, Jun] Sun Yat Sen Univ, Sun Yat Sen Mem Hosp, Dept Radiol, Guangzhou 510120, Guangdong, Peoples R China.
   [Zheng, Chushan; Yang, Zehong; Zhang, Fang; Shen, Jun] Sun Yat Sen Univ, Sun Yat Sen Mem Hosp, Med Res Ctr, Guangdong Prov Key Lab Malignant Tumor Epigenet &, Guangzhou 510120, Guangdong, Peoples R China.
   [Chen, Shihao; Rao, Zilong; Quan, Daping] Sun Yat Sen Univ, Sch Chem, PCFM Lab, GD HPPC Lab, Guangzhou 510275, Guangdong, Peoples R China.
   [Zhao, Cailing; Quan, Daping; Bai, Ying] Sun Yat Sen Univ, Guangdong Funct Biomat Engn Technol Res Ctr, Sch Mat Sci & Engn, Guangzhou 510275, Guangdong, Peoples R China.
C3 Sun Yat Sen University; Sun Yat Sen University; Sun Yat Sen University; Sun Yat Sen University
RP Bai, Y (corresponding author), Sun Yat Sen Univ, Sch Mat Sci & Engn, Guangzhou 510275, Guangdong, Peoples R China.; Shen, J (corresponding author), Sun Yat Sen Univ, Sun Yat Sen Mem Hosp, 107 Yanjiang Rd West, Guangzhou 510120, Guangdong, Peoples R China.
EM baiy28@mail.sysu.edu.cn; shenjun@mail.sysu.edu.cn
FU National Natural Science Foundation of China [51903255, U1801681]; Key Areas Research and Development Program of Guangdong [2019B020235001, 2020B1111150003]; Guangdong Province Universities and Colleges Pearl River Scholar Funded Scheme (2017); Guangdong Natural Science Foundation [2018A030313776]; Science and Technology Program of Guangzhou City [201904010364]; Guangdong Innovative and Entrepreneurial Research Team Program [2013S086]
CR Antonios JP, 2019, NEUROSURG FOCUS, V46, P0, DOI 10.3171/2018.12.FOCUS18589
   Bellamkonda RV, 2006, BIOMATERIALS, V27, P3515, DOI 10.1016/j.biomaterials.2006.02.030
   Chang B, 2016, EUR J NEUROSCI, V44, P2040, DOI 10.1111/ejn.13250
   Chen PW, 2015, ACTA NEUROPATHOL, V130, P605, DOI 10.1007/s00401-015-1482-4
   Chen SH, 2019, ACS APPL MATER INTER, V11, P17167, DOI 10.1021/acsami.9b01066
   Chen YY, 2014, ACAD RADIOL, V21, P338, DOI 10.1016/j.acra.2013.11.005
   Chew SY, 2008, BIOMATERIALS, V29, P653, DOI 10.1016/j.biomaterials.2007.10.025
   Choi J, 2018, NEURAL REGEN RES, V13, P1796, DOI 10.4103/1673-5374.237126
   Corey JM, 2008, ACTA BIOMATER, V4, P863, DOI 10.1016/j.actbio.2008.02.020
   Corey JM, 2007, J BIOMED MATER RES A, V83A, P636, DOI 10.1002/jbm.a.31285
   Crapo PM, 2011, BIOMATERIALS, V32, P3233, DOI 10.1016/j.biomaterials.2011.01.057
   Deumens R, 2010, PROG NEUROBIOL, V92, P245, DOI 10.1016/j.pneurobio.2010.10.002
   Farinas AF, 2019, NEUROL RES, V41, P257, DOI 10.1080/01616412.2018.1554284
   Gaudin R, 2016, BIOMED RES INT, V2016, P0, DOI 10.1155/2016/3856262
   Gu XS, 2011, PROG NEUROBIOL, V93, P204, DOI 10.1016/j.pneurobio.2010.11.002
   He LM, 2010, ACTA BIOMATER, V6, P2960, DOI 10.1016/j.actbio.2010.02.039
   Hong JY, 2020, ACTA BIOMATER, V101, P357, DOI 10.1016/j.actbio.2019.11.012
   Huang LL, 2018, ACTA BIOMATER, V68, P223, DOI 10.1016/j.actbio.2017.12.010
   Jeon T, 2018, J MAGN RESON IMAGING, V47, P1171, DOI 10.1002/jmri.25876
   Jiang WL, 2016, SCI REP-UK, V6, P0, DOI 10.1038/srep22773
   Jiang X, 2010, EXP NEUROL, V223, P86, DOI 10.1016/j.expneurol.2009.09.009
   Kehoe S, 2012, INJURY, V43, P553, DOI 10.1016/j.injury.2010.12.030
   Li GC, 2018, CARBOHYD POLYM, V194, P225, DOI 10.1016/j.carbpol.2018.04.049
   Liao CD, 2012, RADIOLOGY, V262, P161, DOI 10.1148/radiol.11110911
   Lin T, 2018, ACTA BIOMATER, V73, P326, DOI 10.1016/j.actbio.2018.04.001
   Noguerol TM, 2017, QUANT IMAG MED SURG, V7, P398, DOI 10.21037/qims.2017.08.01
   Mekaj AY, 2017, EUR J TRAUMA EMERG S, V43, P497, DOI 10.1007/s00068-016-0683-4
   Mendibil U, 2020, INT J MOL SCI, V21, P0, DOI 10.3390/ijms21155447
   Morisaki S, 2011, J MAGN RESON IMAGING, V33, P535, DOI 10.1002/jmri.22442
   Mukhatyar VJ, 2011, BIOMATERIALS, V32, P3958, DOI 10.1016/j.biomaterials.2011.02.015
   Panayi AC, 2019, PLAST RECONSTR SURG, V143, P209E, DOI 10.1097/PRS.0000000000005102
   Rao F, 2020, THERANOSTICS, V10, P1590, DOI 10.7150/thno.36272
   Ray WZ, 2010, EXP NEUROL, V223, P77, DOI 10.1016/j.expneurol.2009.03.031
   Sarker MD, 2018, PROG NEUROBIOL, V171, P125, DOI 10.1016/j.pneurobio.2018.07.002
   Schmidt CE, 2003, ANNU REV BIOMED ENG, V5, P293, DOI 10.1146/annurev.bioeng.5.011303.120731
   Schnell E, 2007, BIOMATERIALS, V28, P3012, DOI 10.1016/j.biomaterials.2007.03.009
   Seo Y, 2018, ACTA BIOMATER, V67, P270, DOI 10.1016/j.actbio.2017.11.046
   Shen J, 2010, RADIOLOGY, V254, P729, DOI 10.1148/radiol.09091223
   Singh A, 2018, ACS APPL MATER INTER, V10, P43327, DOI 10.1021/acsami.8b11677
   Stoll G, 2009, J NEUROL, V256, P1043, DOI 10.1007/s00415-009-5064-z
   Takagi T, 2009, NEUROIMAGE, V44, P884, DOI 10.1016/j.neuroimage.2008.09.022
   Vijayavenkataraman S, 2020, ACTA BIOMATER, V106, P54, DOI 10.1016/j.actbio.2020.02.003
   Wang HB, 2009, J NEURAL ENG, V6, P0, DOI 10.1088/1741-2560/6/1/016001
   Wu T, 2017, J MATER CHEM B, V5, P3186, DOI 10.1039/c6tb03330j
   Xia B, 2018, MAT SCI ENG C-MATER, V82, P253, DOI 10.1016/j.msec.2017.08.030
   Xia HJ, 2016, J NEUROL SCI, V369, P88, DOI 10.1016/j.jns.2016.07.061
   Yamasaki T, 2015, MAGN RESON IMAGING, V33, P95, DOI 10.1016/j.mri.2014.09.005
   Yang F, 2005, BIOMATERIALS, V26, P2603, DOI 10.1016/j.biomaterials.2004.06.051
   Yang SH, 2020, THERANOSTICS, V10, P8227, DOI 10.7150/thno.44276
   Yang XF, 2018, NEUROCHEM RES, V43, P659, DOI 10.1007/s11064-018-2466-2
   Yang ZH, 2020, MUSCLE NERVE, V61, P815, DOI 10.1002/mus.26862
   Yao L, 2009, J BIOMED MATER RES B, V90B, P483, DOI 10.1002/jbm.b.31308
   Zheng CS, 2018, MUSCLE NERVE, V57, PE38, DOI 10.1002/mus.25674
   Zou JL, 2018, ADV FUNCT MATER, V28, P0, DOI 10.1002/adfm.201705739
NR 54
TC 68
Z9 74
U1 6
U2 158
PU IVYSPRING INT PUBL
PI LAKE HAVEN
PA PO BOX 4546, LAKE HAVEN, NSW 2263, AUSTRALIA
SN 1838-7640
EI 
J9 THERANOSTICS
JI Theranostics
PD JUN 15
PY 2021
VL 11
IS 6
BP 2917
EP 2931
DI 10.7150/thno.50825
PG 15
WC Medicine, Research & Experimental
SC Research & Experimental Medicine
GA PO2DZ
UT WOS:000604981700026
PM 33456580
DA 2025-07-17
ER

PT J
AU Wu, ZX
   Xie, S
   Kang, YF
   Shan, XF
   Li, Q
   Cai, ZG
AF Wu, Zongxi
   Xie, Shang
   Kang, Yifan
   Shan, Xiaofeng
   Li, Qing
   Cai, Zhigang
TI Biocompatibility evaluation of a 3D-bioprinted alginate-GelMA-bacteria nanocellulose (BNC) scaffold laden with oriented-growth RSC96 cells
SO MATERIALS SCIENCE & ENGINEERING C-MATERIALS FOR BIOLOGICAL APPLICATIONS
LA English
DT Article
DE 3D bioprinting; Alginate; GelMA; Bacterial nanocellulose; Neural tissue engineering
ID peripheral-nerve regeneration; cellulose; gelatin; hydrogel; composites; strategy; membrane; bioink
AB Peripheral nerve injury can cause various degrees of damage to the morphological structure and physiological function of the peripheral nerve. At present, compared with "gold standard" autologous nerve transplantation, tissue engineering has certain potential for regeneration and growth; however, achieving oriented guidance is still a challenge. In this study, we used 3D bioprinting to construct a nerve scaffold of RSC96 cells wrapped in sodium alginate/gelatin methacrylate (GelMA)/bacterial nanocellulose (BNC) hydrogel. The 5% sodium alginate+5% GelMA+0.3% BNC group had the thinnest lines among all groups after printing, indicating that the inherent shape of the scaffold could be maintained after adding BNC. Physical and chemical property testing (Fourier transform infrared, rheometer, conductivity, and compression modulus) showed that the 5% alginate+5% GelMA+0.3% BNC group had better mechanical and rheological properties. Live/dead cell staining showed that no mass cell death was observed on days 1, 3, 5, and 7 after printing. In the 5% alginate+5% GelMA group, the cells grew and formed linear connections in the scaffold. This phenomenon was more obvious in the 5% alginate+5% GelMA+0.3% BNC group. In the 5% alginate+5% GelMA+0.3% BNC group, S-100 beta immunofluorescence staining and cytoskeleton staining showed oriented growth. Polymerase chain reaction (PCR) array results showed that mRNA levels of related neurofactors ASCL1, POU3F3, NEUROG1, DLL1, NOTCH1 and ERBB2 in the 5%GelMA+0.3%BNC group were higher than those of other groups. Four weeks after implantation in nude mice, RSC96 cells grew and proliferated well, blood vessels grew, and S-100 beta immunofluorescence was positive. These results indicate that a 3D-bioprinted sodium alginate/GelMA/BNC composite scaffold can improve cell-oriented growth, adhesion and the expression of related factors. This 3D-bioprinted composite scaffold has good biocompatibility and is expected to become a new type of scaffold material in the field of neural tissue engineering.
C1 [Wu, Zongxi; Xie, Shang; Kang, Yifan; Shan, Xiaofeng; Cai, Zhigang] Peking Univ Sch & Hosp Stomatol, Oral & Maxillofacial Surg, Beijing, Peoples R China.
   [Wu, Zongxi; Xie, Shang; Kang, Yifan; Shan, Xiaofeng; Li, Qing; Cai, Zhigang] Natl Clin Res Ctr Oral Dis, Beijing, Peoples R China.
   [Wu, Zongxi; Xie, Shang; Kang, Yifan; Shan, Xiaofeng; Li, Qing; Cai, Zhigang] Natl Engn Lab Digital & Mat Technol Stomatol, Beijing, Peoples R China.
   [Wu, Zongxi; Xie, Shang; Kang, Yifan; Shan, Xiaofeng; Li, Qing; Cai, Zhigang] Beijing Key Lab Digital Stomatol, Beijing, Peoples R China.
   [Li, Qing] Peking Univ Sch & Hosp Stomatol, Ctr Digital Dent, 22 Zhongguancun South Ave, Beijing 100081, Peoples R China.
RP Li, Q (corresponding author), Peking Univ Sch & Hosp Stomatol, Ctr Digital Dent, 22 Zhongguancun South Ave, Beijing 100081, Peoples R China.; Cai, ZG (corresponding author), Peking Univ Sch Hosp Stomatol, Dept Oral & Maxillofacial Surg, 22 Zhongguancun South Ave, Beijing 100081, Peoples R China.
EM qingli@hsc.pku.edu.cn; c2013xs@163.com
FU National Natural Science Foundation of China [81870781]; Peking University Hospital of Stomatology Young Foundation [PKUSS20200106, PKUSS20200113]
CR Abraham A, 2020, CELLULOSE, V27, P8135, DOI 10.1007/s10570-020-03327-y
   Ansari S, 2017, J BIOMED MATER RES A, V105, P2957, DOI 10.1002/jbm.a.36148
   Apelgren P, 2019, ACS BIOMATER SCI ENG, V5, P2482, DOI 10.1021/acsbiomaterials.9b00157
   Asplund M, 2009, NEUROEPIDEMIOLOGY, V32, P217, DOI 10.1159/000197900
   Bao LH, 2020, CARBOHYD POLYM, V239, P0, DOI 10.1016/j.carbpol.2020.116246
   Barriga EH, 2020, FRONT PHYSIOL, V11, P0, DOI 10.3389/fphys.2020.586432
   Barros NR, 2021, BIOFABRICATION, V13, P0, DOI 10.1088/1758-5090/aba503
   Bell S, 2019, BIOPHYS J, V116, P551, DOI 10.1016/j.bpj.2018.12.020
   Cañas-Gutiérrez A, 2020, CELLULOSE, V27, P10747, DOI 10.1007/s10570-020-03470-6
   Chawla PR, 2009, FOOD TECHNOL BIOTECH, V47, P107
   Chen GQ, 2019, CARBOHYD POLYM, V211, P281, DOI 10.1016/j.carbpol.2019.01.072
   Chen SP, 2020, BIOFABRICATION, V12, P0, DOI 10.1088/1758-5090/ab860d
   Daikuara LY, 2021, ACTA BIOMATER, V123, P286, DOI 10.1016/j.actbio.2021.01.021
   Dokken KM, 2005, APPL SPECTROSC REV, V40, P301, DOI 10.1080/05704920500230898
   Dutta S, 2017, MATER HORIZONS, V4, P522, DOI 10.1039/c6mh00500d
   Dyachuk V, 2014, SCIENCE, V345, P82, DOI 10.1126/science.1253281
   Fan YC, 2020, ADV HEALTHC MATER, V9, P0, DOI 10.1002/adhm.202001410
   Faroni A, 2015, ADV DRUG DELIVER REV, V82-83, P160, DOI 10.1016/j.addr.2014.11.010
   Favi PM, 2016, CELLULOSE, V23, P1263, DOI 10.1007/s10570-016-0867-4
   Fonseca DFS, 2021, MAT SCI ENG C-MATER, V118, P0, DOI 10.1016/j.msec.2020.111350
   Fujimaki H, 2017, J BIOMED MATER RES A, V105, P8, DOI 10.1002/jbm.a.35866
   Gordon T, 2016, EUR J NEUROSCI, V43, P336, DOI 10.1111/ejn.13005
   Gu LL, 2020, REGEN BIOMATER, V7, P195, DOI 10.1093/rb/rbz050
   Han SS, 2018, DEVELOPMENT, V145, P0, DOI 10.1242/dev.157719
   Jessen KR, 2019, FRONT MOL NEUROSCI, V12, P0, DOI 10.3389/fnmol.2019.00069
   Lee KY, 2012, PROG POLYM SCI, V37, P106, DOI 10.1016/j.progpolymsci.2011.06.003
   Li HJ, 2021, ADDIT MANUF, V37, P0, DOI 10.1016/j.addma.2020.101640
   Li HJ, 2017, ACS APPL MATER INTER, V9, P20086, DOI 10.1021/acsami.7b04216
   Li LY, 2020, INT J BIOL MACROMOL, V145, P262, DOI 10.1016/j.ijbiomac.2019.12.174
   Li Q, 2019, TISSUE ENG PT A, V25, P1261, DOI 10.1089/ten.TEA.2018.0201
   Li XD, 2018, 3 BIOTECH, V8, P0, DOI 10.1007/s13205-018-1341-9
   Liu TT, 2020, MOLECULES, V25, P0, DOI 10.3390/molecules25225305
   Lopes S, 2017, AN ACAD BRAS CIENC, V89, P1601, DOI 10.1590/0001-3765201720170071
   Luo CY, 2020, TISSUE ENG PART C-ME, V26, P306, DOI 10.1089/ten.tec.2020.0053
   Moskow J, 2019, BIOACT MATER, V4, P107, DOI 10.1016/j.bioactmat.2018.09.001
   Murata A, 2010, J IMMUNOL, V185, P3905, DOI 10.4049/jimmunol.1000195
   Nakayama K, 2004, BIOCHEM BIOPH RES CO, V325, P991, DOI 10.1016/j.bbrc.2004.10.138
   Nerger BA, 2019, SOFT MATTER, V15, P5728, DOI 10.1039/c8sm02605j
   Osorio M, 2019, J BIOMED MATER RES A, V107, P348, DOI 10.1002/jbm.a.36532
   Ouyang LL, 2016, BIOFABRICATION, V8, P0, DOI 10.1088/1758-5090/8/3/035020
   Paprottka Felix J, 2013, PLAST SURG INT, V2013, P704589, DOI 10.1155/2013/704589
   Pepelanova Iliyana, 2018, BIOENGINEERING-BASEL, V5, P55, DOI 10.3390/bioengineering5030055
   Pillai MM, 2021, MAT SCI ENG C-MATER, V119, P0, DOI 10.1016/j.msec.2020.111552
   Rajwade JM, 2015, APPL MICROBIOL BIOT, V99, P2491, DOI 10.1007/s00253-015-6426-3
   Saberianpour S, 2020, ADV PHARM BULL, V10, P141, DOI 10.15171/apb.2020.019
   Sämfors S, 2019, BIOFABRICATION, V11, P0, DOI 10.1088/1758-5090/ab2b4f
   Schipani R, 2020, BIOFABRICATION, V12, P0, DOI 10.1088/1758-5090/ab8708
   Shahidi S, 2021, MAT SCI ENG C-MATER, V126, P0, DOI 10.1016/j.msec.2021.112131
   Sharma C, 2021, J BIOMAT SCI-POLYM E, V32, P166, DOI 10.1080/09205063.2020.1822122
   Soykeabkaew N, 2009, CELLULOSE, V16, P435, DOI 10.1007/s10570-009-9285-1
   Sun Y, 2019, ADV HEALTHC MATER, V8, P0, DOI 10.1002/adhm.201900127
   Usal TD, 2019, INT J BIOL MACROMOL, V121, P699, DOI 10.1016/j.ijbiomac.2018.10.060
   Wang MY, 2020, J BIOMED MATER RES B, V108, P2889, DOI 10.1002/jbm.b.34620
   Wang XF, 2016, PLOS ONE, V11, P0, DOI 10.1371/journal.pone.0157214
   Weng WX, 2020, MATERIALS, V13, P0, DOI 10.3390/ma13173834
   Williams RR, 2015, PLOS ONE, V10, P0, DOI 10.1371/journal.pone.0118918
   Wilson ER, 2021, DEV NEUROBIOL, V81, P464, DOI 10.1002/dneu.22744
   Wu Y, 2020, SCI REP-UK, V10, P0, DOI 10.1038/s41598-020-77146-3
   Wu ZX, 2020, MAT SCI ENG C-MATER, V109, P0, DOI 10.1016/j.msec.2019.110530
   Xu WY, 2019, ACS APPL MATER INTER, V11, P8838, DOI 10.1021/acsami.8b21268
   Yang GH, 2021, THERANOSTICS, V11, P48, DOI 10.7150/thno.50794
   Yin J, 2018, ACS APPL MATER INTER, V10, P6849, DOI 10.1021/acsami.7b16059
   Yoo J, 2020, BIOMATER SCI-UK, V8, P6261, DOI 10.1039/d0bm00847h
   Yue K, 2015, BIOMATERIALS, V73, P254, DOI 10.1016/j.biomaterials.2015.08.045
   Zhang LZ, 2018, J BIOMED MATER RES A, V106, P3123, DOI 10.1002/jbm.a.36507
   Zhou X, 2020, ACS APPL MATER INTER, V12, P45904, DOI 10.1021/acsami.0c14871
   Zhu W, 2018, MATER TODAY, V21, P951, DOI 10.1016/j.mattod.2018.04.001
NR 67
TC 56
Z9 62
U1 12
U2 186
PU ELSEVIER
PI AMSTERDAM
PA RADARWEG 29, 1043 NX AMSTERDAM, NETHERLANDS
SN 0928-4931
EI 1873-0191
J9 MAT SCI ENG C-MATER
JI Mater. Sci. Eng. C-Mater. Biol. Appl.
PD OCT 15
PY 2021
VL 129
IS 
BP 
EP 
DI 10.1016/j.msec.2021.112393
EA AUG 2021
PG 13
WC Materials Science, Biomaterials
SC Materials Science
GA WC6PB
UT WOS:000704377000008
PM 34579912
DA 2025-07-17
ER

PT J
AU Rao, ZL
   Lin, T
   Qiu, S
   Zhou, J
   Liu, S
   Chen, SH
   Wang, T
   Liu, XL
   Zhu, QT
   Bai, Y
   Quan, DP
AF Rao, Zilong
   Lin, Tao
   Qiu, Shuai
   Zhou, Jing
   Liu, Sheng
   Chen, Shihao
   Wang, Tao
   Liu, Xiaolin
   Zhu, Qingtang
   Bai, Ying
   Quan, Daping
TI Decellularized nerve matrix hydrogel scaffolds with longitudinally oriented and size-tunable microchannels for peripheral nerve regeneration
SO MATERIALS SCIENCE AND ENGINEERING C-MATERIALS FOR BIOLOGICAL APPLICATIONS
LA English
DT Article
DE Decellularized matrix; Microchannel; Nerve guidance conduit; Peripheral nerve injury; Nerve regeneration
AB The scaffolding biomaterials and their internal structures are crucial in constructing growth-permissive micro environment for tissue regeneration. A functional bioscaffold not only requires sufficient extracellular matrix components, but also provides topological guidance by mimicry of the ultrastructure of the native tissue. In our laboratory, a decellularized nerve matrix hydrogel derived from porcine sciatic nerve (pDNM-G) is successfully prepared, which shows great promise for peripheral nerve regeneration. Herein, longitudinally oriented microchannel structures were introduced into pDNM-G bioscaffolds (A-pDNM-G) through controlled unidirectional freeze-drying. The axially aligned microchannels effectively directed and significantly promoted neurite extension and Schwann cell migration, assessed by culturing dorsal root ganglion explants on the longitudinal sections of A-pDNM-G scaffolds. Such regenerative cellular responses can be further optimized by tuning the channel sizes. In vivo studies confirmed that the implanted nerve guidance conduits containing A-pDNM-G scaffolds significantly facilitated axonal extension, myelination, and reached considerable functional recovery in 15-mm rat sciatic nerve defects. The incorporation of nerve growth factor further improved the overall performance in the grafted nerve. The bioactive pDNM-G enables controlled release of neurotrophic factor and easy integration of topological cue provided by the axially aligned microchannels into implantable bioscaffolds, which may serve in future clinical treatments of peripheral nerve injury.
C1 [Rao, Zilong; Liu, Sheng; Chen, Shihao; Quan, Daping] Sun Yat Sen Univ, Sch Chem, PCFM Lab, GD HPPC Lab, Guangzhou 510275, Peoples R China.
   [Rao, Zilong; Zhou, Jing; Bai, Ying; Quan, Daping] Sun Yat Sen Univ, Guangdong Funct Biomat Engn Technol Res Ctr, Sch Mat Sci & Engn, Guangzhou 510275, Peoples R China.
   [Lin, Tao; Qiu, Shuai; Wang, Tao; Liu, Xiaolin; Zhu, Qingtang] Sun Yat Sen Univ, Guangdong Peripheral Nerve Tissue Engn & Technol, Dept Orthoped & Microsurg, Affiliated Hosp 1, Guangzhou 510080, Peoples R China.
   [Wang, Tao; Zhu, Qingtang; Bai, Ying] Guangdong Prov Soft Tissue Biofabricat Engn Lab, Guangzhou 510080, Peoples R China.
   [Lin, Tao] Zhujiang Hosp Southern Med Univ, Dept Orthoped & Traumatol, Guangzhou 510280, Peoples R China.
C3 Sun Yat Sen University; Sun Yat Sen University; Sun Yat Sen University; Southern Medical University - China
RP Quan, DP (corresponding author), Sun Yat Sen Univ, Sch Chem, PCFM Lab, GD HPPC Lab, Guangzhou 510275, Peoples R China.; Bai, Y; Quan, DP (corresponding author), Sun Yat Sen Univ, Guangdong Funct Biomat Engn Technol Res Ctr, Sch Mat Sci & Engn, Guangzhou 510275, Peoples R China.; Zhu, QT (corresponding author), Sun Yat Sen Univ, Guangdong Peripheral Nerve Tissue Engn & Technol, Dept Orthoped & Microsurg, Affiliated Hosp 1, Guangzhou 510080, Peoples R China.; Zhu, QT; Bai, Y (corresponding author), Guangdong Prov Soft Tissue Biofabricat Engn Lab, Guangzhou 510080, Peoples R China.
EM zhuqingt@mail.sysu.edu.cn; baiy28@mail.sysu.edu.cn; cesqdp@mail.sysu.edu.cn
FU National Key Research and Development Program of China [2016YFC1100103, 2016YFC1101603]; National Natural Science Foundation of China [51903255, 51673220]; Science and Technology Program of Guangzhou City [201904010364]; Guangdong Innovative and Entrepreneurial Research Team Program [2013S086]; Guangzhou Science and Technology Program Key Project [201704020145]; Guangdong Basic and Applied Basic Research Foundation [2019A1515110923]
CR Badylak SF, 2007, BIOMATERIALS, V28, P3587, DOI 10.1016/j.biomaterials.2007.04.043
   Badylak SF, 2009, ACTA BIOMATER, V5, P1, DOI 10.1016/j.actbio.2008.09.013
   Boriani F, 2017, J BIOMED MATER RES A, V105, P2228, DOI 10.1002/jbm.a.36090
   Bozkurt A, 2009, BIOMATERIALS, V30, P169, DOI 10.1016/j.biomaterials.2008.09.017
   Brooks DN, 2012, MICROSURG, V32, P1, DOI 10.1002/micr.20975
   Brown BN, 2014, TRANSL RES, V163, P268, DOI 10.1016/j.trsl.2013.11.003
   BRUSHART TM, 1995, J HAND SURG-AM, V20A, P557, DOI 10.1016/S0363-5023(05)80267-9
   Cerqueira SR, 2018, BIOMATERIALS, V177, P176, DOI 10.1016/j.biomaterials.2018.05.049
   Chang YC, 2017, ACS APPL MATER INTER, V9, P37623, DOI 10.1021/acsami.7b12567
   Chen SH, 2019, ACS APPL MATER INTER, V11, P17167, DOI 10.1021/acsami.9b01066
   Du JR, 2017, ACTA BIOMATER, V55, P296, DOI 10.1016/j.actbio.2017.04.010
   Gaudin R, 2016, BIOMED RES INT, V2016, P0, DOI 10.1155/2016/3856262
   Goldfracht I, 2019, ACTA BIOMATER, V92, P145, DOI 10.1016/j.actbio.2019.05.016
   Gu XS, 2014, BIOMATERIALS, V35, P6143, DOI 10.1016/j.biomaterials.2014.04.064
   Gu XS, 2011, PROG NEUROBIOL, V93, P204, DOI 10.1016/j.pneurobio.2010.11.002
   Hu J, 2007, EXP NEUROL, V204, P658, DOI 10.1016/j.expneurol.2006.11.018
   Huang LL, 2018, ACTA BIOMATER, V68, P223, DOI 10.1016/j.actbio.2017.12.010
   Kasper M, 2020, ADV HEALTHC MATER, V9, P0, DOI 10.1002/adhm.202000174
   Kim BS, 2004, J BIOMED MATER RES A, V68A, P201, DOI 10.1002/jbm.a.10045
   Kim BS, 2017, BIOFABRICATION, V9, P0, DOI 10.1088/1758-5090/aa7e98
   Kubek T, 2011, NEUROSCI LETT, V496, P75, DOI 10.1016/j.neulet.2011.03.085
   Lee S K, 2000, J AM ACAD ORTHOP SURG, V8, P243
   Lietz M, 2006, BIOMATERIALS, V27, P1425, DOI 10.1016/j.biomaterials.2005.08.007
   Lin T, 2018, ACTA BIOMATER, V73, P326, DOI 10.1016/j.actbio.2018.04.001
   Mandrycky C, 2016, BIOTECHNOL ADV, V34, P422, DOI 10.1016/j.biotechadv.2015.12.011
   Marcus M, 2017, ADV HEALTHC MATER, V6, P0, DOI 10.1002/adhm.201700267
   Medberry CJ, 2013, BIOMATERIALS, V34, P1033, DOI 10.1016/j.biomaterials.2012.10.062
   Moradzadeh A, 2008, EXP NEUROL, V212, P370, DOI 10.1016/j.expneurol.2008.04.012
   Müller K, 2018, GLIA, V66, P1591, DOI 10.1002/glia.23327
   Parmaksiz M, 2016, BIOMED MATER, V11, P0, DOI 10.1088/1748-6041/11/2/022003
   Prest TA, 2018, J BIOMED MATER RES A, V106, P450, DOI 10.1002/jbm.a.36235
   Ray WZ, 2010, EXP NEUROL, V223, P77, DOI 10.1016/j.expneurol.2009.03.031
   Song JJ, 2011, TRENDS MOL MED, V17, P424, DOI 10.1016/j.molmed.2011.03.005
   Sridharan R, 2015, J MECH BEHAV BIOMED, V41, P124, DOI 10.1016/j.jmbbm.2014.10.002
   Stokols S, 2004, BIOMATERIALS, V25, P5839, DOI 10.1016/j.biomaterials.2004.01.041
   Tang S, 2013, BIOMATERIALS, V34, P7086, DOI 10.1016/j.biomaterials.2013.05.080
   Uz M, 2017, ACTA BIOMATER, V56, P141, DOI 10.1016/j.actbio.2016.09.039
   van Dongen JA, 2019, J TISSUE ENG REGEN M, V13, P973, DOI 10.1002/term.2843
   Wang YM, 2015, ACS APPL MATER INTER, V7, P8437, DOI 10.1021/acsami.5b00215
   Yan H, 2009, INT REV NEUROBIOL, V87, P199, DOI 10.1016/S0074-7742(09)87010-4
   Yang LM, 2011, J BIOMED MAT RES B, V96, P0
   Yao L, 2010, BIOMATERIALS, V31, P5789, DOI 10.1016/j.biomaterials.2010.03.081
   Yucel D, 2010, BIOMACROMOLECULES, V11, P3584, DOI 10.1021/bm1010323
   Zeng CG, 2014, TISSUE ENG PT A, V20, P1038, DOI 10.1089/ten.tea.2013.0277
   Zhang KH, 2017, J BIOMED MATER RES A, V105, P1900, DOI 10.1002/jbm.a.36053
   Zou JL, 2018, ADV FUNCT MATER, V28, P0, DOI 10.1002/adfm.201705739
NR 46
TC 61
Z9 64
U1 7
U2 134
PU ELSEVIER
PI AMSTERDAM
PA RADARWEG 29, 1043 NX AMSTERDAM, NETHERLANDS
SN 0928-4931
EI 1873-0191
J9 MAT SCI ENG C-MATER
JI Mater. Sci. Eng. C-Mater. Biol. Appl.
PD JAN 15
PY 2021
VL 120
IS 
BP 
EP 
DI 10.1016/j.msec.2020.111791
PG 11
WC Materials Science, Biomaterials
SC Materials Science
GA QL5HP
UT WOS:000621108200001
PM 33545917
DA 2025-07-17
ER

PT J
AU Meder, T
   Prest, T
   Skillen, C
   Marchal, L
   Yupanqui, VT
   Soletti, L
   Gardner, P
   Cheetham, J
   Brown, BN
AF Meder, T.
   Prest, T.
   Skillen, C.
   Marchal, L.
   Yupanqui, V. T.
   Soletti, L.
   Gardner, P.
   Cheetham, J.
   Brown, B. N.
TI Nerve-specific extracellular matrix hydrogel promotes functional regeneration following nerve gap injury
SO NPJ REGENERATIVE MEDICINE
LA English
DT Article
ID guidance channels; schwann-cells; collagen; repair; growth; inpatient; scaffolds; conduits; release; pain
AB Nerve transection requires surgical intervention to restore function. The standard of care involves coaptation when a tension-free repair is achievable, or interposition of a graft or conduit when a gap remains. Despite advances, nerve gap injury is associated with unsatisfactory recovery. This study investigates the use of a decellularized, porcine nerve-derived hydrogel filler (peripheral nerve matrix, PNM) for conduits in an 8 mm rat sciatic nerve gap model. The decellularized tissue maintained multiple nerve-specific matrix components and nerve growth factors. This decellularized tissue was used to formulate hydrogels, which were deployed into conduits for nerve gap repair. Nerve recovery was assessed up to 24 weeks post injury by gait analysis, electrophysiology, and axon counting. Deployment of PNM within conduits was shown to improve electrophysiologic response and axon counts compared with those of empty conduit controls. These results indicate that PNM has potential benefits when used as a filler for conduits in nerve gap injuries.
C1 [Meder, T.; Prest, T.; Skillen, C.; Marchal, L.; Brown, B. N.] Univ Pittsburgh, McGowan Inst Regenerat Med, Pittsburgh, PA 15260 USA.
   [Meder, T.; Prest, T.; Skillen, C.; Marchal, L.; Yupanqui, V. T.; Brown, B. N.] Univ Pittsburgh, Swanson Sch Engn, Dept Bioengn, Pittsburgh, PA 15260 USA.
   [Soletti, L.; Gardner, P.; Cheetham, J.; Brown, B. N.] Renerva LLC, Pittsburgh, PA 15203 USA.
   [Gardner, P.] Univ Pittsburgh, Sch Med, Dept Neurol Surg, Pittsburgh, PA 15261 USA.
   [Cheetham, J.] Cornell Univ, Cornell Coll Vet Med, Dept Clin Sci, Ithaca, NY USA.
C3 Pennsylvania Commonwealth System of Higher Education (PCSHE); University of Pittsburgh; Pennsylvania Commonwealth System of Higher Education (PCSHE); University of Pittsburgh; Pennsylvania Commonwealth System of Higher Education (PCSHE); University of Pittsburgh; Cornell University
RP Brown, BN (corresponding author), Univ Pittsburgh, McGowan Inst Regenerat Med, Pittsburgh, PA 15260 USA.; Brown, BN (corresponding author), Univ Pittsburgh, Swanson Sch Engn, Dept Bioengn, Pittsburgh, PA 15260 USA.; Brown, BN (corresponding author), Renerva LLC, Pittsburgh, PA 15203 USA.
EM brownb@upmc.edu
FU Wallace Coulter TPII Program in the Department of Bioengineering at the University of Pittsburgh; Clinical and Translational Science Institute at the University of Pittsburgh; NIBIB T-32 Biomechanics in Regenerative Medicine (BiRM) [EB003392]
CR Antfolk C, 2013, EXPERT REV MED DEVIC, V10, P45, DOI 10.1586/erd.12.68
   Bailey R, 2009, J HAND SURG-AM, V34A, P1682, DOI 10.1016/j.jhsa.2009.07.002
   Battiston B, 2005, MICROSURG, V25, P258, DOI 10.1002/micr.20127
   Bhatnagar D, 2017, J MATER SCI-MATER M, V28, P0, DOI 10.1007/s10856-017-5889-4
   Cai J, 2005, J BIOMED MATER RES A, V75A, P374, DOI 10.1002/jbm.a.30432
   Carriel V, 2013, J NEURAL ENG, V10, P0, DOI 10.1088/1741-2560/10/2/026022
   Carter JT, 2020, BIOL MED ALIGARH, V12, P464
   Cattin AL, 2015, CELL, V162, P1127, DOI 10.1016/j.cell.2015.07.021
   Ceballos D, 1999, EXP NEUROL, V158, P290, DOI 10.1006/exnr.1999.7111
   Chiono V, 2015, PROG NEUROBIOL, V131, P87, DOI 10.1016/j.pneurobio.2015.06.001
   Ciaramitaro P, 2010, J PERIPHER NERV SYST, V15, P120, DOI 10.1111/j.1529-8027.2010.00260.x
   Dietzmeyer N, 2020, CELL TRANSPLANT, V29, P0, DOI 10.1177/0963689720910095
   DiMaggio C, 2016, INJURY, V47, P1393, DOI 10.1016/j.injury.2016.04.002
   Du JR, 2017, ACTA BIOMATER, V55, P296, DOI 10.1016/j.actbio.2017.04.010
   Evans Elisabeth B, 2018, BIOMATER RES, V22, P14, DOI 10.1186/s40824-018-0124-z
   Ezra M, 2016, TISSUE ENG PT A, V22, P818, DOI 10.1089/ten.TEA.2015.0354
   Fertala J, 2020, BRAIN BEHAV, V10, P0, DOI 10.1002/brb3.1802
   Fox IK, 2011, PLAST RECONSTR SURG, V127, P105E, DOI 10.1097/PRS.0b013e31820cf556
   Gao Y, 2015, NEURAL REGEN RES, V10, P1003, DOI 10.4103/1673-5374.158369
   Gnavi S, 2017, J TISSUE ENG REGEN M, V11, P459, DOI 10.1002/term.1936
   Grinsell D, 2014, BIOMED RES INT, V2014, P0, DOI 10.1155/2014/698256
   Gu XS, 2011, PROG NEUROBIOL, V93, P204, DOI 10.1016/j.pneurobio.2010.11.002
   Gu Y, 2017, J TISSUE ENG REGEN M, V11, P2250, DOI 10.1002/term.2123
   Isaacs Jonathan, 2014, HAND (N Y), V9, P131, DOI 10.1007/s11552-014-9601-6
   Kalbermatten DF, 2008, J PLAST RECONSTR AES, V61, P669, DOI 10.1016/j.bjps.2007.12.015
   Kaplan HM, 2015, J MATER SCI-MATER M, V26, P0, DOI 10.1007/s10856-015-5558-4
   Kohn-Polster C, 2017, INT J MOL SCI, V18, P0, DOI 10.3390/ijms18051104
   Kornfeld T, 2019, WIEN MED WOCHENSCHR, V169, P240, DOI 10.1007/s10354-018-0675-6
   Lackington WA, 2018, ACTA BIOMATER, V75, P115, DOI 10.1016/j.actbio.2018.06.014
   Lee S K, 2000, J AM ACAD ORTHOP SURG, V8, P243
   Lohmeyer JA, 2007, INT J ARTIF ORGANS, V30, P64, DOI 10.1177/039139880703000109
   Matsumoto K, 2000, BRAIN RES, V868, P315, DOI 10.1016/S0006-8993(00)02207-1
   Meyer C, 2016, CELL TRANSPLANT, V25, P159, DOI 10.3727/096368915X688010
   Newman KD, 2006, INT J ARTIF ORGANS, V29, P1082, DOI 10.1177/039139880602901109
   Omling E, 2018, BRIT J SURG, V105, P86, DOI 10.1002/bjs.10643
   Pace LA, 2014, TISSUE ENG PT A, V20, P507, DOI 10.1089/ten.TEA.2013.0084
   Pavic R, 2008, SOMATOSENS MOT RES, V25, P163, DOI 10.1080/08990220802276666
   Prest TA, 2018, J BIOMED MATER RES A, V106, P450, DOI 10.1002/jbm.a.36235
   Sundararaghavan HG, 2009, BIOTECHNOL BIOENG, V102, P632, DOI 10.1002/bit.22074
   Verdú E, 2002, RESTOR NEUROL NEUROS, V20, P169
   Wang XD, 2005, BRAIN, V128, P1897, DOI 10.1093/brain/awh517
   Wong L, 2019, ACTA BIOMATER, V96, P321, DOI 10.1016/j.actbio.2019.07.030
   Wood MD, 2009, ACTA BIOMATER, V5, P959, DOI 10.1016/j.actbio.2008.11.008
   Yin Q, 2001, MUSCLE NERVE, V24, P345, DOI 10.1002/1097-4598(200103)24:3<345::AID-MUS1004>3.0.CO;2-P
   Zhang LX, 2016, J WUHAN UNIV TECHNOL, V31, P1401, DOI 10.1007/s11595-016-1545-y
NR 45
TC 34
Z9 34
U1 4
U2 55
PU NATURE PORTFOLIO
PI BERLIN
PA HEIDELBERGER PLATZ 3, BERLIN, 14197, GERMANY
SN 
EI 2057-3995
J9 NPJ REGEN MED
JI npj Regen. Med.
PD OCT 25
PY 2021
VL 6
IS 1
BP 
EP 
DI 10.1038/s41536-021-00174-8
PG 9
WC Cell & Tissue Engineering; Engineering, Biomedical
SC Cell Biology; Engineering
GA WM3IA
UT WOS:000710981000001
PM 34697304
DA 2025-07-17
ER

PT J
AU Abbaszadeh-Goudarzi, G
   Haghi-Daredeh, S
   Ehterami, A
   Rahmati, M
   Nazarnezhad, S
   Hashemi, SF
   Niyakan, M
   Vaez, A
   Salehi, M
AF Abbaszadeh-Goudarzi, Ghasem
   Haghi-Daredeh, Saeed
   Ehterami, Arian
   Rahmati, Majid
   Nazarnezhad, Simin
   Hashemi, Seyedeh Fatemeh
   Niyakan, Maryam
   Vaez, Ahmad
   Salehi, Majid
TI Evaluating effect of alginate/chitosan hydrogel containing 4-Methylcatechol on peripheral nerve regeneration in rat model
SO INTERNATIONAL JOURNAL OF POLYMERIC MATERIALS AND POLYMERIC BIOMATERIALS
LA English
DT Article
DE Alginate; chitosan; hydrogel; 4-Methylcatechol; peripheral nerve regeneration; tissue engineering
ID chitosan; scaffolds; alginate; delivery; calcium; injury
AB Some of the trauma patients (about 3%) suffer from peripheral nerve injuries and unfortunately, it is still a significant clinical problem to regenerate and functional recovery of them. These days, peripheral nerve damages have been treated with various methods and materials. The goal of the present study is to evaluate the effect of various amounts of 4-Methylcatechol (4-MC) on peripheral nerve regeneration. For this target, alginate/chitosan hydrogel was used to deliver different percentages (0.1%, 1%, and 10% (w/v)) of 4-MC to the sciatic nerve-injured sites in a rat model. Before that, the properties of hydrogels were assessed and after injecting, different functional analyses were used to evaluate the efficacy of fabricated hydrogels on peripheral nerve regeneration. Our results exhibited that the pore size of hydrogels was appropriate for cell proliferation (26-42 mu m). Biodegradability of hydrogels was about 70% after 7 days and hemocompatibility of hydrogels was also confirmed. The MTT assay showed that the hydrogels not only do not have toxicity effects but also can improve the proliferation rate of PC12 cells. The functional results showed that 4-MC especially the group contained 10% of 4-MC enhance sciatic nerve regeneration. It could be concluded that fabricated hydrogels can use as suitable materials for peripheral nerve regeneration.
C1 [Abbaszadeh-Goudarzi, Ghasem; Rahmati, Majid] Shahroud Univ Med Sci, Sch Med, Dept Med Biotechnol, Shahroud, Iran.
   [Abbaszadeh-Goudarzi, Ghasem; Salehi, Majid] Shahroud Univ Med Sci, Tissue Engn & Stem Cells Res Ctr, Shahroud, Iran.
   [Haghi-Daredeh, Saeed; Hashemi, Seyedeh Fatemeh; Niyakan, Maryam] Shahroud Univ Med Sci, Sch Med, Student Res Comm, Shahroud, Iran.
   [Ehterami, Arian] Islamic Azad Univ, Dept Mech Engn, Sci & Res Branch, Tehran, Iran.
   [Nazarnezhad, Simin] Mashhad Univ Med Sci, Sch Med, Dept Anat & Cell Biol, Tissue Engn Res Grp TERG, Mashhad, Razavi Khorasan, Iran.
   [Vaez, Ahmad] Shiraz Univ Med Sci, Sch Adv Med Sci & Technol, Dept Tissue Engn & Appl Cell Sci, Shiraz, Iran.
   [Salehi, Majid] Shahroud Univ Med Sci, Sch Med, Dept Tissue Engn, Shahroud, Iran.
   [Salehi, Majid] Shahroud Univ Med Sci, Sexual Hlth & Fertil Res Ctr, Shahroud, Iran.
C3 Shahroud University Medical Sciences; Shahroud University Medical Sciences; Shahroud University Medical Sciences; Islamic Azad University; Mashhad University of Medical Sciences; Shiraz University of Medical Science; Shahroud University Medical Sciences; Shahroud University Medical Sciences
RP Salehi, M (corresponding author), Shahroud Univ Med Sci, Sch Med, Dept Tissue Engn, Shahroud, Iran.
EM Msalehi.te1392@gmail.com
FU Shahroud University of Medical Sciences, Shahroud, Iran [96149]
CR Ahmadi F, 2015, RES PHARM SCI, V10, P1
   Ali A, 2018, INT J BIOL MACROMOL, V109, P273, DOI 10.1016/j.ijbiomac.2017.12.078
   Alizadeh R, 2019, CARBOHYD POLYM, V224, P0, DOI 10.1016/j.carbpol.2019.115161
   Applová L, 2019, MOL NUTR FOOD RES, V63, P0, DOI 10.1002/mnfr.201900261
   Atoufi Z, 2019, INT J BIOL MACROMOL, V139, P1168, DOI 10.1016/j.ijbiomac.2019.08.101
   Bagher Z, 2020, INT J POLYM MATER PO, V1, P10
   Bagher Z, 2020, J DRUG DELIV SCI TEC, V55, P0, DOI 10.1016/j.jddst.2019.101379
   BAIN JR, 1989, PLAST RECONSTR SURG, V83, P129, DOI 10.1097/00006534-198901000-00024
   Banerjee A, 2009, BIOMATERIALS, V30, P4695, DOI 10.1016/j.biomaterials.2009.05.050
   Becker TA, 2001, J BIOMED MATER RES, V54, P76, DOI 10.1002/1097-4636(200101)54:1<76::AID-JBM9>3.0.CO;2-V
   Belkas JasonS, 2004, OPERATIVE TECHNIQUES IN ORTHOPAEDICS, V14, P190, DOI 10.1053/J.OTO.2004.06.001
   Bu Y, 2018, RSC ADV, V8, P10806, DOI 10.1039/c8ra01059e
   Chen LY, 2004, BIOMATERIALS, V25, P3725, DOI 10.1016/j.biomaterials.2003.09.100
   Cheng MY, 2003, J BIOMAT SCI-POLYM E, V14, P1155, DOI 10.1163/156856203769231628
   Ching SH, 2017, CRIT REV FOOD SCI, V57, P1133, DOI 10.1080/10408398.2014.965773
   Ehterami A, 2020, BIOMED ENG LETT, V10, P309, DOI 10.1007/s13534-020-00155-8
   Ehterami A, 2019, J DRUG DELIV SCI TEC, V51, P204, DOI 10.1016/j.jddst.2019.02.032
   Ehterami A, 2018, INT J BIOL MACROMOL, V117, P601, DOI 10.1016/j.ijbiomac.2018.05.184
   Farzamfar S, 2019, J MOL NEUROSCI, V67, P48, DOI 10.1007/s12031-018-1209-9
   Feng GK, 2018, J NANOMATER, V2018, P0, DOI 10.1155/2018/1519480
   Fukuhara K, 2012, CELL MOL NEUROBIOL, V32, P971, DOI 10.1007/s10571-011-9782-2
   Garakani SS, 2020, INT J BIOL MACROMOL, V143, P533, DOI 10.1016/j.ijbiomac.2019.12.040
   Goding JA, 2018, ADV FUNCT MATER, V28, P0, DOI 10.1002/adfm.201702969
   Gu XS, 2014, BIOMATERIALS, V35, P6143, DOI 10.1016/j.biomaterials.2014.04.064
   Gu Y, 2014, BIOMATERIALS, V35, P2253, DOI 10.1016/j.biomaterials.2013.11.087
   Gutowska A, 2001, ANAT RECORD, V263, P342, DOI 10.1002/ar.1115
   HANAOKA Y, 1994, J NEUROL SCI, V122, P28, DOI 10.1016/0022-510X(94)90048-5
   HANAOKA Y, 1992, EXP NEUROL, V115, P292, DOI 10.1016/0014-4886(92)90064-W
   Hennink WE, 2002, ADV DRUG DELIVER REV, V54, P13, DOI 10.1016/j.addr.2012.09.009
   Hoare TR, 2008, POLYMER, V49, P1993, DOI 10.1016/j.polymer.2008.01.027
   Hsieh YL, 2009, J NEUROPATH EXP NEUR, V68, P1269, DOI 10.1097/NEN.0b013e3181c17b46
   Ichihara S, 2008, INJURY, V39, PS29, DOI 10.1016/j.injury.2008.08.029
   Jagtapa SD, 2019, SYNTHESIS HYDROGELS, V0, P0
   Kehoe S, 2012, INJURY, V43, P553, DOI 10.1016/j.injury.2010.12.030
   Khoshfetrat AB, 2016, INT J BIOL MACROMOL, V92, P892, DOI 10.1016/j.ijbiomac.2016.08.003
   Li XG, 2009, BIOMATERIALS, V30, P1121, DOI 10.1016/j.biomaterials.2008.10.063
   Li ZS, 2005, BIOMATERIALS, V26, P3919, DOI 10.1016/j.biomaterials.2004.09.062
   Lin YH, 2005, BIOMATERIALS, V26, P2105, DOI 10.1016/j.biomaterials.2004.06.011
   Mobini S, 2017, CURR OPIN BIOMED ENG, V4, P134, DOI 10.1016/j.cobme.2017.10.010
   Onoe H, 2015, DRUG DISCOV TODAY, V20, P236, DOI 10.1016/j.drudis.2014.10.018
   Pérez-Pérez M, 2003, ANAT REC PART A, V270A, P117, DOI 10.1002/ar.a.10010
   Pezet S, 2006, ANNU REV NEUROSCI, V29, P507, DOI 10.1146/annurev.neuro.29.051605.112929
   Renard D, 2017, ADV PHYSICOCHEMICAL, V0, P0, DOI DOI 10.2174/9781681084534117010011
   Rizwan M, 2017, POLYMERS-BASEL, V9, P0, DOI 10.3390/polym9040137
   Salehi M, 2018, J PHYSIOL SCI, V68, P579, DOI 10.1007/s12576-017-0564-6
   Samadian H, 2019, J MATER SCI-MATER M, V30, P0, DOI 10.1007/s10856-019-6309-8
   Sometani A, 2002, J NEUROSCI RES, V70, P335, DOI 10.1002/jnr.10431
   Thiede H-M, 2016, GOOGLE PATENT, V0, Patent No. 20160347782
   Wang G, 2010, BIOTECHNOL LETT, V32, P59, DOI 10.1007/s10529-009-0123-1
   Wang JA, 2015, MAT SCI ENG C-MATER, V46, P140, DOI 10.1016/j.msec.2014.10.019
   Wang LP, 2017, BIOTECHNOL BIOTEC EQ, V31, P1016, DOI 10.1080/13102818.2017.1356689
   Willerth SM, 2007, ADV DRUG DELIVER REV, V59, P325, DOI 10.1016/j.addr.2007.03.014
   Wu J, 2017, TRAC-TREND ANAL CHEM, V87, P19, DOI 10.1016/j.trac.2016.11.009
   Yang J, 2016, ACS APPL MATER INTER, V8, P25621, DOI 10.1021/acsami.6b08834
   Zhu ZW, 2015, CELL MOL NEUROBIOL, V35, P273, DOI 10.1007/s10571-014-0122-1
NR 55
TC 14
Z9 14
U1 0
U2 19
PU TAYLOR & FRANCIS AS
PI OSLO
PA KARL JOHANS GATE 5, NO-0154 OSLO, NORWAY
SN 0091-4037
EI 1563-535X
J9 INT J POLYM MATER PO
JI Int. J. Polym. Mater. Polym. Biomat.
PD NOV 22
PY 2021
VL 70
IS 17
BP 1248
EP 1257
DI 10.1080/00914037.2020.1785462
EA JUL 2020
PG 10
WC Materials Science, Biomaterials; Polymer Science
SC Materials Science; Polymer Science
GA US7IZ
UT WOS:000547060800001
DA 2025-07-17
ER

PT J
AU Huang, Q
   Cai, YT
   Zhang, X
   Liu, JC
   Liu, ZJ
   Li, B
   Wong, HL
   Xu, F
   Sheng, LY
   Sun, DZ
   Qin, JB
   Luo, ZT
   Lu, XW
AF Huang, Qun
   Cai, Yuting
   Zhang, Xing
   Liu, Junchao
   Liu, Zhenjing
   Li, Bo
   Wong, Hoilun
   Xu, Feng
   Sheng, Liyuan
   Sun, Dazhi
   Qin, Jinbao
   Luo, Zhengtang
   Lu, Xinwu
TI Aligned Graphene Mesh-Supported Double Network Natural Hydrogel Conduit Loaded with Netrin-1 for Peripheral Nerve Regeneration
SO ACS APPLIED MATERIALS & INTERFACES
LA English
DT Article
DE peripheral nerve regeneration; netrin-1; graphene mesh; nerve guidance conduit; angiogenesis
ID neural stem-cells; differentiation; scaffolds; receptors; composite; outgrowth; alignment; delivery; neurons; injury
AB The gold standard treatment for peripheral nerve injuries (PNIs) is the autologous graft, while it is associated with the shortage of donors and results in major complications. In the present study, we engineer a graphene mesh-supported double-network (DN) hydrogel scaffold, loaded with netrin-1. Natural alginate and gelatin-methacryloyl entangled hydrogel that is synthesized via fast exchange of ions and ultraviolet irradiation provide proper mechanical strength and excellent biocompatibility and can also serve as a reservoir for netrin-1. Meanwhile, the graphene mesh can promote the proliferation of Schwann cells and guide their alignments. This approach allows scaffolds to have an acceptable Young's modulus of 725.8 +/- 46.52 kPa, matching with peripheral nerves, as well as a satisfactory electrical conductivity of 6.8 +/- 0.85 S/m. In addition, netrin-1 plays a dual role in directing axon pathfinding and neuronal migration that optimizes the tube formation ability at a concentration of 100 ng/mL. This netrin-1-loaded graphene mesh tube/DN hydrogel nerve scaffold can significantly promote the regeneration of peripheral nerves and the restoration of denervated muscle, which is even superior to autologous grafts. Our findings may provide an effective therapeutic strategy for PNI patients that can replace the scarce autologous graft.
C1 [Huang, Qun; Zhang, Xing; Liu, Junchao; Li, Bo; Qin, Jinbao; Lu, Xinwu] Shanghai Jiao Tong Univ, Shanghai Peoples Hosp 9, Dept Vasc Surg, Sch Med, Shanghai 200011, Peoples R China.
   [Cai, Yuting; Sun, Dazhi] Southern Univ Sci & Technol, Dept Mat Sci & Engn, Shenzhen 518055, Guangdong, Peoples R China.
   [Cai, Yuting; Liu, Zhenjing; Wong, Hoilun; Luo, Zhengtang] Hong Kong Univ Sci & Technol, Dept Chem & Biol Engn, Kowloon, Hong Kong 999077, Peoples R China.
   [Cai, Yuting; Liu, Zhenjing; Wong, Hoilun; Luo, Zhengtang] Hong Kong Univ Sci & Technol, William Mong Inst Nano Sci & Technol, Kowloon, Hong Kong 999077, Peoples R China.
   [Xu, Feng] Xi An Jiao Tong Univ, Bioinspired Engn & Biomech Ctr, Xian 710049, Shaanxi, Peoples R China.
   [Sheng, Liyuan] Peking Univ, Shenzhen Inst, Shenzhen 518057, Peoples R China.
   [Qin, Jinbao; Lu, Xinwu] Shanghai Jiao Tong Univ, Vasc Ctr, Shanghai 200011, Peoples R China.
C3 Shanghai Jiao Tong University; Southern University of Science & Technology; Hong Kong University of Science & Technology; Hong Kong University of Science & Technology; Xi'an Jiaotong University; Peking University; Shanghai Jiao Tong University
RP Qin, JB; Lu, XW (corresponding author), Shanghai Jiao Tong Univ, Shanghai Peoples Hosp 9, Dept Vasc Surg, Sch Med, Shanghai 200011, Peoples R China.; Sun, DZ (corresponding author), Southern Univ Sci & Technol, Dept Mat Sci & Engn, Shenzhen 518055, Guangdong, Peoples R China.; Luo, ZT (corresponding author), Hong Kong Univ Sci & Technol, Dept Chem & Biol Engn, Kowloon, Hong Kong 999077, Peoples R China.; Luo, ZT (corresponding author), Hong Kong Univ Sci & Technol, William Mong Inst Nano Sci & Technol, Kowloon, Hong Kong 999077, Peoples R China.; Qin, JB; Lu, XW (corresponding author), Shanghai Jiao Tong Univ, Vasc Ctr, Shanghai 200011, Peoples R China.
EM sundz@sustech.edu.cn; jinbaoqin@163.com; keztluo@ust.hk; luxinwu@shsmu.edu.cn
FU National Natural Science Foundation of China [81971758, 51890892, 81601621, 81370423, 81570432, 81600205, 81700432, 11761161004]; Natural Science Foundation of Shanghai Science and Technology Committee [134119a2100, 20124Y132]; Shanghai Sailing Program [20YF1423800]; Research Grant Council of Hong Kong SAR [16304518]; NSFC-RGC Joint Research Scheme [N_HKUST607/17]; Zhongshan City Bureau of Science and Technology [2019AG018]; IER Foundation [HT-JD-CXY-201907]; "International science and technology cooperation projects" of Science and Technological Bureau of Guangzhou Huangpu District [2019GH06]; Guangdong Science and Technology Department [2020A0505090003]; Research Fund of Guangdong-Hong Kong-Macao Intelligent Micro-Nano Optoelectronic Technology Joint Laboratory [2020B1212030010]
CR Alcántara S, 2000, DEVELOPMENT, V127, P1359
   Allbright KO, 2018, MUSCLE NERVE, V58, P251, DOI 10.1002/mus.26094
   Bremer M, 2011, GLIA, V59, P1022, DOI 10.1002/glia.21173
   Carriel V, 2013, J NEURAL ENG, V10, P0, DOI 10.1088/1741-2560/10/2/026022
   Carriel V, 2011, HISTOCHEM CELL BIOL, V136, P709, DOI 10.1007/s00418-011-0874-3
   Castets M, 2010, CELL CYCLE, V9, P1466, DOI 10.4161/cc.9.8.11197
   Cebasek V, 2006, CELL TISSUE RES, V323, P305, DOI 10.1007/s00441-005-0071-6
   Cebasek V, 2019, HISTOCHEM CELL BIOL, V152, P89, DOI 10.1007/s00418-019-01787-3
   Cheng C, 2017, CHEM REV, V117, P1826, DOI 10.1021/acs.chemrev.6b00520
   Dahlin LB, 2008, SCAND J SURG, V97, P310, DOI 10.1177/145749690809700407
   Dixon AR, 2018, BIOMATERIALS, V186, P44, DOI 10.1016/j.biomaterials.2018.09.010
   Dun XP, 2017, INT J MOL SCI, V18, P0, DOI 10.3390/ijms18030491
   Fan N, 2017, MATERIALS, V10, P0, DOI 10.3390/ma10020164
   Faroni A, 2019, ADV HEALTHC MATER, V8, P0, DOI 10.1002/adhm.201900410
   Faroni A, 2015, ADV DRUG DELIVER REV, V82-83, P160, DOI 10.1016/j.addr.2014.11.010
   Ganji Y, 2016, MAT SCI ENG C-MATER, V59, P10, DOI 10.1016/j.msec.2015.09.074
   Gardin C, 2016, TRENDS BIOTECHNOL, V34, P435, DOI 10.1016/j.tibtech.2016.01.006
   Gauvin R, 2012, BIOMATERIALS, V33, P3824, DOI 10.1016/j.biomaterials.2012.01.048
   Geuna S, 2009, INT REV NEUROBIOL, V87, P27, DOI 10.1016/S0074-7742(09)87003-7
   Gnavi S, 2017, J TISSUE ENG REGEN M, V11, P459, DOI 10.1002/term.1936
   Golafshan N, 2017, CARBON, V111, P752, DOI 10.1016/j.carbon.2016.10.042
   Gong L, 2012, ACS NANO, V6, P2086, DOI 10.1021/nn203917d
   Griffin JW, 2013, J BONE JOINT SURG AM, V95A, P2144, DOI 10.2106/JBJS.L.00704
   Hendrickse P, 2019, J MUSCLE RES CELL M, V40, P127, DOI 10.1007/s10974-019-09520-2
   Hong KS, 1999, CELL, V97, P927, DOI 10.1016/S0092-8674(00)80804-1
   Houshyar S, 2019, ACS CHEM NEUROSCI, V10, P3349, DOI 10.1021/acschemneuro.9b00203
   Hu Y, 2016, SCI REP-UK, V6, P0, DOI 10.1038/srep32184
   Jiao XJ, 2020, FRONT MED-PRC, V14, P293, DOI 10.1007/s11684-019-0715-7
   Kalbacova M, 2010, CARBON, V48, P4323, DOI 10.1016/j.carbon.2010.07.045
   Kim JY, 2016, J NUTR FOOD SCI, V6, P3, DOI 10.4172/2155
   Klagsbrun M, 2005, CYTOKINE GROWTH F R, V16, P535, DOI 10.1016/j.cytogfr.2005.05.002
   Kurapati R, 2018, ANGEW CHEM INT EDIT, V57, P11722, DOI 10.1002/anie.201806906
   Lee TJ, 2014, BIOCHEM BIOPH RES CO, V452, P174, DOI 10.1016/j.bbrc.2014.08.062
   Li N, 2013, SCI REP-UK, V3, P0, DOI 10.1038/srep01604
   Li N, 2011, BIOMATERIALS, V32, P9374, DOI 10.1016/j.biomaterials.2011.08.065
   Liu ZJ, 2020, NANO LETT, V20, P3844, DOI 10.1021/acs.nanolett.0c00964
   Lu MC, 2008, NEUROREHAB NEURAL RE, V22, P367, DOI 10.1177/1545968307313507
   Lv JW, 2015, BIOCHEM BIOPH RES CO, V464, P263, DOI 10.1016/j.bbrc.2015.06.140
   Madison RD, 2000, EXP NEUROL, V161, P563, DOI 10.1006/exnr.1999.7292
   Magaz A, 2018, ADV HEALTHC MATER, V7, P0, DOI 10.1002/adhm.201800308
   Mahar M, 2018, NAT REV NEUROSCI, V19, P323, DOI 10.1038/s41583-018-0001-8
   Mamdani H, 2017, DISCOV MED, V23, P331
   Miguez-Pacheco V, 2015, ACTA BIOMATER, V13, P1, DOI 10.1016/j.actbio.2014.11.004
   Modaresifar K, 2018, ARTIF CELL NANOMED B, V46, P1799, DOI 10.1080/21691401.2017.1392970
   Panagopoulos GN, 2017, ORTHOPEDICS, V40, PE141, DOI 10.3928/01477447-20161019-01
   Park SY, 2011, ADV MATER, V23, PH263, DOI 10.1002/adma.201101503
   Qian Y, 2018, ADV SCI, V5, P0, DOI 10.1002/advs.201700499
   Qian Y, 2018, NAT COMMUN, V9, P0, DOI 10.1038/s41467-017-02598-7
   Qing LM, 2018, NEUROREHAB NEURAL RE, V32, P765, DOI 10.1177/1545968318798955
   Rehman J, 2004, CIRCULATION, V109, P1292, DOI 10.1161/01.CIR.0000121425.42966.F1
   Runge MB, 2010, BIOMATERIALS, V31, P5916, DOI 10.1016/j.biomaterials.2010.04.012
   Santiago LY, 2009, CELL TRANSPLANT, V18, P145, DOI 10.3727/096368909788341289
   Shah S, 2014, ADV MATER, V26, P3673, DOI 10.1002/adma.201400523
   Shahriari D, 2019, ADV MATER, V31, P0, DOI 10.1002/adma.201902021
   Solanki A, 2013, ADV MATER, V25, P5477, DOI 10.1002/adma.201302219
   Sun H, 2011, NEUROBIOL DIS, V44, P73, DOI 10.1016/j.nbd.2011.06.006
   Sun JY, 2012, NATURE, V489, P133, DOI 10.1038/nature11409
   Usal TD, 2019, INT J BIOL MACROMOL, V121, P699, DOI 10.1016/j.ijbiomac.2018.10.060
   Wang J, 2019, ACTA BIOMATER, V84, P98, DOI 10.1016/j.actbio.2018.11.032
   Widgerow AD, 2014, MICROSURG, V34, P324, DOI 10.1002/micr.22219
   Yang K, 2010, NANO LETT, V10, P3318, DOI 10.1021/nl100996u
   Zhang W, 2017, BIOMATERIALS, V142, P90, DOI 10.1016/j.biomaterials.2017.06.024
   Zhang Z, 2007, ARTIF ORGANS, V31, P13, DOI 10.1111/j.1525-1594.2007.00335.x
   Zheng JK, 2015, BIOMACROMOLECULES, V16, P357, DOI 10.1021/bm501552t
   Zhu L, 2017, ADV HEALTHC MATER, V6, P0, DOI 10.1002/adhm.201600860
   Zhuang MH, 2019, NANOSCALE, V11, P6866, DOI 10.1039/c8nr10369k
NR 66
TC 66
Z9 69
U1 10
U2 154
PU AMER CHEMICAL SOC
PI WASHINGTON
PA 1155 16TH ST, NW, WASHINGTON, DC 20036 USA
SN 1944-8244
EI 1944-8252
J9 ACS APPL MATER INTER
JI ACS Appl. Mater. Interfaces
PD JAN 13
PY 2021
VL 13
IS 1
BP 112
EP 122
DI 10.1021/acsami.0c16391
EA JAN 2021
PG 11
WC Nanoscience & Nanotechnology; Materials Science, Multidisciplinary
SC Science & Technology - Other Topics; Materials Science
GA PX0OY
UT WOS:000611066000008
PM 33397079
DA 2025-07-17
ER

PT J
AU Zhang, M
   Li, L
   An, H
   Zhang, PX
   Liu, PL
AF Zhang, Meng
   Li, Lei
   An, Heng
   Zhang, Peixun
   Liu, Peilai
TI Repair of Peripheral Nerve Injury Using Hydrogels Based on Self-Assembled Peptides
SO GELS
LA English
DT Article
DE self-assembled peptides; peripheral nerve injury; design and production process; nerve regeneration; natural polymers
ID platelet-rich plasma; stem-cells; functional recovery; nanofiber hydrogel; polymeric micelles; drug-delivery; proteins; scaffold; regeneration; culture
AB Peripheral nerve injury often occurs in young adults and is characterized by complex regeneration mechanisms, poor prognosis, and slow recovery, which not only creates psychological obstacles for the patients but also causes a significant burden on society, making it a fundamental problem in clinical medicine. Various steps are needed to promote regeneration of the peripheral nerve. As a bioremediation material, self-assembled peptide (SAP) hydrogels have attracted international attention. They can not only be designed with different characteristics but also be applied in the repair of peripheral nerve injury by promoting cell proliferation or drug-loaded sustained release. SAP hydrogels are widely used in tissue engineering and have become the focus of research. They have extensive application prospects and are of great potential biological value. In this paper, the application of SAP hydrogel in peripheral nerve injury repair is reviewed, and the latest progress in peptide composites and fabrication techniques are discussed.
C1 [Zhang, Meng; Zhang, Peixun] Peking Univ Peoples Hosp, Dept Orthoped & Trauma, Beijing 100044, Peoples R China.
   [Zhang, Meng; Zhang, Peixun] Peking Univ, Key Lab Trauma & Neural Regenerat, Beijing 100044, Peoples R China.
   [Zhang, Meng; Zhang, Peixun] Natl Ctr Trauma Med, Beijing 100044, Peoples R China.
   [Li, Lei; Liu, Peilai] Shandong Univ, Dept Orthopaed, Qilu Hosp, Jinan 250012, Peoples R China.
   [An, Heng] Univ Sci & Technol Beijing, Beijing Key Lab Bioengn & Sensing Technol, Daxing Res Inst, Sch Chem & Biol Engn, Beijing 100044, Peoples R China.
C3 Peking University; Peking University; Shandong University; University of Science & Technology Beijing
RP Zhang, PX (corresponding author), Peking Univ Peoples Hosp, Dept Orthoped & Trauma, Beijing 100044, Peoples R China.; Zhang, PX (corresponding author), Peking Univ, Key Lab Trauma & Neural Regenerat, Beijing 100044, Peoples R China.; Zhang, PX (corresponding author), Natl Ctr Trauma Med, Beijing 100044, Peoples R China.; Liu, PL (corresponding author), Shandong Univ, Dept Orthopaed, Qilu Hosp, Jinan 250012, Peoples R China.
EM mengzh2008@bjmu.edu.cn; 202036059@mail.sdu.edu.cn; hengan@xs.ustb.edu.cn; zhangpeixun@bjmu.edu.cn; 199362000205@email.sdu.edu.cn
CR Apter B, 2020, ADV OPT MATER, V8, P0, DOI 10.1002/adom.202000056
   Araújo MR, 2017, EXP NEUROL, V294, P45, DOI 10.1016/j.expneurol.2017.04.009
   Aronsson C, 2015, SCI REP-UK, V5, P0, DOI 10.1038/srep14063
   Ashraf R, 2018, ADV EXP MED BIOL, V1077, P501, DOI 10.1007/978-981-13-0947-2_27
   Bajestani MI, 2020, INT J BIOL MACROMOL, V142, P790, DOI 10.1016/j.ijbiomac.2019.10.020
   Balasco N, 2021, FRONT BIOENG BIOTECH, V9, P0, DOI 10.3389/fbioe.2021.641372
   Bellaire CP, 2021, ANN PLAS SURG, V87, P179, DOI 10.1097/SAP.0000000000002823
   Cabral H, 2011, NAT NANOTECHNOL, V6, P815, DOI 10.1038/nnano.2011.166
   Caporale A, 2021, MOLECULES, V26, P0, DOI 10.3390/molecules26051219
   Cavanaugh M, 2019, J FUNCT BIOMATER, V10, P0, DOI 10.3390/jfb10020024
   Celikkin N, 2017, MAT SCI ENG C-MATER, V78, P1277, DOI 10.1016/j.msec.2017.04.016
   Chakraborty P, 2020, ANGEW CHEM INT EDIT, V59, P23731, DOI 10.1002/anie.202009488
   Chen SY, 2019, J BIOMED MATER RES A, V107, P1273, DOI 10.1002/jbm.a.36637
   Chesson CB, 2018, METHODS MOL BIOL, V1777, P249, DOI 10.1007/978-1-4939-7811-3_15
   Conejos-Sánchez I, 2020, NANOSCALE, V12, P6285, DOI 10.1039/c9nr06187h
   Das AK, 2020, SOFT MATTER, V16, P10065, DOI 10.1039/d0sm01136c
   Diaferia C, 2022, J PEPT SCI, V28, P0, DOI 10.1002/psc.3301
   Diaferia C, 2019, J PEPT SCI, V25, P0, DOI 10.1002/psc.3157
   Dou XQ, 2017, ADV MATER, V29, P0, DOI 10.1002/adma.201604062
   Falcone N, 2020, BIOMATER SCI-UK, V8, P5601, DOI 10.1039/d0bm01104e
   Falcone N, 2018, CHEM-EUR J, V24, P14316, DOI 10.1002/chem.201801247
   Fan CX, 2017, ACTA BIOMATER, V51, P304, DOI 10.1016/j.actbio.2017.01.009
   Frederix PWJM, 2015, NAT CHEM, V7, P30, DOI 10.1038/NCHEM.2122
   Gallo E, 2021, INT J NANOMED, V16, P1617, DOI 10.2147/IJN.S296272
   Hassannejad Z, 2019, INJURY, V50, P278, DOI 10.1016/j.injury.2018.12.027
   He LM, 2020, ACS APPL MATER INTER, V12, P53150, DOI 10.1021/acsami.0c16885
   Huang LL, 2019, FASEB J, V33, P8600, DOI 10.1096/fj.201802065RR
   Huang QT, 2017, CHEM SOC REV, V46, P6255, DOI 10.1039/c6cs00052e
   Huang RL, 2011, SOFT MATTER, V7, P6222, DOI 10.1039/c1sm05375b
   Huang Z, 2021, INT J MOL SCI, V22, P0, DOI 10.3390/ijms22126554
   Jiao GL, 2017, MAT SCI ENG C-MATER, V76, P81, DOI 10.1016/j.msec.2017.02.102
   Jiao GL, 2017, MAT SCI ENG C-MATER, V74, P230, DOI 10.1016/j.msec.2016.12.017
   Kan JT, 2017, BMC COMPLEM ALTERN M, V17, P0, DOI 10.1186/s12906-017-1848-3
   Kornfeld T, 2019, WIEN MED WOCHENSCHR, V169, P240, DOI 10.1007/s10354-018-0675-6
   Kuo YC, 2016, J TAIWAN INST CHEM E, V67, P74, DOI 10.1016/j.jtice.2016.07.045
   Lee J, 2018, CHEM-BIOL INTERACT, V279, P27, DOI 10.1016/j.cbi.2017.11.004
   Li DD, 2022, NEURAL REGEN RES, V17, P459, DOI 10.4103/1673-5374.317990
   Li J, 2020, SMALL, V16, P0, DOI 10.1002/smll.202003945
   Li R, 2018, BIOMATERIALS, V168, P24, DOI 10.1016/j.biomaterials.2018.03.044
   Liu C, 2019, RSC ADV, V9, P28299, DOI 10.1039/c9ra05934b
   Liu Y, 2010, BIOMATERIALS, V31, P5246, DOI 10.1016/j.biomaterials.2010.03.011
   Liu ZX, 2021, EXP THER MED, V21, P0, DOI 10.3892/etm.2021.10031
   Lopez-Silva TL, 2019, ACS BIOMATER SCI ENG, V5, P977, DOI 10.1021/acsbiomaterials.8b01348
   Lu JJ, 2018, ADV EXP MED BIOL, V1064, P297, DOI 10.1007/978-981-13-0445-3_18
   MacKay JA, 2009, NAT MATER, V8, P993, DOI 10.1038/NMAT2569
   Martin S, 2021, NANOMED-NANOTECHNOL, V37, P0, DOI 10.1016/j.nano.2021.102444
   Mora-Solano C, 2017, BIOMATERIALS, V149, P1, DOI 10.1016/j.biomaterials.2017.09.031
   Moradi F, 2012, J NEUROSCI RES, V90, P2335, DOI 10.1002/jnr.23120
   Muthusivarajan R, 2020, J COMPUT CHEM, V41, P2634, DOI 10.1002/jcc.26419
   Noblett AD, 2021, ACS BIOMATER SCI ENG, V7, P2605, DOI 10.1021/acsbiomaterials.0c01658
   Okesola BO, 2018, CHEM SOC REV, V47, P3721, DOI 10.1039/c8cs00121a
   Okur Z, 2018, BIOMATER SCI-UK, V6, P1777, DOI 10.1039/c8bm00311d
   Onak G, 2020, J TISSUE ENG REGEN M, V14, P1236, DOI 10.1002/term.3095
   Phan VHG, 2016, SCI REP-UK, V6, P0, DOI 10.1038/srep29978
   Plummer R, 2011, BRIT J CANCER, V104, P593, DOI 10.1038/bjc.2011.6
   Prautsch KM, 2020, BIOENGINEERING-BASEL, V7, P0, DOI 10.3390/bioengineering7020042
   Pugliese R, 2017, TRENDS BIOTECHNOL, V35, P145, DOI 10.1016/j.tibtech.2016.09.004
   Rafiuddin M, 2003, BRAIN RES, V993, P208, DOI 10.1016/j.brainres.2003.08.057
   Ramachandran S, 2005, BIOMACROMOLECULES, V6, P1316, DOI 10.1021/bm049284w
   Rao ZL, 2021, MAT SCI ENG C-MATER, V120, P0, DOI 10.1016/j.msec.2020.111791
   Ro JW, 2018, BIOTECHNOL BIOPROC E, V23, P627, DOI 10.1007/s12257-018-0365-7
   Samadian H, 2020, INT J BIOL MACROMOL, V154, P795, DOI 10.1016/j.ijbiomac.2020.03.155
   Sánchez M, 2017, NEURAL REGEN RES, V12, P47, DOI 10.4103/1673-5374.198973
   Sánchez M, 2017, EXPERT OPIN BIOL TH, V17, P197, DOI 10.1080/14712598.2017.1259409
   Sarker M, 2018, BIOTECHNOL J, V13, P0, DOI 10.1002/biot.201700635
   Schaal JL, 2016, J CONTROL RELEASE, V228, P58, DOI 10.1016/j.jconrel.2016.02.040
   Singh P, 2020, SOFT MATTER, V16, P6599, DOI 10.1039/d0sm00584c
   Sun Y, 2022, BIOACT MATER, V8, P396, DOI 10.1016/j.bioactmat.2021.05.054
   Sutherland TD, 2017, SUBCELL BIOCHEM, V82, P491, DOI 10.1007/978-3-319-49674-0_15
   Tatman PD, 2016, BIOMATER SCI-UK, V4, P543, DOI 10.1039/c5bm00550g
   Wakabayashi R, 2019, CHEM COMMUN, V55, P640, DOI 10.1039/c8cc08163h
   Wang RR, 2019, J BIOMAT SCI-POLYM E, V30, P713, DOI 10.1080/09205063.2019.1605868
   West HT, 2018, BIOMACROMOLECULES, V19, P2650, DOI 10.1021/acs.biomac.8b00254
   Wu XL, 2017, REGEN BIOMATER, V4, P21, DOI 10.1093/rb/rbw034
   Xiao ZY, 2020, FRONT CELL DEV BIOL, V8, P0, DOI 10.3389/fcell.2020.00820
   Yang SH, 2020, THERANOSTICS, V10, P8227, DOI 10.7150/thno.44276
   Yoo J, 2017, J CONTROL RELEASE, V246, P142, DOI 10.1016/j.jconrel.2016.04.040
   Yoshimatsu M, 2020, LARYNGOSCOPE, V130, P2420, DOI 10.1002/lary.28434
   Yuan YS, 2021, NEURAL REGEN RES, V16, P1622, DOI 10.4103/1673-5374.301025
   Zhai H, 2020, BIOMED MATER, V15, P0, DOI 10.1088/1748-605X/ab9e45
   Zhang N, 2016, NEURAL REGEN RES, V11, P717, DOI 10.4103/1673-5374.182687
   Zhang N, 2016, NANOMED-NANOTECHNOL, V12, P1205, DOI 10.1016/j.nano.2015.12.387
   Zhang R J, 2020, ZHONGHUA KOU QIANG YI XUE ZA ZHI, V55, P757, DOI 10.3760/cma.j.cn112144-20200331-00182
   Zhang YS, 2017, SCIENCE, V356, P0, DOI 10.1126/science.aaf3627
   Zhao LX, 2014, BIOMATERIALS, V35, P1284, DOI 10.1016/j.biomaterials.2013.10.063
   Zhao P, 2016, BIOMATERIALS, V93, P1, DOI 10.1016/j.biomaterials.2016.03.032
   Zhao YY, 2018, ACS APPL MATER INTER, V10, P26128, DOI 10.1021/acsami.8b10764
   Zheng CS, 2021, THERANOSTICS, V11, P2917, DOI 10.7150/thno.50825
   Zhu L, 2017, ADV HEALTHC MATER, V6, P0, DOI 10.1002/adhm.201600860
   Zottig X, 2021, BIOMATERIALS, V269, P0, DOI 10.1016/j.biomaterials.2021.120672
NR 90
TC 19
Z9 20
U1 6
U2 104
PU MDPI
PI BASEL
PA MDPI AG, Grosspeteranlage 5, CH-4052 BASEL, SWITZERLAND
SN 
EI 2310-2861
J9 GELS-BASEL
JI Gels
PD DEC 15
PY 2021
VL 7
IS 4
BP 
EP 
DI 10.3390/gels7040152
PG 13
WC Polymer Science
SC Polymer Science
GA XZ2FT
UT WOS:000737474600001
PM 34698159
DA 2025-07-17
ER

PT J
AU Bagher, Z
   Ehterami, A
   Nasrolahi, M
   Azimi, M
   Salehi, M
AF Bagher, Zohreh
   Ehterami, Arian
   Nasrolahi, Mohammad
   Azimi, Maryam
   Salehi, Majid
TI Hesperidin promotes peripheral nerve regeneration based on tissue engineering strategy using alginate/chitosan hydrogel: in vitro and in vivo study
SO INTERNATIONAL JOURNAL OF POLYMERIC MATERIALS AND POLYMERIC BIOMATERIALS
LA English
DT Article
DE Alginate; chitosan; hesperidin; hydrogel; olfactory ecto-mesenchymal stem cells (OE-MSCs); peripheral nerve regeneration
ID mesenchymal stem-cells; neuron-like cells; drug-delivery; chitosan; differentiation; scaffolds; antibacterial; injury
AB About 2.8% of trauma patients suffer from peripheral nerve injury and it becomes a serious challenge in the world. Therefore, various methods and materials have been used for regenerating peripheral nerve damages. The aim of this study is to evaluate the effect of different dosages of Hesperidin on peripheral nerve regeneration. For this purpose, different concentration (0.1%, 1%, and 10% (w/v)) of Hesperidin was loaded into cross-linked alginate/chitosan hydrogel and its characters such as morphology, swelling properties, weight loss, hemo-, and cytocompatibility were evaluated. For functional analysis, the fabricated hydrogels without and with different amounts of hesperidin were administrated after creating sciatic nerve injury in a rat model, and the various experiments like walking-foot-print analysis, Hot plate latency test, gastrocnemius muscle wet weight loss, and histopathological examination were used. Our results indicated that prepared hydrogels contained the porosity of 90%, with the interconnected pores. Biodegradability of fabricated hydrogels was confirmed with weight loss assessment and the weight loss percentage was about 80% after 14 days. Moreover, hydrogels had good blood compatibility and antibacterial properties. The MTT assay indicated that the developed hydrogels do not have toxicity effect and they have ability to increase the proliferation rate of Olfactory Ecto-mesenchymal stem cells (OE-MSCs). The results of in vivo study showed that hesperidin specially the group contained 1% of hesperidin improve sciatic nerve regeneration and hesperidin could be considered as a potential material for peripheral nerve regeneration.
C1 [Bagher, Zohreh] Hazrat Rasoul Akram Hosp, Five Senses Inst, ENT & Head & Neck Res Ctr, Tehran, Iran.
   [Bagher, Zohreh] Hazrat Rasoul Akram Hosp, Five Senses Inst, ENT & Head & Neck Res Dept, Tehran, Iran.
   [Ehterami, Arian] Islamic Azad Univ, Dept Mech Engn, Sci & Res Branch, Tehran, Iran.
   [Nasrolahi, Mohammad] Islamic Azad Univ, Fac Tissue Engn, Dept Biomed Engn, Sci & Res Branch, Tehran, Iran.
   [Azimi, Maryam] Iran Univ Med Sci, Inst Immunol & Infect Dis, Immunol Res Ctr, Tehran, Iran.
   [Salehi, Majid] Shahroud Univ Med Sci, Sch Med, Dept Tissue Engn, Shahroud, Iran.
   [Salehi, Majid] Shahroud Univ Med Sci, Tissue Engn & Stem Cells Res Ctr, Shahroud, Iran.
C3 Islamic Azad University; Islamic Azad University; Iran University of Medical Sciences; Shahroud University Medical Sciences; Shahroud University Medical Sciences
RP Salehi, M (corresponding author), Shahroud Univ Med Sci, Sch Med, Dept Tissue Engn, Shahroud, Iran.
EM msalehi.te1392@gmail.com
CR Ai A, 2019, INT J POLYM MATER PO, V68, P1133, DOI 10.1080/00914037.2018.1534114
   Ali A, 2018, INT J BIOL MACROMOL, V109, P273, DOI 10.1016/j.ijbiomac.2017.12.078
   Unknown -, 2017, POLYMERS BASEL, V0, P0
   Bagher Z, 2019, MAT SCI ENG C-MATER, V101, P243, DOI 10.1016/j.msec.2019.03.068
   Bagher Z, 2018, J CHEM NEUROANAT, V92, P35, DOI 10.1016/j.jchemneu.2018.05.003
   Bagher Z, 2016, MOL NEUROBIOL, V53, P2397, DOI 10.1007/s12035-015-9199-x
   Bagher Z, 2016, J BIOMED MATER RES A, V104, P218, DOI 10.1002/jbm.a.35555
   Bahram M, 2016, EMERG CONCEPTS ANAL, V0, P0, DOI DOI 10.5772/64301
   BAIN JR, 1989, PLAST RECONSTR SURG, V83, P129, DOI 10.1097/00006534-198901000-00024
   Baysal K, 2013, INT J BIOL MACROMOL, V59, P342, DOI 10.1016/j.ijbiomac.2013.04.073
   Boateng JS, 2008, J PHARM SCI-US, V97, P2892, DOI 10.1002/jps.21210
   Chen HN, 2017, MAT SCI ENG C-MATER, V70, P287, DOI 10.1016/j.msec.2016.08.086
   Cheung RCF, 2015, MAR DRUGS, V13, P5156, DOI 10.3390/md13085156
   Corciova A, 2015, J INCL PHENOM MACRO, V81, P71, DOI 10.1007/s10847-014-0434-2
   Deng BY, 2015, J BIOMED MATER RES A, V103, P907, DOI 10.1002/jbm.a.35232
   Dhandayuthapani B, 2011, INT J POLYM SCI, V2011, P0, DOI 10.1155/2011/290602
   Ehrnhoefer DE, 2008, NAT STRUCT MOL BIOL, V15, P558, DOI 10.1038/nsmb.1437
   Ehterami A, 2019, J DRUG DELIV SCI TEC, V51, P204, DOI 10.1016/j.jddst.2019.02.032
   Ehterami A, 2018, INT J BIOL MACROMOL, V117, P601, DOI 10.1016/j.ijbiomac.2018.05.184
   Farzamfar S, 2019, J MOL NEUROSCI, V67, P48, DOI 10.1007/s12031-018-1209-9
   Farzamfar S, 2018, CELLULOSE, V25, P1229, DOI 10.1007/s10570-017-1632-z
   Feng GK, 2018, J NANOMATER, V2018, P0, DOI 10.1155/2018/1519480
   Fernández M, 2010, BMC NEUROL, V10, P0, DOI 10.1186/1471-2377-10-87
   Garg A, 2001, PHYTOTHER RES, V15, P655, DOI 10.1002/ptr.1074
   Gaur V, 2011, INDIAN J EXP BIOL, V49, P609
   Gu XS, 2014, BIOMATERIALS, V35, P6143, DOI 10.1016/j.biomaterials.2014.04.064
   Gu Y, 2014, BIOMATERIALS, V35, P2253, DOI 10.1016/j.biomaterials.2013.11.087
   GUTIERREZ TJ, 2017, ADV PHYSICOCHEMICA 2, V0, P0
   Hennink WE, 2002, ADV DRUG DELIVER REV, V54, P13, DOI 10.1016/j.addr.2012.09.009
   Hoare TR, 2008, POLYMER, V49, P1993, DOI 10.1016/j.polymer.2008.01.027
   Huang L, 2011, ARCH ORAL BIOL, V56, P367, DOI 10.1016/j.archoralbio.2010.10.011
   Isaacs Jonathan, 2014, HAND (N Y), V9, P131, DOI 10.1007/s11552-014-9601-6
   Jones S, 2016, INT J MOL SCI, V17, P0, DOI 10.3390/ijms17091494
   Kehne JH, 2017, NEUROCHEM RES, V42, P1894, DOI 10.1007/s11064-017-2275-z
   Khoshfetrat AB, 2016, INT J BIOL MACROMOL, V92, P892, DOI 10.1016/j.ijbiomac.2016.08.003
   Kumar P, 2010, BEHAV BRAIN RES, V206, P38, DOI 10.1016/j.bbr.2009.08.028
   Maher P, 2008, BIOCHEM PHARMACOL, V75, P1994, DOI 10.1016/j.bcp.2008.02.008
   Menze ET, 2012, NEUROTOXICOLOGY, V33, P1265, DOI 10.1016/j.neuro.2012.07.007
   Muheremu A, 2015, BIOMED RES INT, V2015, P0, DOI 10.1155/2015/237507
   Nones J, 2011, NEUROCHEM RES, V36, P1776, DOI 10.1007/s11064-011-0493-3
   Nones J, 2010, NEUROCHEM RES, V35, P955, DOI 10.1007/s11064-010-0144-0
   Peppas NA, 2006, ADV MATER, V18, P1345, DOI 10.1002/adma.200501612
   Ratner BD, 1976, ACS SYM SER, V31, P1, DOI 10.1021/SYMPOSIUM
   Robinson LR, 2000, MUSCLE NERVE, V23, P863, DOI 10.1002/(SICI)1097-4598(200006)23:6<863::AID-MUS4>3.0.CO;2-0
   Sachanandani NF, 2014, PLAST RECONSTR SURG, V133, P313, DOI 10.1097/01.prs.0000436856.55398.0f
   Salehi M, 2019, FIBER POLYM, V20, P490, DOI 10.1007/s12221-019-8939-3
   Salehi M, 2019, J CELL PHYSIOL, V234, P15357, DOI 10.1002/jcp.28183
   Salehi M, 2018, J PHYSIOL SCI, V68, P579, DOI 10.1007/s12576-017-0564-6
   Semyari H, 2018, J BIOMATER APPL, V33, P501, DOI 10.1177/0885328218805229
   Srilatha D, 2013, ISRN SPECTROSC, V2013, P534830, DOI 10.1155/2013/534830
   Tamilselvam K, 2013, OXID MED CELL LONGEV, V2013, P0, DOI 10.1155/2013/102741
   Wang G, 2017, BIOTECHNOL BIOTEC EQ, V31, P766, DOI 10.1080/13102818.2017.1332493
   Wang W, 2012, PEPTIDES, V33, P212, DOI 10.1016/j.peptides.2012.01.006
   Wang YR, 2005, ANTICANCER RES, V25, P4333
   Xie JW, 2014, ACS APPL MATER INTER, V6, P9472, DOI 10.1021/am5018557
   Zhu ZW, 2015, CELL MOL NEUROBIOL, V35, P273, DOI 10.1007/s10571-014-0122-1
NR 56
TC 24
Z9 24
U1 0
U2 26
PU TAYLOR & FRANCIS AS
PI OSLO
PA KARL JOHANS GATE 5, NO-0154 OSLO, NORWAY
SN 0091-4037
EI 1563-535X
J9 INT J POLYM MATER PO
JI Int. J. Polym. Mater. Polym. Biomat.
PD MAR 24
PY 2021
VL 70
IS 5
BP 299
EP 308
DI 10.1080/00914037.2020.1713781
EA JAN 2020
PG 10
WC Materials Science, Biomaterials; Polymer Science
SC Materials Science; Polymer Science
GA PY6DL
UT WOS:000508292400001
DA 2025-07-17
ER

PT J
AU Martin, S
   Harrington, DA
   Ohlander, S
   Stupp, SI
   McVary, KT
   Podlasek, CA
AF Martin, Sarah
   Harrington, Daniel A.
   Ohlander, Samuel
   Stupp, Samuel I.
   McVary, Kevin T.
   Podlasek, Carol A.
TI Peptide amphiphile nanofiber hydrogel delivery of Sonic hedgehog protein to the penis and cavernous nerve suppresses intrinsic and extrinsic apoptotic signaling mechanisms, which are an underlying cause of erectile dysfunction
SO NANOMEDICINE-NANOTECHNOLOGY BIOLOGY AND MEDICINE
LA English
DT Article
DE Peptide amphiphile; Erectile dysfunction; Intrinsic and extrinsic apoptosis; Cavernous nerve injury; Sonic hedgehog; Penis; Peripheral nerve regeneration
ID radical prostatectomy; smooth-muscle; prevalence; regeneration; injury; rat; mineralization; outcm; model
AB Erectile dysfunction (ED) is a common and debilitating condition with high impact on quality of life. An underlying cause of ED is apoptosis of penile smooth muscle, which occurs with cavernous nerve injury, in prostatectomy, diabetic and aging patients. We are developing peptide amphiphile (PA) nanofiber hydrogels as an in vivo delivery vehicle for Sonic hedgehog protein to the penis and cavernous nerve to prevent the apoptotic response. We examine two important aspects required for clinical application of the biomaterials: if SHH PA suppresses intrinsic (caspase 9) and extrinsic (caspase 8) apoptotic mechanisms, and if suppressing one apoptotic mechanism forces apoptosis to occur via a different mechanism. We show that SHH PA suppresses both caspase 9 and 8 apoptotic mechanisms, and suppressing caspase 9 did not shift signaling to caspase 8. SHH PA has significant clinical potential as a preventative ED therapy, by management of intrinsic and extrinsic apoptotic mechanisms. Published by Elsevier Inc.
C1 [Martin, Sarah; Ohlander, Samuel] Univ Illinois, Dept Urol, Chicago, IL USA.
   [Harrington, Daniel A.] Univ Texas Hlth Sci Ctr Houston, Dept Diagnost & Biomed Sci, UTHlth, Houston, TX USA.
   [Stupp, Samuel I.] Simpson Querrey Inst, Dept Chem, Evanston, IL USA.
   [Stupp, Samuel I.] Simpson Querrey Inst, Dept Mat Sci & Engn, Evanston, IL USA.
   [Stupp, Samuel I.] Simpson Querrey Inst, Dept Biomed Engn, Evanston, IL USA.
   [Stupp, Samuel I.] Simpson Querrey Inst, Dept Med, Evanston, IL USA.
   [McVary, Kevin T.] Loyola Univ, Stritch Sch Med, Dept Urol, 2160 S 1st Ave, Maywood, IL 60153 USA.
   [Podlasek, Carol A.] Univ Illinois, Dept Urol, M-C 955, Chicago, IL 60607 USA.
   [Podlasek, Carol A.] Univ Illinois, Dept Physiol, Chicago, IL USA.
   [Podlasek, Carol A.] Univ Illinois, Dept Bioengn, Chicago, IL USA.
   [Podlasek, Carol A.] Univ Illinois, Dept Biochem, Chicago, IL USA.
C3 University of Illinois System; University of Illinois Chicago; University of Illinois Chicago Hospital; University of Texas System; University of Texas Health Science Center Houston; Loyola University Chicago; University of Illinois System; University of Illinois Chicago; University of Illinois Chicago Hospital; University of Illinois System; University of Illinois Chicago; University of Illinois Chicago Hospital; University of Illinois System; University of Illinois Chicago; University of Illinois Chicago Hospital; University of Illinois System; University of Illinois Chicago; University of Illinois Chicago Hospital
RP Podlasek, CA (corresponding author), Univ Illinois, Dept Urol, M-C 955, Chicago, IL 60607 USA.
EM cap325@uic.edu
FU NIH/NIDDK [DK101536]
CR Angeloni N, 2013, J SEX MED, V10, P1240, DOI 10.1111/j.1743-6109.2012.02930.x
   Angeloni NL, 2013, PLOS ONE, V8, P0, DOI 10.1371/journal.pone.0070985
   Angeloni NL, 2011, BIOMATERIALS, V32, P1091, DOI 10.1016/j.biomaterials.2010.10.003
   Atilgan D, 2014, SCI WORLD J, V0, P0, DOI DOI 10.1155/2014/970363
   Berns EJ, 2014, BIOMATERIALS, V35, P185, DOI 10.1016/j.biomaterials.2013.09.077
   Bond C, 2008, BIOL REPROD, V78, P947, DOI 10.1095/biolreprod.107.064766
   Bond CW, 2011, J SEX MED, V8, P78, DOI 10.1111/j.1743-6109.2010.02001.x
   Choe S, 2019, NANOMED-NANOTECHNOL, V20, P0, DOI 10.1016/j.nano.2019.102033
   Choe S, 2017, NANOMED-NANOTECHNOL, V13, P95, DOI 10.1016/j.nano.2016.08.032
   Choe S, 2016, ACTA BIOMATER, V32, P89, DOI 10.1016/j.actbio.2016.01.014
   Corona G, 2010, J SEX MED, V7, P1362, DOI 10.1111/j.1743-6109.2009.01601.x
   Emanu JC, 2016, CURR OPIN SUPPORT PA, V10, P102, DOI 10.1097/SPC.0000000000000195
   Fan TJ, 2005, ACTA BIOCH BIOPH SIN, V37, P719, DOI 10.1111/j.1745-7270.2005.00108.x
   FELDMAN HA, 1994, J UROLOGY, V151, P54, DOI 10.1016/S0022-5347(17)34871-1
   Ferrer JE, 2010, J SEX MED, V7, P2723, DOI 10.1111/j.1743-6109.2009.01508.x
   Hakim LS, 1996, ENDOCRIN METAB CLIN, V25, P379, DOI 10.1016/S0889-8529(05)70329-7
   Hartgerink JD, 2001, SCIENCE, V294, P1684, DOI 10.1126/science.1063187
   Hartgerink JD, 2002, P NATL ACAD SCI USA, V99, P5133, DOI 10.1073/pnas.072699999
   Heruti R, 2004, J SEX MED, V1, P284, DOI 10.1111/j.1743-6109.04041.x
   Nguyen HMT, 2017, SEX MED REV, V5, P508, DOI 10.1016/j.sxmr.2017.05.004
   Iacono F, 2005, J UROLOGY, V173, P1673, DOI 10.1097/01.ju.0000154356.76027.4f
   Johansson E, 2011, LANCET ONCOL, V12, P891, DOI 10.1016/S1470-2045(11)70162-0
   Kendirci Muammer, 2004, CLIN PROSTATE CANCER, V3, P87, DOI 10.3816/CGC.2004.n.017
   Klein LT, 1997, J UROLOGY, V158, P626, DOI 10.1016/S0022-5347(01)64572-5
   Klimachev V V, 2011, MORFOLOGIIA, V140, P42
   Kouidrat Y, 2017, DIABETIC MED, V34, P1185, DOI 10.1111/dme.13403
   Lee SSS, 2015, ADV HEALTHC MATER, V4, P0, DOI 10.1002/adhm.201400129
   Martin S, 2021, J SEX MED, V18, P711, DOI 10.1016/j.jsxm.2021.01.175
   Mata A, 2010, BIOMATERIALS, V31, P6004, DOI 10.1016/j.biomaterials.2010.04.013
   Moyer TJ, 2015, SMALL, V11, P2750, DOI 10.1002/smll.201403429
   Mullerad M, 2006, J SEX MED, V3, P77, DOI 10.1111/j.1743-6109.2005.00158.x
   Musicki B, 2015, J SEX MED, V12, P2233, DOI 10.1111/jsm.13069
   Nair P, 2014, METHOD ENZYMOL, V544, P99, DOI 10.1016/B978-0-12-417158-9.00005-4
   Nangle MR, 2007, EXP NEUROL, V207, P30, DOI 10.1016/j.expneurol.2007.05.011
   Perimenis P, 2002, EUR UROL, V41, P387, DOI 10.1016/S0302-2838(02)00032-5
   Podlasek CA, 2003, BIOL REPROD, V68, P423, DOI 10.1095/biolreprod.102.006643
   Podlasek CA, 2003, BIOL REPROD, V69, P816, DOI 10.1095/biolreprod.102.013508
   Podlasek CA, 2007, BIOL REPROD, V76, P19, DOI 10.1095/biolreprod.106.053926
   Qin SP, 2019, BEHAV BRAIN RES, V367, P91, DOI 10.1016/j.bbr.2019.03.055
   Resnick MJ, 2013, NEW ENGL J MED, V368, P436, DOI 10.1056/NEJMoa1209978
   Selvin E, 2007, AM J MED, V120, P151, DOI 10.1016/j.amjmed.2006.06.010
   Tysseling VM, 2010, J NEUROSCI RES, V88, P3161, DOI 10.1002/jnr.22472
   User HM, 2003, J UROLOGY, V169, P1175, DOI 10.1097/01.ju.0000048974.47461.50
   Zhang SM, 2010, NAT MATER, V9, P594, DOI 10.1038/NMAT2778
NR 44
TC 12
Z9 14
U1 8
U2 19
PU ELSEVIER
PI AMSTERDAM
PA RADARWEG 29, 1043 NX AMSTERDAM, NETHERLANDS
SN 1549-9634
EI 1549-9642
J9 NANOMED-NANOTECHNOL
JI Nanomed.-Nanotechnol. Biol. Med.
PD OCT 15
PY 2021
VL 37
IS 
BP 
EP 
DI 10.1016/j.nano.2021.102444
EA AUG 2021
PG 12
WC Nanoscience & Nanotechnology; Medicine, Research & Experimental
SC Science & Technology - Other Topics; Research & Experimental Medicine
GA WE1MB
UT WOS:000705390700012
PM 34314869
DA 2025-07-17
ER

PT J
AU Zhang, LL
   Han, Q
   Chen, SY
   Suo, D
   Zhang, LZ
   Li, GC
   Zhao, X
   Yang, YM
AF Zhang, Liling
   Han, Qi
   Chen, Shiyu
   Suo, Di
   Zhang, Luzhong
   Li, Guicai
   Zhao, Xin
   Yang, Yumin
TI Soft hydrogel promotes dorsal root ganglion by upregulating gene expression of Ntn4 and Unc5B
SO COLLOIDS AND SURFACES B-BIOINTERFACES
LA English
DT Article
DE Polyacrylamide; Stiffness; Dorsal root ganglion; Gene and protein expression
ID peripheral-nerve injury; growth cone; scaffolds; linking
AB Mechanical property is an important factor of cellular microenvironment for neural tissue regeneration. In this study, polyacrylamide (PAM) hydrogels with systematically varying elastic modulus were prepared using in situ radical polymerization. We found that the hydrogel was biocompatible, and the length of dorsal root ganglion (DRG)?s axon and cell density were optimal on the hydrogels with elastic modulus of 5.1 kPa (among hydrogels with elastic modulus between 3.6 kPa and 16.5 kPa). These DRGs also exhibited highest gene and protein expression of proliferation marker Epha4, Ntn4, Sema3D and differentiation marker Unc5B. Our study revealed the mechanism of how material stiffness affects DRG proliferation and differentiation. It will also provide theoretical basis and evidence for the design and development of nerve graft with better repair performance.
C1 [Zhang, Liling; Han, Qi; Chen, Shiyu; Zhang, Luzhong; Li, Guicai; Yang, Yumin] Nantong Univ, Key Lab Neuroregenerat Jiangsu, Nantong 226001, Peoples R China.
   [Zhang, Liling; Han, Qi; Chen, Shiyu; Zhang, Luzhong; Li, Guicai; Yang, Yumin] Nantong Univ, Minist Educ, Nantong 226001, Peoples R China.
   [Zhang, Liling; Han, Qi; Chen, Shiyu; Zhang, Luzhong; Li, Guicai; Yang, Yumin] Nantong Univ, Co Innovat Ctr Neuroregenerat, Nantong, Peoples R China.
   [Li, Guicai] Jilin Univ, Minist Educ, Key Lab Organ Regenerat & Transplantat, Changchun 130061, Peoples R China.
   [Suo, Di; Zhao, Xin] Hong Kong Polytech Univ, Dept Biomed Engn, Hung Hom, Hong Kong, Peoples R China.
C3 Nantong University; Nantong University; Nantong University; Jilin University; Hong Kong Polytechnic University
RP Li, GC; Yang, YM (corresponding author), Nantong Univ, Key Lab Neuroregenerat Jiangsu, Nantong 226001, Peoples R China.; Li, GC; Yang, YM (corresponding author), Nantong Univ, Minist Educ, Nantong 226001, Peoples R China.; Zhao, X (corresponding author), Hong Kong Polytech Univ, Dept Biomed Engn, Hung Hom, Hong Kong, Peoples R China.
EM gcli1981@ntu.edu.cn; xin.zhao@polyu.edu.hk; yangym@ntu.edu.cn
FU National Natural Science Foundation of China [31830028, 31771054, 11702233]; Natural Key Science Research Program of Jiangsu Education Department [19KJA320006]; Open Project of Key Laboratory of Organ Regeneration and Transplantation, Ministry of Education [2020JC08]; Qinglan Project of Jiangsu Province (2018); Large Instruments Open Foundation of Nantong University [KFJN2075]
CR Asplund M, 2009, NEUROEPIDEMIOLOGY, V32, P217, DOI 10.1159/000197900
   Blaschke S, 2019, J TISSUE ENG REGEN M, V13, P960, DOI 10.1002/term.2838
   Chilton JK, 2006, DEV BIOL, V292, P13, DOI 10.1016/j.ydbio.2005.12.048
   Conrad S, 2007, J BIOL CHEM, V282, P16423, DOI 10.1074/jbc.M610901200
   Gatto G, 2014, CURR BIOL, V24, P2355, DOI 10.1016/j.cub.2014.08.028
   Gu Y, 2014, BIOMATERIALS, V35, P2253, DOI 10.1016/j.biomaterials.2013.11.087
   Han L, 2017, J MATER CHEM B, V5, P731, DOI 10.1039/c6tb02348g
   Han S, 2019, BIOCHEM BIOPH RES CO, V508, P348, DOI 10.1016/j.bbrc.2018.11.159
   Hata K, 2006, J CELL BIOL, V173, P47, DOI 10.1083/jcb.200508143
   Hata K, 2009, J CELL BIOL, V184, P737, DOI 10.1083/jcb.200807029
   Hayano Y, 2014, P NATL ACAD SCI USA, V111, P15226, DOI 10.1073/pnas.1402095111
   Hoffman-Kim D, 2010, ANNU REV BIOMED ENG, V12, P203, DOI 10.1146/annurev-bioeng-070909-105351
   Kanehisa M, 2008, NUCLEIC ACIDS RES, V36, PD480, DOI 10.1093/nar/gkm882
   Koch D, 2012, BIOPHYS J, V102, P452, DOI 10.1016/j.bpj.2011.12.025
   Li Z, 2000, NAT NEUROSCI, V3, P217, DOI 10.1038/72920
   MACKINNON SE, 1992, PLAST RECONSTR SURG, V90, P695, DOI 10.1097/00006534-199210000-00024
   Noble J, 1998, J TRAUMA, V45, P116, DOI 10.1097/00005373-199807000-00025
   ORTIGUELA ME, 1987, J HAND SURG-AM, V12A, P1119, DOI 10.1016/S0363-5023(87)80129-6
   Robinson LR, 2000, MUSCLE NERVE, V23, P863, DOI 10.1002/(SICI)1097-4598(200006)23:6<863::AID-MUS4>3.0.CO;2-0
   Rosso G, 2017, CELL PHYSIOL BIOCHEM, V44, P1263, DOI 10.1159/000485485
   Taylor CA, 2008, AM J PHYS MED REHAB, V87, P381, DOI 10.1097/PHM.0b013e31815e6370
   Wang F, 2017, MAT SCI ENG C-MATER, V79, P728, DOI 10.1016/j.msec.2017.05.120
   Wang JC, 2015, INT J BIOL MACROMOL, V81, P11, DOI 10.1016/j.ijbiomac.2015.07.021
   Wolman MA, 2007, J NEUROSCI, V27, P9653, DOI 10.1523/JNEUROSCI.1741-07.2007
   Yan LP, 2012, ACTA BIOMATER, V8, P289, DOI 10.1016/j.actbio.2011.09.037
   Yildirimer L, 2019, BIOFABRICATION, V11, P0, DOI 10.1088/1758-5090/ab17aa
   Yu P, 2017, ACS SUSTAIN CHEM ENG, V5, P1557, DOI 10.1021/acssuschemeng.6b02254
NR 27
TC 7
Z9 8
U1 2
U2 46
PU ELSEVIER
PI AMSTERDAM
PA RADARWEG 29, 1043 NX AMSTERDAM, NETHERLANDS
SN 0927-7765
EI 1873-4367
J9 COLLOID SURFACE B
JI Colloid Surf. B-Biointerfaces
PD MAR 15
PY 2021
VL 199
IS 
BP 
EP 
DI 10.1016/j.colsurfb.2020.111503
PG 8
WC Biophysics; Chemistry, Physical; Materials Science, Biomaterials
SC Biophysics; Chemistry; Materials Science
GA QX4NM
UT WOS:000629322800001
PM 33338883
DA 2025-07-17
ER

PT J
AU Ramburrun, P
   Kumar, P
   Ndobe, E
   Choonara, YE
AF Ramburrun, Poornima
   Kumar, Pradeep
   Ndobe, Elias
   Choonara, Yahya E.
TI Gellan-Xanthan Hydrogel Conduits with Intraluminal Electrospun Nanofibers as Physical, Chemical and Therapeutic Cues for Peripheral Nerve Repair
SO INTERNATIONAL JOURNAL OF MOLECULAR SCIENCES
LA English
DT Article
DE peripheral nerve regeneration; biocompatibility; functional recovery; nerve repair conduits; nanofibers; intraluminal guidance; nerve growth factor
ID growth-factor; drug-release; oleic-acid; neurotrophic factors; delivery-systems; in-vivo; regeneration; injury; death; degeneration
AB Optimal levels of functional recovery in peripheral nerve injuries remain elusive due to the architectural complexity of the neuronal environment. Commercial nerve repair conduits lack essential guidance cues for the regenerating axons. In this study, the regenerative potential of a biosimulated nerve repair system providing three types of regenerative cues was evaluated in a 10 mm sciatic nerve-gap model over 4 weeks. A thermo-ionically crosslinked gellan-xanthan hydrogel conduit loaded with electrospun PHBV-magnesium oleate-N-acetyl-cysteine (PHBV-MgOl-NAC) nanofibers was assessed for mechanical properties, nerve growth factor (NGF) release kinetics and PC12 viability. In vivo functional recovery was based on walking track analysis, gastrocnemius muscle mass and histological analysis. As an intraluminal filler, PHBV-MgOl-NAC nanofibers improved matrix resilience, deformation and fracture of the hydrogel conduit. NGF release was sustained over 4 weeks, governed by Fickian diffusion and Case-II relaxational release for the hollow conduit and the nanofiber-loaded conduit, respectively. The intraluminal fibers supported PC12 proliferation by 49% compared to the control, preserved up to 43% muscle mass and gradually improved functional recovery. The combined elements of physical guidance (nanofibrous scaffolding), chemical cues (N-acetyl-cysteine and magnesium oleate) and therapeutic cues (NGF and diclofenac sodium) offers a promising strategy for the regeneration of severed peripheral nerves.
C1 [Ramburrun, Poornima; Kumar, Pradeep; Choonara, Yahya E.] Univ Witwatersrand, Fac Hlth Sci, Sch Therapeut Sci, Dept Pharm & Pharmacol,Wits Adv Drug Delivery Pla, 7 York Rd, ZA-2193 Johannesburg, South Africa.
   [Ndobe, Elias] Univ Witwatersrand, Fac Hlth Sci, Sch Clin Med, Dept Plast & Reconstruct Surg, 7 York Rd, ZA-2193 Johannesburg, South Africa.
C3 University of Witwatersrand; University of Witwatersrand
RP Choonara, YE (corresponding author), Univ Witwatersrand, Fac Hlth Sci, Sch Therapeut Sci, Dept Pharm & Pharmacol,Wits Adv Drug Delivery Pla, 7 York Rd, ZA-2193 Johannesburg, South Africa.
EM poornima.ramburrun@wits.ac.za; pradeep.kumar@wits.ac.za; elias.ndobe@wits.ac.za; yahya.choonara@wits.ac.za
FU National Research Foundation (NRF) of South Africa; NRF South African Research Chairs Initiative (SARChI); University Research Committee (URC) of the University of the Witwatersrand
CR BAIN JR, 1989, PLAST RECONSTR SURG, V83, P129, DOI 10.1097/00006534-198901000-00024
   Belkas JS, 2004, NEUROL RES, V26, P151, DOI 10.1179/016164104225013798
   BROWN CJ, 1991, MICROSURG, V12, P76, DOI 10.1002/micr.1920120204
   Carvalho CR, 2019, FRONT BIOENG BIOTECH, V7, P0, DOI 10.3389/fbioe.2019.00337
   Ceafalan LC, 2014, BIOMED RES INT, V2014, P0, DOI 10.1155/2014/957014
   Chang W, 2018, ACTA BIOMATER, V73, P302, DOI 10.1016/j.actbio.2018.04.046
   Chung TW, 2011, BIOMATERIALS, V32, P734, DOI 10.1016/j.biomaterials.2010.09.023
   Coleman M, 2005, NAT REV NEUROSCI, V6, P889, DOI 10.1038/nrn1788
   Conti AM, 2004, NEUROBIOL DIS, V15, P106, DOI 10.1016/j.nbd.2003.09.009
   Daly W, 2012, J R SOC INTERFACE, V9, P202, DOI 10.1098/rsif.2011.0438
   Dash S, 2010, ACTA POL PHARM, V67, P217
   FERRARI G, 1995, J NEUROSCI, V15, P2857
   Ghosh S, 2013, DALTON T, V42, P3434, DOI 10.1039/c2dt31764h
   Gordon T, 2020, INT J MOL SCI, V21, P0, DOI 10.3390/ijms21228652
   Halim A, 2021, ACS BIOMATER SCI ENG, V7, P3503, DOI 10.1021/acsbiomaterials.1c00490
   Hart AM, 2008, NEUROL RES, V30, P999, DOI 10.1179/174313208X362479
   Hou YJ, 2019, ADV HEALTHC MATER, V8, P0, DOI 10.1002/adhm.201900913
   Jones S, 2016, INT J MOL SCI, V17, P0, DOI 10.3390/ijms17091494
   Kemp SWP, 2011, EXP NEUROL, V229, P460, DOI 10.1016/j.expneurol.2011.03.017
   Kojour MAM, 2017, J CHEM NEUROANAT, V79, P51, DOI 10.1016/j.jchemneu.2016.11.004
   Kuffler DP, 2020, INT J MOL SCI, V21, P0, DOI 10.3390/ijms21051808
   Kumar NG, 2021, HAND CLIN, V37, P361, DOI 10.1016/j.hcl.2021.05.003
   Li R, 2020, ACTA PHARMACOL SIN, V41, P1289, DOI 10.1038/s41401-019-0338-1
   LoPachin RM, 1997, TOXICOL APPL PHARM, V143, P233, DOI 10.1006/taap.1997.8106
   Madduri S, 2012, J CONTROL RELEASE, V161, P274, DOI 10.1016/j.jconrel.2011.11.036
   Madduri S, 2010, BIOMATERIALS, V31, P8402, DOI 10.1016/j.biomaterials.2010.07.052
   Madduri S, 2010, J PERIPHER NERV SYST, V15, P93, DOI 10.1111/j.1529-8027.2010.00257.x
   Mady O, 2013, INT RES J PHARM APP SCI, V0, P56
   Maity S, 2014, INT J BIOL MACROMOL, V68, P78, DOI 10.1016/j.ijbiomac.2014.04.036
   MAYER M, 1994, P NATL ACAD SCI USA, V91, P7496, DOI 10.1073/pnas.91.16.7496
   Mohammadi R, 2013, INT J SURG, V11, P259, DOI 10.1016/j.ijsu.2013.01.008
   Mukhatyar V, 2014, ANN BIOMED ENG, V42, P1436, DOI 10.1007/s10439-013-0960-x
   Puri PL, 2012, J STEM CELL RES THER, V0, P4
   Qian HR, 2009, ACTA PHARMACOL SIN, V30, P907, DOI 10.1038/aps.2009.72
   Ramburrun P, 2019, BIOMED MATER, V14, P0, DOI 10.1088/1748-605X/ab453c
   Ramburrun P, 2017, EXPERT OPIN DRUG DEL, V14, P291, DOI 10.1080/17425247.2017.1266331
   SCHLAEPFER WW, 1974, BRAIN RES, V69, P203, DOI 10.1016/0006-8993(74)90002-X
   Siepmann J, 2001, ADV DRUG DELIVER REV, V48, P139, DOI 10.1016/S0169-409X(01)00112-0
   Song J, 2019, SCI REP-UK, V9, P0, DOI 10.1038/s41598-019-47057-z
   Suhar RA, 2021, ACS BIOMATER SCI ENG, V7, P4209, DOI 10.1021/acsbiomaterials.0c01053
   Talebi A, 2021, ACS BIOMATER SCI ENG, V7, P4591, DOI 10.1021/acsbiomaterials.1c00744
   Tedesco FS, 2010, J CLIN INVEST, V120, P11, DOI 10.1172/JCI40373
   Velasco A, 2003, BRAIN RES, V977, P103, DOI 10.1016/S0006-8993(03)02772-0
   Vijayavenkataraman S, 2020, ACTA BIOMATER, V106, P54, DOI 10.1016/j.actbio.2020.02.003
   Wang J, 2020, ACTA BIOMATER, V117, P180, DOI 10.1016/j.actbio.2020.09.037
   Wang LL, 2019, ACS BIOMATER SCI ENG, V5, P613, DOI 10.1021/acsbiomaterials.8b01481
   Yurt KK, 2018, INFLAMMOPHARMACOLOGY, V26, P15, DOI 10.1007/s10787-017-0434-0
   Zhang S, 2021, ACTA BIOMATER, V0, P0
NR 48
TC 9
Z9 10
U1 2
U2 39
PU MDPI
PI BASEL
PA MDPI AG, Grosspeteranlage 5, CH-4052 BASEL, SWITZERLAND
SN 1661-6596
EI 1422-0067
J9 INT J MOL SCI
JI Int. J. Mol. Sci.
PD NOV 15
PY 2021
VL 22
IS 21
BP 
EP 
DI 10.3390/ijms222111555
PG 16
WC Biochemistry & Molecular Biology; Chemistry, Multidisciplinary
SC Biochemistry & Molecular Biology; Chemistry
GA 0C5RW
UT WOS:000775371200012
PM 34768986
DA 2025-07-17
ER

PT J
AU Passipieri, JA
   Dienes, J
   Frank, J
   Glazier, J
   Portell, A
   Venkatesh, KP
   Bliley, JM
   Grybowski, D
   Schilling, BK
   Marra, KG
   Christ, GJ
AF Passipieri, Juliana A.
   Dienes, Jack
   Frank, Joseph
   Glazier, Joshua
   Portell, Andrew
   Venkatesh, Kaushik P.
   Bliley, Jacqueline M.
   Grybowski, Damian
   Schilling, Benjamin K.
   Marra, Kacey G.
   Christ, George J.
TI Adipose Stem Cells Enhance Nerve Regeneration and Muscle Function in a Peroneal Nerve Ablation Model
SO TISSUE ENGINEERING PART A
LA English
DT Article
DE peripheral nerve; adispose stem cells; skeletal muscle; nerve conduit guide; isometric force
ID in-vitro; neurotrophic factors; axonal regeneration; schwann-cells; mechanical-property; sustained delivery; skeletal-muscle; stromal cells; tissue; repair
AB Severe peripheral nerve injuries have devastating consequences on the quality of life in affected patients, and they represent a significant unmet medical need. Destruction of nerve fibers results in denervation of targeted muscles, which, subsequently, undergo progressive atrophy and loss of function. Timely restoration of neural innervation to muscle fibers is crucial to the preservation of muscle homeostasis and function. The goal of this study was to evaluate the impact of addition of adipose stem cells (ASCs) to polycaprolactone (PCL) nerve conduit guides on peripheral nerve repair and functional muscle recovery in the setting of a critical size nerve defect. To this end, peripheral nerve injury was created by surgically ablating 6 mm of the common peroneal nerve in a rat model. A PCL nerve guide, filled with ASCs and/or poloxamer hydrogel, was sutured to the nerve ends. Negative and positive controls included nerve ablation only (no repair), and reversed polarity autograft nerve implant, respectively. Tibialis anterior (TA) muscle function was assessed at 4, 8, and 12 weeks postinjury, and nerve and muscle tissue was retrieved at the 12-week terminal time point. Inclusion of ASCs in the PCL nerve guide elicited statistically significant time-dependent increases in functional recovery (contraction) after denervation; similar to 25% higher than observed in acellular (poloxamer-filled) implants and indistinguishable from autograft implants, respectively, at 12 weeks postinjury (p < 0.05, n = 7-8 in each group). Analysis of single muscle fiber cross-sectional area (CSA) revealed that ASC-based treatment of nerve injury provided a better recapitulation of the overall distribution of muscle fiber CSAs observed in the contralateral TA muscle of uninjured limbs. In addition, the presence of ASCs was associated with improved features of re-innervation distal to the defect, with respect to neurofilament and S100 (Schwann cell marker) expression. In conclusion, these initial studies indicate significant benefits of inclusion of ASCs to the rate and magnitude of both peripheral nerve regeneration and functional recovery of muscle contraction, to levels equivalent to autograft implantation. These findings have important implications to improved nerve repair, and they provide input for future work directed to restoration of nerve and muscle function after polytraumatic injury. Impact Statement This works explores the application of adipose stem cells (ASCs) for peripheral nerve regeneration in a rat model. Herein, we demonstrate that the addition of ASCs in poloxamer-filled PCL nerve guide conduits impacts nerve regeneration and recovery of muscle function, to levels equivalent to autograft implantation, which is considered to be the current gold standard treatment. This study builds on the importance of a timely restoration of innervation to muscle fibers for preservation of muscle homeostasis, and it will provide input for future work aiming at restoring nerve and muscle function after polytraumatic injury.
C1 [Passipieri, Juliana A.; Dienes, Jack; Frank, Joseph; Glazier, Joshua; Portell, Andrew; Christ, George J.] Univ Virginia, Biomed Engn Dept, Charlottesville, VA 22908 USA.
   [Venkatesh, Kaushik P.; Schilling, Benjamin K.; Marra, Kacey G.] Univ Pittsburgh, Dept Bioengn, Pittsburgh, PA USA.
   [Bliley, Jacqueline M.; Grybowski, Damian] Univ Pittsburgh, Dept Plast Surg, Pittsburgh, PA USA.
   [Marra, Kacey G.] Univ Pittsburgh, McGowan Inst Regenerat Med, Pittsburgh, PA USA.
   [Christ, George J.] Univ Virginia, Orthopaed Dept, Charlottesville, VA USA.
C3 University of Virginia; Pennsylvania Commonwealth System of Higher Education (PCSHE); University of Pittsburgh; Pennsylvania Commonwealth System of Higher Education (PCSHE); University of Pittsburgh; Pennsylvania Commonwealth System of Higher Education (PCSHE); University of Pittsburgh; University of Virginia
RP Christ, GJ (corresponding author), Univ Virginia, Biomed Engn Dept, Charlottesville, VA 22908 USA.
EM gjc8w@virginia.edu
FU U.S. Army Medical Research Acquisition Activity [W81XWH-14-2-0004]
CR Abdanipour Alireza, 2011, IRANIAN BIOMEDICAL JOURNAL, V15, P113, DOI 10.6091/IBJ.1011.2012
   Adams AM, 2017, NEURAL REGEN RES, V12, P1529, DOI 10.4103/1673-5374.215265
   Al Delfi IR, 2016, VET J, V217, P10, DOI 10.1016/j.tvjl.2016.09.003
   Allbright KO, 2018, MUSCLE NERVE, V58, P251, DOI 10.1002/mus.26094
   Aydin MA, 2004, PLAST RECONSTR SURG, V113, P1712, DOI 10.1097/01.PRS.0000118049.93654.CA
   Baker SR, 2016, MAT SCI ENG C-MATER, V59, P203, DOI 10.1016/j.msec.2015.09.102
   Battiston B, 2009, INT REV NEUROBIOL, V87, P227, DOI 10.1016/S0074-7742(09)87011-6
   Bender MD, 2004, BIOMATERIALS, V25, P1269, DOI 10.1016/j.biomaterials.2003.08.046
   BLACK MM, 1979, EXP NEUROL, V63, P108, DOI 10.1016/0014-4886(79)90188-2
   Bliley JM, 2016, BURNS, V42, P1212, DOI 10.1016/j.burns.2015.12.007
   Bliley JM, 2015, PLAST RECONSTR SURG, V136, P1205, DOI 10.1097/PRS.0000000000001815
   Boecker AH, 2016, EUR J NEUROSCI, V43, P404, DOI 10.1111/ejn.13052
   Carr MJ, 2017, CURR OPIN NEUROBIOL, V47, P52, DOI 10.1016/j.conb.2017.09.003
   Cattin AL, 2016, CURR OPIN NEUROBIOL, V39, P38, DOI 10.1016/j.conb.2016.04.005
   Chang CJ, 2007, J BIOMED MATER RES B, V83B, P206, DOI 10.1002/jbm.b.30785
   Chang YC, 2017, ACS APPL MATER INTER, V9, P37623, DOI 10.1021/acsami.7b12567
   Conforti L, 2014, NAT REV NEUROSCI, V15, P394, DOI 10.1038/nrn3680
   Corona BT, 2012, TISSUE ENG PT A, V18, P1213, DOI 10.1089/ten.tea.2011.0614
   Dai LG, 2013, CELL TRANSPLANT, V22, P2029, DOI 10.3727/096368912X658953
   de Luca AC, 2018, J TISSUE ENG REGEN M, V12, P676, DOI 10.1002/term.2486
   Dumortier G, 2006, PHARM RES-DORDR, V23, P2709, DOI 10.1007/s11095-006-9104-4
   Faroni A, 2014, NEURAL REGEN RES, V9, P1341, DOI 10.4103/1673-5374.137585
   Giannaccini M, 2017, ADV HEALTHC MATER, V6, P0, DOI 10.1002/adhm.201601429
   Gonzalez-Perez F, 2018, J NEUROSURG-SPINE, V28, P109, DOI 10.3171/2017.5.SPINE161100
   Griffin JW, 2013, J BONE JOINT SURG AM, V95A, P2144, DOI 10.2106/JBJS.L.00704
   Höke A, 2011, J CLIN INVEST, V121, P4231, DOI 10.1172/JCI59320
   Hu FH, 2017, BIOCHEM BIOPH RES CO, V489, P171, DOI 10.1016/j.bbrc.2017.05.119
   Huang JL, 2011, TISSUE CELL, V43, P344, DOI 10.1016/j.tice.2011.07.002
   Hutmacher DW, 2001, J BIOMED MATER RES, V55, P203, DOI 10.1002/1097-4636(200105)55:2<203::AID-JBM1007>3.0.CO;2-7
   Jenkins PM, 2015, NANOSCALE RES LETT, V10, P1, DOI 10.1186/s11671-015-0972-6
   Jones I, 2018, J TISSUE ENG REGEN M, V12, PE2099, DOI 10.1002/term.2642
   Kappos EA, 2015, STEM CELLS DEV, V24, P2127, DOI 10.1089/scd.2014.0424
   Klein SM, 2016, PLAST RECONSTR SURG, V138, P132, DOI 10.1097/PRS.0000000000002291
   Ko CH, 2017, SCI REP-UK, V7, P0, DOI 10.1038/s41598-017-17792-2
   Kobayashi J, 1997, MUSCLE NERVE, V20, P858, DOI 10.1002/(SICI)1097-4598(199707)20:7<858::AID-MUS10>3.0.CO;2-O
   Kokai LE, 2011, TISSUE ENG PT A, V17, P1263, DOI 10.1089/ten.tea.2010.0507
   Kokai LE, 2010, BIOMATERIALS, V31, P2313, DOI 10.1016/j.biomaterials.2009.11.075
   Kokai LE, 2009, ACTA BIOMATER, V5, P2540, DOI 10.1016/j.actbio.2009.03.009
   Li X, 2018, MOL MED REP, V17, P2529, DOI 10.3892/mmr.2017.8103
   Lin YC, 2012, PLAST RECONSTR SURG, V129, P67, DOI 10.1097/PRS.0b013e3182268ae0
   Lin YC, 2011, ANN PLAS SURG, V67, P147, DOI 10.1097/SAP.0b013e3182240346
   Ma CHE, 2011, J CLIN INVEST, V121, P4332, DOI 10.1172/JCI58675
   Ma FK, 2018, ACTA BIOMATER, V69, P146, DOI 10.1016/j.actbio.2018.01.001
   Mead B, 2016, CYTOTHERAPY, V18, P487, DOI 10.1016/j.jcyt.2015.12.002
   Mintz EL, 2016, JOVE-J VIS EXP, V0, P0, DOI DOI 10.3791/54487
   Mohanna PN, 2003, J ANAT, V203, P553, DOI 10.1046/j.1469-7580.2003.00243.x
   Navarro X, 2016, EUR J NEUROSCI, V43, P271, DOI 10.1111/ejn.13033
   Nishibayashi A, 2016, NEUROREPORT, V27, P1134, DOI 10.1097/WNR.0000000000000669
   Passipieri JA, 2017, TISSUE ENG PT A, V23, P556, DOI 10.1089/ten.TEA.2016.0458
   Poggetti Andrea, 2017, SURG TECHNOL INT, V30, P458
   Prest TA, 2018, J BIOMED MATER RES A, V106, P450, DOI 10.1002/jbm.a.36235
   Reid AJ, 2011, NEUROSCIENCE, V199, P515, DOI 10.1016/j.neuroscience.2011.09.064
   Santiago LY, 2009, CELL TRANSPLANT, V18, P145, DOI 10.3727/096368909788341289
   Santos D, 2016, BRAIN RES, V1636, P93, DOI 10.1016/j.brainres.2016.01.051
   Scheib J, 2013, NAT REV NEUROL, V9, P668, DOI 10.1038/nrneurol.2013.227
   Sowa Y, 2016, PLAST RECONSTR SURG, V137, P318E, DOI 10.1097/01.prs.0000475762.86580.36
   Sowa Y, 2012, STEM CELLS DEV, V21, P1852, DOI 10.1089/scd.2011.0403
   Stenberg L, 2017, BMC NEUROSCI, V18, P0, DOI 10.1186/s12868-017-0374-z
   Tsuji Wakako, 2014, WORLD J STEM CELLS, V6, P312, DOI 10.4252/wjsc.v6.i3.312
   Valizadeh A, 2016, ARTIF CELL NANOMED B, V44, P504, DOI 10.3109/21691401.2014.965310
   Waddell RL, 2003, BIOTECHNOL PROGR, V19, P1767, DOI 10.1021/bp034086m
   Waldner M, 2018, FRONT IMMUNOL, V9, P0, DOI 10.3389/fimmu.2018.01642
   Wang C, 2017, NEURAL REGEN RES, V12, P2106, DOI 10.4103/1673-5374.221171
   Wang Y, 2010, BIOMATERIALS, V31, P5122, DOI 10.1016/j.biomaterials.2010.03.007
   Wei X, 2009, NEUROSCI LETT, V462, P76, DOI 10.1016/j.neulet.2009.06.054
   Wieringa PA, 2018, ADV HEALTHC MATER, V7, P0, DOI 10.1002/adhm.201701164
   Williams JM, 2005, BIOMATERIALS, V26, P4817, DOI 10.1016/j.biomaterials.2004.11.057
   Zuk PA, 2002, MOL BIOL CELL, V13, P4279, DOI 10.1091/mbc.E02-02-0105
NR 68
TC 10
Z9 13
U1 0
U2 20
PU MARY ANN LIEBERT, INC
PI NEW ROCHELLE
PA 140 HUGUENOT STREET, 3RD FL, NEW ROCHELLE, NY 10801 USA
SN 1937-3341
EI 1937-335X
J9 TISSUE ENG PT A
JI Tissue Eng. Part A
PD MAR 1
PY 2021
VL 27
IS 5-6
BP 297
EP 310
DI 10.1089/ten.tea.2018.0244
EA MAY 2019
PG 14
WC Cell & Tissue Engineering; Cell Biology; Engineering, Biomedical; Materials Science, Biomaterials
SC Cell Biology; Engineering; Materials Science
GA QY6QU
UT WOS:000468789700001
PM 30760135
DA 2025-07-17
ER

PT J
AU Rahmati, M
   Ehterami, A
   Saberani, R
   Abbaszadeh-Goudarzi, G
   Kolarijani, NR
   Khastar, H
   Garmabi, B
   Salehi, M
AF Rahmati, Majid
   Ehterami, Arian
   Saberani, Reza
   Abbaszadeh-Goudarzi, Ghasem
   Rezaei Kolarijani, Nariman
   Khastar, Hossein
   Garmabi, Behzad
   Salehi, Majid
TI Improving sciatic nerve regeneration by using alginate/chitosan hydrogel containing berberine
SO DRUG DELIVERY AND TRANSLATIONAL RESEARCH
LA English
DT Article
DE Berberine; Alginate/chitosan; Hydrogel; Sciatic nerve; Crush injury; Tissue engineering
ID chitosan; alginate; hemocompatibility; reconstruction; scaffolds; membranes; delivery; cells
AB Peripheral nerve injuries are the common results of trauma that lead to pain and handicap in patients. Berberine due to its properties like antibiotic, immunostimulant, antitumor, antimotility, and positive effect on neurological disorders can be used to enhance peripheral nerve injuries. In this study, alginate/chitosan hydrogel containing different concentrations of berberine (0, 0.1, 1, 10% (w/v)) was created, evaluated, and applied as a scaffold for sciatic nerve regeneration. To prepare hydrogel, sodium alginate was dissolved in distilled water and cross-linked with CaCl2, and chitosan was dissolved in acetic acid and cross-linked with beta-glycerol phosphate. The structure, release, swelling, weight loss, cytocompatibility, and hemocompatibility of the prepared hydrogels were assessed. The sciatic nerve crush was created in rats and fabricated hydrogels were injected, and functional analysis was used to evaluate their effectiveness. The results of physical characterization of the hydrogel indicated that the initial average pore size was about 39 mu m and about 70% of the main weight of hydrogels was lost after incubation for 21 days and hemocompatibility of hydrogels was also confirmed. The MTT assay showed the cytocompatiblity of hydrogels and also indicated that berberine has dose-dependence effect on cell proliferation. The in vivo results showed the positive effect of berberine especially the hydrogel contained 1% of berberine on regeneration of sciatic nerve. Based on this study, Alg/Chit hydrogel can be applied as a treatment to heal peripheral nerve injuries.
C1 [Rahmati, Majid; Abbaszadeh-Goudarzi, Ghasem] Shahroud Univ Med Sci, Sch Med, Dept Med Biotechnol, Shahroud, Iran.
   [Ehterami, Arian] Islamic Azad Univ, Dept Mech Engn, Sci & Res Branch, Tehran, Iran.
   [Saberani, Reza; Rezaei Kolarijani, Nariman] Shahroud Univ Med Sci, Sch Med, Student Res Comm, Shahroud, Iran.
   [Abbaszadeh-Goudarzi, Ghasem; Salehi, Majid] Shahroud Univ Med Sci, Tissue Engn & Stem Cells Res Ctr, Shahroud, Iran.
   [Khastar, Hossein] Shahroud Univ Med Sci, Sch Med, Dept Physiol, Shahroud, Iran.
   [Garmabi, Behzad] Shahroud Univ Med Sci, Study & Treatment Circadian Rhythms Res Ctr, Shahroud, Iran.
   [Garmabi, Behzad] Shahroud Univ Med Sci, Sch Med, Shahroud, Iran.
   [Salehi, Majid] Shahroud Univ Med Sci, Sch Med, Dept Tissue Engn, Shahroud, Iran.
   [Salehi, Majid] Shahroud Univ Med Sci, Sexual Hlth & Fertil Res Ctr, Shahroud, Iran.
C3 Shahroud University Medical Sciences; Islamic Azad University; Shahroud University Medical Sciences; Shahroud University Medical Sciences; Shahroud University Medical Sciences; Shahroud University Medical Sciences; Shahroud University Medical Sciences; Shahroud University Medical Sciences; Shahroud University Medical Sciences
RP Salehi, M (corresponding author), Shahroud Univ Med Sci, Tissue Engn & Stem Cells Res Ctr, Shahroud, Iran.; Salehi, M (corresponding author), Shahroud Univ Med Sci, Sch Med, Dept Tissue Engn, Shahroud, Iran.; Salehi, M (corresponding author), Shahroud Univ Med Sci, Sexual Hlth & Fertil Res Ctr, Shahroud, Iran.
EM rahmatima@shmu.ac.ir; arian.ehterami@srbiau.ac.ir; dr.rsaber@gmail.com; abbaszadehghasem@gmail.com; nariman.rezaei67@gmail.com; h_khastar@yahoo.com; moslem.jafarisani@gmail.com; Msalehi.te1392@gmail.com
FU Shahroud University of Medical Sciences, Shahroud, Iran [9716]
CR Ahmadi F, 2015, RES PHARM SCI, V10, P1
   Ahmed EM, 2015, J ADV RES, V6, P105, DOI 10.1016/j.jare.2013.07.006
   Ai A, 2019, INT J POLYM MATER PO, V68, P1133, DOI 10.1080/00914037.2018.1534114
   Ai J, 2014, ARCH NEUROSCI, V1, P0, DOI 10.5812/archneurosci.9144
   Alameh M, 2018, BIOMACROMOLECULES, V19, P112, DOI 10.1021/acs.biomac.7b01297
   AMIN AH, 1969, CAN J MICROBIOL, V15, P1067, DOI 10.1139/m69-190
   Amri C, 2016, INT J BIOL MACROMOL, V82, P48, DOI 10.1016/j.ijbiomac.2015.10.021
   Unknown -, 2017, POLYMERS BASEL, V0, P0
   Assunçao-Silva RC, 2015, STEM CELLS INT, V2015, P0, DOI 10.1155/2015/948040
   Atoufi Z, 2017, J BIOMAT SCI-POLYM E, V28, P1617, DOI 10.1080/09205063.2017.1340044
   Bagher Z, 2020, INT J POLYM MATER PO, V0, P1
   Bahram M, 2016, EMERG CONCEPTS ANAL, V0, P0, DOI DOI 10.5772/64301
   BAIN JR, 1989, PLAST RECONSTR SURG, V83, P129, DOI 10.1097/00006534-198901000-00024
   Chen CQ, 2015, PLOS ONE, V10, P0, DOI 10.1371/journal.pone.0145556
   Chen CQ, 2015, PHYTOTHER RES, V29, P1822, DOI 10.1002/ptr.5475
   Ehterami A, 2019, J DRUG DELIV SCI TEC, V51, P204, DOI 10.1016/j.jddst.2019.02.032
   Ehterami A, 2018, INT J BIOL MACROMOL, V117, P601, DOI 10.1016/j.ijbiomac.2018.05.184
   Farzamfar S, 2019, J MOL NEUROSCI, V67, P48, DOI 10.1007/s12031-018-1209-9
   Feng GK, 2018, J NANOMATER, V2018, P0, DOI 10.1155/2018/1519480
   Garakani SS, 2020, INT J BIOL MACROMOL, V143, P533, DOI 10.1016/j.ijbiomac.2019.12.040
   George J, 2020, BIOTECHNOL ADV, V42, P0, DOI 10.1016/j.biotechadv.2019.03.009
   Gershon MD, 2019, HIRSCHSPRUNGS DIS AL, V0, PP31, DOI 10.1007/978-3-030-15647-33
   Gnavi S, 2013, INT REV NEUROBIOL, V109, P1, DOI 10.1016/B978-0-12-420045-6.00001-8
   Goto H, 2012, CANCER SCI, V103, P775, DOI 10.1111/j.1349-7006.2012.02212.x
   Gu XS, 2014, BIOMATERIALS, V35, P6143, DOI 10.1016/j.biomaterials.2014.04.064
   Gu Y, 2014, BIOMATERIALS, V35, P2253, DOI 10.1016/j.biomaterials.2013.11.087
   Hamidi M, 2008, ADV DRUG DELIVER REV, V60, P1638, DOI 10.1016/j.addr.2008.08.002
   Han AM, 2012, J MED FOOD, V15, P413, DOI 10.1089/jmf.2011.2029
   Hoare TR, 2008, POLYMER, V49, P1993, DOI 10.1016/j.polymer.2008.01.027
   Itoh S, 1996, MICROSURG, V17, P525, DOI 10.1002/(SICI)1098-2752(1996)17:10<525::AID-MICR1>3.3.CO;2-V
   Kehne JH, 2017, NEUROCHEM RES, V42, P1894, DOI 10.1007/s11064-017-2275-z
   Kehoe S, 2012, INJURY, V43, P553, DOI 10.1016/j.injury.2010.12.030
   Khemani M, 2012, ISRN NANOTECHNOLOGY, V0, P9
   Kim MS, 2014, CARBOHYD POLYM, V114, P213, DOI 10.1016/j.carbpol.2014.08.008
   Kulkarni SK, 2010, PHYTOTHER RES, V24, P317, DOI 10.1002/ptr.2968
   Lau CW, 2001, CARDIOVASC DRUG REV, V19, P234
   Lim JS, 2008, ANIM CELLS SYST, V12, P203, DOI 10.1080/19768354.2008.9647174
   Lin TS, 2006, PLAST RECONSTR SURG, V118, P408, DOI 10.1097/01.prs.0000227624.99710.ee
   Madhusudanan P, 2020, J R SOC INTERFACE, V17, P0, DOI 10.1098/rsif.2019.0505
   Majee SB, 2016, EMERGING CONCEPTS AN, V0, P0, DOI DOI 10.5772/64301
   Mo CF, 2014, ANTIOXID REDOX SIGN, V20, P574, DOI 10.1089/ars.2012.5116
   Mobini S, 2017, CURR OPIN BIOMED ENG, V4, P134, DOI 10.1016/j.cobme.2017.10.010
   Mohamadi F, 2018, ARTIF CELL NANOMED B, V46, P1731, DOI 10.1080/21691401.2017.1391823
   Muheremu A, 2015, BIOMED RES INT, V2015, P0, DOI 10.1155/2015/237507
   Mulinti P, 2018, HEMOCOMPATIBILITY OF BIOMATERIALS FOR CLINICAL APPLICATIONS, V0, PP253, DOI 10.1016/B978-0-08-100497-5.00017-3
   Murakami K, 2010, BIOMATERIALS, V31, P83, DOI 10.1016/j.biomaterials.2009.09.031
   Nisbet DR, 2008, J BIOMED MATER RES B, V87B, P251, DOI 10.1002/jbm.b.31000
   Nomura H, 2008, TISSUE ENG PT A, V14, P649, DOI 10.1089/tea.2007.0180
   Pizzorno J, 1985, TEXTBOOK OF NATURAL MEDICINE, V0, P0
   SAMADIAN H, 2020, SCI REP UK, V10, P0
   Samadian H, 2020, INT J BIOL MACROMOL, V154, P795, DOI 10.1016/j.ijbiomac.2020.03.155
   Samadian H, 2020, INT J BIOL MACROMOL, V150, P380, DOI 10.1016/j.ijbiomac.2020.02.102
   Samadian H, 2019, J MATER SCI-MATER M, V30, P0, DOI 10.1007/s10856-019-6309-8
   Shi ZJ, 2016, BIOMATERIALS, V111, P40, DOI 10.1016/j.biomaterials.2016.09.020
   Sufan W, 2001, J NEUROTRAUM, V18, P329, DOI 10.1089/08977150151070991
   Suzuki K, 2000, J BIOMED MATER RES, V49, P528, DOI 10.1002/(SICI)1097-4636(20000315)49:4<528::AID-JBM11>3.0.CO;2-1
   Torelli-Souza RR, 2012, J APPL POLYM SCI, V126, PE408, DOI 10.1002/app.36928
   Voskerician G, 2018, HEMOCOMPATIBILITY OF BIOMATERIALS FOR CLINICAL APPLICATIONS, V0, PP357, DOI 10.1016/B978-0-08-100497-5.00010-0
   Wang F, 2004, BRAIN RES, V999, P91, DOI 10.1016/j.brainres.2003.11.036
   Wang G, 2017, BIOTECHNOL BIOTEC EQ, V31, P766, DOI 10.1080/13102818.2017.1332493
   Wang M, 2013, COLLOID SURFACE B, V103, P52, DOI 10.1016/j.colsurfb.2012.10.025
   Wang YJ, 2016, MOL NEUROBIOL, V53, P28, DOI 10.1007/s12035-014-8968-2
   Yang SY, 2018, SER ADV ELEC PACK TE, V0, PP1, DOI 10.1016/B978-0-12-812640-0.00001-9
   Yoo KY, 2006, BIOL PHARM BULL, V29, P623, DOI 10.1248/bpb.29.623
   Yuan Y, 2004, BIOMATERIALS, V25, P4273, DOI 10.1016/j.biomaterials.2003.11.029
   Zhu ZW, 2015, CELL MOL NEUROBIOL, V35, P273, DOI 10.1007/s10571-014-0122-1
   Zou P, 2016, FOOD CHEM, V190, P1174, DOI 10.1016/j.foodchem.2015.06.076
NR 67
TC 32
Z9 34
U1 2
U2 66
PU SPRINGER HEIDELBERG
PI HEIDELBERG
PA TIERGARTENSTRASSE 17, D-69121 HEIDELBERG, GERMANY
SN 2190-393X
EI 2190-3948
J9 DRUG DELIV TRANSL RE
JI Drug Deliv. Transl. Res.
PD OCT 15
PY 2021
VL 11
IS 5
BP 1983
EP 1993
DI 10.1007/s13346-020-00860-y
EA OCT 2020
PG 11
WC Instruments & Instrumentation; Medicine, Research & Experimental; Pharmacology & Pharmacy
SC Instruments & Instrumentation; Research & Experimental Medicine; Pharmacology & Pharmacy
GA UO0VO
UT WOS:000576795500001
PM 33034886
DA 2025-07-17
ER

PT J
AU Kimura, T
   Yamada, H
   Teraoka, M
   Joko, T
   Iwata, S
   Tabata, Y
   Wakisaka, H
   Hato, N
AF Kimura, Takuya
   Yamada, Hiroyuki
   Teraoka, Masato
   Joko, Tomonori
   Iwata, Shinji
   Tabata, Yasuhiro
   Wakisaka, Hiroyuki
   Hato, Naohito
TI Intratympanic Insulin-like Growth Factor-1 Administration Via the Otic Bulla in a Severe Facial Paralysis Model
SO OTOLOGY & NEUROTOLOGY
LA English
DT Article
DE Facial paralysis; Gelatin hydrogel; Insulin-like growth factor-1; Intratympanic administration; Regenerative medicine
ID bells-palsy; igf-i; nerve; delivery; injury
AB Hypothesis: We investigated the treatment effect of intratympanic insulin-like growth factor-1 (IGF-1) on severe facial paralysis in guinea pigs. Background: The use of regenerative medicine involving growth factors has been reported in the treatment of peripheral nerve diseases. IGF-1 plays a crucial role in nerve regeneration. Methods: We performed the following procedures on guinea pigs. In the normal group (n = 7), no procedure was performed. In the saline (n = 7) and IGF-1 (n = 7) groups, facial paralysis was induced by freezing of the facial canal. Subsequently, in the saline and IGF-1 groups, a gelatin hydrogel impregnated with 100 mu L saline and 400 mu g/100 mu L IGF-1, respectively, was placed in the facial canal. Facial nerve functions were evaluated using three test batteries: facial movement observation, electrophysiological testing, and histological assessment. Results: At 10 weeks postoperatively, the facial movement scores for the IGF-1 group were improved compared to those in the saline group. The conductive velocity was significantly faster in the IGF-1 group than in the saline group. There was a significant between-group difference in the nerve fiber number and myelin thickness. Conclusion: Intratympanic IGF-1 administration improved facial nerve regeneration. This novel method could provide prompt ambulatory regenerative treatment and reduce the incidence of poor recovery in patients with severe facial paralysis.
C1 [Kimura, Takuya; Yamada, Hiroyuki; Teraoka, Masato; Joko, Tomonori; Iwata, Shinji; Hato, Naohito] Ehime Univ, Dept Otorhinolaryngol Head & Neck Surg, Toon, Ehime, Japan.
   [Tabata, Yasuhiro] Kyoto Univ, Dept Regenerat Sci, Lab Biomat, Kyoto, Japan.
   [Tabata, Yasuhiro] Kyoto Univ, Engn Inst Frontier Life & Med Sci, Kyoto, Japan.
   [Wakisaka, Hiroyuki] Ehime Prefectural Univ Hlth Sci, Lab Head & Neck Surg, Toon, Ehime, Japan.
C3 Ehime University; Kyoto University; Kyoto University
RP Yamada, H (corresponding author), Ehime Univ, Dept Otorhinolaryngol Head & Neck Surg, Sch Med, Toon, Ehime 7910295, Japan.
EM yamada.hiroyuki.mk@ehime-u.ac.jp
FU Grants-in-Aid for Scientific Research [20K09715] Funding Source: KAKEN
CR Apel PJ, 2010, MUSCLE NERVE, V41, P335, DOI 10.1002/mus.21485
   Cheng HL, 1999, ANN NY ACAD SCI, V883, P124, DOI 10.1111/j.1749-6632.1999.tb08575.x
   Delaney CL, 1999, J NEUROBIOL, V41, P540, DOI 10.1002/(SICI)1097-4695(199912)41:4<540::AID-NEU9>3.0.CO;2-P
   Emel E, 2011, J NEUROSURG, V114, P522, DOI 10.3171/2010.9.JNS091928
   Fansa H, 2002, MUSCLE NERVE, V26, P87, DOI 10.1002/mus.10165
   GULER HP, 1989, ACTA ENDOCRINOL-COP, V121, P753, DOI 10.1530/acta.0.1210753
   Hato N, 2007, OTOL NEUROTOL, V28, P408, DOI 10.1097/01.mao.0000265190.29969.12
   Holland TA, 2005, J CONTROL RELEASE, V101, P111, DOI 10.1016/j.jconrel.2004.07.004
   Joko T, 2020, AURIS NASUS LARYNX, V47, P778, DOI 10.1016/j.anl.2020.03.012
   Komobuchi H, 2010, ACTA OTO-LARYNGOL, V130, P173, DOI 10.3109/00016480902896139
   Lee KY, 2007, OTOL NEUROTOL, V28, P976, DOI 10.1097/MAO.0b013e31811f40db
   LISTON SL, 1989, LARYNGOSCOPE, V99, P23
   Mohammadi R, 2013, INJURY, V44, P1295, DOI 10.1016/j.injury.2013.04.014
   Nakagawa T, 2010, BMC MED, V8, P0, DOI 10.1186/1741-7015-8-76
   PEITERSEN E, 1982, AM J OTOL, V4, P107
   Peltonen S, 2013, TISSUE BARRIERS, V1, P0, DOI 10.4161/tisb.24956
   Rabinovsky ED, 2004, NEUROL RES, V26, P204, DOI 10.1179/016164104225013851
   Rivera A, 2017, LARYNGOSCOPE INVEST, V2, P109, DOI 10.1002/lio2.68
   Russell JW, 2000, J NEUROPATH EXP NEUR, V59, P575, DOI 10.1093/jnen/59.7.575
   Ryu EW, 2012, AM J OTOLARYNG, V33, P313, DOI 10.1016/j.amjoto.2011.10.001
   Stewart HJS, 1996, EUR J NEUROSCI, V8, P553, DOI 10.1111/j.1460-9568.1996.tb01240.x
   Sunderland S, 1978, NERVE NERVE INJURIES, V2nd ed., P145
   TABATA Y, 1994, J CONTROL RELEASE, V31, P189, DOI 10.1016/0168-3659(94)00035-2
   Takahashi H, 2001, J NEUROPATH EXP NEUR, V60, P621, DOI 10.1093/jnen/60.6.621
   Yeo SG, 2008, AM J OTOLARYNG, V29, P163, DOI 10.1016/j.amjoto.2007.05.001
NR 25
TC 3
Z9 3
U1 0
U2 0
PU LIPPINCOTT WILLIAMS & WILKINS
PI PHILADELPHIA
PA TWO COMMERCE SQ, 2001 MARKET ST, PHILADELPHIA, PA 19103 USA
SN 1531-7129
EI 1537-4505
J9 OTOL NEUROTOL
JI Otol. Neurotol.
PD OCT 15
PY 2021
VL 42
IS 9
BP E1376
EP E1381
DI 10.1097/MAO.0000000000003263
PG 6
WC Clinical Neurology; Otorhinolaryngology
SC Neurosciences & Neurology; Otorhinolaryngology
GA UP8YL
UT WOS:000695659100042
PM 34224549
DA 2025-07-17
ER

PT J
AU Gu, XY
   Chen, XL
   Tang, XX
   Zhou, ZH
   Huang, TT
   Yang, YM
   Ling, J
AF Gu, Xinyi
   Chen, Xiaoli
   Tang, Xiaoxuan
   Zhou, Zhihao
   Huang, Tingting
   Yang, Yumin
   Ling, Jue
TI Pure-silk fibroin hydrogel with stable aligned micropattern toward peripheral nerve regeneration
SO NANOTECHNOLOGY REVIEWS
LA English
DT Article
DE silk fibroin; hydrogel; micropattern; peripheral; nerve regeneration
ID enzymatic degradation; fabrication; biomaterials; scaffolds; adhesives; conduits
AB Successful repair of long-distance peripheral nerve injuries remains a challenge in the clinic. Rapid axon growth is a key to accelerate nerve regeneration. Herein, a pure silk fibroin (SF) hydrogel with a combination of high-strength and aligned microgrooved topographic structure is reported. The hydrogels exhibit excellent mechanical properties with high strength. Good biocompatibility also allows the hydrogels to support cell survival. Significantly, the hydrogel with aligned microgrooved structures enables the aligned growth of Schwann cells. Moreover, the hydrogel holds a strong capacity for promoting axon growth and guiding neurite sprouting. Thus, this micropatterned SF hydrogel would have great potential for peripheral nerve regeneration.
C1 [Gu, Xinyi; Chen, Xiaoli; Tang, Xiaoxuan; Zhou, Zhihao; Huang, Tingting; Yang, Yumin; Ling, Jue] Nantong Univ, Neural Regenerat Coinnovat Ctr Jiangsu Prov, Jiangsu Clin Med Ctr Tissue Engn & Nerve Injury R, Key Lab Neuroregenerat, Nantong 226001, Peoples R China.
C3 Nantong University
RP Yang, YM; Ling, J (corresponding author), Nantong Univ, Neural Regenerat Coinnovat Ctr Jiangsu Prov, Jiangsu Clin Med Ctr Tissue Engn & Nerve Injury R, Key Lab Neuroregenerat, Nantong 226001, Peoples R China.
EM yangym@ntu.edu.cn; jl2016@ntu.edu.cn
FU National Key Research and Development Program of China [2018YFC1105600]
CR Ahmad SI, 2020, REV ADV MATER SCI, V59, P67, DOI 10.1515/rams-2020-0007
   Ahmed A, 2020, REV ADV MATER SCI, V59, P322, DOI 10.1515/rams-2020-0009
   Altman GH, 2003, BIOMATERIALS, V24, P401, DOI 10.1016/S0142-9612(02)00353-8
   Bosi S, 2013, NANOTECHNOL REV, V2, P47, DOI 10.1515/ntrev-2012-0067
   Cai SX, 2020, NANOTECHNOL REV, V9, P971, DOI 10.1515/ntrev-2020-0076
   Chen SY, 2020, CHEM ENG J, V399, P0, DOI 10.1016/j.cej.2020.125795
   Chen ZY, 2021, BIOACT MATER, V6, P589, DOI 10.1016/j.bioactmat.2020.09.003
   Cheng L, 2020, ADV FUNCT MATER, V30, P0, DOI 10.1002/adfm.202001196
   Chouhan D, 2020, ACTA BIOMATER, V103, P24, DOI 10.1016/j.actbio.2019.11.050
   Donate R, 2020, REV ADV MATER SCI, V59, P170, DOI 10.1515/rams-2020-0005
   Hu Y, 2016, SCI REP-UK, V6, P0, DOI 10.1038/srep32184
   Huang WW, 2018, CHEM SOC REV, V47, P6486, DOI 10.1039/c8cs00187a
   Huang ZJ, 2020, NANOTECHNOL REV, V9, P1118, DOI 10.1515/ntrev-2020-0073
   Jian W, 2020, NANOTECHNOL REV, V9, P700, DOI 10.1515/ntrev-2020-0053
   Kaplan B, 2020, BIOMATERIALS, V251, P0, DOI 10.1016/j.biomaterials.2020.120062
   Kharazi AZ, 2018, J BIOMED MATER RES A, V106, P2181, DOI 10.1002/jbm.a.36425
   Kim JI, 2020, ADV FUNCT MATER, V30, P0, DOI 10.1002/adfm.201907330
   Li GC, 2020, APPL MATER TODAY, V18, P0, DOI 10.1016/j.apmt.2019.100468
   Li GC, 2019, ACS APPL MATER INTER, V11, P37397, DOI 10.1021/acsami.9b08510
   Li J, 2017, SCIENCE, V357, P378, DOI 10.1126/science.aah6362
   Li J, 2018, J BIOMATER TISS ENG, V8, P1725, DOI 10.1166/jbt.2018.1936
   Li R, 2020, THERANOSTICS, V10, P1649, DOI 10.7150/thno.40919
   Liu YX, 2019, NAT BIOMED ENG, V3, P58, DOI 10.1038/s41551-018-0335-6
   Luan CX, 2017, NANOTECHNOL REV, V6, P435, DOI 10.1515/ntrev-2017-0115
   Ma HS, 2019, ACS NANO, V13, P4302, DOI 10.1021/acsnano.8b09496
   Magaz A, 2018, ADV HEALTHC MATER, V7, P0, DOI 10.1002/adhm.201800308
   Martínez-Pérez CA, 2020, REV ADV MATER SCI, V59, P441, DOI 10.1515/rams-2020-0041
   Muthukumar T, 2018, REV ADV MATER SCI, V53, P29, DOI 10.1515/rams-2018-0002
   Peng ZY, 2020, NANOTECHNOL REV, V9, P385, DOI 10.1515/ntrev-2020-0028
   Qiu XH, 2020, COLLOID SURFACE B, V188, P0, DOI 10.1016/j.colsurfb.2019.110748
   Ray WZ, 2010, EXP NEUROL, V223, P77, DOI 10.1016/j.expneurol.2009.03.031
   Sarker MD, 2018, PROG NEUROBIOL, V171, P125, DOI 10.1016/j.pneurobio.2018.07.002
   Tajdaran K, 2019, EXP NEUROL, V319, P0, DOI 10.1016/j.expneurol.2018.08.014
   Tang XX, 2020, RSC ADV, V10, P17280, DOI 10.1039/d0ra02017f
   Wang YL, 2016, J BIOMATER TISS ENG, V6, P53, DOI 10.1166/jbt.2016.1417
   Wu T, 2020, ANGEW CHEM INT EDIT, V132, P2
   Xing F, 2020, NANOTECHNOL REV, V9, P1059, DOI 10.1515/ntrev-2020-0084
   Xu L, 2018, J BIOMATER TISS ENG, V8, P117, DOI 10.1166/jbt.2018.1721
   Xuan HY, 2020, ACS APPL BIO MATER, V3, P1628, DOI 10.1021/acsabm.9b01196
   Yi BC, 2018, J MATER CHEM B, V6, P3934, DOI 10.1039/c8tb00535d
   Yi S, 2019, EXP NEUROL, V319, P0, DOI 10.1016/j.expneurol.2018.05.016
   Yu Y, 2019, ADV MATER, V31, P0, DOI 10.1002/adma.201807101
   Zhang L, 2020, NANOTECHNOL REV, V9, P820, DOI 10.1515/ntrev-2020-0063
   Zhang LZ, 2019, COLLOID SURFACE B, V173, P689, DOI 10.1016/j.colsurfb.2018.10.053
   Zhao Y, 2014, ADV MATER, V26, P436, DOI 10.1002/adma.201303387
   Zhu ZH, 2018, ADV FUNCT MATER, V28, P0, DOI 10.1002/adfm.201704757
NR 46
TC 21
Z9 23
U1 21
U2 270
PU WALTER DE GRUYTER GMBH
PI BERLIN
PA GENTHINER STRASSE 13, D-10785 BERLIN, GERMANY
SN 2191-9089
EI 2191-9097
J9 NANOTECHNOL REV
JI Nanotechnol. Rev.
PD JAN 15
PY 2021
VL 10
IS 1
BP 10
EP 19
DI 10.1515/ntrev-2021-0002
PG 10
WC Chemistry, Multidisciplinary; Nanoscience & Nanotechnology; Materials Science, Multidisciplinary; Physics, Applied
SC Chemistry; Science & Technology - Other Topics; Materials Science; Physics
GA QK1MP
UT WOS:000620144500001
DA 2025-07-17
ER

PT J
AU Huang, L
   Yang, XQ
   Deng, LL
   Ying, DF
   Lu, A
   Zhang, LN
   Yu, AX
   Duan, B
AF Huang, Lin
   Yang, Xiaqing
   Deng, Linglong
   Ying, Daofa
   Lu, Ang
   Zhang, Lina
   Yu, Aixi
   Duan, Bo
TI Biocompatible Chitin Hydrogel Incorporated with PEDOT Nanoparticles for Peripheral Nerve Repair
SO ACS APPLIED MATERIALS & INTERFACES
LA English
DT Article
DE chitin hydrogel; PEDOT nanoparticles; surface modification; cell proliferation; peripheral nerve regeneration
ID conduits; polymers; chitosan; acid; matrix; cells; rgd
AB The nerve guidance conduit (NGC) is a promising clinical strategy for regenerating the critical-sized peripheral nerve injury. In this study, the polysaccharide chitin is used to fabricate the hydrogel film for inducing the impaired sciatic nerve regeneration through incorporating the conductive poly(3,4-ethylenedioxythiophene) nanoparticles (PEDOT NPs) and modifying with cell adhesive tetrapeptide Cys-Arg-Gly-Asp (CRGD) (ChT-PEDOT-p). The partial deacetylation process of chitin for exposing the amino groups is performed to (i) improve the electrostatic interaction between chitin and the negatively charged PEDOT for enhancing the composite hydrogel strength and (ii) offer the active sites for peptide modification. The as-prepared hydrogel remarkably promotes the in vitro RSC-96 cell adhesion and proliferation, as well as the Schwann cell activity-related gene S100, NF-200, and myelin basic protein (MBP) expression. Function of gastrocnemius muscle and thickness of myelinated axon in chitin/PEDOT groups are analogous to the autograft in 10 mm rat sciatic nerve defect. Immunofluorescence, immunohistochemistry, western blotting, and toluidine blue staining analyses on the regenerated sciatic nerve explain that the attachment and proliferation enhancement of Schwann cells and angiogenesis are the vital factors for the chitin/PEDOT composite to facilitate the nerve regeneration. This work provides an applicable chitin-based NGC material for accelerating the peripheral nerve restoration.
C1 [Huang, Lin; Ying, Daofa; Lu, Ang; Zhang, Lina; Duan, Bo] Wuhan Univ, Coll Chem & Mol Sci, Hubei Engn Ctr Nat Polymer Based Med Mat, Minist Educ, Wuhan 430072, Peoples R China.
   [Huang, Lin; Ying, Daofa; Lu, Ang; Zhang, Lina; Duan, Bo] Wuhan Univ, Key Lab Biomed Polymers, Minist Educ, Wuhan 430072, Peoples R China.
   [Yang, Xiaqing; Deng, Linglong; Yu, Aixi] Wuhan Univ, Dept Orthoped Trauma & Microsurg, Zhongnan Hosp, Wuhan 430071, Hubei, Peoples R China.
C3 Wuhan University; Wuhan University; Wuhan University
RP Zhang, LN; Duan, B (corresponding author), Wuhan Univ, Coll Chem & Mol Sci, Hubei Engn Ctr Nat Polymer Based Med Mat, Minist Educ, Wuhan 430072, Peoples R China.; Zhang, LN; Duan, B (corresponding author), Wuhan Univ, Key Lab Biomed Polymers, Minist Educ, Wuhan 430072, Peoples R China.; Yu, AX (corresponding author), Wuhan Univ, Dept Orthoped Trauma & Microsurg, Zhongnan Hosp, Wuhan 430071, Hubei, Peoples R China.
EM zhangln@whu.edu.cn; yuaixi@whu.edu.cn; bo_duan@whu.edu.cn
FU National Natural Science Foundation of China [22075214, 52003204]; Major International (Regional) Joint Research Project [21620102004]; Fundamental Research Funds for the Central Universities [2042020kf0040]; Hubei Province Medical Leading Talent Project [20200405]
CR Anitha A, 2014, PROG POLYM SCI, V39, P1644, DOI 10.1016/j.progpolymsci.2014.02.008
   Arslantunali D, 2014, MED DEVICES-EVID RES, V7, P405, DOI 10.2147/MDER.S59124
   Balint R, 2014, ACTA BIOMATER, V10, P2341, DOI 10.1016/j.actbio.2014.02.015
   Belanger K, 2016, MACROMOL BIOSCI, V16, P472, DOI 10.1002/mabi.201500367
   Bhattacharyya D, 2011, CHEM MATER, V23, P2600, DOI 10.1021/cm2002397
   Cheng H, 2019, BIOMATERIALS, V188, P1, DOI 10.1016/j.biomaterials.2018.10.005
   Cui XY, 2003, BIOMATERIALS, V24, P777, DOI 10.1016/S0142-9612(02)00415-5
   Deligianni DD, 2001, BIOMATERIALS, V22, P87, DOI 10.1016/S0142-9612(00)00174-5
   Dong R, 2020, BIOMATERIALS, V229, P0, DOI 10.1016/j.biomaterials.2019.119584
   Duan B, 2015, ANGEW CHEM INT EDIT, V54, P5152, DOI 10.1002/anie.201412129
   Fang Y, 2017, ACS SUSTAIN CHEM ENG, V5, P2725, DOI 10.1021/acssuschemeng.6b03055
   Farrukh A, 2018, ACS APPL MATER INTER, V10, P41129, DOI 10.1021/acsami.8b15517
   Green R, 2015, ADV MATER, V27, P7620, DOI 10.1002/adma.201501810
   Gu XS, 2014, BIOMATERIALS, V35, P6143, DOI 10.1016/j.biomaterials.2014.04.064
   Gu XS, 2011, PROG NEUROBIOL, V93, P204, DOI 10.1016/j.pneurobio.2010.11.002
   Gu Y, 2014, BIOMATERIALS, V35, P2253, DOI 10.1016/j.biomaterials.2013.11.087
   Han MG, 2006, SMALL, V2, P1164, DOI 10.1002/smll.200600135
   Hersel U, 2003, BIOMATERIALS, V24, P4385, DOI 10.1016/S0142-9612(03)00343-0
   Huang JH, 2010, J BIOMED MATER RES A, V93A, P164, DOI 10.1002/jbm.a.32511
   Huang L, 2018, J MATER CHEM B, V6, P6831, DOI 10.1039/c8tb02010h
   Huang Y, 2015, BIOMACROMOLECULES, V16, P3499, DOI 10.1021/acs.biomac.5b00928
   Huang Y, 2014, J MATER CHEM B, V2, P3427, DOI 10.1039/c4tb00098f
   Hudson TW, 2004, TISSUE ENG, V10, P1346, DOI 10.1089/1076327042500319
   Jeong YS, 2011, BIOMATERIALS, V32, P7217, DOI 10.1016/j.biomaterials.2011.06.020
   Kehoe S, 2012, INJURY, V43, P553, DOI 10.1016/j.injury.2010.12.030
   Khan MA, 2000, LANGMUIR, V16, P4171, DOI 10.1021/la991390+
   Li BB, 2015, BIOMATERIALS, V55, P44, DOI 10.1016/j.biomaterials.2015.03.028
   Li GC, 2019, ACS APPL MATER INTER, V11, P37397, DOI 10.1021/acsami.9b08510
   Li J, 2017, ACS NANO, V11, P11250, DOI 10.1021/acsnano.7b05620
   Liang XC, 2018, BIOMACROMOLECULES, V19, P340, DOI 10.1021/acs.biomac.7b01456
   Maschio LB, 2014, ACTA HISTOCHEM, V116, P148, DOI 10.1016/j.acthis.2013.06.005
   Meek MF, 2008, ANN PLAS SURG, V60, P110, DOI 10.1097/SAP.0b013e31804d441c
   Meek MF, 2009, MICROSURG, V29, P473, DOI 10.1002/micr.20642
   Paradee N, 2014, POLYM INT, V63, P106, DOI 10.1002/pi.4538
   Park H, 2016, TISSUE ENG REGEN MED, V13, P465, DOI 10.1007/s13770-016-9080-7
   Park SH, 2015, ADV MATER, V27, P7583, DOI 10.1002/adma.201501809
   Pawelec KM, 2019, BIOMATERIALS, V216, P0, DOI 10.1016/j.biomaterials.2019.119263
   PIERSCHBACHER MD, 1984, NATURE, V309, P30, DOI 10.1038/309030a0
   Qian Y, 2020, SMALL, V16, P0, DOI 10.1002/smll.202000796
   Qian Y, 2020, CELL PROLIFERAT, V53, P0, DOI 10.1111/cpr.12730
   Qian Y, 2019, NPG ASIA MATER, V11, P0, DOI 10.1038/s41427-019-0136-8
   Qian Y, 2019, ISCIENCE, V12, P216, DOI 10.1016/j.isci.2019.01.013
   Qian Y, 2018, J PINEAL RES, V65, P0, DOI 10.1111/jpi.12516
   Qian Y, 2018, ADV SCI, V5, P0, DOI 10.1002/advs.201700499
   Qian Y, 2018, ADV FUNCT MATER, V28, P0, DOI 10.1002/adfm.201707077
   Qian Y, 2018, NAT COMMUN, V9, P0, DOI 10.1038/s41467-017-02598-7
   Rafiuddin M, 2003, BRAIN RES, V993, P208, DOI 10.1016/j.brainres.2003.08.057
   Rinaudo M, 2006, PROG POLYM SCI, V31, P603, DOI 10.1016/j.progpolymsci.2006.06.001
   RUOSLAHTI E, 1987, SCIENCE, V238, P491, DOI 10.1126/science.2821619
   Schlosshauer B, 2006, NEUROSURGERY, V59, P740, DOI 10.1227/01.NEU.0000235197.36789.42
   Steel EM, 2016, NEURAL ENGINEERING: FROM ADVANCED BIOMATERIALS TO 3D FABRICATION TECHNIQUES, V0, PP145, DOI 10.1007/97833193143345
   Su XJ, 2019, J MATER CHEM B, V7, P5190, DOI 10.1039/c9tb01046g
   Tao J, 2019, ACTA BIOMATER, V90, P49, DOI 10.1016/j.actbio.2019.03.047
   Waitayawinyu T, 2007, J HAND SURG-AM, V32A, P1521, DOI 10.1016/j.jhsa.2007.07.015
   Wang SP, 2017, MAT SCI ENG C-MATER, V71, P308, DOI 10.1016/j.msec.2016.10.029
   Wu SQ, 2017, CARBOHYD POLYM, V174, P830, DOI 10.1016/j.carbpol.2017.06.101
   Xu C, 2020, ADV FUNCT MATER, V30, P0, DOI 10.1002/adfm.202000177
   Xu DF, 2016, ACS APPL MATER INTER, V8, P17090, DOI 10.1021/acsami.6b03555
   Xu HX, 2014, BIOMATERIALS, V35, P225, DOI 10.1016/j.biomaterials.2013.10.002
   Zhu B, 2014, NAT COMMUN, V5, P0, DOI 10.1038/ncomms5523
NR 60
TC 81
Z9 84
U1 11
U2 281
PU AMER CHEMICAL SOC
PI WASHINGTON
PA 1155 16TH ST, NW, WASHINGTON, DC 20036 USA
SN 1944-8244
EI 1944-8252
J9 ACS APPL MATER INTER
JI ACS Appl. Mater. Interfaces
PD APR 14
PY 2021
VL 13
IS 14
BP 16106
EP 16117
DI 10.1021/acsami.1c01904
EA MAR 2021
PG 12
WC Nanoscience & Nanotechnology; Materials Science, Multidisciplinary
SC Science & Technology - Other Topics; Materials Science
GA RO6MD
UT WOS:000641156600013
PM 33787211
DA 2025-07-17
ER

PT J
AU Li, R
   Xu, JH
   Rao, ZL
   Deng, RL
   Xu, YW
   Qiu, S
   Long, HQ
   Zhu, QT
   Liu, XL
   Bai, Y
   Quan, DP
AF Li, Rui
   Xu, Jinghui
   Rao, Zilong
   Deng, Rongli
   Xu, Yiwei
   Qiu, Shuai
   Long, Houqing
   Zhu, Qingtang
   Liu, Xiaolin
   Bai, Ying
   Quan, Daping
TI Facilitate Angiogenesis and Neurogenesis by Growth Factors Integrated Decellularized Matrix Hydrogel
SO TISSUE ENGINEERING PART A
LA English
DT Article
DE decellularized nerve matrix; vascular endothelial growth factor; nerve growth factor; angiogenesis; nerve regeneration
ID peripheral-nerve injury; extracellular-matrix; schwann-cells; up-regulation; regeneration; ngf; activation; proliferation; biomaterials; recovery
AB Impact statement Decellularized matrix hydrogel derived from nerve tissue has demonstrated its effectiveness in promoting nerve reinnervation, remyelination, and functionalization. Meanwhile, angiogenesis is highly desirable for treatment of long-distance peripheral nerve defects. To this end, we incorporated both vascular endothelial growth factor (VEGF) and nerve growth factor (NGF) into porcine decellularized nerve matrix hydrogel (pDNM-gel) to induce neovascularization and neuroregeneration. At the cellular level, the pDNM-gel with both growth factors (GFs) exhibited significant capability in promoting axonal elongation, Schwann cell proliferation and migration, as well as vessel/nerve interaction. In crushed peripheral nerve injury (PNI) rat model, the integrated VEGF was more favorable for angiogenesis, whereas NGF mainly contributed to neurogenesis. However, the combination of both GFs in pDNM-gel highly facilitated motor functional recovery, highlighting the therapeutic promise of decellularized matrix hydrogel for growth factor delivery toward neuroprotection and neuroregeneration after PNI. Neurological functional recovery depends on the synergistic interaction between angiogenesis and neurogenesis after peripheral nerve injury (PNI). Decellularized nerve matrix hydrogels have drawn much attention and been considered as potential therapeutic biomaterials for neurovascularization, due to their intrinsic advantages in construction of a growth-permissive microenvironment, strong affinity to multiple growth factors (GFs), and promotion of neurite outgrowth. In the present study, nerve growth factor (NGF) and vascular endothelial growth factor (VEGF) were incorporated into porcine decellularized nerve matrix hydrogel (pDNM-gel) for PNI treatment. Both GFs bound strongly to pDNM-gel and underwent a controlled release manner, which showed facilitated axonal extension and vascular-like tube formation in vitro. Especially, a companion growth was identified when human umbilical vein endothelial cells and neurons were cocultured on the GFs containing pDNM-gel. In a crushed rat sciatic nerve model, the incorporated NGF and VEGF appeared to contribute for axonal growth and neovascularization correspondingly but separately. Both GFs were equally important in improving nerve functional recovery after in situ administration. These findings indicate that pDNM-gel is not only a bioactive hydrogel-based material that can be used alone, but also serves as suitable carrier of multiple GFs for promoting an effective PNI repair.
C1 [Li, Rui; Rao, Zilong; Deng, Rongli; Xu, Yiwei; Quan, Daping] Sun Yat Sen Univ, Sch Chem, PCFM Lab, GD HPPC Lab, Guangzhou, Peoples R China.
   [Li, Rui; Rao, Zilong; Bai, Ying; Quan, Daping] Sun Yat Sen Univ, Sch Mat Sci & Engn, Guangdong Funct Biomat Engn Technol Res Ctr, Guangzhou 510275, Peoples R China.
   [Xu, Jinghui; Long, Houqing] Sun Yat Sen Univ, Affiliated Hosp 1, Dept Spine Surg, Guangzhou, Peoples R China.
   [Qiu, Shuai; Zhu, Qingtang; Liu, Xiaolin] Sun Yat Sen Univ, Affiliated Hosp 1, Dept Orthoped & Microsurg, Guangdong Peripheral Nerve Tissue Engn & Technol, Guangzhou, Peoples R China.
C3 Sun Yat Sen University; Sun Yat Sen University; Sun Yat Sen University; Sun Yat Sen University
RP Bai, Y (corresponding author), Sun Yat Sen Univ, Sch Mat Sci & Engn, Guangdong Funct Biomat Engn Technol Res Ctr, Guangzhou 510275, Peoples R China.; Quan, DP (corresponding author), Sun Yat Sen Univ, Sch Mat Sci & Engn, Sch Chem, GD HPPC Lab,PCFM Lab, Guangzhou 510275, Peoples R China.
EM baiy28@mail.sysu.edu.cn; cesqdp@mail.sysu.edu.cn
FU National Key R&D Program of China [2016YFC1100103, 2016YFC1101603]; National Natural Science Foundation of China [51673220, 51903255, 81802238]; Science and Technology Program of Guangzhou City [201904010364]; Guangzhou Science and Technology Program Key Project [201704020145]; Guangdong Innovative and Entrepreneurial Research Team Program [2013S086]
CR Ahluwalia A, 2017, CELL SIGNAL, V40, P22, DOI 10.1016/j.cellsig.2017.08.006
   Allodi I, 2012, PROG NEUROBIOL, V98, P16, DOI 10.1016/j.pneurobio.2012.05.005
   Asanome A, 2014, BIOCHEM BIOPH RES CO, V443, P150, DOI 10.1016/j.bbrc.2013.11.070
   Ashikari-Hada S, 2004, J BIOL CHEM, V279, P12346, DOI 10.1074/jbc.M313523200
   Caillaud M, 2019, NEURAL REGEN RES, V14, P24, DOI 10.4103/1673-5374.243699
   Chang YC, 2017, ACS APPL MATER INTER, V9, P37623, DOI 10.1021/acsami.7b12567
   CHAUDHRY V, 1992, NEUROL CLIN, V10, P613, DOI 10.1016/S0733-8619(18)30200-7
   Chen SH, 2019, ACS APPL MATER INTER, V11, P17167, DOI 10.1021/acsami.9b01066
   Chen YW, 2019, POLYMERS-BASEL, V11, P0, DOI 10.3390/polym11101612
   Chiodelli P, 2015, MOLECULES, V20, P6342, DOI 10.3390/molecules20046342
   Choi J, 2018, NEURAL REGEN RES, V13, P1796, DOI 10.4103/1673-5374.237126
   Cox J, 2009, NAT PROTOC, V4, P698, DOI 10.1038/nprot.2009.36
   Cross MJ, 2003, TRENDS BIOCHEM SCI, V28, P488, DOI 10.1016/S0968-0004(03)00193-2
   Daly W, 2012, J R SOC INTERFACE, V9, P202, DOI 10.1098/rsif.2011.0438
   Das S, 2019, ACTA BIOMATER, V95, P188, DOI 10.1016/j.actbio.2019.04.026
   DEMEDINACELI L, 1982, EXP NEUROL, V77, P634, DOI 10.1016/0014-4886(82)90234-5
   Evans GRD, 2000, SEMIN SURG ONCOL, V19, P312, DOI 10.1002/1098-2388(200010/11)19:3<312::AID-SSU13>3.0.CO;2-M
   Ferrara N, 2004, ENDOCR REV, V25, P581, DOI 10.1210/er.2003-0027
   GERDES J, 1983, INT J CANCER, V31, P13, DOI 10.1002/ijc.2910310104
   Grinsell D, 2014, BIOMED RES INT, V2014, P0, DOI 10.1155/2014/698256
   Gu XS, 2011, PROG NEUROBIOL, V93, P204, DOI 10.1016/j.pneurobio.2010.11.002
   HARPER GP, 1982, J BIOL CHEM, V257, P8541
   Hobson MI, 1997, BRIT J PLAST SURG, V50, P125, DOI 10.1016/S0007-1226(97)91325-4
   Jessen KR, 2016, J PHYSIOL-LONDON, V594, P3521, DOI 10.1113/JP270874
   Jessen KR, 2015, CSH PERSPECT BIOL, V7, P0, DOI 10.1101/cshperspect.a020487
   Jose G, 2020, CURR MED CHEM, V27, P2734, DOI 10.2174/0929867326666190903113004
   Kasala ER, 2015, TOXICOL LETT, V233, P214, DOI 10.1016/j.toxlet.2015.01.008
   Keane TJ, 2015, METHODS, V84, P25, DOI 10.1016/j.ymeth.2015.03.005
   Kemp SWP, 2011, EXP NEUROL, V229, P460, DOI 10.1016/j.expneurol.2011.03.017
   Lange C, 2016, NAT REV NEUROL, V12, P439, DOI 10.1038/nrneurol.2016.88
   Li R, 2020, THERANOSTICS, V10, P1649, DOI 10.7150/thno.40919
   Li R, 2018, BIOMATERIALS, V168, P24, DOI 10.1016/j.biomaterials.2018.03.044
   Li R, 2017, NEUROCHEM RES, V42, P3005, DOI 10.1007/s11064-017-2333-6
   Li R, 2017, EXP NEUROL, V288, P1, DOI 10.1016/j.expneurol.2016.10.015
   Li XJ, 2008, METHOD ENZYMOL, V443, P261, DOI 10.1016/S0076-6879(08)02013-2
   Lin T, 2018, ACTA BIOMATER, V73, P326, DOI 10.1016/j.actbio.2018.04.001
   LINDSAY RM, 1988, J NEUROSCI, V8, P2394
   Liu L, 2015, BMC CANCER, V15, P0, DOI 10.1186/s12885-015-1140-1
   Maurel P, 2018, METHODS MOL BIOL, V1739, P17, DOI 10.1007/978-1-4939-7649-2_2
   Muratori L, 2018, ANAT REC, V301, P1646, DOI 10.1002/ar.23842
   Navarro X, 2007, PROG NEUROBIOL, V82, P163, DOI 10.1016/j.pneurobio.2007.06.005
   Nishida Y, 2018, BIOMED RES-TOKYO, V39, P287, DOI 10.2220/biomedres.39.287
   Pan Z, 2013, FASEB J, V27, P2756, DOI 10.1096/fj.12-225185
   Park HW, 2016, TISSUE ENG REGEN MED, V13, P601, DOI 10.1007/s13770-016-0051-9
   Park HJ, 2007, BBA-MOL CELL RES, V1773, P1462, DOI 10.1016/j.bbamcr.2007.05.006
   Pool M, 2008, J NEUROSCI METH, V168, P134, DOI 10.1016/j.jneumeth.2007.08.029
   Pradhan S, 2019, BIOMATERIALS, V215, P0, DOI 10.1016/j.biomaterials.2019.04.022
   Rao F, 2020, THERANOSTICS, V10, P1590, DOI 10.7150/thno.36272
   Richter RP, 2018, CURR OPIN STRUC BIOL, V50, P65, DOI 10.1016/j.sbi.2017.12.002
   Sackett SD, 2018, SCI REP-UK, V8, P0, DOI 10.1038/s41598-018-28857-1
   Salic A, 2008, P NATL ACAD SCI USA, V105, P2415, DOI 10.1073/pnas.0712168105
   Schnellmann R, 2020, METHODS MOL BIOL, V2043, P275, DOI 10.1007/978-1-4939-9698-8_23
   Shi JJ, 2019, BIOMATER SCI-UK, V7, P5438, DOI 10.1039/c9bm01336a
   Sondell M, 1999, BRAIN RES, V846, P219, DOI 10.1016/S0006-8993(99)02056-9
   Sondell M, 1999, J NEUROSCI, V19, P5731, DOI 10.1523/JNEUROSCI.19-14-05731.1999
   Spang MT, 2018, ACTA BIOMATER, V68, P1, DOI 10.1016/j.actbio.2017.12.019
   Tao HY, 2013, EUR J PHARMACOL, V702, P85, DOI 10.1016/j.ejphar.2013.01.046
   Trudgian DC, 2012, J PROTEOME RES, V11, P6282, DOI 10.1021/pr300694b
   Uhl FE, 2020, ACTA BIOMATER, V102, P231, DOI 10.1016/j.actbio.2019.11.029
   Wang CY, 2018, J BIOMED MATER RES A, V106, P2070, DOI 10.1002/jbm.a.36390
   Wolf MT, 2012, BIOMATERIALS, V33, P7028, DOI 10.1016/j.biomaterials.2012.06.051
   Xu DF, 2016, ACS APPL MATER INTER, V8, P17090, DOI 10.1021/acsami.6b03555
   Yannas IV, 2004, BIOMATERIALS, V25, P1593, DOI 10.1016/S0142-9612(03)00505-2
   Zou JL, 2018, ADV FUNCT MATER, V28, P0, DOI 10.1002/adfm.201705739
NR 64
TC 34
Z9 34
U1 6
U2 101
PU MARY ANN LIEBERT, INC
PI NEW ROCHELLE
PA 140 HUGUENOT STREET, 3RD FL, NEW ROCHELLE, NY 10801 USA
SN 1937-3341
EI 1937-335X
J9 TISSUE ENG PT A
JI Tissue Eng. Part A
PD JUN 1
PY 2021
VL 27
IS 11-12
BP 771
EP 787
DI 10.1089/ten.tea.2020.0227
EA NOV 2020
PG 17
WC Cell & Tissue Engineering; Cell Biology; Engineering, Biomedical; Materials Science, Biomaterials
SC Cell Biology; Engineering; Materials Science
GA SU3TG
UT WOS:000592317700001
PM 33107410
DA 2025-07-17
ER

PT J
AU Coy, R
   Berg, M
   Phillips, JB
   Shipley, RJ
AF Coy, Rachel
   Berg, Maxime
   Phillips, James B.
   Shipley, Rebecca J.
TI Modelling-informed cell-seeded nerve repair construct designs for treating peripheral nerve injuries
SO PLOS COMPUTATIONAL BIOLOGY
LA English
DT Article
ID semipermeable guidance channels; endothelial growth-factor; engineered neural tissue; mathematical-model; oxygen diffusion; schwann-cells; regeneration; vegf; angiogenesis; scaffold
AB Millions of people worldwide are affected by peripheral nerve injuries (PNI), involving billions of dollars in healthcare costs. Common outcomes for patients include paralysis and loss of sensation, often leading to lifelong pain and disability. Engineered Neural Tissue (EngNT) is being developed as an alternative to the current treatments for large-gap PNIs that show underwhelming functional recovery in many cases. EngNT repair constructs are composed of a stabilised hydrogel cylinder, surrounded by a sheath of material, to mimic the properties of nerve tissue. The technology also enables the spatial seeding of therapeutic cells in the hydrogel to promote nerve regeneration. The identification of mechanisms leading to maximal nerve regeneration and to functional recovery is a central challenge in the design of EngNT repair constructs. Using in vivo experiments in isolation is costly and time-consuming, offering a limited insight on the mechanisms underlying the performance of a given repair construct. To bridge this gap, we derive a cell-solute model and apply it to the case of EngNT repair constructs seeded with therapeutic cells which produce vascular endothelial growth factor (VEGF) under low oxygen conditions to promote vascularisation in the construct. The model comprises a set of coupled non-linear diffusion-reaction equations describing the evolving cell population along with its interactions with oxygen and VEGF fields during the first 24h after transplant into the nerve injury site. This model allows us to evaluate a wide range of repair construct designs (e.g. cell-seeding strategy, sheath material, culture conditions), the idea being that designs performing well over a short timescale could be shortlisted for in vivo trials. In particular, our results suggest that seeding cells beyond a certain density threshold is detrimental regardless of the situation considered, opening new avenues for future nerve tissue engineering. Author summary Mathematical models are increasingly gaining traction in biomedical sciences in general and in peripheral nerve repair in particular. These models can both help to unveil mechanisms underlying nerve regeneration post-injury and inform the design of new repair strategies, while continuously being improved through experiments and clinical data. In particular, cell-solute models provide flexible, computationally-efficient frameworks that enable access to spatio-temporal information difficult to reach in vivo in nerve repair scenarios. In this work, we derive such a model and apply it to the case of Engineered Neural Tissue repair constructs after their transplant into the nerve injury site. One key feature of such repair constructs is the spatial seeding of therapeutic cells capable of producing signalling molecules that promote nerve regeneration. We simulate the activity of such cells and evaluate, after 24h, cell survival and signalling molecule output for a range of nerve repair construct designs. The underlying hypothesis is that designs performing well at such short timescales could be shortlisted for in vivo trials, the latter being costly and time-consuming. Our results suggest that seeding cells beyond a certain density threshold is detrimental regardless of the situation considered, opening new avenues for future nerve repair construct design.
C1 [Coy, Rachel; Berg, Maxime; Shipley, Rebecca J.] UCL, Dept Mech Engn, London, England.
   [Coy, Rachel; Berg, Maxime; Phillips, James B.; Shipley, Rebecca J.] UCL, Ctr Nerve Engn, London, England.
   [Phillips, James B.] UCL, Sch Pharm, Dept Pharmacol, London, England.
C3 University of London; University College London; University of London; University College London; University of London; University College London; University of London School of Pharmacy
RP Berg, M (corresponding author), UCL, Dept Mech Engn, London, England.; Berg, M (corresponding author), UCL, Ctr Nerve Engn, London, England.
EM maxime.berg@ucl.ac.uk
FU EPSRC [EP/R004463/1]; British Heart Foundation (BHF) [SP/08/004]; UCL CoMPLEX doctoral training programme; EPSRC [EP/R004463/1] Funding Source: UKRI
CR AEBISCHER P, 1989, J NEUROSCI, V9, P3590
   An G, 2009, WIRES SYST BIOL MED, V1, P159, DOI 10.1002/wsbm.45
   Unknown -, 2007, INTRODUCTION, V0, P0, DOI DOI 10.1007/B98868.PDF%2520HTTP://WWW.ULB.TU-DARMSTADT.DE/TOCS/127987207.PDF
   Ardakani AG, 2014, J R SOC INTERFACE, V11, P0, DOI 10.1098/rsif.2014.0501
   Aubert M, 2011, B MATH BIOL, V73, P2430, DOI 10.1007/s11538-011-9631-y
   BEECKMAN JW, 1990, CHEM ENG SCI, V45, P2603, DOI 10.1016/0009-2509(90)80148-8
   Billy F, 2009, J THEOR BIOL, V260, P545, DOI 10.1016/j.jtbi.2009.06.026
   BUNGE RP, 1994, J NEUROL, V242, PS19, DOI 10.1007/BF00939235
   Carmeliet P, 2011, NATURE, V473, P298, DOI 10.1038/nature10144
   Carreau A, 2011, J CELL MOL MED, V15, P1239, DOI 10.1111/j.1582-4934.2011.01258.x
   Carvalho CR, 2020, ADV EXP MED BIOL, V1249, P173, DOI 10.1007/978-981-15-3258-0_12
   Carvalho CR, 2019, FRONT BIOENG BIOTECH, V7, P0, DOI 10.3389/fbioe.2019.00337
   Chamberlain LJ, 1998, BIOMATERIALS, V19, P1393, DOI 10.1016/S0142-9612(98)00018-0
   Cheema U, 2012, J TISSUE ENG REGEN M, V6, P77, DOI 10.1002/term.402
   Chen SL, 2015, NEURAL REGEN RES, V10, P1777, DOI 10.4103/1673-5374.170301
   Chung CA, 2007, BIOTECHNOL BIOENG, V97, P1603, DOI 10.1002/bit.21378
   Chung CA, 2006, BIOTECHNOL BIOENG, V94, P1138, DOI 10.1002/bit.20944
   Colazzo F, 2011, BIOMATERIALS, V32, P119, DOI 10.1016/j.biomaterials.2010.09.003
   Coy R, 2020, J R SOC INTERFACE, V17, P20190801, DOI 10.1098/rsif.2019.0801
   Coy RH, 2018, J TISSUE ENG REGEN M, V12, PE53, DOI 10.1002/term.2346
   Croll TI, 2005, CHEM ENG SCI, V60, P4924, DOI 10.1016/j.ces.2005.03.051
   Dvorak HF, 2002, J CLIN ONCOL, V20, P4368, DOI 10.1200/JCO.2002.10.088
   Ezra M, 2016, TISSUE ENG PT A, V22, P818, DOI 10.1089/ten.TEA.2015.0354
   Fassnacht D, 1999, J BIOTECHNOL, V72, P169, DOI 10.1016/S0168-1656(99)00129-7
   Georgiou M, 2015, BIOMATERIALS, V37, P242, DOI 10.1016/j.biomaterials.2014.10.009
   Georgiou M, 2013, BIOMATERIALS, V34, P7335, DOI 10.1016/j.biomaterials.2013.06.025
   Gerhardt H, 2003, J CELL BIOL, V161, P1163, DOI 10.1083/jcb.200302047
   Grinsell D, 2014, BIOMED RES INT, V2014, P0, DOI 10.1155/2014/698256
   Grützkau A, 1998, MOL BIOL CELL, V9, P875, DOI 10.1091/mbc.9.4.875
   GUENARD V, 1992, J NEUROSCI, V12, P3310
   Han P, 1996, J PHYS CHEM-US, V100, P5597, DOI 10.1021/jp952903y
   Hay PD, 2000, ARTIF ORGANS, V24, P278, DOI 10.1046/j.1525-1594.2000.06499.x
   Hobson MI, 2000, J ANAT, V197, P591, DOI 10.1046/j.1469-7580.2000.19740591.x
   Huang LL, 2018, ACTA BIOMATER, V68, P223, DOI 10.1016/j.actbio.2017.12.010
   Jain HV, 2013, FRONT ONCOL, V3, P0, DOI 10.3389/fonc.2013.00102
   JENO CB, 1985, BRAIN RES, V361, P233, DOI 10.1016/0006-8993(85)91294-6
   JENQ CB, 1987, BRAIN RES, V408, P239, DOI 10.1016/0006-8993(87)90379-9
   KALLIO PK, 1993, J HAND SURG-BRIT EUR, V18B, P97, DOI 10.1016/0266-7681(93)90205-T
   KIM DH, 1993, J RECONSTR MICROSURG, V9, P415, DOI 10.1055/s-2007-1006750
   KLEMENS PG, 1990, INT J THERMOPHYS, V11, P971, DOI 10.1007/BF00503587
   Kokai LE, 2009, ACTA BIOMATER, V5, P2540, DOI 10.1016/j.actbio.2009.03.009
   Kut C, 2007, BRIT J CANCER, V97, P978, DOI 10.1038/sj.bjc.6603923
   Lackington WA, 2017, ACS BIOMATER SCI ENG, V3, P1221, DOI 10.1021/acsbiomaterials.6b00500
   Lee SK, 2000, JAAOS J AM ACAD ORTH, V8, P0, DOI 10.5435/00124635-200007000-00005
   Lemon G, 2007, MATH MED BIOL, V24, P57, DOI 10.1093/imammb/dql020
   Lemon G, 2006, J MATH BIOL, V52, P571, DOI 10.1007/s00285-005-0363-1
   Lewis MC, 2005, BIOTECHNOL BIOENG, V91, P607, DOI 10.1002/bit.20508
   Mac Gabhann F, 2007, J APPL PHYSIOL, V102, P722, DOI 10.1152/japplphysiol.00800.2006
   Maggelakis SA, 1996, MATH COMPUT MODEL, V24, P33, DOI 10.1016/0895-7177(96)00124-0
   Malda J, 2004, BIOTECHNOL BIOENG, V86, P9, DOI 10.1002/bit.20038
   Meek MF, 2009, MICROSURG, V29, P473, DOI 10.1002/micr.20642
   Metzcar J, 2019, JCO CLIN CANCER INFO, V3, P0, DOI 10.1200/CCI.18.00069
   Mosahebi A, 2001, GLIA, V34, P8, DOI 10.1002/glia.1035
   ODea R, 2013, COMPUTATIONAL MODELI, V0, P229
   ODea RD, 2010, MATH MED BIOL, V27, P95, DOI 10.1093/imammb/dqp003
   ORourke C, 2018, SCI REP-UK, V8, P0, DOI 10.1038/s41598-018-20927-8
   Obradovic B, 2000, AICHE J, V46, P1860, DOI 10.1002/aic.690460914
   OCHOA JA, 1986, CHEM ENG SCI, V41, P2999, DOI 10.1016/0009-2509(86)85036-9
   Oh SH, 2008, BIOMATERIALS, V29, P1601, DOI 10.1016/j.biomaterials.2007.11.036
   Pohlmeyer JV, 2013, B MATH BIOL, V75, P393, DOI 10.1007/s11538-013-9810-0
   POPEL AS, 1989, CRIT REV BIOMED ENG, V17, P257
   Quintard M, 2005, HDB POROUS MEDIA, V2nd, P3
   Robertson AM, 1999, J ANAT, V195, P331, DOI 10.1046/j.1469-7580.1999.19530331.x
   Sanen K, 2017, J TISSUE ENG REGEN M, V11, P3362, DOI 10.1002/term.2249
   Shipley RJ, 2012, MATH MED BIOL, V29, P329, DOI 10.1093/imammb/dqr025
   Tao J, 2017, SCI REP-UK, V7, P0, DOI 10.1038/srep46038
   Truesdell C, 2004, NONLINEAR FIELD THEO, V0, P0
   Van Liedekerke P, 2015, COMPUT PART MECH, V2, P401, DOI 10.1007/s40571-015-0082-3
   VASTAMAKI M, 1993, J HAND SURG-BRIT EUR, V18B, P323, DOI 10.1016/0266-7681(93)90053-I
   Vempati P, 2011, BMC SYST BIOL, V5, P0, DOI 10.1186/1752-0509-5-59
   Vleggeert-Lankamp CLAM, 2008, J NEUROSURG, V109, P294, DOI 10.3171/JNS/2008/109/8/0294
   Waters SL, 2021, NPJ REGEN MED, V6, P0, DOI 10.1038/s41536-021-00134-2
   WEISSBERG HL, 1963, J APPL PHYS, V34, P2636, DOI 10.1063/1.1729783
   Whitaker S, 1981, METHOD VOLUME AVERAG, V0, P0
   Wilcox Matthew, 2020, CURR TISSUE MICROENVIRON REP, V1, P49, DOI 10.1007/s43152-020-00002-z
   Wood BD, 1998, CHEM ENG SCI, V53, P397, DOI 10.1016/S0009-2509(97)00319-9
   Wood BD, 2002, BIOTECHNOL BIOENG, V77, P495, DOI 10.1002/bit.10075
   Wood MB, 1991, CLIN ORTHOPAEDICS RE, V267, P0
   Yin KY, 2018, MRS ADV, V3, P1677, DOI 10.1557/adv.2018.194
   Zhu L, 2020, ADV FUNCT MATER, V30, P0, DOI 10.1002/adfm.202002610
NR 80
TC 3
Z9 3
U1 0
U2 8
PU PUBLIC LIBRARY SCIENCE
PI SAN FRANCISCO
PA 1160 BATTERY STREET, STE 100, SAN FRANCISCO, CA 94111 USA
SN 1553-734X
EI 1553-7358
J9 PLOS COMPUT BIOL
JI PLoS Comput. Biol.
PD JUL 15
PY 2021
VL 17
IS 7
BP 
EP 
DI 10.1371/journal.pcbi.1009142
PG 37
WC Biochemical Research Methods; Mathematical & Computational Biology
SC Biochemistry & Molecular Biology; Mathematical & Computational Biology
GA TK6UH
UT WOS:000674290500003
PM 34237052
DA 2025-07-17
ER

PT J
AU Kong, YF
   Shi, W
   Zhang, DZ
   Jiang, XP
   Kuss, M
   Liu, B
   Li, YL
   Duan, B
AF Kong, Yunfan
   Shi, Wen
   Zhang, Dongze
   Jiang, Xiping
   Kuss, Mitchell
   Liu, Bo
   Li, Yulong
   Duan, Bin
TI Injectable, antioxidative, and neurotrophic factor-deliverable hydrogel for peripheral nerve regeneration and neuropathic pain relief
SO APPLIED MATERIALS TODAY
LA English
DT Article
DE Multifunctional hydrogels; ROS scavenge; GDNF delivery; Peripheral nerve regeneration
ID functional recovery; hyaluronic-acid; growth-factor; dorsal-root; gdnf; expression; injury; trpv1; term; myelin
AB Although peripheral nerve system has intrinsic regeneration potential, recovery from peripheral nerve injury (PNI) is often far from optimal, leading to partial or complete loss of sensorimotor function and neuropathic pain. The failure for PNI repair can be due to multiple reasons. Excessively elevated oxidative stress in injured tissue is one of primary causes for poor nerve regeneration and pain by damaging neurons and myelin structure. In addition, deprivation in various neurotrophic factors (NTFs) in chronic nerve denervation will lose support for nerve regrowth. Here, we developed a multifunctional hyaluronic acid-phenylboronic acid-poly (vinyl alcohol) -heparin (HA-PVA-Hep) hydrogel by mixing cysteamine and phenylboronic acid modified hyaluronic acid, commercially available poly (vinyl alcohol) and maleimide functionalized heparin. This hydrogel is biocompatible, stable, injectable, antioxidative, anti-inflammatory, and capable of sustainably releasing NTFs (i.e. glial cell derived neurotrophic factor-GDNF in this study). The therapeutic effect of HA-PVA-Hep hydrogel to repair acute PNI was tested by using a mouse sciatic nerve crush model. We found the hydrogel effectively improved sensorimotor function during the recovery period and significantly prevented muscular atrophy, protected neurons from injury and promoted nerve regeneration as well as remyelination at 28 days post injury. In addition, the hydrogel could also alleviate PNI-induced pain as hydrogel treatment reversed pain-related changes induced by PNI, including increased expression of a proinflammatory modulator, TNF-alpha, at injured nerve, activation of microglia and upregulation of pain-sensor receptor, TRPA1 at ipsilateral spinal dorsal horn. Nevertheless, supplementing the hydrogel with GDNF interrupted the PNI recovery process and probably counteracted the pain alleviation effect of the hydrogel. Thus, therapeutic effect of GDNF through local administration on PNI treatment needs to be further determined. In summary, our work provides a hydrogel delivery system with inherent therapeutic effect for PNI therapy. (C) 2021 Elsevier Ltd. All rights reserved.
C1 [Kong, Yunfan; Shi, Wen; Jiang, Xiping; Kuss, Mitchell; Liu, Bo; Duan, Bin] Univ Nebraska Med Ctr, Mary & Dick Holland Regenerat Med Program, Omaha, NE 68198 USA.
   [Kong, Yunfan; Shi, Wen; Kuss, Mitchell; Liu, Bo; Duan, Bin] Univ Nebraska Med Ctr, Dept Internal Med, Div Cardiol, Omaha, NE 68198 USA.
   [Zhang, Dongze; Li, Yulong] Univ Nebraska Med Ctr, Coll Med, Dept Emergency Med, Omaha, NE 68198 USA.
   [Duan, Bin] Univ Nebraska Med Ctr, Coll Med, Dept Surg, Omaha, NE 68198 USA.
   [Duan, Bin] Univ Nebraska, Dept Mech & Mat Engn, Lincoln, NE 68588 USA.
C3 University of Nebraska System; University of Nebraska Medical Center; University of Nebraska System; University of Nebraska Medical Center; University of Nebraska System; University of Nebraska Medical Center; University of Nebraska System; University of Nebraska Medical Center; University of Nebraska System; University of Nebraska Lincoln
RP Duan, B (corresponding author), Univ Nebraska Med Ctr, Mary & Dick Holland Regenerat Med Program, Omaha, NE 68198 USA.; Duan, B (corresponding author), Univ Nebraska Med Ctr, Dept Internal Med, Div Cardiol, Omaha, NE 68198 USA.; Duan, B (corresponding author), Univ Nebraska Med Ctr, Coll Med, Dept Surg, Omaha, NE 68198 USA.; Duan, B (corresponding author), Univ Nebraska, Dept Mech & Mat Engn, Lincoln, NE 68588 USA.
EM bin.duan@unmc.edu
FU Mary & Dick Holland Regenerative Medicine Program; Nebraska Research Initiative; University of Nebraska Foundation; Nebraska Research Initiative (NRI)
CR Andersson DA, 2008, J NEUROSCI, V28, P2485, DOI 10.1523/JNEUROSCI.5369-07.2008
   Barabas ME, 2012, PLOS ONE, V7, P0, DOI 10.1371/journal.pone.0047988
   Barker RA, 2020, J PARKINSON DIS, V10, P875, DOI 10.3233/JPD-202004
   Benítez-Angeles M, 2020, INT J MOL SCI, V21, P0, DOI 10.3390/ijms21103421
   Bessac BF, 2008, J CLIN INVEST, V118, P1899, DOI 10.1172/JCI34192
   Blaser H, 2016, TRENDS CELL BIOL, V26, P249, DOI 10.1016/j.tcb.2015.12.002
   Bogen O, 2008, EUR J NEUROSCI, V28, P12, DOI 10.1111/j.1460-9568.2008.06308.x
   Brushart TM, 2013, EXP NEUROL, V247, P272, DOI 10.1016/j.expneurol.2013.05.007
   Carlson BM, 2014, EUR J TRANSL MYOL, V24, P5, DOI 10.4081/ejtm.2014.3293
   Caterina MJ, 2000, SCIENCE, V288, P306, DOI 10.1126/science.288.5464.306
   Chen J, 2010, ADV MED SCI-POLAND, V55, P32, DOI 10.2478/v10039-010-0020-9
   Chou AK, 2014, PLOS ONE, V9, P0, DOI 10.1371/journal.pone.0092264
   Ciaramitaro P, 2017, PAIN MED, V18, P2428, DOI 10.1093/pm/pnw360
   Corder G, 2010, J PAIN, V11, P388, DOI 10.1016/j.jpain.2009.09.008
   De Logu F, 2017, NAT COMMUN, V8, P0, DOI 10.1038/s41467-017-01739-2
   del Camino D, 2010, J NEUROSCI, V30, P15165, DOI 10.1523/JNEUROSCI.2580-10.2010
   Deng XD, 2018, BIOMACROMOLECULES, V19, P62, DOI 10.1021/acs.biomac.7b01243
   Deuis JR, 2017, FRONT MOL NEUROSCI, V10, P0, DOI 10.3389/fnmol.2017.00284
   Eggers R, 2013, PLOS ONE, V8, P0, DOI 10.1371/journal.pone.0071076
   Facer P, 2007, BMC NEUROL, V7, P0, DOI 10.1186/1471-2377-7-11
   Faroni A, 2015, ADV DRUG DELIVER REV, V82-83, P160, DOI 10.1016/j.addr.2014.11.010
   Gao WX, 2016, BIOMATERIALS, V105, P1, DOI 10.1016/j.biomaterials.2016.07.025
   Golden JP, 2010, J NEUROSCI, V30, P3983, DOI 10.1523/JNEUROSCI.5930-09.2010
   Griffin JW, 2013, J BONE JOINT SURG AM, V95A, P2144, DOI 10.2106/JBJS.L.00704
   Grinsell D, 2014, BIOMED RES INT, V2014, P0, DOI 10.1155/2014/698256
   Han HY, 2010, BIOTECHNOL LETT, V32, P585, DOI 10.1007/s10529-009-0186-z
   Hirai T, 2014, MOL THER, V22, P409, DOI 10.1038/mt.2013.247
   Höke A, 2002, EXP NEUROL, V173, P77, DOI 10.1006/exnr.2001.7826
   Höke A, 2006, NAT CLIN PRACT NEURO, V2, P448, DOI 10.1038/ncpneuro0262
   Hoyng SA, 2014, EXP NEUROL, V261, P578, DOI 10.1016/j.expneurol.2014.08.002
   Hsu MN, 2017, BIOMATERIALS, V140, P189, DOI 10.1016/j.biomaterials.2017.05.004
   Inserra MM, 1998, MICROSURG, V18, P119, DOI 10.1002/(SICI)1098-2752(1998)18:2<119::AID-MICR10>3.0.CO;2-0
   Jaquet JB, 2001, J TRAUMA, V51, P687, DOI 10.1097/00005373-200110000-00011
   Vela FJ, 2020, NEURAL REGEN RES, V15, P491, DOI 10.4103/1673-5374.266068
   Jeon O, 2011, J CONTROL RELEASE, V154, P258, DOI 10.1016/j.jconrel.2011.06.027
   Ji RR, 2018, ANESTHESIOLOGY, V129, P343, DOI 10.1097/ALN.0000000000002130
   Ji RR, 2013, PAIN, V154, PS10, DOI 10.1016/j.pain.2013.06.022
   Jurik A, 2014, PAIN, V155, P2153, DOI 10.1016/j.pain.2014.08.012
   Kobayashi K, 2005, J COMP NEUROL, V493, P596, DOI 10.1002/cne.20794
   Kramer JLK, 2017, J NEUROSCI RES, V95, P1295, DOI 10.1002/jnr.23881
   KUIVILA HG, 1954, J AM CHEM SOC, V76, P870, DOI 10.1021/ja01632a070
   Lázár BA, 2020, INT J MOL SCI, V21, P0, DOI 10.3390/ijms21072507
   Leclere P, 1998, NEUROSCIENCE, V82, P545
   Li R, 2018, BIOMATERIALS, V168, P24, DOI 10.1016/j.biomaterials.2018.03.044
   Li RX, 2018, MOL MED REP, V17, P4360, DOI 10.3892/mmr.2018.8388
   Lin CC, 2006, ADV DRUG DELIVER REV, V58, P1379, DOI 10.1016/j.addr.2006.09.004
   Luoma AM, 2015, FREE RADICAL BIO MED, V84, P296, DOI 10.1016/j.freeradbiomed.2015.03.012
   Lv WJ, 2018, NEUROSCIENCE, V382, P1, DOI 10.1016/j.neuroscience.2018.04.018
   Malon JT, 2016, J NEUROIMMUNOL, V297, P68, DOI 10.1016/j.jneuroim.2016.05.003
   Marco-Dufort B, 2019, MATER TODAY CHEM, V12, P16, DOI 10.1016/j.mtchem.2018.12.001
   McDougall Sean, 2018, ENEURO, V5, P0, DOI 10.1523/ENEURO.0203-18.2018
   Mekaj AY, 2017, EUR J TRAUMA EMERG S, V43, P497, DOI 10.1007/s00068-016-0683-4
   Merighi A, 2016, EXPERT OPIN THER TAR, V20, P193, DOI 10.1517/14728222.2016.1085972
   Michael GJ, 1999, J NEUROSCI, V19, P1844
   Mittal M, 2014, ANTIOXID REDOX SIGN, V20, P1126, DOI 10.1089/ars.2012.5149
   Moore C, 2018, NEUROSCI BULL, V34, P120, DOI 10.1007/s12264-017-0200-8
   Nagano M, 2003, BRIT J PHARMACOL, V140, P1252, DOI 10.1038/sj.bjp.0705550
   Nalk AK, 2006, EUR J PAIN, V10, P573, DOI 10.1016/j.ejpain.2005.08.006
   Novak CB, 2011, J BONE JOINT SURG AM, V93A, P929, DOI 10.2106/JBJS.J.00110
   Ota H, 2013, PLOS ONE, V8, P0, DOI 10.1371/journal.pone.0065751
   Özgenel GY, 2003, MICROSURG, V23, P575, DOI 10.1002/micr.10209
   Pike DB, 2006, BIOMATERIALS, V27, P5242, DOI 10.1016/j.biomaterials.2006.05.018
   Salio C, 2014, J NEUROSCI, V34, P13819, DOI 10.1523/JNEUROSCI.0808-14.2014
   Santosa KB, 2013, MUSCLE NERVE, V47, P213, DOI 10.1002/mus.23490
   Senoglu M, 2009, J BRACHIAL PLEX PERI, V4, P0, DOI 10.1186/1749-7221-4-22
   Sherman DL, 2005, NAT REV NEUROSCI, V6, P683, DOI 10.1038/nrn1743
   Shi JY, 2011, HUM GENE THER, V22, P721, DOI 10.1089/hum.2010.036
   Shi W, 2021, J MATER CHEM B, V9, P7182, DOI 10.1039/d1tb00156f
   Shi W, 2020, CARBOHYD POLYM, V233, P0, DOI 10.1016/j.carbpol.2019.115803
   Shigetomi E, 2012, NAT NEUROSCI, V15, P70, DOI 10.1038/nn.3000
   Siemionow M, 2009, INT REV NEUROBIOL, V87, P141, DOI 10.1016/S0074-7742(09)87008-6
   de Araujo DSM, 2020, EXPERT OPIN THER TAR, V24, P997, DOI 10.1080/14728222.2020.1815191
   Sulaiman OAR, 2000, GLIA, V32, P234, DOI 10.1002/1098-1136(200012)32:3<234::AID-GLIA40>3.0.CO;2-3
   Tajdaran K, 2019, EXP NEUROL, V319, P0, DOI 10.1016/j.expneurol.2018.08.014
   Takeshima K, 2017, J ANAL METHODS CHEM, V2017, P0, DOI 10.1155/2017/7829438
   Tandrup T, 2000, J COMP NEUROL, V422, P172, DOI 10.1002/(SICI)1096-9861(20000626)422:2<172::AID-CNE2>3.0.CO;2-H
   Tannemaat MR, 2008, EUR J NEUROSCI, V28, P1467, DOI 10.1111/j.1460-9568.2008.06452.x
   Tomanek L, 2015, J EXP BIOL, V218, P1867, DOI 10.1242/jeb.116475
   Trombino S, 2019, PHARMACEUTICS, V11, P0, DOI 10.3390/pharmaceutics11080407
   Wang HJ, 2017, BRAIN RES BULL, V135, P149, DOI 10.1016/j.brainresbull.2017.10.008
   Wang MD, 2013, FRONT MATER SCI, V7, P269, DOI 10.1007/s11706-013-0211-y
   Wood MD, 2013, REGEN MED, V8, P27, DOI 10.2217/RME.12.105
   Xu HX, 2017, J BIOACT COMPAT POL, V32, P146, DOI 10.1177/0883911516662068
   Yu HW, 2015, MOL PAIN, V11, P0, DOI 10.1186/s12990-015-0002-9
   Yu L, 2008, MOL PAIN, V4, P0, DOI 10.1186/1744-8069-4-61
   Zappia KJ, 2017, ENEURO, V4, P0, DOI 10.1523/ENEURO.0069-16.2017
   Zhang D, 2017, ACTA PHYSIOL, V219, P453, DOI 10.1111/apha.12737
   Zhang LX, 2013, NEUROBIOL DIS, V54, P329, DOI 10.1016/j.nbd.2013.01.003
   Zhu Y, 2018, BIOMATERIALS, V177, P98, DOI 10.1016/j.biomaterials.2018.05.044
   Zhuang H, 2016, INT J NANOMED, V11, P1383, DOI 10.2147/IJN.S96324
NR 90
TC 37
Z9 38
U1 15
U2 155
PU ELSEVIER
PI AMSTERDAM
PA RADARWEG 29, 1043 NX AMSTERDAM, NETHERLANDS
SN 2352-9407
EI 
J9 APPL MATER TODAY
JI Appl. Mater. Today
PD SEP 15
PY 2021
VL 24
IS 
BP 
EP 
DI 10.1016/j.apmt.2021.101090
EA JUN 2021
PG 16
WC Materials Science, Multidisciplinary
SC Materials Science
GA UO5BL
UT WOS:000694709400013
DA 2025-07-17
ER

PT J
AU Mohseni, M
   Saadatabadi, AR
AF Mohseni, Mojdeh
   Saadatabadi, Ahmad Ramazani
TI Highly conductive self-electrical stimuli core-shell conduit based on PVDF-chitosan-gelatin filled with in-situ gellan gum as a possible candidate for nerve regeneration: a rheological, electrical, and structural study
SO APPLIED NANOSCIENCE
LA English
DT Article
DE Conduit; Gellan; Aniline; Graphene
ID schwann-cells; tissue; scaffolds; nanoparticles; nanofibers; hydrogel; delivery; growth
AB In the context of peripheral nerve injuries treatment, self-electrical stimuli nerve guidance conduit is a promising technique. To fabricate such structures, PVDF-chitosan-gelatin was considered for the outside walls of conduit and gellan gum containing conductive polyaniline-graphene (PAG) nanocomposite particles in the middle. PVDF-chitosan-gelatin nanofibers were prepared using the dual-electrospinning method and highly conductive binary-doped polyaniline-graphene was synthesized by chemical oxidative polymerization in the presence of aniline and sodium dodecyl sulfate. The morphology and chemical structure of nanofibers and PAG were characterized using SEM and FTIR analyses. The morphological, structural, electrical, and mechanical properties of gellan containing PAG particles were investigated with SEM, FTIR, piezoelectric and rheology tests. Gelation time, swelling, and degradation of gellan PAG were also studied. Morphological investigation of self-electrical stimuli conduit represents successful electrospinning and the polymerization of polyaniline was confirmed using FTIR and XRD methods. The designed conduit shows the adequate output voltage and highly oriented pore structures in gellan gel as an in-situ thermosensitive construction makes convenient properties for peripheral nerve injury treatment. Our obtained results illustrate that the self-electrical nerve guidance conduit with gellan PAG can provide a novel substrate as a neural conduit.
C1 [Mohseni, Mojdeh] Iran Univ Med Sci, Fac Adv Technol Med, Dept Med Nanotechnol, Tehran, Iran.
   [Mohseni, Mojdeh] Iran Univ Med Sci, Radiat Biol Res Ctr, Tehran, Iran.
   [Saadatabadi, Ahmad Ramazani] Sharif Univ Technol, Chem & Petr Engn Dept, Tehran, Iran.
C3 Iran University of Medical Sciences; Iran University of Medical Sciences; Sharif University of Technology
RP Saadatabadi, AR (corresponding author), Sharif Univ Technol, Chem & Petr Engn Dept, Tehran, Iran.
EM ramazani@sharif.edu
CR Abnoos M, 2018, INT J BIOL MACROMOL, V118, P1319, DOI 10.1016/j.ijbiomac.2018.04.147
   Almeida FS, 2019, FOOD RES INT, V121, P394, DOI 10.1016/j.foodres.2019.03.057
   Badatya S, 2021, MATER LETT, V290, P0, DOI 10.1016/j.matlet.2021.129493
   Bayat A, 2021, INT J POLYM MATER PO, V70, P486, DOI 10.1080/00914037.2020.1725764
   Bhattarai DP, 2018, CHEM ENG J, V350, P57, DOI 10.1016/j.cej.2018.05.162
   Chen C, 2020, COMPOS SCI TECHNOL, V192, P0, DOI 10.1016/j.compscitech.2020.108100
   Farooqi BA, 2020, EUR POLYM J, V138, P0, DOI 10.1016/j.eurpolymj.2020.109981
   Gao FJ, 2021, PROG ORG COAT, V151, P0, DOI 10.1016/j.porgcoat.2020.106071
   Guo BL, 2018, BIOMACROMOLECULES, V19, P1764, DOI 10.1021/acs.biomac.8b00276
   Gupta D, 2006, BIOMATERIALS, V27, P2370, DOI 10.1016/j.biomaterials.2005.11.015
   Hsueh YY, 2014, BIOMATERIALS, V35, P2234, DOI 10.1016/j.biomaterials.2013.11.081
   Ilka R, 2018, INT J BIOL MACROMOL, V109, P955, DOI 10.1016/j.ijbiomac.2017.11.090
   Jun I, 2009, BIOMATERIALS, V30, P2038, DOI 10.1016/j.biomaterials.2008.12.063
   Kung CY, 2021, J POWER SOURCES, V490, P0, DOI 10.1016/j.jpowsour.2021.229538
   Lee S, 2020, INT J BIOL MACROMOL, V158, P452, DOI 10.1016/j.ijbiomac.2020.04.135
   Li AQ, 2020, INT J BIOL MACROMOL, V156, P565, DOI 10.1016/j.ijbiomac.2020.04.099
   Li M, 2018, MED HYPOTHESES, V114, P55, DOI 10.1016/j.mehy.2018.02.027
   Lin CC, 2021, MAT SCI ENG C-MATER, V118, P0, DOI 10.1016/j.msec.2020.111404
   Liu SH, 2021, INT J BIOL MACROMOL, V166, P1280, DOI 10.1016/j.ijbiomac.2020.11.010
   Magaz A, 2021, MAT SCI ENG C-MATER, V119, P0, DOI 10.1016/j.msec.2020.111632
   Maharjan B, 2020, MAT SCI ENG C-MATER, V114, P0, DOI 10.1016/j.msec.2020.111056
   Maity P, 2021, INT J BIOL MACROMOL, V172, P408, DOI 10.1016/j.ijbiomac.2021.01.081
   Mohammadi M, 2020, J APPL POLYM SCI, V137, P0, DOI 10.1002/app.49219
   Mohammed M, 2020, J HAZARD MATER, V385, P0, DOI 10.1016/j.jhazmat.2019.121571
   MOHSENI M, 2021, MATER TODAY COMMUN, V26, P1785, DOI 10.1016/J.MTCOMM.2020.101785
   Mohseni M, 2021, INT J BIOL MACROMOL, V167, P881, DOI 10.1016/j.ijbiomac.2020.11.045
   Mohseni M, 2020, J POLYM RES, V27, P0, DOI 10.1007/s10965-020-02230-1
   Mohseni M, 2020, ARTIF CELL NANOMED B, V48, P770, DOI 10.1080/21691401.2020.1748641
   Mohseni M, 2016, IRAN POLYM J, V25, P129, DOI 10.1007/s13726-015-0407-3
   Olad A, 2019, COMPOS PART B-ENG, V162, P692, DOI 10.1016/j.compositesb.2019.01.040
   Pan L, 2021, CURR OPIN BIOTECH, V69, P191, DOI 10.1016/j.copbio.2020.12.023
   Park H, 2021, J HAZARD MATER, V406, P0, DOI 10.1016/j.jhazmat.2020.124752
   Sathain A, 2021, MATER TODAY COMMUN, V26, P0, DOI 10.1016/j.mtcomm.2021.102165
   Shen CC, 2011, INJURY, V42, P803, DOI 10.1016/j.injury.2011.02.005
   Silva D, 2021, EUR J PHARM SCI, V156, P0, DOI 10.1016/j.ejps.2020.105591
   Wang L, 2019, ACTA BIOMATER, V96, P175, DOI 10.1016/j.actbio.2019.06.035
   Wu H, 2018, J MECH BEHAV BIOMED, V77, P671, DOI 10.1016/j.jmbbm.2017.10.031
   Wu YB, 2018, J COLLOID INTERF SCI, V518, P252, DOI 10.1016/j.jcis.2018.02.036
   Wu YB, 2016, BIOMATERIALS, V87, P18, DOI 10.1016/j.biomaterials.2016.02.010
   Xiao J, 2021, FOOD CHEM, V345, P0, DOI 10.1016/j.foodchem.2020.128802
   Yang X, 2019, INT J BIOL MACROMOL, V131, P959, DOI 10.1016/j.ijbiomac.2019.03.137
   Zeng CG, 2011, J CONTROL RELEASE, V152, PE234, DOI 10.1016/j.jconrel.2011.09.032
   Zhang M, 2020, INT J BIOL MACROMOL, V162, P1414, DOI 10.1016/j.ijbiomac.2020.07.311
NR 43
TC 8
Z9 8
U1 5
U2 97
PU SPRINGER HEIDELBERG
PI HEIDELBERG
PA TIERGARTENSTRASSE 17, D-69121 HEIDELBERG, GERMANY
SN 2190-5509
EI 2190-5517
J9 APPL NANOSCI
JI Appl. Nanosci.
PD AUG 15
PY 2021
VL 11
IS 8
BP 2199
EP 2213
DI 10.1007/s13204-021-02012-1
EA AUG 2021
PG 15
WC Nanoscience & Nanotechnology
SC Science & Technology - Other Topics
GA UJ0UX
UT WOS:000685604700001
DA 2025-07-17
ER

PT J
AU Liu, C
   Fan, L
   Tian, ZM
   Wen, HQ
   Zhou, L
   Guan, PF
   Luo, Y
   Chan, CC
   Tan, GX
   Ning, CY
   Rong, LM
   Liu, B
AF Liu, Can
   Fan, Lei
   Tian, Zhenming
   Wen, Huiquan
   Zhou, Lei
   Guan, Pengfei
   Luo, Yian
   Chan, Chuncheung
   Tan, Guoxin
   Ning, Chengyun
   Rong, Limin
   Liu, Bin
TI Self-curling electroconductive nerve dressing for enhancing peripheral nerve regeneration in diabetic rats
SO BIOACTIVE MATERIALS
LA English
DT Article
DE Diabetic peripheral nerve injury; Electroconductive hydrogel; Axonal regeneration; Nerve remyelination
ID hydrogel; polymers; pathway; repair; soft
AB Conductive scaffolds have been shown to exert a therapeutic effect on patients suffering from peripheral nerve injuries (PNIs). However, conventional conductive conduits are made of rigid structures and have limited applications for impaired diabetic patients due to their mechanical mismatch with neural tissues and poor plasticity. We propose the development of biocompatible electroconductive hydrogels (ECHs) that are identical to a surgical dressing in this study. Based on excellent adhesive and self-healing properties, the thin film-like dressing can be easily attached to the injured nerve fibers, automatically warps a tubular structure without requiring any invasive techniques. The ECH offers an intimate and stable electrical bridge coupling with the electrogenic nerve tissues. The in vitro experiments indicated that the ECH promoted the migration and adhesion of the Schwann cells. Furthermore, the ECH facilitated axonal regeneration and remyelination in vitro and in vivo through the MEK/ERK pathway, thus preventing muscle denervation atrophy while retaining functional recovery. The results of this study are likely to facilitate the development of non-invasive treatment techniques for PNIs in diabetic patients utilizing electroconductive hydrogels.
C1 [Liu, Can; Tian, Zhenming; Guan, Pengfei; Chan, Chuncheung; Rong, Limin; Liu, Bin] Sun Yat Sen Univ, Affiliated Hosp 3, Dept Spine Surg, Guangzhou 510630, Guangdong, Peoples R China.
   [Fan, Lei; Zhou, Lei; Ning, Chengyun] South China Univ Technol, Coll Mat Sci & Technol, Guangzhou 510641, Guangdong, Peoples R China.
   [Liu, Can] Zhejiang Univ, Affiliated Hosp 1, Dept Orthoped Surg, Hangzhou 310003, Zhejiang, Peoples R China.
   [Liu, Can; Tian, Zhenming; Guan, Pengfei; Chan, Chuncheung; Rong, Limin; Liu, Bin] Guangdong Prov Ctr Qual Control Minimally Invas S, Guangzhou 510630, Guangdong, Peoples R China.
   [Liu, Can; Tian, Zhenming; Guan, Pengfei; Chan, Chuncheung; Rong, Limin; Liu, Bin] Guangdong Prov Ctr Engn & Technol Res Minimally I, Guangzhou 510630, Guangdong, Peoples R China.
   [Fan, Lei] Southern Med Univ, Nanfang Hosp, Dept Orthoped Surg, Guangzhou 510515, Guangdong, Peoples R China.
   [Wen, Huiquan] Sun Yat Sen Univ, Affiliated Hosp 3, Dept Radiol, Guangzhou 510630, Guangdong, Peoples R China.
   [Luo, Yian; Tan, Guoxin] Guangdong Univ Technol, Sch Chem Engn & Light Ind, Guangzhou 510006, Guangdong, Peoples R China.
C3 Sun Yat Sen University; South China University of Technology; Zhejiang University; Southern Medical University - China; Sun Yat Sen University; Guangdong University of Technology
RP Rong, LM; Liu, B (corresponding author), Sun Yat Sen Univ, Affiliated Hosp 3, Dept Spine Surg, Guangzhou 510630, Guangdong, Peoples R China.; Ning, CY (corresponding author), South China Univ Technol, Coll Mat Sci & Technol, Guangzhou 510641, Guangdong, Peoples R China.
EM imcyning@scut.edu.cn; ronglm@mail.sysu.edu.cn; liubin6@mail.sysu.edu.cn
FU National Key Research and Development Program of China [2017YFA0105400]; National Natural Science Foundation of China [82072455, 81772349, 31470949]; Guangdong Basic and Applied Basic Research Foundation [2019A1515012181, 2017A030313594]; Guangzhou Science and Technology Planning Project of China [201707010115]
CR Lopez-Verrilli MA, 2013, GLIA, V61, P1795, DOI 10.1002/glia.22558
   Balint R, 2014, ACTA BIOMATER, V10, P2341, DOI 10.1016/j.actbio.2014.02.015
   Blankenship AG, 2010, NAT REV NEUROSCI, V11, P18, DOI 10.1038/nrn2759
   Bozkurt A, 2008, J NEUROSCI METH, V173, P91, DOI 10.1016/j.jneumeth.2008.05.020
   Bucan V, 2019, MOL NEUROBIOL, V56, P1812, DOI 10.1007/s12035-018-1172-z
   Callaghan BC, 2012, LANCET NEUROL, V11, P521, DOI 10.1016/S1474-4422(12)70065-0
   Choi YS, 2020, NAT COMMUN, V11, P0, DOI 10.1038/s41467-020-19660-6
   Christensen MB, 2015, ANAT REC, V298, P1492, DOI 10.1002/ar.23161
   Conforti L, 2014, NAT REV NEUROSCI, V15, P394, DOI 10.1038/nrn3680
   Coppey LJ, 2001, DIABETES, V50, P1927, DOI 10.2337/diabetes.50.8.1927
   Du JR, 2017, ACTA BIOMATER, V55, P296, DOI 10.1016/j.actbio.2017.04.010
   Feldman EL, 2017, NEURON, V93, P1296, DOI 10.1016/j.neuron.2017.02.005
   Glenn TD, 2013, CURR OPIN NEUROBIOL, V23, P1041, DOI 10.1016/j.conb.2013.06.010
   Gonçalves NP, 2017, NAT REV NEUROL, V13, P135, DOI 10.1038/nrneurol.2016.201
   Green RA, 2008, BIOMATERIALS, V29, P3393, DOI 10.1016/j.biomaterials.2008.04.047
   Griffin DR, 2015, NAT MATER, V14, P737, DOI 10.1038/NMAT4294
   He LM, 2020, ACS APPL MATER INTER, V12, P53150, DOI 10.1021/acsami.0c16885
   Isaacs J, 2014, J BONE JOINT SURG AM, V96A, P1461, DOI 10.2106/JBJS.M.01420
   Lacour SP, 2016, NAT REV MATER, V1, P0, DOI 10.1038/natrevmats.2016.63
   Lemke A, 2018, ACTA BIOMATER, V66, P335, DOI 10.1016/j.actbio.2017.11.042
   Li R, 2018, BIOMATERIALS, V168, P24, DOI 10.1016/j.biomaterials.2018.03.044
   Lin T, 2018, ACTA BIOMATER, V73, P326, DOI 10.1016/j.actbio.2018.04.001
   Liu C, 2019, BIOMATER SCI-UK, V7, P1995, DOI 10.1039/c8bm01363b
   Liu YX, 2019, NAT BIOMED ENG, V3, P58, DOI 10.1038/s41551-018-0335-6
   Lopez-Silva TL, 2021, BIOMATERIALS, V265, P0, DOI 10.1016/j.biomaterials.2020.120401
   Moskow J, 2019, BIOACT MATER, V4, P107, DOI 10.1016/j.bioactmat.2018.09.001
   Napoli I, 2012, NEURON, V73, P729, DOI 10.1016/j.neuron.2011.11.031
   Ning CY, 2016, MATER TODAY, V19, P2, DOI 10.1016/j.mattod.2015.11.005
   Qian Y, 2020, SMALL, V16, P0, DOI 10.1002/smll.202000796
   Qian Y, 2018, NAT COMMUN, V9, P0, DOI 10.1038/s41467-017-02598-7
   Spitzer NC, 2006, NATURE, V444, P707, DOI 10.1038/nature05300
   Tao J, 2017, SCI REP-UK, V7, P0, DOI 10.1038/srep46038
   Taylor DL, 2016, ADV MATER, V28, P9060, DOI 10.1002/adma.201601613
   Urie R, 2018, ANNU REV BIOMED ENG, V20, P353, DOI 10.1146/annurev-bioeng-071516-044457
   Vining KH, 2017, NAT REV MOL CELL BIO, V18, P728, DOI 10.1038/nrm.2017.108
   Wang J, 2020, ACS NANO, V14, P12579, DOI 10.1021/acsnano.0c03570
   Whiting DR, 2011, DIABETES RES CLIN PR, V94, P311, DOI 10.1016/j.diabres.2011.10.029
   Xu DF, 2016, ACS APPL MATER INTER, V8, P17090, DOI 10.1021/acsami.6b03555
   Zenker J, 2013, TRENDS NEUROSCI, V36, P439, DOI 10.1016/j.tins.2013.04.008
   Zhang JM, 2020, ADV SCI, V7, P0, DOI 10.1002/advs.202002601
   Zhao X, 2017, BIOMATERIALS, V122, P34, DOI 10.1016/j.biomaterials.2017.01.011
   Zhou L, 2018, ACS NANO, V12, P10957, DOI 10.1021/acsnano.8b04609
   Zhou L, 2015, PART PART SYST CHAR, V32, P1068, DOI 10.1002/ppsc.201500157
NR 43
TC 55
Z9 58
U1 10
U2 224
PU KEAI PUBLISHING LTD
PI BEIJING
PA 16 DONGHUANGCHENGGEN NORTH ST, Building 5, Room 411, BEIJING, DONGCHENG DISTRICT 100009, PEOPLES R CHINA
SN 
EI 2452-199X
J9 BIOACT MATER
JI Bioact. Mater.
PD NOV 15
PY 2021
VL 6
IS 11
BP 3892
EP 3903
DI 10.1016/j.bioactmat.2021.03.034
PG 12
WC Engineering, Biomedical; Materials Science, Biomaterials
SC Engineering; Materials Science
GA UA4BW
UT WOS:000685107200017
PM 33937592
DA 2025-07-17
ER

PT J
AU Zhang, QZ
   Nguyen, P
   Burrell, JC
   Zeng, JC
   Shi, SH
   Shanti, RM
   Kulischak, G
   Cullen, DK
   Le, AD
AF Zhang, Qunzhou
   Phuong Nguyen
   Burrell, Justin C.
   Zeng, Jincheng
   Shi, Shihong
   Shanti, Rabie M.
   Kulischak, Grace
   Cullen, D. Kacy
   Le, Anh D.
TI Harnessing 3D collagen hydrogel-directed conversion of human GMSCs into SCP-like cells to generate functionalized nerve conduits
SO NPJ REGENERATIVE MEDICINE
LA English
DT Article
ID crest stem-cells; human oral-mucosa; neural-crest; differentiation; fibroblasts; tissue; induction; mesoderm
AB Achieving a satisfactory functional recovery after severe peripheral nerve injuries (PNI) remains one of the major clinical challenges despite advances in microsurgical techniques. Nerve autografting is currently the gold standard for the treatment of PNI, but there exist several major limitations. Accumulating evidence has shown that various types of nerve guidance conduits (NGCs) combined with post-natal stem cells as the supportive cells may represent a promising alternative to nerve autografts. In this study, gingiva-derived mesenchymal stem cells (GMSCs) under 3D-culture in soft collagen hydrogel showed significantly increased expression of a panel of genes related to development/differentiation of neural crest stem-like cells (NCSC) and/or Schwann cell precursor-like (SCP) cells and associated with NOTCH3 signaling pathway activation as compared to their 2D-cultured counterparts. The upregulation of NCSC-related genes induced by 3D-collagen hydrogel was abrogated by the presence of a specific NOTCH inhibitor. Further study showed that GMSCs encapsulated in 3D-collagen hydrogel were capable of transmigrating into multilayered extracellular matrix (ECM) wall of natural NGCs and integrating well with the aligned matrix structure, thus leading to biofabrication of functionalized NGCs. In vivo, implantation of functionalized NGCs laden with GMSC-derived NCSC/SCP-like cells (designated as GiSCs), significantly improved the functional recovery and axonal regeneration in the segmental facial nerve defect model in rats. Together, our study has identified an approach for rapid biofabrication of functionalized NGCs through harnessing 3D collagen hydrogel-directed conversion of GMSCs into GiSCs.
C1 [Zhang, Qunzhou; Zeng, Jincheng; Shi, Shihong; Shanti, Rabie M.; Kulischak, Grace; Le, Anh D.] Univ Penn, Sch Dent Med, Dept Oral & Maxillofacial Surg & Pharmacol, 240 South 40th St, Philadelphia, PA 19104 USA.
   [Phuong Nguyen] Univ Texas Hlth Sci Ctr Houston, Div Pediat Plast Surg, 6431 Fannin St, Houston, TX 77030 USA.
   [Burrell, Justin C.; Cullen, D. Kacy] Univ Penn, Dept Neurosurg, Perelman Sch Med, 3320 Smith Walk, Philadelphia, PA 19104 USA.
   [Burrell, Justin C.; Cullen, D. Kacy] Corporal Michael J Crescenz VA Med Ctr, Ctr Neurotrauma Neurodegenerat & Restorat, 3900 Woodland Ave, Philadelphia, PA USA.
   [Zeng, Jincheng] Guangdong Med Univ, Guangdong Prov Key Lab Med Mol Diagnost, Guangdong Key Lab Med Bioact Mol Dev & Translat R, Dongguan, Peoples R China.
   [Shanti, Rabie M.; Le, Anh D.] Univ Penn, Perelman Ctr Adv Med, Dept Oral & Maxillofacial Surg, Penn Med Hosp, 3400 Civ Ctr Blvd, Philadelphia, PA 19104 USA.
C3 University of Pennsylvania; University of Texas System; University of Texas Health Science Center Houston; Baylor College of Medicine; Baylor College Medical Hospital; University of Pennsylvania; Guangdong Medical University; University of Pennsylvania
RP Zhang, QZ; Le, AD (corresponding author), Univ Penn, Sch Dent Med, Dept Oral & Maxillofacial Surg & Pharmacol, 240 South 40th St, Philadelphia, PA 19104 USA.; Le, AD (corresponding author), Univ Penn, Perelman Ctr Adv Med, Dept Oral & Maxillofacial Surg, Penn Med Hosp, 3400 Civ Ctr Blvd, Philadelphia, PA 19104 USA.
EM zqunzhou@upenn.edu; Anh.Le@pennmedicine.upenn.edu
FU National Institute of Dental and Craniofacial Research (NIH/NIDCR) [R21DE029926-01]; Center for Human Appearance (CHA) at UPenn; OsteoScience Foundation-Peter Geistlich Research Awards; Oral & Maxillofacial Surgery Foundation (OMSF)-Research Support Grant; U.S. Department of Defense [CDMRP/JPC8 CRMRP W81XWH-16-1-0796]; Schoenleber fund; National Institute of Dental and Craniofacial Research [R21DE029926] Funding Source: NIH RePORTER
CR Abe S, 2016, STEM CELL TRANSL MED, V5, P117, DOI 10.5966/sctm.2015-0111
   Aquino JB, 2018, GLIA, V66, P465, DOI 10.1002/glia.23262
   Aydin B, 2019, ANNU REV CELL DEV BI, V35, P433, DOI 10.1146/annurev-cellbio-100818-125127
   Bajpai VK, 2017, STEM CELLS, V35, P1402, DOI 10.1002/stem.2583
   Boddupally K, 2016, STEM CELLS, V34, P720, DOI 10.1002/stem.2314
   Cai S, 2017, STEM CELL REP, V9, P1097, DOI 10.1016/j.stemcr.2017.08.004
   Choi B, 2016, MACROMOL BIOSCI, V16, P199, DOI 10.1002/mabi.201500273
   Christman KL, 2019, SCIENCE, V363, P340, DOI 10.1126/science.aar2955
   Coste C, 2017, PLOS ONE, V12, P0, DOI 10.1371/journal.pone.0177962
   dAngelo M, 2019, CELLS-BASEL, V8, P0, DOI 10.3390/cells8091036
   De la Rosa MB, 2018, ADV EXP MED BIOL, V1119, P41, DOI 10.1007/5584_2018_254
   Drzewiecki KE, 2014, LANGMUIR, V30, P11204, DOI 10.1021/la502418s
   Engler AJ, 2007, JOURNAL OF MUSCULOSKELETAL & NEURONAL INTERACTIONS, V7, P335
   Eswaramoorthy SD, 2019, J TISSUE ENG REGEN M, V13, P908, DOI 10.1002/term.2839
   Fournier BP, 2016, EUR CELLS MATER, V31, P40, DOI 10.22203/eCM.v031a04
   Ganz J, 2014, STEM CELL TRANSL MED, V3, P375, DOI 10.5966/sctm.2013-0074
   Gaudet ID, 2012, BIOINTERPHASES, V7, P0, DOI 10.1007/s13758-012-0025-y
   Georgiou M, 2015, BIOMATERIALS, V37, P242, DOI 10.1016/j.biomaterials.2014.10.009
   Guo ZY, 2015, NEURAL REGEN RES, V10, P651, DOI 10.4103/1673-5374.155442
   Houschyar K S, 2016, PLAST SURG INT, V2016, P4175293, DOI 10.1155/2016/4175293
   Isaac J, 2018, BIOMATERIALS, V172, P41, DOI 10.1016/j.biomaterials.2018.04.036
   Isaacson A, 2018, EXP EYE RES, V173, P188, DOI 10.1016/j.exer.2018.05.010
   James AW, 2017, JCI INSIGHT, V2, P0, DOI 10.1172/jci.insight.92573
   Jessen KR, 2016, J PHYSIOL-LONDON, V594, P3521, DOI 10.1113/JP270874
   Jessen KR, 2019, GLIA, V67, P421, DOI 10.1002/glia.23532
   Kaltschmidt B, 2012, STEM CELL REV REP, V8, P658, DOI 10.1007/s12015-011-9340-9
   Khayat A, 2017, J DENT RES, V96, P192, DOI 10.1177/0022034516682005
   Kim YJ, 2014, CELL STEM CELL, V15, P497, DOI 10.1016/j.stem.2014.07.013
   Kipanyula MJ, 2014, CELL SIGNAL, V26, P673, DOI 10.1016/j.cellsig.2013.12.007
   Kumar LP, 2019, CYTOKINE GROWTH F R, V46, P1, DOI 10.1016/j.cytogfr.2019.04.002
   Liu JA, 2016, DEV BIOL, V419, P199, DOI 10.1016/j.ydbio.2016.09.006
   Liu QY, 2012, STEM CELL TRANSL MED, V1, P266, DOI 10.5966/sctm.2011-0042
   Matsuoka H, 2018, INT J MOL SCI, V19, P0, DOI 10.3390/ijms19051395
   Mazzara PG, 2017, NAT COMMUN, V8, P0, DOI 10.1038/ncomms14088
   Mehrotra P, 2020, STEM CELL TRANSL MED, V9, P328, DOI 10.1002/sctm.19-0173
   Mohlin S, 2019, DEV BIOL, V447, P137, DOI 10.1016/j.ydbio.2019.01.010
   Motohashi T, 2019, METHODS MOL BIOL, V1879, P307, DOI 10.1007/7651_2018_145
   Noisa P, 2014, J CELL SCI, V127, P2083, DOI 10.1242/jcs.145755
   ODonnell JC, 2021, COMMUN BIOL, V4, P0, DOI 10.1038/s42003-021-02392-8
   Oliver-De La Cruz J, 2019, BIOMATERIALS, V205, P64, DOI 10.1016/j.biomaterials.2019.03.009
   Panzer KV, 2020, FRONT BIOENG BIOTECH, V8, P0, DOI 10.3389/fbioe.2020.580654
   Pisciotta A, 2018, FRONT PHYSIOL, V9, P0, DOI 10.3389/fphys.2018.00547
   Rbia N, 2018, PLAST RECONSTR SURG, V142, P402, DOI 10.1097/PRS.0000000000004614
   Roy B, 2020, P NATL ACAD SCI USA, V117, P10131, DOI 10.1073/pnas.1911497117
   Sakaue M, 2015, DEVELOPMENT, V142, P3188, DOI 10.1242/dev.123034
   Sarker MD, 2018, PROG NEUROBIOL, V171, P125, DOI 10.1016/j.pneurobio.2018.07.002
   Sullivan R, 2016, INT J MOL SCI, V17, P0, DOI 10.3390/ijms17122101
   Sun AX, 2019, BIOMATERIALS, V203, P86, DOI 10.1016/j.biomaterials.2019.01.038
   Takayama Y, 2017, FEBS LETT, V591, P590, DOI 10.1002/1873-3468.12572
   Tseng TC, 2016, BIOMATERIALS, V102, P148, DOI 10.1016/j.biomaterials.2016.06.020
   Volarevic V, 2017, BIOFACTORS, V43, P633, DOI 10.1002/biof.1374
   Wislet-Gendebien S, 2012, CELL MOL LIFE SCI, V69, P2593, DOI 10.1007/s00018-012-0937-1
   Woodhoo A, 2009, NAT NEUROSCI, V12, P839, DOI 10.1038/nn.2323
   Xie J, 2018, ACTA BIOMATER, V79, P83, DOI 10.1016/j.actbio.2018.08.018
   Xu X, 2013, J DENT RES, V92, P825, DOI 10.1177/0022034513497961
   Zhang QZ, 2018, MOL NEUROBIOL, V55, P6965, DOI 10.1007/s12035-018-0913-3
   Zhang QZ, 2018, SCI REP-UK, V8, P0, DOI 10.1038/s41598-018-24888-w
   Zhang QZ, 2009, J IMMUNOL, V183, P7787, DOI 10.4049/jimmunol.0902318
NR 58
TC 27
Z9 29
U1 4
U2 34
PU NATURE PORTFOLIO
PI BERLIN
PA HEIDELBERGER PLATZ 3, BERLIN, 14197, GERMANY
SN 
EI 2057-3995
J9 NPJ REGEN MED
JI npj Regen. Med.
PD SEP 30
PY 2021
VL 6
IS 1
BP 
EP 
DI 10.1038/s41536-021-00170-y
PG 14
WC Cell & Tissue Engineering; Engineering, Biomedical
SC Cell Biology; Engineering
GA UZ7HR
UT WOS:000702373400001
PM 34593823
DA 2025-07-17
ER

PT J
AU Li, C
   Nie, FJ
   Liu, XY
   Chen, M
   Chi, D
   Li, S
   Pipinos, II
   Li, XW
AF Li, Cui
   Nie, Fujiao
   Liu, Xiaoyan
   Chen, Meng
   Chi, David
   Li, Shuai
   Pipinos, Iraklis I.
   Li, Xiaowei
TI Antioxidative and Angiogenic Hyaluronic Acid-Based Hydrogel for the Treatment of Peripheral Artery Disease
SO ACS APPLIED MATERIALS & INTERFACES
LA English
DT Article
DE antioxidative; angiogenic; hyaluronic acid; hydrogel; peripheral artery disease
ID skeletal-muscle characteristics; oxidative stress; apolipoprotein-e; extracellular matrices; nerve function; cell delivery; stem-cells; ischemia; gastrocnemius; expression
AB Peripheral arterial disease (PAD) is a progressive atherosclerotic disorder characterized by blockages of the arteries supplying the lower extremities. Ischemia initiates oxidative damage and mitochondrial dysfunction in the legs of PAD patients, causing injury to the tissues of the leg, significant decline in walking performance, leg pain while walking, and in the most severe cases, nonhealing ulcers and gangrene. Current clinical trials based on cells/stem cells, the trophic factor, or gene therapy systems have shown some promising results for the treatment of PAD. Biomaterial matrices have been explored in animal models of PAD to enhance these therapies. However, current biomaterial approaches have not fully met the essential requirements for minimally invasive intramuscular delivery to the leg. Ideally, a biomaterial should present properties to ameliorate oxidative stress/ damage and failure of angiogenesis. Recently, we have created a thermosensitive hyaluronic acid (HA) hydrogel with antioxidant capacity and skeletal muscle-matching stiffness. Here, we further optimized HA hydrogels with the cell adhesion peptide RGD to facilitate the development of vascular-like structures in vitro. The optimized HA hydrogel reduced intracellular reactive oxygen species levels and preserved vascular-like structures against H2O2-induced damage in vitro. HA hydrogels also provided prolonged release of the vascular endothelial growth factor (VEGF). After injection into rat ischemic hindlimb muscles, this VEGF-releasing hydrogel reduced lipid oxidation, regulated oxidative-related genes, enhanced local blood flow in the muscle, and improved running capacity of the treated rats. Our HA hydrogel system holds great potential for the treatment of the ischemic legs of patients with PAD.
C1 [Li, Cui] Xuzhou Med Univ, Dept Physiol, Xuzhou 221004, Jiangsu, Peoples R China.
   [Li, Cui; Nie, Fujiao; Liu, Xiaoyan; Chen, Meng; Li, Xiaowei] Univ Nebraska Med Ctr, Dept Neurol Sci, Omaha, NE 68198 USA.
   [Nie, Fujiao] Humanitas Univ Chinese Med, Hunan Engn Technol Res Ctr Prevent & Treatment Ot, Changsha 410208, Hunan, Peoples R China.
   [Chi, David; Li, Xiaowei] Washington Univ, Dept Surg, Div Plast & Reconstruct Surg, Sch Med, St Louis, MO 63110 USA.
   [Li, Shuai; Pipinos, Iraklis I.] Univ Nebraska Med Ctr, Dept Surg, Omaha, NE 68198 USA.
C3 Xuzhou Medical University; University of Nebraska System; University of Nebraska Medical Center; Washington University (WUSTL); University of Nebraska System; University of Nebraska Medical Center
RP Li, XW (corresponding author), Univ Nebraska Med Ctr, Dept Neurol Sci, Omaha, NE 68198 USA.; Li, XW (corresponding author), Washington Univ, Dept Surg, Div Plast & Reconstruct Surg, Sch Med, St Louis, MO 63110 USA.
EM xiaoweili@wustl.edu
FU UNMC, Nebraska Stem Cell Research Project [NE LB606]; AHA [18CDA34110314, R01AG062198]; UNMC Center for Heart and Vascular Research; National Institute of General Medical Sciences [1U54GM115458]; American Heart Association (AHA) [18CDA34110314] Funding Source: American Heart Association (AHA)
CR Albadawi H, 2015, J SURG RES, V198, P515, DOI 10.1016/j.jss.2015.04.008
   Anderson JD, 2009, J AM COLL CARDIOL, V54, P628, DOI 10.1016/j.jacc.2009.01.080
   Anedda A, 2013, FREE RADICAL BIO MED, V61, P395, DOI 10.1016/j.freeradbiomed.2013.04.007
   Arnold L, 2015, NAT COMMUN, V6, P0, DOI 10.1038/ncomms9972
   Ayala A, 2014, OXID MED CELL LONGEV, V2014, P0, DOI 10.1155/2014/360438
   Baitsch D, 2011, ARTERIOSCL THROM VAS, V31, P1160, DOI 10.1161/ATVBAHA.111.222745
   Barker JE, 2001, J PATHOL, V194, P109, DOI 10.1002/path.845
   Benjamin EJ, 2018, CIRCULATION, V137, PE67, DOI 10.1161/CIR.0000000000000558
   Brass EP, 2004, VASC MED, V9, P293, DOI 10.1191/1358863x04vm572ra
   Chen M, 2020, RSC ADV, V10, P33851, DOI 10.1039/d0ra07208g
   Cluff K, 2013, AM J PHYSIOL-REG I, V305, PR291, DOI 10.1152/ajpregu.00525.2012
   DeQuach JA, 2012, EUR CELLS MATER, V23, P400, DOI 10.22203/eCM.v023a31
   Evans NS, 2011, VASC MED, V16, P3, DOI 10.1177/1358863X10395656
   Foster AA, 2018, BIOMATER SCI-UK, V6, P614, DOI 10.1039/c7bm00883j
   Fowkes FGR, 2013, LANCET, V382, P1329, DOI 10.1016/S0140-6736(13)61249-0
   Fujita Y, 2017, ADV DRUG DELIVER REV, V120, P25, DOI 10.1016/j.addr.2017.09.001
   Gao Y, 2020, J SURG RES, V249, P168, DOI 10.1016/j.jss.2019.12.005
   Gardner AW, 2014, ANGIOLOGY, V65, P491, DOI 10.1177/0003319713489769
   Garg PK, 2011, J AM GERIATR SOC, V59, P1855, DOI 10.1111/j.1532-5415.2011.03600.x
   Ghosh K, 2005, BIOMACROMOLECULES, V6, P2857, DOI 10.1021/bm050361c
   GOSPODAROWICZ D, 1986, J CELL PHYSIOL, V128, P475, DOI 10.1002/jcp.1041280317
   Greenow K, 2005, J MOL MED, V83, P329, DOI 10.1007/s00109-004-0631-3
   Ha DM, 2016, J TRANSL MED, V14, P0, DOI 10.1186/s12967-016-0790-3
   Hahn SK, 2007, INT J BIOL MACROMOL, V40, P374, DOI 10.1016/j.ijbiomac.2006.09.019
   Heuslein JL, 2019, CARDIOVASC RES, V115, P701, DOI 10.1093/cvr/cvz001
   Hutton DL, 2016, TISSUE ENG PT A, V22, P161, DOI 10.1089/ten.tea.2015.0421
   Hutton DL, 2014, PLOS ONE, V9, P0, DOI 10.1371/journal.pone.0107199
   Iyer Sunil R, 2017, JACC BASIC TRANSL SCI, V2, P503, DOI 10.1016/j.jacbts.2017.07.012
   Jung E, 2019, BIOMATERIALS, V192, P282, DOI 10.1016/j.biomaterials.2018.11.022
   Jung E, 2018, BIOMATERIALS, V179, P175, DOI 10.1016/j.biomaterials.2018.07.003
   Jung HJ, 2008, ARCH PHARM RES, V31, P1275, DOI 10.1007/s12272-001-2106-1
   Koutakis P, 2018, PHYSIOL REP, V6, P0, DOI 10.14814/phy2.13650
   Koutakis P, 2015, J SURG RES, V196, P172, DOI 10.1016/j.jss.2015.02.011
   Koutakis P, 2015, J HISTOCHEM CYTOCHEM, V63, P256, DOI 10.1369/0022155415569348
   Koutakis P, 2014, REDOX BIOL, V2, P921, DOI 10.1016/j.redox.2014.07.002
   Li C, 2021, BIOACT MATER, V6, P684, DOI 10.1016/j.bioactmat.2020.09.007
   Li XW, 2020, BIOMATERIALS, V245, P0, DOI 10.1016/j.biomaterials.2020.119978
   Li XW, 2019, SCI TRANSL MED, V11, P0, DOI 10.1126/scitranslmed.aau6210
   Li XW, 2016, BIOMATERIALS, V84, P157, DOI 10.1016/j.biomaterials.2016.01.037
   Li XW, 2014, J NEUROTRAUM, V31, P1431, DOI 10.1089/neu.2013.3215
   Li XW, 2012, ACTA BIOMATER, V8, P2087, DOI 10.1016/j.actbio.2012.02.008
   Li ZY, 2018, ACS APPL MATER INTER, V10, P25194, DOI 10.1021/acsami.8b08165
   Long CA, 2017, J VASC SURG, V66, P891, DOI 10.1016/j.jvs.2016.07.127
   Lubos E, 2011, ANTIOXID REDOX SIGN, V15, P1957, DOI 10.1089/ars.2010.3586
   McDermott MM, 2012, J AM COLL CARDIOL, V59, P1159, DOI 10.1016/j.jacc.2011.12.019
   McDermott MM, 2009, CIRCULATION, V120, P1048, DOI 10.1161/CIRCULATIONAHA.108.842328
   Miyata M, 1996, NAT GENET, V14, P55, DOI 10.1038/ng0996-55
   Napoli A, 2004, NAT MATER, V3, P183, DOI 10.1038/nmat1081
   Neeb ZP, 2010, COMPARATIVE MED, V60, P300
   OGrady KP, 2018, ACS BIOMATER SCI ENG, V4, P1251, DOI 10.1021/acsbiomaterials.6b00804
   Oh EJ, 2008, J BIOMED MATER RES A, V86A, P685, DOI 10.1002/jbm.a.31681
   Pike DB, 2006, BIOMATERIALS, V27, P5242, DOI 10.1016/j.biomaterials.2006.05.018
   Pipinos Iraklis I, 2007, VASC ENDOVASCULAR SURG, V41, P481, DOI 10.1177/1538574407311106
   Pipinos II, 2008, VASC ENDOVASC SURG, V42, P101, DOI 10.1177/1538574408315995
   Pipinos II, 2006, FREE RADICAL BIO MED, V41, P262, DOI 10.1016/j.freeradbiomed.2006.04.003
   Polhemus DJ, 2015, AM J PHYSIOL-HEART C, V309, PH82, DOI 10.1152/ajpheart.00115.2015
   Poole KM, 2015, BIOMATERIALS, V41, P166, DOI 10.1016/j.biomaterials.2014.11.016
   Rao N, 2017, ACS NANO, V11, P3851, DOI 10.1021/acsnano.7b00093
   Raval Z, 2013, CIRC RES, V112, P1288, DOI 10.1161/CIRCRESAHA.113.300565
   Roudier E, 2013, ANGIOGENESIS, V16, P759, DOI 10.1007/s10456-013-9353-x
   Santo Signorelli S, 2019, ANTIOXIDANTS-BASEL, V8, P0, DOI 10.3390/antiox8090367
   Sfyri P, 2017, J BIOMED SCI, V24, P0, DOI 10.1186/s12929-017-0346-8
   Shu XZ, 2006, J BIOMED MATER RES A, V79A, P902, DOI 10.1002/jbm.a.30831
   Shu XZ, 2002, BIOMACROMOLECULES, V3, P1304, DOI 10.1021/bm025603c
   Shu XZ, 2004, BIOMATERIALS, V25, P1339, DOI 10.1016/j.biomaterials.2003.08.014
   Sun YN, 2014, ACS MACRO LETT, V3, P496, DOI 10.1021/mz500221j
   Tarnus E, 2009, FEBS LETT, V583, P2042, DOI 10.1016/j.febslet.2009.05.016
   Teruya R, 2013, ACTA CIR BRAS, V28, P848, DOI 10.1590/S0102-86502013001200007
   Thompson JR, 2015, ANN SURG, V261, P605, DOI 10.1097/SLA.0000000000000643
   Ungerleider Jessica L, 2016, JACC BASIC TRANSL SCI, V1, P32
   Ungerleider JL, 2014, STEM CELL TRANSL MED, V3, P1090, DOI 10.5966/sctm.2014-0049
   Wang CY, 2020, J TISSUE ENG REGEN M, V14, P1438, DOI 10.1002/term.3109
   Wang W, 2019, ACS APPL MATER INTER, V11, P2880, DOI 10.1021/acsami.8b20158
   Weiss DJ, 2013, J TRANSL MED, V11, P0, DOI 10.1186/1479-5876-11-230
   Xu Q, 2018, ACS APPL MATER INTER, V10, P39494, DOI 10.1021/acsami.8b15006
   Xu QH, 2016, MACROMOL BIOSCI, V16, P635, DOI 10.1002/mabi.201500440
   Young SA, 2018, BIOMATERIALS, V159, P146, DOI 10.1016/j.biomaterials.2018.01.008
   Zhang BM, 1997, CLIN SCI, V93, P167, DOI 10.1042/cs0930167
   Zhang JX, 2008, BIOMATERIALS, V29, P4521, DOI 10.1016/j.biomaterials.2008.08.008
   Zhao J, 2008, MACROMOL BIOSCI, V8, P836, DOI 10.1002/mabi.200700334
NR 80
TC 21
Z9 23
U1 5
U2 81
PU AMER CHEMICAL SOC
PI WASHINGTON
PA 1155 16TH ST, NW, WASHINGTON, DC 20036 USA
SN 1944-8244
EI 1944-8252
J9 ACS APPL MATER INTER
JI ACS Appl. Mater. Interfaces
PD SEP 29
PY 2021
VL 13
IS 38
BP 45224
EP 45235
DI 10.1021/acsami.1c11349
EA SEP 2021
PG 12
WC Nanoscience & Nanotechnology; Materials Science, Multidisciplinary
SC Science & Technology - Other Topics; Materials Science
GA WC1AO
UT WOS:000703995900010
PM 34519480
DA 2025-07-17
ER

PT J
AU Suhar, RA
   Marquardt, LM
   Song, S
   Buabbas, H
   Doulames, VM
   Johansson, PK
   Klett, KC
   Dewi, RE
   Enejder, AMK
   Plant, GW
   George, PM
   Heilshorn, SC
AF Suhar, Riley A.
   Marquardt, Laura M.
   Song, Shang
   Buabbas, Hana
   Doulames, Vanessa M.
   Johansson, Patrik K.
   Klett, Katarina C.
   Dewi, Ruby E.
   Enejder, Annika M. K.
   Plant, Giles W.
   George, Paul M.
   Heilshorn, Sarah C.
TI Elastin-like Proteins to Support Peripheral Nerve Regeneration in Guidance Conduits
SO ACS BIOMATERIALS SCIENCE & ENGINEERING
LA English
DT Article
DE Nerve guidance conduit; peripheral nerve; protein engineering; elastin-like protein
ID mechanical-property; axonal regeneration; neural tissue; extracellular-matrix; antigen retrieval; ulnar nerve; fibrin gels; collagen; repair; hydrogels
AB Synthetic nerve guidance conduits (NGCs) offer an alternative to harvested nerve grafts for treating peripheral nerve injury (PNI). NGCs have been made from both naturally derived and synthesized materials. While naturally derived materials typically have an increased capacity for bioactivity, synthesized materials have better material control, including tunability and reproducibility. Protein engineering is an alternative strategy that can bridge the benefits of these two classes of materials by designing cell-responsive materials that are also systematically tunable and consistent. Here, we tested a recombinantly derived elastin-like protein (ELP) hydrogel as an intraluminal filler in a rat sciatic nerve injury model. We demonstrated that ELPs enhance the probability of forming a tissue bridge between the proximal and distal nerve stumps compared to an empty silicone conduit across the length of a 10 mm nerve gap. These tissue bridges have evidence of myelinated axons, and electrophysiology demonstrated that regenerated axons innervated distal muscle groups. Animals implanted with an ELPfilled conduit had statistically higher functional control at 6 weeks than those that had received an empty silicone conduit, as evaluated by the sciatic functional index. Taken together, our data support the conclusion that ELPs support peripheral nerve regeneration in acute complete transection injuries when used as an intraluminal filler. These results support the further study of protein engineered recombinant ELP hydrogels as a reproducible, off-the-shelf alternative for regeneration of peripheral nerves.
C1 [Suhar, Riley A.; Marquardt, Laura M.; Johansson, Patrik K.; Dewi, Ruby E.; Enejder, Annika M. K.; Heilshorn, Sarah C.] Stanford Univ, Dept Mat Sci & Engn, Stanford, CA 94305 USA.
   [Marquardt, Laura M.; Doulames, Vanessa M.; Plant, Giles W.] Stanford Univ, Dept Neurosurg, Sch Med, Stanford, CA 94305 USA.
   [Song, Shang; George, Paul M.] Stanford Univ, Sch Med, Dept Neurol & Neurol Sci, Stanford, CA 94305 USA.
   [Buabbas, Hana] Stanford Univ, Dept Biol, Stanford, CA 94305 USA.
   [Klett, Katarina C.] Stanford Univ, Sch Med, Program Stem Cell Biol & Regenerat Med, Stanford, CA 94305 USA.
   [George, Paul M.] Stanford Univ, Stanford Stroke Ctr, Sch Med, Stanford, CA 94305 USA.
C3 Stanford University; Stanford University; Stanford University; Stanford University; Stanford University; Stanford University
RP Heilshorn, SC (corresponding author), Stanford Univ, Dept Mat Sci & Engn, Stanford, CA 94305 USA.
EM heilshorn@stanford.edu
FU National Institutes of Health (NIH) Training Grant in Biotechnology [T32-GM008412]; Training Grant in Stem Cell Biology and Regenerative Medicine [T32-GM119995, R21-NS114549, R01-EB027171, R01-EB027666, F32-HD098808, K08-NS089976]; NIH [P2C-HD086843]; Stanford Lieberman Fellowship; National Science Foundation [ECCS-1542152, 1808415]; Wu Tsai Neurosciences Institute Interdisciplinary Postdoctoral Fellowship; Department of Defense (SCRIP) [SC170085]; Wings for Life [WFL-US020/14]; Wu Tsai Neurosciences Institute NeuroTranslate Award; Eunice Kennedy Shriver National Institute of Child Health and Human Development [F32HD098808] Funding Source: NIH RePORTER; National Institute of General Medical Sciences [T32GM119995] Funding Source: NIH RePORTER; CDMRP [1101312, SC170085] Funding Source: Federal RePORTER; Direct For Mathematical & Physical Scien; Division Of Materials Research [1808415] Funding Source: National Science Foundation
CR Amniattalab Amir, 2017, BULL EMERG TRAUMA, V5, P152
   Unknown -, 2013, PHYSIOLOGY JOURNAL, V0, P0
   BAIN JR, 1989, PLAST RECONSTR SURG, V83, P129, DOI 10.1097/00006534-198901000-00024
   Balgude AP, 2001, BIOMATERIALS, V22, P1077, DOI 10.1016/S0142-9612(00)00350-1
   Borschel GH, 2003, J SURG RES, V114, P133, DOI 10.1016/S0022-4804(03)00255-5
   BROWN RW, 1995, MODERN PATHOL, V8, P515
   Cattin AL, 2015, CELL, V162, P1127, DOI 10.1016/j.cell.2015.07.021
   Chen YS, 2000, BIOMATERIALS, V21, P1541, DOI 10.1016/S0142-9612(00)00028-4
   Choi J, 2018, NEURAL REGEN RES, V13, P1796, DOI 10.4103/1673-5374.237126
   Chung C, 2013, BIOMATER SCI-UK, V1, P1082, DOI 10.1039/c3bm60139k
   Chung C, 2012, BIOMACROMOLECULES, V13, P3912, DOI 10.1021/bm3015279
   Daly W, 2012, J R SOC INTERFACE, V9, P202, DOI 10.1098/rsif.2011.0438
   denDunnen WFA, 1996, J BIOMED MATER RES, V31, P105, DOI 10.1002/(SICI)1097-4636(199605)31:1<105::AID-JBM13>3.3.CO;2-7
   Discher DE, 2005, SCIENCE, V310, P1139, DOI 10.1126/science.1116995
   Dun XP, 2019, CELL REP, V26, P1458, DOI 10.1016/j.celrep.2018.12.081
   Dun XP, 2015, PLOS ONE, V10, P0, DOI 10.1371/journal.pone.0119168
   Eser F, 2009, NEUROL INDIA, V57, P434, DOI 10.4103/0028-3886.55614
   Francel PC, 1997, J NEUROSURG, V87, P887, DOI 10.3171/jns.1997.87.6.0887
   Frostick SP, 1998, MICROSURG, V18, P397, DOI 10.1002/(SICI)1098-2752(1998)18:7<397::AID-MICR2>3.0.CO;2-F
   Geuna S, 2015, J NEUROSCI METH, V243, P39, DOI 10.1016/j.jneumeth.2015.01.021
   Gomes S, 2012, PROG POLYM SCI, V37, P1, DOI 10.1016/j.progpolymsci.2011.07.003
   Guimaraes CF, 2020, NAT REV MATER, V5, P351, DOI 10.1038/s41578-019-0169-1
   Gunn JW, 2005, J BIOMED MATER RES A, V72A, P91, DOI 10.1002/jbm.a.30203
   Hogan Q, 2004, ANESTHESIOLOGY, V101, P476, DOI 10.1097/00000542-200408000-00030
   Hood B, 2009, NEUROSURG FOCUS, V26, P0, DOI 10.3171/FOC.2009.26.2.E4
   Hort-Legrand C, 2006, LAB ANIM-UK, V40, P53, DOI 10.1258/002367706775404345
   Hsu SH, 2009, TISSUE ENG PT A, V15, P1381, DOI 10.1089/ten.tea.2008.0175
   IGGO A, 1969, J PHYSIOL-LONDON, V200, P763, DOI 10.1113/jphysiol.1969.sp008721
   Jobe MT, 2017, CAMPBELLS OPERATIVE ORTHOPAEDICS, V13th, P3161
   Jones DS, 2008, TRENDS BIOTECHNOL, V26, P498, DOI 10.1016/j.tibtech.2008.05.009
   Karabekmez Furkan E, 2009, HAND (N Y), V4, P245, DOI 10.1007/s11552-009-9195-6
   Kemp SWP, 2009, TISSUE ENG PT A, V15, P1975, DOI 10.1089/ten.tea.2008.0338
   Kim JY, 2014, NEURAL REGEN RES, V9, P1351, DOI 10.4103/1673-5374.137587
   Kokai LE, 2011, TISSUE ENG PT A, V17, P1263, DOI 10.1089/ten.tea.2010.0507
   Lampe KJ, 2013, ACTA BIOMATER, V9, P5590, DOI 10.1016/j.actbio.2012.10.033
   Lee DY, 2006, J CRANIO MAXILL SURG, V34, P50, DOI 10.1016/j.jcms.2005.07.011
   LEFEVRE M, 1980, BIOCHIM BIOPHYS ACTA, V630, P519, DOI 10.1016/0304-4165(80)90006-9
   LELE PP, 1954, J PHYSIOL-LONDON, V126, P191, DOI 10.1113/jphysiol.1954.sp005203
   LeSavage BL, 2018, JOVE-J VIS EXP, V0, P0, DOI DOI 10.3791/57739
   Li A, 2014, BIOMATERIALS, V35, P8780, DOI 10.1016/j.biomaterials.2014.06.049
   LUNDBORG G, 1982, EXP NEUROL, V76, P361, DOI 10.1016/0014-4886(82)90215-1
   Lundborg G, 2004, J HAND SURG-BRIT EUR, V29B, P100, DOI 10.1016/j.jhsb.2003.09.018
   Ma ZJ, 2013, J BIOMED MATER RES A, V101, P2718, DOI 10.1002/jbm.a.34573
   Madl CM, 2017, NAT MATER, V16, P1233, DOI 10.1038/NMAT5020
   Mahoney MJ, 2006, BIOMATERIALS, V27, P2265, DOI 10.1016/j.biomaterials.2005.11.007
   Man AJ, 2011, TISSUE ENG PT A, V17, P2931, DOI 10.1089/ten.tea.2011.0030
   Meiners S, 2003, MOL NEUROBIOL, V27, P177, DOI 10.1385/MN:27:2:177
   Mohanna PN, 2003, J ANAT, V203, P553, DOI 10.1046/j.1469-7580.2003.00243.x
   Mokarram N, 2017, P NATL ACAD SCI USA, V114, PE5077, DOI 10.1073/pnas.1705757114
   Monte-Raso VV, 2008, J NEUROSCI METH, V170, P255, DOI 10.1016/j.jneumeth.2008.01.022
   Morimatsu M, 2013, NANO LETT, V13, P3985, DOI 10.1021/nl4005145
   Nagao RJ, 2011, NEUROL RES, V33, P600, DOI 10.1179/1743132810Y.0000000023
   Nguyen QT, 2002, NAT NEUROSCI, V5, P861, DOI 10.1038/nn905
   Oh SS, 2010, NEUROSCI LETT, V483, P127, DOI 10.1016/j.neulet.2010.07.076
   Oh SH, 2008, BIOMATERIALS, V29, P1601, DOI 10.1016/j.biomaterials.2007.11.036
   Parrinello S, 2010, CELL, V143, P145, DOI 10.1016/j.cell.2010.08.039
   Pfister Bryan J, 2011, CRITICAL REVIEWS IN BIOMEDICAL ENGINEERING, V39, P81, DOI 10.1615/CritRevBiomedEng.v39.i2.20
   Ray WZ, 2010, EXP NEUROL, V223, P77, DOI 10.1016/j.expneurol.2009.03.031
   Romano NH, 2015, ACTA BIOMATER, V11, P48, DOI 10.1016/j.actbio.2014.10.008
   Rosso G, 2019, APL BIOENG, V3, P0, DOI 10.1063/1.5108867
   Rucker R B, 1977, INT REV EXP PATHOL, V17, P1
   Ruijs ACJ, 2005, PLAST RECONSTR SURG, V116, P484, DOI 10.1097/01.prs.0000172896.86594.07
   Schense JC, 2000, J BIOL CHEM, V275, P6813, DOI 10.1074/jbc.275.10.6813
   Schindelin J, 2012, NAT METHODS, V9, P676, DOI 10.1038/NMETH.2019
   Schmidt CE, 2003, ANNU REV BIOMED ENG, V5, P293, DOI 10.1146/annurev.bioeng.5.011303.120731
   Scott R, 2010, J BIOMED MATER RES A, V93A, P817, DOI 10.1002/jbm.a.32775
   SHAPIRO SD, 1991, J CLIN INVEST, V87, P1828, DOI 10.1172/JCI115204
   SHI SR, 1993, J HISTOCHEM CYTOCHEM, V41, P1599, DOI 10.1177/41.11.7691930
   Sierpinski P, 2008, BIOMATERIALS, V29, P118, DOI 10.1016/j.biomaterials.2007.08.023
   Sinclair SM, 2013, J CONTROL RELEASE, V171, P38, DOI 10.1016/j.jconrel.2013.06.032
   Straley KS, 2009, SOFT MATTER, V5, P114, DOI 10.1039/b808504h
   Sulaiman W, 2013, OCHSNER J, V13, P100
   Terzis JK, 1997, J RECONSTR MICROSURG, V13, P215, DOI 10.1055/s-2007-1006407
   Tirrell DA, 2001, ENCYCLOPEDIA OF MATERIALS: SCIENCE AND TECHNOLOGY, V0, PP347, DOI 10.1016/B0-08-043152-6/00072-3
   Toba T, 2001, J BIOMED MATER RES, V58, P622, DOI 10.1002/jbm.1061
   TONG XJ, 1994, BRAIN RES, V663, P155, DOI 10.1016/0006-8993(94)90473-1
   Trabbic-Carlson K, 2003, BIOMACROMOLECULES, V4, P572, DOI 10.1021/bm025671z
   Varejao ASP, 2004, NEUROL RES, V26, P186, DOI 10.1179/016164104225013833
   Wang HY, 2017, ADV FUNCT MATER, V27, P0, DOI 10.1002/adfm.201605609
   Wang HY, 2014, BIOMACROMOLECULES, V15, P3421, DOI 10.1021/bm500969d
   WEBER RA, 1993, MICROSURG, V14, P323, DOI 10.1002/micr.1920140507
   Welsh ER, 2000, BIOMACROMOLECULES, V1, P23, DOI 10.1021/bm0002914
   WILLIAMS LR, 1983, J COMP NEUROL, V218, P460, DOI 10.1002/cne.902180409
   Wood MD, 2013, REGEN MED, V8, P27, DOI 10.2217/RME.12.105
   ZELLEM RT, 1989, MICROSURG, V10, P290, DOI 10.1002/micr.1920100408
NR 85
TC 18
Z9 22
U1 1
U2 39
PU AMER CHEMICAL SOC
PI WASHINGTON
PA 1155 16TH ST, NW, WASHINGTON, DC 20036 USA
SN 2373-9878
EI 
J9 ACS BIOMATER SCI ENG
JI ACS Biomater. Sci. Eng.
PD SEP 13
PY 2021
VL 7
IS 9
BP 4209
EP 4220
DI 10.1021/acsbiomaterials.0c01053
PG 12
WC Materials Science, Biomaterials
SC Materials Science
GA UQ9IB
UT WOS:000696370300008
PM 34510904
DA 2025-07-17
ER

PT J
AU Lorenzoni, R
   Contri, RV
   de Lima, CKF
   Barreto, F
   de Araujo, BV
   Pohlmann, AR
   de Miranda, ALP
   Dalla Costa, T
   Guterres, SS
AF Lorenzoni, Ricardo
   Contri, Renata Vidor
   Freitas de Lima, Cleverton Kleiton
   Barreto, Fabiano
   de Araujo, Bibiana Verlindo
   Pohlmann, Adriana Raffin
   Palhares de Miranda, Ana Luisa
   Dalla Costa, Teresa
   Guterres, Silvia Staniscuaski
TI Dermatopharmacokinetic and pharmacodynamic evaluation of a novel nanostructured formulation containing capsaicinoids for treating neuropathic pain
SO INTERNATIONAL JOURNAL OF PHARMACEUTICS
LA English
DT Article
DE Nanocapsules; Neuropathic pain; Capsaicin; Dihydrocapsaicin; Pharmacokinetics; Pharmacodynamic; Dermal microdialysis
ID nimesulide-loaded nanocapsules; semisolid topical formulations; solid lipid nanoparticles; polymeric nanocapsules; in-vitro; synaptic plasticity; general-population; chitosan hydrogel; 8-percent patch; nerve injury
AB The in vivo skin penetration by dermal microdialysis and the pharmacological efficacy of a chitosan hydrogel containing capsaicinoids-loaded nanocapsules (CHNCcaps) was evaluated in this study. Such gel has previously been proven to control capsaicinoids release and decrease the drugs side effects in humans. The nanocapsules containing capsaicinoids had an average size around 150 nm, with a low polydispersity index, positive zeta potential, and high encapsulation efficiency of the drugs. The CHNC caps showed intact nanocapsules, a slightly acid pH value, and a pseudoplastic behavior suitable for topical application. Microdialysis experiments showed a 1.6-fold increase in the concentration of capsaicinoids in the dermis (after 12 h of its application) when CHNCCaps was administered compared to a chitosan hydrogel containing capsaicinoids in hydroethanolic solution (CHETcaps) and the commercial cream. The CHNC caps showed antiallodynic and antihyperalgesic effects from 6 h to 96 h after treatment initiation, whereas CHET caps and the commercial cream showed antiallodynic and antihyperalgesic effects only at 48 h and 96 h after treatment initiation, respectively. CHNC caps and the commercial cream maintained antihyperalgesic activity for 6 days after treatment interruption. For mechanical allodynia, the antinociceptive effect was maintained for 48 h after treatment interruption only with CHNCCaps. In conclusion, CHNC caps is a promising formulation for treating peripheral neuropathic pain.
C1 [Lorenzoni, Ricardo; Contri, Renata Vidor; de Araujo, Bibiana Verlindo; Pohlmann, Adriana Raffin; Dalla Costa, Teresa; Guterres, Silvia Staniscuaski] Univ Fed Rio Grande do Sul, Coll Pharm, Pharmaceut Sci Grad Program, Porto Alegre, RS, Brazil.
   [Contri, Renata Vidor] Univ Fed Rio Grande do Sul, Coll Pharm, Porto Alegre, RS, Brazil.
   [Freitas de Lima, Cleverton Kleiton; Palhares de Miranda, Ana Luisa] Univ Fed Rio de Janeiro, Fac Pharm, Rio De Janeiro, RJ, Brazil.
   [Barreto, Fabiano] Lab Nacl Agropecuario Rio Grande LANAGRO RS, Porto Alegre, RS, Brazil.
   [Lorenzoni, Ricardo] Univ Coimbra, Fac Med, Ctr Neurosci & Cell Biol, Rua Larga, P-3004504 Coimbra, Portugal.
C3 Universidade Federal do Rio Grande do Sul; Universidade Federal do Rio Grande do Sul; Universidade Federal do Rio de Janeiro; Universidade de Coimbra
RP Lorenzoni, R (corresponding author), Univ Fed Rio Grande do Sul, Fac Pharm, Ave Ipiranga 2752, Porto Alegre, RS, Brazil.
EM ricardolorenzoni@yahoo.com.br
FU INCT-NANOFARMA (FAPESP, Brazil) [2014/50928-2]; CNPq, Brazil [465687/2014-8]; PRONEX FAPERGS/CNPq 12/2014 [16/2551-0000467-6]
CR Alves PM, 2005, PHARMAZIE, V60, P900
   Anand P, 2011, BRIT J ANAESTH, V107, P490, DOI 10.1093/bja/aer260
   Andrieux K, 2013, ANNALES PHARMACEUTIQUES FRANCAISES, V71, P225, DOI 10.1016/j.pharma.2013.04.001
   Apkarian AV, 2019, NEUROSCI LETT, V702, P1, DOI 10.1016/j.neulet.2018.11.039
   Atrux-Tallau N, 2010, OPEN DERMATOL J, V4, P3, DOI 10.2174/1874372201004010003
   Backonja M, 2008, LANCET NEUROL, V7, P1106, DOI 10.1016/S1474-4422(08)70228-X
   Bennett MI, 2012, PAIN, V153, P359, DOI 10.1016/j.pain.2011.10.028
   Colloca L, 2017, NAT REV DIS PRIMERS, V3, P0, DOI 10.1038/nrdp.2017.2
   Contri RV, 2016, INT J PHARMACEUT, V507, P12, DOI 10.1016/j.ijpharm.2016.03.046
   Contri RV, 2014, MAT SCI ENG C-MATER, V42, P234, DOI 10.1016/j.msec.2014.05.001
   Contri RV, 2014, INT J NANOMED, V9, P951, DOI 10.2147/IJN.S56579
   Contri RV, 2014, J BIOMED NANOTECHNOL, V10, P820, DOI 10.1166/jbn.2014.1752
   Contri RV, 2011, J NANOSCI NANOTECHNO, V11, P2398, DOI 10.1166/jnn.2011.3521
   Contri RV, 2010, SOFT MATER, V8, P370, DOI 10.1080/1539445X.2010.525161
   de Brum TL, 2015, J NANOSCI NANOTECHNO, V15, P773, DOI 10.1166/jnn.2015.9185
   Vieira ÉBD, 2012, J PAIN SYMPTOM MANAG, V44, P239, DOI 10.1016/j.jpainsymman.2011.08.014
   Decosterd I, 2000, PAIN, V87, P149, DOI 10.1016/S0304-3959(00)00276-1
   Derry S, 2017, COCHRANE DB SYST REV, V0, P0, DOI DOI 10.1002/14651858.CD007393.pub4
   Derry S, 2012, COCHRANE DB SYST REV, V0, P0, DOI DOI 10.1002/14651858.CD010111
   Desai P, 2010, MOL MEMBR BIOL, V27, P247, DOI 10.3109/09687688.2010.522203
   Desai PR, 2012, PHARM RES-DORDR, V29, P2587, DOI 10.1007/s11095-012-0789-2
   Desmet E, 2017, EXPERT OPIN DRUG DEL, V14, P109, DOI 10.1080/17425247.2016.1206073
   Domingues GS, 2008, QUIM NOVA, V31, P1966, DOI 10.1590/S0100-40422008000800009
   Dong P, 2019, J CONTROL RELEASE, V295, P214, DOI 10.1016/j.jconrel.2018.12.045
   Eijkelkamp N, 2010, J NEUROSCI, V30, P2138, DOI 10.1523/JNEUROSCI.5752-09.2010
   FESSI H, 1989, INT J PHARMACEUT, V55, PR1, DOI 10.1016/0378-5173(89)90281-0
   Flores FC, 2015, J NANOSCI NANOTECHNO, V15, P800, DOI 10.1166/jnn.2015.9176
   Fontana MC, 2011, EUR J PHARM BIOPHARM, V79, P241, DOI 10.1016/j.ejpb.2011.05.002
   Frank LA, 2014, INT J NANOMED, V9, P3151, DOI 10.2147/IJN.S62599
   Frerick H, 2003, PAIN, V106, P59, DOI 10.1016/S0304-3959(03)00278-1
   Frias B, 2016, MOLECULES, V21, P0, DOI 10.3390/molecules21060797
   Green DP, 2016, MOL PAIN, V12, P0, DOI 10.1177/1744806916661725
   GUTERRES SS, 1995, INT J PHARM, V113, P57, DOI 10.1016/0378-5173(94)00177-7
   Haddad LB, 2015, J FAM PLAN REPROD H, V41, P20, DOI 10.1136/jfprhc-2013-100844
   HARGREAVES K, 1988, PAIN, V32, P77, DOI 10.1016/0304-3959(88)90026-7
   Hoffmeister CRD, 2012, NANOSCALE RES LETT, V7, P0, DOI 10.1186/1556-276X-7-251
   Jaken RJP, 2010, NEUROSCI LETT, V469, P30, DOI 10.1016/j.neulet.2009.11.038
   Johansen A, 2012, PAIN, V153, P1390, DOI 10.1016/j.pain.2012.02.018
   Keitel W, 2011, ARZNEIMITTELFORSCH, V51, P896, DOI 10.1055/s-0031-1300134
   Kern KU, 2013, J PAIN RES, V6, P571, DOI 10.2147/JPR.S45743
   Kim D-W, 2013, MATRIX-TYPE TRANSDERMAL DRUG DELIVERY SYSTEM AND PREPARATION METHOD THEREOF., V0, Patent No. [US 8404277 B2, 8404277]
   Kulkantrakorn K, 2019, J CLIN NEUROSCI, V62, P174, DOI 10.1016/j.jocn.2018.11.036
   Lenz QF, 2012, INFLAMM RES, V61, P305, DOI 10.1007/s00011-011-0411-9
   Liu MW, 1998, J PAIN SYMPTOM MANAG, V16, P10, DOI 10.1016/S0885-3924(98)00026-8
   Lopez-Garcia R, 2015, J. COSMET. DERMATOL. SCI. APPL., V5, P62, DOI 10.4236/jcdsa.2015.52008
   Lorenzoni R, 2019, J MICROENCAPSUL, V36, P317, DOI 10.1080/02652048.2019.1624849
   Lorenzonì R, 2019, J PHARMACEUT BIOMED, V173, P126, DOI 10.1016/j.jpba.2019.05.029
   Lowe NK, 2002, AM J OBSTET GYNECOL, V186, PS16, DOI 10.1067/mob.2002.121427
   Ma XL, 2015, MOL PAIN, V11, P0, DOI 10.1186/s12990-015-0019-0
   Malmberg AB, 1998, PAIN, V76, P215, DOI 10.1016/S0304-3959(98)00045-1
   Manjunath K, 2005, J CONTROL RELEASE, V107, P215, DOI 10.1016/j.jconrel.2005.06.006
   Millan MJ, 1999, PROG NEUROBIOL, V57, P1, DOI 10.1016/S0301-0082(98)00048-3
   Mora-Huertas CE, 2010, INT J PHARMACEUT, V385, P113, DOI 10.1016/j.ijpharm.2009.10.018
   Nolano M, 1999, PAIN, V81, P135, DOI 10.1016/S0304-3959(99)00007-X
   Park CK, 2011, J NEUROSCI, V31, P18433, DOI 10.1523/JNEUROSCI.4192-11.2011
   Petersoon K, 2014, COMPOSITION COMPRISING LIPID NANOPARTICLES AND A CORTICOSTEROID OR VITAMIN D DERIVATIVE, V0, Patent No. [US 20140079785 A1, 20140079785]
   Pohlmann AR, 2008, INT J PHARMACEUT, V359, P288, DOI 10.1016/j.ijpharm.2008.04.007
   Pomonis JD, 2003, J PHARMACOL EXP THER, V306, P387, DOI 10.1124/jpet.102.046268
   Prow TW, 2011, ADV DRUG DELIVER REV, V63, P470, DOI 10.1016/j.addr.2011.01.012
   Raza K, 2014, J LIPOSOME RES, V24, P290, DOI 10.3109/08982104.2014.911314
   Reda H, 2013, PAIN, V154, P2227, DOI 10.1016/j.pain.2013.04.015
   Rigon C, 2019, EUR J PHARM SCI, V137, P0, DOI 10.1016/j.ejps.2019.104969
   Santos SS, 2013, MAT SCI ENG C-MATER, V33, P1389, DOI 10.1016/j.msec.2012.12.040
   Sawynok J, 2003, PHARMACOL REV, V55, P1, DOI 10.1124/pr.55.1.1
   Scholten PM, 2015, PM&R, V7, PS257, DOI 10.1016/j.pmrj.2015.08.014
   Sharma SK, 2013, EUR J PHARMACOL, V720, P55, DOI 10.1016/j.ejphar.2013.10.053
   Simpson DM, 2008, J PAIN SYMPTOM MANAG, V35, P299, DOI 10.1016/j.jpainsymman.2007.04.015
   Sorge RE, 2015, NAT NEUROSCI, V18, P1081, DOI 10.1038/nn.4053
   Teeranachaideekul V, 2017, J DRUG DELIV SCI TEC, V39, P300, DOI 10.1016/j.jddst.2017.04.003
   van Hecke O, 2014, PAIN, V155, P654, DOI 10.1016/j.pain.2013.11.013
   Votrubec M, 2013, AUST FAM PHYSICIAN, V42, P92
   Wagner T, 2013, PAIN MED, V14, P1202, DOI 10.1111/pme.12143
   Wiklund I, 2013, HEALTH QUAL LIFE OUT, V11, P0, DOI 10.1186/1477-7525-11-8
   Wolf S, 2008, EUR J CANCER, V44, P1507, DOI 10.1016/j.ejca.2008.04.018
   Woolf CJ, 1999, LANCET, V353, P1959, DOI 10.1016/S0140-6736(99)01307-0
   Xu ZZ, 2015, NAT MED, V21, P1326, DOI 10.1038/nm.3978
   Zhang K, 2014, J PAIN RES, V7, P547, DOI 10.2147/JPR.S66956
   Zhang QL, 2012, BIOMED CHROMATOGR, V26, P622, DOI 10.1002/bmc.1707
   Zhang YT, 2015, J BIOMED NANOTECHNOL, V11, P351, DOI 10.1166/jbn.2015.1902
NR 79
TC 8
Z9 10
U1 2
U2 19
PU ELSEVIER
PI AMSTERDAM
PA RADARWEG 29, 1043 NX AMSTERDAM, NETHERLANDS
SN 0378-5173
EI 1873-3476
J9 INT J PHARMACEUT
JI Int. J. Pharm.
PD MAR 1
PY 2021
VL 596
IS 
BP 
EP 
DI 10.1016/j.ijpharm.2021.120294
EA FEB 2021
PG 12
WC Pharmacology & Pharmacy
SC Pharmacology & Pharmacy
GA QK9QA
UT WOS:000620711800049
PM 33497705
DA 2025-07-17
ER

PT J
AU Yadav, A
   Huang, TC
   Chen, SH
   Ramasamy, TS
   Hsueh, YY
   Lin, SP
   Lu, FI
   Liu, YH
   Wu, CC
AF Yadav, Anjali
   Huang, Tzu-Chieh
   Chen, Szu-Han
   Ramasamy, Thamil Selvee
   Hsueh, Yuan-Yu
   Lin, Shau-Ping
   Lu, Fu-, I
   Liu, Ya-Hsin
   Wu, Chia-Ching
TI Sodium phenylbutyrate inhibits Schwann cell inflammation via HDAC and NFκB to promote axonal regeneration and remyelination
SO JOURNAL OF NEUROINFLAMMATION
LA English
DT Article
DE Inflammation; HDAC inhibitor; Peripheral nerve injury; Schwann cells; Regeneration and myelination
ID histone deacetylase inhibitors; necrosis-factor-alpha; sciatic-nerve regeneration; acute lung injury; wallerian degeneration; spatiotemporal quantification; neuropathic pain; valproic acid; tnf-alpha; macrophages
AB Background Epigenetic regulation by histone deacetylases (HDACs) in Schwann cells (SCs) after injury facilitates them to undergo de- and redifferentiation processes necessary to support various stages of nerve repair. Although de-differentiation activates the synthesis and secretion of inflammatory cytokines by SCs to initiate an immune response during nerve repair, changes in either the timing or duration of prolonged inflammation mediated by SCs can affect later processes associated with repair and regeneration. Limited studies have investigated the regulatory processes through which HDACs in SCs control inflammatory cytokines to provide a favorable environment for peripheral nerve regeneration. Methods We employed the HDAC inhibitor (HDACi) sodium phenylbutyrate (PBA) to address this question in an in vitro RT4 SC inflammation model and an in vivo sciatic nerve transection injury model to examine the effects of HDAC inhibition on the expression of pro-inflammatory cytokines. Furthermore, we assessed the outcomes of suppression of extended inflammation on the regenerative potential of nerves by assessing axonal regeneration, remyelination, and reinnervation. Results Significant reductions in lipopolysaccharide (LPS)-induced pro-inflammatory cytokine (tumor necrosis factor-alpha [TNF alpha]) expression and secretion were observed in vitro following PBA treatment. PBA treatment also affected the transient changes in nuclear factor kappa B (NF kappa B)-p65 phosphorylation and translocation in response to LPS induction in RT4 SCs. Similarly, PBA mediated long-term suppressive effects on HDAC3 expression and activity. PBA administration resulted in marked inhibition of pro-inflammatory cytokine secretion at the site of transection injury when compared with that in the hydrogel control group at 6-week post-injury. A conducive microenvironment for axonal regrowth and remyelination was generated by increasing expression levels of protein gene product 9.5 (PGP9.5) and myelin basic protein (MBP) in regenerating nerve tissues. PBA administration increased the relative gastrocnemius muscle weight percentage and maintained the intactness of muscle bundles when compared with those in the hydrogel control group. Conclusions Suppressing the lengthened state of inflammation using PBA treatment favors axonal regrowth and remyelination following nerve transection injury. PBA treatment also regulates pro-inflammatory cytokine expression by inhibiting the transcriptional activation of NF kappa B-p65 and HDAC3 in SCs in vitro.
C1 [Yadav, Anjali] Acad Sinica, Taiwan Int Grad Program Interdisciplinary Neurosc, Taipei, Taiwan.
   [Yadav, Anjali; Chen, Szu-Han; Hsueh, Yuan-Yu] Natl Cheng Kung Univ, Coll Med, Inst Clin Med, Tainan, Taiwan.
   [Yadav, Anjali; Huang, Tzu-Chieh; Wu, Chia-Ching] Natl Cheng Kung Univ, Coll Med, Dept Cell Biol & Anat, Tainan, Taiwan.
   [Huang, Tzu-Chieh; Wu, Chia-Ching] Natl Cheng Kung Univ, Coll Med, Inst Basic Med Sci, Tainan, Taiwan.
   [Huang, Tzu-Chieh; Chen, Szu-Han; Hsueh, Yuan-Yu; Wu, Chia-Ching] Natl Cheng Kung Univ, Int Ctr Wound Repair & Regenerat, Tainan, Taiwan.
   [Chen, Szu-Han; Hsueh, Yuan-Yu] Natl Cheng Kung Univ, Natl Cheng Kung Univ Hosp, Coll Med, Div Plast & Reconstruct Surg,Dept Surg, Tainan, Taiwan.
   [Ramasamy, Thamil Selvee] Univ Malaya, Fac Med, Dept Mol Med, Stem Cell Biol Lab, Kuala Lumpur, Malaysia.
   [Lin, Shau-Ping] Natl Taiwan Univ, Coll Bioresources & Agr, Inst Biotechnol, Taipei, Taiwan.
   [Lu, Fu-, I] Natl Cheng Kung Univ, Coll Biosci & Biotechnol, Dept Biotechnol & Bioind Sci, Tainan, Taiwan.
   [Liu, Ya-Hsin] Natl Cheng Kung Univ, Coll Biosci & Biotechnol, Dept Life Sci, Tainan, Taiwan.
   [Wu, Chia-Ching] Natl Cheng Kung Univ, Dept Biomed Engn, Tainan, Taiwan.
C3 Academia Sinica - Taiwan; National Cheng Kung University; National Cheng Kung University; National Cheng Kung University; National Cheng Kung University; National Cheng Kung University; National Cheng Kung University Hospital; Universiti Malaya; National Taiwan University; National Cheng Kung University; National Cheng Kung University; National Cheng Kung University
RP Wu, CC (corresponding author), Natl Cheng Kung Univ, Coll Med, Dept Cell Biol & Anat, Tainan, Taiwan.; Wu, CC (corresponding author), Natl Cheng Kung Univ, Coll Med, Inst Basic Med Sci, Tainan, Taiwan.; Wu, CC (corresponding author), Natl Cheng Kung Univ, Int Ctr Wound Repair & Regenerat, Tainan, Taiwan.; Wu, CC (corresponding author), Natl Cheng Kung Univ, Dept Biomed Engn, Tainan, Taiwan.
EM joshccwu@mail.ncku.edu.tw
FU Ministry of Science and Technology [MOST 109-2311-B-006-005]; National Health Research Institutes of Taiwan [NHRI-EX110-10925EI]
CR Blanchard F, 2005, DRUG DISCOV TODAY, V10, P197, DOI 10.1016/S1359-6446(04)03309-4
   Boivin A, 2007, J NEUROSCI, V27, P12565, DOI 10.1523/JNEUROSCI.3027-07.2007
   Bollaerts I, 2017, MEDIAT INFLAMM, V2017, P0, DOI 10.1155/2017/9478542
   Brügger V, 2017, NAT COMMUN, V8, P0, DOI 10.1038/ncomms14272
   Büttner R, 2018, AGING CELL, V17, P0, DOI 10.1111/acel.12833
   Campana WM, 2006, EUR J NEUROSCI, V23, P617, DOI 10.1111/j.1460-9568.2006.04606.x
   Chen G, 2019, FRONT CELL NEUROSCI, V13, P0, DOI 10.3389/fncel.2019.00304
   Chen SH, 2021, INT J MOL SCI, V22, P0, DOI 10.3390/ijms22094746
   Chen SH, 2020, J NEUROSCI METH, V335, P0, DOI 10.1016/j.jneumeth.2020.108615
   Chen XF, 2012, P NATL ACAD SCI USA, V109, PE2865, DOI 10.1073/pnas.1121131109
   Choi S, 2013, PLOS ONE, V8, P0, DOI 10.1371/journal.pone.0073913
   Chuang DM, 2009, TRENDS NEUROSCI, V32, P591, DOI 10.1016/j.tins.2009.06.002
   Chung YL, 2003, MOL THER, V8, P707, DOI 10.1016/S1525-0016(03)00235-1
   COUSENS LS, 1979, J BIOL CHEM, V254, P1716
   Crowe AR, 2019, BIO-PROTOCOL, V9, P0, DOI 10.21769/BioProtoc.3465
   Fang SY, 2021, CARDIOVASC DRUG THER, V35, P61, DOI 10.1007/s10557-020-06944-8
   Francel PC, 1997, J NEUROSURG, V87, P887, DOI 10.3171/jns.1997.87.6.0887
   Genin M, 2015, BMC CANCER, V15, P0, DOI 10.1186/s12885-015-1546-9
   Glozak MA, 2005, GENE, V363, P15, DOI 10.1016/j.gene.2005.09.010
   Gonzalez-Jaramillo V, 2019, INT J INFLAMM, V2019, P0, DOI 10.1155/2019/6273680
   Greer CB, 2015, CELL REP, V13, P1444, DOI 10.1016/j.celrep.2015.10.013
   He XL, 2018, NAT MED, V24, P338, DOI 10.1038/nm.4483
   Hirata K, 2002, MICROSC RES TECHNIQ, V57, P541, DOI 10.1002/jemt.10108
   Hood B, 2009, NEUROSURG FOCUS, V26, P0, DOI 10.3171/FOC.2009.26.2.E4
   Hsieh J, 2004, P NATL ACAD SCI USA, V101, P16659, DOI 10.1073/pnas.0407643101
   Hsueh YY, 2014, BIOMATERIALS, V35, P2234, DOI 10.1016/j.biomaterials.2013.11.081
   Huang CW, 2020, THERANOSTICS, V10, P2817, DOI 10.7150/thno.38553
   Huang CW, 2015, BIOMED RES INT, V2015, P0, DOI 10.1155/2015/862485
   Huang TC, 2020, J NEUROINFLAMM, V17, P0, DOI 10.1186/s12974-020-01897-z
   Iwamoto M, 2020, J PHARMACOL SCI, V144, P23, DOI 10.1016/j.jphs.2020.06.007
   Ji MH, 2013, INFLAMMATION, V36, P1453, DOI 10.1007/s10753-013-9686-z
   Kato K, 2010, J NEUROSCI RES, V88, P360, DOI 10.1002/jnr.22202
   Kato N, 2001, J ORTHOP SCI, V6, P419, DOI 10.1007/s007760170008
   Kato N, 2013, J NEUROINFLAMM, V10, P0, DOI 10.1186/1742-2094-10-1
   Kawabata Tomoko, 2010, ARTHRITIS RES THER, V12, PR133, DOI 10.1186/ar3071
   Kiefer R, 2001, PROG NEUROBIOL, V64, P109, DOI 10.1016/S0301-0082(00)00060-5
   Kim HJ, 2007, J PHARMACOL EXP THER, V321, P892, DOI 10.1124/jpet.107.120188
   Kukkar A, 2014, J FORMOS MED ASSOC, V113, P921, DOI 10.1016/j.jfma.2013.05.013
   Leoni F, 2005, MOL MED, V11, P1, DOI 10.2119/2006-00005.Dinarello
   Leus NGJ, 2016, BIOCHEM PHARMACOL, V108, P58, DOI 10.1016/j.bcp.2016.03.010
   Li J, 2013, ANESTHESIOLOGY, V118, P416, DOI 10.1097/ALN.0b013e31827d4b82
   Li X, 2021, INT J MOL MED, V47, P561, DOI 10.3892/ijmm.2020.4824
   Liefner M, 2000, J NEUROIMMUNOL, V108, P147, DOI 10.1016/S0165-5728(00)00262-9
   Lim EMF, 2021, J NEUROINFLAMM, V18, P0, DOI 10.1186/s12974-021-02108-z
   Liou JY, 2008, MOL PHARMACOL, V74, P1399, DOI 10.1124/mol.108.049569
   Liu C, 2017, STEM CELL RES THER, V8, P0, DOI 10.1186/s13287-017-0470-0
   Liu T, 2017, SIGNAL TRANSDUCT TAR, V2, P0, DOI 10.1038/sigtrans.2017.23
   Ma J, 2016, SCI REP-UK, V6, P0, DOI 10.1038/srep34036
   McCully ML, 2018, TRENDS IMMUNOL, V39, P734, DOI 10.1016/j.it.2018.06.003
   Myers RR, 2003, EXP NEUROL, V184, P606, DOI 10.1016/S0014-4886(03)00297-8
   Omura T, 2005, BRAIN RES, V1057, P29, DOI 10.1016/j.brainres.2005.07.008
   Pan HC, 2009, NEUROL RES, V31, P441, DOI 10.1179/174313209X403878
   Rao T, 2014, ARCH BONE JT SURG-AB, V2, P17
   Rosenberg LH, 2018, CELL REP, V25, P2755, DOI 10.1016/j.celrep.2018.11.045
   Rotshenker S, 2011, J NEUROINFLAMM, V8, P0, DOI 10.1186/1742-2094-8-109
   Sauer RS, 2014, MOL PAIN, V10, P0, DOI 10.1186/1744-8069-10-10
   Sawada T, 2007, NEUROSCI LETT, V417, P55, DOI 10.1016/j.neulet.2007.02.028
   Shamash S, 2002, J NEUROSCI, V22, P3052, DOI 10.1523/JNEUROSCI.22-08-03052.2002
   Sharif O, 2007, BMC IMMUNOL, V8, P0, DOI 10.1186/1471-2172-8-1
   STOLL G, 1989, J NEUROCYTOL, V18, P671, DOI 10.1007/BF01187086
   Tang YH, 2018, BIOTECHNOL APPL BIOC, V65, P540, DOI 10.1002/bab.1642
   Taskinen HS, 1997, ACTA NEUROPATHOL, V93, P252, DOI 10.1007/s004010050611
   Thakur KK, 2017, PHARMACOL RES, V115, P224, DOI 10.1016/j.phrs.2016.11.019
   Wang TY, 2021, FRONT CELL DEV BIOL, V9, P0, DOI 10.3389/fcell.2021.642150
   Wu CC, 2007, P NATL ACAD SCI USA, V104, P1254, DOI 10.1073/pnas.0609806104
   Wu F, 2008, J RECONSTR MICROSURG, V24, P267, DOI 10.1055/s-2008-1078696
   Wu LMN, 2016, NAT NEUROSCI, V19, P1060, DOI 10.1038/nn.4322
   Wu SC, 2013, J BIOMED SCI, V20, P0, DOI 10.1186/1423-0127-20-62
   Yao YL, 2011, J BIOMED BIOTECHNOL, V0, P0, DOI DOI 10.1155/2011/146493
   Ydens E, 2012, J NEUROINFLAMM, V9, P0, DOI 10.1186/1742-2094-9-176
   Yong VW, 2009, NEURON, V64, P55, DOI 10.1016/j.neuron.2009.09.035
   Zeng MC, 2017, TOXICOL LETT, V271, P26, DOI 10.1016/j.toxlet.2017.02.023
NR 72
TC 29
Z9 28
U1 2
U2 19
PU BMC
PI LONDON
PA CAMPUS, 4 CRINAN ST, LONDON N1 9XW, ENGLAND
SN 
EI 1742-2094
J9 J NEUROINFLAMM
JI J. Neuroinflamm.
PD OCT 16
PY 2021
VL 18
IS 1
BP 
EP 
DI 10.1186/s12974-021-02273-1
PG 16
WC Immunology; Neurosciences
SC Immunology; Neurosciences & Neurology
GA WH5IV
UT WOS:000707712100001
PM 34656124
DA 2025-07-17
ER

PT J
AU Lopez-Silva, TL
   Cristobal, CD
   Lai, CSE
   Leyva-Aranda, V
   Lee, HK
   Hartgerink, JD
AF Lopez-Silva, Tania L.
   Cristobal, Carlo D.
   Lai, Cheuk Sun Edwin
   Leyva-Aranda, Viridiana
   Lee, Hyun Kyoung
   Hartgerink, Jeffrey D.
TI Self-assembling multidomain peptide hydrogels accelerate peripheral nerve regeneration after crush injury
SO BIOMATERIALS
LA English
DT Article
DE Peptide hydrogel; Peripheral nerve regeneration; Sciatic nerve crush injury; Bioactive materials; Peptide mimics
ID alternatively spliced region; neurite outgrowth; nanofiber hydrogel; controlled-release; tenascin-c; in-vitro; delivery; laminin; identification; degeneration
AB Multidomain peptide (MDP) hydrogels are a class of self-assembling materials that have been shown to elicit beneficial responses for soft tissue regeneration. However, their capacity to promote nervous system regeneration remains unknown. The peripheral nervous system (PNS) substantially recovers after injury, partly due to the abundance of extracellular matrix (ECM) components in its basal lamina. However, severe peripheral nerve injuries that significantly damage the ECM continue to be a major clinical challenge as they occur at a high rate and can be extremely detrimental to patients' quality of life. In this study, a panel of eight MDPs were designed to contain various motifs mimicking extracellular matrix components and growth factors and successfully selfassembled into injectable, nanofibrous hydrogels. Using an in vitro screening system, various lysine based MDPs were found to enhance neurite outgrowth. To test their capacity to promote nerve regeneration in vivo, rat sciatic nerve crush injury was performed with MDP hydrogels injected directly into the injury sites. MDP hydrogels were found to enhance macrophage recruitment to the injury site and degrade efficiently over time. Rats that were injected with the MDP hydrogel K-2 and laminin motif-containing MDPs K-2-IIKDI and K-2-IKVAV were found to have significantly accelerated functional recovery and remyelination compared to those injected with HBSS or other MDPs. These results demonstrate that MDPs enhance neurite outgrowth and promote a multicellular pro-regenerative response in peripheral nerve injury. This study provides important insights into the potential of MDPs as biomaterials for nerve regeneration and other clinical applications.
C1 [Lopez-Silva, Tania L.; Lai, Cheuk Sun Edwin; Leyva-Aranda, Viridiana; Hartgerink, Jeffrey D.] Rice Univ, Dept Chem & Bioengn, Houston, TX 77005 USA.
   [Cristobal, Carlo D.; Lee, Hyun Kyoung] Baylor Coll Med, Integrat Program Mol & Biomed Sci, Houston, TX 77030 USA.
   [Lee, Hyun Kyoung] Baylor Coll Med, Dept Pediat Neurol, Houston, TX 77030 USA.
   [Cristobal, Carlo D.; Lee, Hyun Kyoung] Texas Childrens Hosp, Jan & Dan Duncan Neurol Res Inst, Houston, TX 77030 USA.
C3 Rice University; Baylor College of Medicine; Baylor College of Medicine; Baylor College of Medicine; Baylor College Medical Hospital
RP Hartgerink, JD (corresponding author), Rice Univ, Dept Chem & Bioengn, Houston, TX 77005 USA.; Lee, HK (corresponding author), Baylor Coll Med, Integrat Program Mol & Biomed Sci, Houston, TX 77030 USA.; Lee, HK (corresponding author), Baylor Coll Med, Dept Pediat Neurol, Houston, TX 77030 USA.; Lee, HK (corresponding author), Texas Childrens Hosp, Jan & Dan Duncan Neurol Res Inst, Houston, TX 77030 USA.
EM hyunkyol@bcm.edu; jdh@rice.edu
FU NIH [R01DE021798, R01NS110859]; Welch Research Foundation [C1557]; National Multiple Sclerosis Society [RG-1907-34551]; Mexican National Council for Science and Technology (CONACyT) [678341, 862901]; NSF Graduate Research Fellowship Program [1842494]; National Institute of Dental and Craniofacial Research [R01DE021798] Funding Source: NIH RePORTER
CR Al-Ali H, 2013, HIGH CONTENT SCREENING WITH PRIMARY NEURONS, V0, P0
   Al-Ali H, 2017, EXP NEUROL, V287, P423, DOI 10.1016/j.expneurol.2016.01.020
   Al-Ali H, 2015, ACS CHEM BIOL, V10, P1939, DOI 10.1021/acschembio.5b00289
   Altunbas A, 2012, TOP CURR CHEM, V310, P135, DOI 10.1007/128_2011_206
   Aulisa L, 2009, BIOMACROMOLECULES, V10, P2694, DOI 10.1021/bm900634x
   BAIN JR, 1989, PLAST RECONSTR SURG, V83, P129, DOI 10.1097/00006534-198901000-00024
   Bakota EL, 2011, BIOMACROMOLECULES, V12, P1651, DOI 10.1021/bm200035r
   Barrette B, 2008, J NEUROSCI, V28, P9363, DOI 10.1523/JNEUROSCI.1447-08.2008
   Bauder AR, 2012, JOVE-J VIS EXP, V0, P0, DOI DOI 10.3791/3606
   Bélanger E, 2011, BIOMED OPT EXPRESS, V2, P2698, DOI 10.1364/BOE.2.002698
   Belin S, 2017, FRONT CELL NEUROSCI, V11, P0, DOI 10.3389/fncel.2017.00347
   Benowitz LI, 2011, CURR OPIN NEUROL, V24, P577, DOI 10.1097/WCO.0b013e32834c208d
   Binley KE, 2014, J NEUROSCI METH, V225, P65, DOI 10.1016/j.jneumeth.2014.01.017
   Black KA, 2015, TISSUE ENG PT A, V21, P1333, DOI 10.1089/ten.TEA.2014.0297
   Blackmore MG, 2010, MOL CELL NEUROSCI, V44, P43, DOI 10.1016/j.mcn.2010.02.002
   Carrejo NC, 2018, ACS BIOMATER SCI ENG, V4, P1386, DOI 10.1021/acsbiomaterials.8b00031
   Chen ZL, 2003, J CELL BIOL, V163, P889, DOI 10.1083/jcb.200307068
   Chen ZL, 2007, ANNU REV NEUROSCI, V30, P209, DOI 10.1146/annurev.neuro.30.051606.094337
   Christman KL, 2019, SCIENCE, V363, P340, DOI 10.1126/science.aar2955
   DEMEDINACELI L, 1982, EXP NEUROL, V77, P634, DOI 10.1016/0014-4886(82)90234-5
   Ding SY, 2016, NAT REV MATER, V1, P0, DOI 10.1038/natrevmats.2016.21
   Dong H, 2007, J AM CHEM SOC, V129, P12468, DOI 10.1021/ja072536r
   Faissner Andreas, 1995, SEMINARS IN DEVELOPMENTAL BIOLOGY, V6, P139, DOI 10.1016/S1044-5781(06)80023-X
   Faroni A, 2019, ADV HEALTHC MATER, V8, P0, DOI 10.1002/adhm.201900410
   Galler KM, 2010, J AM CHEM SOC, V132, P3217, DOI 10.1021/ja910481t
   Gao JY, 2019, J MATER SCI-MATER M, V30, P0, DOI 10.1007/s10856-019-6283-1
   Gaudet AD, 2011, J NEUROINFLAMM, V8, P0, DOI 10.1186/1742-2094-8-110
   GEORGE EB, 1995, J NEUROSCI, V15, P6445
   Hilgenberg Lutz G W, 2007, J VIS EXP, V0, PP562, DOI 10.3791/562
   Hirata K, 1999, J NEUROCYTOL, V28, P685, DOI 10.1023/A:1007012916530
   Hörste GMZ, 2008, MUSCLE NERVE, V37, P3, DOI 10.1002/mus.20893
   HOLTZMAN E, 1965, J CELL BIOL, V27, P651, DOI 10.1083/jcb.27.3.651
   Hong MH, 2018, ACS BIOMATER SCI ENG, V4, P576, DOI 10.1021/acsbiomaterials.7b00801
   Hosoyama K, 2019, FRONT BIOENG BIOTECH, V7, P0, DOI 10.3389/fbioe.2019.00205
   Hsu RS, 2019, ADV SCI, V6, P0, DOI 10.1002/advs.201900520
   Huang CW, 2019, STEM CELL RES THER, V10, P0, DOI 10.1186/s13287-019-1317-7
   Kanaya F, 1996, PLAST RECONSTR SURG, V98, P1264, DOI 10.1097/00006534-199612000-00023
   Kumar VA, 2015, ACS NANO, V9, P860, DOI 10.1021/nn506544b
   Leach DG, 2018, BIOMATERIALS, V163, P67, DOI 10.1016/j.biomaterials.2018.01.035
   Lee HK, 2009, GLIA, V57, P1825, DOI 10.1002/glia.20894
   Li A, 2014, BIOMATERIALS, V35, P8780, DOI 10.1016/j.biomaterials.2014.06.049
   Li IC, 2016, BIOMACROMOLECULES, V17, P2087, DOI 10.1021/acs.biomac.6b00309
   Liebkind R, 2003, J NEUROSCI RES, V73, P637, DOI 10.1002/jnr.10692
   Liesi P, 2001, J NEUROSCI RES, V66, P1047, DOI 10.1002/jnr.1250.abs
   LIESI P, 1989, FEBS LETT, V244, P141, DOI 10.1016/0014-5793(89)81180-9
   Lopez-Silva TL, 2020, BIOMATERIALS, V231, P0, DOI 10.1016/j.biomaterials.2019.119667
   Lopez-Silva TL, 2019, ACS BIOMATER SCI ENG, V5, P977, DOI 10.1021/acsbiomaterials.8b01348
   Magill CK, 2007, EXP NEUROL, V207, P64, DOI 10.1016/j.expneurol.2007.05.028
   Makwana M, 2005, FEBS J, V272, P2628, DOI 10.1111/j.1742-4658.2005.04699.x
   Marchini A, 2019, P NATL ACAD SCI USA, V116, P7483, DOI 10.1073/pnas.1818392116
   Mehrban N, 2015, ACS BIOMATER SCI ENG, V1, P431, DOI 10.1021/acsbiomaterials.5b00051
   Meiners S, 2001, J NEUROSCI, V21, P7215, DOI 10.1523/JNEUROSCI.21-18-07215.2001
   Mercado MLT, 2004, J NEUROSCI, V24, P238, DOI 10.1523/JNEUROSCI.4519-03.2004
   Midwood KS, 2011, CELL MOL LIFE SCI, V68, P3175, DOI 10.1007/s00018-011-0783-6
   Moore AN, 2018, BIOMATERIALS, V161, P154, DOI 10.1016/j.biomaterials.2018.01.033
   Moore AN, 2017, ACCOUNTS CHEM RES, V50, P714, DOI 10.1021/acs.accounts.6b00553
   Moore DL, 2009, SCIENCE, V326, P298, DOI 10.1126/science.1175737
   Pace LA, 2013, BIOMATERIALS, V34, P5907, DOI 10.1016/j.biomaterials.2013.04.024
   Pan YA, 2003, J NEUROSCI, V23, P11479
   Pfister Bryan J, 2011, CRITICAL REVIEWS IN BIOMEDICAL ENGINEERING, V39, P81, DOI 10.1615/CritRevBiomedEng.v39.i2.20
   Rayner MLD, 2018, ANAT REC, V301, P1628, DOI 10.1002/ar.23918
   Roeckl-Wiedmann I, 2005, BRIT J SURG, V92, P24, DOI 10.1002/bjs.4863
   SHOLL DA, 1953, J ANAT, V87, P387
   Sievers C, 2003, NEUROSCI RES, V46, P161, DOI 10.1016/S0168-0102(03)00039-7
   Sivasankaran R, 2004, NAT NEUROSCI, V7, P261, DOI 10.1038/nn1193
   Stratton JA, 2018, CELL REP, V24, P2561, DOI 10.1016/j.celrep.2018.08.004
   Sun WJ, 2009, BIOMATERIALS, V30, P4649, DOI 10.1016/j.biomaterials.2009.05.037
   TASHIRO K, 1989, J BIOL CHEM, V264, P16174
   Timmer M, 2003, CELL TRANSPLANT, V12, P265, DOI 10.3727/000000003108746821
   Wu XL, 2017, REGEN BIOMATER, V4, P21, DOI 10.1093/rb/rbw034
   Zou JL, 2018, ADV. FUNCT. MATER, V28, P1
NR 71
TC 62
Z9 67
U1 3
U2 123
PU ELSEVIER SCI LTD
PI OXFORD
PA THE BOULEVARD, LANGFORD LANE, KIDLINGTON, OXFORD OX5 1GB, OXON, ENGLAND
SN 0142-9612
EI 1878-5905
J9 BIOMATERIALS
JI Biomaterials
PD JAN 15
PY 2021
VL 265
IS 
BP 
EP 
DI 10.1016/j.biomaterials.2020.120401
PG 12
WC Engineering, Biomedical; Materials Science, Biomaterials
SC Engineering; Materials Science
GA OU6BG
UT WOS:000591611400001
PM 33002786
DA 2025-07-17
ER

PT J
AU Luo, LH
   He, Y
   Jin, L
   Zhang, YN
   Guastaldi, FP
   Albashari, AA
   Hu, FT
   Wang, XY
   Wang, L
   Xiao, J
   Li, LL
   Wang, JM
   Higuchi, A
   Ye, QS
AF Luo, Lihua
   He, Yan
   Jin, Ling
   Zhang, Yanni
   Guastaldi, Fernando P.
   Albashari, Abdullkhaleg A.
   Hu, Fengting
   Wang, Xiaoyan
   Wang, Lei
   Xiao, Jian
   Li, Lingli
   Wang, Jianming
   Higuchi, Akon
   Ye, Qingsong
TI Application of bioactive hydrogels combined with dental pulp stem cells for the repair of large gap peripheral nerve injuries
SO BIOACTIVE MATERIALS
LA English
DT Article
DE Dental pulp stem cells; Human basic fibroblast growth factor; Gelatin methacrylate; Large gap; Peripheral nerve injuries; Nerve graft
ID schwann-cells; regeneration; rat; conduits; transplantation; biomaterials; defect; brain; guide
AB Due to the limitations in autogenous nerve grafting or Schwann cell transplantation, large gap peripheral nerve injuries require a bridging strategy supported by nerve conduit. Cell based therapies provide a novel treatment for peripheral nerve injuries. In this study, we first experimented an optimal scaffold material synthesis protocol, from where we selected the 10% GFD formula (10% GelMA hydrogel, recombinant human basic fibroblast growth factor and dental pulp stem cells (DPSCs)) to fill a cellulose/soy protein isolate composite membrane (CSM) tube to construct a third generation of nerve regeneration conduit, CSM-GFD. Then this CSM-GFD conduit was applied to repair a 15-mm long defect of sciatic nerve in a rat model. After 12 week post implant surgery, at histologic level, we found CSM-GFD conduit could regenerate nerve tissue like neuron and Schwann like nerve cells and myelinated nerve fibers. At physical level, CSM-GFD achieved functional recovery assessed by a sciatic functional index study. In both levels, CSM-GFD performed like what gold standard, the nerve autograft, could do. Further, we unveiled that almost all newly formed nerve tissue at defect site was originated from the direct differentiation of exogeneous DPSCs in CSM-GFD. In conclusion, we claimed that this third-generation nerve regeneration conduit, CSM-GFD, could be a promising tissue engineering approach to replace the conventional nerve autograft to treat the large gap defect in peripheral nerve injuries.
C1 [Luo, Lihua; Jin, Ling; Zhang, Yanni; Albashari, Abdullkhaleg A.; Hu, Fengting; Wang, Xiaoyan; Ye, Qingsong] Wenzhou Med Univ, Sch & Hosp Stomatol, Wenzhou, Zhejiang, Peoples R China.
   [He, Yan; Wang, Jianming] Wuhan Univ Sci & Technol, Tianyou Hosp, Wuhan 430064, Peoples R China.
   [He, Yan; Guastaldi, Fernando P.; Ye, Qingsong] Massachusetts Gen Hosp, Skeletal Biol Res Ctr, Boston, MA 02114 USA.
   [He, Yan; Guastaldi, Fernando P.; Ye, Qingsong] Harvard Sch Dent Med, Boston, MA 02114 USA.
   [Wang, Lei; Li, Lingli] Wenzhou Inst Biomat & Engn, Wenzhou 325000, Zhejiang, Peoples R China.
   [Xiao, Jian] Wenzhou Med Univ, Mol Pharmacol Res Ctr, Sch Pharm, Wenzhou 325035, Peoples R China.
   [Li, Lingli; Higuchi, Akon] Wenzhou Med Univ, Eye Hosp, Sch Ophthalmol & Optometry, Wenzhou 325027, Zhejiang, Peoples R China.
   [Wang, Jianming] Huazhong Univ Sci & Technol, Affiliated Tongji Hosp, Tongji Med Coll, Dept Biliary & Pancreat Surg,Canc Res Ctr, Wuhan 430030, Peoples R China.
   [Ye, Qingsong] Wuhan Univ, Ctr Regenerat Med, Renmin Hosp, Wuhan 430060, Peoples R China.
C3 Wenzhou Medical University; Wuhan University of Science & Technology; Harvard University; Harvard University Medical Affiliates; Massachusetts General Hospital; Harvard University; Harvard School of Dental Medicine; Wenzhou Medical University; Wenzhou Medical University; Huazhong University of Science & Technology; Wuhan University
RP Ye, QS (corresponding author), Wenzhou Med Univ, Sch & Hosp Stomatol, Wenzhou, Zhejiang, Peoples R China.; Wang, JM (corresponding author), Wuhan Univ Sci & Technol, Tianyou Hosp, Wuhan 430064, Peoples R China.; Higuchi, A (corresponding author), Wenzhou Med Univ, Eye Hosp, Sch Ophthalmol & Optometry, Wenzhou 325027, Zhejiang, Peoples R China.
EM wjm18jgm@aliyun.com; higuchi@wmu.edu.cn; qingsongye@hotmail.com
FU National Natural Science Funding of China [81701032, 81871503]; Wenzhou Science and Technology Association Project; Wenzhou Major Scientific and Technological Innovation Key Medical and Health Project [ZY2019010]; Wenzhou Medical University [QTJ16026]; Wenzhou Science and Technology Association Project, Wenzhou Basic Research Project [Y20180131]; Zhejiang Province Program of the Medical and Health Science and Technology [2018KY537]; Zhejiang Natural Science Foundation [LGF18C100002]; Zhejiang Xinmiao Talents Program [2018R413186]
CR Albashari A, 2020, ACS OMEGA, V5, P16064, DOI 10.1021/acsomega.0c01379
   Annabi N, 2010, TISSUE ENG PART B-RE, V16, P371, DOI 10.1089/ten.teb.2009.0639
   Arslantunali D, 2014, MED DEVICES-EVID RES, V7, P405, DOI 10.2147/MDER.S59124
   Bakshi PS, 2020, INT J BIOL MACROMOL, V150, P1072, DOI 10.1016/j.ijbiomac.2019.10.113
   Caddick J, 2006, GLIA, V54, P840, DOI 10.1002/glia.20421
   Carnevale G, 2018, J TISSUE ENG REGEN M, V12, PE774, DOI 10.1002/term.2468
   di Summa PG, 2010, J PLAST RECONSTR AES, V63, P1544, DOI 10.1016/j.bjps.2009.09.012
   Fakhri E, 2020, INT J BIOL MACROMOL, V162, P956, DOI 10.1016/j.ijbiomac.2020.06.211
   Fujimaki H, 2017, J BIOMED MATER RES A, V105, P8, DOI 10.1002/jbm.a.35866
   Gan L, 2016, J NEURAL ENG, V13, P0, DOI 10.1088/1741-2560/13/5/056019
   Gaudin R, 2016, BIOMED RES INT, V2016, P0, DOI 10.1155/2016/3856262
   Gonzalez-Perez F, 2018, J NEUROSURG-SPINE, V28, P109, DOI 10.3171/2017.5.SPINE161100
   Hou YJ, 2019, ADV HEALTHC MATER, V8, P0, DOI 10.1002/adhm.201900913
   Jessen KR, 2019, FRONT CELL NEUROSCI, V13, P0, DOI 10.3389/fncel.2019.00033
   Johnson PJ, 2013, EUR SURG, V45, P122, DOI 10.1007/s10353-013-0205-0
   Kim SM, 2018, MACROMOL BIOSCI, V18, P0, DOI 10.1002/mabi.201800290
   Kolar MK, 2017, SCI REP-UK, V7, P0, DOI 10.1038/s41598-017-12969-1
   Kong B, 2020, NAT COMMUN, V11, P0, DOI 10.1038/s41467-020-14887-9
   Liu XL, 2017, CARBOHYD POLYM, V178, P8, DOI 10.1016/j.carbpol.2017.09.014
   Lou JZ, 2018, BIOMATERIALS, V154, P213, DOI 10.1016/j.biomaterials.2017.11.004
   Luo LH, 2018, STEM CELLS INT, V2018, P0, DOI 10.1155/2018/1731289
   Luo LH, 2018, STEM CELLS INT, V2018, P0, DOI 10.1155/2018/2398521
   Luo LH, 2015, BIOCHEM BIOPH RES CO, V457, P507, DOI 10.1016/j.bbrc.2014.12.121
   Monteiro N, 2018, DENT MATER, V34, P389, DOI 10.1016/j.dental.2017.11.020
   Moskow J, 2019, BIOACT MATER, V4, P107, DOI 10.1016/j.bioactmat.2018.09.001
   Muheremu A, 2015, BIOMED RES INT, V2015, P0, DOI 10.1155/2015/237507
   PEREGO G, 1994, BIOMATERIALS, V15, P189, DOI 10.1016/0142-9612(94)90066-3
   Pisciotta A, 2020, NEURAL REGEN RES, V15, P373, DOI 10.4103/1673-5374.266043
   Qing LM, 2018, NEUROREHAB NEURAL RE, V32, P765, DOI 10.1177/1545968318798955
   Rahali K, 2017, INT J MOL SCI, V18, P0, DOI 10.3390/ijms18122675
   Rajoka MSR, 2019, APPL MICROBIOL BIOT, V103, P1557, DOI 10.1007/s00253-018-9550-z
   Rao F, 2020, THERANOSTICS, V10, P1590, DOI 10.7150/thno.36272
   Rebowe R, 2018, J HAND MICROSURG, V10, P61, DOI 10.1055/s-0038-1626687
   Samorezov JE, 2016, J BIOMED MATER RES A, V104, P1387, DOI 10.1002/jbm.a.35668
   Sanen K, 2017, J TISSUE ENG REGEN M, V11, P3362, DOI 10.1002/term.2249
   Schuh CMAP, 2018, TISSUE ENG PT A, V24, P1332, DOI 10.1089/ten.TEA.2017.0457
   Soucy JR, 2018, TISSUE ENG PT A, V24, P1393, DOI 10.1089/ten.tea.2017.0502
   Stratesteffen H, 2017, BIOFABRICATION, V9, P0, DOI 10.1088/1758-5090/aa857c
   Sun BB, 2019, MAT SCI ENG C-MATER, V94, P190, DOI 10.1016/j.msec.2018.09.021
   Sun MY, 2018, POLYMERS-BASEL, V10, P0, DOI 10.3390/polym10111290
   Tran RT, 2014, J BIOMED MATER RES A, V102, P2793, DOI 10.1002/jbm.a.34952
   Ullah I, 2017, STEM CELLS DEV, V26, P1247, DOI 10.1089/scd.2017.0068
   Van Hoorick J, 2019, ACTA BIOMATER, V97, P46, DOI 10.1016/j.actbo.2019.07.035
   Varejao ASP, 2001, J NEUROSCI METH, V108, P1, DOI 10.1016/S0165-0270(01)00378-8
   Wang CY, 2018, J BIOMED MATER RES A, V106, P2070, DOI 10.1002/jbm.a.36390
   Wang L, 2016, RSC ADV, V6, P1194, DOI 10.1039/c5ra17726j
   Xiao L, 2020, OXID MED CELL LONGEV, V2020, P0, DOI 10.1155/2020/6797154
   Xiao SN, 2019, STEM CELL REV REP, V15, P664, DOI 10.1007/s12015-019-09893-4
   Xiao WQ, 2011, ACTA BIOMATER, V7, P2384, DOI 10.1016/j.actbio.2011.01.016
   Xie RX, 2020, SMALL, V16, P0, DOI 10.1002/smll.201902838
   Xu YB, 2019, BIOACT MATER, V4, P366, DOI 10.1016/j.bioactmat.2019.11.002
   Xu ZQ, 2020, ARTIF ORGANS, V44, PE214, DOI 10.1111/aor.13614
   Yue K, 2015, BIOMATERIALS, V73, P254, DOI 10.1016/j.biomaterials.2015.08.045
   Zhang BGX, 2014, INT J ARTIF ORGANS, V37, P277, DOI 10.5301/ijao.5000317
   Zhang JJ, 2017, ONCOTARGET, V8, P102067, DOI 10.18632/oncotarget.22155
   Zhao DY, 2020, J MOL HISTOL, V51, P251, DOI 10.1007/s10735-020-09877-6
   Zhao YT, 2017, ACS OMEGA, V2, P7471, DOI 10.1021/acsomega.7b01003
   Zhou G, 2020, ACS APPL MATER INTER, V12, P16168, DOI 10.1021/acsami.0c04191
NR 58
TC 109
Z9 114
U1 8
U2 230
PU KEAI PUBLISHING LTD
PI BEIJING
PA 16 DONGHUANGCHENGGEN NORTH ST, BEIJING, DONGHENG DISTRICT 100717, PEOPLES R CHINA
SN 
EI 2452-199X
J9 BIOACT MATER
JI Bioact. Mater.
PD MAR 15
PY 2021
VL 6
IS 3
BP 638
EP 654
DI 10.1016/j.bioactmat.2020.08.028
PG 17
WC Engineering, Biomedical; Materials Science, Biomaterials
SC Engineering; Materials Science
GA PR1EC
UT WOS:000606983400006
PM 33005828
DA 2025-07-17
ER

PT J
AU Yu, MM
   Gu, GH
   Cong, M
   Du, MZ
   Wang, W
   Shen, M
   Zhang, Q
   Shi, HY
   Gu, XS
   Ding, F
AF Yu, Miaomei
   Gu, Guohao
   Cong, Meng
   Du, Mingzhi
   Wang, Wei
   Shen, Mi
   Zhang, Qi
   Shi, Haiyan
   Gu, Xiaosong
   Ding, Fei
TI Repair of peripheral nerve defects by nerve grafts incorporated with extracellular vesicles from skin-derived precursor Schwann cells
SO ACTA BIOMATERIALIA
LA English
DT Article
DE Skin-derived precursor Schwann cells; Extracellular vesicles; Nerve grafts; Sciatic nerve defect; Peripheral nerve injury repair
ID nanofiber hydrogel; exosm; matrigel; regeneration; peptides; therapy
AB Our previous studies have shown that extracellular vesicles from skin-derived precursor Schwann cells (SKP-SC-EVs) promote neurite outgrowth of sensory and motor neurons in vitro . This study was aimed at generating an artificial nerve graft incorporated with SKP-SC-EVs to examine in vivo effects of SKP-SC-EVs on peripheral nerve regeneration. Here SKP-SC-EVs were isolated and then identified by morphological observation and phenotypic marker expression. Following co-culture with SCs or motoneurons, SKP-SCEVs were internalized, showing the capability to enhance SC viability or motoneuron neurite outgrowth. In vitro , SKP-SC-EVs released from Matrigel could maintain cellular uptake property and neural activity. Nerve grafts were developed by incorporating Matrigel-encapsulated SKP-SC-EVs into silicone conduits. Functional evaluation, histological investigation, and morphometric analysis were performed to compare the nerve regenerative outcome after bridging the 10-mm long sciatic nerve defect in rats with our developed nerve grafts, silicone conduits (filled with vehicle), and autografts respectively. Our developed nerve grafts significantly accelerated the recovery of motor, sensory, and electrophysiological functions of rats, facilitated outgrowth and myelination of regenerated axons, and alleviated denervation-induced atrophy of target muscles. Collectively, our findings suggested that incorporation of SKP-SC-EVs into nerve grafts might represent a promising paradigm for peripheral nerve injury repair. Statement of significance Nerve grafts have been progressively developed to meet the increasing requirements for peripheral nerve injury repair. Here we reported a design of nerve grafts featured by incorporation of Matrigelencapsulated extracellular vesicles from skin-derived precursor Schwann cells (SKP-SC-EVs), because SKPSC-EVs were found to possess in vitro neural activity, thus raising the possibility of cell-free therapy. Our developed nerve grafts yielded the satisfactory outcome of nerve grafting in rats with a 10-mm long sciatic nerve defect, as evaluated by functional and morphological assessments. The promoting effects of SKP-SC-EVs-incorporating nerve grafts on peripheral nerve regeneration might benefit from in vivo biological cues afforded by SKP-SC-EVs, which had been released from Matrigel and then internalized by residual neural cells in sciatic nerve stumps. (c) 2021 Acta Materialia Inc. Published by Elsevier Ltd. All rights reserved.
C1 [Yu, Miaomei; Gu, Guohao; Cong, Meng; Du, Mingzhi; Wang, Wei; Shen, Mi; Zhang, Qi; Shi, Haiyan; Gu, Xiaosong; Ding, Fei] Nantong Univ, Key Lab Neuroregenerat Jiangsu, 19 Qixiu Rd, Nantong 226001, Peoples R China.
   [Yu, Miaomei; Gu, Guohao; Cong, Meng; Du, Mingzhi; Wang, Wei; Shen, Mi; Zhang, Qi; Shi, Haiyan; Gu, Xiaosong; Ding, Fei] Nantong Univ, Minist Educ, 19 Qixiu Rd, Nantong 226001, Peoples R China.
   [Yu, Miaomei; Gu, Guohao; Cong, Meng; Du, Mingzhi; Wang, Wei; Shen, Mi; Zhang, Qi; Shi, Haiyan; Gu, Xiaosong; Ding, Fei] Nantong Univ, Coinnovat Ctr Neuroregenerat, 19 Qixiu Rd, Nantong 226001, Peoples R China.
   [Yu, Miaomei] Soochow Univ, Affiliated Hosp 3, Clin Med Res Ctr, Changzhou, Peoples R China.
   [Shi, Haiyan] Nantong Univ, Sch Med, Dept Pathophysiol, Nantong, Peoples R China.
   [Gu, Xiaosong; Ding, Fei] Nantong Univ, Affiliated Hosp, Jiangsu Clin Med Ctr Tissue Engn & Nerve Injury R, Nantong, Peoples R China.
C3 Nantong University; Nantong University; Nantong University; Soochow University - China; Nantong University; Nantong University
RP Ding, F (corresponding author), Nantong Univ, Key Lab Neuroregenerat Jiangsu, 19 Qixiu Rd, Nantong 226001, Peoples R China.; Ding, F (corresponding author), Nantong Univ, Minist Educ, 19 Qixiu Rd, Nantong 226001, Peoples R China.; Ding, F (corresponding author), Nantong Univ, Coinnovat Ctr Neuroregenerat, 19 Qixiu Rd, Nantong 226001, Peoples R China.
EM dingfei@ntu.edu.cn
CR Lopez-Verrilli MA, 2013, GLIA, V61, P1795, DOI 10.1002/glia.22558
   BAIN JR, 1989, PLAST RECONSTR SURG, V83, P129, DOI 10.1097/00006534-198901000-00024
   Benton G, 2014, ADV DRUG DELIVER REV, V79-80, P3, DOI 10.1016/j.addr.2014.06.005
   BERGERON JJM, 1994, TRENDS BIOCHEM SCI, V19, P124, DOI 10.1016/0968-0004(94)90205-4
   Biernaskie JA, 2006, NAT PROTOC, V1, P2803, DOI 10.1038/nprot.2006.422
   Buratti P, 2019, INT J EXP PATHOL, V100, P49, DOI 10.1111/iep.12304
   Cerqueira SR, 2018, BIOMATERIALS, V177, P176, DOI 10.1016/j.biomaterials.2018.05.049
   Chen CW, 2018, CARDIOVASC RES, V114, P1029, DOI 10.1093/cvr/cvy067
   Chen J, 2019, J CELL PHYSIOL, V234, P23097, DOI 10.1002/jcp.28873
   Chen X, 2020, CELL TISSUE BANK, V21, P233, DOI 10.1007/s10561-020-09816-5
   Ching RC, 2015, NEURAL REGEN RES, V10, P743, DOI 10.4103/1673-5374.156968
   Cong M, 2021, STEM CELL RES THER, V12, P0, DOI 10.1186/s13287-020-02125-4
   Dai R, 2018, STEM CELLS INT, V2018, P0, DOI 10.1155/2018/8637812
   EL Andaloussi S, 2013, NAT REV DRUG DISCOV, V12, P348, DOI 10.1038/nrd3978
   Gonçalves NP, 2020, BIOMEDICINES, V8, P0, DOI 10.3390/biomedicines8110450
   Gordon T, 2020, INT J MOL SCI, V21, P0, DOI 10.3390/ijms21228652
   Han GH, 2019, NEURAL REGEN RES, V14, P1343, DOI 10.4103/1673-5374.253511
   Harandi VJ, 2020, MED ENG PHYS, V77, P95, DOI 10.1016/j.medengphy.2019.11.006
   Houshyar S, 2019, ACS CHEM NEUROSCI, V10, P3349, DOI 10.1021/acschemneuro.9b00203
   Hu W, 2012, MICROSURG, V32, P136, DOI 10.1002/micr.20974
   Huang CW, 2019, STEM CELL RES THER, V10, P0, DOI 10.1186/s13287-019-1317-7
   Huang Z, 2020, CELLS-BASEL, V9, P0, DOI 10.3390/cells9112497
   Jessen KR, 2016, J PHYSIOL-LONDON, V594, P3521, DOI 10.1113/JP270874
   Kalluri R, 2020, SCIENCE, V367, P640, DOI 10.1126/science.aau6977
   Keshtkar S, 2018, STEM CELL RES THER, V9, P0, DOI 10.1186/s13287-018-0791-7
   Kleinman HK, 2005, SEMIN CANCER BIOL, V15, P378, DOI 10.1016/j.semcancer.2005.05.004
   Lamichhane TN, 2015, TISSUE ENG PART B-RE, V21, P45, DOI 10.1089/ten.teb.2014.0300
   Lopez-Leal R, 2016, CELL MOL NEUROBIOL, V36, P429, DOI 10.1007/s10571-015-0314-3
   Lotfi L, 2019, J BIOMED MATER RES A, V107, P2425, DOI 10.1002/jbm.a.36749
   Lv KQ, 2019, THERANOSTICS, V9, P7403, DOI 10.7150/thno.32637
   Ma YB, 2019, J CELL MOL MED, V23, P2822, DOI 10.1111/jcmm.14190
   Martin J, 2019, CURR OPIN CHEM BIOL, V52, P125, DOI 10.1016/j.cbpa.2019.06.012
   Mathieu M, 2019, NAT CELL BIOL, V21, P9, DOI 10.1038/s41556-018-0250-9
   Meena P, 2021, CELL TISSUE RES, V383, P617, DOI 10.1007/s00441-020-03301-x
   Mondello SE, 2016, J NEUROSCI METH, V270, P85, DOI 10.1016/j.jneumeth.2016.06.004
   Nocera G, 2020, CELL MOL LIFE SCI, V77, P3977, DOI 10.1007/s00018-020-03516-9
   Panagopoulos GN, 2017, ORTHOPEDICS, V40, PE141, DOI 10.3928/01477447-20161019-01
   Pratt SJP, 2015, FRONT PHYSIOL, V6, P0, DOI 10.3389/fphys.2015.00252
   Rao F, 2020, THERANOSTICS, V10, P1590, DOI 10.7150/thno.36272
   Rao F, 2019, STEM CELLS INT, V2019, P0, DOI 10.1155/2019/2546367
   Riazifar M, 2017, ANNU REV PHARMACOL, V57, P125, DOI 10.1146/annurev-pharmtox-061616-030146
   Sarker MD, 2018, PROG NEUROBIOL, V171, P125, DOI 10.1016/j.pneurobio.2018.07.002
   Shi HY, 2019, STEM CELL RES THER, V10, P0, DOI 10.1186/s13287-019-1517-1
   Shi HY, 2016, BIOMATERIALS, V89, P25, DOI 10.1016/j.biomaterials.2016.02.029
   Sieck DC, 2012, RESP PHYSIOL NEUROBI, V180, P88, DOI 10.1016/j.resp.2011.10.015
   Tao Yanmei, 2013, METHODS MOL BIOL, V1018, P93, DOI 10.1007/978-1-62703-444-9_9
   Toma JG, 2001, NAT CELL BIOL, V3, P778, DOI 10.1038/ncb0901-778
   van Niel G, 2018, NAT REV MOL CELL BIO, V19, P213, DOI 10.1038/nrm.2017.125
   Vijayavenkataraman S, 2020, ACTA BIOMATER, V106, P54, DOI 10.1016/j.actbio.2020.02.003
   VUKICEVIC S, 1992, EXP CELL RES, V202, P1, DOI 10.1016/0014-4827(92)90397-Q
   Wang HL, 2016, NEUROCHEM INT, V97, P146, DOI 10.1016/j.neuint.2016.04.003
   Wang ML, 2019, CONNECT TISSUE RES, V60, P3, DOI 10.1080/03008207.2018.1489381
   Wang YX, 2015, NEUROL SCI, V36, P449, DOI 10.1007/s10072-014-2005-0
   Wu X, 2020, ANN TRANSL MED, V8, P0, DOI 10.21037/atm-20-5965
   Yin L, 2020, CELLS-BASEL, V9, P0, DOI 10.3390/cells9030707
   Zhou YJ, 2019, J CONTROL RELEASE, V316, P93, DOI 10.1016/j.jconrel.2019.11.003
   Zhu CL, 2018, NEUROSCI RES, V135, P21, DOI 10.1016/j.neures.2017.12.007
NR 57
TC 61
Z9 62
U1 4
U2 75
PU ELSEVIER SCI LTD
PI OXFORD
PA THE BOULEVARD, LANGFORD LANE, KIDLINGTON, OXFORD OX5 1GB, OXON, ENGLAND
SN 1742-7061
EI 1878-7568
J9 ACTA BIOMATER
JI Acta Biomater.
PD OCT 15
PY 2021
VL 134
IS 
BP 190
EP 203
DI 10.1016/j.actbio.2021.07.026
EA OCT 2021
PG 14
WC Engineering, Biomedical; Materials Science, Biomaterials
SC Engineering; Materials Science
GA WK8FE
UT WOS:000709956300003
PM 34289422
DA 2025-07-17
ER

PT J
AU Yang, Z
   Yang, Y
   Xu, YC
   Jiang, WQ
   Shao, Y
   Xing, JH
   Chen, YB
   Han, Y
AF Yang, Zheng
   Yang, Yang
   Xu, Yichi
   Jiang, Weiqian
   Shao, Yan
   Xing, Jiahua
   Chen, Youbai
   Han, Yan
TI Biomimetic nerve guidance conduit containing engineered exosomes of adipose-derived stem cells promotes peripheral nerve regeneration
SO STEM CELL RESEARCH & THERAPY
LA English
DT Article
DE Peripheral nerve; Regeneration; Exosomes; Neurotrophin-3; Nerve guidance conduit
ID alginate hydrogel; neurotrophins; expression; delivery; injury
AB Background Efficient and stable delivery of neurotrophic factors (NTFs) is crucial to provide suitable microenvironment for peripheral nerve regeneration. Neurotrophin-3 (NT-3) is an important NTF during peripheral nerve regeneration which is scarce in the first few weeks of nerve defect. Exosomes are nanovesicles and have been served as promising candidate for biocarrier. In this work, NT-3 mRNA was encapsulated in adipose-derived stem cell (ADSC)-derived exosomes (Exo(NT-3)). These engineered exosomes were applied as NT-3 mRNA carrier and then were loaded in nerve guidance conduit (Exo(NT-3)-NGC) to bridge rat sciatic nerve defect. Method NT-3 mRNA was encapsulated in exosomes by forcedly expression of NT-3 mRNA in the donor ADSCs. Exo(NT-3) were co-cultured with SCs in vitro; after 24 h of culture, the efficiency of NT-3 mRNA delivery was evaluated by qPCR, western blotting and ELISA. Then, Exo(NT-3) were loaded in alginate hydrogel to construct the nerve guidance conduits (Exo(NT-3)-NGC). Exo(NT-3)-NGC were implanted in vivo to reconstruct 10 mm rat sciatic nerve defect. The expression of NT-3 was measured 2 weeks after the implantation operation. The sciatic nerve functional index (SFI) was examined at 2 and 8 weeks after the operation. Moreover, the therapeutic effect of Exo(NT-3)-NGC was also evaluated by morphology assay, immunofluorescence staining of regenerated nerves, function evaluation of gastrocnemius muscles after 8 weeks of implantation. Results The engineered exosomes could deliver NT-3 mRNA to the recipient cells efficiently and translated into functional protein. The constructed NGC could realize stable release of exosomes at least for 2 weeks. After NGC implantation in vivo, Exo(NT-3)-NGC group significantly promote nerve regeneration and improve the function recovery of gastrocnemius muscles compared with control exosomes (Exo(empty)-NGC) group. Conclusion In this work, NGC was constructed to allow exosome-mediated NT-3 mRNA delivery. After Exo(NT-3)-NGC implantation in vivo, the level of NT-3 could restore which enhance the nerve regeneration. Our study provide a potential approach to improve nerve regeneration.
C1 [Yang, Zheng; Xu, Yichi; Jiang, Weiqian; Chen, Youbai; Han, Yan] Chinese Peoples Liberat Army Gen Hosp, Med Ctr 1, Dept Plast Surg, Beijing 100853, Peoples R China.
   [Yang, Zheng; Jiang, Weiqian] Chinese Peoples Liberat Army Gen Hosp, Med Sch Chinese PLA, Beijing 100853, Peoples R China.
   [Yang, Yang] Xian Daxing Hosp, Xian 710016, Shaanxi, Peoples R China.
   [Shao, Yan; Xing, Jiahua] Nankai Univ, Sch Med, Tianjin 300071, Peoples R China.
C3 Chinese People's Liberation Army General Hospital; Chinese People's Liberation Army General Hospital; Nankai University
RP Chen, YB; Han, Y (corresponding author), Chinese Peoples Liberat Army Gen Hosp, Med Ctr 1, Dept Plast Surg, Beijing 100853, Peoples R China.
EM youbaichen@foxmail.com; 13720086335@163.com
FU First Medical Center of Chinese PLA General Hospital; National Natural Science Foundation of China
CR Lopez-Verrilli MA, 2013, GLIA, V61, P1795, DOI 10.1002/glia.22558
   Arslantunali D, 2014, MED DEVICES-EVID RES, V7, P405, DOI 10.2147/MDER.S59124
   BROWN CJ, 1989, MICROSURG, V10, P226, DOI 10.1002/micr.1920100317
   Bu YZ, 2020, ADV HEALTHC MATER, V9, P0, DOI 10.1002/adhm.202000268
   Bunnell BA, 2008, METHODS, V45, P115, DOI 10.1016/j.ymeth.2008.03.006
   Burnett Mark G, 2004, NEUROSURG FOCUS, V16, PE1, DOI 10.3171/foc.2004.16.5.2
   Cai J, 2005, J BIOMED MATER RES A, V75A, P374, DOI 10.1002/jbm.a.30432
   Cong Y, 2020, J SURG RES, V247, P128, DOI 10.1016/j.jss.2019.10.033
   Costa LM, 2009, INT REV NEUROBIOL, V87, P127, DOI 10.1016/S0074-7742(09)87007-4
   Dreyfus CF, 1999, J NEUROSCI RES, V56, P1, DOI 10.1002/(SICI)1097-4547(19990401)56:1<1::AID-JNR1>3.0.CO;2-3
   EL Andaloussi S, 2013, NAT REV DRUG DISCOV, V12, P348, DOI 10.1038/nrd3978
   Farina D, 2014, J APPL PHYSIOL, V117, P1215, DOI 10.1152/japplphysiol.00162.2014
   Farooqi AA, 2018, BIOTECHNOL ADV, V36, P328, DOI 10.1016/j.biotechadv.2017.12.010
   Friedman W A, 1991, NEUROSURG CLIN N AM, V2, P43
   FUNAKOSHI H, 1993, J CELL BIOL, V123, P455, DOI 10.1083/jcb.123.2.455
   Guo JS, 2014, ANN NEUROL, V75, P255, DOI 10.1002/ana.24086
   He CJ, 2018, THERANOSTICS, V8, P237, DOI 10.7150/thno.21945
   Hu XF, 2020, ADV HEALTHC MATER, V9, P0, DOI 10.1002/adhm.201901570
   Johnson PJ, 2009, BIOTECHNOL BIOENG, V104, P1207, DOI 10.1002/bit.22476
   Joo W, 2014, SCIENCE, V346, P626, DOI 10.1126/science.1258996
   Kauffman KJ, 2016, J CONTROL RELEASE, V240, P227, DOI 10.1016/j.jconrel.2015.12.032
   Kowalski PS, 2019, MOL THER, V27, P710, DOI 10.1016/j.ymthe.2019.02.012
   LAWSON SN, 1991, J PHYSIOL-LONDON, V435, P41, DOI 10.1113/jphysiol.1991.sp018497
   Li RJ, 2014, CELL BIOCHEM BIOPHYS, V68, P449, DOI 10.1007/s12013-013-9742-1
   Lim EMF, 2017, P NATL ACAD SCI USA, V114, PE1707, DOI 10.1073/pnas.1612136114
   Lv KQ, 2019, THERANOSTICS, V9, P7403, DOI 10.7150/thno.32637
   Manoukian OS, 2020, J CONTROL RELEASE, V317, P78, DOI 10.1016/j.jconrel.2019.11.021
   Marbán E, 2018, J AM COLL CARDIOL, V71, P193, DOI 10.1016/j.jacc.2017.11.013
   McMahon SS, 2011, J GENE MED, V13, P591, DOI 10.1002/jgm.1613
   MEYER M, 1992, J CELL BIOL, V119, P45, DOI 10.1083/jcb.119.1.45
   Pap E, 2009, INFLAMM RES, V58, P1, DOI 10.1007/s00011-008-8210-7
   Pateman CJ, 2015, BIOMATERIALS, V49, P77, DOI 10.1016/j.biomaterials.2015.01.055
   Pegtel DM, 2019, ANNU REV BIOCHEM, V88, P487, DOI 10.1146/annurev-biochem-013118-111902
   Rastogi P, 2019, BIOFABRICATION, V11, P0, DOI 10.1088/1758-5090/ab331e
   Ray WZ, 2010, EXP NEUROL, V223, P77, DOI 10.1016/j.expneurol.2009.03.031
   Ruvinov E, 2016, ADV DRUG DELIVER REV, V96, P54, DOI 10.1016/j.addr.2015.04.021
   Sahin U, 2014, NAT REV DRUG DISCOV, V13, P759, DOI 10.1038/nrd4278
   SCHNELL L, 1994, NATURE, V367, P170, DOI 10.1038/367170a0
   Shafei S, 2020, J BIOMED MATER RES A, V108, P545, DOI 10.1002/jbm.a.36835
   Shapiro L, 1997, BIOMATERIALS, V18, P583, DOI 10.1016/S0142-9612(96)00181-0
   Shibayama M, 1998, J COMP NEUROL, V390, P102
   Singh A, 2018, ACS APPL MATER INTER, V10, P43327, DOI 10.1021/acsami.8b11677
   Szarek D, 2013, BIOTECHNOL APPL BIOC, V60, P547, DOI 10.1002/bab.1096
   Thery Clotilde, 2006, CURR PROTOC CELL BIOL, VChapter 3, P0, DOI 10.1002/0471143030.cb0322s30
   Varejao ASP, 2004, NEUROL RES, V26, P186, DOI 10.1179/016164104225013833
   Wang HD, 2016, ANN CLIN LAB SCI, V46, P578
   Wang YF, 2017, STEM CELL RES THER, V8, P0, DOI 10.1186/s13287-017-0632-0
   Xiong Y, 2009, BIOMATERIALS, V30, P3711, DOI 10.1016/j.biomaterials.2009.03.046
   Xu HX, 2011, BIOMATERIALS, V32, P4506, DOI 10.1016/j.biomaterials.2011.02.023
   Yang S, 2020, ACS BIOMATER SCI ENG, V6, P1590, DOI 10.1021/acsbiomaterials.9b01363
   Yang Y, 2007, BIOMATERIALS, V28, P5526, DOI 10.1016/j.biomaterials.2007.09.001
   Yang ZG, 2020, NAT BIOMED ENG, V4, P69, DOI 10.1038/s41551-019-0485-1
NR 52
TC 70
Z9 74
U1 4
U2 74
PU BMC
PI LONDON
PA CAMPUS, 4 CRINAN ST, LONDON N1 9XW, ENGLAND
SN 
EI 1757-6512
J9 STEM CELL RES THER
JI Stem Cell Res. Ther.
PD AUG 6
PY 2021
VL 12
IS 1
BP 
EP 
DI 10.1186/s13287-021-02528-x
PG 14
WC Cell & Tissue Engineering; Cell Biology; Medicine, Research & Experimental
SC Cell Biology; Research & Experimental Medicine
GA TY6OO
UT WOS:000683901900004
PM 34362437
DA 2025-07-17
ER

PT J
AU Tang, XX
   Gu, XY
   Huang, TT
   Chen, XL
   Zhou, ZH
   Yang, YM
   Ling, J
AF Tang, Xiaoxuan
   Gu, Xinyi
   Huang, Tingting
   Chen, Xiaoli
   Zhou, Zhihao
   Yang, Yumin
   Ling, Jue
TI Anisotropic Silk-Inspired Nerve Conduit with Peptides Improved the Microenvironment for Long-Distance Peripheral Nerve Regeneration
SO ACS MACRO LETTERS
LA English
DT Article
ID hydrogel; remyelination
AB A lack of effective bioactivity to create a desirable microenvironment for peripheral nerve regeneration has been challenging in successful treatment of long-distance injuries using nerve guidance conduits (NGCs) clinically. Herein, we developed a silk-inspired phototriggered gelation system combining dual therapeutic cues of anisotropic topography and adhesive ligands for improving peripheral nerve regeneration. Importantly, enhanced cell recruitment and myelination of Schwann cells were successfully achieved by the Arg-Gly-Asp (RGD)-peptideimmobilized hydrogel scaffolds to promote axon growth. Moreover, as the orientated growth of Schwann cells and rapid axon growth were facilitated by aligned grooved micropatterns, this multifunctional bioactive system provides remarkable nerve regeneration with function recovery for long-distance nerve injury. Therefore, this bioengineered silk-inspired nerve guidance conduit delivers a platform for desirable peripheral nerve repair.
C1 [Tang, Xiaoxuan; Gu, Xinyi; Huang, Tingting; Chen, Xiaoli; Zhou, Zhihao; Yang, Yumin; Ling, Jue] Nantong Univ, Jiangsu Clin Med Ctr Tissue Engn & Nerve Injury R, Coinnovat Ctr Neuroregenerat, Key Lab Neuroregenerat,Minist Educ & Jiangsu Prov, Nantong 226001, Peoples R China.
   [Tang, Xiaoxuan] Nantong Univ, Med Sch, Nantong 226001, Peoples R China.
C3 Nantong University; Nantong University
RP Yang, YM; Ling, J (corresponding author), Nantong Univ, Jiangsu Clin Med Ctr Tissue Engn & Nerve Injury R, Coinnovat Ctr Neuroregenerat, Key Lab Neuroregenerat,Minist Educ & Jiangsu Prov, Nantong 226001, Peoples R China.
EM yangym@ntu.edu.cu; jl2016@ntu.edu.cn
FU National Science Foundation of China [31830028]; Jiangsu Provincial Key Medical Center
CR Akassoglou K, 2002, NEURON, V33, P861, DOI 10.1016/S0896-6273(02)00617-7
   Antman-Passig M, 2021, ADV FUNCT MATER, V31, P0, DOI 10.1002/adfm.202010837
   Babetto E, 2020, NAT NEUROSCI, V23, P1215, DOI 10.1038/s41593-020-0689-4
   Cai ZW, 2021, BIOACT MATER, V6, P4506, DOI 10.1016/j.bioactmat.2021.04.039
   Chen SY, 2020, CHEM ENG J, V399, P0, DOI 10.1016/j.cej.2020.125795
   Cheng L, 2020, RESEARCH-CHINA, V2020, P0, DOI 10.34133/2020/4907185
   DOHERTY P, 1992, NATURE, V356, P791, DOI 10.1038/356791a0
   Dong M, 2020, ACS NANO, V14, P16565, DOI 10.1021/acsnano.0c05197
   Dong XH, 2021, BIOMATERIALS, V272, P0, DOI 10.1016/j.biomaterials.2021.120767
   Donsante A, 2020, ADV HEALTHC MATER, V9, P0, DOI 10.1002/adhm.202000200
   Fadia NB, 2020, SCI TRANSL MED, V12, P0, DOI 10.1126/scitranslmed.aav7753
   Frassica MT, 2020, ACS MACRO LETT, V9, P1740, DOI 10.1021/acsmacrolett.0c00712
   Houshyar S, 2019, ACS CHEM NEUROSCI, V10, P3349, DOI 10.1021/acschemneuro.9b00203
   Hsu RS, 2019, ADV SCI, V6, P0, DOI 10.1002/advs.201900520
   Huang Q, 2021, ACS APPL MATER INTER, V13, P112, DOI 10.1021/acsami.0c16391
   Jessen KR, 2019, GLIA, V67, P421, DOI 10.1002/glia.23532
   Kim SH, 2018, NAT COMMUN, V9, P0, DOI 10.1038/s41467-018-03759-y
   Li GC, 2021, SCI ADV, V7, P0, DOI 10.1126/sciadv.abi5812
   Li GC, 2019, ACS APPL MATER INTER, V11, P37397, DOI 10.1021/acsami.9b08510
   Li XL, 2020, ACS APPL MATER INTER, V12, P36860, DOI 10.1021/acsami.0c08457
   Liu X, 2022, BIOACT MATER, V7, P126, DOI 10.1016/j.bioactmat.2021.04.036
   Lotfi L, 2019, J BIOMED MATER RES A, V107, P2425, DOI 10.1002/jbm.a.36749
   Meng ZQ, 2019, ADV MATER, V31, P0, DOI 10.1002/adma.201900927
   Min Q, 2021, GLIA, V69, P235, DOI 10.1002/glia.23892
   Motta CMM, 2019, BIOMATERIALS, V218, P0, DOI 10.1016/j.biomaterials.2019.119335
   Palmisano I, 2019, NAT NEUROSCI, V22, P1913, DOI 10.1038/s41593-019-0490-4
   Pang LB, 2021, ACS APPL MATER INTER, V13, P29363, DOI 10.1021/acsami.1c07103
   Pereira JA, 2009, J CELL BIOL, V185, P147, DOI 10.1083/jcb.200809008
   Perera MM, 2020, ACS MACRO LETT, V9, P1552, DOI 10.1021/acsmacrolett.0c00718
   Rao F, 2020, THERANOSTICS, V10, P1590, DOI 10.7150/thno.36272
   Song S, 2021, BIOMATERIALS, V275, P0, DOI 10.1016/j.biomaterials.2021.120982
   Tang XX, 2021, ADV FUNCT MATER, V31, P0, DOI 10.1002/adfm.202101320
   Vedaraman S, 2021, ADV HEALTHC MATER, V10, P0, DOI 10.1002/adhm.202100874
   Vijayavenkataraman S, 2020, ACTA BIOMATER, V106, P54, DOI 10.1016/j.actbio.2020.02.003
   Wang JC, 2020, NAT COMMUN, V11, P0, DOI 10.1038/s41467-020-17955-2
   Wang J, 2020, ACS NANO, V14, P12579, DOI 10.1021/acsnano.0c03570
   Wu YB, 2016, BIOMATERIALS, V87, P18, DOI 10.1016/j.biomaterials.2016.02.010
   Xiao WQ, 2020, ACS MACRO LETT, V9, P1681, DOI 10.1021/acsmacrolett.0c00621
   Yang SH, 2022, BIOACT MATER, V8, P529, DOI 10.1016/j.bioactmat.2021.05.056
   Yao K, 2020, ACS MACRO LETT, V9, P1391, DOI 10.1021/acsmacrolett.0c00545
   Zhang DT, 2022, BIOACT MATER, V9, P134, DOI 10.1016/j.bioactmat.2021.07.010
   Zheng JK, 2015, BIOMACROMOLECULES, V16, P357, DOI 10.1021/bm501552t
   Zhu L, 2020, ADV FUNCT MATER, V30, P0, DOI 10.1002/adfm.202002610
NR 43
TC 27
Z9 27
U1 7
U2 121
PU AMER CHEMICAL SOC
PI WASHINGTON
PA 1155 16TH ST, NW, WASHINGTON, DC 20036 USA
SN 
EI 2161-1653
J9 ACS MACRO LETT
JI ACS Macro Lett.
PD DEC 21
PY 2021
VL 10
IS 12
BP 1501
EP 1509
DI 10.1021/acsmacrolett.1c00533
PG 9
WC Polymer Science
SC Polymer Science
GA YI8WC
UT WOS:000744122100008
PM 35549152
DA 2025-07-17
ER
