# Supplementary material for: Hydrogel research in peripheral nerve injury repair: a comprehensive multi-database bibliometric analysis (2015–2025)
Source: Front Neurol. 2026 Apr 29;17:1763950. doi: 10.3389/fneur.2026.1763950 (PMC13167558; doi:10.3389/fneur.2026.1763950)
Supplement: Supplementary file 2 [file Supplementary_file_2.zip › Data/WOSCC-Article/download2022u45.txt]

PT J
AU Li, XX
   Su, WJ
   Xu, JK
   Su, LX
   Yang, J
   Yang, GC
   Lin, XX
   Yang, LX
   Rohani, S
AF Li, Xixi
   Su, Weijie
   Xu, Jiakun
   Su, Luoxi
   Yang, Jia
   Yang, Guochen
   Lin, Xunxun
   Yang, Lixuan
   Rohani, Saeed
TI Alginate-Based Hydrogels Composited with Tenocyclidine-Loaded Chitosan Nanoparticles, a Sophisticated Delivery System for Transplantation of Allogenic Schwan Cells Through Cellulose Acetate Neural Guidance Channels: A Preclinical Study
SO JOURNAL OF BIOMEDICAL NANOTECHNOLOGY
LA English
DT Article
DE Peripheral Nerve Damage; Neural Conduits; Tenocyclidine
AB In the current study, a novel filler material was developed to improve the healing activity of an electrospun cellulose acetate neural guidance channel. Tenocyclidine was loaded into chitosan nanoparticles, dispersed in a calcium alginate hydrogel, IP: 203.8.109 20 On: Thu, 30 Mar 2023 12:55:24 Copy ight A ic S ientifi P blisher and their effect on Schwann cells' viability was assessed using MTT assay. Study showed that chitosan nanoparticles Delivered by Ingenta loaded with 0.5% Tenocyclidine had the optimal effects on cells viability. In vivo study on a rat model of peripheral nerve injury showed that the neural guidance channels containing Schwann cells and Tenocyclidine-loaded chitosan nanoparticles had the highest rate of nerve repair as evidenced by functional analysis assays and histopathological examinations.
C1 [Li, Xixi; Su, Weijie; Xu, Jiakun; Su, Luoxi; Yang, Jia; Yang, Guochen; Yang, Lixuan] Sun Yat Sen Univ, Dept Neurosurg, Affiliated Hosp 1, Guangzhou 510080, Peoples R China.
   [Lin, Xunxun] Sun Yat Sen Univ, Dept Plast Surg, Affiliated Hosp 1, Guangzhou 510080, Peoples R China.
   [Rohani, Saeed] Univ Tehran Med Sci, Sch Adv Technol Med, Dept Tissue Engn & Appl Cell Sci, Tehran 5489875, Iran.
C3 Sun Yat Sen University; Sun Yat Sen University; Tehran University of Medical Sciences
RP Yang, LX (corresponding author), Sun Yat Sen Univ, Dept Neurosurg, Affiliated Hosp 1, Guangzhou 510080, Peoples R China.; Lin, XX (corresponding author), Sun Yat Sen Univ, Dept Plast Surg, Affiliated Hosp 1, Guangzhou 510080, Peoples R China.
EM line126@163.com
CR Carvalho CR, 2019, ADV DRUG DELIVER REV, V148, P308, DOI 10.1016/j.addr.2019.01.006
   Chen GP, 2018, ADV EXP MED BIOL, V1058, P171, DOI 10.1007/978-3-319-76711-6_8
   Crosio A, 2019, NEURAL REGEN RES, V14, P1079, DOI 10.4103/1673-5374.250628
   Farzamfar S, 2022, INT J MOL SCI, V23, P0, DOI 10.3390/ijms231810519
   Farzamfar S, 2019, PROG BIOMATER, V8, P239, DOI 10.1007/s40204-019-00121-3
   Ferracini R, 2018, PHARMACEUTICS, V10, P0, DOI 10.3390/pharmaceutics10030122
   Gordon T, 2020, INT J MOL SCI, V21, P0, DOI 10.3390/ijms21228652
   Houshyar S, 2019, ACS CHEM NEUROSCI, V10, P3349, DOI 10.1021/acschemneuro.9b00203
   Ma Y, 2021, J MATER CHEM B, V9, P6310, DOI 10.1039/d1tb00782c
   Magaz A, 2018, ADV HEALTHC MATER, V7, P0, DOI 10.1002/adhm.201800308
   Mobini S, 2017, CURR OPIN BIOMED ENG, V4, P134, DOI 10.1016/j.cobme.2017.10.010
   Samadian H, 2020, SCI REP-UK, V10, P0, DOI 10.1038/s41598-020-65268-7
   Selim OA, 2022, TISSUE ENG PART B-RE, V28, P295, DOI 10.1089/ten.teb.2020.0355
   Vijayavenkataraman S, 2020, ACTA BIOMATER, V106, P54, DOI 10.1016/j.actbio.2020.02.003
   Yi S, 2019, EXP NEUROL, V319, P0, DOI 10.1016/j.expneurol.2018.05.016
   Zhu L, 2020, ADV FUNCT MATER, V30, P0, DOI 10.1002/adfm.202002610
NR 16
TC 0
Z9 0
U1 1
U2 6
PU AMER SCIENTIFIC PUBLISHERS
PI VALENCIA
PA 26650 THE OLD RD, STE 208, VALENCIA, CA 91381-0751 USA
SN 1550-7033
EI 1550-7041
J9 J BIOMED NANOTECHNOL
JI J. Biomed. Nanotechnol.
PD DEC 15
PY 2022
VL 18
IS 12
BP 2779
EP 2785
DI 10.1166/jbn.2022.3478
PG 7
WC Nanoscience & Nanotechnology; Materials Science, Biomaterials
SC Science & Technology - Other Topics; Materials Science
GA C9OP8
UT WOS:000965132000001
DA 2025-07-17
ER

PT J
AU Yang, XQ
   Huang, L
   Yi, XZY
   Huang, SY
   Duan, B
   Yu, AX
AF Yang, Xiaqing
   Huang, Lin
   Yi, Xinzeyu
   Huang, Siyuan
   Duan, Bo
   Yu, Aixi
TI Multifunctional chitin-based hollow nerve conduit for peripheral nerve regeneration and neuroma inhibition
SO CARBOHYDRATE POLYMERS
LA English
DT Article
DE Chitin conduit; Polydopamine; Polydopamine Peripheral nerve regeneration; Painful neuroma
ID chitosan; mechanism; scaffold; injury; cells
AB The recoverability for peripheral nerve lesions with a long segment defect is much challenging. Conventional methods for sciatic nerve repair excepted for autografts are bridged with nerve guidance conduit (NGC). Herein, the chitin-based NGC (ChT NGC) is firstly reported by facile dissolution, molding and regeneration process, performed excellent nerve regeneration and neuroma inhibition after deposited with anti-inflammatory polydopamine (ChT-PDA NGC). In 10 mm sciatic nerve defect rat model, the restorative effects of ChT-PDA NGC groups are similar to autografts. That is mainly ascribed to the high activity of Schwann cells and claimed by immunofluorescence staining and Western blot analysis. Interestingly, ChT-PDA NGC presents outstanding neuroma inhibition during the nerve regeneration as for the anti-inflammatory activity of PDA. This work provides a facile and novel approach to prepare hollow chitin hydrogel tube, which presents well nerve regeneration and neuroma inhibition, improving the potential high-value application of chitin in biomedical fields.
C1 [Yang, Xiaqing; Yi, Xinzeyu; Yu, Aixi] Wuhan Univ, Zhongnan Hosp, Dept Orthoped Trauma & Microsurg, Wuhan 430071, Hubei, Peoples R China.
   [Huang, Lin; Duan, Bo] Wuhan Univ, Minist Educ, Coll Chem & Mol Sci, Key Lab Biomed Polymers ,Hubei Engn Ctr Nat Polym, Wuhan 430072, Peoples R China.
C3 Wuhan University; Wuhan University
RP Yu, AX (corresponding author), Wuhan Univ, Zhongnan Hosp, Dept Orthoped Trauma & Microsurg, Wuhan 430071, Hubei, Peoples R China.; Duan, B (corresponding author), Wuhan Univ, Minist Educ, Coll Chem & Mol Sci, Key Lab Biomed Polymers ,Hubei Engn Ctr Nat Polym, Wuhan 430072, Peoples R China.
EM bo_duan@whu.edu.cn; yuaixi@whu.edu.cn
FU National Natural Science Foundation of China [22075214, 52003204]; Major International (Regional) Joint Research Project [21620102004]; Hubei Province Medical Leading Talent Project [20200405]
CR Anitha A, 2014, PROG POLYM SCI, V39, P1644, DOI 10.1016/j.progpolymsci.2014.02.008
   Awasthi GP, 2020, MAT SCI ENG C-MATER, V116, P0, DOI 10.1016/j.msec.2020.111162
   Babetto E, 2020, NAT NEUROSCI, V23, P1215, DOI 10.1038/s41593-020-0689-4
   Bettinger CJ, 2009, BIOMATERIALS, V30, P3050, DOI 10.1016/j.biomaterials.2009.02.018
   Bridges D, 2001, BRIT J ANAESTH, V87, P12, DOI 10.1093/bja/87.1.12
   Chandra VS, 2012, ACS APPL MATER INTER, V4, P1200, DOI 10.1021/am300140q
   Chen YW, 2019, POLYMERS-BASEL, V11, P0, DOI 10.3390/polym11101612
   Chen YK, 2008, J MATER SCI-MATER M, V19, P3603, DOI 10.1007/s10856-008-3529-8
   Cheng W, 2019, ACS NANO, V13, P8537, DOI 10.1021/acsnano.9b04436
   Cui Y, 2018, J TISSUE ENG REGEN M, V12, P1285, DOI 10.1002/term.2660
   Du JJ, 2019, ANAL CHIM ACTA, V1062, P131, DOI 10.1016/j.aca.2019.02.033
   Duan B, 2015, ANGEW CHEM INT EDIT, V54, P5152, DOI 10.1002/anie.201412129
   Fadia NB, 2020, SCI TRANSL MED, V12, P0, DOI 10.1126/scitranslmed.aav7753
   Fang Y, 2017, ACS SUSTAIN CHEM ENG, V5, P2725, DOI 10.1021/acssuschemeng.6b03055
   Freier T, 2005, BIOMATERIALS, V26, P4624, DOI 10.1016/j.biomaterials.2004.11.040
   Gaudet AD, 2011, J NEUROINFLAMM, V8, P0, DOI 10.1186/1742-2094-8-110
   George PM, 2017, BIOMATERIALS, V142, P31, DOI 10.1016/j.biomaterials.2017.07.020
   Golabchi A, 2019, BIOMATERIALS, V225, P0, DOI 10.1016/j.biomaterials.2019.119519
   Gordon S, 2010, IMMUNITY, V32, P593, DOI 10.1016/j.immuni.2010.05.007
   Gu XS, 2014, BIOMATERIALS, V35, P6143, DOI 10.1016/j.biomaterials.2014.04.064
   Hasani-Sadrabadi MM, 2019, ACS NANO, V13, P3830, DOI 10.1021/acsnano.8b09623
   Hong S, 2011, NANOMEDICINE-UK, V6, P793, DOI 10.2217/NNM.11.76
   Huang L, 2021, ACS APPL MATER INTER, V13, P16106, DOI 10.1021/acsami.1c01904
   Huang Y, 2014, J MATER CHEM B, V2, P3427, DOI 10.1039/c4tb00098f
   Idini M, 2019, ACTA BIOMATER, V96, P188, DOI 10.1016/j.actbio.2019.06.054
   Johnson AR, 2012, IMMUNOL REV, V249, P218, DOI 10.1111/j.1600-065X.2012.01151.x
   Johnson CDL, 2019, ACS APPL MATER INTER, V11, P356, DOI 10.1021/acsami.8b18344
   Kehoe S, 2012, INJURY, V43, P553, DOI 10.1016/j.injury.2010.12.030
   Kim S, 2018, ACS APPL MATER INTER, V10, P33032, DOI 10.1021/acsami.8b11546
   Lavasani M, 2014, J CLIN INVEST, V124, P1745, DOI 10.1172/JCI44071
   Lee H, 2007, SCIENCE, V318, P426, DOI 10.1126/science.1147241
   Liu HL, 2020, MAT SCI ENG C-MATER, V116, P0, DOI 10.1016/j.msec.2020.110904
   Liu YL, 2014, CHEM REV, V114, P5057, DOI 10.1021/cr400407a
   Liu YL, 2013, ADV MATER, V25, P1353, DOI 10.1002/adma.201204683
   Lueckgen A, 2018, BIOMATERIALS, V181, P189, DOI 10.1016/j.biomaterials.2018.07.031
   Miller DJ, 2017, ANGEW CHEM INT EDIT, V56, P4662, DOI 10.1002/anie.201601509
   Min Q, 2021, GLIA, V69, P235, DOI 10.1002/glia.23892
   Mokarram N, 2012, BIOMATERIALS, V33, P8793, DOI 10.1016/j.biomaterials.2012.08.050
   Park J, 2020, ADV FUNCT MATER, V30, P0, DOI 10.1002/adfm.202003759
   Qian Y, 2021, NANO ENERGY, V83, P0, DOI 10.1016/j.nanoen.2021.105779
   Qian Y, 2020, SMALL, V16, P0, DOI 10.1002/smll.202000796
   Qian Y, 2020, CELL PROLIFERAT, V53, P0, DOI 10.1111/cpr.12730
   Qian Y, 2018, ADV FUNCT MATER, V28, P0, DOI 10.1002/adfm.201707077
   Qian Y, 2018, NAT COMMUN, V9, P0, DOI 10.1038/s41467-017-02598-7
   Rinaudo M, 2006, PROG POLYM SCI, V31, P603, DOI 10.1016/j.progpolymsci.2006.06.001
   Rotshenker S, 2011, J NEUROINFLAMM, V8, P0, DOI 10.1186/1742-2094-8-109
   Silva C, 2019, NANOMATERIALS-BASEL, V9, P0, DOI 10.3390/nano9060902
   Vijayavenkataraman S, 2020, ACTA BIOMATER, V106, P54, DOI 10.1016/j.actbio.2020.02.003
   Wang J, 2020, ACS NANO, V14, P12579, DOI 10.1021/acsnano.0c03570
   Wu SQ, 2017, CARBOHYD POLYM, V174, P830, DOI 10.1016/j.carbpol.2017.06.101
   Wynn TA, 2007, J CLIN INVEST, V117, P524, DOI 10.1172/JCI31487
   Xu C, 2020, ADV FUNCT MATER, V30, P0, DOI 10.1002/adfm.202000177
   Yang YR, 2020, FRONT BIOENG BIOTECH, V8, P0, DOI 10.3389/fbioe.2020.00616
   Zeltser R, 2000, PAIN, V89, P19, DOI 10.1016/S0304-3959(00)00342-0
   Zhang W, 2017, BIOMATERIALS, V142, P90, DOI 10.1016/j.biomaterials.2017.06.024
   Zhang ZY, 2020, BIOMATERIALS, V253, P0, DOI 10.1016/j.biomaterials.2020.120108
   Zhao YH, 2020, BIOMATERIALS, V255, P0, DOI 10.1016/j.biomaterials.2020.120164
NR 57
TC 18
Z9 19
U1 7
U2 85
PU ELSEVIER SCI LTD
PI London
PA 125 London Wall, London, ENGLAND
SN 0144-8617
EI 1879-1344
J9 CARBOHYD POLYM
JI Carbohydr. Polym.
PD AUG 1
PY 2022
VL 289
IS 
BP 
EP 
DI 10.1016/j.carbpol.2022.119443
EA APR 2022
PG 14
WC Chemistry, Applied; Chemistry, Organic; Polymer Science
SC Chemistry; Polymer Science
GA 1K8JS
UT WOS:000798842800001
PM 35483856
DA 2025-07-17
ER

PT J
AU Zhang, H
   Zhang, H
   Wang, H
   Zhao, YJ
   Chai, RJ
AF Zhang, Hui
   Zhang, Han
   Wang, Huan
   Zhao, Yuanjin
   Chai, Renjie
TI Natural proteins-derived asymmetric porous conduit for peripheral nerve regeneration
SO APPLIED MATERIALS TODAY
LA English
DT Article
DE Inverse opal; Conduit; Drug delivery; Nerve regeneration; Silk fibroin; Hydrogel
ID schwann-cells; scaffold
AB Artificial nerve guidance conduits (NGCs) have been developed by using various biomaterials for bridging relatively long nerve defects. Though integrating neurotrophic factors with these NGCs could improve the nerve repair effects, their uncontrolled degradation and roundly random administration still restrict complete nerve regeneration. Herein, a novel silk fibroin (SF)-derived NGC with internal-facing inverse opal structures is presented, achieving the local neurotrophic factor delivery and effective nerve regeneration. The resultant NGC is confirmed with excellent biocompatibility and suitable biodegradability, as well as satisfactory mechanical performance to bridge nerve defects. Significantly, benefiting from an asymmetric structure with inverse opal porous nanostructures inside walls and hybrid hydrogel outside walls, such NGC can spatially restrict the distribution of loading factors, thus enhancing the curative efficacy. By implanting in a sciatic nerve injury rat model with a long segment defect, it is demonstrated that the drug-loaded conduit presented a similar performance to autograft, which can facilitate axons growth and remyelination, thereby promoting nerve regeneration. These results indicate a great potential of such a novel design for peripheral nerve repair applications.(c) 2022 Elsevier Ltd. All rights reserved.
C1 [Zhang, Hui; Zhang, Han; Zhao, Yuanjin; Chai, Renjie] Southeast Univ, Zhongda Hosp, Jiangsu Prov High Tech Key Lab Biomed Res,State K, Dept Otolaryngol Head & Neck Surg,Sch Life Sci, 87 Dingjiaqiao, Nanjing 210096, Peoples R China.
   [Zhang, Hui; Zhao, Yuanjin] Nanjing Univ, Dept Clin Lab, Inst Translat Med, Affiliated Drum Tower Hosp,Med Sch, Nanjing 210002, Peoples R China.
   [Wang, Huan] Sun Yat Sen Univ, Affiliated Hosp 8, Shenzhen 518033, Peoples R China.
C3 Southeast University - China; Nanjing University; Sun Yat Sen University
RP Zhao, YJ; Chai, RJ (corresponding author), Southeast Univ, Zhongda Hosp, Jiangsu Prov High Tech Key Lab Biomed Res,State K, Dept Otolaryngol Head & Neck Surg,Sch Life Sci, 87 Dingjiaqiao, Nanjing 210096, Peoples R China.
EM yjzhao@seu.edu.cn; renjiec@seu.edu.cn
FU National Basic Research Program of China [2017YFA0105201]; National Key Research and Development Program of China [2020YFA0908200]; National Natural Science Foundation of China [52073060, 61927805, 82030029, 81970882]; Natural Science Foundation of Jiangsu [BE2018707]; Guangdong Basic and Applied Basic Research Foundation [2019A1515111155]; Shenzhen Fundamental Research Program [JCYJ20190813152616459, JCYJ20190808120405672]; Strategic Priority Research Program of the Chinese Academy of Science [XDA16010303]; National Key R&D Program of China [2017YFA0103903, SQ2020YFA010013]; Postgraduate Research & Practice Innovation Program of Jiangsu Province [KYCX21_0081]
CR Carvalho CR, 2021, ADV HEALTHC MATER, V10, P0, DOI 10.1002/adhm.202000753
   Chen CW, 2018, ACS NANO, V12, P10493, DOI 10.1021/acsnano.8b06237
   Chen CM, 2019, ADV FUNCT MATER, V29, P0, DOI 10.1002/adfm.201806899
   Chen ZY, 2021, BIOACT MATER, V6, P589, DOI 10.1016/j.bioactmat.2020.09.003
   Cui Y, 2014, BIOMATERIALS, V35, P7819, DOI 10.1016/j.biomaterials.2014.05.065
   Dai JJ, 2021, SMALL, V17, P0, DOI 10.1002/smll.202005334
   Dong XH, 2021, BIOMATERIALS, V272, P0, DOI 10.1016/j.biomaterials.2021.120767
   Fadia NB, 2020, SCI TRANSL MED, V12, P0, DOI 10.1126/scitranslmed.aav7753
   Farokhi M, 2017, INT MATER REV, V62, P367, DOI 10.1080/09506608.2016.1252551
   Hou YJ, 2019, ADV HEALTHC MATER, V8, P0, DOI 10.1002/adhm.201900913
   Huang D, 2021, P NATL ACAD SCI USA, V118, P0, DOI 10.1073/pnas.2016146118
   Huang LL, 2018, ACTA BIOMATER, V68, P223, DOI 10.1016/j.actbio.2017.12.010
   Jiao J, 2021, CHEM ENG J, V426, P0, DOI 10.1016/j.cej.2021.131826
   Jin F, 2021, ADV MATER, V33, P0, DOI 10.1002/adma.202104175
   Kong TT, 2019, ADV FUNCT MATER, V29, P0, DOI 10.1002/adfm.201808012
   Li GC, 2020, RESEARCH-CHINA, V2020, P0, DOI 10.34133/2020/2603048
   Li R, 2020, THERANOSTICS, V10, P1649, DOI 10.7150/thno.40919
   Li R, 2018, BIOMATERIALS, V168, P24, DOI 10.1016/j.biomaterials.2018.03.044
   Ma Y, 2021, RESEARCH-CHINA, V2021, P0, DOI 10.34133/2021/9565402
   Manoukian OS, 2020, J CONTROL RELEASE, V317, P78, DOI 10.1016/j.jconrel.2019.11.021
   Meyer C, 2016, BIOMATERIALS, V76, P33, DOI 10.1016/j.biomaterials.2015.10.040
   Park J, 2020, ADV FUNCT MATER, V30, P0, DOI 10.1002/adfm.202003759
   Piao Y, 2021, ENGINEERED REGENERATION, V2, P47, DOI 10.1016/J.ENGREG.2021.03.002
   Ryan AJ, 2017, ADV HEALTHC MATER, V6, P0, DOI 10.1002/adhm.201700954
   Shang YX, 2021, APPL MATER TODAY, V24, P0, DOI 10.1016/j.apmt.2021.101115
   Shao CM, 2019, RESEARCH-CHINA, V2019, P0, DOI 10.34133/2019/9783793
   Shi ZQ, 2014, ANGEW CHEM INT EDIT, V53, P5380, DOI 10.1002/anie.201402751
   Tajdaran K, 2019, EXP NEUROL, V319, P0, DOI 10.1016/j.expneurol.2018.08.014
   Wang H, 2021, J CLEAN PROD, V315, P0, DOI 10.1016/j.jclepro.2021.128149
   Wu P, 2021, BIOACT MATER, V6, P3515, DOI 10.1016/j.bioactmat.2021.03.020
   Yang HC, 2022, BIOACT MATER, V8, P355, DOI 10.1016/j.bioactmat.2021.06.020
   Zhang H, 2020, APPL MATER TODAY, V19, P0, DOI 10.1016/j.apmt.2019.100540
   Zhang H, 2020, SCI BULL, V65, P380, DOI 10.1016/j.scib.2019.10.023
   Zhang YS, 2017, ADV MATER, V29, P0, DOI 10.1002/adma.201701115
   Zhao YH, 2020, BIOMATERIALS, V255, P0, DOI 10.1016/j.biomaterials.2020.120164
   Zhao Z, 2017, ADV MATER, V29, P0, DOI 10.1002/adma.201704569
NR 36
TC 36
Z9 37
U1 6
U2 109
PU ELSEVIER
PI AMSTERDAM
PA RADARWEG 29, 1043 NX AMSTERDAM, NETHERLANDS
SN 2352-9407
EI 
J9 APPL MATER TODAY
JI Appl. Mater. Today
PD JUN 15
PY 2022
VL 27
IS 
BP 
EP 
DI 10.1016/j.apmt.2022.101431
EA MAR 2022
PG 10
WC Materials Science, Multidisciplinary
SC Materials Science
GA 0P0VH
UT WOS:000783940500004
DA 2025-07-17
ER

PT J
AU Nawrotek, K
   Kubicka, M
   Gatkowska, J
   Wieczorek, M
   Michlewska, S
   Bekier, A
   Wach, R
   Rudnicka, K
AF Nawrotek, Katarzyna
   Kubicka, Monika
   Gatkowska, Justyna
   Wieczorek, Marek
   Michlewska, Sylwia
   Bekier, Adrian
   Wach, Radoslaw
   Rudnicka, Karolina
TI Controlling the Spatiotemporal Release of Nerve Growth Factor by Chitosan/Polycaprolactone Conduits for Use in Peripheral Nerve Regeneration
SO INTERNATIONAL JOURNAL OF MOLECULAR SCIENCES
LA English
DT Article
DE electrodeposition; 3D printing; chitosan; conduit; peripheral nerve regeneration
ID allografts
AB Tubular polymeric structures have been recognized in the treatment of peripheral nerves as comparable to autologous grafting. The best therapeutic outcomes are obtained with conduits releasing therapeutic molecules. In this study, a new approach for the incorporation of biologically active agent-loaded microspheres into the structure of chitosan/polycaprolactone conduits was developed. The support of a polycaprolactone helix formed by 3D melt extrusion was coated with dopamine in order to adsorb nerve growth factor-loaded microspheres. The complex analysis of the influence of process factors on the coverage efficiency of polycaprolactone helix by nerve grow factor-loaded microspheres was analyzed. Thus, the PCL helix characterized with the highest adsorption of microspheres was subjected to nerve growth factor release studies, and finally incorporated into chitosan hydrogel deposit through the process of electrophoretic deposition. It was demonstrated by chemical and physical tests that the chitosan/polycaprolactone conduit meets the requirements imposed on peripheral nerve implants, particularly mimicking mechanical properties of surrounding soft tissue. Moreover, the conduit may support regrowing nerves for a prolonged period, as its structure and integrity persist upon incubation in lysozyme-contained PBS solution up to 28 days at body temperature. In vitro cytocompatibility toward mHippoE-18 embryonic hippocampal cells of the chitosan/polycaprolactone conduit was proven. Most importantly, the developed conduits stimulate axonal growth and support monocyte activation, the latter is advantageous especially at early stages of nerve regeneration. It was demonstrated that, through the described approach for controlling spatiotemporal release of nerve growth factors, these biocompatible structures adjusted to the specific peripheral nerve injury case can be manufactured.
C1 [Nawrotek, Katarzyna; Kubicka, Monika] Lodz Univ Technol, Fac Proc & Environm Engn, Dept Environm Engn, 213 Wolczanska St, PL-90924 Lodz, Poland.
   [Gatkowska, Justyna; Bekier, Adrian] Univ Lodz, Fac Biol & Environm Protect, Dept Mol Microbiol, 12-16 Banacha St, PL-90237 Lodz, Poland.
   [Wieczorek, Marek] Univ Lodz, Fac Biol & Environm Protect, Dept Neurobiol, 141-143 Pomorska St, PL-90236 Lodz, Poland.
   [Michlewska, Sylwia] Univ Lodz, Fac Biol & Environm Protect, Lab Microscop Imaging & Specialized Biol Tech, 12-16 Banacha St, PL-90237 Lodz, Poland.
   [Wach, Radoslaw] Lodz Univ Technol, Inst Appl Radiat Chem, Fac Chem, 15 Wroblewskiego St, PL-93590 Lodz, Poland.
   [Rudnicka, Karolina] Univ Lodz, Fac Biol & Environm Protect, Dept Immunol & Infect Biol, 12-16 Banacha St, PL-90237 Lodz, Poland.
C3 Lodz University of Technology; University of Lodz; University of Lodz; University of Lodz; Lodz University of Technology; University of Lodz
RP Nawrotek, K (corresponding author), Lodz Univ Technol, Fac Proc & Environm Engn, Dept Environm Engn, 213 Wolczanska St, PL-90924 Lodz, Poland.; Rudnicka, K (corresponding author), Univ Lodz, Fac Biol & Environm Protect, Dept Immunol & Infect Biol, 12-16 Banacha St, PL-90237 Lodz, Poland.
EM katarzyna.nawrotek@p.lodz.pl; monika.kubicka@p.lodz.pl; justyna.gatkowska@biol.uni.lodz.pl; marek.wieczorek@biol.uni.lodz.pl; sylwia.michlewska@biol.uni.lodz.pl; adrian.bekier@biol.uni.lodz.pl; radoslaw.wach@p.lodz.pl; karolina.rudnicka@biol.uni.lodz.pl
FU National Center for Research and Development, Poland [LIDER/18/0116/L-10/18/NCBR/2019]
CR Alvites R, 2018, COGENT MEDICINE, V5, P0, DOI 10.1080/2331205X.2018.1466404
   Belzberg AJ, 2006, CURRENT THERAPY NEUR, V7, P244
   Borschel GH, 2003, J SURG RES, V114, P133, DOI 10.1016/S0022-4804(03)00255-5
   Ciardelli G, 2006, MACROMOL BIOSCI, V6, P13, DOI 10.1002/mabi.200500151
   COHEN S, 1991, PHARMACEUT RES, V8, P713, DOI 10.1023/A:1015841715384
   Danhier F, 2012, J CONTROL RELEASE, V161, P505, DOI 10.1016/j.jconrel.2012.01.043
   Donnelly DJ, 2008, EXP NEUROL, V209, P378, DOI 10.1016/j.expneurol.2007.06.009
   Du J, 2019, NEURAL REGEN RES, V14, P2073, DOI 10.4103/1673-5374.262580
   Freier T, 2005, BIOMATERIALS, V26, P5872, DOI 10.1016/j.biomaterials.2005.02.033
   Gaudet AD, 2011, J NEUROINFLAMM, V8, P0, DOI 10.1186/1742-2094-8-110
   Geissler J, 2019, INJURY, V50, PS64, DOI 10.1016/j.injury.2019.10.051
   Gensel JC, 2015, BRAIN RES, V1619, P1, DOI 10.1016/j.brainres.2014.12.045
   Gorabi AM, 2022, TRENDS CARDIOVAS MED, V32, P525, DOI 10.1016/j.tcm.2021.08.015
   Gu XS, 2011, PROG NEUROBIOL, V93, P204, DOI 10.1016/j.pneurobio.2010.11.002
   Jiang X, 2010, EXP NEUROL, V223, P86, DOI 10.1016/j.expneurol.2009.09.009
   Kumirska J, 2010, MAR DRUGS, V8, P1567, DOI 10.3390/md8051567
   Kvist M, 2011, J PLAST SURG HAND SU, V45, P122, DOI 10.3109/2000656X.2011.571847
   Lackington WA, 2019, J CONTROL RELEASE, V304, P51, DOI 10.1016/j.jconrel.2019.05.001
   Lee JY, 2010, J BIOMED MATER RES A, V92A, P1398, DOI 10.1002/jbm.a.32471
   Lee PW, 2018, WIRES NANOMED NANOBI, V10, P0, DOI 10.1002/wnan.1516
   Lin MY, 2013, HAND CLIN, V29, P331, DOI 10.1016/j.hcl.2013.04.003
   Manoukian OS, 2020, J CONTROL RELEASE, V317, P78, DOI 10.1016/j.jconrel.2019.11.021
   Mundargi RC, 2008, J CONTROL RELEASE, V125, P193, DOI 10.1016/j.jconrel.2007.09.013
   Nathan C, 2010, CELL, V140, P871, DOI 10.1016/j.cell.2010.02.029
   Nawrotek K, 2015, J RES INNOV NAT MED, V1, P16
   Nawrotek K, 2021, POLYMERS-BASEL, V13, P0, DOI 10.3390/polym13050775
   Nawrotek K, 2021, MATERIALS, V14, P0, DOI 10.3390/ma14051288
   Nawrotek K, 2021, J TISSUE ENG REGEN M, V15, P463, DOI 10.1002/term.3185
   Nawrotek K, 2016, CARBOHYD POLYM, V152, P119, DOI 10.1016/j.carbpol.2016.07.002
   Nawrotek K, 2016, CARBOHYD POLYM, V136, P764, DOI 10.1016/j.carbpol.2015.09.105
   Novajra G, 2017, RSC SMART MATER, V23, P420
   Orecchioni M, 2019, FRONT IMMUNOL, V10, P0, DOI 10.3389/fimmu.2019.01084
   Ortega-Oller I, 2015, BIOMED RES INT, V2015, P0, DOI 10.1155/2015/415289
   Pawar V, 2019, INT J PHARMACEUT, V568, P0, DOI 10.1016/j.ijpharm.2019.118553
   Piotrowicz A, 2006, BIOMATERIALS, V27, P2018, DOI 10.1016/j.biomaterials.2005.09.042
   PORSTMANN B, 1989, CLIN BIOCHEM, V22, P349, DOI 10.1016/S0009-9120(89)80031-1
   Ravi S, 2008, INDIAN J PHARM SCI, V70, P303, DOI 10.4103/0250-474X.42978
   Shirvan AR, 2021, J BIOMED MATER RES A, V109, P2640, DOI 10.1002/jbm.a.37257
   ROTHMAN S, 1981, J COMP NEUROL, V195, P141, DOI 10.1002/cne.901950108
   Salomao R, 2008, SHOCK, V30, P73, DOI 10.1097/SHK.0b013e318181af2a
   Song SC, 2020, FRONT BIOENG BIOTECH, V8, P0, DOI 10.3389/fbioe.2020.590596
   Stoll G, 1999, BRAIN PATHOL, V9, P313
   Sun BB, 2017, ACS APPL MATER INTER, V9, P26684, DOI 10.1021/acsami.7b06707
   Susaki Y, 1996, BLOOD, V88, P4630, DOI 10.1182/blood.V88.12.4630.bloodjournal88124630
   Vijayavenkataraman S, 2020, ACTA BIOMATER, V106, P54, DOI 10.1016/j.actbio.2020.02.003
   Vrignaud S, 2011, BIOMATERIALS, V32, P8593, DOI 10.1016/j.biomaterials.2011.07.057
   Wang ZM, 2017, NPG ASIA MATER, V9, P0, DOI 10.1038/am.2017.171
   Williams KS, 2015, J NEUROIMMUNOL, V285, P76, DOI 10.1016/j.jneuroim.2015.05.016
   Zhou Z, 2018, MED SCI MONITOR, V24, P6934, DOI 10.12659/MSM.911770
NR 49
TC 14
Z9 15
U1 5
U2 67
PU MDPI
PI BASEL
PA ST ALBAN-ANLAGE 66, CH-4052 BASEL, SWITZERLAND
SN 1661-6596
EI 1422-0067
J9 INT J MOL SCI
JI Int. J. Mol. Sci.
PD MAR 15
PY 2022
VL 23
IS 5
BP 
EP 
DI 10.3390/ijms23052852
PG 18
WC Biochemistry & Molecular Biology; Chemistry, Multidisciplinary
SC Biochemistry & Molecular Biology; Chemistry
GA ZS3XU
UT WOS:000768402500001
PM 35269991
DA 2025-07-17
ER

PT J
AU Liu, ZH
   Liu, YS
   Yushan, M
   Yusufu, A
AF Liu, Zhenhui
   Liu, Yanshi
   Yushan, Maimaiaili
   Yusufu, Aihemaitijiang
TI Enhanced Nerve Regeneration by Bionic Conductive Nerve Scaffold Under Electrical Stimulation
SO FRONTIERS IN NEUROSCIENCE
LA English
DT Article
DE PLLA fibrous mats; bionic conductive nerve scaffold; electrical stimulation; nerve repair; nerve regeneration
ID neurite outgrowth; nanofibrous scaffolds; axon regeneration; conduits; promotes; cells; rat; composite; injury; hydrogel
AB Repair of peripheral nerve defect (PND) with a poor prognosis is hard to deal with. Neural conduit applied to nerve defect at present could not achieve the effect of autologous nerve transplantation. We prepared bionic conductive neural scaffolds to provide a new strategy for the treatment of PNDs. The highly aligned poly (L-lactic acid) (PLLA) fiber mats and the multi-microchannel conductive scaffolds were combined into bionic conductive nerve scaffolds, which were implanted into rats with sciatic nerve defects. The experimental animals were divided into the scaffold group (S), scaffold with electrical stimulation (ES) group (S&E), and autologous nerve transplantation group (AT). The regenerative effect of bionic conductive nerve scaffolds was analyzed. Compared with aligned PLLA fiber mats (APFMs), highly aligned fiber mats had a higher fiber orientation and did not change the tensile strength, Young's modulus, degradation rate, elongation at break of the fiber membrane, and biocompatibility. The bionic conductive nerve scaffolds were well matched with the rat sciatic nerve. The evaluations of the sciatic nerve in Group S&E were close to those in Group AT and better than those in Group S. Immunohistochemical results showed that the expression levels of neurofilament heavy polypeptide (NF-H) and protein S100-B (S100-beta) in Group S&E were higher than those in Group S, and the expression levels of low-density lipoprotein receptor-related protein 4 (LRP4), mitogen-activated protein kinase (MAPK) p38, extracellular signal-regulated kinase (ERK), and mitogen-activated protein kinase kinase (MEK) in Group AT were higher than those in Group S. Bionic conductive nerve scaffolds combined with ES could enhance peripheral nerve regeneration and achieve satisfactory nerve regeneration close to autologous nerve grafts. ERK, p38 MAPK, MEK, and LRP4 may be involved in peripheral nerve regeneration under ES.
C1 [Liu, Zhenhui] Henan Prov Peoples Hosp, Dept Orthoped, Zhengzhou, Peoples R China.
   [Liu, Zhenhui] Zhengzhou Univ, Peoples Hosp, Zhengzhou, Peoples R China.
   [Liu, Zhenhui] Henan Univ, Peoples Hosp, Zhengzhou, Peoples R China.
   [Liu, Zhenhui; Liu, Yanshi; Yushan, Maimaiaili; Yusufu, Aihemaitijiang] Xinjiang Med Univ, Affiliated Hosp 1, Dept Trauma & Micro Reconstruct Surg, Urumqi, Peoples R China.
C3 Zhengzhou University; Zhengzhou University; Henan University; Xinjiang Medical University
RP Yusufu, A (corresponding author), Xinjiang Med Univ, Affiliated Hosp 1, Dept Trauma & Micro Reconstruct Surg, Urumqi, Peoples R China.
EM ahmatjang@163.com
FU National Natural Science Foundation of China [81560357, 82060401]
CR Ahadian S, 2013, ORGANOGENESIS, V9, P87, DOI 10.4161/org.25121
   Al-Majed AA, 2000, J NEUROSCI, V20, P2602
   Alike Y, 2019, NEURAL REGEN RES, V14, P2173, DOI 10.4103/1673-5374.262601
   Amniattalab Amir, 2017, BULL EMERG TRAUMA, V5, P152
   de Menezes BRC, 2019, J MATER CHEM B, V7, P1343, DOI 10.1039/c8tb02419g
   Cargnello M, 2011, MICROBIOL MOL BIOL R, V75, P50, DOI 10.1128/MMBR.00031-10
   Chang W, 2018, ACTA BIOMATER, V73, P302, DOI 10.1016/j.actbio.2018.04.046
   Cheah M, 2017, NEUROSCI LETT, V652, P35, DOI 10.1016/j.neulet.2016.11.004
   Chi NW, 2018, BIOCHEM BIOPH RES CO, V504, P211, DOI 10.1016/j.bbrc.2018.08.157
   Cho YI, 2010, ACTA BIOMATER, V6, P4725, DOI 10.1016/j.actbio.2010.06.019
   Cho YN, 2010, J BIOMED MATER RES A, V95A, P510, DOI 10.1002/jbm.a.32841
   Chomiak T, 2009, PLOS ONE, V4, P0, DOI 10.1371/journal.pone.0007754
   Chrzaszcz P, 2018, NEUROL NEUROCHIR POL, V52, P427, DOI 10.1016/j.pjnns.2018.06.003
   Corletto A, 2021, ADV SCI, V8, P0, DOI 10.1002/advs.202001778
   DeChiara TM, 1996, CELL, V85, P501, DOI 10.1016/S0092-8674(00)81251-9
   Desimone D, 2013, SCI TECHNOL ADV MAT, V14, P0, DOI 10.1088/1468-6996/14/4/045008
   Evans GRD, 2002, BIOMATERIALS, V23, P841, DOI 10.1016/S0142-9612(01)00190-9
   Gao Q, 2018, MATER DESIGN, V157, P159, DOI 10.1016/j.matdes.2018.07.042
   Geremia NM, 2007, EXP NEUROL, V205, P347, DOI 10.1016/j.expneurol.2007.01.040
   Gordon T, 2017, EXP NEUROL, V287, P331, DOI 10.1016/j.expneurol.2016.01.014
   Gordon T, 2016, NEUROTHERAPEUTICS, V13, P295, DOI 10.1007/s13311-015-0415-1
   Gordon Tessa, 2009, NEUROSURG FOCUS, V26, PE3, DOI 10.3171/FOC.2009.26.2.E3
   Gordon T, 2011, J NEUROSCI, V31, P5325, DOI 10.1523/JNEUROSCI.6156-10.2011
   Gordon T, 2010, EXP NEUROL, V223, P192, DOI 10.1016/j.expneurol.2009.09.020
   Gribble KD, 2018, NAT COMMUN, V9, P0, DOI 10.1038/s41467-018-04806-4
   Haastert-Talini K, 2011, J NEUROTRAUM, V28, P661, DOI 10.1089/neu.2010.1637
   Hu XY, 2009, TISSUE ENG PT A, V15, P3297, DOI 10.1089/ten.tea.2009.0017
   Hurtado A, 2011, BIOMATERIALS, V32, P6068, DOI 10.1016/j.biomaterials.2011.05.006
   Jahromi HK, 2020, MAT SCI ENG C-MATER, V109, P0, DOI 10.1016/j.msec.2019.110564
   Ji YH, 2012, J PROTEOME RES, V11, P3186, DOI 10.1021/pr201221u
   Kaplan B, 2020, BIOMATERIALS, V251, P0, DOI 10.1016/j.biomaterials.2020.120062
   Kawamura K, 2019, NEUROSCI LETT, V698, P81, DOI 10.1016/j.neulet.2019.01.015
   Kornfeld T, 2019, WIEN MED WOCHENSCHR, V169, P240, DOI 10.1007/s10354-018-0675-6
   Lanone S, 2013, ADV DRUG DELIVER REV, V65, P2063, DOI 10.1016/j.addr.2013.07.019
   Lin CK, 2018, INT J MOL MED, V41, P697, DOI 10.3892/ijmm.2017.3299
   Liu ZH, 2020, BIOMED RES INT, V2020, P0, DOI 10.1155/2020/4794982
   Love MR, 2018, J CELL PHYSIOL, V233, P1860, DOI 10.1002/jcp.25975
   MacDonald RA, 2005, J BIOMED MATER RES A, V74A, P489, DOI 10.1002/jbm.a.30386
   Magnaghi V, 2011, J BIOMED MATER RES A, V98A, P19, DOI 10.1002/jbm.a.33091
   Mahairaki V, 2011, TISSUE ENG PT A, V17, P855, DOI 10.1089/ten.tea.2010.0377
   McGregor CE, 2019, FRONT CELL NEUROSCI, V12, P0, DOI 10.3389/fncel.2018.00522
   Modrak M, 2020, J NEUROSCI RES, V98, P780, DOI 10.1002/jnr.24538
   Moroder P, 2011, ACTA BIOMATER, V7, P944, DOI 10.1016/j.actbio.2010.10.013
   Morrill EE, 2016, BIOMECH MODEL MECHAN, V15, P1467, DOI 10.1007/s10237-016-0776-3
   Niu YQ, 2021, MAT SCI ENG C-MATER, V121, P0, DOI 10.1016/j.msec.2020.111858
   Qiu T, 2014, J BIOMED MATER RES A, V102, P3734, DOI 10.1002/jbm.a.35078
   Rao F, 2020, THERANOSTICS, V10, P1590, DOI 10.7150/thno.36272
   Raphey VR, 2019, MAT SCI ENG C-MATER, V100, P616, DOI 10.1016/j.msec.2019.03.043
   Rbia N, 2019, WORLD NEUROSURG, V127, PE1176, DOI 10.1016/j.wneu.2019.04.087
   Romero MI, 2007, J NEUROSCI, V27, P2124, DOI 10.1523/JNEUROSCI.4363-06.2007
   Saleemi MA, 2021, CHEM RES TOXICOL, V34, P24, DOI 10.1021/acs.chemrestox.0c00172
   Saudi A, 2019, MAT SCI ENG C-MATER, V104, P0, DOI 10.1016/j.msec.2019.110005
   Scholz T, 2009, J RECONSTR MICROSURG, V25, P339, DOI 10.1055/s-0029-1215529
   Sit ST, 2011, J CELL SCI, V124, P679, DOI 10.1242/jcs.064964
   Theodore N, 2016, NEUROSURGERY, V79, PE305, DOI 10.1227/NEU.0000000000001283
   Thrivikraman G, 2018, BIOMATERIALS, V150, P60, DOI 10.1016/j.biomaterials.2017.10.003
   Varejao ASP, 2001, J NEUROSCI METH, V108, P1, DOI 10.1016/S0165-0270(01)00378-8
   Wang HB, 2010, ACTA BIOMATER, V6, P2970, DOI 10.1016/j.actbio.2010.02.020
   Wieringa PA, 2018, ADV HEALTHC MATER, V7, P0, DOI 10.1002/adhm.201701164
   Wu RB, 2016, NEUROL RES, V38, P461, DOI 10.1080/01616412.2016.1181346
   Xie JW, 2010, NANOSCALE, V2, P35, DOI 10.1039/b9nr00243j
   Xue CB, 2018, J TISSUE ENG REGEN M, V12, PE1143, DOI 10.1002/term.2449
   Yang F, 2005, BIOMATERIALS, V26, P2603, DOI 10.1016/j.biomaterials.2004.06.051
   Yu K, 2009, ARTIF CELL BLOOD SUB, V37, P257, DOI 10.3109/10731190903360810
   Yu YD, 2015, J BIOMED NANOTECHNOL, V11, P816, DOI 10.1166/jbn.2015.1973
   Zhang Q, 2020, J NEURAL ENG, V17, P0, DOI 10.1088/1741-2552/ab8d81
   Zhao YH, 2020, BIOMATERIALS, V255, P0, DOI 10.1016/j.biomaterials.2020.120164
   Zizzo J, 2021, CURR PHARM DESIGN, V27, P3012, DOI 10.2174/1381612824666210316102413
   Zuo KJ, 2020, EXP NEUROL, V332, P0, DOI 10.1016/j.expneurol.2020.113397
NR 69
TC 14
Z9 14
U1 4
U2 69
PU FRONTIERS MEDIA SA
PI LAUSANNE
PA AVENUE DU TRIBUNAL FEDERAL 34, LAUSANNE, CH-1015, SWITZERLAND
SN 
EI 1662-453X
J9 FRONT NEUROSCI-SWITZ
JI Front. Neurosci.
PD APR 27
PY 2022
VL 16
IS 
BP 
EP 
DI 10.3389/fnins.2022.810676
PG 17
WC Neurosciences
SC Neurosciences & Neurology
GA 5Z5EP
UT WOS:000879996300001
PM 35573307
DA 2025-07-17
ER

PT J
AU Chen, KZ
   Ding, L
   Shui, H
   Liang, YR
   Zhang, XM
   Wang, T
   Li, LK
   Liu, SX
   Wu, HF
AF Chen, Kangzhen
   Ding, Lu
   Shui, Hua
   Liang, Yinru
   Zhang, Xiaomin
   Wang, Tao
   Li, Linke
   Liu, Shuxian
   Wu, Hongfu
TI MiR-615 Agomir Encapsulated in Pluronic F-127 Alleviates Neuron Damage and Facilitates Function Recovery After Brachial Plexus Avulsion
SO JOURNAL OF MOLECULAR NEUROSCIENCE
LA English
DT Article
DE MiR-615; Pluronic F-127(PF-127); Motoneuron; Brachial plexus avulsion (BPA)
ID focal cerebral-ischemia; leucine-rich repeat; spinal-cord-injury; lingo-1; inhibition; micrornas; survival
AB Brachial plexus avulsion (BPA) is a devastating traumatic peripheral nerve injury complicated with paralysis of the upper extremity. We previously reported that leucine-rich repeat and immunoglobulin-like domain-containing NOGO receptor-interacting protein 1 (LINGO-1) has a potent role in inhibiting neuron survival and axonal regeneration after the central nervous system (CNS) damage and miR-615 is a potential microRNA (miRNA) negatively regulated LINGO-1. However, the effect of miR-615 in BPA remains to be elucidated. Accumulating evidence indicates that pluronic F-127 (PF-127) hydrogel could serve as a promising vehicle for miRNA encapsulation. Thus, to further explore the potential role of hydrogel-miR-615 in BPA-reimplantation, the present study established the BPA rat model and injected miR-615 agomir encapsulated by PF-127 hydrogel into the reimplantation site using a microsyringe. In this study, results indicated that hydrogel-miR-615 agomir effectively alleviated motoneuron loss by LINGO-1 inhibition, promoted musculocutaneous nerve regeneration and myelination, reduced astrocytes activation, promoted angiogenesis and attenuated peripheral amyotrophy, leading to improved motor functional rehabilitation of the upper extremity. In conclusion, our findings demonstrate that miR-615-loaded PF-127 hydrogel may represent a novel therapeutic strategy for BPA treatment.
C1 [Chen, Kangzhen; Shui, Hua; Liu, Shuxian] Guangdong Med Univ, Guangzhou Huadu Affiliated Hosp, Dept Anesthesiol, Guangzhou Huadu Dist Maternal & Child Hlth Care H, Guangzhou 510800, Peoples R China.
   [Chen, Kangzhen; Ding, Lu; Liang, Yinru; Zhang, Xiaomin; Li, Linke; Wu, Hongfu] Guangdong Med Univ, Key Lab Stem Cell & Regenerat Tissue Engn, Dongguan 523808, Peoples R China.
   [Ding, Lu] Sun Yat Sen Univ, Affiliated Hosp 7, Sci Res Ctr, Shenzhen 518107, Peoples R China.
   [Wang, Tao] Guangdong Med Univ, Dept Surg, Hosp 3, Longjiang Hosp Shunde Dist, Foshan 528318, Peoples R China.
C3 Guangdong Medical University; Guangdong Medical University; Sun Yat Sen University; Guangdong Medical University
RP Liu, SX (corresponding author), Guangdong Med Univ, Guangzhou Huadu Affiliated Hosp, Dept Anesthesiol, Guangzhou Huadu Dist Maternal & Child Hlth Care H, Guangzhou 510800, Peoples R China.; Wu, HF (corresponding author), Guangdong Med Univ, Key Lab Stem Cell & Regenerat Tissue Engn, Dongguan 523808, Peoples R China.
EM 361616861@qq.com; hongfuw@126.com
FU National Natural Science Foundation of China [82071374]; Characteristic Innovation Project of Colleges and Universities in Guangdong Province of China [2018KTSCX075]; Key Project of Social Development of Dongguan of China [20185071521640]; second-level projects of discipline construction in Guangdong Medical University [1.13, 4.1.19]; College Students Science and Technology Innovation Cultivation Project in Guangdong of China [pdjh2020b0257, pdjh2020b0263]; College Students Innovative Experimental Project in Guangdong Medical University, China [ZZDS006, ZYDS005, ZYDB004, FYDY003]; College Students' Science and Technology Innovation Training Project [202010571027, 202010571054, 202010571055, 202010571084, 202010571099, GDMU2019054, GDMU2019055, GDMU2019099, GDMU2019123, GDMU2019027, GDMU2019084]; Scientific and Technological Projects of Dongguan City [202050715023190]; Scientific Research Project of Traditional Chinese Medicine in Guangdong Province [20202098]
CR Araújo MR, 2017, EXP NEUROL, V294, P45, DOI 10.1016/j.expneurol.2017.04.009
   Bartel DP, 2009, CELL, V136, P215, DOI 10.1016/j.cell.2009.01.002
   Butler JM, 2010, NAT REV CANCER, V10, P138, DOI 10.1038/nrc2791
   Chen AM, 2017, INT J RADIAT ONCOL, V98, P83, DOI 10.1016/j.ijrobp.2017.01.244
   Chen NN, 2016, CRIT CARE MED, V44, PE146, DOI 10.1097/CCM.0000000000001351
   Dasen JS, 2003, NATURE, V425, P926, DOI 10.1038/nature02051
   Ding L, 2019, TISSUE ENG PT A, V25, P1381, DOI 10.1089/ten.tea.2018.0282
   Diniz IMA, 2015, J MATER SCI-MATER M, V26, P0, DOI 10.1007/s10856-015-5493-4
   Farina C, 2007, TRENDS IMMUNOL, V28, P138, DOI 10.1016/j.it.2007.01.005
   Icli B, 2019, ARTERIOSCL THROM VAS, V39, P1458, DOI 10.1161/ATVBAHA.119.312726
   Inoue H, 2007, P NATL ACAD SCI USA, V104, P14430, DOI 10.1073/pnas.0700901104
   Institute for Laboratory Animal Research, 1996, GUID CAR US LAB AN, V0, P1
   Liu C, 2017, THERANOSTICS, V7, P2863, DOI 10.7150/thno.19353
   Liu CY, 2012, J NEUROCHEM, V120, P830, DOI 10.1111/j.1471-4159.2011.07624.x
   Mabuchi T, 2005, J CEREBR BLOOD F MET, V25, P257, DOI 10.1038/sj.jcbfm.9600027
   Mi S, 2008, INT J BIOCHEM CELL B, V40, P1971, DOI 10.1016/j.biocel.2008.03.018
   Midha R, 2019, J NEUROSURG, V130, P675, DOI 10.3171/2018.11.JNS181520
   Ruan LH, 2015, BRAIN RES, V1623, P166, DOI 10.1016/j.brainres.2015.02.042
   Sellers DL, 2014, BIOMATERIALS, V35, P8895, DOI 10.1016/j.biomaterials.2014.06.051
   Smith BW, 2018, JAMA PEDIATR, V172, P585, DOI 10.1001/jamapediatrics.2018.0124
   Stallings RL, 2011, SEMIN CANCER BIOL, V21, P283, DOI 10.1016/j.semcancer.2011.07.001
   Tripathi R, 2011, GENE EXPR PATTERNS, V11, P334, DOI 10.1016/j.gep.2011.03.004
   Wang JJ, 2018, THERANOSTICS, V8, P3408, DOI 10.7150/thno.25156
   Wang T, 2019, NEURAL REGEN RES, V14, P1069, DOI 10.4103/1673-5374.250629
   Woltering JM, 2008, PLOS ONE, V3, P0, DOI 10.1371/journal.pone.0001396
   Wu HF, 2013, BIOMATERIALS, V34, P1686, DOI 10.1016/j.biomaterials.2012.11.013
   Wu HF, 2020, MOL NEUROBIOL, V57, P3057, DOI 10.1007/s12035-020-01936-z
   Wu WT, 2003, J NEUROTRAUM, V20, P603, DOI 10.1089/089771503767168528
   Yan TD, 2018, NAT COMMUN, V9, P0, DOI 10.1038/s41467-017-02601-1
   Yuan QJ, 2000, NEUROREPORT, V11, P2237, DOI 10.1097/00001756-200007140-00035
   Zhai ZY, 2019, NEURAL REGEN RES, V14, P1743, DOI 10.4103/1673-5374.257528
   Zhang ZH, 2009, J BIOL CHEM, V284, P15717, DOI 10.1074/jbc.M808751200
NR 32
TC 3
Z9 3
U1 1
U2 24
PU SPRINGERNATURE
PI LONDON
PA CAMPUS, 4 CRINAN ST, LONDON, N1 9XW, ENGLAND
SN 0895-8696
EI 1559-1166
J9 J MOL NEUROSCI
JI J. Mol. Neurosci.
PD JAN 15
PY 2022
VL 72
IS 1
BP 136
EP 148
DI 10.1007/s12031-021-01916-5
EA SEP 2021
PG 13
WC Biochemistry & Molecular Biology; Neurosciences
SC Biochemistry & Molecular Biology; Neurosciences & Neurology
GA YF8DL
UT WOS:000700748000002
PM 34569008
DA 2025-07-17
ER

PT J
AU Jin, Y
   Zhang, WK
   Zhang, YH
   Yang, YQ
   Fang, ZW
   Song, JL
   Qian, Y
   Yuan, WE
AF Jin, Yi
   Zhang, Wenkai
   Zhang, Yihui
   Yang, Yunqi
   Fang, Zhiwei
   Song, Jialin
   Qian, Yun
   Yuan, Wei-En
TI Multifunctional biomimetic hydrogel based on graphene nanoparticles and sodium alginate for peripheral nerve injury therapy
SO BIOMATERIALS ADVANCES
LA English
DT Article
DE Graphene; Hydrogel; Peripheral nerve injury; Regeneration
ID stem-cells; regeneration; conduits; delivery; repair
AB Peripheral nerve injury (PNI) caused by injury may influence the patients' lifelong mobility unless there is an appropriate treatment. Tissue engineering has become a hot field to replace traditional autologous nerve transplantation due to its low surgical damage and easy-to-industrial advantages. Graphene (GR) is a kind of carbon nanomaterial with good electrical and mechanical properties that satisfy the demand for a good tissue scaffold for nerve regeneration. Herein, a novel and biosafe hydrogel is fabricated by using graphene and sodium alginate (GR-SA) together. This hydrogel not only can mimic the nerve growth microenvironment but also can promote the expression of neurotrophic substances and growth factors. Additionally, GR-SA hydrogel can significantly reduce inflammatory factors. Moreover, the results of both in vitro and in vivo tests demonstrate that GR-SA hydrogel has a promising prospect in PNI regeneration.
C1 [Jin, Yi; Zhang, Wenkai; Zhang, Yihui; Yang, Yunqi; Fang, Zhiwei; Yuan, Wei-En] Shanghai Jiao Tong Univ, Engn Res Ctr Cell & Therapeut Antibody, Minist Educ, Shanghai 200240, Peoples R China.
   [Jin, Yi; Zhang, Wenkai; Zhang, Yihui; Yang, Yunqi; Fang, Zhiwei; Yuan, Wei-En] Shanghai Jiao Tong Univ, Sch Pharm, Shanghai 200233, Peoples R China.
   [Song, Jialin; Qian, Yun] Shanghai Jiao Tong Univ Affiliated Peoples Hosp 6, Dept Orthoped, Shanghai 200233, Peoples R China.
   [Song, Jialin; Qian, Yun] Shanghai Engn Res Ctr Orthopaed Mat Innovat & Tis, Shanghai 201306, Peoples R China.
   [Song, Jialin; Qian, Yun] Shanghai Jiao Tong Univ, Youth Sci & Technol Innovat Studio, Sch Med, Shanghai 201306, Peoples R China.
C3 Shanghai Jiao Tong University; Shanghai Jiao Tong University; Shanghai Jiao Tong University; Shanghai Jiao Tong University
RP Yuan, WE (corresponding author), Shanghai Jiao Tong Univ, Engn Res Ctr Cell & Therapeut Antibody, Minist Educ, Shanghai 200240, Peoples R China.; Yuan, WE (corresponding author), Shanghai Jiao Tong Univ, Sch Pharm, Shanghai 200233, Peoples R China.; Qian, Y (corresponding author), Shanghai Jiao Tong Univ Affiliated Peoples Hosp 6, Dept Orthoped, Shanghai 200233, Peoples R China.; Qian, Y (corresponding author), Shanghai Engn Res Ctr Orthopaed Mat Innovat & Tis, Shanghai 201306, Peoples R China.; Qian, Y (corresponding author), Shanghai Jiao Tong Univ, Youth Sci & Technol Innovat Studio, Sch Med, Shanghai 201306, Peoples R China.
EM lollipopcloudland@foxmail.com; yuanweien@sjtu.edu.cn
FU National Key R&D Program of China [2021YFC2400801]; Interdisciplinary Program of Shanghai Jiao Tong University [YG2019QNA24]; National Natural Science Foundation of China [82002290]; Young Elite Scientist Sponsorship Program by Cast [YESS20200153]; Shanghai Sailing Program [20YF1436000]
CR Askarzadeh N, 2020, MACROMOL BIOSCI, V20, P0, DOI 10.1002/mabi.202000149
   Chawla PR, 2009, FOOD TECHNOL BIOTECH, V47, P107
   Chen J, 2021, BIOMED MATER, V17, P0
   Chen X, 2020, ADV FUNCT MATER, V30, P0, DOI 10.1002/adfm.202004537
   Cheng Y, 2020, NANO ENERGY, V69, P0, DOI 10.1016/j.nanoen.2019.104411
   Deal DN, 2012, J AM ACAD ORTHOP SUR, V20, P63, DOI 10.5435/JAAOS-20-02-063
   Denny JB, 2006, CURR NEUROPHARMACOL, V4, P293, DOI 10.2174/157015906778520782
   Fang ZW, 2020, J NANOBIOTECHNOL, V18, P0, DOI 10.1186/s12951-020-00606-5
   Fornasari BE, 2020, FRONT BIOENG BIOTECH, V8, P0, DOI 10.3389/fbioe.2020.554257
   Frattini F, 2012, TISSUE ENG PT A, V18, P2030, DOI 10.1089/ten.tea.2011.0496
   Golafshan N, 2017, CARBON, V111, P752, DOI 10.1016/j.carbon.2016.10.042
   Hiew SH, 2019, ADV SCI, V6, P0, DOI 10.1002/advs.201901173
   Houshyar S, 2019, ACS CHEM NEUROSCI, V10, P3349, DOI 10.1021/acschemneuro.9b00203
   Huang L, 2021, ACS APPL MATER INTER, V13, P16106, DOI 10.1021/acsami.1c01904
   Huang Q, 2021, ACS APPL MATER INTER, V13, P112, DOI 10.1021/acsami.0c16391
   Hyung S, 2019, BIOTECHNOL BIOENG, V116, P2425, DOI 10.1002/bit.27083
   Jing LZ, 2021, REGEN BIOMATER, V8, P0, DOI 10.1093/rb/rbab066
   Ko CH, 2017, SCI REP-UK, V7, P0, DOI 10.1038/s41598-017-17792-2
   Labowska MB, 2021, MATERIALS, V14, P0, DOI 10.3390/ma14040858
   Lim EMF, 2021, J NEUROINFLAMM, V18, P0, DOI 10.1186/s12974-021-02108-z
   Ling ZX, 2021, CHEM ENG J, V420, P0, DOI 10.1016/j.cej.2021.130302
   Ma QQ, 2016, ACS APPL MATER INTER, V8, P34227, DOI 10.1021/acsami.6b12305
   Qian Y, 2021, NPJ REGEN MED, V6, P0, DOI 10.1038/s41536-021-00142-2
   Qian Y, 2021, NANO ENERGY, V83, P0, DOI 10.1016/j.nanoen.2021.105779
   Qian Y, 2020, SMALL, V16, P0, DOI 10.1002/smll.202000796
   Qian Y, 2019, NANO LETT, V19, P8990, DOI 10.1021/acs.nanolett.9b03980
   Qian Y, 2020, CELL PROLIFERAT, V53, P0, DOI 10.1111/cpr.12730
   Qian Y, 2019, REGEN MED, V14, P969, DOI 10.2217/rme-2018-0079
   Qian Y, 2019, NPG ASIA MATER, V11, P0, DOI 10.1038/s41427-019-0136-8
   Qian Y, 2019, ISCIENCE, V12, P216, DOI 10.1016/j.isci.2019.01.013
   Qian Y, 2018, J PINEAL RES, V65, P0, DOI 10.1111/jpi.12516
   Qian Y, 2018, ADV SCI, V5, P0, DOI 10.1002/advs.201700499
   Qian Y, 2018, ADV FUNCT MATER, V28, P0, DOI 10.1002/adfm.201707077
   Qian Y, 2018, NAT COMMUN, V9, P0, DOI 10.1038/s41467-017-02598-7
   Rao ZL, 2021, MAT SCI ENG C-MATER, V120, P0, DOI 10.1016/j.msec.2020.111791
   Remes A, 2021, MOL THER-METH CLIN D, V21, P83, DOI 10.1016/j.omtm.2021.02.017
   Romeo-Guitart D, 2020, NEUROTHERAPEUTICS, V17, P1197, DOI 10.1007/s13311-020-00860-3
   Rowan SL, 2011, EXP GERONTOL, V46, P660, DOI 10.1016/j.exger.2011.03.005
   Salehi M, 2019, J CELL PHYSIOL, V234, P15357, DOI 10.1002/jcp.28183
   Sanen K, 2017, J TISSUE ENG REGEN M, V11, P3362, DOI 10.1002/term.2249
   Siemionow M, 2013, MICROSURG, V33, P318, DOI 10.1002/micr.22104
   Sullivan R, 2016, INT J MOL SCI, V17, P0, DOI 10.3390/ijms17122101
   Sun F, 2010, CURR OPIN NEUROBIOL, V20, P510, DOI 10.1016/j.conb.2010.03.013
   Tan CL, 2017, CHEM REV, V117, P6225, DOI 10.1021/acs.chemrev.6b00558
   Tao J, 2019, ACTA BIOMATER, V90, P49, DOI 10.1016/j.actbio.2019.03.047
   Wang DM, 2020, DRUG DELIV, V27, P556, DOI 10.1080/10717544.2020.1748759
   Wu CH, 2019, ACS APPL MATER INTER, V11, P22152, DOI 10.1021/acsami.9b05520
   Wu L, 2021, J MATER CHEM B, V9, P3088, DOI 10.1039/d1tb00082a
   Wu ZX, 2021, MAT SCI ENG C-MATER, V129, P0, DOI 10.1016/j.msec.2021.112393
   Xiao SN, 2021, STEM CELL TRANSL MED, V10, P181, DOI 10.1002/sctm.20-0226
   Xu Y, 2020, ADV FUNCT MATER, V30, P0, DOI 10.1002/adfm.202002378
   Xu YW, 2021, BIOMATERIALS, V268, P0, DOI 10.1016/j.biomaterials.2020.120596
   Yan J, 2020, FRONT BIOENG BIOTECH, V8, P0, DOI 10.3389/fbioe.2020.590998
   Yan ZW, 2021, REGEN MED, V16, P683, DOI 10.2217/rme-2020-0182
   Yao XY, 2021, J MATER CHEM B, V9, P6958, DOI 10.1039/d1tb00686j
   Yao ZX, 2022, CARBOHYD POLYM, V277, P0, DOI 10.1016/j.carbpol.2021.118865
   Yin XZ, 2021, MAT SCI ENG C-MATER, V124, P0, DOI 10.1016/j.msec.2021.112087
   Zhao XT, 2018, BIOMATER SCI-UK, V6, P2059, DOI 10.1039/c8bm00356d
   Zhao YZ, 2021, HISTOL HISTOPATHOL, V36, P725, DOI 10.14670/HH-18-316
   Zheng CS, 2021, THERANOSTICS, V11, P2917, DOI 10.7150/thno.50825
   Zheng FR, 2020, MAT SCI ENG C-MATER, V109, P0, DOI 10.1016/j.msec.2019.110560
   Zheng HY, 2021, ACS APPL MATER INTER, V13, P40013, DOI 10.1021/acsami.1c08395
   Zheng YT, 2021, BIOACT MATER, V6, P627, DOI 10.1016/j.bioactmat.2020.08.026
   Zochodne DW, 2005, CELL MOL BIOL, V51, P255, DOI 10.1170/T626
NR 64
TC 16
Z9 16
U1 9
U2 98
PU ELSEVIER
PI AMSTERDAM
PA RADARWEG 29, 1043 NX AMSTERDAM, NETHERLANDS
SN 
EI 2772-9508
J9 BIOMATER ADV
JI Biomater. Adv.
PD APR 15
PY 2022
VL 135
IS 
BP 
EP 
DI 10.1016/j.bioadv.2022.212727
PG 12
WC Materials Science, Biomaterials
SC Materials Science
GA 2E4XL
UT WOS:000812231700006
PM 35929199
DA 2025-07-17
ER

PT J
AU Cai, YT
   Huang, Q
   Wang, PH
   Ye, KC
   Zhao, Z
   Chen, HM
   Liu, ZJ
   Liu, HW
   Wong, HL
   Tamtaji, M
   Zhang, KN
   Xu, F
   Jin, GR
   Zeng, L
   Xie, JB
   Du, YC
   Hu, ZG
   Sun, DZ
   Qin, JB
   Lu, XW
   Luo, ZT
AF Cai, Yuting
   Huang, Qun
   Wang, Penghui
   Ye, Kaichuang
   Zhao, Zhen
   Chen, Haomin
   Liu, Zhenjing
   Liu, Hongwei
   Wong, Hoilun
   Tamtaji, Mohsen
   Zhang, Kenan
   Xu, Feng
   Jin, Guorui
   Zeng, Lun
   Xie, Jianbo
   Du, Yucong
   Hu, Zhigang
   Sun, Dazhi
   Qin, Jinbao
   Lu, Xinwu
   Luo, Zhengtang
TI Conductive Hydrogel Conduits with Growth Factor Gradients for Peripheral Nerve Repair in Diabetics with Non-Suture Tape
SO ADVANCED HEALTHCARE MATERIALS
LA English
DT Article
DE diabetes; growth factor gradients; nerve guidance conduits; non-suture; peripheral nerve regeneration
ID neurite outgrowth; guidance conduit; schwann-cells; sciatic-nerve; netrin-1; regeneration; graphene; scaffolds; composite; adhesion
AB Diabetic patients suffer from peripheral nerve injury with slow and incomplete regeneration owing to hyperglycemia and microvascular complications. This study develops a graphene-based nerve guidance conduit by incorporating natural double network hydrogel and a neurotrophic concentration gradient with non-invasive treatment for diabetics. GelMA/silk fibroin double network hydrogel plays quadruple roles for rapid setting/curing, suitable mechanical supporting, good biocompatibility, and sustainable growth factor delivery. Meanwhile, graphene mesh can improve the toughness of conduit and enhance conductivity of conduit for regeneration. Here, novel silk tapes show quick and tough adhesion of wet tissue by dual mechanism to replace suture step. The in vivo results demonstrate that gradient concentration of netrin-1 in conduit have better performance than uniform concentration caused by chemotaxis phenomenon for axon extension, remyelination, and angiogenesis. Altogether, GelMA/silk graphene conduit with gradient netrin-1 and dry double-sided adhesive tape can significantly promote repairing of peripheral nerve injury and inhibit the atrophy of muscles for diabetics.
C1 [Cai, Yuting; Sun, Dazhi] Southern Univ Sci & Technol, Guangdong Prov Key Lab Funct Oxide Mat & Devices, Shenzhen 518055, Guangdong, Peoples R China.
   [Cai, Yuting; Liu, Zhenjing; Liu, Hongwei; Wong, Hoilun; Tamtaji, Mohsen; Zhang, Kenan; Luo, Zhengtang] Hong Kong Univ Sci & Technol, Dept Chem & Biol Engn, Guangdong Hong Kong Macao Joint Lab Intelligent M, William Mong Inst Nano Sci & Technol,Kowloon, Clear Water Bay, Hong Kong 999077, Peoples R China.
   [Cai, Yuting; Liu, Zhenjing; Liu, Hongwei; Wong, Hoilun; Tamtaji, Mohsen; Zhang, Kenan; Luo, Zhengtang] Hong Kong Univ Sci & Technol, Hong Kong Branch, Chinese Natl Engn Res Ctr Tissue Restorat & Recon, Kowloon, Clear Water Bay, Hong Kong 999077, Peoples R China.
   [Huang, Qun; Wang, Penghui; Ye, Kaichuang; Zhao, Zhen; Qin, Jinbao; Lu, Xinwu] Shanghai Jiao Tong Univ, Sch Med, Shanghai Peoples Hosp 9, Dept Vasc Surg, Shanghai 200011, Peoples R China.
   [Huang, Qun; Ye, Kaichuang; Zhao, Zhen; Qin, Jinbao; Lu, Xinwu] Shanghai Jiao Tong Univ, Vasc Ctr, Shanghai 200011, Peoples R China.
   [Chen, Haomin] Korea Adv Inst Sci & Technol KAIST, KAIST Inst Nanocentury, Dept Mat Sci & Engn, Daejeon 34141, South Korea.
   [Xu, Feng; Jin, Guorui] Xi An Jiao Tong Univ, Bioinspired Engn & Biomech Ctr BEBC, Xian 710049, Peoples R China.
   [Zeng, Lun; Xie, Jianbo; Du, Yucong] Guangzhou Baiyun Med Adhes Co Ltd, Guangzhou 510405, Guangdong, Peoples R China.
   [Hu, Zhigang] Silver Age Engn Plast Dongguan Co Ltd, Dongguan 523187, Guangdong, Peoples R China.
C3 Southern University of Science & Technology; Hong Kong University of Science & Technology; Hong Kong University of Science & Technology; Shanghai Jiao Tong University; Shanghai Jiao Tong University; Korea Advanced Institute of Science & Technology (KAIST); Xi'an Jiaotong University
RP Sun, DZ (corresponding author), Southern Univ Sci & Technol, Guangdong Prov Key Lab Funct Oxide Mat & Devices, Shenzhen 518055, Guangdong, Peoples R China.; Luo, ZT (corresponding author), Hong Kong Univ Sci & Technol, Dept Chem & Biol Engn, Guangdong Hong Kong Macao Joint Lab Intelligent M, William Mong Inst Nano Sci & Technol,Kowloon, Clear Water Bay, Hong Kong 999077, Peoples R China.; Luo, ZT (corresponding author), Hong Kong Univ Sci & Technol, Hong Kong Branch, Chinese Natl Engn Res Ctr Tissue Restorat & Recon, Kowloon, Clear Water Bay, Hong Kong 999077, Peoples R China.; Qin, JB; Lu, XW (corresponding author), Shanghai Jiao Tong Univ, Sch Med, Shanghai Peoples Hosp 9, Dept Vasc Surg, Shanghai 200011, Peoples R China.; Qin, JB; Lu, XW (corresponding author), Shanghai Jiao Tong Univ, Vasc Ctr, Shanghai 200011, Peoples R China.
EM sundz@sustc.edu.cn; jinbaoqin@163.com; luxinwu@shsmu.edu.cn; keztluo@ust.hk
FU RGC [16304421]; Innovation and Technology Commission [ITC-CNERC14SC01, MHP/046/20]; Guangdong Science and Technology Department [2020A0505090003]; Research Fund of Guangdong-Hong Kong-Macao Joint Laboratory for Intelligent Micro-Nano Optoelectronic Technology [2020B1212030010]; Shenzhen Special Fund for Central Guiding the Local Science and Technology Development [2021Szvup136]; IER foundation [HT-JD-CXY-201907]; "International Science and Technology Cooperation Projects" of Science and Technological Bureau of Guangzhou Huangpu District [2019GH06]; National Natural Science Foundation of China [81971758, 51890892, 81971712, 81870346, 81700432, 82070449]; Natural Science Foundation of Shanghai Science and Technology Committee [20ZR1431600]; Guangdong Provincial Key Laboratory Program from the Department of Science and Technology of Guangdong Province [2021B1212040001]
CR Abidian MR, 2010, SMALL, V6, P421, DOI 10.1002/smll.200901868
   Abzan N, 2019, MATER DESIGN, V167, P0, DOI 10.1016/j.matdes.2019.107636
   Bergmeister KD, 2019, SCI ADV, V5, P0, DOI 10.1126/sciadv.aau2956
   Boyer NP, 2018, FRONT CELL NEUROSCI, V12, P0, DOI 10.3389/fncel.2018.00221
   Cai YT, 2019, J MATER CHEM A, V7, P27099, DOI 10.1039/c9ta11084d
   Caillaud M, 2019, NEURAL REGEN RES, V14, P24, DOI 10.4103/1673-5374.243699
   Cao ZB, 2007, SOFT MATTER, V3, P910, DOI 10.1039/b703139d
   Castets M, 2010, CELL CYCLE, V9, P1466, DOI 10.4161/cc.9.8.11197
   Chang YC, 2017, ACS APPL MATER INTER, V9, P37623, DOI 10.1021/acsami.7b12567
   Chen CS, 2018, ACS APPL MATER INTER, V10, P33879, DOI 10.1021/acsami.8b10072
   Deng J, 2021, NAT MATER, V20, P229, DOI 10.1038/s41563-020-00814-2
   Dent EW, 2004, J NEUROSCI, V24, P3002, DOI 10.1523/JNEUROSCI.4963-03.2004
   Diao E, 2000, HAND CLIN, V16, P53
   Dun XP, 2017, INT J MOL SCI, V18, P0, DOI 10.3390/ijms18030491
   Gu Y, 2012, BIOMATERIALS, V33, P6672, DOI 10.1016/j.biomaterials.2012.06.006
   Huang LL, 2020, ACS APPL MATER INTER, V12, P48380, DOI 10.1021/acsami.0c15185
   Huang Q, 2022, NANO RES, V15, P3434, DOI 10.1007/s12274-021-3961-3
   Huang Q, 2021, ACS APPL MATER INTER, V13, P112, DOI 10.1021/acsami.0c16391
   Jaidev LR, 2017, COLLOID SURFACE B, V159, P293, DOI 10.1016/j.colsurfb.2017.07.083
   Jo H, 2020, MACROMOL BIOSCI, V20, P0, DOI 10.1002/mabi.201900300
   Kim SM, 2018, MACROMOL BIOSCI, V18, P0, DOI 10.1002/mabi.201800290
   Larrivée B, 2007, GENE DEV, V21, P2433, DOI 10.1101/gad.437807
   Lee SM, 2021, ACS APPL MATER INTER, V13, P55827, DOI 10.1021/acsami.1c16735
   Liang JJ, 2009, ADV FUNCT MATER, V19, P2297, DOI 10.1002/adfm.200801776
   Liang XD, 2014, NEURAL REGEN RES, V9, P594, DOI 10.4103/1673-5374.130099
   Liu XH, 2004, ANN BIOMED ENG, V32, P477, DOI 10.1023/B:ABME.0000017544.36001.8e
   Lotfy M, 2017, CURR DIABETES REV, V13, P3, DOI 10.2174/1573399812666151016101622
   Lv JW, 2015, BIOCHEM BIOPH RES CO, V464, P263, DOI 10.1016/j.bbrc.2015.06.140
   Malard LM, 2009, PHYS REP, V473, P51, DOI 10.1016/j.physrep.2009.02.003
   Merolli A, 2009, MICROSURG, V29, P310, DOI 10.1002/micr.20622
   Munir KS, 2019, ADV BIOSYST, V3, P0, DOI 10.1002/adbi.201800212
   Navarro X, 2007, PROG NEUROBIOL, V82, P163, DOI 10.1016/j.pneurobio.2007.06.005
   Park JS, 2020, ADV FUNCT MATER, V30, P0, DOI 10.1002/adfm.202005787
   Qian Y, 2018, NAT COMMUN, V9, P0, DOI 10.1038/s41467-017-02598-7
   Rao F, 2020, THERANOSTICS, V10, P1590, DOI 10.7150/thno.36272
   Roam JL, 2015, BIOMATERIALS, V72, P112, DOI 10.1016/j.biomaterials.2015.08.054
   Ryan AJ, 2017, ADV HEALTHC MATER, V6, P0, DOI 10.1002/adhm.201700954
   Seo JW, 2018, ADV FUNCT MATER, V28, P0, DOI 10.1002/adfm.201800802
   Shellard A, 2018, SCIENCE, V362, P339, DOI 10.1126/science.aau3301
   Stankovich S, 2006, NATURE, V442, P282, DOI 10.1038/nature04969
   Sun Y, 2021, J BIOMED MATER RES A, V109, P193, DOI 10.1002/jbm.a.37016
   Tang S, 2013, BIOMATERIALS, V34, P7086, DOI 10.1016/j.biomaterials.2013.05.080
   Tao J, 2020, ADV FUNCT MATER, V30, P0, DOI 10.1002/adfm.202004272
   Uebersax L, 2007, BIOMATERIALS, V28, P4449, DOI 10.1016/j.biomaterials.2007.06.034
   van Schoonhoven J, 2016, PLAST SURG INT, V2016, P0
   Vijayavenkataraman S, 2020, ACTA BIOMATER, V106, P54, DOI 10.1016/j.actbio.2020.02.003
   Wang J, 2020, ACS NANO, V14, P12579, DOI 10.1021/acsnano.0c03570
   Wang J, 2019, ACTA BIOMATER, V84, P98, DOI 10.1016/j.actbio.2018.11.032
   Xiao WQ, 2011, ACTA BIOMATER, V7, P2384, DOI 10.1016/j.actbio.2011.01.016
   Xu XY, 2003, BIOMATERIALS, V24, P2405, DOI 10.1016/S0142-9612(03)00109-1
   Ylivinkka I, 2016, EUR J CELL BIOL, V95, P513, DOI 10.1016/j.ejcb.2016.10.002
   Yue K, 2015, BIOMATERIALS, V73, P254, DOI 10.1016/j.biomaterials.2015.08.045
   Yuk H, 2019, NATURE, V575, P169, DOI 10.1038/s41586-019-1710-5
   Zenker J, 2013, TRENDS NEUROSCI, V36, P439, DOI 10.1016/j.tins.2013.04.008
   Zhang DT, 2022, BIOACT MATER, V9, P134, DOI 10.1016/j.bioactmat.2021.07.010
   Zhang F, 2008, BIOMATERIALS, V29, P4751, DOI 10.1016/j.biomaterials.2008.08.043
   Zhang YS, 2017, SCIENCE, V356, P0, DOI 10.1126/science.aaf3627
   Zhao XW, 2017, RSC ADV, V7, P42159, DOI 10.1039/c7ra07002k
   Zheng N, 2022, ACS NANO, V16, P2292, DOI 10.1021/acsnano.1c08491
   Zhu L, 2020, ADV FUNCT MATER, V30, P0, DOI 10.1002/adfm.202002610
   Zhuang MH, 2019, NANOSCALE, V11, P6866, DOI 10.1039/c8nr10369k
NR 61
TC 28
Z9 32
U1 14
U2 271
PU WILEY
PI HOBOKEN
PA 111 RIVER ST, HOBOKEN 07030-5774, NJ USA
SN 2192-2640
EI 2192-2659
J9 ADV HEALTHC MATER
JI Adv. Healthc. Mater.
PD AUG 15
PY 2022
VL 11
IS 16
BP 
EP 
DI 10.1002/adhm.202200755
EA JUN 2022
PG 12
WC Engineering, Biomedical; Nanoscience & Nanotechnology; Materials Science, Biomaterials
SC Engineering; Science & Technology - Other Topics; Materials Science
GA 3U8IN
UT WOS:000813882000001
PM 35670309
DA 2025-07-17
ER

PT J
AU Cai, C
   Zhu, HM
   Chen, YJ
   Chen, C
   Li, H
   Yang, Z
   Liu, HZ
AF Cai, Chao
   Zhu, Huimin
   Chen, Yujie
   Chen, Chi
   Li, Hua
   Yang, Zhi
   Liu, Hezhou
TI Conductive nerve guide conduits based on wet-adhesive hydrogel to accelerate peripheral nerve repair
SO APPLIED MATERIALS TODAY
LA English
DT Article
DE Conductive hydrogel NGCs; Wet-adhesive; Bioinspired; Tissue repair
ID scaffolds; matrix; injury
AB Peripheral nerve injury is a serious traumatic condition, and primary repair or tension-free anastomosis remains an unresolved challenge in nerve restoration. Currently, surgical treatment has critical limitations, such as granulomatous inflammation and numbness of the end limbs. Nerve guidance conduits (NGCs), which are tissue-adaptable and conductive, have shown promise for effective nerve repair. Inspired by the adhesion mechanism (cation-pi interactions) of bilayer membrane systems and mussel foot proteins, we developed a promising wireless suture using wet-adhesive hydrogel NGCs. The prepared hydrogel conduits had good electrical conductivity, flexibility, mechanical stability, and wet tissue adhesion and exhibited excellent cytocompatibility with neuronal and Schwann cells. An in vivo rat sciatic nerve transection injury model confirmed that the hydrogel NGCs not only firmly adhere to wet nerve tissue and corkingly connect the proximal to distal ends, but also improve electroconduction velocity and sciatic nerve function index, which significantly enhance peripheral nerve repair. Histological analysis and immunostaining confirmed robust and orderly nerve regeneration through the conductive hydrogel NGCs. In summary, wet-adhesive hydrogel NGCs may serve as effective wireless suture candidates for promoting neural repair. (C) 2022 Elsevier Ltd. All rights reserved.
C1 [Cai, Chao; Chen, Yujie; Chen, Chi; Li, Hua; Liu, Hezhou] Shanghai Jiao Tong Univ, Sch Mat Sci & Engn, State Key Lab Met Matrix Composites, Shanghai 200240, Peoples R China.
   [Zhu, Huimin; Yang, Zhi] Shanghai Jiao Tong Univ, Sch Med, Shanghai Peoples Hosp 9, Shanghai Res Inst Stomatol,Natl Clin Res Ctr Stoma, Shanghai 200011, Peoples R China.
C3 Shanghai Jiao Tong University; Shanghai Jiao Tong University
RP Chen, YJ (corresponding author), Shanghai Jiao Tong Univ, Sch Mat Sci & Engn, State Key Lab Met Matrix Composites, Shanghai 200240, Peoples R China.; Yang, Z (corresponding author), Shanghai Jiao Tong Univ, Sch Med, Shanghai Peoples Hosp 9, Shanghai Res Inst Stomatol,Natl Clin Res Ctr Stoma, Shanghai 200011, Peoples R China.
EM yujiechen@sjtu.edu.cn; YANGZ1121@sh9hospital.org.cn
FU Natural Science Foundation of China (NSFC) [U1733130, 11704244, 11674218]; National Key Research and Development Program of China [2020YFC1910204]; Shanghai Ninth People's Hospital Affiliated to Shanghai Jiaotong University School of Medicine Cross Fund [JYJC202013]; Shanghai Municioal Science and Technology Major Project [2018SHZDZX05]
CR Bell JHA, 2012, TISSUE ENG PART B-RE, V18, P116, DOI 10.1089/ten.TEB.2011.0498
   Beris A, 2019, EUR J ORTHOP SURG TR, V29, P263, DOI 10.1007/s00590-018-2344-2
   Carriel V, 2011, HISTOCHEM CELL BIOL, V136, P709, DOI 10.1007/s00418-011-0874-3
   Childe Jessica R, 2018, HAND (N Y), V13, P45, DOI 10.1177/1558944717691131
   Daly WT, 2012, BIOMATERIALS, V33, P6660, DOI 10.1016/j.biomaterials.2012.06.002
   Fan HL, 2019, NAT COMMUN, V10, P0, DOI 10.1038/s41467-019-13171-9
   Gebbie MA, 2017, NAT CHEM, V9, P473, DOI 10.1038/NCHEM.2720
   Gentile P, 2014, INT J MOL SCI, V15, P3640, DOI 10.3390/ijms15033640
   Hong Y, 2019, NAT COMMUN, V10, P0, DOI 10.1038/s41467-019-10004-7
   Hu YN, 2022, ACS NANO, V16, P1868, DOI 10.1021/acsnano.1c11627
   Hua YJ, 2021, SCI ADV, V7, P0, DOI 10.1126/sciadv.abg0628
   Huang L, 2021, ACS APPL MATER INTER, V13, P16106, DOI 10.1021/acsami.1c01904
   Hunt JA, 2014, J MATER CHEM B, V2, P5319, DOI 10.1039/c4tb00775a
   Iannace S, 1997, J MATER SCI, V32, P1405, DOI 10.1023/A:1018533429283
   Lee BP, 2011, ANNU REV MATER RES, V41, P99, DOI 10.1146/annurev-matsci-062910-100429
   Lee S, 2017, ADV SCI, V4, P0, DOI 10.1002/advs.201700149
   Li RJ, 2014, CELL BIOCHEM BIOPHYS, V68, P449, DOI 10.1007/s12013-013-9742-1
   Liu X, 2019, ADV FUNCT MATER, V29, P0, DOI 10.1002/adfm.201900450
   Ma YF, 2020, ADV FUNCT MATER, V30, P0, DOI 10.1002/adfm.202001820
   Menorca RMG, 2013, HAND CLIN, V29, P317, DOI 10.1016/j.hcl.2013.04.002
   Mo JY, 2021, MATER HORIZ, V8, P3409, DOI 10.1039/d1mh01324f
   Panahi-Joo Y, 2016, BIOMED MATER, V11, P0, DOI 10.1088/1748-6041/11/2/025017
   Park J, 2020, ADV FUNCT MATER, V30, P0, DOI 10.1002/adfm.202003759
   Rodriguez-Rodriguez R, 2020, INT J POLYM MATER PO, V69, P1, DOI 10.1080/00914037.2019.1581780
   Sameem M, 2011, PLAST RECONSTR SURG, V127, P2381, DOI 10.1097/PRS.0b013e3182131cf5
   Sarker M, 2018, BIOTECHNOL J, V13, P0, DOI 10.1002/biot.201700635
   Shao CY, 2018, CHEM MATER, V30, P3110, DOI 10.1021/acs.chemmater.8b01172
   Shu XZ, 2003, BIOMATERIALS, V24, P3825, DOI 10.1016/S0142-9612(03)00267-9
   Song S, 2017, NEURAL REGEN RES, V12, P1976, DOI 10.4103/1673-5374.221151
   VALENTINI RF, 1987, EXP NEUROL, V98, P350, DOI 10.1016/0014-4886(87)90247-0
   van den Bogaart G, 2011, NATURE, V479, P552, DOI 10.1038/nature10545
   Vanhoye D, 2004, BIOCHEMISTRY-US, V43, P8391, DOI 10.1021/bi0493158
   Vijayavenkataraman S, 2020, ACTA BIOMATER, V106, P54, DOI 10.1016/j.actbio.2020.02.003
   Wang JH, 2019, ADV SCI, V6, P0, DOI 10.1002/advs.201900149
   Wang JH, 2018, ADV HEALTHC MATER, V7, P0, DOI 10.1002/adhm.201700987
   Whitlock EL, 2010, MICROSURG, V30, P218, DOI 10.1002/micr.20754
   Willits RK, 2004, J BIOMAT SCI-POLYM E, V15, P1521, DOI 10.1163/1568562042459698
   Woodruff MA, 2010, PROG POLYM SCI, V35, P1217, DOI 10.1016/j.progpolymsci.2010.04.002
   Wu XL, 2017, REGEN BIOMATER, V4, P21, DOI 10.1093/rb/rbw034
   Xie JW, 2014, ACS APPL MATER INTER, V6, P9472, DOI 10.1021/am5018557
   Xu HX, 2014, BIOMATERIALS, V35, P225, DOI 10.1016/j.biomaterials.2013.10.002
   Zhang J, 2021, ADV HEALTHC MATER, V10, P0, DOI 10.1002/adhm.202000604
   Zhang WY, 2003, J BIOL CHEM, V278, P21459, DOI 10.1074/jbc.M301652200
   Zheng CS, 2021, THERANOSTICS, V11, P2917, DOI 10.7150/thno.50825
   Zhu XW, 2022, ADV FUNCT MATER, V32, P0, DOI 10.1002/adfm.202105464
   Zong XH, 2005, BIOMATERIALS, V26, P5330, DOI 10.1016/j.biomaterials.2005.01.052
NR 46
TC 24
Z9 25
U1 19
U2 231
PU ELSEVIER
PI AMSTERDAM
PA RADARWEG 29, 1043 NX AMSTERDAM, NETHERLANDS
SN 2352-9407
EI 
J9 APPL MATER TODAY
JI Appl. Mater. Today
PD JUN 15
PY 2022
VL 27
IS 
BP 
EP 
DI 10.1016/j.apmt.2022.101491
EA APR 2022
PG 14
WC Materials Science, Multidisciplinary
SC Materials Science
GA 1S1QD
UT WOS:000803832200001
DA 2025-07-17
ER

PT J
AU Hu, BB
   Zhang, HB
   Xu, ML
   Li, L
   Wu, M
   Zhang, SS
   Liu, XJ
   Xia, WD
   Xu, K
   Xiao, J
   Zhang, HY
   Ni, LY
AF Hu, Binbin
   Zhang, Hanbo
   Xu, Menglu
   Li, Lei
   Wu, Man
   Zhang, Susu
   Liu, Xuejun
   Xia, Weidong
   Xu, Ke
   Xiao, Jian
   Zhang, Hongyu
   Ni, Liyan
TI Delivery of Basic Fibroblast Growth Factor Through an In Situ Forming Smart Hydrogel Activates Autophagy in Schwann Cells and Improves Facial Nerves Generation via the PAK-1 Signaling Pathway
SO FRONTIERS IN PHARMACOLOGY
LA English
DT Article
DE facial nerve injury; autophagy; Pak1; in situ forming hydrogel; basic fibroblast growth factor
ID wallerian degeneration; regeneration; p21-activated-kinase-1; proliferation; clearance; actin
AB Although studies have shown that basic fibroblast growth factor (bFGF) can activate autophagy and promote peripheral nerve repair, the role and the molecular mechanism of action of bFGF in the facial nerve are not clear. In this study, a thermosensitive in situ forming poloxamer hydrogel was used as a vehicle to deliver bFGF for treating facial nerve injury (FNI) in the rat model. Using H&E and Masson's staining, we found that bFGF hydrogel can promote the functional recovery and regeneration of the facial nerve. Furthermore, studies on the mechanism showed that bFGF can promote FNI recovery by promoting autophagy and inhibiting apoptosis. Additionally, this study demonstrated that the role of hydrogel binding bFGF in nerve repair was mediated through the activation of the PAK1 signaling pathway in Schwann cells (SCs). These results indicated that poloxamer thermosensitive hydrogel loaded with bFGF can significantly restore the morphology and function of the injured facial nerve by promoting autophagy and inhibiting apoptosis by activating the PAK1 pathway, which can provide a promising strategy for FNI recovery.
C1 [Hu, Binbin; Xu, Menglu; Liu, Xuejun; Ni, Liyan] Wenzhou Med Univ, Dept Otorhinolaryngol, Affiliated Hosp & Yuying Childrens Hosp 2, Wenzhou, Peoples R China.
   [Hu, Binbin; Zhang, Hanbo; Xu, Menglu; Li, Lei; Wu, Man; Zhang, Susu; Xu, Ke; Xiao, Jian; Zhang, Hongyu] Wenzhou Med Univ, Sch Pharmaceut Sci, Cixi Biomed Res Inst, Key Lab Biotechnol & Pharmaceut Engn, Wenzhou, Peoples R China.
   [Xia, Weidong] Wenzhou Med Univ, Dept Burn, Affiliated Hosp 1, Wenzhou, Peoples R China.
C3 Wenzhou Medical University; Wenzhou Medical University; Wenzhou Medical University
RP Ni, LY (corresponding author), Wenzhou Med Univ, Dept Otorhinolaryngol, Affiliated Hosp & Yuying Childrens Hosp 2, Wenzhou, Peoples R China.; Xiao, J; Zhang, HY (corresponding author), Wenzhou Med Univ, Sch Pharmaceut Sci, Cixi Biomed Res Inst, Key Lab Biotechnol & Pharmaceut Engn, Wenzhou, Peoples R China.
EM Xfxj2000@126.com; st_hyz@126.com; niliyan0128@foxmail.com
FU National Natural Science Foundation of China [81972150, 81802251, 81772450]; Zhejiang Provincial Natural Science Foundation of China [LR18H50001]; Wenzhou Science and Technology Innovation Project [ZY2020023, ZY2020026]; CAMS Innovation Fund for Medical Sciences [2019-I2M-5-028]
CR Al Khateb K, 2016, INT J PHARMACEUT, V502, P70, DOI 10.1016/j.ijpharm.2016.02.027
   Ali SA, 2020, J VIS EXP, V5, P2020
   Allodi I, 2014, GLIA, V62, P1736, DOI 10.1002/glia.22712
   Anderson MA, 2018, NATURE, V561, P396, DOI 10.1038/s41586-018-0467-6
   APLIN A, 1992, J CELL PHYSIOL, V152, P458, DOI 10.1002/jcp.1041520304
   Beenken A, 2009, NAT REV DRUG DISCOV, V8, P235, DOI 10.1038/nrd2792
   Brown S, 2019, PLAST RECONSTR SURG, V143, P1498, DOI 10.1097/PRS.0000000000005572
   Brown TL, 2021, J NEUROSCI, V41, P1864, DOI 10.1523/JNEUROSCI.0229-20.2021
   Colavincenzo J, 2000, J NEUROSCI RES, V59, P47
   Davidson A, 2021, PLOS PATHOG, V17, P0, DOI 10.1371/journal.ppat.1009902
   Diebold BA, 2004, J BIOL CHEM, V279, P28136, DOI 10.1074/jbc.M313891200
   Gausterer JC, 2020, EUR J PHARM BIOPHARM, V150, P143, DOI 10.1016/j.ejpb.2020.03.005
   Gomez-Sanchez JA, 2015, J CELL BIOL, V210, P153, DOI 10.1083/jcb.201503019
   Grosheva M, 2016, EXP NEUROL, V279, P137, DOI 10.1016/j.expneurol.2016.02.020
   Han B, 2017, NEUROCHEM RES, V42, P1317, DOI 10.1007/s11064-017-2175-2
   Jang SY, 2016, GLIA, V64, P730, DOI 10.1002/glia.22957
   Jang SY, 2015, PLOS ONE, V10, P0, DOI 10.1371/journal.pone.0116624
   Jessen KR, 2016, J PHYSIOL-LONDON, V594, P3521, DOI 10.1113/JP270874
   Jessen KR, 2015, CSH PERSPECT BIOL, V7, P0, DOI 10.1101/cshperspect.a020487
   Jiang YS, 2021, J CELL MOL MED, V25, P2596, DOI 10.1111/jcmm.16274
   Jungnickel J, 2006, J NEUROBIOL, V66, P940, DOI 10.1002/neu.20265
   Li R, 2018, BIOMATERIALS, V168, P24, DOI 10.1016/j.biomaterials.2018.03.044
   Li S, 2013, J NEUROSCI, V33, P790, DOI 10.1523/JNEUROSCI.1238-12.2013
   Marinelli S, 2014, PAIN, V155, P93, DOI 10.1016/j.pain.2013.09.013
   Niemi JP, 2013, J NEUROSCI, V33, P16236, DOI 10.1523/JNEUROSCI.3319-12.2013
   Aguilera MO, 2012, AUTOPHAGY, V8, P1590, DOI 10.4161/auto.21459
   Pollak DD, 2014, AMINO ACIDS, V46, P2477, DOI 10.1007/s00726-014-1803-2
   Qi LFR, 2021, INT J MOL SCI, V22, P0, DOI 10.3390/ijms22115559
   RAPRAEGER AC, 1991, SCIENCE, V252, P1705, DOI 10.1126/science.1646484
   Reggiori F, 2005, MOL BIOL CELL, V16, P5843, DOI 10.1091/mbc.E05-07-0629
   Wakatsuki S, 2017, J CELL BIOL, V216, P477, DOI 10.1083/jcb.201606020
   Wang Hai-bo, 2006, ZHONGHUA ER BI YAN HOU TOU JING WAI KE ZA ZHI, V41, P13
   Wang HQ, 2019, SCI ADV, V5, P0, DOI 10.1126/sciadv.aav4971
   Wang QQ, 2017, ACS APPL MATER INTER, V9, P6725, DOI 10.1021/acsami.6b13155
   Wang SG, 2003, J BIOMED MATER RES A, V66A, P522, DOI 10.1002/jbm.a.10008
   Wang ZY, 2017, ONCOTARGET, V8, P22563, DOI 10.18632/oncotarget.15124
   Wary Kishore K, 2003, MOL CANCER, V2, P27, DOI 10.1186/1476-4598-2-27
   Xia WZ, 2020, J CELL PHYSIOL, V235, P9609, DOI 10.1002/jcp.29772
   Xu M, 2019, CELL DEATH DIS, V10, P0, DOI 10.1038/s41419-019-1617-y
   Yang XX, 2020, BMJ OPEN DIAB RES CA, V8, P0, DOI 10.1136/bmjdrc-2019-001009
   Zhang KF, 2022, PROTEIN CELL, V13, P6, DOI 10.1007/s13238-020-00812-9
   Zhao YZ, 2014, J CONTROL RELEASE, V186, P22, DOI 10.1016/j.jconrel.2014.04.054
   Zhong JL, 2003, DEV DYNAM, V228, P121, DOI 10.1002/dvdy.10351
   Zhou T, 2019, NAT NEUROSCI, V22, P421, DOI 10.1038/s41593-018-0324-9
   Zhuo CQ, 2013, BIOCHEM BIOPH RES CO, V437, P482, DOI 10.1016/j.bbrc.2013.06.111
NR 45
TC 11
Z9 11
U1 1
U2 25
PU FRONTIERS MEDIA SA
PI LAUSANNE
PA AVENUE DU TRIBUNAL FEDERAL 34, LAUSANNE, CH-1015, SWITZERLAND
SN 
EI 1663-9812
J9 FRONT PHARMACOL
JI Front. Pharmacol.
PD APR 1
PY 2022
VL 13
IS 
BP 
EP 
DI 10.3389/fphar.2022.778680
PG 14
WC Pharmacology & Pharmacy
SC Pharmacology & Pharmacy
GA 0U9XK
UT WOS:000787999800001
PM 35431972
DA 2025-07-17
ER

PT J
AU Zhang, FS
   Zhang, M
   Liu, SY
   Li, C
   Ding, ZT
   Wan, T
   Zhang, PX
AF Zhang, Fengshi
   Zhang, Meng
   Liu, Songyang
   Li, Ci
   Ding, Zhentao
   Wan, Teng
   Zhang, Peixun
TI Application of Hybrid Electrically Conductive Hydrogels Promotes Peripheral Nerve Regeneration
SO GELS
LA English
DT Article
DE conductive hydrogel; tissue engineering; peripheral nerve regeneration; cell proliferation
ID electroconductive hydrogels; cell differentiation; repair; biomaterials; myelination; polymers; graphene; growth
AB Peripheral nerve injury (PNI) occurs frequently, and the prognosis is unsatisfactory. As the gold standard of treatment, autologous nerve grafting has several disadvantages, such as lack of donors and complications. The use of functional biomaterials to simulate the natural microenvironment of the nervous system and the combination of different biomaterials are considered to be encouraging alternative methods for effective tissue regeneration and functional restoration of injured nerves. Considering the inherent presence of an electric field in the nervous system, electrically conductive biomaterials have been used to promote nerve regeneration. Due to their singular physical properties, hydrogels can provide a three-dimensional hydrated network that can be integrated into diverse sizes and shapes and stimulate the natural functions of nerve tissue. Therefore, conductive hydrogels have become the most effective biological material to simulate human nervous tissue's biological and electrical characteristics. The principal merits of conductive hydrogels include their physical properties and their electrical peculiarities sufficient to effectively transmit electrical signals to cells. This review summarizes the recent applications of conductive hydrogels to enhance peripheral nerve regeneration.
C1 [Zhang, Fengshi; Zhang, Meng; Liu, Songyang; Li, Ci; Ding, Zhentao; Wan, Teng; Zhang, Peixun] Peking Univ Peoples Hosp, Dept Orthped & Trauma, Beijing 100044, Peoples R China.
   [Zhang, Fengshi; Zhang, Meng; Liu, Songyang; Li, Ci; Ding, Zhentao; Wan, Teng; Zhang, Peixun] Minist Educ, Key Lab Trauma & Neural Regenerat, Beijing 100044, Peoples R China.
   [Zhang, Fengshi; Zhang, Meng; Liu, Songyang; Li, Ci; Ding, Zhentao; Wan, Teng; Zhang, Peixun] Natl Ctr Trauma Med, Beijing 100044, Peoples R China.
C3 Ministry of Education - China
RP Zhang, PX (corresponding author), Peking Univ Peoples Hosp, Dept Orthped & Trauma, Beijing 100044, Peoples R China.; Zhang, PX (corresponding author), Minist Educ, Key Lab Trauma & Neural Regenerat, Beijing 100044, Peoples R China.; Zhang, PX (corresponding author), Natl Ctr Trauma Med, Beijing 100044, Peoples R China.
EM xmx066@pku.edu.cn; mengzh2008@bjmu.edu.cn; 1911110343@pku.edu.cn; drlici@bjmu.edu.cn; zhentao_ding@stu.pku.edu.cn; tengwan.med@hotmail.com; zhangpeixun@bjmu.edu.cn
FU National Natural Science Foundation of China [81971177, 31771322]; Beijing Natural Science Foundation [7212121]; Beijing Science Technology New Star Cross Subject [2018019]; Shenzhen Science and Technology Plan Project [JCYJ 20190806162205278, SZSM 202011001]; National Center for Trauma Medicine (BMU) [2020xy005-01]
CR Abidian MR, 2012, ADV HEALTHC MATER, V1, P762, DOI 10.1002/adhm.201200182
   Balint R, 2014, ACTA BIOMATER, V10, P2341, DOI 10.1016/j.actbio.2014.02.015
   Bao B, 2021, ADV MATER, V33, P0, DOI 10.1002/adma.202101272
   Bu Y, 2018, RSC ADV, V8, P10806, DOI 10.1039/c8ra01059e
   Carr MJ, 2017, CURR OPIN NEUROBIOL, V47, P52, DOI 10.1016/j.conb.2017.09.003
   Carvalho CR, 2019, ADV DRUG DELIVER REV, V148, P308, DOI 10.1016/j.addr.2019.01.006
   Chen M, 2017, TRENDS BIOTECHNOL, V35, P836, DOI 10.1016/j.tibtech.2016.12.001
   de Lima GG, 2021, BIOMED MATER, V16, P0, DOI 10.1088/1748-605X/ac199b
   Dixon AR, 2018, BIOMATERIALS, V186, P44, DOI 10.1016/j.biomaterials.2018.09.010
   Dong M, 2020, ACS NANO, V14, P16565, DOI 10.1021/acsnano.0c05197
   Du J, 2018, BIOMATER SCI-UK, V6, P1299, DOI 10.1039/c8bm00260f
   Fan L, 2022, ADV HEALTHC MATER, V11, P0, DOI 10.1002/adhm.202101556
   Fissel JA, 2021, J NEUROINFLAMM, V18, P0, DOI 10.1186/s12974-021-02121-2
   Fledrich R, 2019, DEVELOPMENT, V146, P0, DOI 10.1242/dev.151704
   Guiseppi-Elie A, 2010, BIOMATERIALS, V31, P2701, DOI 10.1016/j.biomaterials.2009.12.052
   He LM, 2020, ACS APPL MATER INTER, V12, P53150, DOI 10.1021/acsami.0c16885
   Hewson DW, 2018, ANAESTHESIA, V73, P51, DOI 10.1111/anae.14140
   Horev YD, 2021, ADV MATER, V33, P0, DOI 10.1002/adma.202102488
   Huang L, 2021, ACS APPL MATER INTER, V13, P16106, DOI 10.1021/acsami.1c01904
   Huang Q, 2021, ACS APPL MATER INTER, V13, P112, DOI 10.1021/acsami.0c16391
   Hull SM, 2022, ADV MATER, V34, P0, DOI 10.1002/adma.202103691
   Ino D, 2017, CELL MOL LIFE SCI, V74, P827, DOI 10.1007/s00018-016-2364-1
   Jha MK, 2021, J CLIN INVEST, V131, P0, DOI 10.1172/JCI141964
   Jin F, 2021, ADV MATER, V33, P0, DOI 10.1002/adma.202104175
   Jordan JW, 2021, CHEM SOC REV, V50, P10895, DOI 10.1039/d1cs00478f
   Kapoor S, 2016, ACTA BIOMATER, V31, P17, DOI 10.1016/j.actbio.2015.11.034
   Kaye AD, 2021, PAIN THER, V10, P961, DOI 10.1007/s40122-021-00298-1
   Kayser LV, 2019, ADV MATER, V31, P0, DOI 10.1002/adma.201806133
   Kinloch IA, 2018, SCIENCE, V362, P547, DOI 10.1126/science.aat7439
   Koo J, 2018, NAT MED, V24, P1830, DOI 10.1038/s41591-018-0196-2
   Koppes AN, 2016, ACTA BIOMATER, V39, P34, DOI 10.1016/j.actbio.2016.05.014
   Lee S, 2020, BIOSENS BIOELECTRON, V170, P0, DOI 10.1016/j.bios.2020.112620
   Li C, 2021, POLYMERS-BASEL, V13, P0, DOI 10.3390/polym13223957
   Li C, 2021, NEURAL REGEN RES, V16, P1518, DOI 10.4103/1673-5374.303008
   Li FF, 2021, ACS NANO, V15, P16422, DOI 10.1021/acsnano.1c05836
   Li GC, 2021, SCI ADV, V7, P0, DOI 10.1126/sciadv.abi5812
   Li R, 2020, ACTA PHARMACOL SIN, V41, P1289, DOI 10.1038/s41401-019-0338-1
   Liang S, 2018, ADV MATER, V30, P0, DOI 10.1002/adma.201704235
   Liu C, 2021, BIOACT MATER, V6, P3892, DOI 10.1016/j.bioactmat.2021.03.034
   Liu SY, 2021, BIOMATER SCI-UK, V9, P8221, DOI 10.1039/d1bm01377g
   Liu YX, 2019, NAT BIOMED ENG, V3, P58, DOI 10.1038/s41551-018-0335-6
   Lu H, 2019, WIRES NANOMED NANOBI, V11, P0, DOI 10.1002/wnan.1568
   Luo H, 2021, ADV MATER, V33, P0, DOI 10.1002/adma.202007318
   Magaz A, 2018, ADV HEALTHC MATER, V7, P0, DOI 10.1002/adhm.201800308
   Manjakkal L, 2020, ADV MATER, V32, P0, DOI 10.1002/adma.201907254
   Manoukian OS, 2020, J CONTROL RELEASE, V317, P78, DOI 10.1016/j.jconrel.2019.11.021
   Manousiouthakis E, 2022, ACTA BIOMATER, V139, P22, DOI 10.1016/j.actbio.2021.07.065
   Meder T, 2021, NPJ REGEN MED, V6, P0, DOI 10.1038/s41536-021-00174-8
   Min Q, 2021, GLIA, V69, P235, DOI 10.1002/glia.23892
   Mobini S, 2019, BIOMATERIALS, V198, P146, DOI 10.1016/j.biomaterials.2018.05.012
   Moskow J, 2019, BIOACT MATER, V4, P107, DOI 10.1016/j.bioactmat.2018.09.001
   Nazareth L, 2021, FRONT CELL DEV BIOL, V9, P0, DOI 10.3389/fcell.2021.660259
   Nezakati T, 2018, CHEM REV, V118, P6766, DOI 10.1021/acs.chemrev.6b00275
   Nocera G, 2020, CELL MOL LIFE SCI, V77, P3977, DOI 10.1007/s00018-020-03516-9
   Park J, 2020, ADV FUNCT MATER, V30, P0, DOI 10.1002/adfm.202003759
   Peng LH, 2020, ADV FUNCT MATER, V30, P0, DOI 10.1002/adfm.202001751
   Piantanida E, 2019, ACCOUNTS CHEM RES, V52, P2101, DOI 10.1021/acs.accounts.9b00114
   Porzionato A, 2019, MATERIALS, V12, P0, DOI 10.3390/ma12121996
   Previtali SC, 2021, NEUROTHERAPEUTICS, V18, P2156, DOI 10.1007/s13311-021-01080-z
   Quintes S, 2016, NAT NEUROSCI, V19, P1050, DOI 10.1038/nn.4321
   Riccio M, 2019, J CELL PHYSIOL, V234, P3362, DOI 10.1002/jcp.27299
   Samadian H, 2020, INT J BIOL MACROMOL, V154, P795, DOI 10.1016/j.ijbiomac.2020.03.155
   Seo H, 2021, ADV MATER, V33, P0, DOI 10.1002/adma.202007346
   Shahriari D, 2020, NEURON, V108, P270, DOI 10.1016/j.neuron.2020.09.025
   Sun XX, 2021, ADV MATER, V33, P0, DOI 10.1002/adma.202001105
   Talikowska M, 2019, BIOSENS BIOELECTRON, V135, P50, DOI 10.1016/j.bios.2019.04.001
   Tandon B, 2018, ADV DRUG DELIVER REV, V129, P148, DOI 10.1016/j.addr.2017.12.012
   Tricaud N, 2017, CELL MOL LIFE SCI, V74, P4049, DOI 10.1007/s00018-017-2565-2
   Vijayavenkataraman S, 2020, ACTA BIOMATER, V106, P54, DOI 10.1016/j.actbio.2020.02.003
   Walker BW, 2019, PROG POLYM SCI, V92, P135, DOI 10.1016/j.progpolymsci.2019.02.007
   Wang J, 2020, ADV MATER, V32, P0, DOI 10.1002/adma.202004555
   Wieringa PA, 2018, ADV HEALTHC MATER, V7, P0, DOI 10.1002/adhm.201701164
   Wofford KL, 2022, PROG NEUROBIOL, V208, P0, DOI 10.1016/j.pneurobio.2021.102172
   Xu B, 2016, MATER TODAY CHEM, V1-2, P15, DOI 10.1016/j.mtchem.2016.10.002
   Xu DF, 2016, ACS APPL MATER INTER, V8, P17090, DOI 10.1021/acsami.6b03555
   Xue W, 2021, BIOACT MATER, V6, P4141, DOI 10.1016/j.bioactmat.2021.04.019
   Yao XY, 2021, J MATER CHEM B, V9, P6958, DOI 10.1039/d1tb00686j
   Ye LJ, 2021, ADV MATER, V33, P0, DOI 10.1002/adma.202102981
   Zarrintaj P, 2017, SCI REP-UK, V7, P0, DOI 10.1038/s41598-017-17486-9
   Zhang M, 2021, GELS-BASEL, V7, P0, DOI 10.3390/gels7040152
   Zhang M, 2021, MOLECULES, V26, P0, DOI 10.3390/molecules26092712
   Zhang SH, 2020, CANCER IMMUNOL IMMUN, V69, P245, DOI 10.1007/s00262-019-02424-7
   Zhao YH, 2020, BIOMATERIALS, V255, P0, DOI 10.1016/j.biomaterials.2020.120164
NR 83
TC 19
Z9 19
U1 6
U2 137
PU MDPI
PI BASEL
PA MDPI AG, Grosspeteranlage 5, CH-4052 BASEL, SWITZERLAND
SN 
EI 2310-2861
J9 GELS-BASEL
JI Gels
PD JAN 15
PY 2022
VL 8
IS 1
BP 
EP 
DI 10.3390/gels8010041
PG 14
WC Polymer Science
SC Polymer Science
GA ZD2SZ
UT WOS:000758055100001
PM 35049576
DA 2025-07-17
ER

PT J
AU Miao, DQ
   Li, Y
   Huang, ZB
   Wang, YL
   Deng, M
   Li, XH
AF Miao, Deqiang
   Li, Ya
   Huang, Zhongbing
   Wang, Yulin
   Deng, Min
   Li, Xiaohui
TI Electroactive chitosan-aniline pentamer hydrogel for peripheral nerve regeneration
SO FRONTIERS OF MATERIALS SCIENCE
LA English
DT Article
DE peripheral nerve regeneration; chitosan; aniline pentamer; electroactive hydrogel; capillary formation
ID conducting polymers; differentiation; stimulation; composites; scaffolds; progress; repair; cells; axons
AB Electroactive hydrogels could guide the regeneration of nerves and promote their functional recovery. An aniline pentamer-crosslinked chitosan (CS-AP) hydrogel with better electroactivity and degradation was fabricated by the carbodiimide method, and then injected into the repair site of sciatic nerve damage, with its gelation time, tensile strength, and conductivity reaching 35 min, 5.02-6.69 MPa, and from 2.97 x 10(-4) to 3.25 x 10(-4) S center dot cm(-1), respectively, due to the cross-linkage and well-distribution of AP. There was better cytocompativility of CS-AP hydrogel on nerve cells. The results of the in vivo repair indicated that CS-AP10 hydrogel induced the capillaries formation and the repair of sciatic nerve defect, and re-innervated gastrocnemius muscle in the CS-AP10 group were obviously better than other experimental groups, due to the electroactivity of CS-AP and its degradation into fragments. These results indicated the potential application of CS-AP hydrogel in the regeneration and function recovery of peripheral nerve injury.
C1 [Miao, Deqiang; Li, Ya; Huang, Zhongbing; Wang, Yulin; Deng, Min; Li, Xiaohui] Sichuan Univ, Coll Biomed Engn, Chengdu 610065, Peoples R China.
C3 Sichuan University
RP Huang, ZB (corresponding author), Sichuan Univ, Coll Biomed Engn, Chengdu 610065, Peoples R China.
EM zbhuang@scu.edu.cn
FU National Key Research and Development Program of China [2018YFC1106800]; Sichuan Science and Technology Project [2018JY0535]
CR Bagher Z, 2019, MAT SCI ENG C-MATER, V101, P243, DOI 10.1016/j.msec.2019.03.068
   Bagheri B, 2020, INT J BIOL MACROMOL, V147, P160, DOI 10.1016/j.ijbiomac.2019.12.264
   BAIN JR, 1989, PLAST RECONSTR SURG, V83, P129, DOI 10.1097/00006534-198901000-00024
   Bendrea AD, 2011, J BIOMATER APPL, V26, P3, DOI 10.1177/0885328211402704
   Carmeliet P, 2005, NATURE, V436, P193, DOI 10.1038/nature03875
   Chao DM, 2007, J APPL POLYM SCI, V104, P1603, DOI 10.1002/app.25749
   Chen J, 2018, J COLLOID INTERF SCI, V514, P517, DOI 10.1016/j.jcis.2017.12.062
   Chen XC, 2019, J BIOMED MATER RES A, V107, P2784, DOI 10.1002/jbm.a.36781
   DEMEDINACELI L, 1982, EXP NEUROL, V77, P634, DOI 10.1016/0014-4886(82)90234-5
   Domínguez-Bajo A, 2019, BIOMATERIALS, V192, P461, DOI 10.1016/j.biomaterials.2018.11.024
   Dong RN, 2017, BIOMACROMOLECULES, V18, P2808, DOI 10.1021/acs.biomac.7b00749
   Feng Y, 2021, BRAIN SCI. ADV, V7, P184, DOI 10.26599/bsa.2021.9050009
   Guan HL, 2005, BIOMACROMOLECULES, V6, P1954, DOI 10.1021/bm0492069
   Guo BL, 2018, BIOMACROMOLECULES, V19, P1764, DOI 10.1021/acs.biomac.8b00276
   Guo B, 2011, CHEM MATER, V23, P4045, DOI 10.1021/cm201782v
   Guo BL, 2010, MACROMOLECULES, V43, P4472, DOI 10.1021/ma100530k
   Hu J, 2008, BIOMACROMOLECULES, V9, P2637, DOI 10.1021/bm800705t
   Javed R, 2022, J NEURORESTORATOLOGY, V10, P1, DOI 10.26599/JNR.2022.9040001
   Kaur G, 2015, RSC ADV, V5, P37553, DOI 10.1039/c5ra01851j
   Li P, 2011, NAT MATER, V10, P149, DOI 10.1038/nmat2915
   Liu J, 2020, SCIENCE, V367, P1372, DOI 10.1126/science.aay4866
   Liu S, 2010, APPL SURF SCI, V256, P3427, DOI 10.1016/j.apsusc.2009.12.046
   Liu YD, 2012, MACROMOL BIOSCI, V12, P241, DOI 10.1002/mabi.201100227
   Ma XJ, 2014, RSC ADV, V4, P13652, DOI 10.1039/c4ra00083h
   Qazi TH, 2014, ACTA BIOMATER, V10, P2434, DOI 10.1016/j.actbio.2014.02.023
   Ravichandran R, 2010, J R SOC INTERFACE, V7, PS559, DOI 10.1098/rsif.2010.0120.focus
   RICHARDSON PM, 1980, NATURE, V284, P264, DOI 10.1038/284264a0
   Schmidt CE, 2003, ANNU REV BIOMED ENG, V5, P293, DOI 10.1146/annurev.bioeng.5.011303.120731
   Schmidt CE, 1997, P NATL ACAD SCI USA, V94, P8948, DOI 10.1073/pnas.94.17.8948
   Siemionow M, 2009, INT REV NEUROBIOL, V87, P141, DOI 10.1016/S0074-7742(09)87008-6
   Stoll G, 2002, J PERIPHER NERV SYST, V7, P13, DOI 10.1046/j.1529-8027.2002.02002.x
   Tang X, 2012, BIOMATERIALS, V33, P3860, DOI 10.1016/j.biomaterials.2012.02.008
   Wang X, 2010, MACROMOL CHEM PHYS, V211, P1814, DOI 10.1002/macp.201000194
   Wang YM, 2020, J NEURORESTORATOLOGY, V8, P252, DOI 10.26599/JNR.2020.9040022
   Wu Q, 2021, BRAIN SCI ADV, V7, P172, DOI 10.26599/BSA.2021.9050008
   Xia B, 2018, MAT SCI ENG C-MATER, V82, P253, DOI 10.1016/j.msec.2017.08.030
   Zare EN, 2020, J MED CHEM, V63, P1, DOI 10.1021/acs.jmedchem.9b00803
   Zarrintaj P, 2020, APPL MATER TODAY, V20, P0, DOI 10.1016/j.apmt.2020.100784
   Zarrintaj P, 2018, ACTA BIOMATER, V72, P16, DOI 10.1016/j.actbio.2018.03.042
   Zhang L, 2014, CARBOHYD POLYM, V103, P110, DOI 10.1016/j.carbpol.2013.12.017
   Zhang XY, 2012, TOXICOL RES-UK, V1, P201, DOI 10.1039/c2tx20035j
   Zhao YH, 2017, BIOMATERIALS, V134, P64, DOI 10.1016/j.biomaterials.2017.02.026
   Zhu HS, 2021, J NEURORESTORATOLOGY, V9, P177, DOI 10.26599/JNR.2021.9040016
   Zong Z, 2000, POLYMER, V41, P899, DOI 10.1016/S0032-3861(99)00270-0
NR 44
TC 3
Z9 3
U1 3
U2 41
PU HIGHER EDUCATION PRESS
PI BEIJING
PA CHAOYANG DIST, 4, HUIXINDONGJIE, FUSHENG BLDG, BEIJING 100029, PEOPLES R CHINA
SN 2095-025X
EI 2095-0268
J9 FRONT MATER SCI
JI Front. Mater. Sci.
PD SEP 15
PY 2022
VL 16
IS 3
BP 
EP 
DI 10.1007/s11706-022-0614-8
PG 11
WC Materials Science, Multidisciplinary
SC Materials Science
GA 3G3EN
UT WOS:000831237300004
DA 2025-07-17
ER

PT J
AU Aleemardani, M
   Zare, P
   Seifalian, A
   Bagher, Z
   Seifalian, AM
AF Aleemardani, Mina
   Zare, Pariya
   Seifalian, Amelia
   Bagher, Zohreh
   Seifalian, Alexander M.
TI Graphene-Based Materials Prove to Be a Promising Candidate for Nerve Regeneration Following Peripheral Nerve Injury
SO BIOMEDICINES
LA English
DT Article
DE graphene-based materials; nervous system; nerve tissue engineering; nerve proliferation; nerve differentiation; surgery; plastic surgery; regenerative medicine; biomedicine; functionalized graphene oxide; drug delivery; spinal cord injury
ID electrical-stimulation; composite hydrogel; polymer scaffolds; spinal-cord; stem-cells; oxide; differentiation; fabrication; nanofibers; conduits
AB Peripheral nerve injury is a common medical condition that has a great impact on patient quality of life. Currently, surgical management is considered to be a gold standard first-line treatment; however, is often not successful and requires further surgical procedures. Commercially available FDA- and CE-approved decellularized nerve conduits offer considerable benefits to patients suffering from a completely transected nerve but they fail to support neural regeneration in gaps > 30 mm. To address this unmet clinical need, current research is focused on biomaterial-based therapies to regenerate dysfunctional neural tissues, specifically damaged peripheral nerve, and spinal cord. Recently, attention has been paid to the capability of graphene-based materials (GBMs) to develop bifunctional scaffolds for promoting nerve regeneration, often via supporting enhanced neural differentiation. The unique features of GBMs have been applied to fabricate an electroactive conductive surface in order to direct stem cells and improve neural proliferation and differentiation. The use of GBMs for nerve tissue engineering (NTE) is considered an emerging technology bringing hope to peripheral nerve injury repair, with some products already in preclinical stages. This review assesses the last six years of research in the field of GBMs application in NTE, focusing on the fabrication and effects of GBMs for neurogenesis in various scaffold forms, including electrospun fibres, films, hydrogels, foams, 3D printing, and bioprinting.
C1 [Aleemardani, Mina] Univ Sheffield, Dept Mat Sci & Engn, Kroto Res Inst, Biomat & Tissue Engn Grp, Sheffield S3 7HQ, S Yorkshire, England.
   [Zare, Pariya] Univ Tehran, Dept Chem Engn, Tehran 1417935840, Iran.
   [Seifalian, Amelia] Imperial Coll London, Dept Surg & Canc, London W12 0NN, England.
   [Bagher, Zohreh] Iran Univ Med Sci, Senses Hlth Inst 5, Hazrat Rasoul Akram Hosp, ENT & Head & Neck Res Ctr, Tehran 16844, Iran.
   [Seifalian, Alexander M.] NanoRegMed Ltd, London BioSci Innovat Ctr, Nanotechnol & Regenerat Med Commercializat Ctr, London NW1 0NH, England.
C3 University of Sheffield; University of Tehran; Imperial College London; Iran University of Medical Sciences; University of London; University of London Royal Veterinary College
RP Bagher, Z (corresponding author), Iran Univ Med Sci, Senses Hlth Inst 5, Hazrat Rasoul Akram Hosp, ENT & Head & Neck Res Ctr, Tehran 16844, Iran.; Seifalian, AM (corresponding author), NanoRegMed Ltd, London BioSci Innovat Ctr, Nanotechnol & Regenerat Med Commercializat Ctr, London NW1 0NH, England.
EM maleemardani1@sheffield.ac.uk; pariyazare@ut.ac.ir; a.seifalian@ic.ac.uk; bagher.z@iums.ac.ir; a.seifalian@gmail.com
CR Abzan N, 2019, MATER DESIGN, V167, P0, DOI 10.1016/j.matdes.2019.107636
   Adiguzel E, 2016, J BACK MUSCULOSKELET, V29, P367, DOI 10.3233/BMR-160681
   Agarwal G, 2021, MAT SCI ENG C-MATER, V118, P0, DOI 10.1016/j.msec.2020.111518
   Ahadian S, 2016, J NANOSCI NANOTECHNO, V16, P8862, DOI 10.1166/jnn.2016.12729
   Aleemardani M, 2020, MATERIALIA, V14, P0, DOI 10.1016/j.mtla.2020.100877
   Aleemardani M, 2021, TISSUE ENG PART B-RE, V27, P572, DOI 10.1089/ten.teb.2020.0176
   Allbright KO, 2018, MUSCLE NERVE, V58, P251, DOI 10.1002/mus.26094
   Amani H, 2019, ACS BIOMATER SCI ENG, V5, P193, DOI 10.1021/acsbiomaterials.8b00658
   Anderson JM, 2008, SEMIN IMMUNOL, V20, P86, DOI 10.1016/j.smim.2007.11.004
   Assaf K, 2017, BRAIN BEHAV, V7, P0, DOI 10.1002/brb3.755
   Aval NA, 2019, COMPOS PART B-ENG, V173, P0, DOI 10.1016/j.compositesb.2019.05.074
   Aydin T, 2018, ADV EXP MED BIOL, V1107, P129, DOI 10.1007/5584_2018_221
   Bagher Z, 2020, CURR STEM CELL RES T, V15, P144, DOI 10.2174/1574888X14666191212160757
   Tolou NB, 2021, J MATER SCI, V56, P5581, DOI 10.1007/s10853-020-05596-1
   Bei HP, 2019, MOLECULES, V24, P0, DOI 10.3390/molecules24040658
   Bianco A, 2013, ANGEW CHEM INT EDIT, V52, P4986, DOI 10.1002/anie.201209099
   Binan L, 2014, STEM CELL REV REP, V10, P44, DOI 10.1007/s12015-013-9474-z
   Carriel V, 2013, J NEURAL ENG, V10, P0, DOI 10.1088/1741-2560/10/2/026022
   Chen BKK, 2011, BIOMATERIALS, V32, P8077, DOI 10.1016/j.biomaterials.2011.07.029
   Chen XC, 2019, J BIOMED MATER RES A, V107, P2784, DOI 10.1002/jbm.a.36781
   Convertino D, 2020, NANO LETT, V20, P3633, DOI 10.1021/acs.nanolett.0c00571
   Dadsetan M, 2009, BIOMATERIALS, V30, P3874, DOI 10.1016/j.biomaterials.2009.04.018
   Daneshmandi L, 2021, ADV HEALTHC MATER, V10, P0, DOI 10.1002/adhm.202001414
   Devasena T, 2021, REV ENVIRON CONTAM T, V259, P51, DOI 10.1007/398_2021_78
   Diban N, 2017, J MEMBRANE SCI, V540, P219, DOI 10.1016/j.memsci.2017.06.052
   Dixon AR, 2018, BIOMATERIALS, V186, P44, DOI 10.1016/j.biomaterials.2018.09.010
   Dong CJ, 2020, APPL MATER TODAY, V21, P0, DOI 10.1016/j.apmt.2020.100870
   Du J, 2018, BIOMATERIALS, V181, P347, DOI 10.1016/j.biomaterials.2018.07.015
   Farokhi M, 2021, BIOMED MATER, V16, P0, DOI 10.1088/1748-605X/abb615
   Feng XL, 2020, ARCH TOXICOL, V94, P1915, DOI 10.1007/s00204-020-02717-2
   Ghafaralahi S, 2018, J BIOACT COMPAT POL, V33, P529, DOI 10.1177/0883911518793912
   Ginestra P, 2019, J MECH BEHAV BIOMED, V100, P0, DOI 10.1016/j.jmbbm.2019.103387
   Girao AF, 2020, ACS APPL MATER INTER, V12, P38962, DOI 10.1021/acsami.0c10599
   Golafshan N, 2018, RSC ADV, V8, P6381, DOI 10.1039/c7ra13136d
   Golafshan N, 2017, CARBON, V111, P752, DOI 10.1016/j.carbon.2016.10.042
   Grinsell D, 2014, BIOMED RES INT, V2014, P0, DOI 10.1155/2014/698256
   Guo Q, 2018, J BIOMED MATER RES B, V106, P787, DOI 10.1002/jbm.b.33890
   Guo ZC, 2019, BIOMED MATER, V14, P0, DOI 10.1088/1748-605X/ab0053
   Hassanzadeh S, 2021, BIOCHEM BIOPHYS REP, V25, P0, DOI 10.1016/j.bbrep.2020.100905
   He ZJ, 2019, INT J NANOMED, V14, P721, DOI 10.2147/IJN.S187854
   Heidari M, 2019, MAT SCI ENG C-MATER, V103, P0, DOI 10.1016/j.msec.2019.109768
   Henna TK, 2019, CARBON NANOPARTICLES, V0, PP247, DOI 10.1007/978-981-32-9057-0_11
   Holloway J, 2018, SCI TRANSL MED, V10, P0, DOI 10.1126/SCITRANSLMED.AAV3889
   Hsieh TY, 2016, ADV HEALTHC MATER, V5, P3016, DOI 10.1002/adhm.201600647
   Huang CT, 2017, J MATER CHEM B, V5, P8854, DOI 10.1039/c7tb01594a
   Huang Q, 2022, NANO RES, V15, P3434, DOI 10.1007/s12274-021-3961-3
   Huang Q, 2021, ACS APPL MATER INTER, V13, P112, DOI 10.1021/acsami.0c16391
   Huang ZQ, 2021, J MATER CHEM B, V9, P2656, DOI 10.1039/d1tb00054c
   Huang ZQ, 2019, RSC ADV, V9, P28627, DOI 10.1039/c9ra04855c
   Jaswal R, 2020, MAT SCI ENG C-MATER, V116, P0, DOI 10.1016/j.msec.2020.111213
   Kehoe S, 2012, INJURY, V43, P553, DOI 10.1016/j.injury.2010.12.030
   Ko CH, 2017, SCI REP-UK, V7, P0, DOI 10.1038/s41598-017-17792-2
   Li GC, 2016, COLLOID SURFACE B, V143, P547, DOI 10.1016/j.colsurfb.2016.03.079
   Li Y, 2020, COLLOID SURFACE B, V191, P0, DOI 10.1016/j.colsurfb.2020.110972
   Liu CY, 2019, FRONT MATER SCI, V13, P258, DOI 10.1007/s11706-019-0467-y
   Liu Q, 2020, APPL NANOSCI, V10, P687, DOI 10.1007/s13204-019-01130-1
   Liu XF, 2017, ACS APPL MATER INTER, V9, P14677, DOI 10.1021/acsami.7b02072
   Madigan NN, 2014, TISSUE ENG PT A, V20, P2985, DOI 10.1089/ten.tea.2013.0551
   Magaz A, 2021, MAT SCI ENG C-MATER, V119, P0, DOI 10.1016/j.msec.2020.111632
   Magaz A, 2018, ADV HEALTHC MATER, V7, P0, DOI 10.1002/adhm.201800308
   Mahar M, 2018, NAT REV NEUROSCI, V19, P323, DOI 10.1038/s41583-018-0001-8
   Mansouri N, 2019, RSC ADV, V9, P36838, DOI 10.1039/c9ra07481c
   Mohammadi M, 2020, J APPL POLYM SCI, V137, P0, DOI 10.1002/app.49219
   Mohan VB, 2018, COMPOS PART B-ENG, V142, P200, DOI 10.1016/j.compositesb.2018.01.013
   Mohseni M, 2021, INT J BIOL MACROMOL, V167, P881, DOI 10.1016/j.ijbiomac.2020.11.045
   Najafloo R, 2021, ACS CHEM NEUROSCI, V12, P3795, DOI 10.1021/acschemneuro.1c00477
   Nezakati T, 2016, THESIS LONDON U COLL, V0, P0
   Nezakati T, 2018, CHEM REV, V118, P6766, DOI 10.1021/acs.chemrev.6b00275
   Ou LL, 2016, PART FIBRE TOXICOL, V13, P0, DOI 10.1186/s12989-016-0168-y
   Pampaloni NP, 2018, NAT NANOTECHNOL, V13, P755, DOI 10.1038/s41565-018-0163-6
   Papi M, 2021, INT J MOL SCI, V22, P0, DOI 10.3390/ijms22020672
   Park J, 2020, ADV FUNCT MATER, V30, P0, DOI 10.1002/adfm.202003759
   Philips Charlot, 2018, J NEURAL ENG, V15, P021003, DOI 10.1088/1741-2552/aaa21a
   Qian Y, 2021, NPJ REGEN MED, V6, P0, DOI 10.1038/s41536-021-00142-2
   Qian Y, 2018, ADV SCI, V5, P0, DOI 10.1002/advs.201700499
   Qian Y, 2018, NAT COMMUN, V9, P0, DOI 10.1038/s41467-017-02598-7
   Qing LM, 2018, NEUROREHAB NEURAL RE, V32, P765, DOI 10.1177/1545968318798955
   Reddy S, 2018, CURR OPIN BIOMED ENG, V6, P120, DOI 10.1016/j.cobme.2018.05.001
   Santos D, 2017, ADV HEALTHC MATER, V6, P0, DOI 10.1002/adhm.201600298
   Seifalian AM, 2018, U.S. PATENT, V0, Patent No. [Application No. 20200123381A1, 20200123381]
   Shang L, 2019, ACS BIOMATER SCI ENG, V5, P1268, DOI 10.1021/acsbiomaterials.8b01326
   Shende P, 2021, CARBOHYD POLYM, V255, P0, DOI 10.1016/j.carbpol.2020.117385
   Soltani S, 2016, TISSUE ENG REGEN MED, V13, P684, DOI 10.1007/s13770-016-9130-1
   Soman SS, 2020, INT J MOL SCI, V21, P0, DOI 10.3390/ijms21165792
   Steel EM, 2016, NEURAL ENGINEERING: FROM ADVANCED BIOMATERIALS TO 3D FABRICATION TECHNIQUES, V0, PP145, DOI 10.1007/97833193143345
   Portolés MT, 2016, CARBON NANOSTRUCT, V0, PP159, DOI 10.1007/978-3-319-45639-3_6
   Tolou NB, 2021, MAT SCI ENG C-MATER, V126, P0, DOI 10.1016/j.msec.2021.112110
   Uz M, 2019, IND ENG CHEM RES, V58, P7421, DOI 10.1021/acs.iecr.8b05537
   Verre AF, 2018, INTERFACE FOCUS, V8, P0, DOI 10.1098/rsfs.2018.0002
   Wang J, 2020, ACTA BIOMATER, V117, P180, DOI 10.1016/j.actbio.2020.09.037
   Wang J, 2019, ACS BIOMATER SCI ENG, V5, P2444, DOI 10.1021/acsbiomaterials.8b01564
   Wang J, 2019, ACTA BIOMATER, V84, P98, DOI 10.1016/j.actbio.2018.11.032
   Yan L, 2016, ACS APPL MATER INTER, V8, P6834, DOI 10.1021/acsami.5b12843
   Yang QQ, 2019, GLIA, V67, P1017, DOI 10.1002/glia.23571
   Yao YC, 2020, NPJ REGEN MED, V5, P0, DOI 10.1038/s41536-020-00099-8
   Zare P, 2021, NANOMATERIALS-BASEL, V11, P0, DOI 10.3390/nano11051083
   Zarrintaj P, 2020, APPL MATER TODAY, V20, P0, DOI 10.1016/j.apmt.2020.100784
   Zarrintaj P, 2018, CURR OPIN BIOMED ENG, V6, P99, DOI 10.1016/j.cobme.2018.05.003
   Zeinali K, 2021, INT J POLYM MATER PO, V70, P674, DOI 10.1080/00914037.2020.1760269
   Zhang C, 2019, CARBON, V148, P16, DOI 10.1016/j.carbon.2019.03.042
   Zhang CZ, 2021, BIOMATER SCI-UK, V9, P2146, DOI 10.1039/d0bm01963a
   Zhang DT, 2020, ACS APPL MATER INTER, V12, P7915, DOI 10.1021/acsami.9b20321
   Zhang KJ, 2020, MATER DESIGN, V196, P0, DOI 10.1016/j.matdes.2020.109092
   Zhang ZY, 2018, SMALL, V14, P0, DOI 10.1002/smll.201801983
   Zhao SW, 2020, CELL MOL LIFE SCI, V77, P2681, DOI 10.1007/s00018-019-03446-1
   Zhao YH, 2017, J BIOMAT SCI-POLYM E, V28, P2171, DOI 10.1080/09205063.2017.1386835
   Zhao YX, 2018, J BIOMED MATER RES A, V106, P1951, DOI 10.1002/jbm.a.36393
   Zheng FR, 2020, MAT SCI ENG C-MATER, V109, P0, DOI 10.1016/j.msec.2019.110560
   Zhou L, 2018, ACS NANO, V12, P10957, DOI 10.1021/acsnano.8b04609
   Zhu W, 2016, IEEE ENG MED BIO, V0, PP4185, DOI 10.1109/EMBC.2016.7591649
NR 110
TC 34
Z9 36
U1 6
U2 109
PU MDPI
PI BASEL
PA ST ALBAN-ANLAGE 66, CH-4052 BASEL, SWITZERLAND
SN 
EI 2227-9059
J9 BIOMEDICINES
JI Biomedicines
PD JAN 15
PY 2022
VL 10
IS 1
BP 
EP 
DI 10.3390/biomedicines10010073
PG 23
WC Biochemistry & Molecular Biology; Medicine, Research & Experimental; Pharmacology & Pharmacy
SC Biochemistry & Molecular Biology; Research & Experimental Medicine; Pharmacology & Pharmacy
GA ZD8SR
UT WOS:000758466000001
PM 35052753
DA 2025-07-17
ER

PT J
AU Huang, WC
   Lin, CC
   Chiu, TW
   Chen, SY
AF Huang, Wei-Chen
   Lin, Chun-Chang
   Chiu, Tzai-Wen
   Chen, San-Yuan
TI 3D Gradient and Linearly Aligned Magnetic Microcapsules in Nerve Guidance Conduits with Remotely Spatiotemporally Controlled Release to Enhance Peripheral Nerve Repair
SO ACS APPLIED MATERIALS & INTERFACES
LA English
DT Article
DE nerve guidance conduits; peripheral nerve injury; magnetic guidance; silk fibrin; hydrogel; magnetically controlled release
ID in-vitro; neurite outgrowth; ion channels; scaffolds; growth; silk; nanoparticles; regeneration; microspheres; fabrication
AB Although numerous strategies have been implemented to develop nerve guidance conduits (NGCs) to treat peripheral nerve injury (PNI), functionalization of an NGC to make it remotely controllable for providing spatiotemporal modulation on in situ nerve tissues remains a challenge. In this study, a gelatin/silk (GS) hydrogel was used to develop an NGC based on its self-owned reversible thermoresponsive sol-to-gel phase transformation ability that permitted rapid three-dimensional (3D) micropatterning of the incorporated nerve growth factor (NGF)-loaded magnetic poly(lactic-co-glycolic acid) (PLGA) microcapsules (called NGF@MPs) via multiple magnetic guidance. The thermally controllable viscosity of GS enabled the rapid formation of a 3D gradient and linearly aligned distribution of NGF@MPs, leading to magnetically controlled 3D gradient release of NGF to enhance topographical nerve guidance and wound healing in PNIs. Particularly, the as-formed micropatterned hydrogel, called NGF@MPs-GS, showed corrugation topography with a pattern height H of 15 mu m, which resulted in the linear axon alignment of more than 90% of cells. In addition, by an external magnetic field, spatiotemporal controllability of NGF release was obtained and permitted neurite elongation that was almost 2-fold longer than that in the group with external addition of NGF. Finally, an NGC prototype was fabricated and implanted into the injured sciatic nerve. The patterned implant, assisted by magnetic stimulation, demonstrated accelerated restoration of motor function within 14 days after implantation. It further contributed to the enhancement of axon outgrowth and remyelination after 28 days. This NGC, with controllable mechanical, biochemical, and topographical cues, is a promising platform for the enhancement of nerve
C1 [Lin, Chun-Chang; Chen, San-Yuan] Natl Yang Ming Chiao Tung Univ, Dept Mat Sci & Engn, Hsinchu, Taiwan.
   [Chiu, Tzai-Wen] Natl Yang Ming Chiao Tung Univ, Dept Biol Sci & Technol, Hsinchu, Taiwan.
   [Huang, Wei-Chen] Natl Yang Ming Chiao Tung Univ, Dept Elect & Comp Engn, Hsinchu, Taiwan.
   [Chen, San-Yuan] Natl Tsing Hua Univ, Frontier Res Ctr Fundamental & Appl Sci Matters, Hsinchu, Taiwan.
   [Chen, San-Yuan] Kaohsiung Med Univ, Coll Dent Med, Sch Dent, Kaohsiung 80708, Taiwan.
   [Chen, San-Yuan] China Med Univ, Grad Inst Biomed Sci, Taichung 40402, Taiwan.
   [Chen, San-Yuan] Natl Yang Ming Chiao Tung Univ, Med Device Innovat & Translat Ctr, Taipei 112304, Taiwan.
C3 National Yang Ming Chiao Tung University; National Yang Ming Chiao Tung University; National Yang Ming Chiao Tung University; National Tsing Hua University; Kaohsiung Medical University; China Medical University Taiwan; National Yang Ming Chiao Tung University
RP Chen, SY (corresponding author), Natl Yang Ming Chiao Tung Univ, Dept Mat Sci & Engn, Hsinchu, Taiwan.; Huang, WC (corresponding author), Natl Yang Ming Chiao Tung Univ, Dept Elect & Comp Engn, Hsinchu, Taiwan.; Chen, SY (corresponding author), Natl Tsing Hua Univ, Frontier Res Ctr Fundamental & Appl Sci Matters, Hsinchu, Taiwan.; Chen, SY (corresponding author), Kaohsiung Med Univ, Coll Dent Med, Sch Dent, Kaohsiung 80708, Taiwan.; Chen, SY (corresponding author), China Med Univ, Grad Inst Biomed Sci, Taichung 40402, Taiwan.; Chen, SY (corresponding author), Natl Yang Ming Chiao Tung Univ, Med Device Innovat & Translat Ctr, Taipei 112304, Taiwan.
EM weichenh@nctu.edu.tw; sanyuanchen@nycu.edu.tw
FU Ministry of Science and Technology in Taiwan (MOST);  [108-2221-E-009-078- MY3];  [109-2221-E-009-017-MY3]
CR Abidian MR, 2012, ADV HEALTHC MATER, V1, P762, DOI 10.1002/adhm.201200182
   Antman-Passig M, 2016, NANO LETT, V16, P2567, DOI 10.1021/acs.nanolett.6b00131
   BAIN JR, 1989, PLAST RECONSTR SURG, V83, P129, DOI 10.1097/00006534-198901000-00024
   Bellamkonda RV, 2006, BIOMATERIALS, V27, P3515, DOI 10.1016/j.biomaterials.2006.02.030
   Bittner Sean M, 2018, BIOPRINTING, V12, Pe00032, DOI 10.1016/j.bprint.2018.e00032
   Carpenedo RL, 2009, BIOMATERIALS, V30, P2507, DOI 10.1016/j.biomaterials.2009.01.007
   Castillo K, 2018, PHYS BIOL, V15, P0, DOI 10.1088/1478-3975/aa9a6f
   Chang YC, 2017, ACS APPL MATER INTER, V9, P37623, DOI 10.1021/acsami.7b12567
   Chen PJ, 2015, ADV MATER, V27, P6488, DOI 10.1002/adma.201502784
   Chiang CS, 2018, NAT NANOTECHNOL, V13, P746, DOI 10.1038/s41565-018-0146-7
   Chiang CS, 2016, ADV HEALTHC MATER, V5, P2131, DOI 10.1002/adhm.201600479
   Chiang WL, 2012, SMALL, V8, P3584, DOI 10.1002/smll.201201743
   Choi JS, 2014, COLLOID SURFACE B, V122, P545, DOI 10.1016/j.colsurfb.2014.07.030
   Cohen MR, 2015, MOL CELL BIOL, V35, P4238, DOI 10.1128/MCB.00549-15
   Daly W, 2012, J R SOC INTERFACE, V9, P202, DOI 10.1098/rsif.2011.0438
   Davda J, 2002, INT J PHARM, V233, P51, DOI 10.1016/S0378-5173(01)00923-1
   Desai MP, 1997, PHARMACEUT RES, V14, P1568, DOI 10.1023/A:1012126301290
   Dinis TM, 2014, ACS APPL MATER INTER, V6, P16817, DOI 10.1021/am504159j
   Du JR, 2017, ACTA BIOMATER, V55, P296, DOI 10.1016/j.actbio.2017.04.010
   Fang CH, 2017, BMC INFECT DIS, V17, P0, DOI 10.1186/s12879-017-2621-4
   Farokhi M, 2020, J CONTROL RELEASE, V321, P324, DOI 10.1016/j.jconrel.2020.02.022
   Gao JY, 2019, J MATER SCI-MATER M, V30, P0, DOI 10.1007/s10856-019-6283-1
   Guo BL, 2012, ACTA BIOMATER, V8, P144, DOI 10.1016/j.actbio.2011.09.027
   Hou YJ, 2019, ADV HEALTHC MATER, V8, P0, DOI 10.1002/adhm.201900913
   Houshyar S, 2019, ACS CHEM NEUROSCI, V10, P3349, DOI 10.1021/acschemneuro.9b00203
   Hsu RS, 2019, ADV SCI, V6, P0, DOI 10.1002/advs.201900520
   Huang H, 2010, NAT NANOTECHNOL, V5, P602, DOI 10.1038/NNANO.2010.125
   Huang HY, 2015, ADV MATER, V27, P655, DOI 10.1002/adma.201403889
   Huang LL, 2020, ACS APPL MATER INTER, V12, P48380, DOI 10.1021/acsami.0c15185
   Hughes S, 2005, MED ENG PHYS, V27, P754, DOI 10.1016/j.medengphy.2005.04.006
   Hughes S, 2008, J R SOC INTERFACE, V5, P855, DOI 10.1098/rsif.2007.1274
   Jackisch J, 2016, INJURY PREV, V22, PA29, DOI 10.1136/injuryprev-2016-042156.76
   Kalambur VS, 2005, NANOTECHNOLOGY, V16, P1221, DOI 10.1088/0957-4484/16/8/041
   Kehoe S, 2012, INJURY, V43, P553, DOI 10.1016/j.injury.2010.12.030
   Kim D, 2017, SCI REP-UK, V7, P0, DOI 10.1038/s41598-017-08231-3
   Kim SJ, 2010, NUCL ENG DES, V240, P1186, DOI 10.1016/j.nucengdes.2010.01.020
   Ko CH, 2017, SCI REP-UK, V7, P0, DOI 10.1038/s41598-017-17792-2
   Kopyl S, 2021, MATER TODAY BIO, V12, P0, DOI 10.1016/j.mtbio.2021.100149
   Lackington WA, 2019, J CONTROL RELEASE, V304, P51, DOI 10.1016/j.jconrel.2019.05.001
   Lee BK, 2012, BIOMATERIALS, V33, P9027, DOI 10.1016/j.biomaterials.2012.09.008
   Lin CC, 2020, ACS BIOMATER SCI ENG, V6, P1144, DOI 10.1021/acsbiomaterials.9b01449
   Lu JJ, 2018, NANO RES, V11, P4599, DOI 10.1007/s12274-018-2041-9
   Lu QQ, 2021, ADV HEALTHC MATER, V10, P0, DOI 10.1002/adhm.202100427
   MICHON C, 1993, RHEOL ACTA, V32, P94, DOI 10.1007/BF00396681
   Naskar D, 2017, BIOMATERIALS, V136, P67, DOI 10.1016/j.biomaterials.2017.05.014
   Nawrotek K, 2022, INT J MOL SCI, V23, P0, DOI 10.3390/ijms23052852
   Piñeiro Y, 2009, PHYS REV E, V79, P0, DOI 10.1103/PhysRevE.79.041409
   Rejman J, 2004, BIOCHEM J, V377, P159, DOI 10.1042/BJ20031253
   Ribeiro JS, 2022, DENT MATER, V38, P1507, DOI 10.1016/j.dental.2022.07.002
   Rockwood DN, 2011, NAT PROTOC, V6, P1612, DOI 10.1038/nprot.2011.379
   Roet M, 2019, PROG NEUROBIOL, V177, P1, DOI 10.1016/j.pneurobio.2019.03.002
   Saha R, 2022, NANOTECHNOLOGY, V33, P0, DOI 10.1088/1361-6528/ac49be
   Sarker MD, 2018, PROG NEUROBIOL, V171, P125, DOI 10.1016/j.pneurobio.2018.07.002
   Satish A, 2017, NANOSCALE, V9, P14565, DOI 10.1039/c7nr05918c
   Solorio LD, 2012, J CONTROL RELEASE, V158, P224, DOI 10.1016/j.jconrel.2011.11.003
   Stanley SA, 2012, SCIENCE, V336, P604, DOI 10.1126/science.1216753
   Tang S, 2013, BIOMATERIALS, V34, P7086, DOI 10.1016/j.biomaterials.2013.05.080
   Tran KA, 2020, ACTA BIOMATER, V104, P76, DOI 10.1016/j.actbio.2019.12.033
   TSUKADA M, 1994, J POLYM SCI POL PHYS, V32, P961, DOI 10.1002/polb.1994.090320519
   Uz M, 2017, ACTA BIOMATER, V56, P141, DOI 10.1016/j.actbio.2016.09.039
   Tran VT, 2015, ACS APPL MATER INTER, V7, P8650, DOI 10.1021/acsami.5b00904
   Vijayavenkataraman S, 2020, ACTA BIOMATER, V106, P54, DOI 10.1016/j.actbio.2020.02.003
   Wang L, 2019, ACTA BIOMATER, V96, P175, DOI 10.1016/j.actbio.2019.06.035
   Wieringa PA, 2018, ADV HEALTHC MATER, V7, P0, DOI 10.1002/adhm.201701164
   Zhang DT, 2020, ACS APPL MATER INTER, V12, P7915, DOI 10.1021/acsami.9b20321
   Zhu L, 2020, ADV FUNCT MATER, V30, P0, DOI 10.1002/adfm.202002610
   Zhu W, 2018, MATER TODAY, V21, P951, DOI 10.1016/j.mattod.2018.04.001
   Zustiak SP, 2010, BIOMACROMOLECULES, V11, P1348, DOI 10.1021/bm100137q
NR 68
TC 25
Z9 26
U1 10
U2 101
PU AMER CHEMICAL SOC
PI WASHINGTON
PA 1155 16TH ST, NW, WASHINGTON, DC 20036 USA
SN 1944-8244
EI 1944-8252
J9 ACS APPL MATER INTER
JI ACS Appl. Mater. Interfaces
PD OCT 19
PY 2022
VL 14
IS 41
BP 46188
EP 46200
DI 10.1021/acsami.2c11362
EA OCT 2022
PG 13
WC Nanoscience & Nanotechnology; Materials Science, Multidisciplinary
SC Science & Technology - Other Topics; Materials Science
GA 7O7DO
UT WOS:000866360000001
PM 36198117
DA 2025-07-17
ER

PT J
AU Wang, T
   Han, Y
   Wu, ZJ
   Qiu, S
   Rao, ZL
   Zhao, CL
   Zhu, QT
   Quan, DP
   Bai, Y
   Liu, XL
AF Wang, Tao
   Han, Yang
   Wu, Zejia
   Qiu, Shuai
   Rao, Zilong
   Zhao, Cailing
   Zhu, Qingtang
   Quan, Daping
   Bai, Ying
   Liu, Xiaolin
TI Tissue-Specific Hydrogels for Three-Dimensional Printing and Potential Application in Peripheral Nerve Regeneration
SO TISSUE ENGINEERING PART A
LA English
DT Article
DE decellularized extracellular matrix hydrogel; tissue specificity; 3D bioprinting; neurite; Schwann cells
ID scaffolds; generation; cells
AB Impact statementTissue-derived decellularized matrices have drawn broad interests for their versatile applications in tissue engineering and regenerative medicine, especially the decellularized peripheral nerve matrix, which can effectively facilitate axonal extension, remyelination, and neural functional restoration after peripheral nerve injury. However, neither decellularized porcine nerve matrix (pDNM) nor pDNM hydrogel (pDNM-G) can be directly used in three-dimensional printing for personalized nerve constructs or cell transplantation. This work developed a hybrid hydrogel consisting of decellularized extracellular matrix hydrogel (dECM-G) and photocrosslinkable gelatin methacrylate (GelMA), which resulted in significantly improved printability and structural fidelity. The GelMA/pDNM-G hydrogel retained high bioactivity and tissue-specificity due to its dECM-G content. Such hybrid hydrogel systems built up a springboard in advanced biomaterials for neural tissue engineering, as well as a promising strategy for dECM containing bioprinting. Decellularized extracellular matrix hydrogel (dECM-G) has demonstrated its significant tissue-specificity, high biocompatibility, and versatile utilities in tissue engineering. However, the low mechanical stability and fast degradation are major drawbacks for its application in three-dimensional (3D) printing. Herein, we report a hybrid hydrogel system consisting of dECM-Gs and photocrosslinkable gelatin methacrylate (GelMA), which resulted in significantly improved printability and structural fidelity. These premixed hydrogels retained high bioactivity and tissue-specificity due to their containing dECM-Gs. More specifically, it was realized that the hydrogel containing dECM-G derived from porcine peripheral nerves (GelMA/pDNM-G) effectively facilitated neurite growth and Schwann cell migration from two-dimensional cultured dorsal root ganglion explants. The nerve cells were also encapsulated in the GelMA/pDNM-G hydrogel for 3D culture or underwent cell-laden bioprinting with high cell viability. The preparation of such GelMA/dECM-G hydrogels enabled the recapitulation of functional tissues through extrusion-based bioprinting, which holds great potential for applications in regenerative medicine.
C1 [Wang, Tao; Qiu, Shuai; Zhu, Qingtang; Liu, Xiaolin] Sun Yat Sen Univ, Dept Orthoped & Microsurg, Guangdong Peripheral Nerve Tissue Engn & Technol, Affiliated Hosp 1, 58 Zhongshan Er Rd, Guangzhou 510080, Peoples R China.
   [Wang, Tao; Qiu, Shuai; Zhu, Qingtang; Bai, Ying] Guangdong Prov Soft Tissue Biofabricat Engn Lab, Guangzhou, Peoples R China.
   [Han, Yang] Sun Yat Sen Univ, Dept Obstet, Affiliated Hosp 1, Guangzhou, Peoples R China.
   [Wu, Zejia; Rao, Zilong] Sun Yat Sen Univ, Sch Chem, PCFM Lab, Guangzhou, Peoples R China.
   [Zhao, Cailing; Quan, Daping; Bai, Ying] Sun Yat Sen Univ, Sch Mat Sci & Engn, Guangdong Funct Biomat Engn Technol Res Ctr, 135 Xingangxi Rd, Guangzhou 510275, Peoples R China.
C3 Sun Yat Sen University; Sun Yat Sen University; Sun Yat Sen University; Sun Yat Sen University
RP Liu, XL (corresponding author), Sun Yat Sen Univ, Dept Orthoped & Microsurg, Guangdong Peripheral Nerve Tissue Engn & Technol, Affiliated Hosp 1, 58 Zhongshan Er Rd, Guangzhou 510080, Peoples R China.; Bai, Y (corresponding author), Sun Yat Sen Univ, Sch Mat Sci & Engn, Guangdong Funct Biomat Engn Technol Res Ctr, 135 Xingangxi Rd, Guangzhou 510275, Peoples R China.
EM baiy28@mail.sysu.edu.cn; gzxiaolinliu@hotmail.com
CR Aldana AA, 2019, NANOMATERIALS-BASEL, V9, P0, DOI 10.3390/nano9010120
   Ali MA, 2017, LAB CHIP, V17, P274, DOI 10.1039/c6lc01266c
   Bejleri D, 2019, ADV HEALTHC MATER, V8, P0, DOI 10.1002/adhm.201801217
   Chandrasekaran A, 2017, STEM CELL RES, V25, P139, DOI 10.1016/j.scr.2017.10.010
   Chang B, 2017, MAT SCI ENG R, V111, P1, DOI 10.1016/j.mser.2016.11.001
   Chen SH, 2019, ACS APPL MATER INTER, V11, P17167, DOI 10.1021/acsami.9b01066
   Crapo PM, 2011, BIOMATERIALS, V32, P3233, DOI 10.1016/j.biomaterials.2011.01.057
   Flores-Sánchez MG, 2018, INT J POLYM MATER PO, V67, P427, DOI 10.1080/00914037.2017.1342249
   Ibrahim YS, 2019, INT J MOL SCI, V20, P0, DOI 10.3390/ijms20102455
   Jessop ZM, 2019, BIOFABRICATION, V11, P0, DOI 10.1088/1758-5090/ab0631
   Joas S, 2018, GELS-BASEL, V4, P0, DOI 10.3390/gels4030069
   Kim BS, 2020, CHEM REV, V120, P10941, DOI 10.1021/acs.chemrev.9b00808
   Kim JY, 2018, MACROMOL BIOSCI, V18, P0, DOI 10.1002/mabi.201800025
   Kim MK, 2020, BIOFABRICATION, V12, P0, DOI 10.1088/1758-5090/ab5d80
   Kim S, 2018, MAT SCI ENG C-MATER, V88, P46, DOI 10.1016/j.msec.2018.02.020
   Kutschka I, 2006, CIRCULATION, V114, PI167, DOI 10.1161/CIRCULATIONAHA.105.001297
   Li R, 2021, TISSUE ENG PT A, V27, P771, DOI 10.1089/ten.tea.2020.0227
   Lin H, 2013, BIOMATERIALS, V34, P331, DOI 10.1016/j.biomaterials.2012.09.048
   Murphy SV, 2014, NAT BIOTECHNOL, V32, P773, DOI 10.1038/nbt.2958
   Ouyang LL, 2016, BIOFABRICATION, V8, P0, DOI 10.1088/1758-5090/8/3/035020
   Park JY, 2018, ADV EXP MED BIOL, V1064, P109, DOI 10.1007/978-981-13-0445-3_7
   Park S, 2018, ADV EXP MED BIOL, V1078, P421, DOI 10.1007/978-981-13-0950-2_22
   Pati F, 2014, NAT COMMUN, V5, P0, DOI 10.1038/ncomms4935
   Rao ZL, 2021, MAT SCI ENG C-MATER, V120, P0, DOI 10.1016/j.msec.2020.111791
   Shahriari D, 2019, ADV MATER, V31, P0, DOI 10.1002/adma.201902021
   Shen HS, 2019, J INT MED RES, V47, P3253, DOI 10.1177/0300060519855585
   Shirahama H, 2016, SCI REP-UK, V6, P0, DOI 10.1038/srep31036
   Skardal A, 2015, ACTA BIOMATER, V25, P24, DOI 10.1016/j.actbio.2015.07.030
   Sooriyaarachchi D, 2019, TISSUE ENG REGEN MED, V16, P29, DOI 10.1007/s13770-018-0169-z
   Tijore A, 2018, BIOFABRICATION, V10, P0, DOI 10.1088/1758-5090/aaa15d
   Toprakhisar B, 2018, MACROMOL BIOSCI, V18, P0, DOI 10.1002/mabi.201800024
   Xing JC, 2017, ACTA BIOMATER, V53, P470, DOI 10.1016/j.actbio.2017.02.016
   Yang GH, 2019, BIOFABRICATION, V11, P0, DOI 10.1088/1758-5090/ab0098
   Yoo SS, 2015, EXPERT OPIN THER PAT, V25, P507, DOI 10.1517/13543776.2015.1019466
   Yoon S, 2018, ADV HEALTHC MATER, V7, P0, DOI 10.1002/adhm.201800050
   Yu C, 2019, BIOMATERIALS, V194, P1, DOI 10.1016/j.biomaterials.2018.12.009
   Zhao FY, 2020, BIOFABRICATION, V12, P0, DOI 10.1088/1758-5090/aba411
   Zou JL, 2018, ADV FUNCT MATER, V28, P0, DOI 10.1002/adfm.201705739
NR 38
TC 13
Z9 13
U1 5
U2 99
PU MARY ANN LIEBERT, INC
PI NEW ROCHELLE
PA 140 HUGUENOT STREET, 3RD FL, NEW ROCHELLE, NY 10801 USA
SN 1937-3341
EI 1937-335X
J9 TISSUE ENG PT A
JI Tissue Eng. Part A
PD FEB 1
PY 2022
VL 28
IS 3-4
BP 161
EP 174
DI 10.1089/ten.tea.2021.0093
EA JAN 2022
PG 14
WC Cell & Tissue Engineering; Cell Biology; Engineering, Biomedical; Materials Science, Biomaterials
SC Cell Biology; Engineering; Materials Science
GA W4NH5
UT WOS:000743560500001
PM 34309417
DA 2025-07-17
ER

PT J
AU Huang, Q
   Cai, YT
   Yang, XR
   Li, WM
   Pu, HJ
   Liu, ZJ
   Liu, HW
   Tamtaji, M
   Xu, F
   Sheng, LY
   Kim, TH
   Zhao, SQ
   Sun, DZ
   Qin, JB
   Luo, ZT
   Lu, XW
AF Huang, Qun
   Cai, Yuting
   Yang, Xinrui
   Li, Weimin
   Pu, Hongji
   Liu, Zhenjing
   Liu, Hongwei
   Tamtaji, Mohsen
   Xu, Feng
   Sheng, Liyuan
   Kim, Tae-Hyung
   Zhao, Shiqing
   Sun, Dazhi
   Qin, Jinbao
   Luo, Zhengtang
   Lu, Xinwu
TI Graphene foam/hydrogel scaffolds for regeneration of peripheral nerve using ADSCs in a diabetic mouse model
SO NANO RESEARCH
LA English
DT Article
DE peripheral nerve injury (PNI); diabetes mellitus (DM); adipose-derived stem cells (ADSCs); graphene; hydrogel scaffold
ID oxidative stress; adipose-tissue; tough; conduit; interleukin-6; expression; hydrogels; obesity; oxide
AB The functional recovery of peripheral nerve injury (PNI) is unsatisfactory, whereas diabetes mellitus (DM) and its related complications further attenuate the restoration of diabetic PNI (DPNI). Adipose-derived stem cells (ADSCs) are promising candidates for treatment of DPNI due to their abundant source, excellent differentiation and paracrine ability. Our results showed that ADSCs remarkably enhanced the proliferation and migration of Schwann cells and endothelial cells, and tube formation. Mechanistically, ADSCs could regulate Nrf2/HO-1, NF-kappa B and PI3K/AKT/mTOR signaling pathways, showing multiple functions in reducing oxidative stress and inflammation, and regulating cell metabolism, growth, survival, proliferation, angiogenesis, differentiation of Schwann cell and myelin formation. In current study, novel graphene foam (GF)/hydrogel-based scaffold was developed to deliver ADSCs for treatment of DPNI. GF/hydrogel scaffold exhibited excellent mechanical strength, suitable porous network, superior electrical conductivity, and good biocompatibility. In vitro results revealed that GF/hydrogel scaffold could obviously accelerate proliferation of Schwann cells. Moreover, in vivo experiments demonstrated that ADSCs-loaded GF/hydrogel scaffold significantly promoted the recovery of DPNI and inhibited the atrophy of targeted muscles, thus providing a novel and attractive therapeutic approach for DPNI patients.
C1 [Huang, Qun; Yang, Xinrui; Li, Weimin; Qin, Jinbao; Lu, Xinwu] Shanghai Jiao Tong Univ, Shanghai Peoples Hosp 9, Dept Vasc Surg, Sch Med, Shanghai 200011, Peoples R China.
   [Cai, Yuting; Sun, Dazhi] Southern Univ Sci & Technol, Dept Mat Sci & Engn, Guangdong Prov Key Lab Funct Oxide Mat & Devices, Shenzhen 518055, Peoples R China.
   [Yang, Xinrui; Li, Weimin; Qin, Jinbao] Shanghai Jiao Tong Univ, Vasc Ctr, Shanghai 200011, Peoples R China.
   [Cai, Yuting; Liu, Zhenjing; Liu, Hongwei; Tamtaji, Mohsen; Luo, Zhengtang] Hong Kong Univ Sci & Technol, Dept Chem & Biol Engn, Hong Kong 999077, Peoples R China.
   [Cai, Yuting; Liu, Zhenjing; Liu, Hongwei; Tamtaji, Mohsen; Luo, Zhengtang] Hong Kong Univ Sci & Technol, William Mong Inst Nano Sci & Technol, Hong Kong 999077, Peoples R China.
   [Xu, Feng] Xi An Jiao Tong Univ, Sch Life Sci & Technol, Bioinspired Engn & Biomech Ctr BEBC, Key Lab Biomed Informat Engn,Minist Educ, Xian 710049, Peoples R China.
   [Sheng, Liyuan] Peking Univ, Shenzhen Inst, Shenzhen 518057, Peoples R China.
   [Kim, Tae-Hyung] Chung Ang Univ, Sch Integrat Engn, Seoul 06974, South Korea.
   [Zhao, Shiqing] Shanghai Jiao Tong Univ, Sch Biomed Engn, Shanghai 200030, Peoples R China.
C3 Shanghai Jiao Tong University; Southern University of Science & Technology; Shanghai Jiao Tong University; Hong Kong University of Science & Technology; Hong Kong University of Science & Technology; Xi'an Jiaotong University; Peking University; Chung Ang University; Shanghai Jiao Tong University
RP Qin, JB; Luo, ZT; Lu, XW (corresponding author), Shanghai Jiao Tong Univ, Shanghai Peoples Hosp 9, Dept Vasc Surg, Sch Med, Shanghai 200011, Peoples R China.; Sun, DZ (corresponding author), Southern Univ Sci & Technol, Dept Mat Sci & Engn, Guangdong Prov Key Lab Funct Oxide Mat & Devices, Shenzhen 518055, Peoples R China.; Qin, JB (corresponding author), Shanghai Jiao Tong Univ, Vasc Ctr, Shanghai 200011, Peoples R China.; Luo, ZT (corresponding author), Hong Kong Univ Sci & Technol, Dept Chem & Biol Engn, Hong Kong 999077, Peoples R China.; Luo, ZT (corresponding author), Hong Kong Univ Sci & Technol, William Mong Inst Nano Sci & Technol, Hong Kong 999077, Peoples R China.
EM sundz@sustech.edu.cn; jinbaoqin@163.com; keztluo@ust.hk; luxinwu@shsmu.edu.cn
FU National Natural Science Foundation of China [81971758, 51890892, 81971712, 81870346, 81700432, 11761161004]; Natural Science Foundation of Shanghai Science and Technology Committee [20ZR1431600]; National Natural Science Foundationof China-Research Grants Council Joint Research Scheme [11761161004, N_HKUST607/17]; IER foundation [HT-JD-CXY-201907]; "International science and technology cooperation projects" of Science and Technological Bureau of Guangzhou Huangpu District [2019GH06]; Guangdong Science and Technology Department [2020A0505090003]; Research Fund of Guangdong-Hong Kong-Macao Joint Laboratory for Intelligent Micro-Nano Optoelectronic Technology [2020B1212030010]; Department of Science and Technology of Guangdong Province [2021B1212040001]
CR Abidi IH, 2017, ADV FUNCT MATER, V27, P0, DOI 10.1002/adfm.201700121
   Akhavan O, 2016, J MATER CHEM B, V4, P3169, DOI 10.1039/c6tb00152a
   Askari M, 2021, BIOMATER SCI-UK, V9, P535, DOI 10.1039/d0bm00973c
   Bacakova L, 2018, BIOTECHNOL ADV, V36, P1111, DOI 10.1016/j.biotechadv.2018.03.011
   Baranes K, 2016, NANO LETT, V16, P2916, DOI 10.1021/acs.nanolett.5b04033
   Borschel GH, 2003, J SURG RES, V114, P133, DOI 10.1016/S0022-4804(03)00255-5
   Bryan DJ, 2004, J NEURAL ENG, V1, P91, DOI 10.1088/1741-2560/1/2/004
   Burnstine-Townley A, 2020, ADV FUNCT MATER, V30, P0, DOI 10.1002/adfm.201901369
   Cai YT, 2019, J MATER CHEM A, V7, P27099, DOI 10.1039/c9ta11084d
   Carriel V, 2013, J NEURAL ENG, V10, P0, DOI 10.1088/1741-2560/10/2/026022
   Cellot G, 2009, NAT NANOTECHNOL, V4, P126, DOI 10.1038/nnano.2008.374
   Chen XX, 2020, ANAL CHEM, V92, P14244, DOI 10.1021/acs.analchem.0c03506
   Chen ZP, 2011, NAT MATER, V10, P424, DOI 10.1038/nmat3001
   Chung MT, 2013, STEM CELL TRANSL MED, V2, P808, DOI 10.5966/sctm.2012-0183
   Dikin DA, 2007, NATURE, V448, P457, DOI 10.1038/nature06016
   Ediriweera MK, 2019, SEMIN CANCER BIOL, V59, P147, DOI 10.1016/j.semcancer.2019.05.012
   Eming SA, 2014, SCI TRANSL MED, V6, P0, DOI 10.1126/scitranslmed.3009337
   Fang QJ, 2020, FRONT BIOENG BIOTECH, V7, P0, DOI 10.3389/fbioe.2019.00436
   Faroni A, 2015, ADV DRUG DELIVER REV, V82-83, P160, DOI 10.1016/j.addr.2014.11.010
   Golafshan N, 2017, CARBON, V111, P752, DOI 10.1016/j.carbon.2016.10.042
   Guo RR, 2021, COLLOID SURFACE B, V200, P0, DOI 10.1016/j.colsurfb.2021.111590
   Haque MA, 2012, POLYMER, V53, P1805, DOI 10.1016/j.polymer.2012.03.013
   Harley BA, 2006, BIOMATERIALS, V27, P866, DOI 10.1016/j.biomaterials.2005.07.012
   Hayden MS, 2008, CELL, V132, P344, DOI 10.1016/j.cell.2008.01.020
   Hervera A, 2018, NAT CELL BIOL, V20, P307, DOI 10.1038/s41556-018-0039-x
   Huang QT, 2017, CHEM SOC REV, V46, P6255, DOI 10.1039/c6cs00052e
   Huang Q, 2021, ACS APPL MATER INTER, V13, P112, DOI 10.1021/acsami.0c16391
   Imaninezhad M, 2018, J NEURAL ENG, V15, P0, DOI 10.1088/1741-2552/aad65b
   Ishii A, 2021, GLIA, V69, P2429, DOI 10.1002/glia.24049
   Kern PA, 2001, AM J PHYSIOL-ENDOC M, V280, P0
   Kershaw EE, 2004, J CLIN ENDOCR METAB, V89, P2548, DOI 10.1210/jc.2004-0395
   Kurapati R, 2018, ANGEW CHEM INT EDIT, V57, P11722, DOI 10.1002/anie.201806906
   Kusuhara H, 2019, MICROSURG, V39, P395, DOI 10.1002/micr.30417
   Li J, 2017, SCIENCE, V357, P378, DOI 10.1126/science.aah6362
   Li N, 2013, SCI REP-UK, V3, P0, DOI 10.1038/srep01604
   Li R, 2018, BIOMATERIALS, V168, P24, DOI 10.1016/j.biomaterials.2018.03.044
   Li ZH, 2015, MAT SCI ENG C-MATER, V57, P181, DOI 10.1016/j.msec.2015.07.062
   Losurdo M, 2011, PHYS CHEM CHEM PHYS, V13, P20836, DOI 10.1039/c1cp22347j
   Lv ZY, 2015, ACS APPL MATER INTER, V7, P27223, DOI 10.1021/acsami.5b08405
   Mizunoe Y, 2018, REDOX BIOL, V15, P115, DOI 10.1016/j.redox.2017.09.007
   Morland C, 2017, NAT COMMUN, V8, P0, DOI 10.1038/ncomms15557
   Mu Y, 2014, NANOMEDICINE-UK, V9, P1869, DOI 10.2217/NNM.14.70
   Nectow AR, 2012, TISSUE ENG PART B-RE, V18, P40, DOI 10.1089/ten.teb.2011.0240
   Niu YM, 2018, J BIOMED MATER RES A, V106, P2973, DOI 10.1002/jbm.a.36486
   Novoselov KS, 2004, SCIENCE, V306, P666, DOI 10.1126/science.1102896
   Paneni F, 2015, EUR HEART J, V36, P817, DOI 10.1093/eurheartj/ehu179
   Qian Y, 2018, J PINEAL RES, V65, P0, DOI 10.1111/jpi.12516
   Qian Y, 2018, ADV SCI, V5, P0, DOI 10.1002/advs.201700499
   Qian Y, 2018, NAT COMMUN, V9, P0, DOI 10.1038/s41467-017-02598-7
   Qin JB, 2012, INT J NANOMED, V7, P5191, DOI 10.2147/IJN.S35647
   Quigley AF, 2013, J NEURAL ENG, V10, P0, DOI 10.1088/1741-2560/10/1/016008
   Rigotti G, 2007, PLAST RECONSTR SURG, V119, P1409, DOI 10.1097/01.prs.0000256047.47909.71
   Singh B, 2014, BRAIN, V137, P1051, DOI 10.1093/brain/awu031
   Singh S, 2021, NEUROL INDIA, V69, P318, DOI 10.4103/0028-3886.314576
   Slaughter BV, 2009, ADV MATER, V21, P3307, DOI 10.1002/adma.200802106
   Song Q, 2014, BIOMATERIALS, V35, P6930, DOI 10.1016/j.biomaterials.2014.05.002
   Stratton JA, 2018, CELL REP, V24, P2561, DOI 10.1016/j.celrep.2018.08.004
   Sun JY, 2012, NATURE, V489, P133, DOI 10.1038/nature11409
   Tasnim N, 2018, STEM CELLS INT, V2018, P0, DOI 10.1155/2018/3410168
   Tolou NB, 2021, MAT SCI ENG C-MATER, V126, P0, DOI 10.1016/j.msec.2021.112110
   Vijayavenkataraman S, 2020, ACTA BIOMATER, V106, P54, DOI 10.1016/j.actbio.2020.02.003
   Wang J, 2019, ACTA BIOMATER, V84, P98, DOI 10.1016/j.actbio.2018.11.032
   Wirth C, 2008, MAT SCI ENG C-BIO S, V28, P990, DOI 10.1016/j.msec.2007.10.085
   Xing DX, 2017, INT J MOL SCI, V18, P0, DOI 10.3390/ijms18020234
   Xu HX, 2014, BIOMATERIALS, V35, P225, DOI 10.1016/j.biomaterials.2013.10.002
   Yang K, 2010, NANO LETT, V10, P3318, DOI 10.1021/nl100996u
   Yuan HH, 2016, NANOSCALE, V8, P16307, DOI 10.1039/c6nr05075a
   Yudkin JS, 2000, ATHEROSCLEROSIS, V148, P209, DOI 10.1016/S0021-9150(99)00463-3
   Zhang KH, 2016, ACTA BIOMATER, V37, P131, DOI 10.1016/j.actbio.2016.04.008
   Zimmet P, 2016, NAT REV ENDOCRINOL, V12, P616, DOI 10.1038/nrendo.2016.105
NR 70
TC 14
Z9 14
U1 4
U2 73
PU TSINGHUA UNIV PRESS
PI BEIJING
PA B605D, XUE YAN BUILDING, BEIJING, 100084, PEOPLES R CHINA
SN 1998-0124
EI 1998-0000
J9 NANO RES
JI Nano Res.
PD APR 15
PY 2022
VL 15
IS 4
BP 3434
EP 3445
DI 10.1007/s12274-021-3961-3
EA DEC 2021
PG 12
WC Chemistry, Physical; Nanoscience & Nanotechnology; Materials Science, Multidisciplinary; Physics, Applied
SC Chemistry; Science & Technology - Other Topics; Materials Science; Physics
GA 0I0BG
UT WOS:000730512100005
DA 2025-07-17
ER

PT J
AU Lee, HS
   Jeon, EY
   Nam, JJ
   Park, JH
   Choi, IC
   Kim, SH
   Chung, JJ
   Lee, K
   Park, JW
   Jung, Y
AF Lee, Hyun Su
   Jeon, Eun Young
   Nam, Jae Jun
   Park, Ji Hun
   Choi, In Cheul
   Kim, Soo Hyun
   Chung, Justin J.
   Lee, Kangwon
   Park, Jong Woong
   Jung, Youngmee
TI Development of a regenerative porous PLCL nerve guidance conduit with swellable hydrogel-based microgrooved surface pattern via 3D printing
SO ACTA BIOMATERIALIA
LA English
DT Article
DE PLCL nanoporous membrane; Visible light-crosslinked gelatin hydrogel; 3D printing; Nerve guidance conduit; Peripheral nerve regeneration
ID collagen; scaffolds; adhesion; injury; cells
AB Peripheral nerve injury causes severe loss of motor and sensory functions, consequently increasing morbidity in affected patients. An autogenous nerve graft is considered the current gold standard for reconstructing nerve defects and recovering lost neurological functions; however, there are certain limitations to this method, such as limited donor nerve supply. With advances in regenerative medicine, recent research has focused on the fabrication of tissue-engineered nerve grafts as promising alternatives to the autogenous nerve grafts. In this study, we designed a nerve guidance conduit using an electrospun poly(lactide-co-epsilon-caprolactone) (PLCL) membrane with a visible light-crosslinked gelatin hydrogel. The PLCL nanoporous membrane with permeability served as a flexible and non-collapsible epineurium for the nerve conduit; the inner-aligned gelatin hydrogel paths were fabricated via 3D printing and a photocrosslinking system. The resultant gelatin hydrogel with microgrooved surface pattern was established as a conducting guidance path for the effective regeneration of axons and served as a reservoir that can incorporate and release bioactive molecules. From in vivo performance tests using a rat sciatic nerve defect model, our PLCL/gelatin conduit demonstrated successful axonal regeneration, remyelination capacities and facilitated functional recovery. Hence, the PLCL/gelatin conduit developed in this study is a promising substitute for autogenous nerve grafts.Statement of significanceNerve guidance conduits (NGCs) are developed as promising recovery techniques for bridging peripheral nerve defects. However, there are still technological limitations including differences in the structures and components between natural peripheral nerve and NGCs. In this study, we designed a NGC composed of an electrospun poly(lactide-co-epsilon-caprolactone) (PLCL) membrane and 3D printed inner gelatin hydrogel to serve as a flexible and non-collapsible epineurium and a conducting guidance path, respectively, to mimic the fascicular structure of the peripheral nerve. In particular , in vitro cell tests clearly showed that gelatin hydrogel could guide the cells and function as a reservoir that incorporate and release nerve growth factor. From in vivo performance tests, our regenerative conduit successfully led to axonal regeneration with effective functional recovery. (c) 2022 The Authors. Published by Elsevier Ltd on behalf of Acta Materialia Inc. This is an open access article under the CC BY license (http://creativecommons.org/licenses/by/4.0/)
C1 [Lee, Hyun Su; Jeon, Eun Young; Kim, Soo Hyun; Chung, Justin J.; Jung, Youngmee] Korea Inst Sci & Technol, Biomed Res Inst, Ctr Biomat, Seoul 02792, South Korea.
   [Lee, Hyun Su] Seoul Natl Univ, Grad Sch Convergence Sci & Technol, Program Nanosci & Technol, Seoul 08826, South Korea.
   [Nam, Jae Jun; Park, Ji Hun; Choi, In Cheul; Park, Jong Woong] Korea Univ, Dept Orthoped Surg, Coll Med, Seoul 02841, South Korea.
   [Kim, Soo Hyun] Korea Univ, KU KIST Grad Sch Converging Sci & Technol, NBIT, Seoul 02841, South Korea.
   [Lee, Kangwon] Seoul Natl Univ, Grad Sch Convergence Sci & Technol, Dept Appl Bioengn, Seoul 08826, South Korea.
   [Lee, Kangwon] Seoul Natl Univ, Res Inst Convergence Sci, Seoul 08826, South Korea.
   [Jung, Youngmee] Yonsei Univ, YU KIST Inst, Sch Elect & Elect Engn, Seoul 03722, South Korea.
C3 Korea Institute of Science & Technology (KIST); Seoul National University (SNU); Korea University; Korea University Medicine (KU Medicine); Korea University; Seoul National University (SNU); Seoul National University (SNU); Yonsei University
RP Jung, Y (corresponding author), Korea Inst Sci & Technol, Biomed Res Inst, Ctr Biomat, Seoul 02792, South Korea.; Park, JW (corresponding author), Korea Univ, Dept Orthoped Surg, Coll Med, Seoul 02841, South Korea.
FU Translational Research Grant of the Korea University Medicine and Korea Institute of Science and Technology [K2107321, 2E3115I]; Korea Regenerative Medical Technology Development Fund; Nano-Material Technology Development Program through the National Research Foundation of Korea - Ministry of Science and ICT [2021M3E5E5096098, NRF2018M3A7B4071106]
CR Unknown -, 2018, STANDARD TEST METHOD FOR TENSILE PROPERTIES OF THIN PLASTIC SHEETING, V0, P0
   Bello AB, 2020, TISSUE ENG PART B-RE, V26, P164, DOI 10.1089/ten.TEB.2019.0256
   Boni R, 2018, J BIOMED SCI, V25, P0, DOI 10.1186/s12929-018-0491-8
   Borschel GH, 2003, J SURG RES, V114, P133, DOI 10.1016/S0022-4804(03)00255-5
   Cao LP, 2015, J MATER CHEM B, V3, P1268, DOI 10.1039/c4tb01705f
   Carriel V, 2014, EXPERT REV NEUROTHER, V14, P301, DOI 10.1586/14737175.2014.887444
   Chai QY, 2017, GELS-BASEL, V3, P0, DOI 10.3390/gels3010006
   Chamberlain LJ, 1998, BIOMATERIALS, V19, P1393, DOI 10.1016/S0142-9612(98)00018-0
   Clydesdale GJ, 2001, IMMUNOL CELL BIOL, V79, P547, DOI 10.1046/j.1440-1711.2001.01047.x
   Daranarong D, 2014, BIOMED RES INT, V2014, P0, DOI 10.1155/2014/741408
   Dinis TM, 2015, J MECH BEHAV BIOMED, V41, P43, DOI 10.1016/j.jmbbm.2014.09.029
   Ezra M, 2016, TISSUE ENG PT A, V22, P818, DOI 10.1089/ten.TEA.2015.0354
   Gao Y, 2015, NEURAL REGEN RES, V10, P1003, DOI 10.4103/1673-5374.158369
   Gaudin R, 2016, BIOMED RES INT, V2016, P0, DOI 10.1155/2016/3856262
   George JH, 2018, SCI REP-UK, V8, P0, DOI 10.1038/s41598-018-33710-6
   Gu XS, 2011, PROG NEUROBIOL, V93, P204, DOI 10.1016/j.pneurobio.2010.11.002
   Helary C, 2006, BIOMATERIALS, V27, P4443, DOI 10.1016/j.biomaterials.2006.04.005
   JENO CB, 1985, BRAIN RES, V361, P233, DOI 10.1016/0006-8993(85)91294-6
   JENQ CB, 1987, BRAIN RES, V408, P239, DOI 10.1016/0006-8993(87)90379-9
   JENQ CB, 1987, EXP NEUROL, V97, P662, DOI 10.1016/0014-4886(87)90123-3
   Jeon EY, 2015, BIOMATERIALS, V67, P11, DOI 10.1016/j.biomaterials.2015.07.014
   Jeong SI, 2004, J BIOMAT SCI-POLYM E, V15, P645, DOI 10.1163/156856204323046906
   Jeong SI, 2004, BIOMATERIALS, V25, P5939, DOI 10.1016/j.biomaterials.2004.01.057
   Jiang HQ, 2020, FRONT BIOENG BIOTECH, V8, P0, DOI 10.3389/fbioe.2020.582646
   Koopmans G, 2009, INT REV NEUROBIOL, V87, P363, DOI 10.1016/S0074-7742(09)87019-0
   Kovalevich J, 2013, METHODS MOL BIOL, V1078, P9, DOI 10.1007/978-1-62703-640-5_2
   Lee JY, 2013, PLAST RECONSTR SURG, V132, P1173, DOI 10.1097/PRS.0b013e3182a3bfeb
   Liu XH, 2009, BIOMATERIALS, V30, P4094, DOI 10.1016/j.biomaterials.2009.04.024
   Menorca RMG, 2013, HAND CLIN, V29, P317, DOI 10.1016/j.hcl.2013.04.002
   Moore Amy M, 2009, HAND (N Y), V4, P180, DOI 10.1007/s11552-008-9158-3
   Nadgorny M, 2018, POLYM CHEM-UK, V9, P1684, DOI 10.1039/c7py01945a
   Osidak EO, 2020, INT J BIOPRINTING, V6, P0, DOI 10.18063/ijb.v6i3.270
   Pabari A, 2014, PLAST RECONSTR SURG, V133, P1420, DOI 10.1097/PRS.0000000000000226
   Parenteau-Bareil R, 2010, MATERIALS, V3, P1863, DOI 10.3390/ma3031863
   Park TY, 2019, ACTA BIOMATER, V86, P257, DOI 10.1016/j.actbio.2019.01.007
   Prabhakaran MP, 2009, BIOMATERIALS, V30, P4996, DOI 10.1016/j.biomaterials.2009.05.057
   RAIVICH G, 1993, CLIN NEUROL NEUROSUR, V95, P0
   Ramburrun P, 2014, BIOMED RES INT, V2014, P0, DOI 10.1155/2014/132350
   Regas I, 2020, HAND SURG REHABIL, V39, P343, DOI 10.1016/j.hansur.2020.05.007
   Rotshenker S, 2011, J NEUROINFLAMM, V8, P0, DOI 10.1186/1742-2094-8-109
   Saltzman EB, 2019, J HAND SURG-AM, V44, P0, DOI 10.1016/j.jhsa.2018.10.008
   Sarker M, 2018, BIOTECHNOL J, V13, P0, DOI 10.1002/biot.201700635
   Spicer CD, 2020, POLYM CHEM-UK, V11, P184, DOI 10.1039/c9py01021a
   Stewart K, 1997, J APPL POLYM SCI, V66, P2365, DOI 10.1002/(SICI)1097-4628(19971226)66:13<2365::AID-APP2>3.0.CO;2-G
   Wang AH, 2015, J NANOMATER, V2015, P0, DOI 10.1155/2015/418932
   Wang SF, 2010, INT J POLYM SCI, V2010, P0, DOI 10.1155/2010/138686
   Wang Z, 2016, INT J NANOMED, V11, P1483, DOI 10.2147/IJN.S97445
   Wieringa PA, 2018, ADV HEALTHC MATER, V7, P0, DOI 10.1002/adhm.201701164
   Wu SC, 2011, J BIOACT COMPAT POL, V26, P565, DOI 10.1177/0883911511423563
   Xing Q, 2014, SCI REP-UK, V4, P0, DOI 10.1038/srep04706
   Yoo J, 2020, BIOMATER SCI-UK, V8, P6261, DOI 10.1039/d0bm00847h
   Yu ZW, 2017, EXP THER MED, V13, P2029, DOI 10.3892/etm.2017.4183
   Zhu JM, 2011, EXPERT REV MED DEVIC, V8, P607, DOI 10.1586/erd.11.27
NR 53
TC 51
Z9 56
U1 8
U2 149
PU ELSEVIER SCI LTD
PI London
PA 125 London Wall, London, ENGLAND
SN 1742-7061
EI 1878-7568
J9 ACTA BIOMATER
JI Acta Biomater.
PD MAR 15
PY 2022
VL 141
IS 
BP 219
EP 232
DI 10.1016/j.actbio.2022.01.042
EA MAR 2022
PG 14
WC Engineering, Biomedical; Materials Science, Biomaterials
SC Engineering; Materials Science
GA ZX7NC
UT WOS:000772079600009
PM 35081432
DA 2025-07-17
ER

PT J
AU Ahmed, YM
   Orfali, R
   Hamad, DS
   Rateb, ME
   Farouk, HO
AF Ahmed, Yasmin M.
   Orfali, Raha
   Hamad, Doaa S.
   Rateb, Mostafa E.
   Farouk, Hanan O.
TI Sustainable Release of Propranolol Hydrochloride Laden with Biconjugated-Ufasomes Chitosan Hydrogel Attenuates Cisplatin-Induced Sciatic Nerve Damage in In Vitro/In Vivo Evaluation
SO PHARMACEUTICS
LA English
DT Article
DE propranolol HCl; surface modification; chitosan-ufasomes; sciatic nerve; cisplatin
ID dorsal-root ganglia; myelin basic-protein; in-vitro; transdermal delivery; topical delivery; drug-delivery; oleic-acid; ex-vivo; mitochondrial dysfunction; signaling pathway
AB Peripheral nerve injuries significantly impact patients' quality of life and poor functional recovery. Chitosan-ufasomes (CTS-UFAs) exhibit biomimetic features, making them a viable choice for developing novel transdermal delivery for neural repair. This study aimed to investigate the role of CTS-UFAs loaded with the propranolol HC1 (PRO) as a model drug in enhancing sciatica in cisplatin-induced sciatic nerve damage in rats. Hence, PRO-UFAs were primed, embedding either span 20 or 60 together with oleic acid and cholesterol using a thin-film hydration process based on full factorial design (24 ). The influence of formulation factors on UFAs' physicochemical characteristics and the optimum formulation selection were investigated using Design-Expert (R) software. Based on the optimal UFA formulation, PRO-CTS-UFAs were constructed and characterized using transmission electron microscopy, stability studies, and ex vivo permeation. In vivo trials on rats with a sciatic nerve injury tested the efficacy of PRO-CTS-UFA and PRO-UFA transdermal hydrogels, PRO solution, compared to normal rats. Additionally, oxidative stress and specific apoptotic biomarkers were assessed, supported by a sciatic nerve histopathological study. PRO-UFAs and PRO-CTS-UFAs disclosed entrapment efficiency of 82.72 +/- 2.33% and 85.32 +/- 2.65%, a particle size of 317.22 +/- 6.43 and 336.12 +/- 4.9 nm, Z potential of -62.06 +/- 0.07 and 65.24 +/- 0.10 mV, and accumulatively released 70.95 +/- 8.14% and 64.03 +/- 1.9% PRO within 6 h, respectively. Moreover, PRO-CTS-UFAs significantly restored sciatic nerve structure, inhibited the cisplatin-dependent increase in peripheral myelin 22 gene expression and MDA levels, and further re-established sciatic nerve GSH and CAT content. Furthermore, they elicited MBP re-expression, BCL-2 mild expression, and inhibited TNF-alpha expression. Briefly, our findings proposed that CTS-UFAs are promising to enhance PRO transdermal delivery to manage sciatic nerve damage.
C1 [Ahmed, Yasmin M.] Nahda Univ, Fac Pharm, Dept Pharmacol & Toxicol, Bani Suwayf 62521, Egypt.
   [Orfali, Raha] King Saud Univ, Coll Pharm, Dept Pharmacognosy, POB 2457, Riyadh 11451, Saudi Arabia.
   [Hamad, Doaa S.; Farouk, Hanan O.] Nahda Univ, Fac Pharm, Dept Pharmaceut, Bani Suwayf 62521, Egypt.
   [Rateb, Mostafa E.] Univ West Scotland, Sch Comp Engn & Phys Sci, Paisley PA1 2BE, Renfrew, Scotland.
C3 King Saud University; University of West Scotland
RP Orfali, R (corresponding author), King Saud Univ, Coll Pharm, Dept Pharmacognosy, POB 2457, Riyadh 11451, Saudi Arabia.; Rateb, ME (corresponding author), Univ West Scotland, Sch Comp Engn & Phys Sci, Paisley PA1 2BE, Renfrew, Scotland.
EM yasmain.mostafa@nub.edu.eg; rorfali@ksu.edu.sa; doaa.saad@nub.edu.eg; mostafa.rateb@uws.ac.uk; hanan.osman@nub.edu.eg
FU King Saud University, Riyadh, Saudi Arabia [RSP2022R431]
CR Abd-Elal RMA, 2016, DRUG DELIV, V23, P3374, DOI 10.1080/10717544.2016.1183721
   Abdel Salam OME, 2021, SOJ DIABET ENDOCR CA, V1, P1
   Abdel-Wahab BA, 2021, EUR J PHARMACOL, V890, P0, DOI 10.1016/j.ejphar.2020.173645
   Abdelbary G, 2008, AAPS PHARMSCITECH, V9, P740, DOI 10.1208/s12249-008-9105-1
   Abdelrahman A, 2019, EGYPT J HISTOL, V42, P408
   Abdelsameea AA, 2018, N-S ARCH PHARMACOL, V391, P945, DOI 10.1007/s00210-018-1521-5
   Abdou EAIM, 2022, TOB REGUL SCI, V25, P824
   Aboud HM, 2022, PHARMACEUTICS, V14, P0, DOI 10.3390/pharmaceutics14040875
   Aboud HM, 2018, DRUG DELIV, V25, P1328, DOI 10.1080/10717544.2018.1477858
   Abraham Lingan M, 2008, THESIS MADURAI MED C, V0, P0
   Acklin S, 2021, INT J MOL SCI, V22, P0, DOI 10.3390/ijms22041975
   Ahmed LA, 2016, MOL NEUROBIOL, V53, P3927, DOI 10.1007/s12035-015-9303-2
   Ahmed LA, 2014, PLOS ONE, V9, P0, DOI 10.1371/journal.pone.0108889
   Ahmed YM, 2017, IMMUNOPHARM IMMUNOT, V39, P97, DOI 10.1080/08923973.2017.1286502
   Ai J, 2014, ARCH NEUROSCI, V1, P0, DOI 10.5812/archneurosci.9144
   Aithal BK, 2011, J PHARM SCI-US, V100, P3517, DOI 10.1002/jps.22573
   Al-Mahallawi AM, 2015, INT J PHARMACEUT, V485, P329, DOI 10.1016/j.ijpharm.2015.03.033
   Al-Mahallawi AM, 2017, INT J PHARMACEUT, V522, P157, DOI 10.1016/j.ijpharm.2017.03.005
   Alkilani AZ, 2015, PHARMACEUTICS, V7, P438, DOI 10.3390/pharmaceutics7040438
   Angius D, 2012, BIOMATERIALS, V33, P8034, DOI 10.1016/j.biomaterials.2012.07.056
   Arab HH, 2013, TOXICOL APPL PHARM, V268, P241, DOI 10.1016/j.taap.2013.01.019
   Araújo J, 2010, INT J PHARMACEUT, V393, P167, DOI 10.1016/j.ijpharm.2010.03.034
   Araujo LP, 2019, CELL REP, V28, P3120, DOI 10.1016/j.celrep.2019.08.042
   Ashrafi S, 2018, BIOMED PHARMACOTHER, V104, P45, DOI 10.1016/j.biopha.2018.05.002
   Avan A, 2015, ONCOLOGIST, V20, P411, DOI 10.1634/theoncologist.2014-0044
   Ayee MA, 2016, FRONT BIOSCI-LANDMRK, V21, P1245, DOI 10.2741/4454
   Azeem A, 2009, J DRUG TARGET, V17, P671, DOI 10.3109/10611860903079454
   Bai YY, 2022, BRAIN RES BULL, V184, P56, DOI 10.1016/j.brainresbull.2022.03.015
   Balakrishnana P, 2009, INT J PHARMACEUT, V377, P1, DOI 10.1016/j.ijpharm.2009.04.020
   Bancroft JD, 2008, SCIENCES, V6, P0, DOI 10.1016/C2015-0-00143-5
   BANGHAM AD, 1965, J MOL BIOL, V13, P238, DOI 10.1016/S0022-2836(65)80093-6
   Bao JL, 2005, P ANN INT IEEE EMBS, V0, PP7596, DOI 10.1109/IEMBS.2005.1616270
   Barani M, 2021, J MATER SCI-MATER M, V32, P0, DOI 10.1007/s10856-021-06623-6
   Barnard DF, 2020, THESIS KENT STATE U, V0, P0
   Bayindir ZS, 2010, J PHARM SCI-US, V99, P2049, DOI 10.1002/jps.21944
   Berta T, 2017, EXPERT OPIN THER TAR, V21, P695, DOI 10.1080/14728222.2017.1328057
   Bharath G, 2015, INT J ADV RES, V3, P1164
   Bilir-Yildiz B, 2022, SCI REP-UK, V12, P0, DOI 10.1038/s41598-022-11978-z
   Bittner GD, 2022, J NEUROINFLAMM, V19, P0, DOI 10.1186/s12974-022-02395-0
   Bolla PK, 2019, MOLECULES, V24, P0, DOI 10.3390/molecules24173139
   Bosco F, 2022, RES SQ, V0, P0, DOI DOI 10.21203/rs.3.rs-1463017/v1
   Boztas N, 2019, HAYDARPASA NUMUNE TR, V61, P24, DOI 10.14744/hnhj.2019.86158
   Bruno G, 2021, FRONT PHARMACOL, V12, P0, DOI 10.3389/fphar.2021.697912
   Calatayud-Pascual MA, 2018, PHARMACEUTICS, V10, P0, DOI 10.3390/pharmaceutics10040265
   Calls A, 2021, NEURO-ONCOLOGY, V23, P88, DOI 10.1093/neuonc/noaa151
   Calvani M, 2020, INT J MOL SCI, V21, P0, DOI 10.3390/ijms21041420
   Carozzi VA, 2015, NEUROSCI LETT, V596, P90, DOI 10.1016/j.neulet.2014.10.014
   Chen MH, 2005, J BIOMED MATER RES A, V74A, P254, DOI 10.1002/jbm.a.30376
   Chen SH, 2022, CELL TRANSPLANT, V31, P0, DOI 10.1177/09636897221093312
   Chen SH, 2021, INT J MOL SCI, V22, P0, DOI 10.3390/ijms22094746
   Chen YP, 2009, INT J PHARMACEUT, V376, P153, DOI 10.1016/j.ijpharm.2009.04.022
   Cruz-Méndez JS, 2022, J GENET ENG BIOTECHN, V20, P0, DOI 10.1186/s43141-022-00296-6
   Cui P, 2021, FRONT NEUROENDOCRIN, V63, P0, DOI 10.1016/j.yfrne.2021.100932
   Das S, 2012, EUR J PHARM SCI, V47, P139, DOI 10.1016/j.ejps.2012.05.010
   de Araújo RF, 2013, PLOS ONE, V8, P0, DOI 10.1371/journal.pone.0066391
   de Freitas CF, 2019, COLLOID SURFACE B, V181, P837, DOI 10.1016/j.colsurfb.2019.06.027
   Domingo IK, 2022, INT J MOL SCI, V23, P0, DOI 10.3390/ijms23137227
   Domingos RF, 2009, ENVIRON SCI TECHNOL, V43, P7277, DOI 10.1021/es900249m
   Du YX, 2021, LIFE SCI, V287, P0, DOI 10.1016/j.lfs.2021.120106
   Dzreyan V, 2022, INT J MOL SCI, V23, P0, DOI 10.3390/ijms23084451
   El Menshawe SF, 2020, DRUG DELIV TRANSL RE, V10, P471, DOI 10.1007/s13346-019-00688-1
   El Menshawe SF, 2019, DRUG DELIV, V26, P1140, DOI 10.1080/10717544.2019.1686087
   El-Nabarawi M, 2021, INT J NANOMED, V16, P6413, DOI 10.2147/IJN.S319255
   El-Nabarawi MA, 2016, DRUG DES DEV THER, V10, P4031, DOI 10.2147/DDDT.S120613
   El-Ridy MS, 2011, DRUG DEV IND PHARM, V37, P1491, DOI 10.3109/03639045.2011.587431
   El-Say KM, 2016, J LIPOSOME RES, V26, P57, DOI 10.3109/08982104.2015.1029495
   El-Shoura EAM, 2019, IMMUNOPHARM IMMUNOT, V41, P630, DOI 10.1080/08923973.2019.1688346
   Elsherif NI, 2017, AAPS PHARMSCITECH, V18, P551, DOI 10.1208/s12249-016-0528-9
   Esmaeeli A, 2022, DRUG CHEM TOXICOL, V45, P1558, DOI 10.1080/01480545.2020.1846551
   Fan HC, 2016, INT J MOL SCI, V17, P0, DOI 10.3390/ijms17081242
   Fan Y, 2014, COLLOID SURFACE B, V123, P8, DOI 10.1016/j.colsurfb.2014.08.028
   Faura J, 2021, J NEUROINFLAMM, V18, P0, DOI 10.1186/s12974-021-02177-0
   Fujiu K, 2022, INT IMMUNOL, V34, P81, DOI 10.1093/intimm/dxab036
   Gabr MM, 2017, J PHARM SCI-US, V106, P3103, DOI 10.1016/j.xphs.2017.04.060
   Gao ZK, 2022, NEURAL PLAST, V2022, P0, DOI 10.1155/2022/5766993
   GEBICKI JM, 1973, NATURE, V243, P232, DOI 10.1038/243232a0
   George J, 2020, BIOTECHNOL ADV, V42, P0, DOI 10.1016/j.biotechadv.2019.03.009
   Gershon MD, 2019, FUNCTIONAL ANATOMY E, V0, P31
   González-Rodríguez ML, 2007, INT J PHARMACEUT, V337, P336, DOI 10.1016/j.ijpharm.2007.01.024
   Grimsley HE, 2021, THESIS U KENT CANTER, V0, P0
   Gu XS, 2014, BIOMATERIALS, V35, P6143, DOI 10.1016/j.biomaterials.2014.04.064
   dos Santos NAG, 2020, FOOD CHEM TOXICOL, V136, P0, DOI 10.1016/j.fct.2019.111079
   Guyot M, 2000, INT J PHARM, V204, P171, DOI 10.1016/S0378-5173(00)00494-4
   Haas MJ, 2016, AM J THER, V23, PE1524, DOI 10.1097/MJT.0000000000000200
   Hamidi M, 2008, ADV DRUG DELIVER REV, V60, P1638, DOI 10.1016/j.addr.2008.08.002
   Harauz G, 2013, J NEUROCHEM, V125, P334, DOI 10.1111/jnc.12195
   Harguindey S, 2022, INT J MOL SCI, V23, P0, DOI 10.3390/ijms23052454
   Harima M, 2015, EXP MOL PATHOL, V98, P558, DOI 10.1016/j.yexmp.2015.04.001
   Harjoh N, 2020, INT J PHARMACEUT, V584, P0, DOI 10.1016/j.ijpharm.2020.119416
   Hathout RM, 2007, AAPS PHARMSCITECH, V8, P0
   Hayek SS, 2015, J AM SOC HYPERTENS, V9, P206, DOI 10.1016/j.jash.2014.12.013
   Jiang X, 2006, J GENE MED, V8, P477, DOI 10.1002/jgm.868
   Jiang X, 2010, EXP NEUROL, V223, P86, DOI 10.1016/j.expneurol.2009.09.009
   Jin WY, 2020, N-S ARCH PHARMACOL, V393, P13, DOI 10.1007/s00210-019-01704-4
   Jindatip D, 2019, INT J MORPHOL, V37, P509, DOI 10.4067/S0717-95022019000200509
   Joshua AM, 2022, PHYSIOTHERAPY FOR ADULT NEUROLOGICALCONDITIONS, V0, PP621, DOI 10.1007/978-981-19-0209-3_11.
   Juranek I, 2010, CURR MED CHEM, V17, P552, DOI 10.2174/092986710790416317
   Kamboj S, 2014, SCI WORLD J, V0, P0, DOI DOI 10.1155/2014/959741
   Kamisli S, 2015, TOXICOL IND HEALTH, V31, P841, DOI 10.1177/0748233713483192
   Kelidari HR, 2017, AAPS PHARMSCITECH, V18, P1469, DOI 10.1208/s12249-016-0621-0
   Khadrawy YA, 2019, DRUG CHEM TOXICOL, V42, P194, DOI 10.1080/01480545.2018.1504058
   Khalil RM, 2021, J PHARM SCI-US, V110, P1337, DOI 10.1016/j.xphs.2020.11.025
   Khalil RM, 2019, J LIPOSOME RES, V29, P171, DOI 10.1080/08982104.2018.1524482
   Khallaf RA, 2020, J LIPOSOME RES, V30, P163, DOI 10.1080/08982104.2019.1610435
   Khelashvili G, 2014, CHEM PHYS LIPIDS, V178, P18, DOI 10.1016/j.chemphyslip.2013.12.012
   Khodaei F, 2020, J BIOCHEM MOL TOXIC, V34, P0, DOI 10.1002/jbt.22564
   Kramer JH, 2012, CAN J PHYSIOL PHARM, V90, P1257, DOI 10.1139/Y2012-091
   Kumar L, 2020, MICRONANOSYST, V12, P38, DOI 10.2174/1876402911666190603093550
   Lai WF, 2021, J DRUG DELIV SCI TEC, V63, P0, DOI 10.1016/j.jddst.2021.102428
   Lai WF, 2020, PHARMACEUTICS, V12, P0, DOI 10.3390/pharmaceutics12080725
   Lequin RM, 2005, CLIN CHEM, V51, P2415, DOI 10.1373/clinchem.2005.051532
   Li FH, 2011, ANESTH ANALG, V113, P626, DOI 10.1213/ANE.0b013e31821f9544
   Li H, 2021, EXPERT REV GASTROENT, V15, P217, DOI 10.1080/17474124.2021.1842732
   Li K, 2021, DEV COMP IMMUNOL, V115, P0, DOI 10.1016/j.dci.2020.103884
   Li LL, 2011, J BIOMED NANOTECHNOL, V7, P704, DOI 10.1166/jbn.2011.1333
   Lim WM, 2014, INT J NANOMED, V9, P2117, DOI 10.2147/IJN.S57565
   Lin SY, 2020, CELLS-BASEL, V9, P0, DOI 10.3390/cells9061373
   Lin SJ, 2005, BIOMATERIALS, V26, P1413, DOI 10.1016/j.biomaterials.2004.05.002
   Lin TS, 2006, PLAST RECONSTR SURG, V118, P408, DOI 10.1097/01.prs.0000227624.99710.ee
   Liu B, 2019, P NATL ACAD SCI USA, V116, P22347, DOI 10.1073/pnas.1910292116
   Livak KJ, 2001, METHODS, V25, P402, DOI 10.1006/meth.2001.1262
   Lv Z, 2022, MEDICINE, V101, P0, DOI 10.1097/MD.0000000000028329
   Madhusudanan P, 2020, J R SOC INTERFACE, V17, P0, DOI 10.1098/rsif.2019.0505
   Mady MM, 2009, EUR BIOPHYS J BIOPHY, V38, P1127, DOI 10.1007/s00249-009-0524-z
   Mahmoud MO, 2017, J CONTROL RELEASE, V254, P10, DOI 10.1016/j.jconrel.2017.03.039
   Mak S, 2020, ACS CHEM NEUROSCI, V11, P314, DOI 10.1021/acschemneuro.9b00242
   Mallick R, 2022, MOL CELL BIOCHEM, V477, P15, DOI 10.1007/s11010-021-04260-9
   Manca Maria Letizia, 2012, PHARMACEUTICS, V4, P590, DOI 10.3390/pharmaceutics4040590
   Manconi M, 2002, INT J PHARM, V234, P237, DOI 10.1016/S0378-5173(01)00971-1
   Manjunatha RT, 2022, CUREUS J MED SCIENCE, V14, P0, DOI 10.7759/cureus.24895
   Matloub AA, 2018, DRUG DEV IND PHARM, V44, P523, DOI 10.1080/03639045.2017.1402922
   MERZ H, 1995, LAB INVEST, V73, P149
   Michalovicz LT, 2021, LIFE SCI, V285, P0, DOI 10.1016/j.lfs.2021.119962
   Mittal R, 2013, J PHARMACEUTICS, V2013, P0, DOI 10.1155/2013/680580
   Mohamed RMSM, 2022, LIFE SCI, V293, P0, DOI 10.1016/j.lfs.2022.120304
   Mokhtar M, 2008, INT J PHARMACEUT, V361, P104, DOI 10.1016/j.ijpharm.2008.05.031
   Moradi-Arzeloo M, 2016, VET RES FORUM, V7, P47
   Morigaki K, 2007, CURR OPIN COLLOID IN, V12, P75, DOI 10.1016/j.cocis.2007.05.005
   Ribeiro MDMM, 2012, FOOD RES INT, V47, P38, DOI 10.1016/j.foodres.2012.01.007
   Muheremu A, 2015, BIOMED RES INT, V2015, P0, DOI 10.1155/2015/237507
   Murakami K, 2014, J BONE JOINT SURG AM, V96A, P859, DOI 10.2106/JBJS.L.01790
   Nisbet DR, 2008, J BIOMED MATER RES B, V87B, P251, DOI 10.1002/jbm.b.31000
   Okada Y, 2010, ARCH ORAL BIOL, V55, P502, DOI 10.1016/j.archoralbio.2010.04.002
   Padula C, 2019, COLLOID SURFACE B, V174, P582, DOI 10.1016/j.colsurfb.2018.11.022
   Pandya VM, 2011, DISSOLUT TECHNOL, V18, P40, DOI 10.14227/DT180311P40
   Pantziarka P, 2016, ECANCERMEDICALSCIENC, V10, P0, DOI 10.3332/ecancer.2016.680
   Parashar P, 2019, J LIPOSOME RES, V29, P251, DOI 10.1080/08982104.2018.1551408
   Pardakhty A, 2007, INT J PHARMACEUT, V328, P130, DOI 10.1016/j.ijpharm.2006.08.002
   Pilipovic I, 2020, NEUROBIOL DIS, V134, P0, DOI 10.1016/j.nbd.2019.104665
   Pinilla CMB, 2020, FOOD BIOPROCESS TECH, V13, P599, DOI 10.1007/s11947-020-02419-8
   Pridmore MD, 2021, ANN CLIN TRANSL NEUR, V8, P332, DOI 10.1002/acn3.51270
   Quatrini L, 2018, IMMUNOL REV, V286, P120, DOI 10.1111/imr.12707
   Ramana LN, 2010, J BIOMED SCI, V17, P0, DOI 10.1186/1423-0127-17-57
   Ramos LPA, 2021, BIOMED PHARMACOTHER, V142, P0, DOI 10.1016/j.biopha.2021.112049
   Ranasinghe HN, 2020, BMC RES NOTES, V13, P0, DOI 10.1186/s13104-020-05067-5
   Ribeiro H, 2022, BIOMEDICINES, V10, P0, DOI 10.3390/biomedicines10061255
   Rowat AC, 2006, INT J PHARMACEUT, V307, P225, DOI 10.1016/j.ijpharm.2005.10.008
   Ruckmani K, 2010, AAPS PHARMSCITECH, V11, P1119, DOI 10.1208/s12249-010-9480-2
   Salem HF, 2018, DRUG DEV IND PHARM, V44, P1871, DOI 10.1080/03639045.2018.1504963
   Salem HF, 2020, INT J NANOMED, V15, P1517, DOI 10.2147/IJN.S238709
   Samadian H, 2020, INT J BIOL MACROMOL, V154, P795, DOI 10.1016/j.ijbiomac.2020.03.155
   Samadian H, 2020, INT J BIOL MACROMOL, V150, P380, DOI 10.1016/j.ijbiomac.2020.02.102
   Saravi SSS, 2017, METAB BRAIN DIS, V32, P949, DOI 10.1007/s11011-017-0021-5
   Sato T, 2001, BIOMATERIALS, V22, P2075, DOI 10.1016/S0142-9612(00)00385-9
   de Lima LS, 2011, CHEM ENG J, V166, P881, DOI 10.1016/j.cej.2010.11.062
   Shen SW, 2022, PAIN, V163, P180, DOI 10.1097/j.pain.0000000000002330
   Sherif NA, 2020, TOXICOL RES-UK, V9, P45, DOI 10.1093/toxres/tfaa002
   Shukla P, 2014, EXPERT OPIN DRUG DEL, V11, P1697, DOI 10.1517/17425247.2014.932769
   Singh SK, 2017, THE PHARMA INNOVATION, V6, P25, DOI 10.1515/HF-2012-0181
   Smith J, 2004, PHARM RES-DORDR, V21, P43, DOI 10.1023/B:PHAM.0000012150.60180.e3
   Sohn R, 2021, CELL SIGNAL, V82, P0, DOI 10.1016/j.cellsig.2021.109948
   Soliman A, 2020, LIFE SCI, V244, P0, DOI 10.1016/j.lfs.2019.117095
   Son JY, 2022, INT J MOL SCI, V23, P0, DOI 10.3390/ijms23010506
   Song W, 2019, FRONT PHARMACOL, V10, P0, DOI 10.3389/fphar.2019.00255
   Stoy L, 2022, THESIS WIDENER U CHE, V0, P0
   Stüssel P, 2020, J INVEST DERMATOL, V140, P2408, DOI 10.1016/j.jid.2020.04.025
   Sun B, 2020, CHEM-BIOL INTERACT, V316, P0, DOI 10.1016/j.cbi.2019.108925
   Suo N, 2022, GLIA, V70, P1992, DOI 10.1002/glia.24233
   Szklener K, 2022, NUTRIENTS, V14, P0, DOI 10.3390/nu14030625
   Taiana MM, 2014, PLOS ONE, V9, P0, DOI 10.1371/journal.pone.0108403
   Tan YQ, 2020, DRUG DES DEV THER, V14, P3731, DOI 10.2147/DDDT.S272355
   Taveira SF, 2009, J CONTROL RELEASE, V134, P35, DOI 10.1016/j.jconrel.2008.11.002
   Tayel SA, 2013, INT J PHARMACEUT, V443, P293, DOI 10.1016/j.ijpharm.2012.12.049
   Treyball A, 2022, J BONE MINER RES, V37, P954, DOI 10.1002/jbmr.4523
   Tu YY, 2016, INT J ONCOL, V48, P2657, DOI 10.3892/ijo.2016.3472
   Ullah R, 2021, NEUROCHEM INT, V144, P0, DOI 10.1016/j.neuint.2021.104981
   Unchiti K, 2021, EUR J NEUROSCI, V54, P7006, DOI 10.1111/ejn.15474
   van den Boogaard WMC, 2022, CANCERS, V14, P0, DOI 10.3390/cancers14030627
   Verma DD, 2003, INT J PHARM, V258, P141, DOI 10.1016/S0378-5173(03)00183-2
   Vujnovic I, 2019, CELL IMMUNOL, V336, P48, DOI 10.1016/j.cellimm.2018.12.009
   Wacker M, 2013, INT J PHARMACEUT, V457, P50, DOI 10.1016/j.ijpharm.2013.08.079
   Wang G, 2017, BIOTECHNOL BIOTEC EQ, V31, P766, DOI 10.1080/13102818.2017.1332493
   Wang H, 2018, J NEUROINFLAMM, V15, P0, DOI 10.1186/s12974-018-1142-4
   Wang QZ, 2021, ANN TRANSL MED, V9, P0, DOI 10.21037/atm-20-6456
   Wang XY, 2021, MOL MED REP, V23, P0, DOI 10.3892/mmr.2020.11670
   Wang Y, 2022, P NATL ACAD SCI USA, V119, P0, DOI 10.1073/pnas.2114406119
   Wang YC, 2003, BIOMATERIALS, V24, P1047, DOI 10.1016/S0142-9612(02)00434-9
   Wei WP, 2021, FRONT PHARMACOL, V12, P0, DOI 10.3389/fphar.2021.724718
   Wilcox M, 2022, PERIPHERAL NERVE TIS, V0, P491
   Wongtawatchai T, 2012, ASIAN BIOMED, V6, P397, DOI 10.5372/1905-7415.0603.070
   Worakajit N, 2022, BIOMED PHARMACOTHER, V148, P0, DOI 10.1016/j.biopha.2022.112732
   Wu BY, 2019, COMPLEMENT THER MED, V42, P226, DOI 10.1016/j.ctim.2018.11.022
   Xiang HL, 2021, J CONTROL RELEASE, V335, P498, DOI 10.1016/j.jconrel.2021.05.045
   Xu WL, 2021, NEURAL REGEN RES, V16, P580, DOI 10.4103/1673-5374.293153
   Yan J, 2020, NANO LETT, V20, P5844, DOI 10.1021/acs.nanolett.0c01757
   Yan LF, 2018, MOL NEUROBIOL, V55, P495, DOI 10.1007/s12035-016-0331-3
   Yang PY, 2021, INT J BIOL SCI, V17, P32, DOI 10.7150/ijbs.52375
   Yang YJ, 2022, PHARMACOL RES, V175, P0, DOI 10.1016/j.phrs.2021.105989
   YOSHIOKA T, 1994, INT J PHARM, V105, P1, DOI 10.1016/0378-5173(94)90228-3
   Zajaczkowska R, 2019, INT J MOL SCI, V20, P0, DOI 10.3390/ijms20061451
   Zaki SM, 2018, FOLIA MORPHOL, V77, P234, DOI 10.5603/FM.a2017.0090
   Zakir F, 2010, DRUG DELIV, V17, P238, DOI 10.3109/10717541003680981
   Zakria M, 2021, NEUROTOXICOLOGY, V87, P1, DOI 10.1016/j.neuro.2021.08.010
   Zameer S, 2021, J DRUG TARGET, V29, P199, DOI 10.1080/1061186X.2020.1817041
   Zeisig R, 1996, BBA-BIOMEMBRANES, V1285, P237, DOI 10.1016/S0005-2736(96)00167-8
   Zhai QW, 2022, CHINESE PHYS B, V31, P0, DOI 10.1088/1674-1056/ac1e1a
   Zhang WP, 2007, AM J CHINESE MED, V35, P89, DOI 10.1142/S0192415X07004655
   Zhang X, 2018, BRAIN BEHAV IMMUN, V73, P520, DOI 10.1016/j.bbi.2018.06.017
   Zhang YT, 2020, INT J PHARMACEUT, V580, P0, DOI 10.1016/j.ijpharm.2020.119183
   Zhao SJ, 2020, J CANCER, V11, P5900, DOI 10.7150/jca.46556
   Zhu L, 2018, EXP CELL RES, V367, P186, DOI 10.1016/j.yexcr.2018.03.034
   Zhu MQ, 2022, BIOENGINEERED, V13, P14175, DOI 10.1080/21655979.2022.2084241
   Zhu ZW, 2015, CELL MOL NEUROBIOL, V35, P273, DOI 10.1007/s10571-014-0122-1
   Zhuo M, 2018, FREE RADICAL BIO MED, V121, P9, DOI 10.1016/j.freeradbiomed.2018.04.570
NR 224
TC 13
Z9 13
U1 2
U2 17
PU MDPI
PI BASEL
PA ST ALBAN-ANLAGE 66, CH-4052 BASEL, SWITZERLAND
SN 
EI 1999-4923
J9 PHARMACEUTICS
JI Pharmaceutics
PD AUG 15
PY 2022
VL 14
IS 8
BP 
EP 
DI 10.3390/pharmaceutics14081536
PG 33
WC Pharmacology & Pharmacy
SC Pharmacology & Pharmacy
GA 4B5FM
UT WOS:000845803100001
PM 35893792
DA 2025-07-17
ER

PT J
AU von Boxberg, Y
   Soares, S
   Giraudon, C
   David, L
   Viallon, M
   Montembault, A
   Nothias, F
AF von Boxberg, Ysander
   Soares, Sylvia
   Giraudon, Camille
   David, Laurent
   Viallon, Maud
   Montembault, Alexandra
   Nothias, Fatiha
TI Macrophage polarization in vitro and in vivo modified by contact with fragmented chitosan hydrogel
SO JOURNAL OF BIOMEDICAL MATERIALS RESEARCH PART A
LA English
DT Article
DE acetylation degree; bone marrow macrophages; cell culture; chitosan hydrogel; inflammation; spinal cord injury
ID spinal-cord-injury; peripheral-nerve regeneration; functional recovery; scaffolds; repair; chitooligosaccharides; degradation; adhesion; cells; modulation
AB We have previously shown that implantation of a fragmented chitosan hydrogel suspension (chitosan-FPHS) into a traumatic spinal cord lesion in adult rats led to significant axon regrowth and functional recovery, which was associated to a modulation of inflammation. Using an in vitro culture system, we show here that polarization of bone marrow-derived macrophages is indeed modified by direct contact with chitosan-FPHS. Reducing the degree of acetylation (DA) and raising the concentration of chitosan (Cp, from 1.5% to 3%), favors macrophage polarization toward anti-inflammatory subtypes. These latter also migrate and adhere efficiently on low, but not high DA chitosan-FPHS, both in vitro and in vivo, while inflammatory macrophages rarely invade a chitosan-FPHS implant in vivo, no matter the DA. Our in vitro model setup should prove a valuable tool for screening diverse biomaterial formulations and combinations thereof for their inflammatory potential prior to implantation in vivo.
C1 [von Boxberg, Ysander; Soares, Sylvia; Giraudon, Camille; Nothias, Fatiha] Sorbonne Univ, Inst Biol Paris Seine IBPS, UPMC Paris 06, UM 119, F-75005 Paris, France.
   [von Boxberg, Ysander; Soares, Sylvia; Giraudon, Camille; Nothias, Fatiha] Neurosci Paris Seine NPS, CNRS, UMR 8246, Paris, France.
   [von Boxberg, Ysander; Soares, Sylvia; Giraudon, Camille; Nothias, Fatiha] Neurosci Paris Seine NPS, INSERM, U1130, Paris, France.
   [David, Laurent; Viallon, Maud; Montembault, Alexandra] Univ Lyon, Univ Claude Bernard Lyon 1, Villeurbanne, France.
   [David, Laurent; Viallon, Maud; Montembault, Alexandra] Ingn Mat Polymeres IMP, CNRS, UMR 5223, Villeurbanne, France.
C3 Sorbonne Universite; Centre National de la Recherche Scientifique (CNRS); CNRS - National Institute for Biology (INSB); Institut National de la Sante et de la Recherche Medicale (Inserm); Universite Claude Bernard Lyon 1; Centre National de la Recherche Scientifique (CNRS); CNRS - Institute of Chemistry (INC); Institut National des Sciences Appliquees de Lyon - INSA Lyon; Universite Jean Monnet
RP von Boxberg, Y; Nothias, F (corresponding author), Sorbonne Univ, Inst Biol Paris Seine IBPS, UPMC Paris 06, UM 119, F-75005 Paris, France.
EM ysander.von_boxberg@upmc.fr; fatiha.nothias@upmc.fr
FU SATT-Lutech (Societe d'Acceleration du Transfert de Technologies -Lutech), Paris, France
CR Aduba Donald CJr, 2017, BIOENGINEERING-BASEL, V4, P1, DOI 10.3390/bioengineering4010001
   Assunçao-Silva RC, 2015, STEM CELLS INT, V2015, P0, DOI 10.1155/2015/948040
   Ben Bouali A, 2020, PROG BIOMATER, V9, P187, DOI 10.1007/s40204-020-00141-4
   Blakney AK, 2012, J BIOMED MATER RES A, V100A, P1375, DOI 10.1002/jbm.a.34104
   Borgens RB, 2000, FASEB J, V14, P27, DOI 10.1096/fasebj.14.1.27
   BOXBERG YV, 1988, ANAL BIOCHEM, V169, P372, DOI 10.1016/0003-2697(88)90298-9
   Bozkurt G, 2010, NEUROSURGERY, V67, P1733, DOI 10.1227/NEU.0b013e3181f9af35
   Brazda N, 2016, JOVE-J VIS EXP, V0, P0, DOI DOI 10.3791/53331
   Brennan FH, 2018, CURR OPIN NEUROL, V31, P334, DOI 10.1097/WCO.0000000000000550
   Bueter CL, 2011, J BIOL CHEM, V286, P35447, DOI 10.1074/jbc.M111.274936
   Chedly J, 2017, BIOMATERIALS, V138, P91, DOI 10.1016/j.biomaterials.2017.05.024
   Chen BJ, 2013, J BIOL ENG, V7, P0, DOI 10.1186/1754-1611-7-15
   Cui K, 2018, FRONT IMMUNOL, V9, P0, DOI 10.3389/fimmu.2018.02650
   David S, 2015, NEUROSCIENCE, V307, P311, DOI 10.1016/j.neuroscience.2015.08.064
   Donnelly DJ, 2008, EXP NEUROL, V209, P378, DOI 10.1016/j.expneurol.2007.06.009
   Estrada V, 2014, NEUROBIOL DIS, V67, P165, DOI 10.1016/j.nbd.2014.03.018
   Féréol S, 2009, BIOPHYS J, V96, P2009, DOI 10.1016/j.bpj.2008.10.072
   Fernandes JC, 2010, MAR DRUGS, V8, P1763, DOI 10.3390/md8061763
   Fiamingo A, 2018, BIOMACROMOLECULES, V17, P1662
   Freier T, 2005, BIOMATERIALS, V26, P5872, DOI 10.1016/j.biomaterials.2005.02.033
   Freier T, 2005, BIOMATERIALS, V26, P4624, DOI 10.1016/j.biomaterials.2004.11.040
   Gensel JC, 2015, BRAIN RES, V1619, P1, DOI 10.1016/j.brainres.2014.12.045
   Haggerty AE, 2013, NEUROSCI BULL, V29, P445, DOI 10.1007/s12264-013-1362-7
   Ham TR, 2018, BIOMED MATER, V13, P0, DOI 10.1088/1748-605X/aa9bbb
   Hawthorne AL, 2011, NEUROTHERAPEUTICS, V8, P252, DOI 10.1007/s13311-011-0032-6
   Hu XY, 2019, INT J DEV NEUROSCI, V76, P80, DOI 10.1016/j.ijdevneu.2019.07.005
   Huang C, 2011, COLLOID SURFACE B, V82, P307, DOI 10.1016/j.colsurfb.2010.09.002
   Jiang MR, 2014, NEUROCHEM RES, V39, P2047, DOI 10.1007/s11064-014-1387-y
   Jiang MR, 2014, NEUROSCI LETT, V581, P32, DOI 10.1016/j.neulet.2014.08.014
   Jiang MR, 2009, NEUROSCI LETT, V454, P239, DOI 10.1016/j.neulet.2009.03.042
   Kigerl KA, 2009, J NEUROSCI, V29, P13435, DOI 10.1523/JNEUROSCI.3257-09.2009
   Kim C-Yoon, 2016, SURG NEUROL INT, V7, PS637, DOI 10.4103/2152-7806.190476
   Kim M, 2014, HISTOL HISTOPATHOL, V29, P1395, DOI 10.14670/HH-29.1395
   Kim MS, 2002, NEUROSCI LETT, V321, P105, DOI 10.1016/S0304-3940(02)00066-6
   KITANO K, 1991, CYTOTECHNOLOGY, V5, PS53, DOI 10.1007/BF00573880
   Koh TJ, 2011, EXPERT REV MOL MED, V13, P0, DOI 10.1017/S1462399411001943
   Krishna V, 2013, J SPINAL CORD MED, V36, P174, DOI 10.1179/2045772313Y.0000000095
   Ladet SG, 2011, BIOMATERIALS, V32, P5354, DOI 10.1016/j.biomaterials.2011.04.012
   Lee SH, 2009, BIOORG MED CHEM LETT, V19, P6655, DOI 10.1016/j.bmcl.2009.10.007
   Li XG, 2009, BIOMATERIALS, V30, P1121, DOI 10.1016/j.biomaterials.2008.10.063
   Liu HT, 2009, PHARMACOL RES, V59, P167, DOI 10.1016/j.phrs.2008.12.001
   Lu Xi, 2018, J EXP PHARMACOL, V10, P37, DOI 10.2147/JEP.S148944
   Madigan NN, 2009, RESP PHYSIOL NEUROBI, V169, P183, DOI 10.1016/j.resp.2009.08.015
   Martins AM, 2008, ACTA BIOMATER, V4, P1637, DOI 10.1016/j.actbio.2008.06.004
   McWhorter FY, 2015, CELL MOL LIFE SCI, V72, P1303, DOI 10.1007/s00018-014-1796-8
   McWhorter FY, 2013, P NATL ACAD SCI USA, V110, P17253, DOI 10.1073/pnas.1308887110
   Muanprasat C, 2017, PHARMACOL THERAPEUT, V170, P80, DOI 10.1016/j.pharmthera.2016.10.013
   Orr MB, 2018, NEUROTHERAPEUTICS, V15, P541, DOI 10.1007/s13311-018-0631-6
   Rami L, 2014, J BIOMED MATER RES A, V102, P3666, DOI 10.1002/jbm.a.35035
   Rao JS, 2018, P NATL ACAD SCI USA, V115, PE5595, DOI 10.1073/pnas.1804735115
   Ren DW, 2005, CARBOHYD RES, V340, P2403, DOI 10.1016/j.carres.2005.07.022
   Ren Y, 2013, NEURAL PLAST, V2013, P0, DOI 10.1155/2013/945034
   Roszer T, 2015, MEDIAT INFLAMM, V2015, P0, DOI 10.1155/2015/816460
   Sacco P, 2018, CARBOHYD POLYM, V196, P405, DOI 10.1016/j.carbpol.2018.05.060
   Sakiyama-Elbert S, 2012, HANDB CLIN NEUROL, V109, P575, DOI 10.1016/B978-0-444-52137-8.00036-X
   Schulz D, 2019, SCI REP-UK, V9, P0, DOI 10.1038/s41598-018-38127-9
   Schwab JM, 2014, EXP NEUROL, V258, P121, DOI 10.1016/j.expneurol.2014.04.023
   Shechter R, 2013, J PATHOL, V229, P332, DOI 10.1002/path.4106
   Sun Y, 2019, J BIOMED MATER RES A, V107, P1898, DOI 10.1002/jbm.a.36675
   Vachoud L, 2000, CARBOHYD RES, V326, P295, DOI 10.1016/S0008-6215(00)00038-0
   Vasconcelos DP, 2013, BIOMATERIALS, V34, P9952, DOI 10.1016/j.biomaterials.2013.09.012
   Wang YJ, 2016, MOL NEUROBIOL, V53, P28, DOI 10.1007/s12035-014-8968-2
   Yang ZY, 2015, P NATL ACAD SCI USA, V112, P13354, DOI 10.1073/pnas.1510194112
   Zhang X, 2008, CURR PROTOC IMMUNOL, V83, P14
   Zhao YH, 2017, BIOMATERIALS, V134, P64, DOI 10.1016/j.biomaterials.2017.02.026
   Zhou X, 2014, NEURAL REGEN RES, V9, P1787, DOI 10.4103/1673-5374.143423
NR 66
TC 16
Z9 16
U1 3
U2 45
PU WILEY
PI HOBOKEN
PA 111 RIVER ST, HOBOKEN 07030-5774, NJ USA
SN 1549-3296
EI 1552-4965
J9 J BIOMED MATER RES A
JI J. Biomed. Mater. Res. Part A
PD APR 15
PY 2022
VL 110
IS 4
BP 773
EP 787
DI 10.1002/jbm.a.37326
EA NOV 2021
PG 15
WC Engineering, Biomedical; Materials Science, Biomaterials
SC Engineering; Materials Science
GA YU1LX
UT WOS:000713145300001
PM 34723433
DA 2025-07-17
ER

PT J
AU Bousalis, D
   McCrary, MW
   Vaughn, N
   Hlavac, N
   Evering, A
   Kolli, S
   Song, YH
   Morley, C
   Angelini, T
   Schmidt, CE
AF Bousalis, Deanna
   McCrary, Michaela W.
   Vaughn, Natalie
   Hlavac, Nora
   Evering, Ashley
   Kolli, Shruti
   Song, Young Hye
   Morley, Cameron
   Angelini, Thomas
   Schmidt, Christine E.
TI Decellularized peripheral nerve as an injectable delivery vehicle for neural applications
SO JOURNAL OF BIOMEDICAL MATERIALS RESEARCH PART A
LA English
DT Article
DE decellularization; hydrogel; injectable; neural injury; peripheral nerve; spinal cord injury
ID spinal-cord-injury; collagen fibril formation; of-the-art; extracellular-matrix; axonal regeneration; neurotrophic factor; stem-cells; in-vitro; hydrogels; growth
AB Damage to the nervous system can result in loss of sensory and motor function, paralysis, or even death. To facilitate neural regeneration and functional recovery, researchers have employed biomaterials strategies to address both peripheral and central nervous system injuries. Injectable hydrogels that recapitulate native nerve extracellular matrix are especially promising for neural tissue engineering because they offer more flexibility for minimally invasive applications and provide a growth-permissive substrate for neural cell types. Here, we explore the development of injectable hydrogels derived from decellularized rat peripheral nerves (referred to as "injectable peripheral nerve [iPN] hydrogels"), which are processed using a newly developed sodium deoxycholate and DNase (SDD) decellularization method. We assess the gelation kinetics, mechanical properties, cell bioactivity, and drug release kinetics of the iPN hydrogels. The iPN hydrogels thermally gel when exposed to 37 degrees C in under 20 min and have mechanical properties similar to neural tissue. The hydrogels demonstrate in vitro biocompatibility through support of Schwann cell viability and metabolic activity. Additionally, iPN hydrogels promote greater astrocyte spreading compared to collagen I hydrogels. Finally, the iPN is a promising delivery vehicle of drug-loaded microparticles for a combinatorial approach to neural injury therapies.
C1 [Bousalis, Deanna; McCrary, Michaela W.; Vaughn, Natalie; Hlavac, Nora; Evering, Ashley; Kolli, Shruti; Song, Young Hye; Schmidt, Christine E.] Univ Florida, J Crayton Pruitt Family Dept Biomed Engn, POB 116131, Gainesville, FL 32611 USA.
   [Song, Young Hye] Univ Arkansas, Dept Biomed Engn, Fayetteville, AR 72701 USA.
   [Morley, Cameron; Angelini, Thomas] Univ Florida, Dept Mech & Aerosp Engn, Gainesville, FL 32611 USA.
C3 State University System of Florida; University of Florida; University of Arkansas System; University of Arkansas Fayetteville; State University System of Florida; University of Florida
RP Schmidt, CE (corresponding author), Univ Florida, J Crayton Pruitt Family Dept Biomed Engn, POB 116131, Gainesville, FL 32611 USA.
EM schmidt@bme.ufl.edu
FU National Heart, Lung, and Blood Institute [5F31HL150942-02]; National Institute of Biomedical Imaging and Bioengineering [1R21NS111398-01]; National Heart Lung and Blood Institute [F31HL150942] Funding Source: NIH RePORTER
CR Ahmed EM, 2015, J ADV RES, V6, P105, DOI 10.1016/j.jare.2013.07.006
   Ahuja CS, 2017, NAT REV DIS PRIMERS, V3, P0, DOI 10.1038/nrdp.2017.18
   Ahuja CS, 2016, STEM CELL TRANSL MED, V5, P914, DOI 10.5966/sctm.2015-0381
   Amani H, 2019, ARTIF CELL NANOMED B, V47, P3524, DOI 10.1080/21691401.2019.1639723
   Anderson MA, 2016, NATURE, V532, P195, DOI 10.1038/nature17623
   Ansorena E, 2013, INT J PHARMACEUT, V455, P148, DOI 10.1016/j.ijpharm.2013.07.045
   Antoine EE, 2014, TISSUE ENG PART B-RE, V20, P683, DOI 10.1089/ten.teb.2014.0086
   Assunçao-Silva RC, 2015, STEM CELLS INT, V2015, P0, DOI 10.1155/2015/948040
   Bahram M, 2016, EMERG CONCEPTS ANAL, V0, P0, DOI DOI 10.5772/64301
   Bathina S, 2015, ARCH MED SCI, V11, P1164, DOI 10.5114/aoms.2015.56342
   Belair DG, 2014, CHEM COMMUN, V50, P15651, DOI 10.1039/c4cc04317k
   Belanger K, 2016, MACROMOL BIOSCI, V16, P472, DOI 10.1002/mabi.201500367
   Bradbury EJ, 2019, NAT COMMUN, V10, P0, DOI 10.1038/s41467-019-11707-7
   Brightman AO, 2000, BIOPOLYMERS, V54, P222
   Caliari SR, 2016, NAT METHODS, V13, P405, DOI 10.1038/nmeth.3839
   Camci-Unal G, 2013, BIOMACROMOLECULES, V14, P1085, DOI 10.1021/bm3019856
   Carnicer-Lombarte A, 2019, MECH MATCHING IMPLAN, V648, P0, DOI 10.1101/829648
   Carriel V, 2013, J NEURAL ENG, V10, P0, DOI 10.1088/1741-2560/10/2/026022
   Cerqueira SR, 2018, BIOMATERIALS, V177, P176, DOI 10.1016/j.biomaterials.2018.05.049
   Chai QY, 2017, GELS-BASEL, V3, P0, DOI 10.3390/gels3010006
   Chanut-Delalande H, 2001, J BIOL CHEM, V276, P24352, DOI 10.1074/jbc.M101182200
   Chatelin S, 2010, BIORHEOLOGY, V47, P255, DOI 10.3233/BIR-2010-0576
   Chen PW, 2015, MOL NEUROBIOL, V52, P216, DOI 10.1007/s12035-014-8862-y
   Cheng TY, 2013, BIOMATERIALS, V34, P2005, DOI 10.1016/j.biomaterials.2012.11.043
   Cornelison RC, 2018, BIOMED MATER, V13, P0, DOI 10.1088/1748-605X/aaab82
   Côté MP, 2011, NEUROTHERAPEUTICS, V8, P294, DOI 10.1007/s13311-011-0024-6
   Cowin S, 2007, TISSUE MECHANICS, V0, P0
   Danhier F, 2012, J CONTROL RELEASE, V161, P505, DOI 10.1016/j.jconrel.2012.01.043
   Feig VR, 2018, NAT COMMUN, V9, P0, DOI 10.1038/s41467-018-05222-4
   Fernandes-Cunha GM, 2020, SCI REP-UK, V10, P0, DOI 10.1038/s41598-020-72978-5
   Fitch MT, 2008, EXP NEUROL, V209, P294, DOI 10.1016/j.expneurol.2007.05.014
   Flanagan LA, 2002, NEUROREPORT, V13, P2411, DOI 10.1097/00001756-200212200-00007
   Fratzl P, 2008, P1, V0, P0, DOI DOI 10.1007/978-0-387-73906-9_1
   Freytes DO, 2008, BIOMATERIALS, V29, P1630, DOI 10.1016/j.biomaterials.2007.12.014
   Führmann T, 2017, ADV HEALTHC MATER, V6, P0, DOI 10.1002/adhm.201601130
   Funnell JL, 2019, FRONT BIOENG BIOTECH, V7, P0, DOI 10.3389/fbioe.2019.00179
   Ganji F, 2010, IRAN POLYM J, V19, P375
   Gao XP, 2013, REV NEUROSCIENCE, V24, P443, DOI 10.1515/revneuro-2013-0022
   GELMAN RA, 1979, J BIOL CHEM, V254, P180
   Georges PC, 2006, BIOPHYS J, V90, P3012, DOI 10.1529/biophysj.105.073114
   Gff G, 1896, NATURE, V55, P6, DOI 10.1038/055006f0
   Green RA, 2008, BIOMATERIALS, V29, P3393, DOI 10.1016/j.biomaterials.2008.04.047
   Gros T, 2010, BIOMATERIALS, V31, P6719, DOI 10.1016/j.biomaterials.2010.04.035
   Gupta D, 2006, BIOMATERIALS, V27, P2370, DOI 10.1016/j.biomaterials.2005.11.015
   Haggerty AE, 2013, NEUROSCI BULL, V29, P445, DOI 10.1007/s12264-013-1362-7
   Hlavac N, 2020, MATER TODAY ADV, V6, P0, DOI 10.1016/j.mtadv.2019.100039
   Hlavac N, 2019, FRONT NEUROL, V10, P0, DOI 10.3389/fneur.2019.00099
   Hong JY, 2020, ACTA BIOMATER, V101, P357, DOI 10.1016/j.actbio.2019.11.012
   Hopkins AM, 2013, ADV FUNCT MATER, V23, P5140, DOI 10.1002/adfm.201300435
   Hsiao TW, 2018, BIOINTERPHASES, V13, P0, DOI 10.1116/1.5001675
   Hudson TW, 2004, TISSUE ENG, V10, P1346, DOI 10.1089/1076327042500319
   Johnson KL, 1987, CONTACT MECHANICS, V0, P0
   Kasper M, 2020, ADV HEALTHC MATER, V9, P0, DOI 10.1002/adhm.202000174
   Khaing ZZ, 2016, J MATER CHEM B, V4, P7560, DOI 10.1039/c6tb01602b
   Khaing ZZ, 2015, CELLS TISSUES ORGANS, V202, P67, DOI 10.1159/000446697
   KIM SW, 1992, PHARMACEUT RES, V9, P283, DOI 10.1023/A:1015887213431
   Kohn-Polster C, 2017, INT J MOL SCI, V18, P0, DOI 10.3390/ijms18051104
   Koopmans G, 2009, INT REV NEUROBIOL, V87, P363, DOI 10.1016/S0074-7742(09)87019-0
   Kornev VA, 2018, COMPUT STRUCT BIOTEC, V16, P488, DOI 10.1016/j.csbj.2018.10.011
   Koser DE, 2015, BIOPHYS J, V108, P2137, DOI 10.1016/j.bpj.2015.03.039
   Lacko CS, 2020, J NEURAL ENG, V17, P0, DOI 10.1088/1741-2552/ab4a22
   Leach JB, 2007, J NEURAL ENG, V4, P26, DOI 10.1088/1741-2560/4/2/003
   Li M, 2008, INT J PHARMACEUT, V363, P26, DOI 10.1016/j.ijpharm.2008.07.018
   Lind G, 2013, SCI REP-UK, V3, P0, DOI 10.1038/srep02942
   Liu XH, 2019, MAT SCI ENG C-MATER, V99, P1509, DOI 10.1016/j.msec.2019.02.070
   Macaya D, 2012, BIOMED MATER, V7, P0, DOI 10.1088/1748-6041/7/1/012001
   Madduri S, 2010, J CONTROL RELEASE, V143, P168, DOI 10.1016/j.jconrel.2009.12.017
   McCrary MW, 2020, TISSUE ENG PART C-ME, V26, P23, DOI 10.1089/ten.tec.2019.0135
   McKee CT, 2011, TISSUE ENG PART B-RE, V17, P155, DOI 10.1089/ten.TEB.2010.0520
   Medberry CJ, 2013, BIOMATERIALS, V34, P1033, DOI 10.1016/j.biomaterials.2012.10.062
   Middeldorp J, 2011, PROG NEUROBIOL, V93, P421, DOI 10.1016/j.pneurobio.2011.01.005
   Mothe AJ, 2013, BIOMATERIALS, V34, P3775, DOI 10.1016/j.biomaterials.2013.02.002
   Ornitz DM, 2001, GENOME BIOL, V2, P0
   Osama I, 2018, SCI REP-UK, V8, P0, DOI 10.1038/s41598-018-31905-5
   Ozawa H, 2001, J NEUROSURG, V95, P221, DOI 10.3171/spi.2001.95.2.0221
   Park JW, 2017, MOLECULES, V22, P0, DOI 10.3390/molecules22081259
   PARKINSON J, 1995, J MOL BIOL, V247, P823, DOI 10.1016/S0022-2836(05)80157-3
   Perale G, 2011, ACS CHEM NEUROSCI, V2, P336, DOI 10.1021/cn200030w
   Prest TA, 2018, J BIOMED MATER RES A, V106, P450, DOI 10.1002/jbm.a.36235
   Prodanov D, 2016, FRONT NEUROSCI-SWITZ, V10, P0, DOI 10.3389/fnins.2016.00011
   Renault-Mihara F, 2008, INT J BIOCHEM CELL B, V40, P1649, DOI 10.1016/j.biocel.2008.03.009
   Rosso G, 2019, APL BIOENG, V3, P0, DOI 10.1063/1.5108867
   Rubiano A, 2019, MESOSCALE CANTILEVER, V3542, P0, DOI 10.1101/758342
   Rubiano A, 2019, TISSUE ENG PART C-ME, V25, P619, DOI 10.1089/ten.tec.2018.0372
   Saldin LT, 2017, ACTA BIOMATER, V49, P1, DOI 10.1016/j.actbio.2016.11.068
   Samadian H, 2019, J MATER SCI-MATER M, V30, P0, DOI 10.1007/s10856-019-6309-8
   Schildge Sebastian, 2013, J VIS EXP, V0, P0, DOI DOI 10.3791/50079
   Schmitt T, 2021, J BIOMATER APPL, V35, P912, DOI 10.1177/0885328220959162
   Schultz GS, 2009, WOUND REPAIR REGEN, V17, P153, DOI 10.1111/j.1524-475X.2009.00466.x
   Seifu DG, 2013, NAT REV CARDIOL, V10, P410, DOI 10.1038/nrcardio.2013.77
   Shetye SS, 2014, ACTA BIOMATER, V10, P792, DOI 10.1016/j.actbio.2013.10.038
   Spang MT, 2018, ACTA BIOMATER, V68, P1, DOI 10.1016/j.actbio.2017.12.019
   Spearman BS, 2020, J BIOMED MATER RES A, V108, P279, DOI 10.1002/jbm.a.36814
   Sriphutkiat Y, 2019, SCI REP-UK, V9, P0, DOI 10.1038/s41598-019-54330-8
   Stewart DC, 2017, PLOS ONE, V12, P0, DOI 10.1371/journal.pone.0177561
   Straley KS, 2010, J NEUROTRAUM, V27, P1, DOI 10.1089/neu.2009.0948
   Sundararaghavan HG, 2009, BIOTECHNOL BIOENG, V102, P632, DOI 10.1002/bit.22074
   Suzuki Y, 2016, PRS-GLOB OPEN, V4, P0, DOI 10.1097/GOX.0000000000000581
   Takallu S, 2019, J BIOMED MATER RES B, V107, P1920, DOI 10.1002/jbm.b.34284
   Tang JY, 2018, REGEN BIOMATER, V5, P239, DOI 10.1093/rb/rby018
   Taylor SJ, 2004, J CONTROL RELEASE, V98, P281, DOI 10.1016/j.jconrel.2004.05.003
   Tsai EC, 2006, BIOMATERIALS, V27, P519, DOI 10.1016/j.biomaterials.2005.07.025
   Tsintou M, 2018, INT J BIOMATER, V2018, P0, DOI 10.1155/2018/3514019
   Vijayavenkataraman S, 2020, ACTA BIOMATER, V106, P54, DOI 10.1016/j.actbio.2020.02.003
   Vijayavenkataraman S, 2019, INT J BIOPRINTING, V5, P31, DOI 10.18063/ijb.v5i2.1.229
   Wang MD, 2011, TISSUE ENG PART B-RE, V17, P177, DOI 10.1089/ten.teb.2010.0648
   Wilgus TA, 2012, ADV WOUND CARE, V1, P249, DOI 10.1089/wound.2011.0344
   WILLIAMS BR, 1978, J BIOL CHEM, V253, P6578
   Yang CR, 2012, B MATER SCI, V35, P913, DOI 10.1007/s12034-012-0376-5
   Yano H, 2009, J NEUROSCI, V29, P14790, DOI 10.1523/JNEUROSCI.2059-09.2009
   Yao L, 2010, BIOMATERIALS, V31, P5789, DOI 10.1016/j.biomaterials.2010.03.081
   Zhang SF, 2009, PHARM RES-DORDR, V26, P1561, DOI 10.1007/s11095-009-9897-z
   Zhong J, 2010, NEUROREHAB NEURAL RE, V24, P636, DOI 10.1177/1545968310361958
   Zhu JL, 2014, BIOPHYS J, V106, P1822, DOI 10.1016/j.bpj.2014.03.011
NR 114
TC 20
Z9 21
U1 0
U2 23
PU WILEY
PI HOBOKEN
PA 111 RIVER ST, HOBOKEN 07030-5774, NJ USA
SN 1549-3296
EI 1552-4965
J9 J BIOMED MATER RES A
JI J. Biomed. Mater. Res. Part A
PD MAR 15
PY 2022
VL 110
IS 3
BP 595
EP 611
DI 10.1002/jbm.a.37312
EA SEP 2021
PG 17
WC Engineering, Biomedical; Materials Science, Biomaterials
SC Engineering; Materials Science
GA YD1FD
UT WOS:000701301200001
PM 34590403
DA 2025-07-17
ER

PT J
AU Yao, Z
   Yuan, WH
   Xu, JK
   Tong, WX
   Mi, J
   Ho, PC
   Chow, DHK
   Li, Y
   Yao, H
   Li, X
   Xu, SX
   Guo, JX
   Zhu, QT
   Bian, LM
   Qin, L
AF Yao, Zhi
   Yuan, Weihao
   Xu, Jiankun
   Tong, Wenxue
   Mi, Jie
   Ho, Pak-Cheong
   Chow, Dick Ho Kiu
   Li, Ye
   Yao, Hao
   Li, Xu
   Xu, Shunxiang
   Guo, Jiaxin
   Zhu, Qingtang
   Bian, Liming
   Qin, Ling
TI Magnesium-Encapsulated Injectable Hydrogel and 3D-Engineered Polycaprolactone Conduit Facilitate Peripheral Nerve Regeneration
SO ADVANCED SCIENCE
LA English
DT Article
DE hydrogel; magnesium; peripheral nerve regeneration
ID nanocomposite hydrogels; nanofiber hydrogel; neurite outgrowth; motoneuron death; injury; recovery; fracture; defects; release; repair
AB Peripheral nerve injury is a challenging orthopedic condition that can be treated by autograft transplantation, a gold standard treatment in the current clinical setting. Nevertheless, limited availability of autografts and potential morbidities in donors hampers its widespread application. Bioactive scaffold-based tissue engineering is a promising strategy to promote nerve regeneration. Additionally, magnesium (Mg) ions enhance nerve regeneration; however, an effectively controlled delivery vehicle is necessary to optimize their in vivo therapeutic effects. Herein, a bisphosphonate-based injectable hydrogel exhibiting sustained Mg2+ delivery for peripheral nerve regeneration is developed. It is observed that Mg2+ promoted neurite outgrowth in a concentration-dependent manner by activating the PI3K/Akt signaling pathway and Sema5b. Moreover, implantation of polycaprolactone (PCL) conduits filled with Mg2+-releasing hydrogel in 10 mm nerve defects in rats significantly enhanced axon regeneration and remyelination at 12 weeks post-operation compared to the controls (blank conduits or conduits filled with Mg2+-absent hydrogel). Functional recovery analysis reveals enhanced reinnervation in the animals treated with the Mg2+-releasing hydrogel compared to that in the control groups. In summary, the Mg2+-releasing hydrogel combined with the 3D-engineered PCL conduit promotes peripheral nerve regeneration and functional recovery. Thus, a new strategy to facilitate the repair of challenging peripheral nerve injuries is proposed.
C1 [Yao, Zhi; Yuan, Weihao; Xu, Jiankun; Tong, Wenxue; Mi, Jie; Chow, Dick Ho Kiu; Li, Ye; Yao, Hao; Li, Xu; Xu, Shunxiang; Guo, Jiaxin; Qin, Ling] Chinese Univ Hong Kong, Li Ka Shing Inst Hlth Sci, Innovat Orthopaed Biomat & Drug Translat Res, Musculoskeletal Res Lab Dept Orthoped & Traumatol, Hong Kong 999077, Peoples R China.
   [Ho, Pak-Cheong] Chinese Univ Hong Kong, Prince Wales Hosp, Dept Orthopaed & Traumatol, Hong Kong 999077, Peoples R China.
   [Zhu, Qingtang] Sun Yat Sen Univ, Dept Microsurg & Orthoped Trauma, Affiliated Hosp 1, Guangzhou 510080, Peoples R China.
   [Bian, Liming] South China Univ Technol, Sch Biomed Sci & Engn, Natl Engn Res Ctr Tissue Restorat & Reconstruct, Key Lab Biomed Mat & Engn Minist Educ, Guangzhou 510006, Guangdong, Peoples R China.
C3 Chinese University of Hong Kong; Chinese University of Hong Kong; Prince of Wales Hospital; Sun Yat Sen University; South China University of Technology
RP Qin, L (corresponding author), Chinese Univ Hong Kong, Li Ka Shing Inst Hlth Sci, Innovat Orthopaed Biomat & Drug Translat Res, Musculoskeletal Res Lab Dept Orthoped & Traumatol, Hong Kong 999077, Peoples R China.; Bian, LM (corresponding author), South China Univ Technol, Sch Biomed Sci & Engn, Natl Engn Res Ctr Tissue Restorat & Reconstruct, Key Lab Biomed Mat & Engn Minist Educ, Guangzhou 510006, Guangdong, Peoples R China.
EM bianlm@scut.edu.cn; qin@ort.cuhk.edu.hk
FU RGC Areas of Excellence [AoE/M-402/20]; RGC Theme-based Research Scheme [T13-402/17-N]; Key-Area Research and Development Program of Guangdong Province [2019B010941001]; NSFC/RGC Joint Research Scheme [N_CUHK405/21]
CR Boni R, 2018, J BIOMED SCI, V25, P0, DOI 10.1186/s12929-018-0491-8
   Bozkurt A, 2008, J NEUROSCI METH, V173, P91, DOI 10.1016/j.jneumeth.2008.05.020
   Chen SP, 2017, CURR PHARM DESIGN, V23, P1860, DOI 10.2174/1381612823666170210150147
   Chen X, 2017, J OVARIAN RES, V10, P0, DOI 10.1186/s13048-017-0316-5
   Chen YJ, 2019, NEUROSURGERY, V84, P965, DOI 10.1093/neuros/nyy120
   Chow DHK, 2021, BIOACT MATER, V6, P4176, DOI 10.1016/j.bioactmat.2021.03.044
   Fei JJ, 2017, MAT SCI ENG C-MATER, V78, P1155, DOI 10.1016/j.msec.2017.04.106
   Fowler JR, 2015, J RECONSTR MICROSURG, V31, P243, DOI 10.1055/s-0034-1394091
   Gougoulias N, 2004, BMC MUSCULOSKEL DIS, V5, P0, DOI 10.1186/1471-2474-5-33
   Greensmith L, 2000, NEUROSCIENCE, V97, P357, DOI 10.1016/S0306-4522(00)00072-5
   GREENSMITH L, 1995, NEUROSCIENCE, V68, P807, DOI 10.1016/0306-4522(95)00196-P
   Gu XS, 2015, FRONT MED-PRC, V9, P401, DOI 10.1007/s11684-015-0415-x
   Guan T, 2022, ADV SCI, V9, P0, DOI 10.1002/advs.202104165
   He FL, 2020, J NEUROSURG, V134, P1599, DOI 10.3171/2020.3.JNS193202
   Hopkins TM, 2017, J BIOMED MATER RES A, V105, P3148, DOI 10.1002/jbm.a.36176
   Hou HL, 2020, MOL NEUROBIOL, V57, P2539, DOI 10.1007/s12035-020-01871-z
   Iran, 2019, J PUBLIC HEALTH-UK, V48, P379
   Jung JS, 2019, J NEUROSCI, V39, P6425, DOI 10.1523/JNEUROSCI.0113-19.2019
   Kapoukranidou D, 2005, MED SCI MONITOR, V11, P0
   Kirkland AE, 2018, NUTRIENTS, V10, P0, DOI 10.3390/nu10060730
   Kleger N, 2019, ADV MATER, V31, P0, DOI 10.1002/adma.201903783
   KOIKE T, 1983, BRAIN RES, V289, P293, DOI 10.1016/0006-8993(83)90030-6
   Li BH, 2016, NEURAL REGEN RES, V11, P2012, DOI 10.4103/1673-5374.197146
   Lin T, 2018, ACTA BIOMATER, V73, P326, DOI 10.1016/j.actbio.2018.04.001
   Matsuoka RL, 2011, NEURON, V71, P460, DOI 10.1016/j.neuron.2011.06.009
   Mi J, 2022, ADV SCI, V9, P0, DOI 10.1002/advs.202103005
   Mi J, 2021, TISSUE ENG PT A, V27, P87, DOI 10.1089/ten.tea.2020.0009
   Millesi H, 2007, ACTA NEUROCHIR SUPPL, V100, P37
   Modrak M, 2020, J NEUROSCI RES, V98, P780, DOI 10.1002/jnr.24538
   Motealleh A, 2017, ADV HEALTHC MATER, V6, P0, DOI 10.1002/adhm.201600938
   OConnor TP, 2009, NEURAL DEV, V4, P0, DOI 10.1186/1749-8104-4-18
   Pan HC, 2011, MAGNESIUM RES, V24, P54, DOI 10.1684/mrh.2011.0280
   Porta C, 2014, FRONT ONCOL, V4, P0, DOI 10.3389/fonc.2014.00064
   Qiu S, 2020, J TISSUE ENG REGEN M, V14, P931, DOI 10.1002/term.3050
   Rao F, 2020, THERANOSTICS, V10, P1590, DOI 10.7150/thno.36272
   Ray WZ, 2010, EXP NEUROL, V223, P77, DOI 10.1016/j.expneurol.2009.03.031
   Reid AJ, 2013, NEUROSCI LETT, V544, P125, DOI 10.1016/j.neulet.2013.04.001
   Rubin H, 2005, BIOESSAYS, V27, P311, DOI 10.1002/bies.20183
   Rubin H, 2007, ARCH BIOCHEM BIOPHYS, V458, P16, DOI 10.1016/j.abb.2006.03.026
   Sang QL, 2018, BIOMED PHARMACOTHER, V103, P1146, DOI 10.1016/j.biopha.2018.04.116
   Shi GD, 2021, J ORTHOP TRANSL, V31, P10, DOI 10.1016/j.jot.2021.09.004
   Talebian S, 2019, ADV SCI, V6, P0, DOI 10.1002/advs.201801664
   Tong WX, 2019, ANN RHEUM DIS, V78, P551, DOI 10.1136/annrheumdis-2018-214200
   TURNER DC, 1987, DEV BIOL, V121, P510, DOI 10.1016/0012-1606(87)90187-4
   Vennemeyer JJ, 2015, J BIOMATER APPL, V29, P1145, DOI 10.1177/0885328214553135
   Vidair C, 2005, P NATL ACAD SCI USA, V102, P662, DOI 10.1073/pnas.0409082102
   Vijayavenkataraman S, 2020, ACTA BIOMATER, V106, P54, DOI 10.1016/j.actbio.2020.02.003
   Vijayavenkataraman S, 2019, FRONT BIOENG BIOTECH, V7, P0, DOI 10.3389/fbioe.2019.00266
   Wang ML, 2019, CONNECT TISSUE RES, V60, P3, DOI 10.1080/03008207.2018.1489381
   Wang MQ, 2021, J ORTHOP TRANSL, V30, P6, DOI 10.1016/j.jot.2021.07.006
   Wieringa PA, 2018, ADV HEALTHC MATER, V7, P0, DOI 10.1002/adhm.201701164
   Wolf FI, 2008, CLIN SCI, V114, P27, DOI 10.1042/CS20070129
   Wu XL, 2017, REGEN BIOMATER, V4, P21, DOI 10.1093/rb/rbw034
   Xu JK, 2022, BIOACT MATER, V8, P95, DOI 10.1016/j.bioactmat.2021.06.034
   Yan LW, 2017, NEUROREPORT, V28, P1008, DOI 10.1097/WNR.0000000000000873
   Yang YL, 2020, NANOMATERIALS-BASEL, V10, P0, DOI 10.3390/nano10091850
   Yao H, 2021, BIOACT MATER, V6, P1341, DOI 10.1016/j.bioactmat.2020.10.016
   Yao Z, 2019, BIOMED RES INT, V2019, P0, DOI 10.1155/2019/3845780
   Yao Z, 2018, NEURAL REGEN RES, V13, P1953, DOI 10.4103/1673-5374.238718
   Yi S, 2019, EXP NEUROL, V319, P0, DOI 10.1016/j.expneurol.2018.05.016
   Yuan WH, 2020, BIOACT MATER, V5, P819, DOI 10.1016/j.bioactmat.2020.06.002
   Yuan X, 2021, BIOMATERIALS, V279, P0, DOI 10.1016/j.biomaterials.2021.121190
   Zhang KY, 2019, SMALL, V15, P0, DOI 10.1002/smll.201900242
   Zhang KY, 2018, ADV SCI, V5, P0, DOI 10.1002/advs.201800875
   Zhang KY, 2017, ACTA BIOMATER, V64, P389, DOI 10.1016/j.actbio.2017.09.039
   Zhang YF, 2016, NAT MED, V22, P1160, DOI 10.1038/nm.4162
   Zheng NY, 2022, MATER TODAY, V52, P43, DOI 10.1016/j.mattod.2021.11.028
   Zhu SA, 2019, J CLIN INVEST, V129, P1076, DOI 10.1172/JCI121561
   Zhu WY, 2022, J ORTHOP TRANSL, V33, P153, DOI 10.1016/j.jot.2022.03.004
   Zhu Y, 2021, J BIOMED MATER RES A, V109, P2369, DOI 10.1002/jbm.a.37219
   Zou JL, 2018, ADV FUNCT MATER, V28, P0, DOI 10.1002/adfm.201705739
NR 71
TC 98
Z9 103
U1 54
U2 369
PU WILEY
PI HOBOKEN
PA 111 RIVER ST, HOBOKEN 07030-5774, NJ USA
SN 
EI 2198-3844
J9 ADV SCI
JI Adv. Sci.
PD JUL 15
PY 2022
VL 9
IS 21
BP 
EP 
DI 10.1002/advs.202202102
EA JUN 2022
PG 16
WC Chemistry, Multidisciplinary; Nanoscience & Nanotechnology; Materials Science, Multidisciplinary
SC Chemistry; Science & Technology - Other Topics; Materials Science
GA 3D7YS
UT WOS:000804638300001
PM 35652188
DA 2025-07-17
ER

PT J
AU Xu, WL
   Zhang, Z
   Lu, H
   Wu, YF
   Liu, J
   Liu, SW
   Yang, WJ
AF Xu, Wanlin
   Zhang, Zhen
   Lu, Hao
   Wu, Yifan
   Liu, Jia
   Liu, Shengwen
   Yang, Wenjun
TI Biocompatible Polyurethane Conduit Grafted with Vascular Endothelial Growth Factor-Loaded Hydrogel Repairs the Peripheral Nerve Defect in Rats
SO MACROMOLECULAR BIOSCIENCE
LA English
DT Article
DE hydrogel; nerve guidance conduit; nerve regeneration; peripheral nerve repair; vascular endothelial growth factor
ID sciatic-nerve; guidance conduit; regeneration; vegf; scaffold; cells; angiogenesis; receptor; release; injury
AB Artificial nerve guidance conduits (NGCs) can be potentially used to address the problems of peripheral nerve defects. The biomaterial polyurethane (PU) has already been used to construct NGCs. However, the use of a combination of PU-based NGCs and other bioactive cues, such as extracellular matrix proteins and growth factors, has not been reported yet. A PU conduit grafted with a vascular endothelial growth factor (VEGF)-loaded hydrogel (abbreviated as PU/Gel/VEGF conduit) is fabricated. The leachate generated during the use of the PU/Gel/VEGF conduit could facilitate the proliferation, migration, and expression of the neural marker S100 beta in RSC96 cells (in vitro). The walking track and target muscle are analyzed, and it is observed that PU/Gel/VEGF conduits promote the functional recovery of the injured side. Various histological staining analyses are carried out, and the results reveal that the PU/Gel/VEGF conduit effectively improves the extent of nerve regeneration achieved. The number of blood vessels developed during the regeneration of the axons in the PU/Gel/VEGF group (attributable to the pro-angiogenic effect of the functional NGC) is higher than the number of blood vessels developed in the PU/Gel conduit. Overall, the results indicate that PU/Gel/VEGF conduits could promote the process of peripheral nerve regeneration.
C1 [Xu, Wanlin; Zhang, Zhen; Lu, Hao; Wu, Yifan; Liu, Shengwen; Yang, Wenjun] Shanghai Jiao Tong Univ, Dept Oral & Maxillofacial Head & Neck Oncol, Natl Clin Res Ctr Oral Dis,Shanghai Key Lab Stoma, Shanghai Peoples Hosp 9,Sch Med,Coll Stomatol,Nat, Shanghai 200011, Peoples R China.
   [Liu, Jia] East China Univ Sci & Technol, Sch Biotechnol, Shanghai 200237, Peoples R China.
C3 Shanghai Jiao Tong University; East China University of Science & Technology
RP Liu, SW; Yang, WJ (corresponding author), Shanghai Jiao Tong Univ, Dept Oral & Maxillofacial Head & Neck Oncol, Natl Clin Res Ctr Oral Dis,Shanghai Key Lab Stoma, Shanghai Peoples Hosp 9,Sch Med,Coll Stomatol,Nat, Shanghai 200011, Peoples R China.
EM wubenzhimu22@163.com; 450907991@qq.com
FU Interdisciplinary Program of Shanghai Jiao Tong University [YG2021QN60]; Fundamental research program funding of Ninth People's Hospital affiliated to Shanghai Jiao Tong university School of Medicine [JYZZ086B]; Shanghai Sailing Program [20YF1409900, 21YF1423500]
CR Carvalho CR, 2018, BIOMATER SCI-UK, V6, P1059, DOI 10.1039/c7bm01101f
   Cattin AL, 2015, CELL, V162, P1127, DOI 10.1016/j.cell.2015.07.021
   Cui J, 2021, TALANTA, V228, P0, DOI 10.1016/j.talanta.2020.122060
   Du BH, 2020, J MATER CHEM B, V8, P4434, DOI 10.1039/d0tb00656d
   Fan L, 2018, ACS APPL MATER INTER, V10, P17742, DOI 10.1021/acsami.8b05293
   Feng ZJ, 2020, CHINA CDC WEEKLY, V2, P113, DOI 10.3760/cma.j.issn.0254-6450.2020.02.003
   Fujimaki H, 2019, REGEN THER, V11, P240, DOI 10.1016/j.reth.2019.08.004
   Grzesiak J, 2015, MAT SCI ENG C-MATER, V52, P163, DOI 10.1016/j.msec.2015.03.050
   Guaiquil VH, 2014, P NATL ACAD SCI USA, V111, P17272, DOI 10.1073/pnas.1407227111
   Guo Q, 2018, J BIOMED MATER RES B, V106, P787, DOI 10.1002/jbm.b.33890
   Höke A, 2001, EXP NEUROL, V172, P398, DOI 10.1006/exnr.2001.7808
   Hsu SH, 2017, J BIOMED MATER RES A, V105, P1383, DOI 10.1002/jbm.a.36022
   Kim SM, 2018, MACROMOL BIOSCI, V18, P0, DOI 10.1002/mabi.201800290
   Ku Z, 2017, J NEUROCHEM, V142, P700, DOI 10.1111/jnc.14108
   Li ZL, 2021, CHEM REV, V121, P14031, DOI 10.1021/acs.chemrev.1c00024
   Liu J, 2018, APPL SURF SCI, V455, P318, DOI 10.1016/j.apsusc.2018.05.159
   Liu JW, 2021, BIOTECHNOL ADV, V48, P0, DOI 10.1016/j.biotechadv.2021.107730
   Liu Y, 2021, BIOACT MATER, V6, P146, DOI 10.1016/j.bioactmat.2020.07.008
   Lopes FRP, 2013, NEUROSCIENCE, V230, P184, DOI 10.1016/j.neuroscience.2012.10.025
   Lu CY, 2020, J NEUROSCI, V40, P9602, DOI 10.1523/JNEUROSCI.1736-20.2020
   Markosyan V, 2020, INT J MOL SCI, V21, P0, DOI 10.3390/ijms21186858
   Masgutov R, 2021, NEURAL REGEN RES, V16, P1882, DOI 10.4103/1673-5374.306090
   Muratori L, 2018, ANAT REC, V301, P1646, DOI 10.1002/ar.23842
   Nishida Y, 2018, BIOMED RES-TOKYO, V39, P287, DOI 10.2220/biomedres.39.287
   Niu YQ, 2020, J MATER CHEM B, V8, P11063, DOI 10.1039/d0tb02069a
   Pestana FM, 2018, NEURAL REGEN RES, V13, P1811, DOI 10.4103/1673-5374.238712
   Qian Y, 2020, SMALL, V16, P0, DOI 10.1002/smll.202000796
   Qian Y, 2018, ADV SCI, V5, P0, DOI 10.1002/advs.201700499
   Qin ML, 2020, J CONTROL RELEASE, V322, P375, DOI 10.1016/j.jconrel.2020.03.030
   Raimondo TM, 2019, BIOMATERIALS, V216, P0, DOI 10.1016/j.biomaterials.2019.119246
   Saffari TM, 2020, NEURAL REGEN RES, V15, P1573, DOI 10.4103/1673-5374.276327
   Salehi M, 2018, CELL MOL NEUROBIOL, V38, P703, DOI 10.1007/s10571-017-0535-8
   Samadian H, 2019, J MATER SCI-MATER M, V30, P0, DOI 10.1007/s10856-019-6309-8
   Shen SK, 2020, ORAL DIS, V26, P547, DOI 10.1111/odi.13279
   Shen SK, 2020, BIOTECHNOL LETT, V42, P197, DOI 10.1007/s10529-019-02776-1
   Singh A, 2019, BIOMACROMOLECULES, V20, P662, DOI 10.1021/acs.biomac.8b01308
   Sun BB, 2017, ACS APPL MATER INTER, V9, P26684, DOI 10.1021/acsami.7b06707
   Theis V, 2018, CURR PROTEIN PEPT SC, V19, P589, DOI 10.2174/1389203719666180104113937
   Tolou NB, 2021, MAT SCI ENG C-MATER, V126, P0, DOI 10.1016/j.msec.2021.112110
   Wang Q, 2017, J MATER CHEM B, V5, P6963, DOI 10.1039/c7tb00949f
   Xu WL, 2017, TISSUE ENG PT A, V23, P445, DOI 10.1089/ten.TEA.2016.0315
   Yu PC, 2011, CELL MOL LIFE SCI, V68, P3815, DOI 10.1007/s00018-011-0755-x
   Zhuang H, 2016, INT J NANOMED, V11, P1383, DOI 10.2147/IJN.S96324
NR 43
TC 13
Z9 15
U1 6
U2 53
PU WILEY-V C H VERLAG GMBH
PI WEINHEIM
PA POSTFACH 101161, 69451 WEINHEIM, GERMANY
SN 1616-5187
EI 1616-5195
J9 MACROMOL BIOSCI
JI Macromol. Biosci.
PD MAR 15
PY 2022
VL 22
IS 3
BP 
EP 
DI 10.1002/mabi.202100397
EA DEC 2021
PG 9
WC Biochemistry & Molecular Biology; Materials Science, Biomaterials; Polymer Science
SC Biochemistry & Molecular Biology; Materials Science; Polymer Science
GA ZS5WX
UT WOS:000730721600001
PM 34863047
DA 2025-07-17
ER

PT J
AU Amagat, J
   Su, YC
   Svejso, FH
   Le Friec, A
   Sonderskov, SM
   Dong, MD
   Fang, Y
   Chen, ML
AF Amagat, Jordi
   Su, Yingchun
   Svejso, Frederik Hobjerg
   Le Friec, Alice
   Sonderskov, Steffan Moller
   Dong, Mingdong
   Fang, Ying
   Chen, Menglin
TI Self-snapping hydrogel-based electroactive microchannels as nerve guidance conduits
SO MATERIALS TODAY BIO
LA English
DT Article
DE Hydrogel; Anisotropic; Graphitic carbon nitride; Graphene oxide; Snapping; Nerve guidance conduit
ID carbon nanotube; differentiation; scaffolds; growth; injury; cells
AB Peripheral nerve regeneration with large defects needs innovative design of nerve guidance conduits (NGCs) which possess anisotropic guidance, electrical induction and right mechanical properties in one. Herein, we present, for the first time, facile fabrication and efficient neural differentiation guidance of anisotropic, conductive, self-snapping, hydrogel-based NGCs. The hydrogels were fabricated via crosslinking of graphitic carbon nitride (g-C3N4) upon exposure with blue light, incorporated with graphene oxide (GO). Incorporation of GO and in situ reduction greatly enhanced surface charges, while decayed light penetration endowed the hydrogel with an intriguing self-snapping feature by the virtue of a crosslinking gradient. The hydrogels were in the optimal mechanical stiffness range for peripheral nerve regeneration and supported normal viability and proliferation of neural cells. The PC12 cells differentiated on the electroactive g-C3N4 H/rGO3 (3 mg/mL GO loading) hydrogel presented 47% longer neurite length than that of the pristine g-C3N4 H hydrogel. Furthermore, the NGC with aligned microchannels was successfully fabricated using sacrificial melt electrowriting (MEW) moulding, the anisotropic microchannels of the 10 mu m width showed optimal neurite guidance. Such anisotropic, electroactive, self-snapping NGCs may possess great potential for repairing peripheral nerve injuries.
C1 [Amagat, Jordi; Su, Yingchun; Svejso, Frederik Hobjerg; Le Friec, Alice; Chen, Menglin] Aarhus Univ, Dept Biol & Chem Engn, Aarhus, Denmark.
   [Amagat, Jordi] Univ Chinese Acad Sci, Sinodanish Coll SDC, Beijing 101400, Peoples R China.
   [Su, Yingchun] KTH Royal Inst Technol, Sch Elect Engn & Comp Sci, Electrum 229, S-16440 Kista, Sweden.
   [Sonderskov, Steffan Moller; Dong, Mingdong; Chen, Menglin] Aarhus Univ, INANO, Interdisciplinary Nanosci Ctr, Aarhus, Denmark.
   [Fang, Ying] Chinese Acad Sci, Ctr Excellence Nanosci, Natl Ctr Nanosci & Technol, Beijing 100190, Peoples R China.
   [Fang, Ying] Chinese Acad Sci, Inst Neurosci, CAS Ctr Excellence Brain Sci & Intelligence Techno, Shanghai 200031, Peoples R China.
   [Chen, Menglin] Aarhus Univ, Univ Byen 36, DK-8000 Aarhus, Denmark.
C3 Aarhus University; Chinese Academy of Sciences; University of Chinese Academy of Sciences, CAS; Royal Institute of Technology; Aarhus University; Chinese Academy of Sciences; National Center for Nanoscience & Technology, CAS; Chinese Academy of Sciences; Aarhus University
RP Chen, ML (corresponding author), Aarhus Univ, Univ Byen 36, DK-8000 Aarhus, Denmark.
EM menglin@bce.au.dk
FU Carlsberg Foundation [CF19-0300]; Sino Danish College
CR Bas O, 2017, BIOFABRICATION, V9, P0, DOI 10.1088/1758-5090/aa6b15
   Bertassoni LE, 2014, LAB CHIP, V14, P2202, DOI 10.1039/c4lc00030g
   Blaauw G, 2012, J BRACHIAL PLEXUS PE, V7, P3
   DeForest CA, 2011, NAT CHEM, V3, P925, DOI 10.1038/nchem.1174
   Dubey N, 2020, ACTA BIOMATER, V113, P164, DOI 10.1016/j.actbio.2020.06.011
   Fan L, 2018, ACS APPL MATER INTER, V10, P17742, DOI 10.1021/acsami.8b05293
   Fan WX, 2019, SCI ADV, V5, P0, DOI 10.1126/sciadv.aav7174
   Fuhs T, 2018, NANOSCALE, V10, P4538, DOI 10.1039/c7nr09522h
   Gordon T, 2011, J NEUROSCI, V31, P5325, DOI 10.1523/JNEUROSCI.6156-10.2011
   Guo WB, 2016, NANOSCALE, V8, P1897, DOI 10.1039/c5nr06602f
   Hu C, 2019, CHEMSUSCHEM, V12, P1794, DOI 10.1002/cssc.201802257
   Jorgensen ML, 2020, MATER TODAY BIO, V6, P0, DOI 10.1016/j.mtbio.2020.100052
   Kim YT, 2008, BIOMATERIALS, V29, P3117, DOI 10.1016/j.biomaterials.2008.03.042
   Klausen LH, 2016, NAT COMMUN, V7, P0, DOI 10.1038/ncomms12447
   Kruse SA, 2008, NEUROIMAGE, V39, P231, DOI 10.1016/j.neuroimage.2007.08.030
   Kumru B, 2017, MACROMOLECULES, V50, P1862, DOI 10.1021/acs.macromol.6b02691
   Lackington WA, 2017, ACS BIOMATER SCI ENG, V3, P1221, DOI 10.1021/acsbiomaterials.6b00500
   Lee KY, 2001, CHEM REV, V101, P1869, DOI 10.1021/cr000108x
   Leipzig ND, 2011, BIOMATERIALS, V32, P57, DOI 10.1016/j.biomaterials.2010.09.031
   Liu MJ, 2015, NATURE, V517, P68, DOI 10.1038/nature14060
   Liu XF, 2017, ACS APPL MATER INTER, V9, P14677, DOI 10.1021/acsami.7b02072
   Lovat V, 2005, NANO LETT, V5, P1107, DOI 10.1021/nl050637m
   Menorca RMG, 2013, HAND CLIN, V29, P317, DOI 10.1016/j.hcl.2013.04.002
   Sonderskov SM, 2020, CHEMPHYSCHEM, V21, P1474, DOI 10.1002/cphc.201901168
   Nichol JW, 2010, BIOMATERIALS, V31, P5536, DOI 10.1016/j.biomaterials.2010.03.064
   Ong WJ, 2015, NANO ENERGY, V13, P757, DOI 10.1016/j.nanoen.2015.03.014
   Park J, 2020, ADV FUNCT MATER, V30, P0, DOI 10.1002/adfm.202003759
   Qin HL, 2019, NAT COMMUN, V10, P0, DOI 10.1038/s41467-019-10243-8
   Ray WZ, 2010, EXP NEUROL, V223, P77, DOI 10.1016/j.expneurol.2009.03.031
   Roh JD, 2007, TISSUE ENG, V13, P2743, DOI 10.1089/ten.2007.0171
   Rosso G, 2019, APL BIOENG, V3, P0, DOI 10.1063/1.5108867
   Sa NY, 2013, ACS NANO, V7, P11272, DOI 10.1021/nn4050485
   Schmedlen KH, 2002, BIOMATERIALS, V23, P4325, DOI 10.1016/S0142-9612(02)00177-1
   Schnell E, 2007, BIOMATERIALS, V28, P3012, DOI 10.1016/j.biomaterials.2007.03.009
   Shin SR, 2016, SMALL, V12, P3677, DOI 10.1002/smll.201600178
   Stoll G, 1999, BRAIN PATHOL, V9, P313
   Tamayol A, 2015, ADV HEALTHC MATER, V4, P2146, DOI 10.1002/adhm.201500492
   Taskin MB, 2015, PHYS CHEM CHEM PHYS, V17, P9446, DOI 10.1039/c5cp00413f
   Tibbitt MW, 2009, BIOTECHNOL BIOENG, V103, P655, DOI 10.1002/bit.22361
   Tong ZW, 2015, ACS APPL MATER INTER, V7, P25693, DOI 10.1021/acsami.5b09503
   Torres-Rendon JG, 2016, BIOMACROMOLECULES, V17, P905, DOI 10.1021/acs.biomac.5b01593
   Valmikinathan CM, 2012, SOFT MATTER, V8, P1964, DOI 10.1039/c1sm06629c
   Villalona GA, 2010, TISSUE ENG PART B-RE, V16, P341, DOI 10.1089/ten.teb.2009.0527
   Visser J, 2015, NAT COMMUN, V6, P0, DOI 10.1038/ncomms7933
   Vunjak-Novakovic G, 1998, BIOTECHNOL PROGR, V14, P193, DOI 10.1021/bp970120j
   Wang J, 2020, ACS NANO, V14, P12579, DOI 10.1021/acsnano.0c03570
   Zhang YP, 2020, MAT SCI ENG C-MATER, V116, P0, DOI 10.1016/j.msec.2020.111070
   Zhang ZY, 2020, BIOMATERIALS, V253, P0, DOI 10.1016/j.biomaterials.2020.120108
   Zhang ZY, 2018, SMALL, V14, P0, DOI 10.1002/smll.201801983
   Zhang ZY, 2017, ACS APPL MATER INTER, V9, P34736, DOI 10.1021/acsami.7b12733
   Zhou L, 2018, ACS NANO, V12, P10957, DOI 10.1021/acsnano.8b04609
   Zhou Y, 2019, ADV FUNCT MATER, V29, P0, DOI 10.1002/adfm.201806220
NR 52
TC 16
Z9 16
U1 8
U2 110
PU ELSEVIER
PI AMSTERDAM
PA RADARWEG 29, 1043 NX AMSTERDAM, NETHERLANDS
SN 2590-0064
EI 
J9 MATER TODAY BIO
JI Mater. Today Bio
PD DEC 15
PY 2022
VL 16
IS 
BP 
EP 
DI 10.1016/j.mtbio.2022.100437
EA SEP 2022
PG 9
WC Engineering, Biomedical; Materials Science, Biomaterials
SC Engineering; Materials Science
GA 5I2HK
UT WOS:000868184300009
PM 36193343
DA 2025-07-17
ER

PT J
AU Chen, SH
   Kao, HK
   Wun, JR
   Chou, PY
   Chen, ZY
   Chen, SH
   Hsieh, ST
   Fang, HW
   Lin, FH
AF Chen, Shih-Heng
   Kao, Huang-Kai
   Wun, Jing-Ru
   Chou, Pang-Yun
   Chen, Zhi-Yu
   Chen, Shih-Hsien
   Hsieh, Sung-Tsang
   Fang, Hsu-Wei
   Lin, Feng-Huei
TI Thermosensitive hydrogel carrying extracellular vesicles from adipose-derived stem cells promotes peripheral nerve regeneration after microsurgical repair
SO APL BIOENGINEERING
LA English
DT Article
ID schwann-cells; structural-characterization; neurotrophic activity; exosm; injury; polysaccharide; proliferation; delivery; biodistribution; angiogenesis
AB Peripheral nerve injuries are commonly occurring traumas of the extremities; functional recovery is hindered by slow nerve regeneration (< 1 mm/day) following microsurgical repair and subsequent muscle atrophy. Functional recovery after peripheral nerve repair is highly dependent on local Schwann cell activity and axon regeneration speed. Herein, to promote nerve regeneration, paracrine signals of adipose-derived stem cells were applied in the form of extracellular vesicles (EVs) loaded in a thermosensitive hydrogel (PALDE) that could solidify rapidly and sustain high EV concentration around a repaired nerve during surgery. Cell experiments revealed that PALDE hydrogel markedly promotes Schwann-cell migration and proliferation and axon outgrowth. In a rat sciatic nerve repair model, the PALDE hydrogel increased repaired-nerve conduction efficacy; contraction force of leg muscles innervated by the repaired nerve also recovered. Electromicroscopic examination of downstream nerves indicated that fascicle diameter and myeline thickness in the PALDE group (1.91 & PLUSMN; 0.61 and 1.06 & PLUSMN; 0.40 mu m, respectively) were significantly higher than those in PALD and control groups. Thus, this EV-loaded thermosensitive hydrogel is a potential cell-free therapeutic modality to improve peripheral-nerve regeneration, offering sustained and focused EV release around the nerve-injury site to overcome rapid clearance and maintain EV bioactivity in vivo. (C) 2022 Author(s).
C1 [Chen, Shih-Heng; Chen, Zhi-Yu; Chen, Shih-Hsien; Lin, Feng-Huei] Natl Taiwan Univ, Inst Biomed Engn, Coll Med, Taipei, Taiwan.
   [Chen, Shih-Heng; Chen, Zhi-Yu; Chen, Shih-Hsien; Lin, Feng-Huei] Natl Taiwan Univ, Coll Engn, Taipei, Taiwan.
   [Chen, Shih-Heng; Kao, Huang-Kai; Chou, Pang-Yun; Chen, Shih-Hsien] Chang Gung Univ, Chang Gung Mem Hosp, Dept Plast & Reconstruct Surg, Taoyuan, Taiwan.
   [Chen, Shih-Heng; Kao, Huang-Kai; Chou, Pang-Yun; Chen, Shih-Hsien] Med Coll, Taoyuan, Taiwan.
   [Wun, Jing-Ru; Fang, Hsu-Wei] Natl Taipei Univ Technol, Dept Chem Engn & Biotechnol, Taipei, Taiwan.
   [Chen, Zhi-Yu; Fang, Hsu-Wei; Lin, Feng-Huei] Natl Hlth Res Inst, Div Biomed Engn & Nanomed Res, Miaoli, Taiwan.
   [Hsieh, Sung-Tsang] Natl Taiwan Univ, Coll Med, Dept Anat & Cell Biol, Taipei, Taiwan.
   [Hsieh, Sung-Tsang] Natl Taiwan Univ Hosp, Dept Neurol, Taipei, Taiwan.
C3 National Taiwan University; National Taiwan University; Chang Gung Memorial Hospital; Chang Gung University; National Taipei University of Technology; National Health Research Institutes - Taiwan; National Taiwan University; National Taiwan University; National Taiwan University Hospital
RP Lin, FH (corresponding author), Natl Taiwan Univ, Inst Biomed Engn, Coll Med, Taipei, Taiwan.; Lin, FH (corresponding author), Natl Taiwan Univ, Coll Engn, Taipei, Taiwan.; Fang, HW (corresponding author), Natl Taipei Univ Technol, Dept Chem Engn & Biotechnol, Taipei, Taiwan.; Fang, HW; Lin, FH (corresponding author), Natl Hlth Res Inst, Div Biomed Engn & Nanomed Res, Miaoli, Taiwan.
EM hwfang@ntut.edu.tw; double@ntu.edu.tw
FU Chang-Gung Memorial Hospital [CMRPG3L1331, CMRPG3L1332, CORPG3M0061]; Ministry of Science and Technology [NMRPG3J0641 (108-2314-B-182A-036-), NMRPG3J0642 (109-2314-B-182A-153-), NMRPG3J0643 (110-2314-B-182A-148-)]
CR Arthur-Farraj PJ, 2012, NEURON, V75, P633, DOI 10.1016/j.neuron.2012.06.021
   Barber SC, 2004, EUR J NEUROSCI, V19, P3142, DOI 10.1111/j.0953-816X.2004.03424.x
   Brill NA, 2017, MUSCLE NERVE, V56, P463, DOI 10.1002/mus.25534
   Bucan V, 2019, MOL NEUROBIOL, V56, P1812, DOI 10.1007/s12035-018-1172-z
   Bunn SJ, 2019, ANN BIOMED ENG, V47, P1584, DOI 10.1007/s10439-019-02259-4
   Burkey TH, 2004, METH MOLEC MED, V0, P189
   Cao H, 2021, SIGNAL TRANSDUCT TAR, V6, P0, DOI 10.1038/s41392-021-00830-x
   Cerqueira SR, 2018, BIOMATERIALS, V177, P176, DOI 10.1016/j.biomaterials.2018.05.049
   Chen B, 2020, FRONT CELL NEUROSCI, V14, P0, DOI 10.3389/fncel.2020.00237
   Chen J, 2019, J CELL PHYSIOL, V234, P23097, DOI 10.1002/jcp.28873
   Chen SH, 2021, INT J MOL SCI, V22, P0, DOI 10.3390/ijms222212373
   Chen SH, 2020, CARBOHYD POLYM, V250, P0, DOI 10.1016/j.carbpol.2020.116981
   Coumans FAW, 2017, CIRC RES, V120, P1632, DOI 10.1161/CIRCRESAHA.117.309417
   Dadsetan M, 2009, BIOMATERIALS, V30, P3874, DOI 10.1016/j.biomaterials.2009.04.018
   de Luca AC, 2014, J TISSUE ENG REGEN M, V8, P153, DOI 10.1002/term.1509
   Deng J, 2015, J CARBOHYD CHEM, V34, P183, DOI 10.1080/07328303.2015.1021474
   di Summa PG, 2010, J PLAST RECONSTR AES, V63, P1544, DOI 10.1016/j.bjps.2009.09.012
   Di Summa PG, 2018, ANAT REC, V301, P1714, DOI 10.1002/ar.23841
   Evans GRD, 2002, BIOMATERIALS, V23, P841, DOI 10.1016/S0142-9612(01)00190-9
   Fairhurst D, 2007, LANGMUIR, V23, P2680, DOI 10.1021/la063043n
   Flores A J, 2000, AM J ORTHOP (BELLE MEAD NJ), V29, P167
   Gao QH, 2018, INT J BIOL MACROMOL, V106, P749, DOI 10.1016/j.ijbiomac.2017.08.075
   Giusti G, 2012, MICROSURG, V32, P35, DOI 10.1002/micr.20941
   Gumy LF, 2008, MOL CELL NEUROSCI, V37, P298, DOI 10.1016/j.mcn.2007.10.004
   Haertinger M, 2020, CELLS-BASEL, V9, P0, DOI 10.3390/cells9010163
   Han IS, 2007, J CELL SCI, V120, P246, DOI 10.1242/jcs.03322
   Hsu MN, 2017, BIOMATERIALS, V140, P189, DOI 10.1016/j.biomaterials.2017.05.004
   Hu M, 2000, TISSUE ENG, V6, P585, DOI 10.1089/10763270050199532
   Huang LF, 2014, NEURAL REGEN RES, V9, P1371, DOI 10.4103/1673-5374.137590
   Jessen KR, 2016, J PHYSIOL-LONDON, V594, P3521, DOI 10.1113/JP270874
   Jessen KR, 2015, CSH PERSPECT BIOL, V7, P0, DOI 10.1101/cshperspect.a020487
   Jiang LF, 2022, STEM CELL REV REP, V18, P544, DOI 10.1007/s12015-021-10236-5
   Kaewkhaw R, 2012, NAT PROTOC, V7, P1996, DOI 10.1038/nprot.2012.118
   Kouyoumdjian JA, 2006, MUSCLE NERVE, V34, P785, DOI 10.1002/mus.20624
   Kuo WP, 2017, EXTRACELLULAR VESICLES: METHODS AND PROTOCOLS, V0, P0
   Lampe KJ, 2013, ACTA BIOMATER, V9, P5590, DOI 10.1016/j.actbio.2012.10.033
   Liao CY, 2018, FRONT IMMUNOL, V9, P0, DOI 10.3389/fimmu.2018.02980
   Liu BH, 2018, NAT BIOMED ENG, V2, P293, DOI 10.1038/s41551-018-0229-7
   Liu YH, 2015, CARBOHYD POLYM, V127, P145, DOI 10.1016/j.carbpol.2015.03.057
   Madl CM, 2017, NAT MATER, V16, P1233, DOI 10.1038/NMAT5020
   Mardpour S, 2019, ACS APPL MATER INTER, V11, P37421, DOI 10.1021/acsami.9b10126
   Mathieu M, 2019, NAT CELL BIOL, V21, P9, DOI 10.1038/s41556-018-0250-9
   Mathot F, 2020, J PLAST RECONSTR AES, V73, P1473, DOI 10.1016/j.bjps.2020.03.012
   Matsumoto A, 2017, J PHARM SCI-US, V106, P168, DOI 10.1016/j.xphs.2016.07.022
   Meloni BP, 2020, FRONT NEUROL, V11, P0, DOI 10.3389/fneur.2020.00108
   Menorca RMG, 2013, HAND CLIN, V29, P317, DOI 10.1016/j.hcl.2013.04.002
   Mol EA, 2019, ADV HEALTHC MATER, V8, P0, DOI 10.1002/adhm.201900847
   Morhayim Jess, 2016, CURR MOL BIOL REP, V2, P48
   Mosahebi A, 2002, EXP NEUROL, V173, P213, DOI 10.1006/exnr.2001.7846
   Motta CMM, 2019, BIOMATERIALS, V218, P0, DOI 10.1016/j.biomaterials.2019.119335
   Mou S, 2019, PLAST RECONSTR SURG, V144, P869, DOI 10.1097/PRS.0000000000006046
   Muangsanit P, 2020, J NEURAL ENG, V17, P0, DOI 10.1088/1741-2552/abaa9c
   Navarro X, 2007, PROG NEUROBIOL, V82, P163, DOI 10.1016/j.pneurobio.2007.06.005
   Nepomuceno AC, 2016, ACTA CIR BRAS, V31, P542, DOI 10.1590/S0102-865020160080000007
   Newbern JM, 2012, NEURON, V73, P623, DOI 10.1016/j.neuron.2012.02.002
   Ong HT, 2017, STEM CELLS DEV, V26, P405, DOI 10.1089/scd.2016.0204
   Personius KE, 1998, J NEUROBIOL, V36, P497, DOI 10.1002/(SICI)1097-4695(19980915)36:4<497::AID-NEU4>3.3.CO;2-K
   Pinho AC, 2020, BIOMATER SCI-UK, V8, P798, DOI 10.1039/c9bm00901a
   Rao ZL, 2022, FRONT CELL NEUROSCI, V16, P0, DOI 10.3389/fncel.2022.926222
   Riau AK, 2019, FRONT PHARMACOL, V10, P0, DOI 10.3389/fphar.2019.01368
   Robinson LR, 2000, MUSCLE NERVE, V23, P863, DOI 10.1002/(SICI)1097-4598(200006)23:6<863::AID-MUS4>3.0.CO;2-0
   Ruijs ACJ, 2005, PLAST RECONSTR SURG, V116, P484, DOI 10.1097/01.prs.0000172896.86594.07
   SANDERS FK, 1946, J PHYSIOL-LONDON, V105, P152, DOI 10.1113/jphysiol.1946.sp004160
   Shepard JA, 2012, BIOTECHNOL BIOENG, V109, P830, DOI 10.1002/bit.24355
   Smyth T, 2015, J CONTROL RELEASE, V199, P145, DOI 10.1016/j.jconrel.2014.12.013
   Suga H, 2014, ANN PLAS SURG, V72, P234, DOI 10.1097/SAP.0b013e318264fd6a
   Sun X, 2018, STEM CELL RES THER, V9, P0, DOI 10.1186/s13287-018-0884-3
   Tajiri N, 2014, J NEUROSCI, V34, P313, DOI 10.1523/JNEUROSCI.2425-13.2014
   Takahashi Y, 2013, J BIOTECHNOL, V165, P77, DOI 10.1016/j.jbiotec.2013.03.013
   Tang Y, 2013, DEV CELL, V25, P402, DOI 10.1016/j.devcel.2013.04.011
   Tetta C, 2013, ENDOCRINE, V44, P11, DOI 10.1007/s12020-012-9839-0
   Torigoe K, 1996, EXP NEUROL, V137, P301, DOI 10.1006/exnr.1996.0030
   Triolo D, 2006, J CELL SCI, V119, P3981, DOI 10.1242/jcs.03168
   Uz M, 2017, ACTA BIOMATER, V53, P293, DOI 10.1016/j.actbio.2017.02.018
   Wang CG, 2019, THERANOSTICS, V9, P65, DOI 10.7150/thno.29766
   Wang FX, 2016, INT J BIOL MACROMOL, V87, P222, DOI 10.1016/j.ijbiomac.2016.02.011
   Wang SR, 2022, BIOMATERIALS, V280, P0, DOI 10.1016/j.biomaterials.2021.121251
   Wang YJ, 2016, MOL NEUROBIOL, V53, P28, DOI 10.1007/s12035-014-8968-2
   Watson DC, 2016, BIOMATERIALS, V105, P195, DOI 10.1016/j.biomaterials.2016.07.003
   WAXMAN SG, 1977, ARCH NEUROL-CHICAGO, V34, P585, DOI 10.1001/archneur.1977.00500220019003
   Wiklander OPB, 2015, J EXTRACELL VESICLES, V4, P0, DOI 10.3402/jev.v4.26316
   Xu HT, 2020, FRONT BIOENG BIOTECH, V8, P0, DOI 10.3389/fbioe.2020.587052
   Yamashita T, 2018, BIOL PHARM BULL, V41, P835, DOI 10.1248/bpb.b18-00133
   Zack-Williams SDL, 2015, WORLD J STEM CELLS, V7, P51, DOI 10.4252/wjsc.v7.i1.51
   Zhang MZ, 2017, BIOMED RES INT, V2017, P0, DOI 10.1155/2017/1252851
   Zuidema JM, 2011, ACTA BIOMATER, V7, P1634, DOI 10.1016/j.actbio.2010.11.039
NR 86
TC 13
Z9 13
U1 8
U2 29
PU AIP Publishing
PI MELVILLE
PA 1305 WALT WHITMAN RD, STE 300, MELVILLE, NY 11747-4501 USA
SN 2473-2877
EI 
J9 APL BIOENG
JI APL Bioeng.
PD DEC 1
PY 2022
VL 6
IS 4
BP 
EP 
DI 10.1063/5.0118862
PG 12
WC Engineering, Biomedical
SC Engineering
GA 6A0ZB
UT WOS:000880389800002
PM 36345317
DA 2025-07-17
ER

PT J
AU Hu, YN
   Chen, ZY
   Wang, HY
   Guo, JH
   Cai, JY
   Chen, XY
   Wei, H
   Qi, JY
   Wang, QJ
   Liu, HS
   Zhao, YJ
   Chai, RJ
AF Hu, Yangnan
   Chen, Zhuoyue
   Wang, Hongyang
   Guo, Jiahui
   Cai, Jiaying
   Chen, Xiaoyan
   Wei, Hao
   Qi, Jieyu
   Wang, Qiuju
   Liu, Huisheng
   Zhao, Yuanjin
   Chai, Renjie
TI Conductive Nerve Guidance Conduits Based on Morpho Butterfly Wings for Peripheral Nerve Repair
SO ACS NANO
LA English
DT Article
DE bioinspired; nerve guidance conduits; topographies; hydrogels; nerve regeneration
ID scaffolds
AB Peripheral nerve injury (PNI), causing loss of sensory and motor function, is a complex and challenging disease in the clinic due to the restricted regeneration capacity. Nerve guidance conduits (NGCs) have become a promising substitute for peripheral nerve regeneration, but their efficacy is often limited. Here, inspired by the physiological structures of peripheral nerves, we present a conductive topological scaffold for nerve repair by modifying Morpho butterfly wing with reduced graphene oxide (rGO) nanosheets and methacrylated gelatin (GelMA) hydrogel encapsulated brain-derived neurotrophic factor (BDNF). Benefiting from the biocompatibility of GelMA hydrogel, the conductivity of rGO and parallel nanoridge structures of wing scales, PC12 cells, and neural stem cells grown on the modified wing have an increased neurite length with guided cellular orientation. In addition, the NGCs are successfully obtained by manually rolling up the scaffolds and exhibited great performance in repairing 10 mm sciatic nerve defects in rats, and we believe that the NGCs can be applied in reparing longer nerve defects in the future by further optimization. We also demonstrate the feasibility of electrically conductive NGCs based on the rGO/BDNF/GelMA-integrated Morpho butterfly wing as functional nerve regeneration conduits, which may have potential value for application in repairing peripheral nerve injuries.
C1 [Hu, Yangnan; Chen, Zhuoyue; Guo, Jiahui; Cai, Jiaying; Chen, Xiaoyan; Qi, Jieyu; Zhao, Yuanjin; Chai, Renjie] Southeast Univ, Zhongda Hosp, Sch Life Sci & Technol,Jiangsu Prov High Tech Key, Adv Inst Life & Hlth,State Key Lab Bioelect,Dept, Nanjing 210096, Peoples R China.
   [Wang, Hongyang; Wang, Qiuju] Peoples Liberat Army Gen Hosp, Senior Dept Otolaryngol Head & Neck Surg, Med Ctr 6, Beijing 100048, Peoples R China.
   [Wei, Hao; Zhao, Yuanjin; Chai, Renjie] Nanjing Univ, Dept Otolaryngol Head & Neck Surg, Affiliated Drum Tower Hosp, Med Sch, Nanjing 210008, Peoples R China.
   [Liu, Huisheng] Guangzhou Lab, Guangzhou 510005, Peoples R China.
   [Liu, Huisheng] Bioland Lab Guangzhou Regenerat Med & Hlth Guangd, Guangzhou 510320, Peoples R China.
   [Chai, Renjie] Univ Elect Sci & Technol China, Sichuan Prov Peoples Hosp, Dept Otolaryngol Head & Neck Surg, Chengdu 610072, Peoples R China.
   [Chai, Renjie] Nantong Univ, Coinnovat Ctr Neuroregenerat, Nantong 226001, Peoples R China.
   [Chai, Renjie] Chinese Acad Sci, Inst Stem Cell & Regenerat, Beijing 100086, Peoples R China.
   [Chai, Renjie] Capital Med Univ, Beijing Key Lab Neural Regenerat & Repair, Beijing 100069, Peoples R China.
C3 Southeast University - China; Chinese People's Liberation Army General Hospital; Nanjing University; Guangzhou Laboratory; Bioland Lab; Sichuan Provincial People's Hospital; University of Electronic Science & Technology of China; Nantong University; Chinese Academy of Sciences; Capital Medical University
RP Zhao, YJ; Chai, RJ (corresponding author), Southeast Univ, Zhongda Hosp, Sch Life Sci & Technol,Jiangsu Prov High Tech Key, Adv Inst Life & Hlth,State Key Lab Bioelect,Dept, Nanjing 210096, Peoples R China.; Zhao, YJ; Chai, RJ (corresponding author), Nanjing Univ, Dept Otolaryngol Head & Neck Surg, Affiliated Drum Tower Hosp, Med Sch, Nanjing 210008, Peoples R China.; Liu, HS (corresponding author), Guangzhou Lab, Guangzhou 510005, Peoples R China.; Liu, HS (corresponding author), Bioland Lab Guangzhou Regenerat Med & Hlth Guangd, Guangzhou 510320, Peoples R China.; Chai, RJ (corresponding author), Univ Elect Sci & Technol China, Sichuan Prov Peoples Hosp, Dept Otolaryngol Head & Neck Surg, Chengdu 610072, Peoples R China.; Chai, RJ (corresponding author), Nantong Univ, Coinnovat Ctr Neuroregenerat, Nantong 226001, Peoples R China.; Chai, RJ (corresponding author), Chinese Acad Sci, Inst Stem Cell & Regenerat, Beijing 100086, Peoples R China.; Chai, RJ (corresponding author), Capital Med Univ, Beijing Key Lab Neural Regenerat & Repair, Beijing 100069, Peoples R China.
EM liu_huisheng@grmh-gdl.cn; yjzhao@seu.edu.cn; renjiec@seu.edu.cn
FU National Key R&D Program of China [2021YFA1101300, 2020YFA0112503, 2020YFA0113600]; Strategic Priority Research Program of the Chinese Academy of Science [XDA16010303]; National Natural Science Foundation of China [82030029, 81970882]; Natural Science Foundation from Jiangsu Province [BE2019711]; Science and Technology Department of Sichuan Province [2021YFS0371]; Shenzhen Fundamental Research Program [JCYJ20190814093401920, JCYJ20210324125608022]; Open Research Fund of State Key Laboratory of Genetic Engineering, Fudan University [SKLGE-2109]; Postgraduate Research & Practice Innovation Program of Jiangsu Province [KYCX21_0080]
CR Aigner TB, 2020, MATER TODAY BIO, V5, P0, DOI 10.1016/j.mtbio.2020.100042
   Bei HP, 2019, MOLECULES, V24, P0, DOI 10.3390/molecules24040658
   Cai ZW, 2021, BIOACT MATER, V6, P4506, DOI 10.1016/j.bioactmat.2021.04.039
   Chen ZY, 2019, ADV MATER, V31, P0, DOI 10.1002/adma.201805431
   Dong M, 2020, ACS NANO, V14, P16565, DOI 10.1021/acsnano.0c05197
   Fadia NB, 2020, SCI TRANSL MED, V12, P0, DOI 10.1126/scitranslmed.aav7753
   Feng X, 1900, V2, V0, P57
   Guo JH, 2021, RESEARCH-CHINA, V2021, P0, DOI 10.34133/2021/7065907
   Lalwani G, 2014, J MATER CHEM B, V2, P6354, DOI 10.1039/c4tb00976b
   Li GC, 2020, RESEARCH-CHINA, V2020, P0, DOI 10.34133/2020/2603048
   Li SW, 2019, FRONT NEUROANAT, V13, P0, DOI 10.3389/fnana.2019.00018
   Liu W, 2020, ENGINEERED REGENERATION, V1, P88, DOI 10.1016/j.engreg.2020.09.001
   Liu X, 1900, V2, V0, P63
   Liu YRN, 2019, ADV MATER, V31, P0, DOI 10.1002/adma.201902783
   Mahar M, 2018, NAT REV NEUROSCI, V19, P323, DOI 10.1038/s41583-018-0001-8
   Park J, 2020, ADV FUNCT MATER, V30, P0, DOI 10.1002/adfm.202003759
   Pateman CJ, 2015, BIOMATERIALS, V49, P77, DOI 10.1016/j.biomaterials.2015.01.055
   Qian Y, 2018, NAT COMMUN, V9, P0, DOI 10.1038/s41467-017-02598-7
   Shao CM, 2019, RESEARCH-CHINA, V2019, P0, DOI 10.34133/2019/9783793
   Song S, 2017, NEURAL REGEN RES, V12, P1976, DOI 10.4103/1673-5374.221151
   Uhlén P, 2015, DEV NEUROBIOL, V75, P360, DOI 10.1002/dneu.22273
   Wang J, 2020, ACS NANO, V14, P12579, DOI 10.1021/acsnano.0c03570
   Wang J, 2020, ADV MATER, V32, P0, DOI 10.1002/adma.202004555
   Wang L, 2020, SCI. ADV, V6, P0
   Wang S, 2021, NEURAL REGEN RES, V16, P1606, DOI 10.4103/1673-5374.303041
   Wang Z, 2021, ADV DRUG DELIVER REV, V174, P504, DOI 10.1016/j.addr.2021.05.007
   Wu L, 2020, BIOMATERIALS, V227, P0, DOI 10.1016/j.biomaterials.2019.119555
   Xi K, 2020, NAT COMMUN, V11, P0, DOI 10.1038/s41467-020-18265-3
   Ying GL, 2020, ADV FUNCT MATER, V30, P0, DOI 10.1002/adfm.202003740
   Yoo J, 2020, BIOMATER SCI-UK, V8, P6261, DOI 10.1039/d0bm00847h
   Zhan Y, 2019, ANGEW CHEM INT EDIT, V58, P16456, DOI 10.1002/anie.201908743
   Zhang Q, 2017, DRUG DISCOV TODAY, V22, P1351, DOI 10.1016/j.drudis.2017.05.007
   Zhang YS, 2017, SCIENCE, V356, P0, DOI 10.1126/science.aaf3627
   Zhao HB, 2019, ADV MATER, V31, P0, DOI 10.1002/adma.201807686
   Zhou X, 2020, NAT NEUROSCI, V23, P337, DOI 10.1038/s41593-020-0597-7
   Zhu W, 2018, MATER TODAY, V21, P951, DOI 10.1016/j.mattod.2018.04.001
NR 36
TC 78
Z9 80
U1 25
U2 379
PU AMER CHEMICAL SOC
PI WASHINGTON
PA 1155 16TH ST, NW, WASHINGTON, DC 20036 USA
SN 1936-0851
EI 1936-086X
J9 ACS NANO
JI ACS Nano
PD FEB 22
PY 2022
VL 16
IS 2
BP 1868
EP 1879
DI 10.1021/acsnano.1c11627
PG 12
WC Chemistry, Multidisciplinary; Chemistry, Physical; Nanoscience & Nanotechnology; Materials Science, Multidisciplinary
SC Chemistry; Science & Technology - Other Topics; Materials Science
GA 0E4ZW
UT WOS:000776691400014
PM 35112853
DA 2025-07-17
ER

PT J
AU Hong, Q
   Song, HH
   Chi, NTL
   Brindhadevi, K
AF Hong, Qian
   Song, Huanhuan
   Chi, Nguyen Thuy Lan
   Brindhadevi, Kathirvel
TI Numerous nanoparticles as drug delivery system to control secondary immune response and promote spinal cord injury regeneration
SO PROCESS BIOCHEMISTRY
LA English
DT Article
DE Nanoparticles; Drug delivery; Spinal disease; Protein; Polymer
ID peripheral-nerve; gold nanoparticles; polyethylene-glycol; functional recovery; chitosan; hydrogel; exposure; growth; apoptosis; scaffold
AB Spinal cord is the major communicating system between the brain and the body, injury to the spinal cord will completely cut or damage the information and signal exchanges between brain and different parts of the body. Spinal cord injury (SCI) regulates the physical, cellular, and molecular function of the body. SCI could cause impairment in blood flow, breathing, temperature, body pressure and sensory appendages. Thus, serious steps must be taken to prevent and heal SCI in human body by severe damages and shocks. Nanoparticles are emerging in the field of biomedicine and gained attention as drug carriers, imaging, mediator for supportive chemical and accelerating the immunes cells. In recent time, nanoparticles are gaining interest towards improving or modifying the immune system for the treatment of SCI. The drug delivery efficacy of nanoparticles makes them easy to incorporate and load with molecules used for the treatment of SCI, also it enhances the recovery time by targeting localization, altering the signalling pathways and cellular uptake. Researchers are using nanoparticles with different synthesis methods, morphology, incorporating materials, stability and site of target. But exploring the ability of nanoparticles towards improving the healing mechanism, regeneration of SCI and accelerating the treatment time is the major necessity. Thus considering the lesser exposure of nanoparticles in the area of spinal cord injury and regeneration of cells, the present review give a brief knowledge about the different types of nanoparticles and its role in SCI therapy.
C1 [Hong, Qian] Nanjing Univ Tradit Chinese Med, Lianyungang Hosp, Dept Orthoped, Lianyungang 222000, Peoples R China.
   [Song, Huanhuan] Nanjing Univ Tradit Chinese Med, Lianyungang Hosp, Dept Electroencephalog, Lianyungang 222000, Peoples R China.
   [Chi, Nguyen Thuy Lan] Van Lang Univ, Van Lang Sch Engn & Technol, Ho Chi Minh City, Vietnam.
   [Brindhadevi, Kathirvel] Saveetha Univ, Saveetha Inst Med & Tech Sci, Saveetha Dent Coll, Dept Pharmacol, Chennai, Tamil Nadu, India.
C3 Nanjing University of Chinese Medicine; Nanjing University of Chinese Medicine; Van Lang University; Saveetha Institute of Medical & Technical Science; Saveetha Dental College & Hospital
RP Song, HH (corresponding author), Nanjing Univ Tradit Chinese Med, Lianyungang Hosp, Dept Electroencephalog, Lianyungang 222000, Peoples R China.; Brindhadevi, K (corresponding author), Saveetha Univ, Saveetha Inst Med & Tech Sci, Saveetha Dent Coll, Dept Pharmacol, Chennai, Tamil Nadu, India.
EM songhuanhuan2022@163.com
CR ABUCHOWSKI A, 1977, J BIOL CHEM, V252, P3582
   Adel M, 2017, MICROELECTRON ENG, V173, P1, DOI 10.1016/j.mee.2017.03.006
   Ahuja SC, 2017, DIS PRIM, V0, P0
   Amr SM, 2014, J SPINAL CORD MED, V37, P54, DOI 10.1179/2045772312Y.0000000069
   Andrabi SS, 2020, J CONTROL RELEASE, V317, P300, DOI 10.1016/j.jconrel.2019.12.001
   Ansari R, 2020, EUR POLYM J, V128, P0, DOI 10.1016/j.eurpolymj.2020.109607
   Azevedo-Pereira RL, 2019, MOL BIOL REP, V46, P191, DOI 10.1007/s11033-018-4460-9
   Azizi A, 2014, INT J SURG, V12, P76, DOI 10.1016/j.ijsu.2013.10.002
   Azizi M, 2020, INT J PHARMACEUT, V577, P0, DOI 10.1016/j.ijpharm.2020.119037
   Baranes K, 2016, NANO LETT, V16, P2916, DOI 10.1021/acs.nanolett.5b04033
   Boido M, 2019, SCI REP-UK, V9, P0, DOI 10.1038/s41598-019-42848-w
   Bradbury EJ, 2019, NAT COMMUN, V10, P0, DOI 10.1038/s41467-019-11707-7
   Brown JA, 2020, FLUIDS BARRIERS CNS, V17, P0, DOI 10.1186/s12987-020-00200-9
   Bucy PC, 1973, NEUROBIOLOGIA, V36, P67
   Chakraborty A, 2021, AAPS PHARMSCITECH, V22, P0, DOI 10.1208/s12249-021-01975-2
   Chhabra HS, 2017, ADV DRUG DELIVER REV, V120, P41, DOI 10.1016/j.addr.2017.09.021
   Cooper RJ, 2019, NEUROTOXICOLOGY, V71, P102, DOI 10.1016/j.neuro.2018.12.010
   Das S, 2015, BIOMATERIALS, V62, P66, DOI 10.1016/j.biomaterials.2015.04.047
   Daund V, 2021, J DRUG DELIV SCI TEC, V64, P0, DOI 10.1016/j.jddst.2021.102599
   Dumont CM, 2015, CELLS TISSUES ORGANS, V202, P52, DOI 10.1159/000446646
   Elizalde-Peña EA, 2017, MAT SCI ENG C-MATER, V78, P892, DOI 10.1016/j.msec.2017.03.005
   Fang CY, 2019, J PHOTOCH PHOTOBIO B, V190, P72, DOI 10.1016/j.jphotobiol.2018.11.011
   Fang XT, 2019, J PHOTOCH PHOTOBIO B, V191, P83, DOI 10.1016/j.jphotobiol.2018.11.016
   Fawcett JW, 1999, BRAIN RES BULL, V49, P377, DOI 10.1016/S0361-9230(99)00072-6
   Gao Y, 2019, J CONTROL RELEASE, V302, P160, DOI 10.1016/j.jconrel.2019.03.026
   Gensel JC, 2015, BRAIN RES, V1619, P1, DOI 10.1016/j.brainres.2014.12.045
   Gomes AC, 2017, VACCINES-BASEL, V5, P0, DOI 10.3390/vaccines5010006
   Guo Y, 2016, PLOS ONE, V11, P0, DOI 10.1371/journal.pone.0154437
   Hasan A, 2018, INT J NANOMED, V13, P5637, DOI 10.2147/IJN.S153758
   Hu QB, 2021, CARBOHYD POLYM, V264, P0, DOI 10.1016/j.carbpol.2021.117999
   Huang LL, 2017, FRONT CELL NEUROSCI, V11, P0, DOI 10.3389/fncel.2017.00083
   Ifergan I, 2020, FRONT IMMUNOL, V11, P0, DOI 10.3389/fimmu.2020.571897
   Iman Maryam, 2017, BULL EMERG TRAUMA, V5, P240, DOI 10.18869/acadpub.beat.5.4.521.
   Jahromi HK, 2020, MAT SCI ENG C-MATER, V109, P0, DOI 10.1016/j.msec.2019.110564
   Jaswal R, 2020, MAT SCI ENG C-MATER, V116, P0, DOI 10.1016/j.msec.2020.111213
   Jeong SJ, 2017, NEUROBIOL DIS, V108, P73, DOI 10.1016/j.nbd.2017.08.006
   Karimi S, 2021, INT J BIOL MACROMOL, V167, P796, DOI 10.1016/j.ijbiomac.2020.11.199
   Kianfar E, 2021, J NANOBIOTECHNOL, V19, P0, DOI 10.1186/s12951-021-00896-3
   Kiyotake EA, 2022, ACTA BIOMATER, V139, P43, DOI 10.1016/j.actbio.2020.12.021
   Lavoie-Cardinal F, 2016, SCI REP-UK, V6, P0, DOI 10.1038/srep20619
   Lee MH, 2021, MATER TODAY BIO, V9, P0, DOI 10.1016/j.mtbio.2020.100091
   LewisOscar F, 2021, PROG ORG COAT, V151, P0, DOI 10.1016/j.porgcoat.2020.106058
   Li GC, 2017, COLLOID SURFACE B, V158, P57, DOI 10.1016/j.colsurfb.2017.06.026
   Li J, 2021, J CONTROL RELEASE, V335, P103, DOI 10.1016/j.jconrel.2021.05.016
   Liu Q, 2018, NANO LETT, V18, P32, DOI 10.1021/acs.nanolett.7b02461
   Liu ZY, 2017, INT J NANOMED, V12, P7815, DOI 10.2147/IJN.S144715
   Lopes CDF, 2017, BIOMATERIALS, V121, P83, DOI 10.1016/j.biomaterials.2016.12.025
   Lopez-Verrilli MA, 2016, NEUROSCIENCE, V320, P129, DOI 10.1016/j.neuroscience.2016.01.061
   Madhusudanan P, 2021, TOXICOL IN VITRO, V74, P0, DOI 10.1016/j.tiv.2021.105175
   Mahya S, 2021, INT J BIOL MACROMOL, V182, P82, DOI 10.1016/j.ijbiomac.2021.03.106
   Marcus M, 2016, J NANOBIOTECHNOL, V14, P0, DOI 10.1186/s12951-016-0190-0
   Mauri E, 2017, EUR POLYM J, V94, P143, DOI 10.1016/j.eurpolymj.2017.07.003
   Mili B, 2018, J MATER SCI-MATER M, V29, P0, DOI 10.1007/s10856-017-6008-2
   Mironava T, 2010, NANOTOXICOLOGY, V4, P120, DOI 10.3109/17435390903471463
   Mohebbi S, 2019, CURR STEM CELL RES T, V14, P93, DOI 10.2174/1574888X13666180912142028
   Motamedi AS, 2017, J BIOMED MATER RES A, V105, P1984, DOI 10.1002/jbm.a.36050
   Nagappan PG, 2020, MILITARY MED RES, V7, P0, DOI 10.1186/s40779-020-00259-3
   Nance E, 2016, BIOMATERIALS, V101, P96, DOI 10.1016/j.biomaterials.2016.05.044
   OBrien LC, 2016, WORLD J ORTHOP, V7, P628, DOI 10.5312/wjo.v7.i10.628
   Panyam J, 2003, J CONTROL RELEASE, V92, P173, DOI 10.1016/S0168-3659(03)00328-6
   Papastefanaki F, 2015, MOL THER, V23, P993, DOI 10.1038/mt.2015.50
   Park J, 2019, P NATL ACAD SCI USA, V116, P14947, DOI 10.1073/pnas.1820276116
   Park J, 2018, J CONTROL RELEASE, V290, P88, DOI 10.1016/j.jconrel.2018.10.003
   Rai SK, 2021, PROCESS BIOCHEM, V111, P1, DOI 10.1016/j.procbio.2021.10.004
   Riggio C, 2014, NANOMED-NANOTECHNOL, V10, P1549, DOI 10.1016/j.nano.2013.12.008
   Rizeq BR, 2019, INT J MOL SCI, V20, P0, DOI 10.3390/ijms20225776
   Salehi M, 2018, J PHYSIOL SCI, V68, P579, DOI 10.1007/s12576-017-0564-6
   Saraiva C, 2016, J CONTROL RELEASE, V235, P34, DOI 10.1016/j.jconrel.2016.05.044
   Sathiyavimal S, 2020, PROG ORG COAT, V147, P0, DOI 10.1016/j.porgcoat.2020.105858
   Scholpa NE, 2017, J PHARMACOL EXP THER, V363, P303, DOI 10.1124/jpet.117.244806
   Shanmuganathan R, 2019, INT J BIOL MACROMOL, V130, P727, DOI 10.1016/j.ijbiomac.2019.02.060
   Shechter R, 2013, IMMUNITY, V38, P555, DOI 10.1016/j.immuni.2013.02.012
   Simeoli R, 2017, NAT COMMUN, V8, P0, DOI 10.1038/s41467-017-01841-5
   Song YH, 2019, ADV DRUG DELIVER REV, V148, P38, DOI 10.1016/j.addr.2018.12.011
   Suberviola B, 2008, INJURY, V39, P748, DOI 10.1016/j.injury.2007.12.005
   Suk JS, 2016, ADV DRUG DELIVER REV, V99, P28, DOI 10.1016/j.addr.2015.09.012
   Sun GD, 2019, NANO-MICRO LETT, V11, P0, DOI 10.1007/s40820-019-0252-6
   Surnar B, 2018, P NATL ACAD SCI USA, V115, PE12333, DOI 10.1073/pnas.1816429115
   Suzuki K, 2017, ACTA BIOMATER, V53, P250, DOI 10.1016/j.actbio.2017.02.004
   Takashi KK, 2018, FRONT IMMUNOL, V9, P0
   Wagner D, 2017, PLOS ONE, V12, P0
   Wang N, 2021, INT J BIOL MACROMOL, V186, P23, DOI 10.1016/j.ijbiomac.2021.06.171
   White-Schenk D, 2013, PROC SPIE, V8587, P0, DOI 10.1117/12.2004916
   Wu TS, 2018, NANOMEDICINE-UK, V13, P233, DOI 10.2217/nnm-2017-0270
   Xiao YR, 2017, NANOSCALE RES LETT, V12, P0, DOI 10.1186/s11671-017-2417-x
   Xu J, 2018, EUR J PHARM SCI, V124, P37, DOI 10.1016/j.ejps.2018.08.020
   Yetisgin AA, 2020, MOLECULES, V25, P0, DOI 10.3390/molecules25092193
   You HJ, 2020, STEM CELL RES THER, V11, P0, DOI 10.1186/s13287-020-01727-2
   Yuan MZZ, 2018, NANOMED-NANOTECHNOL, V14, P1337, DOI 10.1016/j.nano.2018.03.004
   Zhang BK, 2021, NANOMED-NANOTECHNOL, V37, P0, DOI 10.1016/j.nano.2021.102420
   Zhang J, 2021, BIOACT MATER, V6, P3177, DOI 10.1016/j.bioactmat.2021.03.001
   Zhang TH, 2021, APPL MATER TODAY, V24, P0, DOI 10.1016/j.apmt.2021.101109
   Zuidema JM, 2015, CELLS TISSUES ORGANS, V202, P102, DOI 10.1159/000446647
NR 93
TC 18
Z9 18
U1 1
U2 27
PU ELSEVIER SCI LTD
PI London
PA 125 London Wall, London, ENGLAND
SN 1359-5113
EI 1873-3298
J9 PROCESS BIOCHEM
JI Process Biochem.
PD JAN 15
PY 2022
VL 112
IS 
BP 145
EP 153
DI 10.1016/j.procbio.2021.11.025
EA DEC 2021
PG 9
WC Biochemistry & Molecular Biology; Biotechnology & Applied Microbiology; Engineering, Chemical
SC Biochemistry & Molecular Biology; Biotechnology & Applied Microbiology; Engineering
GA XN0LW
UT WOS:000729207500012
DA 2025-07-17
ER

PT J
AU Lee, JI
   Park, JH
   Kim, YR
   Gwon, K
   Hwang, HW
   Jung, G
   Lee, JY
   Sun, JY
   Park, JW
   Shin, JH
   Ok, MR
AF Lee, Jung Il
   Park, Ji Hun
   Kim, Yeong-Rim
   Gwon, Kihak
   Hwang, Hae Won
   Jung, Gayoung
   Lee, Joo-Yup
   Sun, Jeong-Yun
   Park, Jong Woong
   Shin, Jae Ho
   Ok, Myoung-Ryul
TI Delivery of nitric oxide-releasing silica nanoparticles for in vivo revascularization and functional recovery after acute peripheral nerve crush injury
SO NEURAL REGENERATION RESEARCH
LA English
DT Article
DE crush injury; nerve injury; nerve regeneration; nitric oxide; peripheral nerve; revascularization; silica nanoparticles
ID motor function; regeneration; synthase; cell; vascularization; inhibition; expression; efficacy; repair; bone
AB Nitric oxide (NO) has been shown to promote revascularization and nerve regeneration after peripheral nerve injury. However, in vivo application of NO remains challenging due to the lack of stable carrier materials capable of storing large amounts of NO molecules and releasing them on a clinically meaningful time scale. Recently, a silica nanoparticle system capable of reversible NO storage and release at a controlled and sustained rate was introduced. In this study, NO-releasing silica nanoparticles (NO-SNs) were delivered to the peripheral nerves in rats after acute crush injury, mixed with natural hydrogel, to ensure the effective application of NO to the lesion. Microangiography using a polymer dye and immunohistochemical staining for the detection of CD34 (a marker for revascularization) results showed that NO-releasing silica nanoparticles increased revascularization at the crush site of the sciatic nerve. The sciatic functional index revealed that there was a significant improvement in sciatic nerve function in NO-treated animals. Histological and anatomical analyses showed that the number of myelinated axons in the crushed sciatic nerve and wet muscle weight excised from NO-treated rats were increased. Moreover, muscle function recovery was improved in rats treated with NO-SNs. Taken together, our results suggest that NO delivered to the injured sciatic nerve triggers enhanced revascularization at the lesion in the early phase after crushing injury, thereby promoting axonal regeneration and improving functional recovery.
C1 [Lee, Jung Il; Park, Ji Hun; Park, Jong Woong] Korea Univ, Coll Med, Dept Orthoped Surg, Seoul, South Korea.
   [Kim, Yeong-Rim; Gwon, Kihak; Shin, Jae Ho] Kwangwoon Univ, Med Sensor Biomat Res Inst, Seoul, South Korea.
   [Hwang, Hae Won; Jung, Gayoung; Ok, Myoung-Ryul] Korea Inst Sci & Technol, Ctr Biomat, Seoul, South Korea.
   [Hwang, Hae Won; Sun, Jeong-Yun] Seoul Natl Univ, Dept Mat Sci & Engn, Seoul, South Korea.
   [Lee, Joo-Yup] Catholic Univ, Coll Med, Dept Orthoped Surg, Seoul, South Korea.
   [Shin, Jae Ho] Kwangwoon Univ, Dept Chem, Seoul, South Korea.
C3 Korea University; Korea University Medicine (KU Medicine); Kwangwoon University; Korea Institute of Science & Technology (KIST); Seoul National University (SNU); Catholic University of Korea; Kwangwoon University
RP Park, JW (corresponding author), Korea Univ, Coll Med, Dept Orthoped Surg, Seoul, South Korea.; Shin, JH (corresponding author), Kwangwoon Univ, Med Sensor Biomat Res Inst, Seoul, South Korea.; Ok, MR (corresponding author), Korea Inst Sci & Technol, Ctr Biomat, Seoul, South Korea.; Shin, JH (corresponding author), Kwangwoon Univ, Dept Chem, Seoul, South Korea.
EM omr2da@kist.re.kr; jhshin@kw.ac.kr; ospark@korea.ac.kr
FU National Research Foundation of Korea (NRF) - Ministry of Science and ICT [NRF2015R1C1A1A02036830, NRF-2015M3A9E2029186]; Korea Institute of Science and Technology [2V05460/2V08630, 2E31121]; Korea University Anam Hospital
CR Amniattalab Amir, 2017, BULL EMERG TRAUMA, V5, P152
   BAIN JR, 1989, PLAST RECONSTR SURG, V83, P129, DOI 10.1097/00006534-198901000-00024
   Bergmeister KD, 2020, PLOS ONE, V15, P0, DOI 10.1371/journal.pone.0229530
   Best TJ, 1999, PLAST RECONSTR SURG, V104, P152, DOI 10.1097/00006534-199907000-00022
   BUNGE RP, 1994, J NEUROL, V242, PS19, DOI 10.1007/BF00939235
   Carpenter AW, 2012, CHEM SOC REV, V41, P3742, DOI 10.1039/c2cs15273h
   Chan KM, 2014, EXP NEUROL, V261, P826, DOI 10.1016/j.expneurol.2014.09.006
   du Sert NP, 2020, PLOS BIOL, V18, P0, DOI 10.1371/journal.pbio.3000411
   Elfar JC, 2008, J BONE JOINT SURG AM, V90A, P1644, DOI 10.2106/JBJS.G.00557
   Geary MB, 2017, MUSCLE NERVE, V56, P143, DOI 10.1002/mus.25459
   Giusti G, 2016, MICROSURG, V36, P134, DOI 10.1002/micr.22371
   González-Hernández T, 1999, J COMP NEUROL, V404, P64
   González-Hernández T, 1999, J NEUROSCI RES, V55, P198, DOI 10.1002/(SICI)1097-4547(19990115)55:2<198::AID-JNR7>3.0.CO;2-M
   Hebebrand D, 1997, J HAND SURG-BRIT EUR, V22B, P304, DOI 10.1016/S0266-7681(97)80391-9
   Hetrick EM, 2008, ACS NANO, V2, P235, DOI 10.1021/nn700191f
   Hetrick EM, 2009, BIOMATERIALS, V30, P2782, DOI 10.1016/j.biomaterials.2009.01.052
   Jafari S, 2019, BIOMED PHARMACOTHER, V109, P1100, DOI 10.1016/j.biopha.2018.10.167
   Jeon JK, 2019, MET MATER INT, V25, P1098, DOI 10.1007/s12540-018-00232-9
   Kannan RY, 2005, BIOMATERIALS, V26, P1857, DOI 10.1016/j.biomaterials.2004.07.006
   Kaplan HM, 2015, J MATER SCI-MATER M, V26, P0, DOI 10.1007/s10856-015-5558-4
   Keefer LK, 2011, ACS CHEM BIOL, V6, P1147, DOI 10.1021/cb200274r
   Keilhoff G, 2002, NEUROREPORT, V13, P1463, DOI 10.1097/00001756-200208070-00023
   Keilhoff G, 2002, J NEUROSCI RES, V68, P432, DOI 10.1002/jnr.10229
   Kikuchi R, 2018, BULL TOKYO DENT COLL, V59, P15, DOI 10.2209/tdcpublication.2017-0007
   Lee JY, 2016, J RECONSTR MICROSURG, V32, P183, DOI 10.1055/s-0035-1563709
   Lee JI, 2020, PLOS ONE, V15, P0, DOI 10.1371/journal.pone.0238208
   Lee JI, 2013, J RECONSTR MICROSURG, V29, P571, DOI 10.1055/s-0033-1348037
   Levy D, 2001, J NEUROPATH EXP NEUR, V60, P411, DOI 10.1093/jnen/60.5.411
   Mompèo B, 2003, J NEUROCYTOL, V32, P123, DOI 10.1023/B:NEUR.0000005597.28053.2a
   Moreno-López B, 2010, J NEUROSCI RES, V88, P1846, DOI 10.1002/jnr.22353
   Nichols SP, 2012, ADV DRUG DELIVER REV, V64, P1177, DOI 10.1016/j.addr.2012.03.002
   Noori A, 2017, INT J NANOMED, V12, P4937, DOI 10.2147/IJN.S124671
   Park J, 2020, NAT NANOTECHNOL, V15, P690, DOI 10.1038/s41565-020-0701-x
   Riccio DA, 2012, CHEM SOC REV, V41, P3731, DOI 10.1039/c2cs15272j
   Rudic RD, 1998, J CLIN INVEST, V101, P731, DOI 10.1172/JCI1699
   Sayari A, 2001, CHEM MATER, V13, P3151, DOI 10.1021/cm011039l
   Seabra AB, 2004, BRIT J DERMATOL, V151, P977, DOI 10.1111/j.1365-2133.2004.06213.x
   Seabra AB, 2015, BIOTECHNOL ADV, V33, P1370, DOI 10.1016/j.biotechadv.2015.01.005
   Sekiguchi H, 2012, LAB INVEST, V92, P532, DOI 10.1038/labinvest.2012.6
   Shin JH, 2008, CHEM MATER, V20, P239, DOI 10.1021/cm702526q
   Shin JH, 2007, J AM CHEM SOC, V129, P4612, DOI 10.1021/ja0674338
   Song JM, 2018, CARCINOGENESIS, V39, P911, DOI 10.1093/carcin/bgy049
   Stein A, 2000, ADV MATER, V12, P1403, DOI 10.1002/1521-4095(200010)12:19<1403::AID-ADMA1403>3.0.CO;2-X
   Stevens EV, 2010, MOL PHARMACEUT, V7, P775, DOI 10.1021/mp9002865
   Sundem L, 2016, J HAND SURG-AM, V41, P999, DOI 10.1016/j.jhsa.2016.08.002
   Sunico CR, 2005, J NEUROSCI, V25, P1448, DOI 10.1523/JNEUROSCI.4600-04.2005
   Tapp M, 2019, ANN PLAS SURG, V83, P676, DOI 10.1097/SAP.0000000000002083
   Tobin CA, 2014, J RECONSTR MICROSURG, V30, P75, DOI 10.1055/s-0033-1354738
   Wang XD, 2005, BRAIN, V128, P1897, DOI 10.1093/brain/awh517
   Wang ZY, 2017, MRS COMMUN, V7, P348, DOI 10.1557/mrc.2017.40
   Zhou C, 2017, J BIOMED MATER RES A, V105, P3077, DOI 10.1002/jbm.a.36172
   Zochodne DW, 2005, CELL MOL BIOL, V51, P255, DOI 10.1170/T626
NR 52
TC 8
Z9 8
U1 4
U2 39
PU WOLTERS KLUWER MEDKNOW PUBLICATIONS
PI MUMBAI
PA WOLTERS KLUWER INDIA PVT LTD , A-202, 2ND FLR, QUBE, C T S  NO 1498A-2 VILLAGE MAROL, ANDHERI EAST, MUMBAI, Maharashtra, INDIA
SN 1673-5374
EI 1876-7958
J9 NEURAL REGEN RES
JI Neural Regen. Res.
PD SEP 15
PY 2022
VL 17
IS 9
BP 2043
EP 2049
DI 10.4103/1673-5374.335160
PG 7
WC Cell Biology; Neurosciences
SC Cell Biology; Neurosciences & Neurology
GA 1P7KU
UT WOS:000802184600037
PM 35142695
DA 2025-07-17
ER

PT J
AU Shen, XZ
   Qu, F
   Pei, YL
   Lei, SM
   Xia, SH
   Liang, J
   Li, S
   Sun, X
   Liu, L
AF Shen, Xuezhen
   Qu, Feng
   Pei, Yilun
   Lei, Simeng
   Xia, Suhang
   Liang, Jing
   Li, Shan
   Sun, Xun
   Liu, Liang
TI Repairing sciatic nerve injury with self-assembling peptide nanofiber scaffold-containing chitosan conduit
SO FRONTIERS IN NEUROLOGY
LA English
DT Article
DE peripheral nerve defects; nerve regeneration; nerve guidance conduits; combined therapy; self-assembling peptide
ID angiogenic activity; regeneration; hydrogels; behavior; fibers
AB BackgroundAn increasing number of nerve guide scaffolds have been used to replace the "gold-standard" autologous nerve graft for repairing peripheral nerve defects, but nerve regeneration is usually far from complete. MethodsHere, we designed and prepared two functionalized self-assembling peptides (SAP) with the IKVAV and KLT sequences, which were derived from the combination of laminin and VEGF, respectively. Their mixtures were also obtained to combine the effects of neuroprotective and neurotrophic and proangiogenic factors. ResultsThe beneficial effect of peptide gels on nerve regeneration was evaluated in vitro using Schwann cells (SCs). As a useful intraluminal filling, a three-dimensional (3D) functionalized self-assembling peptide (SAP) nanofiber hydrogel was formed in the hollow lumen of chitosan conduits under physiological conditions. In vivo, the combination of the two functionalized SAP gels containing a chitosan nerve conduit significantly accelerated nerve healing and enhanced morphological repair. ConclusionBased on the current findings, the combined application of two functionalized SAP gels with chitosan nerve conduit is a promising therapy for the engineering of peripheral nerve regeneration.
C1 [Shen, Xuezhen; Pei, Yilun; Lei, Simeng; Xia, Suhang; Liu, Liang] Capital Med Univ, Beijing Luhe Hosp, Dept Orthoped, Beijing, Peoples R China.
   [Qu, Feng] Capital Med Univ, Beijing Tongren Hosp, Foot & Ankle Surg Ctr, Beijing, Peoples R China.
   [Liang, Jing; Li, Shan] Tianjin Univ, Tianjin Hosp, Dept Pediat, Tianjin, Peoples R China.
   [Sun, Xun] Tianjin Univ, Tianjin Hosp, Dept Orthoped, Tianjin, Peoples R China.
C3 Capital Medical University; Capital Medical University; Tianjin University; Tianjin University
RP Liu, L (corresponding author), Capital Med Univ, Beijing Luhe Hosp, Dept Orthoped, Beijing, Peoples R China.; Sun, X (corresponding author), Tianjin Univ, Tianjin Hosp, Dept Orthoped, Tianjin, Peoples R China.
EM sunxun_tju@yeah.net; liuliang@ccmu.edu.cn
FU National Natural Science Foundation of China;  [31900968]
CR BAIN JR, 1989, PLAST RECONSTR SURG, V83, P129, DOI 10.1097/00006534-198901000-00024
   Bellamkonda RV, 2006, BIOMATERIALS, V27, P3515, DOI 10.1016/j.biomaterials.2006.02.030
   Biazar E, 2010, INT J NANOMED, V5, P839, DOI 10.2147/IJN.S11883
   Bowerman CJ, 2011, BIOMACROMOLECULES, V12, P2735, DOI 10.1021/bm200510k
   Burnett Mark G, 2004, NEUROSURG FOCUS, V16, PE1, DOI 10.3171/foc.2004.16.5.2
   Caillaud M, 2019, NEURAL REGEN RES, V14, P24, DOI 10.4103/1673-5374.243699
   Campbell WW, 2008, CLIN NEUROPHYSIOL, V119, P1951, DOI 10.1016/j.clinph.2008.03.018
   Cattin AL, 2015, CELL, V162, P1127, DOI 10.1016/j.cell.2015.07.021
   Chen YY, 2017, J BIOMATER TISS ENG, V7, P943, DOI 10.1166/jbt.2017.1663
   Diana D, 2008, CHEM-EUR J, V14, P4164, DOI 10.1002/chem.200800180
   Dreesmann L, 2009, EUR J CELL BIOL, V88, P285, DOI 10.1016/j.ejcb.2009.01.001
   Du JR, 2017, ACTA BIOMATER, V55, P296, DOI 10.1016/j.actbio.2017.04.010
   Evans GRD, 2001, ANAT RECORD, V263, P396, DOI 10.1002/ar.1120
   Gelain F, 2006, PLOS ONE, V1, P0, DOI 10.1371/journal.pone.0000119
   Geuna S, 2001, ANAT EMBRYOL, V204, P1, DOI 10.1007/s004290100188
   Grinsell D, 2014, BIOMED RES INT, V2014, P0, DOI 10.1155/2014/698256
   Guan FY, 2017, FRONT MATER SCI, V11, P13, DOI 10.1007/s11706-017-0369-9
   Guo JS, 2015, NEURAL REGENERATION, V0, PP229, DOI 10.1016/B978-0-12-801732-6.00014-8
   Hong TS, 2019, J BONE JOINT SURG AM, V101, P0, DOI 10.2106/JBJS.18.00658
   Hsu SH, 2013, ACTA BIOMATER, V9, P6606, DOI 10.1016/j.actbio.2013.01.025
   Kehoe S, 2012, INJURY, V43, P553, DOI 10.1016/j.injury.2010.12.030
   Kim JJ, 2021, NANOMATERIALS-BASEL, V11, P0, DOI 10.3390/nano11051157
   Lampe KJ, 2012, NEUROSCI LETT, V519, P138, DOI 10.1016/j.neulet.2012.01.042
   Li H, 2015, SCI REP-UK, V5, P0, DOI 10.1038/srep14923
   Liu X, 2015, FRONT MATER SCI, V9, P1, DOI 10.1007/s11706-015-0274-z
   Liu X, 2013, ACTA BIOMATER, V9, P6798, DOI 10.1016/j.actbio.2013.01.027
   Liu X, 2012, NANOSCALE, V4, P2720, DOI 10.1039/c2nr00001f
   Lu JJ, 2019, NANOSCALE, V11, P19943, DOI 10.1039/c9nr04521j
   Meek MF, 2002, J RECONSTR MICROSURG, V18, P97, DOI 10.1055/s-2002-19889
   Nishida Y, 2018, BIOMED RES-TOKYO, V39, P287, DOI 10.2220/biomedres.39.287
   Noble J, 1998, J TRAUMA, V45, P116, DOI 10.1097/00005373-199807000-00025
   Ronchi G, 2014, J PERIPHER NERV SYST, V19, P224, DOI 10.1111/jns.12090
   de Groot NS, 2007, BIOPHYS J, V92, P1732, DOI 10.1529/biophysj.106.096677
   Sun X, 2018, ADV HEALTHC MATER, V7, P0, DOI 10.1002/adhm.201800276
   Takagi Y, 1996, J BIOL CHEM, V271, P18074, DOI 10.1074/jbc.271.30.18074
   Tysseling-Mattiace VM, 2008, J NEUROSCI, V28, P3814, DOI 10.1523/JNEUROSCI.0143-08.2008
   VASTAMAKI M, 1993, J HAND SURG-BRIT EUR, V18B, P323, DOI 10.1016/0266-7681(93)90053-I
   Wang ML, 2019, CONNECT TISSUE RES, V60, P3, DOI 10.1080/03008207.2018.1489381
   Wang XM, 2011, PROG NAT SCI, V21, P111, DOI 10.1016/S1002-0071(12)60043-4
   Wang YJ, 2016, MOL NEUROBIOL, V53, P28, DOI 10.1007/s12035-014-8968-2
   Yang SH, 2020, THERANOSTICS, V10, P8227, DOI 10.7150/thno.44276
   Zhan XD, 2013, NANOMED-NANOTECHNOL, V9, P305, DOI 10.1016/j.nano.2012.08.009
   Zhao YH, 2017, BIOMATERIALS, V134, P64, DOI 10.1016/j.biomaterials.2017.02.026
   Zhou YJ, 2019, J CONTROL RELEASE, V316, P93, DOI 10.1016/j.jconrel.2019.11.003
NR 44
TC 7
Z9 7
U1 2
U2 32
PU FRONTIERS MEDIA SA
PI LAUSANNE
PA AVENUE DU TRIBUNAL FEDERAL 34, LAUSANNE, CH-1015, SWITZERLAND
SN 1664-2295
EI 
J9 FRONT NEUROL
JI Front. Neurol.
PD OCT 13
PY 2022
VL 13
IS 
BP 
EP 
DI 10.3389/fneur.2022.867711
PG 15
WC Clinical Neurology; Neurosciences
SC Neurosciences & Neurology
GA 5T3OH
UT WOS:000875779900001
PM 36313506
DA 2025-07-17
ER

PT J
AU Prest, TA
   Meder, TJ
   Skillen, CD
   Marchal, L
   Soletti, L
   Gardner, PA
   Cheetham, J
   Brown, BN
AF Prest, Travis A.
   Meder, Tyler J.
   Skillen, Clint D.
   Marchal, Lucile
   Soletti, Lorenzo
   Gardner, Paul A.
   Cheetham, Jonathan
   Brown, Bryan N.
TI Safety and efficacy of an injectable nerve-specific hydrogel in a rodent crush injury model
SO MUSCLE & NERVE
LA English
DT Article
DE decellularization; extracellular matrix; hydrogel; nerve; regenerative medicine; scaffold
ID extracellular-matrix; functional-evaluation; biologic scaffolds; recovery; pathophysiology; regeneration; pain
AB Introduction/Aims While the peripheral nervous system has the inherent ability to recover following injury, results are often unsatisfactory, resulting in permanent functional deficits and disability. Therefore, methods that enhance regeneration are of significant interest. The present study investigates an injectable nerve-tissue-specific hydrogel as a biomaterial for nerve regeneration in a rat nerve crush model. Methods Nerve-specific hydrogels were injected into the subepineurial space in both uninjured and crushed sciatic nerves of rats to assess safety and efficacy, respectively. The animals were followed longitudinally for 12 wk using sciatic functional index and kinematic measures. At 12 wk, electrophysiologic examination was also performed, followed by nerve and muscle histologic assessment. Results When the hydrogel was injected into an uninjured nerve, no differences in sciatic functional index, kinematic function, or axon counts were observed. A slight reduction in muscle fiber diameter was observed in the hydrogel-injected animals, but overall muscle area and kinematic function were not affected. Hydrogel injection following nerve crush injury resulted in multiple modest improvements in sciatic functional index and kinematic function with an earlier return to normal function observed in the hydrogel treated animals as compared to untreated controls. While no improvements in supramaximal compound motor action potential were observed in hydrogel treated animals, increased axon counts were observed on histologic assessment. Discussion These improvements in functional and histologic outcomes in a rapidly and fully recovering model suggest that injection of a nerve-specific hydrogel is safe and has the potential to improve outcomes following nerve injury.
C1 [Prest, Travis A.; Meder, Tyler J.; Skillen, Clint D.; Marchal, Lucile; Cheetham, Jonathan; Brown, Bryan N.] Univ Pittsburgh, McGowan Inst Regenerat Med, Suite 300,450 Technol Dr, Pittsburgh, PA 15219 USA.
   [Prest, Travis A.; Meder, Tyler J.; Skillen, Clint D.; Marchal, Lucile; Brown, Bryan N.] Univ Pittsburgh, Swanson Sch Engn, Dept Bioengn, Pittsburgh, PA 15219 USA.
   [Soletti, Lorenzo; Gardner, Paul A.; Cheetham, Jonathan; Brown, Bryan N.] Renerva LLC, Pittsburgh, PA USA.
   [Gardner, Paul A.] Univ Pittsburgh, Sch Med, Dept Neurol Surg, Pittsburgh, PA 15219 USA.
   [Cheetham, Jonathan] Cornell Univ, Cornell Coll Vet Med, Dept Clin Sci, Ithaca, NY USA.
C3 Pennsylvania Commonwealth System of Higher Education (PCSHE); University of Pittsburgh; Pennsylvania Commonwealth System of Higher Education (PCSHE); University of Pittsburgh; Pennsylvania Commonwealth System of Higher Education (PCSHE); University of Pittsburgh; Cornell University
RP Brown, BN (corresponding author), Univ Pittsburgh, McGowan Inst Regenerat Med, Suite 300,450 Technol Dr, Pittsburgh, PA 15219 USA.
EM brownb@upmc.edu
FU University of Pittsburgh Clinical and Translational Sciences Institute; Wallace Coulter Foundation TPII
CR Bailey R, 2009, J HAND SURG-AM, V34A, P1682, DOI 10.1016/j.jhsa.2009.07.002
   BAIN JR, 1989, PLAST RECONSTR SURG, V83, P129, DOI 10.1097/00006534-198901000-00024
   Bland JDP, 2007, MUSCLE NERVE, V36, P167, DOI 10.1002/mus.20802
   Brittain, 2014, ANAL PERIPHERAL NERV, V0, P0
   Brogan DM, 2021, J RECONSTR MICROSURG, V37, P559, DOI 10.1055/s-0040-1722762
   Brown BN, 2017, METHODS MOL BIOL, V1612, P15, DOI 10.1007/978-1-4939-7021-6_2
   Brown BN, 2014, TRANSL RES, V163, P268, DOI 10.1016/j.trsl.2013.11.003
   Buckenmeyer MJ, 2020, METHODS, V171, P41, DOI 10.1016/j.ymeth.2019.07.023
   Cattin AL, 2016, CURR OPIN NEUROBIOL, V39, P38, DOI 10.1016/j.conb.2016.04.005
   Cattin AL, 2015, CELL, V162, P1127, DOI 10.1016/j.cell.2015.07.021
   CHEN LE, 1993, J RECONSTR MICROSURG, V9, P299, DOI 10.1055/s-2007-1006671
   Ciaramitaro P, 2010, J PERIPHER NERV SYST, V15, P120, DOI 10.1111/j.1529-8027.2010.00260.x
   Crapo PM, 2012, BIOMATERIALS, V33, P3539, DOI 10.1016/j.biomaterials.2012.01.044
   de Ruiter GC, 2007, J PERIPHER NERV SYST, V12, P216, DOI 10.1111/j.1529-8027.2007.00142.x
   Fox IK, 2011, PLAST RECONSTR SURG, V127, P105E, DOI 10.1097/PRS.0b013e31820cf556
   Freytes DO, 2008, BIOMATERIALS, V29, P1630, DOI 10.1016/j.biomaterials.2007.12.014
   Galili U, 2015, TISSUE ENG PART B-RE, V21, P231, DOI 10.1089/ten.teb.2014.0392
   Grinsell D, 2014, BIOMED RES INT, V2014, P0, DOI 10.1155/2014/698256
   Habre SB, 2018, ANN PLAS SURG, V80, P252, DOI 10.1097/SAP.0000000000001252
   Keane TJ, 2015, J TISSUE ENG REGEN M, V9, P504, DOI 10.1002/term.1874
   Keane TJ, 2012, BIOMATERIALS, V33, P1771, DOI 10.1016/j.biomaterials.2011.10.054
   Kronlage SC, 2015, J HAND SURG-AM, V40, P438, DOI 10.1016/j.jhsa.2014.12.012
   Lee JY, 2013, PLAST RECONSTR SURG, V132, P1173, DOI 10.1097/PRS.0b013e3182a3bfeb
   Lin YC, 2012, BIOMED MATER, V7, P0, DOI 10.1088/1748-6041/7/2/024102
   Mackinnon SE, 2002, HAND CLIN, V18, P231, DOI 10.1016/S0749-0712(01)00012-9
   Meder T, 2021, NPJ REGEN MED, V6, P0, DOI 10.1038/s41536-021-00174-8
   Menorca RMG, 2013, HAND CLIN, V29, P317, DOI 10.1016/j.hcl.2013.04.002
   Nectow AR, 2012, TISSUE ENG PART B-RE, V18, P40, DOI 10.1089/ten.teb.2011.0240
   Pan D, 2021, PLAST RECONSTR SURG, V148, P32E, DOI 10.1097/PRS.0000000000008051
   Pan D, 2020, MUSCLE NERVE, V61, P726, DOI 10.1002/mus.26797
   Prest TA, 2018, J BIOMED MATER RES A, V106, P450, DOI 10.1002/jbm.a.36235
   Rempel D, 1999, J BONE JOINT SURG AM, V81A, P1600, DOI 10.2106/00004623-199911000-00013
   Ruijs ACJ, 2005, PLAST RECONSTR SURG, V116, P484, DOI 10.1097/01.prs.0000172896.86594.07
   Simon NG, 2016, J NEUROL NEUROSUR PS, V87, P198, DOI 10.1136/jnnp-2014-310175
   Sun AX, 2019, BIOMATERIALS, V203, P86, DOI 10.1016/j.biomaterials.2019.01.038
   Taylor CA, 2008, AM J PHYS MED REHAB, V87, P381, DOI 10.1097/PHM.0b013e31815e6370
   Wang ZZ, 2019, EXP NEUROL, V319, P0, DOI 10.1016/j.expneurol.2018.09.020
NR 37
TC 2
Z9 2
U1 0
U2 10
PU WILEY
PI HOBOKEN
PA 111 RIVER ST, HOBOKEN 07030-5774, NJ USA
SN 0148-639X
EI 1097-4598
J9 MUSCLE NERVE
JI Muscle Nerve
PD FEB 15
PY 2022
VL 65
IS 2
BP 247
EP 255
DI 10.1002/mus.27455
EA NOV 2021
PG 9
WC Clinical Neurology; Neurosciences
SC Neurosciences & Neurology
GA YE2ET
UT WOS:000722248000001
PM 34738250
DA 2025-07-17
ER

PT J
AU Kuna, VK
   Lundgren, A
   Anerillas, LO
   Kelk, P
   Brohlin, M
   Wiberg, M
   Kingham, PJ
   Novikova, LN
   Andersson, G
   Novikov, LN
AF Kuna, Vijay Kumar
   Lundgren, Andre
   Anerillas, Luis Oliveros
   Kelk, Peyman
   Brohlin, Maria
   Wiberg, Mikael
   Kingham, Paul J.
   Novikova, Ludmila N.
   Andersson, Gustav
   Novikov, Lev N.
TI Efficacy of Nerve-Derived Hydrogels to Promote Axon Regeneration Is Influenced by the Method of Tissue Decellularization
SO INTERNATIONAL JOURNAL OF MOLECULAR SCIENCES
LA English
DT Article
DE biosynthetic conduit; decellularized nerve tissue; diffusion tensor imaging; MRI; nerve-derived hydrogel; peripheral nerve injury
ID stem-cells; schwann-cells; allografts; injury; graft; conduits; collagen; repair; motor; reconstruction
AB Injuries to large peripheral nerves are often associated with tissue defects and require reconstruction using autologous nerve grafts, which have limited availability and result in donor site morbidity. Peripheral nerve-derived hydrogels could potentially supplement or even replace these grafts. In this study, three decellularization protocols based on the ionic detergents sodium dodecyl sulfate (P1) and sodium deoxycholate (P2), or the organic solvent tri-n-butyl phosphate (P3), were used to prepare hydrogels. All protocols resulted in significantly decreased amounts of genomic DNA, but the P2 hydrogel showed the best preservation of extracellular matrix proteins, cytokines, and chemokines, and reduced levels of sulfated glycosaminoglycans. In vitro P1 and P2 hydrogels supported Schwann cell viability, secretion of VEGF, and neurite outgrowth. Surgical repair of a 10 mm-long rat sciatic nerve gap was performed by implantation of tubular polycaprolactone conduits filled with hydrogels followed by analyses using diffusion tensor imaging and immunostaining for neuronal and glial markers. The results demonstrated that the P2 hydrogel considerably increased the number of axons and the distance of regeneration into the distal nerve stump. In summary, the method used to decellularize nerve tissue affects the efficacy of the resulting hydrogels to support regeneration after nerve injury.
C1 [Kuna, Vijay Kumar; Lundgren, Andre; Anerillas, Luis Oliveros; Kelk, Peyman; Wiberg, Mikael; Kingham, Paul J.; Novikova, Ludmila N.; Andersson, Gustav; Novikov, Lev N.] Umea Univ, Dept Integrat Med Biol, SE-90187 Umea, Sweden.
   [Lundgren, Andre; Wiberg, Mikael; Andersson, Gustav] Umea Univ, Dept Surg & Perioperat Sci, Sect Hand & Plast Surg, SE-90187 Umea, Sweden.
   [Kelk, Peyman] Umea Univ, Dept Odontol, SE-90187 Umea, Sweden.
   [Brohlin, Maria] Umea Univ, Dept Clin Microbiol, SE-90187 Umea, Sweden.
   [Andersson, Gustav] Umea Univ, Wallenberg Ctr Mol Med, SE-90187 Umea, Sweden.
   [Kuna, Vijay Kumar] RISE Res Inst Sweden, Biol Funct Unit, Dept Methodol Text & Med Engn, Arvid Wallgrens Backe 20, S-41346 Gothenburg, Sweden.
C3 Umea University; Umea University; Umea University; Umea University; Umea University; RISE Research Institutes of Sweden
RP Novikov, LN (corresponding author), Umea Univ, Dept Integrat Med Biol, SE-90187 Umea, Sweden.
EM lev.novikov@umu.se
FU Umea University; Vasterbotten County Council (ALF); Wallenberg Centre for Molecular Medicine [RV-769441]; Vinnova (project Centre for Advanced Medical Products) [2017-02130]
CR Andersson G, 2018, SCI REP-UK, V8, P0, DOI 10.1038/s41598-018-30961-1
   ARONSON DL, 1987, PROG HEMATOL, V15, P221
   Beaulieu C, 2002, NMR BIOMED, V15, P435, DOI 10.1002/nbm.782
   Brooks DN, 2012, MICROSURG, V32, P1, DOI 10.1002/micr.20975
   Buckenmeyer MJ, 2020, METHODS, V171, P41, DOI 10.1016/j.ymeth.2019.07.023
   Bulstra LF, 2020, PLAST RECONSTR SURG, V145, P1442, DOI 10.1097/PRS.0000000000006818
   Cai MQ, 2017, BIOMED RES INT, V2017, P0, DOI 10.1155/2017/4606387
   Caliari SR, 2016, NAT METHODS, V13, P405, DOI 10.1038/nmeth.3839
   Cheng KC, 2020, HELIYON, V6, P0, DOI 10.1016/j.heliyon.2020.e03861
   Cornelison RC, 2018, BIOMED MATER, V13, P0, DOI 10.1088/1748-605X/aaab82
   Crapo PM, 2011, BIOMATERIALS, V32, P3233, DOI 10.1016/j.biomaterials.2011.01.057
   Dahlin LB, 2017, EFORT OPEN REV, V2, P158, DOI 10.1302/2058-5241.2.160071
   De Santis MM, 2021, ADV MATER, V33, P0, DOI 10.1002/adma.202005476
   Dietzmeyer N, 2020, CELL TRANSPLANT, V29, P0, DOI 10.1177/0963689720910095
   Dugan TA, 2006, J BIOL CHEM, V281, P38208, DOI 10.1074/jbc.M607244200
   El Soury M, 2021, INT J MOL SCI, V22, P0, DOI 10.3390/ijms22052389
   Elebring E, 2017, J TISSUE ENG, V8, P0, DOI 10.1177/2041731417738145
   Farber SJ, 2016, MUSCLE NERVE, V54, P319, DOI 10.1002/mus.25173
   Fernández-Pérez J, 2019, SCI REP-UK, V9, P0, DOI 10.1038/s41598-019-49575-2
   Filbin MT, 2003, NAT REV NEUROSCI, V4, P703, DOI 10.1038/nrn1195
   Gaetani R, 2018, TISSUE ENG PART C-ME, V24, P697, DOI 10.1089/ten.tec.2018.0180
   Gilbert TW, 2006, BIOMATERIALS, V27, P3675, DOI 10.1016/j.biomaterials.2006.02.014
   Gnavi S, 2017, J TISSUE ENG REGEN M, V11, P459, DOI 10.1002/term.1936
   Griffiths TT, 2021, SCI REP-UK, V11, P0, DOI 10.1038/s41598-021-94211-7
   Groves ML, 2005, EXP NEUROL, V195, P278, DOI 10.1016/j.expneurol.2005.04.007
   Halász K, 2007, J BIOL CHEM, V282, P31166, DOI 10.1074/jbc.M705735200
   Hudson TW, 2004, TISSUE ENG, V10, P1641, DOI 10.1089/ten.2004.10.1641
   Hudson TW, 2004, TISSUE ENG, V10, P1346, DOI 10.1089/1076327042500319
   Jadidi N, 2013, J SURFACTANTS DETERG, V16, P115, DOI 10.1007/s11743-012-1371-y
   Jia YC, 2019, ACTA BIOMATER, V83, P291, DOI 10.1016/j.actbio.2018.10.040
   Kaizawa Y, 2017, CELL TRANSPLANT, V26, P215, DOI 10.3727/096368916X692951
   Keane TJ, 2015, METHODS, V84, P25, DOI 10.1016/j.ymeth.2015.03.005
   Kolar MK, 2017, SCI REP-UK, V7, P0, DOI 10.1038/s41598-017-12969-1
   Kolar MK, 2014, STEM CELLS DEV, V23, P1659, DOI 10.1089/scd.2013.0416
   Kornfeld T, 2019, WIEN MED WOCHENSCHR, V169, P240, DOI 10.1007/s10354-018-0675-6
   Kouyoumdjian JA, 2006, MUSCLE NERVE, V34, P785, DOI 10.1002/mus.20624
   Li R, 2021, TISSUE ENG PT A, V27, P771, DOI 10.1089/ten.tea.2020.0227
   Lin MY, 2013, HAND CLIN, V29, P331, DOI 10.1016/j.hcl.2013.04.003
   Lin T, 2018, ACTA BIOMATER, V73, P326, DOI 10.1016/j.actbio.2018.04.001
   Lohmeyer JA, 2007, INT J ARTIF ORGANS, V30, P64, DOI 10.1177/039139880703000109
   Lovati AB, 2018, FRONT CELL NEUROSCI, V12, P0, DOI 10.3389/fncel.2018.00427
   McCrary MW, 2020, TISSUE ENG PART C-ME, V26, P23, DOI 10.1089/ten.tec.2019.0135
   McGrath AM, 2012, NEUROSCI LETT, V516, P171, DOI 10.1016/j.neulet.2012.03.041
   Meder T, 2021, NPJ REGEN MED, V6, P0, DOI 10.1038/s41536-021-00174-8
   Novikova LN, 2008, BIOMATERIALS, V29, P1198, DOI 10.1016/j.biomaterials.2007.11.033
   Palispis WA, 2017, EXP NEUROL, V290, P106, DOI 10.1016/j.expneurol.2017.01.009
   Prest TA, 2018, J BIOMED MATER RES A, V106, P450, DOI 10.1002/jbm.a.36235
   Qiu S, 2020, J TISSUE ENG REGEN M, V14, P931, DOI 10.1002/term.3050
   Rao ZL, 2021, MAT SCI ENG C-MATER, V120, P0, DOI 10.1016/j.msec.2020.111791
   Rbia N, 2017, J HAND SURG-AM, V42, P367, DOI 10.1016/j.jhsa.2017.02.017
   Reing JE, 2010, BIOMATERIALS, V31, P8626, DOI 10.1016/j.biomaterials.2010.07.083
   Rinker B, 2017, ANN PLAS SURG, V78, PS292, DOI 10.1097/SAP.0000000000001037
   Ruijs ACJ, 2005, PLAST RECONSTR SURG, V116, P484, DOI 10.1097/01.prs.0000172896.86594.07
   Saheb-Al-Zamani M, 2013, EXP NEUROL, V247, P165, DOI 10.1016/j.expneurol.2013.04.011
   Saldin LT, 2017, ACTA BIOMATER, V49, P1, DOI 10.1016/j.actbio.2016.11.068
   Scholz T, 2009, J RECONSTR MICROSURG, V25, P339, DOI 10.1055/s-0029-1215529
   Sondell M, 1998, BRAIN RES, V795, P44, DOI 10.1016/S0006-8993(98)00251-0
   Sun JH, 2020, BIOMATERIALS, V258, P0, DOI 10.1016/j.biomaterials.2020.120289
   Tse KH, 2010, J BIOMED MATER RES A, V95A, P701, DOI 10.1002/jbm.a.32889
   Uhl FE, 2020, ACTA BIOMATER, V102, P231, DOI 10.1016/j.actbio.2019.11.029
   Uygun BE, 2010, NAT MED, V16, P814, DOI 10.1038/nm.2170
   Verdú E, 2002, RESTOR NEUROL NEUROS, V20, P169
   Wang ML, 2019, CONNECT TISSUE RES, V60, P3, DOI 10.1080/03008207.2018.1489381
   White LJ, 2017, ACTA BIOMATER, V50, P207, DOI 10.1016/j.actbio.2016.12.033
   Whitlock EL, 2009, MUSCLE NERVE, V39, P787, DOI 10.1002/mus.21220
   Yeh FC, 2010, IEEE T MED IMAGING, V29, P1626, DOI 10.1109/TMI.2010.2045126
   Yin Q, 2001, MUSCLE NERVE, V24, P345, DOI 10.1002/1097-4598(200103)24:3<345::AID-MUS1004>3.0.CO;2-P
   Yu TH, 2020, ACTA BIOMATER, V115, P235, DOI 10.1016/j.actbio.2020.07.059
   Zhang DT, 2022, BIOACT MATER, V9, P134, DOI 10.1016/j.bioactmat.2021.07.010
   Zhang YJ, 2010, BIOMATERIALS, V31, P5312, DOI 10.1016/j.biomaterials.2010.03.029
   Zheng CS, 2021, THERANOSTICS, V11, P2917, DOI 10.7150/thno.50825
   Zou JL, 2018, ADV FUNCT MATER, V28, P0, DOI 10.1002/adfm.201705739
NR 72
TC 3
Z9 3
U1 0
U2 21
PU MDPI
PI BASEL
PA MDPI AG, Grosspeteranlage 5, CH-4052 BASEL, SWITZERLAND
SN 1661-6596
EI 1422-0067
J9 INT J MOL SCI
JI Int. J. Mol. Sci.
PD AUG 15
PY 2022
VL 23
IS 15
BP 
EP 
DI 10.3390/ijms23158746
PG 19
WC Biochemistry & Molecular Biology; Chemistry, Multidisciplinary
SC Biochemistry & Molecular Biology; Chemistry
GA 3S0BR
UT WOS:000839268700001
PM 35955880
DA 2025-07-17
ER

PT J
AU Xu, HX
   Yu, Y
   Zhang, LX
   Zheng, FR
   Yin, YX
   Gao, YX
   Li, KB
   Xu, JY
   Wen, J
   Chen, H
   Lei, ZX
   Huang, ZJ
   Yu, D
   Jiang, N
   Xu, PH
AF Xu, Haixing
   Yu, Yi
   Zhang, Lingxi
   Zheng, Furong
   Yin, Yixia
   Gao, Yuxiang
   Li, Kebi
   Xu, Jingyi
   Wen, Jing
   Chen, Hui
   Lei, Zhixin
   Huang, Zhijun
   Yu, Dan
   Jiang, Nan
   Xu, Peihu
TI Sustainable release of nerve growth factor for peripheral nerve regeneration using nerve conduits laden with Bioconjugated hyaluronic acid-chitosan hydrogel
SO COMPOSITES PART B-ENGINEERING
LA English
DT Article
DE Chitosan; Hyaluronic acid; Injectable hydrogel; Nerve growth factor; Peripheral nerve regeneration
ID stem-cells; delivery-systems; injury; repair; derivatives; scaffolds; design; guide; ngf
AB Peripheral nerve regeneration following injury is often incomplete, resulting in significant personal and socioeconomic costs. Nerve conduits have been developed to complement or replace autologous nerve grafts. In this study, repairing injured peripheral nerves in rats is investigated by fabricating poly(D, L-lactic acid) (PDLLA)/ beta-tricalcium phosphate (beta-TCP) nerve conduits filled by injectable chitosan (CS)-hyaluronic acid (HA) hydrogels featuring sustained release of nerve growth factor (NGF). All CS-HA hydrogels have porosities higher than 80%. The mass loss of the CS-HA hydrogels reaches 70% in 8 weeks. In vitro experiments suggest that the CS-HA/NGF hydrogels are suitable for the adhesion, spreading, and differentiation of neuronal cells, which also allow for sustained release of NGF. In vivo studies on the repair of 10-mm sciatic nerve defects in rats are used to assess nerve repair rate through walking track analysis, gastrocnemius weight analysis, and histological analysis. It is shown that the PDLLA/beta-TCP nerve conduits laden with CS-HA/NGF hydrogels have a significant positive effect on the axon regeneration and myelination, compared to the PDLLA/beta-TCP hollow nerve conduits and the autograft group. These results show that the CS-HA/NGF injectable hydrogel can effectively promote nerve regeneration making it a good candidate in the field of neural tissue engineering.
C1 [Xu, Haixing; Yu, Yi; Zhang, Lingxi; Zheng, Furong; Gao, Yuxiang; Li, Kebi; Xu, Jingyi; Wen, Jing; Lei, Zhixin; Huang, Zhijun; Xu, Peihu] Wuhan Univ Technol, Sch Chem Chem Engn & Life Sci, Dept Pharmaceut Engn, Wuhan 430070, Peoples R China.
   [Yin, Yixia; Yu, Dan] Wuhan Univ Technol, State Key Lab Adv Technol Mat Synth & Proc, Wuhan 430070, Peoples R China.
   [Chen, Hui] Ctr Evaluat & Inspect Hubei Med Prod Adm, Wuhan 430071, Peoples R China.
   [Jiang, Nan] Sichuan Univ, West China Sch Basic Med Sci & Forens Med, Chengdu 610041, Peoples R China.
C3 Wuhan University of Technology; Wuhan University of Technology; Sichuan University
RP Xu, HX; Xu, PH (corresponding author), Wuhan Univ Technol, Sch Chem Chem Engn & Life Sci, Dept Pharmaceut Engn, Wuhan 430070, Peoples R China.
EM xhx040328@whut.edu.cn; xph68whut@163.com
FU National Natural Science Foundation of China [51572206]; Wuhan Huanghe Excellence Plan; National Innovation and Entrepreneurship Training Program for College Students [202110497032, 202110497033, S202110497080]; Fundamental Research Funds for the Central Universities [WUT:2021IUA075]
CR Allbright KO, 2018, MUSCLE NERVE, V58, P251, DOI 10.1002/mus.26094
   Apsite I, 2020, BIOFABRICATION, V12, P0, DOI 10.1088/1758-5090/ab94cf
   Badylak SF, 2010, P NATL ACAD SCI USA, V107, P3285, DOI 10.1073/pnas.1000256107
   Bhattarai N, 2010, ADV DRUG DELIVER REV, V62, P83, DOI 10.1016/j.addr.2009.07.019
   Chang W, 2018, ACTA BIOMATER, V73, P302, DOI 10.1016/j.actbio.2018.04.046
   Chiono V, 2015, PROG NEUROBIOL, V131, P87, DOI 10.1016/j.pneurobio.2015.06.001
   Dimatteo R, 2018, ADV DRUG DELIVER REV, V127, P167, DOI 10.1016/j.addr.2018.03.007
   Dixon AR, 2018, BIOMATERIALS, V186, P44, DOI 10.1016/j.biomaterials.2018.09.010
   Farokhi M, 2017, INT MATER REV, V62, P367, DOI 10.1080/09506608.2016.1252551
   Frattini F, 2012, TISSUE ENG PT A, V18, P2030, DOI 10.1089/ten.tea.2011.0496
   Fu F, 2015, J WUHAN UNIV TECHNOL, V30, P852, DOI 10.1007/s11595-015-1241-3
   He JL, 2021, COMPOS PART B-ENG, V219, P0, DOI 10.1016/j.compositesb.2021.108944
   Houshyar S, 2019, ACS CHEM NEUROSCI, V10, P3349, DOI 10.1021/acschemneuro.9b00203
   Hsueh YY, 2014, BIOMATERIALS, V35, P2234, DOI 10.1016/j.biomaterials.2013.11.081
   Hu ZA, 2020, COMPOS PART B-ENG, V200, P0, DOI 10.1016/j.compositesb.2020.108222
   Huang MH, 2015, J MATER SCI-MATER M, V26, P0, DOI 10.1007/s10856-015-5484-5
   Hussain T, 2016, FIBER POLYM, V17, P1749, DOI 10.1007/s12221-016-6487-7
   Jang CH, 2016, INT J BIOL MACROMOL, V93, P1575, DOI 10.1016/j.ijbiomac.2016.04.031
   Jeznach O, 2018, J BIOMED MATER RES A, V106, P2762, DOI 10.1002/jbm.a.36449
   Kemp SWP, 2011, EXP NEUROL, V229, P460, DOI 10.1016/j.expneurol.2011.03.017
   Knopf-Marques H, 2016, ADV HEALTHC MATER, V5, P2841, DOI 10.1002/adhm.201600316
   Kohn-Polster C, 2017, INT J MOL SCI, V18, P0, DOI 10.3390/ijms18051104
   Kornfeld T, 2019, WIEN MED WOCHENSCHR, V169, P240, DOI 10.1007/s10354-018-0675-6
   Lackington WA, 2019, J CONTROL RELEASE, V304, P51, DOI 10.1016/j.jconrel.2019.05.001
   Li BB, 2015, BIOMATERIALS, V55, P44, DOI 10.1016/j.biomaterials.2015.03.028
   Li RW, 2021, COMPOS PART B-ENG, V221, P0, DOI 10.1016/j.compositesb.2021.109031
   Li R, 2021, TISSUE ENG PT A, V27, P771, DOI 10.1089/ten.tea.2020.0227
   Li X, 2016, ADV FUNCT MATER, V26, P5835, DOI 10.1002/adfm.201601521
   Lin F, 2017, RSC ADV, V7, P41593, DOI 10.1039/c7ra05966c
   Liu YX, 2019, J NEURAL ENG, V16, P0, DOI 10.1088/1741-2552/ab17a0
   Longo MVL, 2016, MICROSURG, V36, P59, DOI 10.1002/micr.22413
   Madduri S, 2012, J CONTROL RELEASE, V161, P274, DOI 10.1016/j.jconrel.2011.11.036
   Matricardi P, 2013, ADV DRUG DELIVER REV, V65, P1172, DOI 10.1016/j.addr.2013.04.002
   Meena P, 2021, CELL TISSUE RES, V383, P617, DOI 10.1007/s00441-020-03301-x
   Modrak M, 2020, J NEUROSCI RES, V98, P780, DOI 10.1002/jnr.24538
   Nezhad-Mokhtari P, 2020, INT J BIOL MACROMOL, V154, P198, DOI 10.1016/j.ijbiomac.2020.03.112
   Pescosolido L, 2010, EUR BIOPHYS J BIOPHY, V39, P903, DOI 10.1007/s00249-009-0440-2
   Prautsch KM, 2020, BIOENGINEERING-BASEL, V7, P0, DOI 10.3390/bioengineering7020042
   Prestwich GD, 2011, J CONTROL RELEASE, V155, P193, DOI 10.1016/j.jconrel.2011.04.007
   Qiu T, 2014, J BIOMED MATER RES A, V102, P3734, DOI 10.1002/jbm.a.35078
   Qiu WW, 2021, COMPOS PART B-ENG, V227, P0, DOI 10.1016/j.compositesb.2021.109402
   Ryan AJ, 2017, ADV HEALTHC MATER, V6, P0, DOI 10.1002/adhm.201700954
   Sah P, 1996, TRENDS NEUROSCI, V19, P150, DOI 10.1016/S0166-2236(96)80026-9
   Salehi M, 2019, FIBER POLYM, V20, P490, DOI 10.1007/s12221-019-8939-3
   Samadian H, 2020, INT J BIOL MACROMOL, V150, P380, DOI 10.1016/j.ijbiomac.2020.02.102
   Son Y-J, 2014, TXB NEURAL REPAIR RE, V0, P472
   Sullivan R, 2016, INT J MOL SCI, V17, P0, DOI 10.3390/ijms17122101
   Tam JM, 2010, LANGMUIR, V26, P8988, DOI 10.1021/la904793t
   Tang S, 2013, BIOMATERIALS, V34, P7086, DOI 10.1016/j.biomaterials.2013.05.080
   Taylor CA, 2008, AM J PHYS MED REHAB, V87, P381, DOI 10.1097/PHM.0b013e31815e6370
   Tonda-Turo C, 2017, J TISSUE ENG REGEN M, V11, P197, DOI 10.1002/term.1902
   Vijayavenkataraman S, 2020, ACTA BIOMATER, V106, P54, DOI 10.1016/j.actbio.2020.02.003
   Wang GW, 2017, BIOMATERIALS, V131, P145, DOI 10.1016/j.biomaterials.2017.03.038
   Xia B, 2018, MAT SCI ENG C-MATER, V82, P253, DOI 10.1016/j.msec.2017.08.030
   Xu HX, 2014, BIOMATERIALS, V35, P225, DOI 10.1016/j.biomaterials.2013.10.002
   Xu HX, 2014, J WUHAN UNIV TECHNOL, V36, P1
   Yan Y, 2021, BIOACT MATER, V0, P0
   Yang JA, 2014, PROG POLYM SCI, V39, P1973, DOI 10.1016/j.progpolymsci.2014.07.006
   Yang SH, 2022, BIOACT MATER, V8, P529, DOI 10.1016/j.bioactmat.2021.05.056
   Yi JL, 2018, ADV SCI, V5, P0, DOI 10.1002/advs.201700876
   Zhang LX, 2016, J WUHAN UNIV TECHNOL, V31, P1401, DOI 10.1007/s11595-016-1545-y
NR 61
TC 46
Z9 49
U1 17
U2 149
PU ELSEVIER SCI LTD
PI London
PA 125 London Wall, London, ENGLAND
SN 1359-8368
EI 1879-1069
J9 COMPOS PART B-ENG
JI Compos. Pt. B-Eng.
PD FEB 1
PY 2022
VL 230
IS 
BP 
EP 
DI 10.1016/j.compositesb.2021.109509
EA DEC 2021
PG 16
WC Engineering, Multidisciplinary; Materials Science, Composites
SC Engineering; Materials Science
GA XW0KY
UT WOS:000735320300002
DA 2025-07-17
ER

PT J
AU Xu, WL
   Wu, YF
   Lu, H
   Zhu, Y
   Ye, JH
   Yang, WJ
AF Xu, Wanlin
   Wu, Yifan
   Lu, Hao
   Zhu, Yun
   Ye, Jinhai
   Yang, Wenjun
TI Sustained delivery of vascular endothelial growth factor mediated by bioactive methacrylic anhydride hydrogel accelerates peripheral nerve regeneration after crush injury
SO NEURAL REGENERATION RESEARCH
LA English
DT Article
DE bioactive material; controlled release; crush injury; hydrogel; muscle function; nerve regeneration; peripheral nerve; sciatic function index; vascular endothelial growth factor; vascularization
ID vegf; release; microspheres; recovery; repair; cells; guide
AB Neurotrophic factors, currently administered orally or by intravenous drip or intramuscular injection, are the main method for the treatment of peripheral nerve crush injury. However, the low effective drug concentration arriving at the injury site results in unsatisfactory outcomes. Therefore, there is an urgent need for a treatment method that can increase the effective drug concentration in the injured area. In this study, we first fabricated a gelatin modified by methacrylic anhydride hydrogel and loaded it with vascular endothelial growth factor that allowed the controlled release of the neurotrophic factor. This modified gelatin exhibited good physical and chemical properties, biocompatibility and supported the adhesion and proliferation of RSC96 cells and human umbilical vein endothelial cells. When injected into the epineurium of crushed nerves, the composite hydrogel in the rat sciatic nerve crush injury model promoted nerve regeneration, functional recovery and vascularization. The results showed that the modified gelatin gave sustained delivery of vascular endothelial growth factors and accelerated the repair of crushed peripheral nerves.
C1 [Xu, Wanlin; Wu, Yifan; Lu, Hao; Zhu, Yun; Yang, Wenjun] Shanghai Jiao Tong Univ, Shanghai Peoples Hosp 9, Dept Oral & Maxillofacial Head & Neck Oncol, Sch Med, Shanghai, Peoples R China.
   [Xu, Wanlin; Wu, Yifan; Lu, Hao; Zhu, Yun; Yang, Wenjun] Shanghai Jiao Tong Univ, Coll Stomatol, Shanghai, Peoples R China.
   [Xu, Wanlin; Wu, Yifan; Lu, Hao; Zhu, Yun; Yang, Wenjun] Natl Ctr Stomatol, Shanghai, Peoples R China.
   [Xu, Wanlin; Wu, Yifan; Lu, Hao; Zhu, Yun; Yang, Wenjun] Natl Clin Res Ctr Oral Dis, Shanghai, Peoples R China.
   [Xu, Wanlin; Wu, Yifan; Lu, Hao; Zhu, Yun; Yang, Wenjun] Shanghai Key Lab Stomatol, Shanghai, Peoples R China.
   [Ye, Jinhai] Nanjing Med Univ, Dept Oral & Maxillofacial Surg, Jiangsu Key Lab Oral Dis, Affiliated Stomatol Hosp, Nanjing, Jiangsu, Peoples R China.
C3 Shanghai Jiao Tong University; Shanghai Jiao Tong University; Nanjing Medical University
RP Yang, WJ (corresponding author), Shanghai Jiao Tong Univ, Shanghai Peoples Hosp 9, Dept Oral & Maxillofacial Head & Neck Oncol, Sch Med, Shanghai, Peoples R China.; Yang, WJ (corresponding author), Shanghai Jiao Tong Univ, Coll Stomatol, Shanghai, Peoples R China.; Yang, WJ (corresponding author), Natl Ctr Stomatol, Shanghai, Peoples R China.; Yang, WJ (corresponding author), Natl Clin Res Ctr Oral Dis, Shanghai, Peoples R China.; Yang, WJ (corresponding author), Shanghai Key Lab Stomatol, Shanghai, Peoples R China.; Ye, JH (corresponding author), Nanjing Med Univ, Dept Oral & Maxillofacial Surg, Jiangsu Key Lab Oral Dis, Affiliated Stomatol Hosp, Nanjing, Jiangsu, Peoples R China.
EM jhyeedoctor@163.com; 450907991@qq.com
FU Interdisciplinary Program of Shanghai Jiao Tong University, China [YG2021QN60]; Fundamental Research Program Funding of Ninth People's Hospital Affiliated to Shanghai Jiao Tong University School of Medicine, China [JYZZ086B]
CR Abdulkadir RR, 2020, NEURAL REGEN RES, V15, P1071, DOI 10.4103/1673-5374.269029
   Ahmed MN, 2021, TISSUE ENG PT A, V27, P1128, DOI 10.1089/ten.TEA.2020.0265
   Beer GM, 2001, J RECONSTR MICROSURG, V17, P531, DOI 10.1055/s-2001-17755
   Cattin AL, 2015, CELL, V162, P1127, DOI 10.1016/j.cell.2015.07.021
   Dmytriyeva O, 2020, ACS CHEM NEUROSCI, V11, P1270, DOI 10.1021/acschemneuro.9b00685
   Fan L, 2018, ACS APPL MATER INTER, V10, P17742, DOI 10.1021/acsami.8b05293
   Fang ZW, 2020, J NANOBIOTECHNOL, V18, P0, DOI 10.1186/s12951-020-00606-5
   Ferrara N, 2003, NAT MED, V9, P669, DOI 10.1038/nm0603-669
   Flores A J, 2000, AM J ORTHOP (BELLE MEAD NJ), V29, P167
   Guaiquil VH, 2014, P NATL ACAD SCI USA, V111, P17272, DOI 10.1073/pnas.1407227111
   Guan Y, 2021, J CONTROL RELEASE, V331, P376, DOI 10.1016/j.jconrel.2021.01.034
   Henry TD, 2003, CIRCULATION, V107, P1359, DOI 10.1161/01.CIR.0000061911.47710.8A
   Hoefer IE, 2001, CARDIOVASC RES, V49, P609, DOI 10.1016/S0008-6363(00)00243-1
   Hu XJ, 2020, LAB CHIP, V20, P2228, DOI 10.1039/d0lc00255k
   Kilkenny C, 2010, BRIT J PHARMACOL, V160, P1577, DOI 10.1111/j.1476-5381.2010.00872.x
   Lee JI, 2020, PLOS ONE, V15, P0, DOI 10.1371/journal.pone.0238208
   Leslie-Barbick JE, 2011, BIOMATERIALS, V32, P5782, DOI 10.1016/j.biomaterials.2011.04.060
   Li A, 2022, CURR NEUROPHARMACOL, V20, P344, DOI 10.2174/1570159X19666210407155543
   Li R, 2021, TISSUE ENG PT A, V27, P771, DOI 10.1089/ten.tea.2020.0227
   Lin YJ, 2020, FRONT CELL DEV BIOL, V8, P0, DOI 10.3389/fcell.2020.604946
   Liu JY, 2020, ACS OMEGA, V5, P24477, DOI 10.1021/acsomega.0c02946
   Liu Y, 2021, BIOACT MATER, V6, P146, DOI 10.1016/j.bioactmat.2020.07.008
   Lopez-Silva TL, 2021, BIOMATERIALS, V265, P0, DOI 10.1016/j.biomaterials.2020.120401
   Lu JJ, 2019, NANOSCALE, V11, P19943, DOI 10.1039/c9nr04521j
   Luo LH, 2021, BIOACT MATER, V6, P638, DOI 10.1016/j.bioactmat.2020.08.028
   Manoukian OS, 2020, J CONTROL RELEASE, V317, P78, DOI 10.1016/j.jconrel.2019.11.021
   Masgutov R, 2021, NEURAL REGEN RES, V16, P1882, DOI 10.4103/1673-5374.306090
   Mukouyama Y, 2002, CELL, V109, P693, DOI 10.1016/S0092-8674(02)00757-2
   Lopes FRP, 2011, NEUROPATH APPL NEURO, V37, P600, DOI 10.1111/j.1365-2990.2011.01159.x
   Qiao YS, 2020, ADV HEALTHC MATER, V9, P0, DOI 10.1002/adhm.201901239
   Qin ML, 2020, J CONTROL RELEASE, V322, P375, DOI 10.1016/j.jconrel.2020.03.030
   Raimondo TM, 2019, BIOMATERIALS, V216, P0, DOI 10.1016/j.biomaterials.2019.119246
   Rao F, 2020, THERANOSTICS, V10, P1590, DOI 10.7150/thno.36272
   Ruijs ACJ, 2005, PLAST RECONSTR SURG, V116, P484, DOI 10.1097/01.prs.0000172896.86594.07
   Shvartsman D, 2014, MOL THER, V22, P1243, DOI 10.1038/mt.2014.76
   Sultan MT, 2021, BIOMATERIALS, V266, P0, DOI 10.1016/j.biomaterials.2020.120413
   SUNDERLAND S, 1951, BRAIN, V74, P491, DOI 10.1093/brain/74.4.491
   Usal TD, 2019, INT J BIOL MACROMOL, V121, P699, DOI 10.1016/j.ijbiomac.2018.10.060
   Varejao ASP, 2004, J NEUROTRAUM, V21, P1652, DOI 10.1089/0897715042441738
   Wang CY, 2011, ACTA BIOMATER, V7, P634, DOI 10.1016/j.actbio.2010.09.011
   Wang HK, 2017, FRONT CELL NEUROSCI, V11, P0, DOI 10.3389/fncel.2017.00323
   Xu HB, 2021, BIOFABRICATION, V13, P0, DOI 10.1088/1758-5090/abc4d3
   Xu WL, 2017, TISSUE ENG PT A, V23, P445, DOI 10.1089/ten.TEA.2016.0315
   Yuan YS, 2020, NEURAL REGEN RES, V15, P2108, DOI 10.4103/1673-5374.282270
   Zhao B, 2020, J TISSUE ENG REGEN M, V14, P819, DOI 10.1002/term.3048
   Zhu Y, 2015, PLAST RECONSTR SURG, V135, P331E, DOI 10.1097/PRS.0000000000000992
   Zhuang H, 2016, INT J NANOMED, V11, P1383, DOI 10.2147/IJN.S96324
NR 47
TC 16
Z9 17
U1 7
U2 51
PU WOLTERS KLUWER MEDKNOW PUBLICATIONS
PI MUMBAI
PA WOLTERS KLUWER INDIA PVT LTD , A-202, 2ND FLR, QUBE, C T S  NO 1498A-2 VILLAGE MAROL, ANDHERI EAST, MUMBAI, Maharashtra, INDIA
SN 1673-5374
EI 1876-7958
J9 NEURAL REGEN RES
JI Neural Regen. Res.
PD SEP 15
PY 2022
VL 17
IS 9
BP 2064
EP 2071
DI 10.4103/1673-5374.335166
PG 8
WC Cell Biology; Neurosciences
SC Cell Biology; Neurosciences & Neurology
GA 1P7KU
UT WOS:000802184600040
PM 35142698
DA 2025-07-17
ER

PT J
AU Zhao, YH
   Liu, JN
   Gao, YS
   Xu, ZX
   Dai, CL
   Li, GC
   Sun, C
   Yang, YM
   Zhang, KY
AF Zhao, Yahong
   Liu, Jina
   Gao, Yisheng
   Xu, Zhixin
   Dai, Chaolun
   Li, Guicai
   Sun, Cheng
   Yang, Yumin
   Zhang, Kunyu
TI Conductive biocomposite hydrogels with multiple biophysical cues regulate schwann cell behaviors
SO JOURNAL OF MATERIALS CHEMISTRY B
LA English
DT Article
ID peripheral-nerve regeneration; graphene oxide; focal adhesion; scaffolds; proliferation; stiffness
AB Peripheral nerve injuries are serious clinical events, and surgical treatment has certain limitations. Conductive hydrogels are promising biomaterials for neural tissue engineering, as they can enhance the functionality of neurons and Schwann cells (SCs) by mimicking the biophysical and biochemical cues existing in the natural extracellular matrix. It remains unexplored, however, whether there is a connection between the effects of different cues, such as hydrogel elasticity and conductivity, on SC fate. In the present work, we fabricated a series of conductive biocomposite hydrogels with the combination of silk fibroin (SF) and graphene oxide (GO) nanosheets and demonstrated an approach to control hydrogel electrical conductivity, independent of matrix elasticity and polymer concentration. Our results indicated that the soft substrates play a more critical role in SC survival, proliferation, spreading, and gene expression of neurotrophic factors, while the increased conductivity may also be beneficial to SC functional behaviors. These findings may promote the understanding of cell-matrix interactions and provide new insights for the design of neural tissue engineering scaffolds.
C1 [Zhao, Yahong; Liu, Jina; Gao, Yisheng; Xu, Zhixin; Li, Guicai; Sun, Cheng; Yang, Yumin] Nantong Univ, Key Lab Neuroregenerat Jiangsu, Coinnovat Ctr Neuroregenerat, NMPA Key Lab Res & Evaluat Tissue Engn Technol Pr, Nantong 226001, Peoples R China.
   [Zhao, Yahong; Liu, Jina; Gao, Yisheng; Xu, Zhixin; Li, Guicai; Sun, Cheng; Yang, Yumin] Nantong Univ, Minist Educ, Coinnovat Ctr Neuroregenerat, NMPA Key Lab Res & Evaluat Tissue Engn Technol Pr, Nantong 226001, Peoples R China.
   [Dai, Chaolun] Nantong Univ, Med Sch, Nantong 226001, Peoples R China.
   [Zhang, Kunyu] South China Univ Technol, Sch Biomed Sci & Engn, Guangzhou Int Campus, Guangzhou 511442, Peoples R China.
   [Zhang, Kunyu] South China Univ Technol, Natl Engn Res Ctr Tissue Restorat & Reconstruct, Guangzhou 510006, Peoples R China.
   [Zhang, Kunyu] South China Univ Technol, Guangdong Prov Key Lab Biomed Engn, Guangzhou 510006, Peoples R China.
   [Zhang, Kunyu] South China Univ Technol, Key Lab Biomed Mat & Engn, Minist Educ, Guangzhou 510006, Peoples R China.
C3 Nantong University; Nantong University; Nantong University; South China University of Technology; South China University of Technology; South China University of Technology; South China University of Technology
RP Zhao, YH; Yang, YM (corresponding author), Nantong Univ, Key Lab Neuroregenerat Jiangsu, Coinnovat Ctr Neuroregenerat, NMPA Key Lab Res & Evaluat Tissue Engn Technol Pr, Nantong 226001, Peoples R China.; Zhao, YH; Yang, YM (corresponding author), Nantong Univ, Minist Educ, Coinnovat Ctr Neuroregenerat, NMPA Key Lab Res & Evaluat Tissue Engn Technol Pr, Nantong 226001, Peoples R China.; Zhang, KY (corresponding author), South China Univ Technol, Sch Biomed Sci & Engn, Guangzhou Int Campus, Guangzhou 511442, Peoples R China.; Zhang, KY (corresponding author), South China Univ Technol, Natl Engn Res Ctr Tissue Restorat & Reconstruct, Guangzhou 510006, Peoples R China.; Zhang, KY (corresponding author), South China Univ Technol, Guangdong Prov Key Lab Biomed Engn, Guangzhou 510006, Peoples R China.; Zhang, KY (corresponding author), South China Univ Technol, Key Lab Biomed Mat & Engn, Minist Educ, Guangzhou 510006, Peoples R China.
EM zhaoyh108@ntu.edu.cn; yangym@ntu.edu.cn; kyuzhang@scut.edu.cn
FU National Key Research and Development Program of China [2018YFC1105600]; Key Program of NSFC [31830028]; Priority Academic Program Development of Jiangsu Higher Education Institutions (PAPD) [21KJA430011]; Undergraduate Innovation Training Programs of Nantong University [202010304031Z]
CR Ajiteru O, 2020, NANO LETT, V20, P6873, DOI 10.1021/acs.nanolett.0c02986
   Balint R, 2014, ACTA BIOMATER, V10, P2341, DOI 10.1016/j.actbio.2014.02.015
   Benito C, 2017, J NEUROSCI, V37, P4255, DOI 10.1523/JNEUROSCI.3481-16.2017
   Bolívar S, 2020, CELLS-BASEL, V9, P0, DOI 10.3390/cells9092131
   Chan JR, 2001, P NATL ACAD SCI USA, V98, P14661, DOI 10.1073/pnas.251543398
   Chaudhuri O, 2020, NATURE, V584, P535, DOI 10.1038/s41586-020-2612-2
   Chaudhuri O, 2017, BIOMATER SCI-UK, V5, P1480, DOI 10.1039/c7bm00261k
   Cheng B, 2017, PHYS LIFE REV, V22-23, P88, DOI 10.1016/j.plrev.2017.06.016
   Chew SY, 2008, BIOMATERIALS, V29, P653, DOI 10.1016/j.biomaterials.2007.10.025
   Dong R, 2020, BIOMATERIALS, V229, P0, DOI 10.1016/j.biomaterials.2019.119584
   Engler AJ, 2006, CELL, V126, P677, DOI 10.1016/j.cell.2006.06.044
   Faroni A, 2015, ADV DRUG DELIVER REV, V82-83, P160, DOI 10.1016/j.addr.2014.11.010
   Frostick SP, 1998, MICROSURG, V18, P397, DOI 10.1002/(SICI)1098-2752(1998)18:7<397::AID-MICR2>3.0.CO;2-F
   Gajendiran M, 2017, J IND ENG CHEM, V51, P12, DOI 10.1016/j.jiec.2017.02.031
   Gu Y, 2012, BIOMATERIALS, V33, P6672, DOI 10.1016/j.biomaterials.2012.06.006
   Han HJ, 2007, AM J PHYSIOL-RENAL, V292, PF373, DOI 10.1152/ajprenal.00104.2006
   Han J, 2018, ACS NANO, V12, P1959, DOI 10.1021/acsnano.7b09107
   Huang ZQ, 2021, J MATER CHEM B, V9, P2656, DOI 10.1039/d1tb00054c
   Hussain G, 2020, INT J BIOL SCI, V16, P116, DOI 10.7150/ijbs.35653
   Jessen KR, 2019, FRONT CELL NEUROSCI, V13, P0, DOI 10.3389/fncel.2019.00033
   Ku SH, 2013, BIOMATERIALS, V34, P2017, DOI 10.1016/j.biomaterials.2012.11.052
   Li MZ, 2003, BIOMATERIALS, V24, P357, DOI 10.1016/S0142-9612(02)00326-5
   Lou JZ, 2018, BIOMATERIALS, V154, P213, DOI 10.1016/j.biomaterials.2017.11.004
   Lu Q, 2010, ACTA BIOMATER, V6, P1380, DOI 10.1016/j.actbio.2009.10.041
   Luo KY, 2016, ADV FUNCT MATER, V26, P872, DOI 10.1002/adfm.201503450
   Ma J, 2015, ACS NANO, V9, P10498, DOI 10.1021/acsnano.5b04751
   Madhusudanan P, 2020, J R SOC INTERFACE, V17, P0, DOI 10.1098/rsif.2019.0505
   Marinval N, 2021, APL BIOENG, V5, P0, DOI 10.1063/5.0037814
   Meena P, 2021, CELL TISSUE RES, V383, P617, DOI 10.1007/s00441-020-03301-x
   Park J, 2020, ADV FUNCT MATER, V30, P0, DOI 10.1002/adfm.202003759
   Ryoo SR, 2010, ACS NANO, V4, P6587, DOI 10.1021/nn1018279
   Saunders L, 2019, MACROMOL BIOSCI, V19, P0, DOI 10.1002/mabi.201800313
   Shen H, 2020, ACTA BIOMATER, V105, P44, DOI 10.1016/j.actbio.2020.01.048
   Vijayavenkataraman S, 2020, ACTA BIOMATER, V106, P54, DOI 10.1016/j.actbio.2020.02.003
   Wang LL, 2019, ACS BIOMATER SCI ENG, V5, P613, DOI 10.1021/acsbiomaterials.8b01481
   Wang L, 2019, ACTA BIOMATER, V96, P175, DOI 10.1016/j.actbio.2019.06.035
   Wu YB, 2016, BIOMATERIALS, V87, P18, DOI 10.1016/j.biomaterials.2016.02.010
   Ye K, 2015, NANO LETT, V15, P4720, DOI 10.1021/acs.nanolett.5b01619
   Yi S, 2019, EXP NEUROL, V319, P0, DOI 10.1016/j.expneurol.2018.05.016
   Zhang KY, 2021, CHEM REV, V121, P11149, DOI 10.1021/acs.chemrev.1c00071
   Zhang KY, 2017, ADV FUNCT MATER, V27, P0, DOI 10.1002/adfm.201701642
   Zhang Q, 2012, ACTA BIOMATER, V8, P2628, DOI 10.1016/j.actbio.2012.03.033
   Zhang YS, 2017, SCIENCE, V356, P0, DOI 10.1126/science.aaf3627
   Zhao YH, 2018, NEURAL REGEN RES, V13, P1455, DOI 10.4103/1673-5374.235303
   Zhao YH, 2020, BIOMATERIALS, V255, P0, DOI 10.1016/j.biomaterials.2020.120164
   Zhao YH, 2017, J BIOMAT SCI-POLYM E, V28, P2171, DOI 10.1080/09205063.2017.1386835
   Zhao YH, 2017, BIOMATERIALS, V134, P64, DOI 10.1016/j.biomaterials.2017.02.026
NR 48
TC 14
Z9 15
U1 7
U2 107
PU ROYAL SOC CHEMISTRY
PI CAMBRIDGE
PA THOMAS GRAHAM HOUSE, SCIENCE PARK, MILTON RD, CAMBRIDGE CB4 0WF, CAMBS, ENGLAND
SN 2050-750X
EI 2050-7518
J9 J MATER CHEM B
JI J. Mat. Chem. B
PD MAR 9
PY 2022
VL 10
IS 10
BP 1582
EP 1590
DI 10.1039/d1tb02361f
EA FEB 2022
PG 9
WC Materials Science, Biomaterials
SC Materials Science
GA 2O6HP
UT WOS:000754666500001
PM 35156678
DA 2025-07-17
ER

PT J
AU Zhang, QZ
   Burrell, JC
   Zeng, JC
   Motiwala, F
   Shi, SH
   Cullen, DK
   Le, AD
AF Zhang, Qunzhou
   Burrell, Justin C.
   Zeng, Jincheng
   Motiwala, Faizan, I
   Shi, Shihong
   Cullen, D. Kacy
   Le, Anh D.
TI Implantation of a nerve protector embedded with human GMSC-derived Schwann-like cells accelerates regeneration of crush-injured rat sciatic nerves
SO STEM CELL RESEARCH & THERAPY
LA English
DT Article
DE Gingiva-derived mesenchymal stem cells; Collagen hydrogel; Schwann-like cells; Macrophages; Nerve regeneration
ID mouse embryonic fibroblasts; human oral-mucosa; neural-crest; stem-cells; direct conversion; dental-pulp; differentiation; mesoderm
AB Background Peripheral nerve injuries (PNIs) remain one of the great clinical challenges because of their considerable long-term disability potential. Postnatal neural crest-derived multipotent stem cells, including gingiva-derived mesenchymal stem cells (GMSCs), represent a promising source of seed cells for tissue engineering and regenerative therapy of various disorders, including PNIs. Here, we generated GMSC-repopulated nerve protectors and evaluated their therapeutic effects in a crush injury model of rat sciatic nerves. Methods GMSCs were mixed in methacrylated collagen and cultured for 48 h, allowing the conversion of GMSCs into Schwann-like cells (GiSCs). The phenotype of GiSCs was verified by fluorescence studies on the expression of Schwann cell markers. GMSCs encapsulated in the methacrylated 3D-collagen hydrogel were co-cultured with THP-1-derived macrophages, and the secretion of anti-inflammatory cytokine IL-10 or inflammatory cytokines TNF-alpha and IL-1 beta in the supernatant was determined by ELISA. In addition, GMSCs mixed in the methacrylated collagen were filled into a nerve protector made from the decellularized small intestine submucosal extracellular matrix (SIS-ECM) and cultured for 24 h, allowing the generation of functionalized nerve protectors repopulated with GiSCs. We implanted the nerve protector to wrap the injury site of rat sciatic nerves and performed functional and histological assessments 4 weeks post-surgery. Results GMSCs encapsulated in the methacrylated 3D-collagen hydrogel were directly converted into Schwann-like cells (GiSCs) characterized by the expression of S-100 beta, p75NTR, BDNF, and GDNF. In vitro, co-culture of GMSCs encapsulated in the 3D-collagen hydrogel with macrophages remarkably increased the secretion of IL-10, an anti-inflammatory cytokine characteristic of pro-regenerative (M2) macrophages, but robustly reduced LPS-stimulated secretion of TNF-1 alpha and IL-1 beta, two cytokines characteristic of pro-inflammatory (M1) macrophages. In addition, our results indicate that implantation of functionalized nerve protectors repopulated with GiSCs significantly accelerated functional recovery and axonal regeneration of crush-injured rat sciatic nerves accompanied by increased infiltration of pro-regenerative (M2) macrophages while a decreased infiltration of pro-inflammatory (M1) macrophages. Conclusions Collectively, these findings suggest that Schwann-like cells converted from GMSCs represent a promising source of supportive cells for regenerative therapy of PNI through their dual functions, neurotrophic effects, and immunomodulation of pro-inflammatory (M1)/pro-regenerative (M2) macrophages.
C1 [Zhang, Qunzhou; Zeng, Jincheng; Motiwala, Faizan, I; Shi, Shihong; Le, Anh D.] Univ Penn, Sch Dent Med, Dept Oral & Maxillofacial Surg & Pharmacol, 240 South 40th St, Philadelphia, PA 19104 USA.
   [Burrell, Justin C.; Cullen, D. Kacy] Univ Penn, Perelman Sch Med, Ctr Brain Injury & Repair, Dept Neurosurg, Philadelphia, PA 19104 USA.
   [Burrell, Justin C.; Cullen, D. Kacy] Univ Penn, Sch Engn & Appl Sci, Dept Bioengn, Philadelphia, PA 19104 USA.
   [Burrell, Justin C.; Cullen, D. Kacy] Corporal Michael J Crescenz Vet Affairs Med Ctr, Ctr Neurotrauma Neurodegenerat & Restorat, Philadelphia, PA 19104 USA.
   [Zeng, Jincheng] Guangdong Med Univ, Guangdong Key Lab Med Bioact Mol Dev & Translat R, Guangdong Prov Key Lab Med Mol Diagnost, Dongguan 523808, Peoples R China.
   [Le, Anh D.] Univ Penn, Penn Med Hosp, Perelman Ctr Adv Med, Dept Oral & Maxillofacial Surg, 3400 Civ Ctr Blvd, Philadelphia, PA 19104 USA.
C3 University of Pennsylvania; University of Pennsylvania; University of Pennsylvania; Guangdong Medical University; University of Pennsylvania
RP Zhang, QZ; Le, AD (corresponding author), Univ Penn, Sch Dent Med, Dept Oral & Maxillofacial Surg & Pharmacol, 240 South 40th St, Philadelphia, PA 19104 USA.; Le, AD (corresponding author), Univ Penn, Penn Med Hosp, Perelman Ctr Adv Med, Dept Oral & Maxillofacial Surg, 3400 Civ Ctr Blvd, Philadelphia, PA 19104 USA.
EM zqunzhou@upenn.edu; Anh.Le@pennmedicine.upenn.edu
FU National Institutes of Health [R21DE02992601, TL1-TR001880, R01-NS117757]; Center for Human Appearance (CHA) at University of Pennsylvania; U.S. Department of Defense [CDMRP/JPC8 CRMRP W81XWH-16-1-0796]; Schoenleber funding support; National Institute of Dental and Craniofacial Research [R21DE029926] Funding Source: NIH RePORTER
CR Abe S, 2016, STEM CELL TRANSL MED, V5, P117, DOI 10.5966/sctm.2015-0111
   Al-Zer H, 2015, NEURAL REGEN RES, V10, P1945, DOI 10.4103/1673-5374.172309
   Aquino JB, 2018, GLIA, V66, P465, DOI 10.1002/glia.23262
   Bajpai VK, 2017, STEM CELLS, V35, P1402, DOI 10.1002/stem.2583
   Boddupally K, 2016, STEM CELLS, V34, P720, DOI 10.1002/stem.2314
   Busuttil F, 2017, STEM CELLS DEV, V26, P231, DOI 10.1089/scd.2016.0188
   Cai S, 2017, STEM CELL REP, V9, P1097, DOI 10.1016/j.stemcr.2017.08.004
   Coleman MP, 2010, ANNU REV NEUROSCI, V33, P245, DOI 10.1146/annurev-neuro-060909-153248
   Dervan A, 2021, PHARMACEUTICS, V13, P0, DOI 10.3390/pharmaceutics13122161
   Entezari M, 2022, J BIOMED MATER RES A, V110, P1134, DOI 10.1002/jbm.a.37361
   Faroni A, 2016, EUR J NEUROSCI, V43, P417, DOI 10.1111/ejn.13055
   Fernandes KJL, 2004, NAT CELL BIOL, V6, P1082, DOI 10.1038/ncb1181
   Fournier BP, 2016, EUR CELLS MATER, V31, P40, DOI 10.22203/eCM.v031a04
   Ganz J, 2014, STEM CELL TRANSL MED, V3, P375, DOI 10.5966/sctm.2013-0074
   Hopf A, 2020, CELLS-BASEL, V9, P0, DOI 10.3390/cells9091990
   Houschyar K S, 2016, PLAST SURG INT, V2016, P4175293, DOI 10.1155/2016/4175293
   Hu XF, 2020, ADV HEALTHC MATER, V9, P0, DOI 10.1002/adhm.201901570
   Huang CW, 2020, THERANOSTICS, V10, P2817, DOI 10.7150/thno.38553
   Isaac J, 2018, BIOMATERIALS, V172, P41, DOI 10.1016/j.biomaterials.2018.04.036
   Jacob C, 2015, GLIA, V63, P1883, DOI 10.1002/glia.22816
   Jessen KR, 2019, GLIA, V67, P421, DOI 10.1002/glia.23532
   Jiang HQ, 2020, FRONT BIOENG BIOTECH, V8, P0, DOI 10.3389/fbioe.2020.582646
   Kim D, 2021, FRONT IMMUNOL, V12, P0, DOI 10.3389/fimmu.2021.667221
   Kim YJ, 2014, CELL STEM CELL, V15, P497, DOI 10.1016/j.stem.2014.07.013
   Kohno K, 2021, J INFLAMM-LOND, V18, P0, DOI 10.1186/s12950-020-00267-z
   Lavorato A, 2021, INT J MOL SCI, V22, P0, DOI 10.3390/ijms22020572
   Li XL, 2022, STEM CELL RES THER, V13, P0, DOI 10.1186/s13287-021-02690-2
   Li Y, 2021, ADV FUNCT MATER, V31, P0, DOI 10.1002/adfm.202010215
   Llewellyn SH, 2021, ADV BIOL, V5, P0, DOI 10.1002/adbi.202000271
   Matsuoka H, 2018, INT J MOL SCI, V19, P0, DOI 10.3390/ijms19051395
   Mazzara PG, 2017, NAT COMMUN, V8, P0, DOI 10.1038/ncomms14088
   Mehrotra P, 2020, STEM CELL TRANSL MED, V9, P328, DOI 10.1002/sctm.19-0173
   Mohlin S, 2019, DEV BIOL, V447, P137, DOI 10.1016/j.ydbio.2019.01.010
   Motohashi T, 2019, METHODS MOL BIOL, V1879, P307, DOI 10.1007/7651_2018_145
   Nishida-Aoki N, 2022, CANCER RES, V82, P433, DOI 10.1158/0008-5472.CAN-21-1428
   Pandey S, 2022, J NEUROIMMUNE PHARM, V17, P398, DOI 10.1007/s11481-021-10034-3
   Panzer KV, 2020, FRONT BIOENG BIOTECH, V8, P0, DOI 10.3389/fbioe.2020.580654
   Parker BJ, 2021, ACTA BIOMATER, V135, P77, DOI 10.1016/j.actbio.2021.08.052
   Pisciotta A, 2020, NEURAL REGEN RES, V15, P373, DOI 10.4103/1673-5374.266043
   Pisciotta A, 2018, FRONT PHYSIOL, V9, P0, DOI 10.3389/fphys.2018.00547
   Qian Y, 2021, MATER TODAY, V51, P165, DOI 10.1016/j.mattod.2021.09.014
   Qian Y, 2021, NPJ REGEN MED, V6, P0, DOI 10.1038/s41536-021-00142-2
   Qian Y, 2021, NANO ENERGY, V83, P0, DOI 10.1016/j.nanoen.2021.105779
   Rajkowska G, 2019, METHODS MOL BIOL, V1938, P247, DOI 10.1007/978-1-4939-9068-9_17
   Regas I, 2020, HAND SURG REHABIL, V39, P343, DOI 10.1016/j.hansur.2020.05.007
   Rios R, 2021, MOL CELL NEUROSCI, V111, P0, DOI 10.1016/j.mcn.2021.103590
   Sakaue M, 2015, DEVELOPMENT, V142, P3188, DOI 10.1242/dev.123034
   Sapudom J, 2021, NPJ REGEN MED, V6, P0, DOI 10.1038/s41536-021-00193-5
   Sarhane KA, 2019, ACTA BIOMATER, V88, P332, DOI 10.1016/j.actbio.2019.02.034
   Shim SW, 2015, TISSUE ENG PT A, V21, P1142, DOI 10.1089/ten.tea.2014.0165
   Soto J, 2021, STEM CELL TRANSL MED, V10, P681, DOI 10.1002/sctm.20-0361
   Sowa Y, 2017, STEM CELL TRANSL MED, V6, P1207, DOI 10.1002/sctm.16-0122
   Stierli S, 2019, GLIA, V67, P2203, DOI 10.1002/glia.23643
   Takayama Y, 2017, FEBS LETT, V591, P590, DOI 10.1002/1873-3468.12572
   Tao J, 2020, ADV FUNCT MATER, V30, P0, DOI 10.1002/adfm.202004272
   Tork S, 2020, TISSUE ENG PT A, V26, P503, DOI 10.1089/ten.tea.2019.0273
   Tseng TC, 2016, BIOMATERIALS, V102, P148, DOI 10.1016/j.biomaterials.2016.06.020
   Vijayavenkataraman S, 2020, ACTA BIOMATER, V106, P54, DOI 10.1016/j.actbio.2020.02.003
   Wofford KL, 2022, PROG NEUROBIOL, V208, P0, DOI 10.1016/j.pneurobio.2021.102172
   Xu X, 2013, J DENT RES, V92, P825, DOI 10.1177/0022034513497961
   Yan J, 2020, FRONT BIOENG BIOTECH, V8, P0, DOI 10.3389/fbioe.2020.590998
   Yao XY, 2021, FRONT CELL NEUROSCI, V15, P0, DOI 10.3389/fncel.2021.799151
   Zhan L, 2022, ADV FIBER MATER, V4, P203, DOI 10.1007/s42765-021-00116-5
   Zhang K, 2021, ANNU REV GENET, V55, P93, DOI 10.1146/annurev-genet-071819-103917
   Zhang QJ, 2016, SPRINGERPLUS, V5, P0, DOI 10.1186/s40064-016-3555-9
   Zhang QZ, 2010, STEM CELLS, V28, P1856, DOI 10.1002/stem.503
   Zhang QZ, 2021, NPJ REGEN MED, V6, P0, DOI 10.1038/s41536-021-00170-y
   Zhang QZ, 2018, MOL NEUROBIOL, V55, P6965, DOI 10.1007/s12035-018-0913-3
   Zhang QZ, 2009, J IMMUNOL, V183, P7787, DOI 10.4049/jimmunol.0902318
   Zhukauskas Rasa, 2021, J HAND SURG GLOB ONLINE, V3, P282, DOI 10.1016/j.jhsg.2021.06.006
NR 70
TC 25
Z9 26
U1 6
U2 33
PU BMC
PI LONDON
PA CAMPUS, 4 CRINAN ST, LONDON N1 9XW, ENGLAND
SN 
EI 1757-6512
J9 STEM CELL RES THER
JI Stem Cell Res. Ther.
PD JUN 20
PY 2022
VL 13
IS 1
BP 
EP 
DI 10.1186/s13287-022-02947-4
PG 18
WC Cell & Tissue Engineering; Cell Biology; Medicine, Research & Experimental
SC Cell Biology; Research & Experimental Medicine
GA 2G6YM
UT WOS:000813737800002
PM 35725660
DA 2025-07-17
ER

PT J
AU Dai, J
   Niyazi, M
   Xie, J
AF Dai, Jie
   Niyazi, Maimaitiaili
   Xie, Jiang
TI Tissue Engineering Scaffold Slowly Releasing Neurotrophic Factors to Bridge Long Peripheral Nerve Defect
SO JOURNAL OF BIOMATERIALS AND TISSUE ENGINEERING
LA English
DT Article
DE Biomaterials; Nerve Conduit; Neurotropic Factors; Peripheral Nerve Defect
ID fibroblast-growth-factor; facial-nerve; fibrin glue; stem-cells; heparin; promotes; delivery; regeneration; affinity; injury
AB Consistent application of neurotropic factors is necessary in peripheral nerve regeneration, yet challenging to achieve. Here we used a novel neurotropic factor controlled release system consisted of fibrin, fibronectin and hydrogel to slowly release two neurotrophic factors. At the same time, physiological saline and reverse nerve suturing were used as negative and positive control. A year after surgery, animals which were treated by neurotrophic factor slow release system achieved far better neural regeneration and myelination, as well as superior recovery of hindfoot than the negative control group. In the meanwhile, the results in the experimental group are still inferior to the nerve allograft group. In can be concluded from those results that, consistent releasing of neurotrophic factors can significantly promote long peripheral nerve regeneration, but still short of achieving the results same as the gold standard of autologous nerve grafting.
C1 [Dai, Jie; Niyazi, Maimaitiaili; Xie, Jiang] Xinjiang Med Univ, Dept Spine Surg, Affiliated Hosp 6, Urumqi 86830001, Xinjiang, Peoples R China.
C3 Xinjiang Medical University
RP Xie, J (corresponding author), Xinjiang Med Univ, Dept Spine Surg, Affiliated Hosp 6, Urumqi 86830001, Xinjiang, Peoples R China.
FU Natural Science Foundation of Xinjiang Uyghur Autonomous Region [2020D01C195]
CR Bhang SH, 2007, J BIOMED MATER RES A, V80A, P998, DOI 10.1002/jbm.a.31050
   Bhatnagar D, 2017, J MATER SCI-MATER M, V28, P0, DOI 10.1007/s10856-017-5889-4
   Chan HH, 2012, BIOCHEMISTRY-US, V51, P7964, DOI 10.1021/bi301046b
   Chow N, 2021, ANN PLAS SURG, V86, P103, DOI 10.1097/SAP.0000000000002408
   Eggers R, 2020, FRONT BIOENG BIOTECH, V8, P0, DOI 10.3389/fbioe.2020.583184
   Faroni A, 2015, ADV DRUG DELIVER REV, V82-83, P160, DOI 10.1016/j.addr.2014.11.010
   Fujimoto E, 1997, J NEUROCYTOL, V26, P511, DOI 10.1023/A:1015410023132
   Gordon T, 2020, INT J MOL SCI, V21, P0, DOI 10.3390/ijms21228652
   Grothe C, 2001, ANAT EMBRYOL, V204, P171, DOI 10.1007/s004290100205
   Komobuchi H, 2010, ACTA OTO-LARYNGOL, V130, P173, DOI 10.3109/00016480902896139
   Lee AC, 2003, EXP NEUROL, V184, P295, DOI 10.1016/S0014-4886(03)00258-9
   Lee JY, 2014, J KOR ASSOC ORAL MAX, V40, P3, DOI 10.5125/jkaoms.2014.40.1.3
   Lepsky VR, 2021, BIOMOLECULES, V11, P0, DOI 10.3390/biom11020337
   Li GC, 2017, CARBOHYD POLYM, V171, P39, DOI 10.1016/j.carbpol.2017.05.006
   Li R, 2020, ACTA PHARMACOL SIN, V41, P1289, DOI 10.1038/s41401-019-0338-1
   Li R, 2018, BIOMATERIALS, V168, P24, DOI 10.1016/j.biomaterials.2018.03.044
   Magaz A, 2020, PHARMACEUTICS, V12, P0, DOI 10.3390/pharmaceutics12080742
   Meena P, 2021, CELL TISSUE RES, V383, P617, DOI 10.1007/s00441-020-03301-x
   Miranda GE, 2016, P R HEALTH SCI J, V35, P76
   Kasmaie FM, 2021, PROG BIOMATER, V10, P53, DOI 10.1007/s40204-021-00151-w
   Paw E, 2020, ANN MED SURG, V56, P48, DOI 10.1016/j.amsu.2020.06.006
   Radic B, 2018, ACTA CLIN CROAT, V57, P561, DOI 10.20471/acc.2018.57.03.20
   Rebowe R, 2018, J HAND MICROSURG, V10, P61, DOI 10.1055/s-0038-1626687
   Rubalskii E, 2019, SCI REP-UK, V9, P0, DOI 10.1038/s41598-018-38318-4
   Skop NB, 2013, ACTA BIOMATER, V9, P6834, DOI 10.1016/j.actbio.2013.02.043
   Thomson SE, 2017, COCHRANE DATABASE SYST REV, V0, P0, DOI DOI 10.1002/14651858.CD012574
   Toledo RN, 2010, OTOL NEUROTOL, V31, P498, DOI 10.1097/MAO.0b013e3181c0e7e9
   Uranues S, 2020, WORLD J SURG, V44, P3373, DOI 10.1007/s00268-020-05620-0
   Wood MD, 2010, J BIOMAT SCI-POLYM E, V21, P771, DOI 10.1163/156856209X445285
   Wu YQ, 2018, CELL PHYSIOL BIOCHEM, V47, P948, DOI 10.1159/000490139
   Zhang HG, 2020, J BIOMATER TISS ENG, V10, P1719, DOI 10.1166/jbt.2020.2498
   Zhang L, 2020, J BIOMATER TISS ENG, V10, P966, DOI 10.1166/jbt.2020.2348
   Zhang YJ, 2018, ACTA PHARM SIN B, V8, P34, DOI 10.1016/j.apsb.2017.11.005
NR 33
TC 1
Z9 1
U1 0
U2 22
PU AMER SCIENTIFIC PUBLISHERS
PI VALENCIA
PA 26650 THE OLD RD, STE 208, VALENCIA, CA 91381-0751 USA
SN 2157-9083
EI 2157-9091
J9 J BIOMATER TISS ENG
JI J. Biomater. Tissue Eng.
PD FEB 15
PY 2022
VL 12
IS 2
BP 329
EP 334
DI 10.1166/jbt.2022.2909
PG 6
WC Cell & Tissue Engineering
SC Cell Biology
GA XA6MP
UT WOS:000720758600001
DA 2025-07-17
ER

PT J
AU Yildiz, APZ
   Darici, H
   Yavuz, B
   Abamor, ES
   Ozdemir, C
   Yasin, ME
   Bagirova, M
   Allahverdiyev, A
   Karaoz, E
AF Yildiz, Asli Pinar Zorba
   Darici, Hakan
   Yavuz, Burcak
   Abamor, Emrah Sefik
   Ozdemir, Ceren
   Yasin, Muge Elif
   Bagirova, Melahat
   Allahverdiyev, Adil
   Karaoz, Erdal
TI Preparation and Characterization of Graphene-Based 3D Biohybrid Hydrogel Bioink for Peripheral Neuroengineering
SO JOVE-JOURNAL OF VISUALIZED EXPERIMENTS
LA English
DT Article
ID sciatic-nerve; stem-cells; guide
AB Peripheral neuropathies can occur as a result of axonal damage, and occasionally due to demyelinating diseases. Peripheral nerve damage is a global problem that occurs in 1.5%-5% of emergency patients and may lead to significant job losses. Today, tissue engineering-based approaches, consisting of scaffolds, appropriate cell lines, and biosignals, have become more applicable with the development of three-dimensional (3D) bioprinting technologies. The combination of various hydrogel biomaterials with stem cells, exosomes, or bio-signaling molecules is frequently studied to overcome the existing problems in peripheral nerve regeneration. Accordingly, the production of injectable systems, such as hydrogels, or implantable conduit structures formed by various bioprinting methods has gained importance in peripheral neuro-engineering. Under normal conditions, stem cells are the regenerative cells of the body, and their number and functions do not decrease with time to protect their populations; these are not specialized cells but can differentiate upon appropriate stimulation in response to injury. The stem cell system is under the influence of its microenvironment, called the stem cell niche. In peripheral nerve injuries, especially in neurotmesis, this microenvironment cannot be fully rescued even after surgically binding severed nerve endings together. The composite biomaterials and combined cellular therapies approach increases the functionality and applicability of materials in terms of various properties such as biodegradability, biocompatibility, and processability. Accordingly, this study aims to demonstrate the preparation and use of graphene-based biohybrid hydrogel patterning and to examine the differentiation efficiency of stem cells into nerve cells, which can be an effective solution in nerve regeneration.
C1 [Yildiz, Asli Pinar Zorba] Istinye Univ, Vocat Sch Hlth Serv, Istanbul, Turkey.
   [Yildiz, Asli Pinar Zorba; Yavuz, Burcak; Abamor, Emrah Sefik; Ozdemir, Ceren; Bagirova, Melahat; Allahverdiyev, Adil] Yildiz Tech Univ, Chem Met Fac, Istanbul, Turkey.
   [Darici, Hakan; Karaoz, Erdal] Istinye Univ, Fac Med, Dept Histol & Embryol, Istanbul, Turkey.
   [Yildiz, Asli Pinar Zorba; Darici, Hakan; Yavuz, Burcak; Yasin, Muge Elif; Karaoz, Erdal] Istinye Univ, 3D Bioprinting Design & Prototyping R&D Ctr, Istanbul, Turkey.
   [Darici, Hakan; Ozdemir, Ceren; Karaoz, Erdal] Istinye Univ, Stem Cell & Tissue Engn R&D Ctr, Istanbul, Turkey.
   [Yavuz, Burcak] Altinbas Univ, Vocat Sch Hlth Serv, Istanbul, Turkey.
   [Bagirova, Melahat; Allahverdiyev, Adil] V Akhundov Natl Sci Res Med Prophylact Inst, Baku, Azerbaijan.
   [Karaoz, Erdal] Liv Hosp, Ctr Stem Cells & Regenerat Med LivMedCell, Istanbul, Turkey.
C3 Istinye University; Yildiz Technical University; Istinye University; Istinye University; Istinye University; Altinbas University; Ankara Liv Hospital
RP Yildiz, APZ (corresponding author), Istinye Univ, Vocat Sch Hlth Serv, Istanbul, Turkey.; Yildiz, APZ (corresponding author), Yildiz Tech Univ, Chem Met Fac, Istanbul, Turkey.; Yildiz, APZ (corresponding author), Istinye Univ, 3D Bioprinting Design & Prototyping R&D Ctr, Istanbul, Turkey.
EM aslipinarzorba@gmail.com
FU project titled "Printing and Differentiation of Mesenchymal Stem Cells on 3D Bioprinters with Graphene Doped Bioinks" [1139B411802273]; Yildiz Technical University Scientific Research Projects [TSA-2021-4713]
CR Allahverdiyev A, 2018, BASIC PRINCIPLES SOM, V1st, P0
   Allahverdiyev AM, 2011, AM J TROP MED HYG, V85, P535, DOI 10.4269/ajtmh.2011.11-0037
   Bandyopadhyay A, 2018, SPR SER POLYM COMPOS, V0, PP165, DOI 10.1007/978-981-10-6514-9_7
   Batioglu-Karaaltin A, 2016, HEAD NECK-J SCI SPEC, V38, PE2011, DOI 10.1002/hed.24371
   Bei HP, 2019, MOLECULES, V24, P0, DOI 10.3390/molecules24040658
   Bingham JR, 2019, ANN MED SURG, V41, P20, DOI 10.1016/j.amsu.2019.03.009
   Chen M, 2017, TRENDS BIOTECHNOL, V35, P836, DOI 10.1016/j.tibtech.2016.12.001
   Chen SY, 2019, J BIOMED MATER RES A, V107, P1273, DOI 10.1002/jbm.a.36637
   Chiriac S, 2012, J HAND SURG-EUR VOL, V37E, P342, DOI 10.1177/1753193411422685
   Goodman SR, 2021, GOODMANS MEDICAL CEL, VFourth, P361
   Guo YH, 2012, CYTOTECHNOLOGY, V64, P391, DOI 10.1007/s10616-011-9417-y
   Hölzl K, 2016, BIOFABRICATION, V8, P0, DOI 10.1088/1758-5090/8/3/032002
   Jansen K, 2016, J BIOMEDICAL MAT RES, V69, P334
   Kamasak B, 2019, CLIN PHYSIOTHERAPY, V19, P0
   Köse C, 2016, MAT SCI ENG C-MATER, V60, P211, DOI 10.1016/j.msec.2015.11.035
   Liau LL, 2020, CURR RES TRANSL MED, V68, P5, DOI 10.1016/j.retram.2019.09.001
   Liu Y, 2020, J MATER SCI, V55, P140, DOI 10.1007/s10853-019-03931-9
   Mushtaq S, 2021, CUREUS J MED SCIENCE, V13, P0, DOI 10.7759/cureus.14195
   Othman SA, 2021, POLYM BULL, V78, P6115, DOI 10.1007/s00289-020-03421-y
   Pathre P, 2001, J NEUROSCI RES, V63, P143, DOI 10.1002/1097-4547(20010115)63:2<143::AID-JNR1006>3.0.CO;2-1
   Peng XJ, 2013, J NANOMATER, V2013, P0, DOI 10.1155/2013/841789
   Qing LM, 2018, NEUROREHAB NEURAL RE, V32, P765, DOI 10.1177/1545968318798955
   Rehman SRU, 2019, INT J NANOMED, V14, P9603, DOI 10.2147/IJN.S218120
   Scheib J, 2013, NAT REV NEUROL, V9, P668, DOI 10.1038/nrneurol.2013.227
   SCHOFIELD R, 1978, BLOOD CELLS, V4, P7
   Sensharma P, 2017, MAT SCI ENG C-MATER, V77, P1302, DOI 10.1016/j.msec.2017.03.264
   Shin SR, 2016, ADV DRUG DELIVER REV, V105, P255, DOI 10.1016/j.addr.2016.03.007
   Yegiyants S, 2010, J CRANIOFAC SURG, V21, P998, DOI 10.1097/SCS.0b013e3181e17aef
   Yoo J, 2020, BIOMATER SCI-UK, V22, P1
   Yurie H, 2017, PLOS ONE, V12, P0, DOI 10.1371/journal.pone.0171448
   Zheng YY, 2021, ADV HEALTHC MATER, V10, P0, DOI 10.1002/adhm.202001743
   Zhuang H, 2016, INT J NANOMED, V11, P1383, DOI 10.2147/IJN.S96324
   Zorba Yildiz AP, 2020, INT MOL BIOL BIOTECH, V0, P0
NR 33
TC 6
Z9 6
U1 0
U2 22
PU JOURNAL OF VISUALIZED EXPERIMENTS
PI CAMBRIDGE
PA 1 ALEWIFE CENTER, STE 200, CAMBRIDGE, MA 02140 USA
SN 1940-087X
EI 
J9 JOVE-J VIS EXP
JI J. Vis. Exp.
PD MAY 15
PY 2022
VL 0
IS 183
BP 
EP 
DI 10.3791/63622
PG 21
WC Multidisciplinary Sciences
SC Science & Technology - Other Topics
GA 2C6OU
UT WOS:000810986100003
PM 35635451
DA 2025-07-17
ER

PT J
AU Chai, Y
   Zhao, H
   Yang, SH
   Gao, XH
   Cao, Z
   Lu, JJ
   Sun, QL
   Liu, W
   Zhang, Z
   Yang, JY
   Wang, XL
   Chen, TY
   Kong, XD
   Mikos, AG
   Zhang, XH
   Zhang, YQ
   Wang, XM
AF Chai, Yi
   Zhao, He
   Yang, Shuhui
   Gao, Xiaohan
   Cao, Zheng
   Lu, Jiaju
   Sun, Qingling
   Liu, Wei
   Zhang, Zhe
   Yang, Junyi
   Wang, Xuelin
   Chen, Tuoyu
   Kong, Xiangdong
   Mikos, Antonios G.
   Zhang, Xiaohua
   Zhang, Yuqi
   Wang, Xiumei
TI Structural alignment guides oriented migration and differentiation of endogenous neural stem cells for neurogenesis in brain injury treatment
SO BIOMATERIALS
LA English
DT Article
DE Brain injury; Aligned fibrin hydrogel; Neurogenesis; Neuro tissue engineering
ID hippocampal neurogenesis; neuronal migration; tissue; regeneration; repair; inflammation; hydrogel; recovery; scaffold; niches
AB Radial glia (RG) cells that align in parallel in the embryonic brain are found to be able to guide the directed migration of neurons in response to brain injury. Therefore, biomaterials with aligned architectures are supposed to have positive effects on neural migration and neurogenic differentiation for brain injury repair that are rarely addressed, although they have been widely demonstrated in spinal cord and peripheral nerve system. Here, we present a highly biomimetic scaffold of aligned fibrin hydrogel (AFG) that mimics the oriented structure of RG fibers. Through a combination of histological, behavioral, imaging, and transcriptomic analyses, we demonstrated that transplanting the AFG scaffold into injured cortical brains promotes effective migration, differentiation, and maturation of endogenous neural stem cells, resulting in neurological functional recovery. Therefore, this study will light up a new perspective on applying an aligned scaffold to promote cortical regeneration after injury by inducing endogenous neurogenesis.
C1 [Chai, Yi; Yang, Shuhui; Cao, Zheng; Zhang, Zhe; Yang, Junyi; Wang, Xiumei] Tsinghua Univ, Sch Mat Sci & Engn, State Key Lab New Ceram & Fine Proc, Key Lab Adv Mat,Minist Educ, Beijing 100084, Peoples R China.
   [Chai, Yi; Gao, Xiaohan; Chen, Tuoyu; Zhang, Yuqi] Tsinghua Univ, Yuquan Hosp, Sch Clin Med, Dept Neurosurg, Beijing 100040, Peoples R China.
   [Chai, Yi; Zhang, Xiaohua] Shanghai Jiao Tong Univ, Renji Hosp, Sch Med, Dept Neurosurg, 160 Pujian Rd, Shanghai 200127, Peoples R China.
   [Zhao, He; Sun, Qingling] Beijing Univ Chinese Med, Dongzhimen Hosp, Dept Orthopacd 3, Beijing 100700, Peoples R China.
   [Lu, Jiaju; Kong, Xiangdong] Zhejiang Sci Tech Univ, Zhejiang Mauritius Joint Res Ctr Biomat & Tissue, Sch Mat Sci & Engn, Hangzhou 310018, Peoples R China.
   [Liu, Wei] Hebei Med Univ, Dept Neurosurg, Hosp 1, Shijiazhuang 050000, Hebei, Peoples R China.
   [Wang, Xuelin] Beihang Univ, Sch Med Sci & Engn, Beijing 100191, Peoples R China.
   [Mikos, Antonios G.] Rice Univ, Dept Bioengn, Houston, TX 77030 USA.
C3 Tsinghua University; Tsinghua University; Shanghai Jiao Tong University; Beijing University of Chinese Medicine; Zhejiang Sci-Tech University; Hebei Medical University; Beihang University; Rice University
RP Zhang, YQ (corresponding author), Tsinghua Univ, Yuquan Hosp, Sch Clin Med, Dept Neurosurg, Beijing 100040, Peoples R China.; Wang, XM (corresponding author), Tsinghua Univ, Sch Mat Sci & Engn, 1 Qinghuayuan, Beijing 100084, Peoples R China.
EM doctorzyq@126.com; wxm@mail.tsinghua.edu.cn
FU National Key R&D Program of China [2020YFC1107602, 2018YFB0704304]; National Natural Science Foundation of China [31771056, 31771052]; China Postdoctoral Science Foundation [2019M650672]
CR Accogli Andrea, 2020, HANDB CLIN NEUROL, V173, P25, DOI 10.1016/B978-0-444-64150-2.00004-6
   Al Enezy-Ulbrich MA, 2020, ADV FUNCT MATER, V30, P0, DOI 10.1002/adfm.202003528
   Allen NJ, 2018, SCIENCE, V362, P181, DOI 10.1126/science.aat0473
   Alvarez-Buylla A, 2004, NEURON, V41, P683, DOI 10.1016/S0896-6273(04)00111-4
   Boyd AS, 2005, ADV DRUG DELIVER REV, V57, P1944, DOI 10.1016/j.addr.2005.08.004
   Cash A, 2020, INT J MOL SCI, V21, P0, DOI 10.3390/ijms21093344
   Chen CM, 2019, ADV FUNCT MATER, V29, P0, DOI 10.1002/adfm.201806899
   Cheng TY, 2013, BIOMATERIALS, V34, P2005, DOI 10.1016/j.biomaterials.2012.11.043
   Couillard-Despres S, 2005, EUR J NEUROSCI, V21, P1, DOI 10.1111/j.1460-9568.2004.03813.x
   Cui TT, 2020, ADV MATER, V32, P0, DOI 10.1002/adma.202000982
   Du JR, 2017, ACTA BIOMATER, V55, P296, DOI 10.1016/j.actbio.2017.04.010
   Engler AJ, 2006, CELL, V126, P677, DOI 10.1016/j.cell.2006.06.044
   Gao P, 2014, CELL, V159, P775, DOI 10.1016/j.cell.2014.10.027
   Han QQ, 2010, BIOMATERIALS, V31, P9212, DOI 10.1016/j.biomaterials.2010.08.040
   Hao P, 2017, BIOMATERIALS, V140, P88, DOI 10.1016/j.biomaterials.2017.04.014
   Jinnou H, 2018, CELL STEM CELL, V22, P128, DOI 10.1016/j.stem.2017.11.005
   Johnson MA, 2009, BMB REP, V42, P245, DOI 10.5483/BMBRep.2009.42.5.245
   Johnson VE, 2013, BRAIN, V136, P28, DOI 10.1093/brain/aws322
   Joung D, 2020, ADV FUNCT MATER, V30, P0, DOI 10.1002/adfm.201906237
   Kawauchi T, 2010, NEURON, V67, P588, DOI 10.1016/j.neuron.2010.07.007
   Klempin F, 2011, PLOS ONE, V6, P0, DOI 10.1371/journal.pone.0025760
   Kriegstein A, 2009, ANNU REV NEUROSCI, V32, P149, DOI 10.1146/annurev.neuro.051508.135600
   Lathia JD, 2008, J NEUROCHEM, V107, P1471, DOI 10.1111/j.1471-4159.2008.05715.x
   Li YL, 2017, CHEM REV, V117, P4376, DOI 10.1021/acs.chemrev.6b00654
   Lie DC, 2005, NATURE, V437, P1370, DOI 10.1038/nature04108
   Lin XX, 2016, BIOMED MATER, V11, P0, DOI 10.1088/1748-6041/11/1/014109
   Liu HT, 2019, ADV MATER, V31, P0, DOI 10.1002/adma.201902042
   Ma DK, 2005, CURR OPIN NEUROBIOL, V15, P514, DOI 10.1016/j.conb.2005.08.003
   Ma PX, 2008, ADV DRUG DELIVER REV, V60, P184, DOI 10.1016/j.addr.2007.08.041
   Mulligan KA, 2012, J NEUROIMMUNE PHARM, V7, P774, DOI 10.1007/s11481-012-9404-x
   Ohtaka-Maruyama C, 2015, FRONT NEUROSCI-SWITZ, V9, P0, DOI 10.3389/fnins.2015.00447
   Orive G, 2009, NAT REV NEUROSCI, V10, P682, DOI 10.1038/nrn2685
   Pasterkarnp RJ, 2006, PHILOS T R SOC B, V361, P1499, DOI 10.1098/rstb.2006.1892
   Rajangam T, 2013, INT J NANOMED, V8, P3641, DOI 10.2147/IJN.S43945
   Ramlackhansingh AF, 2011, ANN NEUROL, V70, P374, DOI 10.1002/ana.22455
   Ransome MI, 2012, NEURAL PLAST, V2012, P0, DOI 10.1155/2012/874387
   Sahay A, 2007, NAT NEUROSCI, V10, P1110, DOI 10.1038/nn1969
   Scafidi J, 2014, NATURE, V506, P230, DOI 10.1038/nature12880
   Shao QQ, 2017, J NEUROSCI, V37, P5620, DOI 10.1523/JNEUROSCI.2617-16.2017
   Shi W, 2016, ACTA BIOMATER, V45, P247, DOI 10.1016/j.actbio.2016.09.001
   Stevens MM, 2005, SCIENCE, V310, P1135, DOI 10.1126/science.1106587
   Titomanlio L, 2011, ANN NEUROL, V70, P698, DOI 10.1002/ana.22518
   Vink R, 2010, NEUROTHERAPEUTICS, V7, P1, DOI 10.1016/j.nurt.2009.12.001
   Wang SH, 2010, BEHAV PHARMACOL, V21, P47, DOI 10.1097/FBP.0b013e328334b677
   Xu Z, 2018, BIOMATERIALS, V157, P125, DOI 10.1016/j.biomaterials.2017.12.010
   Yang SH, 2019, ACS OMEGA, V4, P18136, DOI 10.1021/acsomega.9b02053
   Yang ZG, 2007, ANN NEUROL, V61, P199, DOI 10.1002/ana.21068
   Yao SL, 2018, INT J NANOMED, V13, P2883, DOI 10.2147/IJN.S159356
   Yao SL, 2016, NANOSCALE, V8, P10252, DOI 10.1039/c6nr01169a
   Yu GC, 2012, OMICS, V16, P284, DOI 10.1089/omi.2011.0118
   Zhang ZX, 2017, SCI REP-UK, V7, P0, DOI 10.1038/srep40017
   Zhu L, 2020, ADV FUNCT MATER, V30, P0, DOI 10.1002/adfm.202002610
   Zhu MF, 2019, NAT COMMUN, V10, P0, DOI 10.1038/s41467-019-12545-3
   Zou YL, 2020, BIOMATER SCI-UK, V8, P5145, DOI 10.1039/d0bm00431f
NR 54
TC 32
Z9 33
U1 8
U2 145
PU ELSEVIER SCI LTD
PI London
PA 125 London Wall, London, ENGLAND
SN 0142-9612
EI 1878-5905
J9 BIOMATERIALS
JI Biomaterials
PD JAN 15
PY 2022
VL 280
IS 
BP 
EP 
DI 10.1016/j.biomaterials.2021.121310
PG 11
WC Engineering, Biomedical; Materials Science, Biomaterials
SC Engineering; Materials Science
GA 2J9KN
UT WOS:000815966500001
PM 34890972
DA 2025-07-17
ER

PT J
AU Xue, W
   Kong, YF
   Abu, R
   Roy, P
   Huh, SH
   Kuss, M
   Kumar, V
   Duan, B
AF Xue, Wen
   Kong, Yunfan
   Abu, Rafay
   Roy, Pooja
   Huh, Sung-Ho
   Kuss, Mitchell
   Kumar, Vikas
   Duan, Bin
TI Regulation of Schwann Cell and DRG Neurite Behaviors within Decellularized Peripheral Nerve Matrix
SO ACS APPLIED MATERIALS & INTERFACES
LA English
DT Article
DE decellularized nerve hydrogels; peripheral nerve regeneration; proteomics; laminin; type V collagen
ID axonal regeneration; v collagen; promotes; conduits; tissue; proliferation; scaffolds; fibers; tubes
AB Decellularized nerve hydrogels (dNHs) containing bioactive molecules are promising biomaterials for peripheral nerve injury (PNI) treatment and have been extensively applied in clinical and preclinical practice. However, most previous research projects studied their influences on nerve-related cellular behaviors in two dimensions (2D) without taking hydrogel biomechanics into consideration. The molecular mechanisms underlying the beneficial microenvironment provided by dNHs also remain unclear. In this study, dNHs from rat sciatic nerves were prepared, and their effects on Schwann cell (SC) and dorsal root ganglion (DRG) neurite behaviors were evaluated and compared to commercial rat tail type I collagen (Col) hydrogels in three-dimensional (3D) environments. We found that dNHs could promote SC proliferation and neurite outgrowth, and both the hydrogel mechanics and components contributed to the dNH functionalization. Through proteomics analysis, we found that laminin (LAM) and type V collagen (COLV) exclusively and abundantly existed in dNHs. By adding exogenous LAM and COLV into Col hydrogels, we demonstrated that they regulated SC gene expression and that LAM could promote SC spreading and neurite outgrowth, while COLV improved SC proliferation. Lastly, dNHs were fabricated into paper-like, aligned nerve scaffolds through unidirectional freezing to expand the dNH applications in PNI treatment.
C1 [Xue, Wen; Kong, Yunfan; Roy, Pooja; Huh, Sung-Ho; Kuss, Mitchell; Duan, Bin] Univ Nebraska Med Ctr, Mary & Dick Holland Regenerat Med Program, Omaha, NE 68198 USA.
   [Xue, Wen; Kong, Yunfan; Kuss, Mitchell; Duan, Bin] Univ Nebraska Med Ctr, Div Cardiol, Dept Internal Med, Omaha, NE 68198 USA.
   [Duan, Bin] Univ Nebraska Med Ctr, Dept Mech & Mat Engn, Omaha, NE 68198 USA.
   [Abu, Rafay; Kumar, Vikas] Univ Nebraska Med Ctr, Mass Spectrometry & Prote Core, Omaha, NE 68198 USA.
   [Roy, Pooja; Huh, Sung-Ho] Univ Nebraska Med Ctr, Dept Neurol Sci, Omaha, NE 68198 USA.
   [Kumar, Vikas] Univ Nebraska Med Ctr, Dept Genet Cell Biol & Anat, Omaha, NE 68198 USA.
C3 University of Nebraska System; University of Nebraska Medical Center; University of Nebraska System; University of Nebraska Medical Center; University of Nebraska System; University of Nebraska Medical Center; University of Nebraska System; University of Nebraska Medical Center; University of Nebraska System; University of Nebraska Medical Center; University of Nebraska System; University of Nebraska Medical Center
RP Duan, B (corresponding author), Univ Nebraska Med Ctr, Mary & Dick Holland Regenerat Med Program, Omaha, NE 68198 USA.; Duan, B (corresponding author), Univ Nebraska Med Ctr, Div Cardiol, Dept Internal Med, Omaha, NE 68198 USA.; Duan, B (corresponding author), Univ Nebraska Med Ctr, Dept Mech & Mat Engn, Omaha, NE 68198 USA.
EM bin.duan@unmc.edu
FU University of Nebraska Collaboration Initiative Grant; National Institutes of Health [R21 AR078439]; Nebraska Research Initiative (NRI); National Institute for General Medical Science (NIGMS) INBRE [P20 GM103427]; COBRE [P30 GM106397]; National Cancer Institute (NCI) [P30 CA036727]; Nebraska Research Initiative
CR Ahearne M, 2014, INTERFACE FOCUS, V4, P0, DOI 10.1098/rsfs.2013.0038
   Lopez-Verrilli MA, 2013, GLIA, V61, P1795, DOI 10.1002/glia.22558
   Bi HJ, 2020, BIOMATERIALS, V233, P0, DOI 10.1016/j.biomaterials.2019.119673
   Brooks DN, 2012, MICROSURG, V32, P1, DOI 10.1002/micr.20975
   Bushnell BD, 2008, J HAND SURG-AM, V33A, P1081, DOI 10.1016/j.jhsa.2008.03.015
   Chang W, 2020, BIOMED MATER, V15, P0, DOI 10.1088/1748-605X/ab6994
   Chen SJ, 2013, FEBS J, V280, P2120, DOI 10.1111/febs.12136
   Chernousov MA, 2000, J BIOL CHEM, V275, P28208
   Chernousov MA, 2006, J NEUROSCI, V26, P508, DOI 10.1523/JNEUROSCI.2544-05.2006
   Chernousov MA, 2001, J NEUROSCI, V21, P6125, DOI 10.1523/JNEUROSCI.21-16-06125.2001
   Crapo PM, 2012, BIOMATERIALS, V33, P3539, DOI 10.1016/j.biomaterials.2012.01.044
   Duan B, 2014, ACTA BIOMATER, V10, P1836, DOI 10.1016/j.actbio.2013.12.005
   EDWARDS CA, 1980, CLIN CHIM ACTA, V104, P161, DOI 10.1016/0009-8981(80)90192-8
   Georgiou M, 2013, BIOMATERIALS, V34, P7335, DOI 10.1016/j.biomaterials.2013.06.025
   Ghosh K, 2007, BIOMATERIALS, V28, P671, DOI 10.1016/j.biomaterials.2006.09.038
   Gibson M, 2014, BIOMED RES INT, V2014, P0, DOI 10.1155/2014/469120
   Gonzalez-Perez F, 2018, J NEUROSURG-SPINE, V28, P109, DOI 10.3171/2017.5.SPINE161100
   Huang LL, 2018, ACTA BIOMATER, V68, P223, DOI 10.1016/j.actbio.2017.12.010
   Jakus AE, 2017, ADV FUNCT MATER, V27, P0, DOI 10.1002/adfm.201700992
   Kim H, 2021, ADV FUNCT MATER, V31, P0, DOI 10.1002/adfm.202011252
   Kim JI, 2016, SCI REP-UK, V6, P0, DOI 10.1038/srep23761
   Kuivaniemi H, 2019, GENE, V707, P151, DOI 10.1016/j.gene.2019.05.003
   Kumachev A, 2011, BIOMATERIALS, V32, P1477, DOI 10.1016/j.biomaterials.2010.10.033
   Lee HK, 2007, J NEUROCHEM, V102, P686, DOI 10.1111/j.1471-4159.2007.04580.x
   Li QY, 2016, BIOMATERIALS, V75, P37, DOI 10.1016/j.biomaterials.2015.10.011
   Li ZY, 2019, ACS BIOMATER SCI ENG, V5, P3676, DOI 10.1021/acsbiomaterials.9b00432
   Lin T, 2018, ACTA BIOMATER, V73, P326, DOI 10.1016/j.actbio.2018.04.001
   Malheiro A, 2020, BIOMATERIALS, V257, P0, DOI 10.1016/j.biomaterials.2020.120230
   Malin SA, 2007, NAT PROTOC, V2, P152, DOI 10.1038/nprot.2006.461
   Mathot F, 2020, MICROSURG, V40, P585, DOI 10.1002/micr.30579
   May F, 2016, DIS MODEL MECH, V9, P1507, DOI 10.1242/dmm.026518
   Mukhatyar VJ, 2011, BIOMATERIALS, V32, P3958, DOI 10.1016/j.biomaterials.2011.02.015
   Naba A, 2012, MOL CELL PROTEOMICS, V11, P0, DOI 10.1074/mcp.M111.014647
   ONeill KM, 2015, FRONT CELL NEUROSCI, V9, P0, DOI 10.3389/fncel.2015.00285
   Philips C, 2018, ANN BIOMED ENG, V46, P1921, DOI 10.1007/s10439-018-2082-y
   Qiu S, 2020, J TISSUE ENG REGEN M, V14, P931, DOI 10.1002/term.3050
   Rao ZL, 2021, MAT SCI ENG C-MATER, V120, P0, DOI 10.1016/j.msec.2020.111791
   Rape AD, 2015, NAT COMMUN, V6, P0, DOI 10.1038/ncomms9129
   Rosso G, 2017, CELL PHYSIOL BIOCHEM, V44, P1263, DOI 10.1159/000485485
   Sun JH, 2020, BIOMATERIALS, V258, P0, DOI 10.1016/j.biomaterials.2020.120289
   Tezcan AH, 2017, PERIPHERAL NERVE INJURY AND CURRENT TREATMENT STRATEGIES, V0, PP3, DOI 10.5772/intechopen.68345
   Triolo D, 2006, J CELL SCI, V119, P3981, DOI 10.1242/jcs.03168
   Vergara D, 2018, J CELL PHYSIOL, V233, P6207, DOI 10.1002/jcp.26478
   Wight Thomas N, 1992, CURRENT OPINION IN CELL BIOLOGY, V4, P793, DOI 10.1016/0955-0674(92)90102-I
   Wood MD, 2015, EXP NEUROL, V265, P171, DOI 10.1016/j.expneurol.2015.02.001
   Wu SH, 2017, J MATER CHEM B, V5, P3870, DOI 10.1039/C7TB00721C
   Wu T, 2017, J MATER CHEM B, V5, P3186, DOI 10.1039/c6tb03330j
   Xue W, 2021, BIOACT MATER, V6, P4141, DOI 10.1016/j.bioactmat.2021.04.019
   Yen CY, 2013, BIOMARKERS, V18, P63, DOI 10.3109/1354750X.2012.737025
   YURCHENCO PD, 1990, ANN NY ACAD SCI, V580, P195, DOI 10.1111/j.1749-6632.1990.tb17929.x
   Zou JL, 2018, ADV FUNCT MATER, V28, P0, DOI 10.1002/adfm.201705739
NR 51
TC 19
Z9 19
U1 1
U2 67
PU AMER CHEMICAL SOC
PI WASHINGTON
PA 1155 16TH ST, NW, WASHINGTON, DC 20036 USA
SN 1944-8244
EI 1944-8252
J9 ACS APPL MATER INTER
JI ACS Appl. Mater. Interfaces
PD FEB 23
PY 2022
VL 14
IS 7
BP 8693
EP 8704
DI 10.1021/acsami.1c20320
EA FEB 2022
PG 12
WC Nanoscience & Nanotechnology; Materials Science, Multidisciplinary
SC Science & Technology - Other Topics; Materials Science
GA 0U0TV
UT WOS:000758000800001
PM 35148064
DA 2025-07-17
ER

PT J
AU Cheong, H
   Jun, YJ
   Jeon, EY
   Lee, JI
   Jo, HJ
   Park, HY
   Kim, E
   Rhie, JW
   Joo, KI
   Cha, HJ
AF Cheong, Hogyun
   Jun, Young-Joon
   Jeon, Eun Young
   Lee, Jong In
   Jo, Hyun Jun
   Park, Hae Yeon
   Kim, Eunjin
   Rhie, Jong Won
   Joo, Kye Il
   Cha, Hyung Joon
TI Sutureless neurorrhaphy system using a macrophage-polarizing in situ visible light-crosslinkable adhesive protein hydrogel for functional nerve regeneration
SO CHEMICAL ENGINEERING JOURNAL
LA English
DT Article
DE Sutureless neurorrhaphy; M-2 macrophage polarization; Visible light-induced crosslinking bioadhesive hydrogel; Mussel adhesive protein; Substance P; Functional nerve regeneration
ID substance-p; extracellular-matrix; injury; glue; inflammation; brain
AB Surgical intervention after traumatic peripheral nerve injury relies heavily on sutures. While the suture method often burdens functional nerve regeneration by causing secondary traumatic damage and eliciting prolonged inflammatory immune responses, replacing sutures has rarely been considered because secure anastomosis between severed nerve ends has been the utmost priority in neurorrhaphy. In the present work, a macrophage-polarizing sutureless neurorrhaphy system was proposed by using an in situ visible light-crosslinkable protein-based bioadhesive hydrogel containing a functional neurotransmitter peptide. The efficacy of the proposed bioadhesive hydrogel as a successful sutureless neurorrhaphy system was intensively evaluated in vitro and in vivo. Using a rat sciatic nerve defect model, our findings suggested that this macrophage-polarizing bioadhesive hydrogel offered effective sutureless anastomosis and the capability to induce M-2 macrophage polarization for effective tissue remodeling, significantly enhancing functional nerve regeneration compared with conventional sutures. Taken together, these results suggest that our macrophage-polarizing functional bioadhesive hydrogel system can be utilized as a promising alternative to surgical sutures for nerve regenerative medicine applications.
C1 [Cheong, Hogyun; Jeon, Eun Young; Joo, Kye Il; Cha, Hyung Joon] Pohang Univ Sci & Technol, Dept Chem Engn, Pohang 37673, South Korea.
   [Jun, Young-Joon; Jo, Hyun Jun; Kim, Eunjin; Rhie, Jong Won] Catholic Univ Korea, Coll Med, Dept Plast & Reconstruct Surg, Seoul St Marys Hosp, Seoul 06591, South Korea.
   [Lee, Jong In; Park, Hae Yeon] Catholic Univ Korea, Coll Med, Dept Rehabil Med, Seoul St Marys Hosp, Seoul 06591, South Korea.
   [Joo, Kye Il] Ewha Womans Univ, Div Chem Engn & Mat Sci, Seoul 03760, South Korea.
C3 Pohang University of Science & Technology (POSTECH); Seoul St. Mary's Hospital; Catholic University of Korea; Catholic University of Korea; Seoul St. Mary's Hospital; Ewha Womans University
RP Joo, KI; Cha, HJ (corresponding author), Pohang Univ Sci & Technol, Dept Chem Engn, Pohang 37673, South Korea.
EM kijoo@ewha.ac.kr; hjcha@postech.ac.kr
FU Korea Health Technology R&D Project through the Korea Health Industry Development Institute - Ministry of Health and Welfare, Korea [HI20C0090]; Marine Biotechnology Program through the Korea Institute of Marine Science & Technology Promotion - Ministry of Oceans and Fisheries, Korea
CR BAIN JR, 1989, PLAST RECONSTR SURG, V83, P129, DOI 10.1097/00006534-198901000-00024
   Belkas JS, 2005, RESTOR NEUROL NEUROS, V23, P19
   Berkovitch Y, 2018, J TISSUE ENG REGEN M, V12, P1049, DOI 10.1002/term.2606
   Bollaerts I, 2017, MEDIAT INFLAMM, V2017, P0, DOI 10.1155/2017/9478542
   Cheong H, 2019, ACTA BIOMATER, V90, P87, DOI 10.1016/j.actbio.2019.04.018
   Cho Hyung Joon, 2008, BIOTECHNOLOGY JOURNAL, V3, P631, DOI 10.1002/biot.200700258
   Choi BH, 2014, MICROB CELL FACT, V13, P0, DOI 10.1186/1475-2859-13-52
   Choi BH, 2010, BIOMATERIALS, V31, P8980, DOI 10.1016/j.biomaterials.2010.08.027
   Defrancesco-Lisowitz A, 2015, NEUROSCIENCE, V302, P174, DOI 10.1016/j.neuroscience.2014.09.027
   Esaki S, 2019, STEM CELL TRANSL MED, V8, P169, DOI 10.1002/sctm.15-0399
   Gadani SP, 2012, J IMMUNOL, V189, P4213, DOI 10.4049/jimmunol.1202246
   Gutierrez S, 2013, ANESTHESIOLOGY, V118, P152, DOI 10.1097/ALN.0b013e318278cd21
   Hertler B, 2017, PLOS ONE, V12, P0, DOI 10.1371/journal.pone.0189812
   Hu XM, 2015, NAT REV NEUROL, V11, P56, DOI 10.1038/nrneurol.2014.207
   Hwang DS, 2007, BIOMATERIALS, V28, P4039, DOI 10.1016/j.biomaterials.2007.05.028
   Hwang DS, 2007, BIOMATERIALS, V28, P3560, DOI 10.1016/j.biomaterials.2007.04.039
   Jeon EY, 2020, ACTA BIOMATER, V114, P244, DOI 10.1016/j.actbio.2020.07.033
   Jeon EY, 2019, BIOMATERIALS, V222, P0, DOI 10.1016/j.biomaterials.2019.119439
   Jeon EY, 2017, BIOMATERIALS, V134, P154, DOI 10.1016/j.biomaterials.2017.04.041
   Jeon EY, 2015, BIOMATERIALS, V67, P11, DOI 10.1016/j.biomaterials.2015.07.014
   Jeong Y, 2018, ACS NANO, V12, P8909, DOI 10.1021/acsnano.8b04533
   Jessen KR, 2016, J PHYSIOL-LONDON, V594, P3521, DOI 10.1113/JP270874
   Jiang MH, 2012, NEUROREPORT, V23, P786, DOI 10.1097/WNR.0b013e3283572206
   Jo YK, 2018, ADV MATER INTERFACES, V5, P0, DOI 10.1002/admi.201800068
   Jo YK, 2015, J MATER CHEM B, V3, P8102, DOI 10.1039/c5tb01230a
   Jones S, 2016, INT J MOL SCI, V17, P0, DOI 10.3390/ijms17091494
   Joo KI, 2020, BIOMATERIALS, V263, P0, DOI 10.1016/j.biomaterials.2020.120380
   Kane NM, 2012, J NEUROL, V259, P1502, DOI 10.1007/s00415-012-6497-3
   Kim BJ, 2017, J BIOMED MATER RES A, V105, P218, DOI 10.1002/jbm.a.35903
   Kim BJ, 2015, ANGEW CHEM INT EDIT, V54, P7318, DOI 10.1002/anie.201501748
   Kim HJ, 2016, ADV HEALTHC MATER, V5, P3191, DOI 10.1002/adhm.201601169
   Kornev VA, 2018, COMPUT STRUCT BIOTEC, V16, P488, DOI 10.1016/j.csbj.2018.10.011
   Ceci ML, 2014, NEURAL DEV, V9, P0, DOI 10.1186/1749-8104-9-22
   Lim JE, 2017, SCI REP-UK, V7, P0, DOI 10.1038/s41598-017-09639-7
   Lim J, 2021, ADV MATER, V33, P0, DOI 10.1002/adma.202006759
   Mantovani A, 2002, TRENDS IMMUNOL, V23, P549, DOI 10.1016/S1471-4906(02)02302-5
   McMackin MZ, 2016, J NEUROSCI METH, V257, P139, DOI 10.1016/j.jneumeth.2015.09.015
   Mosser DM, 2008, NAT REV IMMUNOL, V8, P958, DOI 10.1038/nri2448
   MOY OJ, 1988, J HAND SURG-AM, V13A, P273, DOI 10.1016/S0363-5023(88)80063-7
   OConnor TM, 2004, J CELL PHYSIOL, V201, P167, DOI 10.1002/jcp.20061
   Ornelas L, 2006, J RECONSTR MICROSURG, V22, P123, DOI 10.1055/s-2006-932507
   Pabari A, 2010, J PLAST RECONSTR AES, V63, P1941, DOI 10.1016/j.bjps.2009.12.010
   Park JH, 2016, WOUND REPAIR REGEN, V24, P337, DOI 10.1111/wrr.12413
   Park TY, 2020, J CONTROL RELEASE, V321, P602, DOI 10.1016/j.jconrel.2020.02.047
   Prest TA, 2018, J BIOMED MATER RES A, V106, P450, DOI 10.1002/jbm.a.36235
   Roszer T, 2015, MEDIAT INFLAMM, V2015, P0, DOI 10.1155/2015/816460
   Sameem M, 2011, PLAST RECONSTR SURG, V127, P2381, DOI 10.1097/PRS.0b013e3182131cf5
   Shajib MS, 2013, PLOS ONE, V8, P0, DOI 10.1371/journal.pone.0072774
   Sun J, 2008, AM J PHYSIOL-CELL PH, V294, PC1586, DOI 10.1152/ajpcell.00129.2008
   Suvas S, 2017, J IMMUNOL, V199, P1543, DOI 10.4049/jimmunol.1601751
   Taylor CA, 2008, AM J PHYS MED REHAB, V87, P381, DOI 10.1097/PHM.0b013e31815e6370
   Tomlinson JE, 2018, J NEUROINFLAMM, V15, P0, DOI 10.1186/s12974-018-1219-0
   Vleggeert-Lankamp CLAM, 2007, J NEUROSURG, V107, P1168, DOI 10.3171/JNS-07/12/1168
   WAITE JH, 1981, SCIENCE, V212, P1038, DOI 10.1126/science.212.4498.1038
   Wang HK, 2017, FRONT CELL NEUROSCI, V11, P0, DOI 10.3389/fncel.2017.00323
   Wu XL, 2017, REGEN BIOMATER, V4, P21, DOI 10.1093/rb/rbw034
   Wu YB, 2019, BIOSCIENCE REP, V39, P0, DOI 10.1042/BSR20181748
   Wynn TA, 2016, IMMUNITY, V44, P450, DOI 10.1016/j.immuni.2016.02.015
NR 58
TC 13
Z9 13
U1 2
U2 67
PU ELSEVIER SCIENCE SA
PI LAUSANNE
PA PO BOX 564, 1001 LAUSANNE, SWITZERLAND
SN 1385-8947
EI 1873-3212
J9 CHEM ENG J
JI Chem. Eng. J.
PD OCT 1
PY 2022
VL 445
IS 
BP 
EP 
DI 10.1016/j.cej.2022.136641
EA MAY 2022
PG 10
WC Engineering, Environmental; Engineering, Chemical
SC Engineering
GA 3F3KZ
UT WOS:000830570600002
DA 2025-07-17
ER

PT J
AU Liu, ZX
   Tong, H
   Li, J
   Wang, L
   Fan, XY
   Song, HH
   Yang, M
   Wang, HW
   Jiang, X
   Zhou, XH
   Yuan, HB
   Wang, Y
AF Liu, Zhixiao
   Tong, Hua
   Li, Jian
   Wang, Ling
   Fan, Xiaoyi
   Song, Honghao
   Yang, Mei
   Wang, Haowei
   Jiang, Xin
   Zhou, Xuhui
   Yuan, Hongbin
   Wang, Yue
TI Low-Stiffness Hydrogels Promote Peripheral Nerve Regeneration Through the Rapid Release of Exosomes
SO FRONTIERS IN BIOENGINEERING AND BIOTECHNOLOGY
LA English
DT Article
DE mesenchymal stem cell-derived exosomes; hydrogel stiffness; sciatic nerve injury; nerve injury inflammation; exosome release behavior
ID cell-derived exosm; extracellular vesicles; stem-cells; hyaluronic-acid; crush injury; delivery; matrix; macrophages; design; system
AB A hydrogel system loaded with mesenchymal stem cell-derived exosome (MSC-Exos) is an attractive new tool for tissue regeneration. However, the effect of the stiffness of exosome-loaded hydrogels on tissue regeneration is unclear. Here, the role of exosome-loaded hydrogel stiffness, during the regeneration of injured nerves, was assessed in vivo. The results showed that the photocrosslinkable hyaluronic acid methacrylate hydrogel stiffness plays an important role in repairing nerve injury. Compared with the stiff hydrogels loaded with exosomes, soft hydrogels loaded with exosomes showed better repair of injured peripheral nerves. The soft hydrogel promoted nerve repair by quickly releasing exosomes to inhibit the infiltration of macrophages and the expression of the proinflammatory factors IL-1 beta and TNF-alpha in injured nerves. Our work revealed that exosome-loaded hydrogel stiffness plays an important role in tissue regeneration by regulating exosome release behavior and provided important clues for the clinical application of biological scaffold materials.
C1 [Liu, Zhixiao; Wang, Yue] Coll Basic Med, Dept Histol & Embryol, Shanghai, Peoples R China.
   [Tong, Hua; Li, Jian; Wang, Ling; Song, Honghao; Yang, Mei; Wang, Haowei; Jiang, Xin; Yuan, Hongbin] Changzheng Hosp, Dept Anesthesiol, Shanghai, Peoples R China.
   [Fan, Xiaoyi] Xuzhou Med Univ, NMPA Key Lab Res & Evaluat Narcot & Psychotrop Dru, Xuzhou, Peoples R China.
   [Zhou, Xuhui] Chang Zheng Hosp, Dept Orthoped, Shanghai, Peoples R China.
C3 Naval Medical University; Xuzhou Medical University; Naval Medical University
RP Wang, Y (corresponding author), Coll Basic Med, Dept Histol & Embryol, Shanghai, Peoples R China.
EM wangyuesmmu@163.com
FU China National Key Research and Development Program Stem Cell and Translational Research Key Projects [2018YFA0108300]; National Science Foundation of China [31671545, 31971109]; Shanghai Key Laboratory of Cell Engineering [14DZ2272300]
CR Akar E, 2021, ACTA ORTHOP TRAUMATO, V55, P87, DOI 10.5152/j.aott.2021.19183
   Chaudhuri O, 2020, NATURE, V584, P535, DOI 10.1038/s41586-020-2612-2
   Chen TY, 2020, STEM CELLS DEV, V29, P1084, DOI 10.1089/scd.2020.0020
   Cheng L, 2017, STEM CELLS INT, V2017, P0, DOI 10.1155/2017/6305295
   Ding JL, 2021, THERANOSTICS, V11, P5813, DOI 10.7150/thno.58731
   Eke G, 2017, BIOMATERIALS, V129, P188, DOI 10.1016/j.biomaterials.2017.03.021
   Fais S, 2016, ACS NANO, V10, P3886, DOI 10.1021/acsnano.5b08015
   Guo SW, 2019, ACS NANO, V13, P10015, DOI 10.1021/acsnano.9b01892
   György B, 2015, ANNU REV PHARMACOL, V55, P439, DOI 10.1146/annurev-pharmtox-010814-124630
   Henriques-Antunes H, 2019, ACS NANO, V13, P8694, DOI 10.1021/acsnano.9b00376
   Howard D, 2008, J ANAT, V213, P66, DOI 10.1111/j.1469-7580.2008.00878.x
   Huang JH, 2021, NANOSCALE, V13, P8740, DOI 10.1039/d1nr01314a
   Jensen EC, 2013, ANAT REC, V296, P378, DOI 10.1002/ar.22641
   Jeppesen DK, 2019, CELL, V177, P428, DOI 10.1016/j.cell.2019.02.029
   Jiang SP, 2021, BIOACT MATER, V6, P2711, DOI 10.1016/j.bioactmat.2021.01.031
   Khare E, 2021, NAT REV MATER, V6, P421, DOI 10.1038/s41578-020-00270-z
   Kowal J, 2016, P NATL ACAD SCI USA, V113, PE968, DOI 10.1073/pnas.1521230113
   Kratochvil MJ, 2019, NAT REV MATER, V4, P606, DOI 10.1038/s41578-019-0129-9
   Lee HG, 2020, INT J MED SCI, V17, P1112, DOI 10.7150/ijms.44041
   Lenzini S, 2020, NAT NANOTECHNOL, V15, P217, DOI 10.1038/s41565-020-0636-2
   Levett PA, 2014, ACTA BIOMATER, V10, P214, DOI 10.1016/j.actbio.2013.10.005
   Li CM, 2020, NAT REV MATER, V5, P61, DOI 10.1038/s41578-019-0150-z
   Li LM, 2020, NANO LETT, V20, P4298, DOI 10.1021/acs.nanolett.0c00929
   Li R, 2020, THERANOSTICS, V10, P1649, DOI 10.7150/thno.40919
   Liu P, 2019, NEURAL REGEN RES, V14, P1335, DOI 10.4103/1673-5374.253510
   Liu XL, 2017, NANOSCALE, V9, P4430, DOI 10.1039/c7nr00352h
   Liu ZX, 2020, ADV SCI, V7, P0, DOI 10.1002/advs.201903583
   Lopez-Silva TL, 2021, BIOMATERIALS, V265, P0, DOI 10.1016/j.biomaterials.2020.120401
   Lou GH, 2017, EXP MOL MED, V49, P0, DOI 10.1038/emm.2017.63
   Lu CY, 2020, J NEUROSCI, V40, P9602, DOI 10.1523/JNEUROSCI.1736-20.2020
   Luzhansky ID, 2019, NANOMEDICINE-UK, V14, P2659, DOI 10.2217/nnm-2019-0115
   Malda J, 2016, NAT REV RHEUMATOL, V12, P243, DOI 10.1038/nrrheum.2015.170
   Pishavar E, 2021, INT J MOL SCI, V22, P0, DOI 10.3390/ijms22126203
   Prince E, 2019, NAT REV MATER, V4, P99, DOI 10.1038/s41578-018-0077-9
   Riau AK, 2019, FRONT PHARMACOL, V10, P0, DOI 10.3389/fphar.2019.01368
   Savastano LE, 2014, J NEUROSCI METH, V227, P166, DOI 10.1016/j.jneumeth.2014.01.020
   Schuurmans CCL, 2021, BIOMATERIALS, V268, P0, DOI 10.1016/j.biomaterials.2020.120602
   SELTZER Z, 1990, PAIN, V43, P205, DOI 10.1016/0304-3959(90)91074-S
   Shen YF, 2021, ACS NANO, V15, P6352, DOI 10.1021/acsnano.0c07714
   Singh A, 2021, BIOACT MATER, V6, P2231, DOI 10.1016/j.bioactmat.2021.01.008
   Stevens MM, 2005, SCIENCE, V310, P1135, DOI 10.1126/science.1106587
   Sun GD, 2018, MAT SCI ENG C-MATER, V89, P194, DOI 10.1016/j.msec.2018.04.006
   Varejao ASP, 2004, J NEUROTRAUM, V21, P1652, DOI 10.1089/0897715042441738
   Waters R, 2018, ACTA BIOMATER, V69, P95, DOI 10.1016/j.actbio.2017.12.025
   Weiss ML, 2006, STEM CELL REV, V2, P155, DOI 10.1007/s12015-006-0022-y
   Xu B, 2017, CELL RES, V27, P882, DOI 10.1038/cr.2017.62
   Yao JL, 2021, ACS NANO, V15, P11099, DOI 10.1021/acsnano.1c00628
   Zhang LL, 2021, ADV HEALTHC MATER, V10, P0, DOI 10.1002/adhm.202001896
   Zhang RC, 2021, NEURAL REGEN RES, V16, P2170, DOI 10.4103/1673-5374.310941
   Zhu DS, 2021, NAT COMMUN, V12, P0, DOI 10.1038/s41467-021-21682-7
NR 50
TC 39
Z9 40
U1 13
U2 134
PU FRONTIERS MEDIA SA
PI LAUSANNE
PA AVENUE DU TRIBUNAL FEDERAL 34, LAUSANNE, CH-1015, SWITZERLAND
SN 2296-4185
EI 
J9 FRONT BIOENG BIOTECH
JI Front. Bioeng. Biotechnol.
PD JUN 23
PY 2022
VL 10
IS 
BP 
EP 
DI 10.3389/fbioe.2022.922570
PG 11
WC Biotechnology & Applied Microbiology; Engineering, Biomedical
SC Biotechnology & Applied Microbiology; Engineering
GA 3B5KR
UT WOS:000827980100001
PM 35814007
DA 2025-07-17
ER

PT J
AU Laranjeira, S
   Pellegrino, G
   Bhangra, KS
   Phillips, JB
   Shipley, RJ
AF Laranjeira, S.
   Pellegrino, G.
   Bhangra, K. S.
   Phillips, J. B.
   Shipley, R. J.
TI In silico framework to inform the design of repair constructs for peripheral nerve injury repair
SO JOURNAL OF THE ROYAL SOCIETY INTERFACE
LA English
DT Article
DE PNI; random walk; durotaxis; in silico
ID cell random motility; stochastic-model; regeneration; migration; dynamics; tissue; motor
AB Peripheral nerve injuries affect millions of people per year and cause loss of sensation and muscle control alongside chronic pain. The most severe injuries are treated through a nerve autograft; however, donor site morbidity and poor outcomes mean alternatives are required. One option is to engineer nerve replacement tissues to provide a supportive microenvironment to encourage nerve regeneration as an alternative to nerve grafts. Currently, progress is hampered due to a lack of consensus on how to arrange materials and cells in space to maximize rate of regeneration. This is compounded by a reliance on experimental testing, which precludes extensive investigations of multiple parameters due to time and cost limitations. Here, a computational framework is proposed to simulate the growth of repairing neurites, captured using a random walk approach and parameterized against literature data. The framework is applied to a specific scenario where the engineered tissue comprises a collagen hydrogel with embedded biomaterial fibres. The size and number of fibres are optimized to maximize neurite regrowth, and the robustness of model predictions is tested through sensitivity analyses. The approach provides an in silico tool to inform the design of engineered replacement tissues, with the opportunity for further development to multi-cue environments.
C1 [Laranjeira, S.; Pellegrino, G.; Shipley, R. J.] UCL Mech Engn, London, England.
   [Bhangra, K. S.; Phillips, J. B.] UCL Sch Pharm, Dept Pharmacol, London, England.
   [Laranjeira, S.; Bhangra, K. S.; Phillips, J. B.; Shipley, R. J.] UCL Ctr Nerve Engn, London, England.
C3 University of London; University College London; University of London; University College London; University of London; University College London
RP Laranjeira, S (corresponding author), UCL Mech Engn, London, England.; Laranjeira, S (corresponding author), UCL Ctr Nerve Engn, London, England.
EM s.laranjeira@ucl.ac.uk
FU Engineering and Physical Sciences Research council of the UK [EP/R004463/1]; EPSRC [EP/R004463/1] Funding Source: UKRI
CR Aeschlimann M, 2001, NEUROCOMPUTING, V38, P87, DOI 10.1016/S0925-2312(01)00539-2
   Angius D, 2012, BIOMATERIALS, V33, P8034, DOI 10.1016/j.biomaterials.2012.07.056
   Bhangra KS, 2019, THESIS UCL LONDON UK, V0, P0
   BUETTNER HM, 1994, ANN NY ACAD SCI, V745, P210
   Campolongo F, 1999, ENVIRON MODELL SOFTW, V14, P275, DOI 10.1016/S1364-8152(98)00079-6
   Carvalho CR, 2019, FRONT BIOENG BIOTECH, V7, P0, DOI 10.3389/fbioe.2019.00337
   Chen SL, 2015, NEURAL REGEN RES, V10, P1777, DOI 10.4103/1673-5374.170301
   Codling EA, 2008, J R SOC INTERFACE, V5, P813, DOI 10.1098/rsif.2008.0014
   Coy R, 2020, J R SOC INTERFACE, V17, P20190801, DOI 10.1098/rsif.2019.0801
   DICKINSON RB, 1993, J MATH BIOL, V31, P563, DOI 10.1007/BF00161199
   Fang YS, 2012, ANNU REV CELL DEV BI, V28, P575, DOI 10.1146/annurev-cellbio-101011-155836
   Georgiou M, 2013, DEV TISSUE ENGINEERE, V0, P0
   Georgiou M, 2013, BIOMATERIALS, V34, P7335, DOI 10.1016/j.biomaterials.2013.06.025
   Harland B, 2011, PHYS BIOL, V8, P0, DOI 10.1088/1478-3975/8/1/015011
   HOLMQUIST B, 1993, J NEUROSCI METH, V48, P27, DOI 10.1016/S0165-0270(05)80004-4
   Kennedy J, 1995, 1995 IEEE INTERNATIONAL CONFERENCE ON NEURAL NETWORKS PROCEEDINGS, VOLS 1-6, P1942, DOI 10.1109/icnn.1995.488968
   Kim MC, 2015, PLOS COMPUT BIOL, V11, P0, DOI 10.1371/journal.pcbi.1004535
   Kim MC, 2012, INTEGR BIOL-UK, V4, P1386, DOI 10.1039/c2ib20159c
   Kim YP, 2015, J TISSUE ENG REGEN M, V9, P236, DOI 10.1002/term.1626
   Laranjeira S, 2022, J R SOC INTERFACE, V0, P0, DOI DOI 10.1098/RSIF.2021.0824
   Malik AA, 2019, J MATH BIOL, V78, P2289, DOI 10.1007/s00285-019-01344-5
   ORourke C, 2018, SCI REP-UK, V8, P0, DOI 10.1038/s41598-018-20927-8
   Pedrosa SS, 2017, SCAFFOLDS TISSUE ENG, V9, P0
   Pianosi F, 2015, ENVIRON MODELL SOFTW, V67, P1, DOI 10.1016/j.envsoft.2015.01.004
   PODHAJSKY RJ, 1995, J NEUROSCI METH, V60, P79, DOI 10.1016/0165-0270(94)00222-3
   Puy A, 2020, ENVIRON MODELL SOFTW, V127, P0, DOI 10.1016/j.envsoft.2020.104679
   Razetti A, 2016, INT JOINT C BIOM ENG, V0, P145
   Razetti A, 2018, PLOS COMPUT BIOL, V14, P0, DOI 10.1371/journal.pcbi.1006627
   Ruijs ACJ, 2005, PLAST RECONSTR SURG, V116, P484, DOI 10.1097/01.prs.0000172896.86594.07
   Scheib J, 2013, NAT REV NEUROL, V9, P668, DOI 10.1038/nrneurol.2013.227
   SCHIENBEIN M, 1993, B MATH BIOL, V55, P585, DOI 10.1007/BF02460652
   Schwarz US, 2005, MED ENG PHYS, V27, P763, DOI 10.1016/j.medengphy.2005.04.007
   Segev R, 2000, NEURAL NETWORKS, V13, P185, DOI 10.1016/S0893-6080(99)00084-2
   Smith JT, 2004, LANGMUIR, V20, P8279, DOI 10.1021/la0489763
   Stefanoni F, 2011, J THEOR BIOL, V280, P150, DOI 10.1016/j.jtbi.2011.04.001
   STOKES CL, 1991, J THEOR BIOL, V152, P377, DOI 10.1016/S0022-5193(05)80201-2
   TRANQUILLO RT, 1987, J MATH BIOL, V25, P229, DOI 10.1007/BF00276435
   Tse THZ, 2007, ANN BIOMED ENG, V35, P1561, DOI 10.1007/s10439-007-9328-4
   van Oers RFM, 2014, PLOS COMPUT BIOL, V10, P0, DOI 10.1371/journal.pcbi.1003774
   Wang DS, 2018, SOFT COMPUT, V22, P387, DOI 10.1007/s00500-016-2474-6
   Zubler F, 2009, FRONT COMPUT NEUROSC, V3, P0, DOI 10.3389/neuro.10.025.2009
NR 41
TC 2
Z9 2
U1 0
U2 10
PU ROYAL SOC
PI LONDON
PA 6-9 CARLTON HOUSE TERRACE, LONDON SW1Y 5AG, ENGLAND
SN 1742-5689
EI 1742-5662
J9 J R SOC INTERFACE
JI J. R. Soc. Interface
PD MAR 2
PY 2022
VL 19
IS 188
BP 
EP 
DI 10.1098/rsif.2021.0824
PG 15
WC Multidisciplinary Sciences
SC Science & Technology - Other Topics
GA ZJ9ZR
UT WOS:000762658000004
PM 35232275
DA 2025-07-17
ER

PT J
AU Liu, F
   Xu, JW
   Liu, AN
   Wu, LL
   Wang, DZ
   Han, Q
   Zheng, TT
   Wang, FR
   Kong, Y
   Li, GC
   Li, P
   Gu, SY
   Yang, YM
AF Liu, Fang
   Xu, Jiawei
   Liu, Anning
   Wu, Linliang
   Wang, Dongzhi
   Han, Qi
   Zheng, Tiantian
   Wang, Feiran
   Kong, Yan
   Li, Guicai
   Li, Peng
   Gu, Shouyong
   Yang, Yumin
TI Development of a polyacrylamide/chitosan composite hydrogel conduit containing synergistic cues of elasticity and topographies for promoting peripheral nerve regeneration
SO BIOMATERIALS SCIENCE
LA English
DT Article
ID substrate stiffness; schwann-cells; growth; roughness; outgrowth
AB Substrate elasticity and topographical guidance are crucial factors for regulating tissue regeneration, but the synergistic effects of both cues on peripheral nerve regeneration are still unclear. In this paper, polyacrylamide/chitosan (PAM/CS) composite hydrogels with synergistic characteristics of elasticity and morphology were prepared using in situ free-radical polymerization and micro-molding. The physicochemical properties of hydrogels were characterized, and the effect on peripheral nerve regeneration was systematically evaluated via in vitro and in vivo experiments, respectively. The in vitro experiments showed that on a PAM/CS composite hydrogel with an elastic modulus of 5.822 kPa/8.41 kPa and a surface groove width of 30 mu m, the dorsal root ganglion (DRG) neurite had a strong growth ability and better-oriented status. The samples were taken from each group at 2 and 12 weeks after bridging rabbit sciatic nerve defects with a PAM/CS composite hydrogel conduit. General observation of the rabbit body and transplanted nerve, nerve electro-physiological examination, muscle wet weight recovery rate detection and comparison, observation of sciatic nerve frozen section immunofluorescence staining and myelinated nerve fiber recovery rate comparison were used to evaluate the effect of nerve transplantation. The elastic modulus of 8.41 kPa and groove width of 30 mu m were similar to those of the autograft group. At the same time, the signaling pathways, including the focal adhesion markers vinculin, p-FAK, and Rho A protein, referring to axon adhesion and extension, were initially revealed. In summary, our developed hydrogel implants containing synergistic cues of elasticity and topographies may provide a new and effective strategy for the treatment of peripheral nerve injury in the future.
C1 [Liu, Fang; Xu, Jiawei; Wu, Linliang; Han, Qi; Zheng, Tiantian; Kong, Yan; Li, Guicai; Yang, Yumin] Nantong Univ, Coinnovat Ctr Neuroregenerat, Key Lab Neuroregenerat Jiangsu, Nantong 226001, Peoples R China.
   [Liu, Fang; Xu, Jiawei; Wu, Linliang; Han, Qi; Zheng, Tiantian; Kong, Yan; Li, Guicai; Yang, Yumin] Nantong Univ, Coinnovat Ctr Neuroregenerat, Minist Educ, Nantong 226001, Peoples R China.
   [Liu, Fang; Xu, Jiawei; Wu, Linliang; Han, Qi; Zheng, Tiantian; Kong, Yan; Li, Guicai; Yang, Yumin] Nantong Univ, NMPA Key Lab Res & Evaluat Tissue Engn Technol Pr, Nantong 226001, Peoples R China.
   [Liu, Fang; Yang, Yumin] Nantong Univ, Sch Med, Nantong 226001, Peoples R China.
   [Liu, Anning; Li, Peng] Nantong Univ, Dept Gastrointestinal Surg, Affiliated Hosp, Nantong 226001, Jiangsu, Peoples R China.
   [Wang, Dongzhi; Wang, Feiran] Nantong Univ, Dept Gen Surg, Affiliated Hosp, Nantong 226001, Jiangsu, Peoples R China.
   [Wang, Dongzhi] Nantong Univ, Res Ctr Clin Med, Affiliated Hosp, Nantong 226001, Jiangsu, Peoples R China.
   [Gu, Shouyong] Nanjing Med Univ, Geriatr Hosp, Nanjing 211166, Jiangsu, Peoples R China.
   [Gu, Shouyong] Geriatr Inst Jiangsu Prov, Nanjing 211166, Jiangsu, Peoples R China.
C3 Nantong University; Nantong University; Nantong University; Nantong University; Nantong University; Nantong University; Nantong University; Nanjing Medical University
RP Li, GC; Yang, YM (corresponding author), Nantong Univ, Coinnovat Ctr Neuroregenerat, Key Lab Neuroregenerat Jiangsu, Nantong 226001, Peoples R China.; Li, GC; Yang, YM (corresponding author), Nantong Univ, Coinnovat Ctr Neuroregenerat, Minist Educ, Nantong 226001, Peoples R China.; Li, GC; Yang, YM (corresponding author), Nantong Univ, NMPA Key Lab Res & Evaluat Tissue Engn Technol Pr, Nantong 226001, Peoples R China.; Yang, YM (corresponding author), Nantong Univ, Sch Med, Nantong 226001, Peoples R China.; Li, P (corresponding author), Nantong Univ, Dept Gastrointestinal Surg, Affiliated Hosp, Nantong 226001, Jiangsu, Peoples R China.; Gu, SY (corresponding author), Nanjing Med Univ, Geriatr Hosp, Nanjing 211166, Jiangsu, Peoples R China.; Gu, SY (corresponding author), Geriatr Inst Jiangsu Prov, Nanjing 211166, Jiangsu, Peoples R China.
EM gcli1981@ntu.edu.cn; pengli@ntu.edu.cn; gushouyong@jspgh.com; yangym@ntu.edu.cn
FU National Natural Science Foundation of China [31830028, 32171352, 31771054]; Natural Key Science Research Program of Jiangsu Education Department [19KJA320006]
CR Akhtar MF, 2016, SAUDI PHARM J, V24, P554, DOI 10.1016/j.jsps.2015.03.022
   Avraham O, 2021, ELIFE, V10, P0, DOI 10.7554/eLife.68457
   Baudis S, 2011, BIOMED MATER, V6, P0, DOI 10.1088/1748-6041/6/5/055003
   Beighley R, 2012, APPL PHYS LETT, V101, P0, DOI 10.1063/1.4755837
   Belin S, 2017, FRONT CELL NEUROSCI, V11, P0, DOI 10.3389/fncel.2017.00347
   Bradke F, 2012, NAT REV NEUROSCI, V13, P183, DOI 10.1038/nrn3176
   Carlson BM, 2014, EUR J TRANSL MYOL, V24, P5, DOI 10.4081/ejtm.2014.3293
   Chen B, 2019, FRONT MOL NEUROSCI, V12, P0, DOI 10.3389/fnmol.2019.00308
   Chen SH, 2019, ACS APPL MATER INTER, V11, P17167, DOI 10.1021/acsami.9b01066
   Chen SY, 2019, J BIOMED MATER RES A, V107, P1273, DOI 10.1002/jbm.a.36637
   Chen X, 2020, ADV FUNCT MATER, V30, P0, DOI 10.1002/adfm.202004537
   Cheng H, 2014, NANOMED-NANOTECHNOL, V10, P1871, DOI 10.1016/j.nano.2014.07.011
   Coles CH, 2015, CURR BIOL, V25, PR677, DOI 10.1016/j.cub.2015.06.020
   Daines JM, 2021, NEUROREHAB NEURAL RE, V35, P431, DOI 10.1177/15459683211001026
   Das S, 2017, BIOMED MATER, V12, P0, DOI 10.1088/1748-605X/aa7802
   Devreotes P, 2015, CSH PERSPECT BIOL, V7, P0, DOI 10.1101/cshperspect.a005959
   Diba FS, 2019, ADV FUNCT MATER, V29, P0, DOI 10.1002/adfm.201904262
   Geissler SA, 2018, J NEURAL ENG, V15, P0, DOI 10.1088/1741-2552/aaa55c
   Grijalvo S, 2021, NEUROCHEM INT, V147, P0, DOI 10.1016/j.neuint.2021.105005
   Gu Y, 2012, BIOMATERIALS, V33, P6672, DOI 10.1016/j.biomaterials.2012.06.006
   Guilak F, 2009, CELL STEM CELL, V5, P17, DOI 10.1016/j.stem.2009.06.016
   He ZG, 2016, NEURON, V90, P437, DOI 10.1016/j.neuron.2016.04.022
   Hoffman-Kim D, 2010, ANNU REV BIOMED ENG, V12, P203, DOI 10.1146/annurev-bioeng-070909-105351
   Hou Y, 2020, NANO LETT, V20, P4059, DOI 10.1021/acs.nanolett.0c01294
   Hou Y, 2020, NANO LETT, V20, P748, DOI 10.1021/acs.nanolett.9b04761
   Houshyar S, 2019, ACS CHEM NEUROSCI, V10, P3349, DOI 10.1021/acschemneuro.9b00203
   Joung D, 2020, ADV FUNCT MATER, V30, P0, DOI 10.1002/adfm.201906237
   Kamata H, 2014, SCIENCE, V343, P873, DOI 10.1126/science.1247811
   Klymov A, 2015, HEARING RES, V320, P11, DOI 10.1016/j.heares.2014.12.009
   Lanier ST, 2021, J HAND SURG-AM, V46, P695, DOI 10.1016/j.jhsa.2021.04.019
   Leckenby JI, 2020, PLAST RECONSTR SURG, V145, P368E, DOI 10.1097/PRS.0000000000006485
   Li GC, 2021, SCI ADV, V7, P0, DOI 10.1126/sciadv.abi5812
   Li GC, 2020, APPL MATER TODAY, V18, P0, DOI 10.1016/j.apmt.2019.100468
   Li GC, 2019, ACS APPL MATER INTER, V11, P37397, DOI 10.1021/acsami.9b08510
   Li GC, 2019, COLLOID SURFACE B, V176, P341, DOI 10.1016/j.colsurfb.2019.01.019
   Li GC, 2018, CARBOHYD POLYM, V194, P225, DOI 10.1016/j.carbpol.2018.04.049
   Li GC, 2014, MACROMOL BIOSCI, V14, P1067, DOI 10.1002/mabi.201400098
   [李健铭 Li Jianming], 2021, 中国土壤与肥料 SOIL AND FERTILIZER SCIENCES IN CHINA, V0, P124
   Li JY, 2014, COLLOID SURFACE B, V123, P293, DOI 10.1016/j.colsurfb.2014.09.030
   Licht C, 2019, BIOMACROMOLECULES, V20, P4075, DOI 10.1021/acs.biomac.9b00891
   Lin J, 2020, FRONT BIOENG BIOTECH, V8, P0, DOI 10.3389/fbioe.2020.597867
   Liu F, 2021, STEM CELLS INT, V2021, P0, DOI 10.1155/2021/8124444
   Liu Y, 2019, BEILSTEIN J NANOTECH, V10, P2329, DOI 10.3762/bjnano.10.223
   Lynch KJ, 2017, PLOS ONE, V12, P0, DOI 10.1371/journal.pone.0185978
   Mansouri N, 2016, MAT SCI ENG C-MATER, V61, P906, DOI 10.1016/j.msec.2015.12.094
   Mao P, 2018, BRAZ J MED BIOL RES, V51, P0, DOI 10.1590/1414-431X20187113
   Melica ME, 2019, CELLS-BASEL, V8, P0, DOI 10.3390/cells8121561
   Meltzer S, 2021, NEURON, V109, P3736, DOI 10.1016/j.neuron.2021.09.004
   Mitchel JA, 2011, PLOS ONE, V6, P0, DOI 10.1371/journal.pone.0024316
   Mitra SK, 2005, NAT REV MOL CELL BIO, V6, P56, DOI 10.1038/nrm1549
   Nikkhah M, 2012, BIOMATERIALS, V33, P5230, DOI 10.1016/j.biomaterials.2012.03.079
   Omidinia-Anarkoli A, 2020, ACTA BIOMATER, V113, P350, DOI 10.1016/j.actbio.2020.07.014
   Park H, 2009, BIOMACROMOLECULES, V10, P541, DOI 10.1021/bm801197m
   Rose JC, 2018, BIOMATERIALS, V163, P128, DOI 10.1016/j.biomaterials.2018.02.001
   Ross AM, 2012, SMALL, V8, P336, DOI 10.1002/smll.201100934
   Sakai Y, 2021, J NEUROSCI, V41, P4754, DOI 10.1523/JNEUROSCI.2456-20.2021
   Sarker MD, 2018, PROG NEUROBIOL, V171, P125, DOI 10.1016/j.pneurobio.2018.07.002
   Swa B, 2022, SMART MAT MED, V0, P139
   Tao J, 2017, SCI REP-UK, V7, P0, DOI 10.1038/srep46038
   Tedeschi A, 2017, CURR OPIN NEUROBIOL, V42, P118, DOI 10.1016/j.conb.2016.12.005
   Vermonden T, 2015, EUR POLYM J, V72, P341, DOI 10.1016/j.eurpolymj.2015.08.032
   Vicente-Manzanares M, 2005, J CELL SCI, V118, P0, DOI 10.1242/jcs.02662
   Wang S, 2019, MOLECULES, V24, P0, DOI 10.3390/molecules24010075
   Xu ZY, 2021, INT J MOL SCI, V22, P0, DOI 10.3390/ijms22094821
   Xu ZY, 2020, J TISSUE ENG REGEN M, V14, P229, DOI 10.1002/term.2987
   Yin G, 2021, FRONT CELL DEV BIOL, V9, P0, DOI 10.3389/fcell.2021.641603
   Yuan WH, 2021, MATER HORIZ, V8, P1722, DOI 10.1039/d1mh00244a
   Zhang DT, 2020, ACS APPL MATER INTER, V12, P7915, DOI 10.1021/acsami.9b20321
   Zhang LL, 2021, COLLOID SURFACE B, V199, P0, DOI 10.1016/j.colsurfb.2020.111503
   Zhang W, 2018, CARBOHYD POLYM, V186, P82, DOI 10.1016/j.carbpol.2018.01.008
   Zhao H, 2020, J INVEST SURG, V33, P172, DOI 10.1080/08941939.2018.1452996
   Zhu L, 2020, ADV FUNCT MATER, V30, P0, DOI 10.1002/adfm.202002610
NR 72
TC 14
Z9 15
U1 3
U2 75
PU ROYAL SOC CHEMISTRY
PI CAMBRIDGE
PA THOMAS GRAHAM HOUSE, SCIENCE PARK, MILTON RD, CAMBRIDGE CB4 0WF, CAMBS, ENGLAND
SN 2047-4830
EI 2047-4849
J9 BIOMATER SCI-UK
JI Biomater. Sci.
PD AUG 24
PY 2022
VL 10
IS 17
BP 4915
EP 4932
DI 10.1039/d2bm00327a
EA JUL 2022
PG 18
WC Materials Science, Biomaterials
SC Materials Science
GA 3Y3OE
UT WOS:000828205900001
PM 35861493
DA 2025-07-17
ER

PT J
AU Ehtermi, A
   Kolarijani, NR
   Nazarnezhad, S
   Alizadeh, M
   Masoudi, A
   Salehi, M
AF Ehtermi, Arian
   Rezaei Kolarijani, Nariman
   Nazarnezhad, Simin
   Alizadeh, Morteza
   Masoudi, Alireza
   Salehi, Majid
TI Peripheral nerve regeneration by thiolated chitosan hydrogel containing Taurine: In vitro and in vivo study
SO JOURNAL OF BIOACTIVE AND COMPATIBLE POLYMERS
LA English
DT Article
DE Thiolated chitosan; Taurine; hydrogel; peripheral nerve regeneration
ID thioglycolic acid conjugate; neural stem; proliferation; membranes; cells
AB About 2.8% of trauma sick persons hurt from peripheral nerve damages, thus, numerous approaches are using to improve peripheral nerve regeneration. In the current study, the efficacy of several dosages of Taurine for peripheral nerve regeneration was evaluated. About 0.1%, 1%, and 10% (w/w) of Taurine were added into thiolated chitosan hydrogel and its features including morphology, swelling properties, weight loss, hemo-, and cytocompatibility were assessed. Hydrogels' functionality was evaluated by injecting them into the crushed sciatic nerve of rats by using walking-foot-print analysis, Hot plate latency test, gastrocnemius muscle wet weight loss, and histopathological evaluation. Results demonstrated that the average pore size is in the area of 30-40 mu m with interconnected pores and their weight loss was around 70% after 7 days. Results of blood compatibility and the MTT tests confirmed the biocompatibility of hydrogels. In vivo study illustrate thiolated Chitosan/Taurine hydrogels especially hydrogel includes 1% of Taurine enhanced sciatic nerve regeneration. In conclusion, Taurine can be used as a feasible treatment for peripheral nerve regeneration.
C1 [Ehtermi, Arian] Islamic Azad Univ, Dept Mech Engn Sci & Res Branch, Tehran, Iran.
   [Rezaei Kolarijani, Nariman] Shahroud Univ Med Sci, Sch Med, Student Res Comm, Shahroud, Iran.
   [Nazarnezhad, Simin] Mashhad Univ Med Sci, Sch Med, Dept Anat & Cell Biol, Tissue Engn Res Grp, Mashhad, Razavi Khorasan, Iran.
   [Alizadeh, Morteza; Salehi, Majid] Shahroud Univ Med Sci, Sch Med, Dept Tissue Engn, Shahroud, Iran.
   [Masoudi, Alireza] Shahroud Univ Med Sci, Sch Med, Dept Pharmacol, Shahroud, Iran.
   [Salehi, Majid] Shahroud Univ Med Sci, Tissue Engn & Stem Cells Res Ctr, Shahroud, Iran.
   [Salehi, Majid] Shahroud Univ Med Sci, Sexual Hlth & Fertil Res Ctr, Shahroud, Iran.
   [Ehtermi, Arian] Univ Zurich, Inst Regenerat Med, Zurich, Switzerland.
C3 Islamic Azad University; Shahroud University Medical Sciences; Mashhad University of Medical Sciences; Shahroud University Medical Sciences; Shahroud University Medical Sciences; Shahroud University Medical Sciences; Shahroud University Medical Sciences; University of Zurich
RP Salehi, M (corresponding author), Shahroud Univ Med Sci & Hlth Serv, Hafte Tir Sq, Shahroud 3614773955, Iran.
EM msalehi.te1392@gmail.com
FU Shahroud University of Medical Sciences, Shahroud, Iran [9726]
CR Abbaszadeh-Goudarzi G, 2021, INT J POLYM MATER PO, V70, P1248, DOI 10.1080/00914037.2020.1785462
   Ahmadi F, 2015, RES PHARM SCI, V10, P1
   Ai J, 2014, ARCH NEUROSCI, V1, P0, DOI 10.5812/archneurosci.9144
   Alizadeh R, 2019, CARBOHYDR POLYM, V224, P115
   Alizadeh R, 2019, CARBOHYD POLYM, V224, P0, DOI 10.1016/j.carbpol.2019.115161
   Anitha A, 2011, CARBOHYD POLYM, V83, P66, DOI 10.1016/j.carbpol.2010.07.028
   Bagher Z, 2021, INT J POLYM MATER PO, V70, P299, DOI 10.1080/00914037.2020.1713781
   BAIN JR, 1989, PLAST RECONSTR SURG, V83, P129, DOI 10.1097/00006534-198901000-00024
   Banerjee A, 2009, BIOMATERIALS, V30, P4695, DOI 10.1016/j.biomaterials.2009.05.050
   Bernkop-Schnürch A, 2000, J CONTROL RELEASE, V66, P39, DOI 10.1016/S0168-3659(99)00256-4
   Bu Y, 2018, RSC ADV, V8, P10806, DOI 10.1039/c8ra01059e
   Ehterami A, 2020, BIOMED ENG LETT, V10, P309, DOI 10.1007/s13534-020-00155-8
   Idrissi A, 2013, AMINO ACIDS, V45, P735, DOI 10.1007/s00726-013-1544-7
   Feng G, 2018, J NANOMATER, V2018, P9
   Garakani SS, 2020, INT J BIOL MACROMOL, V143, P533, DOI 10.1016/j.ijbiomac.2019.12.040
   Gershon MD, 2019, FUNCTIONAL ANATOMY E, V0, P31
   Hennink WE, 2002, ADV DRUG DELIVER REV, V54, P13, DOI 10.1016/j.addr.2012.09.009
   Hernández-Benítez R, 2010, J NEUROSCI RES, V88, P1673, DOI 10.1002/jnr.22328
   Hoare TR, 2008, POLYMER, V49, P1993, DOI 10.1016/j.polymer.2008.01.027
   Itoh S, 1996, MICROSURG, V17, P525, DOI 10.1002/(SICI)1098-2752(1996)17:10<525::AID-MICR1>3.3.CO;2-V
   Kast CE, 2003, INT J PHARM, V256, P183, DOI 10.1016/S0378-5173(03)00076-0
   Kehne JH, 2017, NEUROCHEM RES, V42, P1894, DOI 10.1007/s11064-017-2275-z
   Kehoe S, 2012, INJURY, V43, P553, DOI 10.1016/j.injury.2010.12.030
   Li XW, 2017, NUTR NEUROSCI, V20, P409, DOI 10.1080/1028415X.2016.1152004
   Luo Q, 2019, INT J BIOL MACROMOL, V139, P521, DOI 10.1016/j.ijbiomac.2019.08.001
   Martien R, 2007, J BIOMED MATER RES A, V82A, P1, DOI 10.1002/jbm.a.31135
   Mobini S, 2017, CURR OPIN BIOMED ENG, V4, P134, DOI 10.1016/j.cobme.2017.10.010
   Mohamadi F, 2018, ARTIF CELL NANOMED B, V46, P1731, DOI 10.1080/21691401.2017.1391823
   Mourya VK, 2008, REACT FUNCT POLYM, V68, P1013, DOI 10.1016/j.reactfunctpolym.2008.03.002
   Nisbet DR, 2008, J BIOMED MATER RES B, V87B, P251, DOI 10.1002/jbm.b.31000
   Nomura H, 2008, TISSUE ENG PT A, V14, P649, DOI 10.1089/tea.2007.0180
   Ojeda-Hernández DD, 2020, FRONT BIOENG BIOTECH, V8, P0, DOI 10.3389/fbioe.2020.00389
   Pasantes-Morales H, 2015, ADV EXP MED BIOL, V803, P457, DOI 10.1007/978-3-319-15126-7_36
   Renard D, 2017, ADV PHYSICOCHEMICAL, V0, P0, DOI DOI 10.2174/9781681084534117010011
   Ripps H, 2012, MOL VIS, V18, P2673
   Rizwan M, 2017, POLYMERS-BASEL, V9, P0, DOI 10.3390/polym9040137
   Samadian H, 2020, SCI REP-UK, V10, P0, DOI 10.1038/s41598-020-65268-7
   Samadian H, 2020, INT J BIOL MACROMOL, V154, P795, DOI 10.1016/j.ijbiomac.2020.03.155
   Samadian H, 2020, INT J BIOL MACROMOL, V150, P380, DOI 10.1016/j.ijbiomac.2020.02.102
   Samadian H, 2019, J MATER SCI-MATER M, V30, P0, DOI 10.1007/s10856-019-6309-8
   Shivaraj MC, 2012, PLOS ONE, V7, P0, DOI 10.1371/journal.pone.0042935
   Summonte S, 2021, J CONTROL RELEASE, V330, P470, DOI 10.1016/j.jconrel.2020.12.037
   Wang M, 2013, COLLOID SURFACE B, V103, P52, DOI 10.1016/j.colsurfb.2012.10.025
   Xu SC, 2015, NEUROSCI LETT, V590, P52, DOI 10.1016/j.neulet.2015.01.065
   Yang J, 2016, ACS APPL MATER INTER, V8, P25621, DOI 10.1021/acsami.6b08834
   Yuan Y, 2004, BIOMATERIALS, V25, P4273, DOI 10.1016/j.biomaterials.2003.11.029
   Zhu ZW, 2015, CELL MOL NEUROBIOL, V35, P273, DOI 10.1007/s10571-014-0122-1
NR 47
TC 11
Z9 13
U1 4
U2 31
PU SAGE PUBLICATIONS LTD
PI LONDON
PA 1 OLIVERS YARD, 55 CITY ROAD, LONDON EC1Y 1SP, ENGLAND
SN 0883-9115
EI 1530-8030
J9 J BIOACT COMPAT POL
JI J. Bioact. Compat. Polym.
PD MAR 15
PY 2022
VL 37
IS 2
BP 85
EP 97
DI 10.1177/08839115221085736
EA MAR 2022
PG 13
WC Biotechnology & Applied Microbiology; Materials Science, Biomaterials; Polymer Science
SC Biotechnology & Applied Microbiology; Materials Science; Polymer Science
GA 0F9KC
UT WOS:000769593300001
DA 2025-07-17
ER

PT J
AU Liu, YJ
   Chen, XF
   Zhou, LP
   Rao, F
   Zhang, DY
   Wang, YH
AF Liu, Yi-jun
   Chen, Xiao-feng
   Zhou, Li-ping
   Rao, Feng
   Zhang, Dian-ying
   Wang, Yan-hua
TI A nerve conduit filled with Wnt5a-loaded fibrin hydrogels promotes peripheral nerve regeneration
SO CNS NEUROSCIENCE & THERAPEUTICS
LA English
DT Article
DE nerve conduit; nerve growth factor; peripheral nerve injury; vascular endothelial growth factor; Wnt5a
ID endothelial growth-factor; axonal regeneration; wnt5a; survival
AB Aims Peripheral nerve injury is a significant clinical problem with a substantial impact on quality of life, for which no optimal treatment has been found. This study aimed to analyze the effect and mechanism of Wnt5a-loaded fibrin hydrogel on a 10-mm rat sciatic nerve defect. Methods The Wnt5a-loaded fibrin hydrogel was synthesized by mixing a Wnt5a solution with thrombin and fibrinogen solutions. The loading capacity and release profile of Wnt5a-loaded fibrin hydrogel and the effect of Wnt5a on Schwann cells were evaluated in vitro. We also assessed the in vivo repair status via histological analysis of the regenerative nerve and gastrocnemius muscle, electrophysiological examination, gait analysis, and muscle wet weight. Results We developed a nerve conduit filled with Wnt5a-loaded fibrin hydrogel (Fn) as a sustained-release system to repair a 10-mm rat sciatic nerve defect. In vitro, Wnt5a could promote SC proliferation and the gene expression of vascular endothelial growth factor (VEGF), nerve growth factor (NGF), and cholinergic neurotrophic factor (CNTF), as well as the protein secretion of VEGF and NGF. In vivo, the Wnt5a/Fn group was superior to the hollow, fibrin hydrogel, and Wnt5a groups in terms of axonal growth, myelination, electrophysiological recovery, target organ innervation, and motor function recovery 12 weeks after the operation. Conclusion The Wnt5a/Fn nerve conduit can promote peripheral nerve defect regeneration, with potential clinical applications. The mechanism for this may be the facilitation of multiple neurotrophin secretion, combining vascularization and neurotrophic growth cues.
C1 [Liu, Yi-jun; Chen, Xiao-feng; Zhang, Dian-ying; Wang, Yan-hua] Peking Univ, Peoples Hosp, Dept Orthoped & Trauma, Beijing 100044, Peoples R China.
   [Liu, Yi-jun] Southern Med Univ, Affiliated Hosp 3, Ctr Orthopaed Surg, Dept Foot & Ankle Surg, Guangzhou, Peoples R China.
   [Chen, Xiao-feng; Zhang, Dian-ying; Wang, Yan-hua] Peking Univ, Minist Educ, Dept Orthoped & Trauma, Key Lab Trauma & Neural Regenerat, Beijing, Peoples R China.
   [Zhou, Li-ping] Univ Sci & Technol, Sch Chem & Biol Engn, Daxing Res Inst, Beijing Key Lab Bioengn & Sensing Technol, Beijing, Peoples R China.
   [Rao, Feng] Peking Univ, Peoples Hosp, Trauma Med Ctr, Beijing 100044, Peoples R China.
C3 Peking University; Southern Medical University - China; Peking University; Peking University
RP Zhang, DY; Wang, YH (corresponding author), Peking Univ, Peoples Hosp, Dept Orthoped & Trauma, Beijing 100044, Peoples R China.; Zhang, DY; Wang, YH (corresponding author), Peking Univ, Minist Educ, Dept Orthoped & Trauma, Key Lab Trauma & Neural Regenerat, Beijing, Peoples R China.; Rao, F (corresponding author), Peking Univ, Peoples Hosp, Trauma Med Ctr, Beijing 100044, Peoples R China.
EM frao@pku.edu.cn; zdy8016@163.com; wangyanhua04119@pkuph.edu.cn
FU Peking University Medicine Seed Fund for Interdisciplinary Research - "Fundamental Research Funds for the Central Universities" [BMU2020MX007]; National Key Research and Development Program of China [2016YFC1101604]; Key Laboratory of Trauma and Neural Regeneration (Peking University), Ministry of Education; Ministry of Education Innovation Program of China
CR Asplund M, 2009, NEUROEPIDEMIOLOGY, V32, P217, DOI 10.1159/000197900
   Bodmer D, 2009, J NEUROSCI, V29, P7569, DOI 10.1523/JNEUROSCI.1445-09.2009
   Brushart TM, 2013, EXP NEUROL, V247, P272, DOI 10.1016/j.expneurol.2013.05.007
   Carriel V, 2013, J NEURAL ENG, V10, P0, DOI 10.1088/1741-2560/10/2/026022
   Cattin AL, 2015, CELL, V162, P1127, DOI 10.1016/j.cell.2015.07.021
   CLARK CC, 1993, GENOMICS, V18, P249, DOI 10.1006/geno.1993.1463
   Cui Y, 2014, BIOMATERIALS, V35, P7819, DOI 10.1016/j.biomaterials.2014.05.065
   Du JR, 2017, ACTA BIOMATER, V55, P296, DOI 10.1016/j.actbio.2017.04.010
   du Sert NP, 2020, BRIT J PHARMACOL, V177, P3617, DOI 10.1111/bph.15193
   Fontana X, 2012, J CELL BIOL, V198, P127, DOI 10.1083/jcb.201205025
   Gu XS, 2014, BIOMATERIALS, V35, P6143, DOI 10.1016/j.biomaterials.2014.04.064
   Hobson MI, 2002, ANN ROY COLL SURG, V84, P47
   Hsu RS, 2019, ADV SCI, V6, P0, DOI 10.1002/advs.201900520
   Jiang BG, 2006, ARTIF CELL BLOOD SUB, V34, P55, DOI 10.1080/10731190500430149
   Kappos EA, 2017, BRAIN BEHAV, V7, P0, DOI 10.1002/brb3.723
   Kerr N, 2019, CNS NEUROSCI THER, V25, P1308, DOI 10.1111/cns.13267
   Lackington WA, 2019, J CONTROL RELEASE, V304, P51, DOI 10.1016/j.jconrel.2019.05.001
   Lee YB, 2010, EXP NEUROL, V223, P645, DOI 10.1016/j.expneurol.2010.02.014
   Li R, 2018, BIOMATERIALS, V168, P24, DOI 10.1016/j.biomaterials.2018.03.044
   Liu CY, 2020, CNS NEUROSCI THER, V26, P189, DOI 10.1111/cns.13187
   Liu M, 2017, BONE RES, V5, P0, DOI 10.1038/boneres.2017.14
   Lu CF, 2021, CNS NEUROSCI THER, V27, P805, DOI 10.1111/cns.13640
   Lu JJ, 2019, NANOSCALE, V11, P19943, DOI 10.1039/c9nr04521j
   MACKINNON SE, 1992, PLAST RECONSTR SURG, V90, P695, DOI 10.1097/00006534-199210000-00024
   Madduri S, 2010, BIOMATERIALS, V31, P8402, DOI 10.1016/j.biomaterials.2010.07.052
   Maugeri G, 2020, INT J MOL SCI, V21, P0, DOI 10.3390/ijms21218233
   Melgar-Lesmes P, 2015, J HEPATOL, V63, P917, DOI 10.1016/j.jhep.2015.05.011
   Navarro X, 2009, INT REV NEUROBIOL, V87, P105, DOI 10.1016/S0074-7742(09)87006-2
   Qian Y, 2018, J PINEAL RES, V65, P0, DOI 10.1111/jpi.12516
   Rao F, 2020, THERANOSTICS, V10, P1590, DOI 10.7150/thno.36272
   Rao F, 2019, STEM CELLS INT, V2019, P0, DOI 10.1155/2019/2546367
   Rao F, 2019, FRONT NEUROSCI-SWITZ, V13, P0, DOI 10.3389/fnins.2019.00489
   RICH KM, 1987, J NEUROCYTOL, V16, P261, DOI 10.1007/BF01795309
   Salinas PC, 2008, ANNU REV NEUROSCI, V31, P339, DOI 10.1146/annurev.neuro.31.060407.125649
   Shi YN, 2017, CLIN CHIM ACTA, V471, P263, DOI 10.1016/j.cca.2017.06.017
   Sondell M, 1999, J NEUROSCI, V19, P5731, DOI 10.1523/JNEUROSCI.19-14-05731.1999
   Sun X, 2018, ADV HEALTHC MATER, V7, P0, DOI 10.1002/adhm.201800276
   Vandekar SN, 2019, J CEREBR BLOOD F MET, V39, P524, DOI 10.1177/0271678X17737692
   Wang J, 2020, ACS NANO, V14, P12579, DOI 10.1021/acsnano.0c03570
   Wang J, 2020, ACTA BIOMATER, V117, P180, DOI 10.1016/j.actbio.2020.09.037
   Yang GY, 2011, J BIOL CHEM, V286, P6566, DOI 10.1074/jbc.M110.196568
   Yao SL, 2016, NANOSCALE, V8, P10252, DOI 10.1039/c6nr01169a
   Yi S, 2019, EXP NEUROL, V319, P0, DOI 10.1016/j.expneurol.2018.05.016
   Yu F, 2018, CHINESE MED J-PEKING, V131, P2623, DOI 10.4103/0366-6999.244116
   Yuan ZP, 2019, BIOMATER SCI-UK, V7, P5084, DOI 10.1039/c9bm01045a
   Zhang X, 2007, NAT CELL BIOL, V9, P743, DOI 10.1038/ncb1603
   Zhao B, 2020, J TISSUE ENG REGEN M, V14, P819, DOI 10.1002/term.3048
   Zhao L, 2019, J CEREBR BLOOD F MET, V39, P426, DOI 10.1177/0271678X17746174
   Zhao N, 2020, ACS APPL MATER INTER, V12, P24599, DOI 10.1021/acsami.0c05681
NR 49
TC 13
Z9 14
U1 2
U2 40
PU WILEY
PI HOBOKEN
PA 111 RIVER ST, HOBOKEN 07030-5774, NJ USA
SN 1755-5930
EI 1755-5949
J9 CNS NEUROSCI THER
JI CNS Neurosci. Ther.
PD JAN 15
PY 2022
VL 28
IS 1
BP 145
EP 157
DI 10.1111/cns.13752
EA NOV 2021
PG 13
WC Neurosciences; Pharmacology & Pharmacy
SC Neurosciences & Neurology; Pharmacology & Pharmacy
GA XO7UU
UT WOS:000713879000001
PM 34729936
DA 2025-07-17
ER

PT J
AU Zhou, JR
   Vijayavenkataraman, S
AF Zhou, Jiarui
   Vijayavenkataraman, Sanjairaj
TI A 'Relay'-Type Drug-Eluting Nerve Guide Conduit: Computational Fluid Dynamics Modeling of the Drug Eluting Efficiency of Various Drug Release Systems
SO PHARMACEUTICS
LA English
DT Article
DE nerve guide conduit; NGC; peripheral nerve injury; drug-eluting scaffolds; nerve
ID growth-factor; axonal regeneration; collagen conduits; schwann-cells; delivery; expression
AB Nerve guidance conduits (NGCs) are tubular scaffolds that act as a bridge between the proximal and distal ends of the native nerve to facilitate the nerve regeneration. The application of NGCs is mostly limited to nerve defects less than 3 mm due to the lack of sufficient cells in the lumen. The development of drug-release-system-embedded NGCs has the potential to improve the nerve regeneration performance by providing long-term release of growth factors. However, most of the past works only focused on one type of drug release system, limiting the variation in drug release system types and features. Therefore, in this study, computer-aided design (CAD) models were constructed and Computational Fluid Dynamics (CFD) simulations were carried out to investigate the effect of growth factor transporting efficiency on different drug release systems. To overcome the challenges posed by the current NGCs in treating long nerve gap injuries (>4 cm), a novel 'relay' NGC design is first proposed in this paper and has the potential to improve the nerve regeneration performance to next level. The intermediate cavities introduced along the length of the multi-channel NGCs act as a relay to further enhance the cell concentrations or growth factor delivery as well as the regeneration performance. Four different drug release systems, namely, a single-layer microsphere system, a double-layer microsphere system, bulk hydrogel, and hydrogel film, were chosen for the simulation. The results show that the double-layer microsphere system achieves the highest growth factor volume fraction among all the drug release systems. For the single-layer microsphere system, growth factor concentration can be significantly improved by increasing the microsphere quantities and decreasing the diameter and adjacent distance of microspheres. Bulk hydrogel systems hold the lowest growth factor release performance, and the growth factor concentration monotonically increased with the increase of film thickness in the hydrogel film system. Owing to the easy fabrication of hydrogel film and the even distribution of growth factors, the hydrogel film system can be regarded as a strong candidate in drug-eluting NGCs. The use of computational simulations can be regarded as a guideline for the design and application of drug release systems, as well as a promising tool for further nerve tissue engineering study.
C1 [Zhou, Jiarui; Vijayavenkataraman, Sanjairaj] New York Univ Abu Dhabi, Div Engn, Vijay Lab, Abu Dhabi 129188, U Arab Emirates.
   [Zhou, Jiarui; Vijayavenkataraman, Sanjairaj] NYU, Tandon Sch Engn, Dept Mech & Aerosp Engn, Brooklyn, NY 11201 USA.
C3 New York University; New York University Abu Dhabi; New York University; New York University Tandon School of Engineering
RP Vijayavenkataraman, S (corresponding author), New York Univ Abu Dhabi, Div Engn, Vijay Lab, Abu Dhabi 129188, U Arab Emirates.; Vijayavenkataraman, S (corresponding author), NYU, Tandon Sch Engn, Dept Mech & Aerosp Engn, Brooklyn, NY 11201 USA.
EM jz4301@nyu.edu; vs89@nyu.edu
CR Arora J, 2015, MABS-AUSTIN, V7, P525, DOI 10.1080/19420862.2015.1029217
   Arslantunali D, 2014, MED DEVICES-EVID RES, V7, P405, DOI 10.2147/MDER.S59124
   Carbinatto FM, 2014, ASIAN J PHARM SCI, V9, P27, DOI 10.1016/j.ajps.2013.12.002
   Cho HJ, 2014, ACS APPL MATER INTER, V6, P11225, DOI 10.1021/am501391z
   Cinal H, 2020, EURASIAN J MED, V52, P12, DOI 10.5152/eurasianjmed.2019.19102
   Cinteza Dragos, 2015, MAEDICA (BUCUR), V10, P65
   Dietzmeyer N, 2020, NEURAL REGEN RES, V15, P1421, DOI 10.4103/1673-5374.271668
   Ding SY, 2016, NAT REV MATER, V1, P0, DOI 10.1038/natrevmats.2016.21
   Fadia NB, 2020, SCI TRANSL MED, V12, P0, DOI 10.1126/scitranslmed.aav7753
   Fischer H, 2004, PROTEIN SCI, V13, P2825, DOI 10.1110/ps.04688204
   Gil ES, 2013, ADV HEALTHC MATER, V2, P206, DOI 10.1002/adhm.201200192
   Giordano C, 2011, INT J ARTIF ORGANS, V34, P1115, DOI 10.5301/ijao.2011.8915
   Gupta Saurabh, 2019, J CUTAN AESTHET SURG, V12, P132, DOI 10.4103/JCAS.JCAS_83_18
   Gustafson KJ, 2012, J REHABIL RES DEV, V49, P309, DOI 10.1682/JRRD.2010.10.0201
   Höke A, 2002, EXP NEUROL, V173, P77, DOI 10.1006/exnr.2001.7826
   Hong JP, 2008, ANN PLAS SURG, V61, P457, DOI 10.1097/SAP.0b013e31815bfeac
   Hood B, 2009, NEUROSURG FOCUS, V26, P0, DOI 10.3171/FOC.2009.26.2.E4
   Kim H, 2016, BIOMACROMOLECULES, V17, P3694, DOI 10.1021/acs.biomac.6b01216
   Koffler J, 2019, NAT MED, V25, P263, DOI 10.1038/s41591-018-0296-z
   Kokai LE, 2011, TISSUE ENG PT A, V17, P1263, DOI 10.1089/ten.tea.2010.0507
   Kokai LE, 2010, BIOMATERIALS, V31, P2313, DOI 10.1016/j.biomaterials.2009.11.075
   Lackington WA, 2019, J CONTROL RELEASE, V304, P51, DOI 10.1016/j.jconrel.2019.05.001
   Li JH, 2020, MAT SCI ENG R, V140, P0, DOI 10.1016/j.mser.2020.100543
   Murphy WL, 2000, BIOMATERIALS, V21, P2521, DOI 10.1016/S0142-9612(00)00120-4
   Pawelec KM, 2018, BIOMED MATER, V13, P0, DOI 10.1088/1748-605X/aaad85
   Rodríguez FJ, 2000, EXP NEUROL, V161, P571, DOI 10.1006/exnr.1999.7315
   Sedaghati T, 2014, REGENERATIVE MEDICINE APPLICATIONS IN ORGAN TRANSPLANTATION, V0, PP799, DOI 10.1016/B978-0-12-398523-1.00057-4
   Sheth S, 2019, FRONT BIOENG BIOTECH, V7, P0, DOI 10.3389/fbioe.2019.00410
   Silva AKA, 2009, BIOMACROMOLECULES, V10, P9, DOI 10.1021/bm801103c
   Soman SS, 2020, INT J MOL SCI, V21, P0, DOI 10.3390/ijms21165792
   Spencer AR, 2019, ACS APPL MATER INTER, V11, P30518, DOI 10.1021/acsami.9b07353
   Troullinaki M, 2019, J CELL MOL MED, V23, P2362, DOI 10.1111/jcmm.14002
   Trujillo S, 2020, BIOMATERIALS, V252, P0, DOI 10.1016/j.biomaterials.2020.120104
   Vijayavenkataraman S, 2020, ACTA BIOMATER, V106, P54, DOI 10.1016/j.actbio.2020.02.003
   Vijayavenkataraman S, 2018, ADV DRUG DELIVER REV, V132, P296, DOI 10.1016/j.addr.2018.07.004
   Wang J, 2020, ACS NANO, V14, P12579, DOI 10.1021/acsnano.0c03570
   Wang PR, 2020, ADV HEALTHC MATER, V9, P0, DOI 10.1002/adhm.201900977
   Wang ZM, 2017, NPG ASIA MATER, V9, P0, DOI 10.1038/am.2017.171
   Xu HX, 2017, J BIOACT COMPAT POL, V32, P146, DOI 10.1177/0883911516662068
   Xu P, 2013, GLIA, V61, P1029, DOI 10.1002/glia.22491
   Yao L, 2013, GENE THER, V20, P1149, DOI 10.1038/gt.2013.42
   Yao L, 2010, TISSUE ENG PART C-ME, V16, P1585, DOI 10.1089/ten.tec.2010.0152
   Yao W, 2012, EVID-BASED COMPL ALT, V2012, P0, DOI 10.1155/2012/853516
   Yao W, 2013, INT J BIOL SCI, V9, P1050, DOI 10.7150/ijbs.7242
   Zarrintaj P, 2020, APPL MATER TODAY, V20, P0, DOI 10.1016/j.apmt.2020.100784
   Zhang L, 2020, POWDER TECHNOL, V360, P452, DOI 10.1016/j.powtec.2019.10.032
   Zhang S, 2019, J BIOMECH ENG-T ASME, V141, P0, DOI 10.1115/1.4043036
   Zhou Jiarui, 2021, BIOPRINTING, V24, Pe00166, DOI 10.1016/j.bprint.2021.e00166
   Zhou X, 2003, DEV BIOL, V255, P407, DOI 10.1016/S0012-1606(02)00080-5
NR 49
TC 2
Z9 2
U1 1
U2 24
PU MDPI
PI BASEL
PA ST ALBAN-ANLAGE 66, CH-4052 BASEL, SWITZERLAND
SN 
EI 1999-4923
J9 PHARMACEUTICS
JI Pharmaceutics
PD FEB 15
PY 2022
VL 14
IS 2
BP 
EP 
DI 10.3390/pharmaceutics14020230
PG 17
WC Pharmacology & Pharmacy
SC Pharmacology & Pharmacy
GA ZO1RY
UT WOS:000765510800001
PM 35213963
DA 2025-07-17
ER
