# Supplementary material for: Hydrogel research in peripheral nerve injury repair: a comprehensive multi-database bibliometric analysis (2015–2025)
Source: Front Neurol. 2026 Apr 29;17:1763950. doi: 10.3389/fneur.2026.1763950 (PMC13167558; doi:10.3389/fneur.2026.1763950)
Supplement: Supplementary file 2 [file Supplementary_file_2.zip › Data/WOSCC-Article/download2023u59.txt]

PT J
AU Yang, J
   Hsu, CC
   Cao, TT
   Ye, H
   Chen, J
   Li, YQ
AF Yang, Jie
   Hsu, Chia-Chen
   Cao, Ting-Ting
   Ye, Hua
   Chen, Jing
   Li, Yun-Qing
TI A hyaluronic acid granular hydrogel nerve guidance conduit promotes regeneration and functional recovery of injured sciatic nerves in rats
SO NEURAL REGENERATION RESEARCH
LA English
DT Article
DE functional recovery; granular hydrogel; hyaluronic acid; myelin sheath; nerve conduit; nerve regeneration; peripheral nerve regeneration; sciatic nerve injury; tissue engineering; transection injury
ID repair; scaffolds; chitosan; differentiation; nanofibers; bdnf
AB A hyaluronic acid granular hydrogel can promote neuronal and astrocyte colony formation and axonal extension in vitro, suggesting that the hydrogel can simulate an extracellular matrix structure to promote neural regeneration. However, in vivo experiments have not been conducted. In this study, we transplanted a hyaluronic acid granular hydrogel nerve guidance conduit to repair a 10-mm long sciatic nerve gap. The Basso, Beattie, and Bresnahan locomotor rating scale, sciatic nerve compound muscle action potential recording, Fluoro-Gold retrograde tracing, growth related protein 43/S100 immunofluorescence staining, transmission electron microscopy, gastrocnemius muscle dry/wet weight ratio, and Masson's trichrome staining results showed that the nerve guidance conduit exhibited similar regeneration of sciatic nerve axons and myelin sheath, and recovery of the electrophysiological function and motor function as autologous nerve transplantation. The conduit results were superior to those of a bulk hydrogel or silicone tube transplant. These findings suggest that tissue-engineered nerve conduits containing hyaluronic acid granular hydrogels effectively promote the morphological and functional recovery of the injured sciatic nerve. The nerve conduits have the potential as a material for repairing peripheral nerve defects.
C1 [Yang, Jie; Cao, Ting-Ting; Li, Yun-Qing] Northwestern Polytech Univ, Inst Med Res, Xian, Shaanxi, Peoples R China.
   [Hsu, Chia-Chen; Ye, Hua] Univ Oxford, Inst Biomed Engn, Dept Engn Sci, Oxford, England.
   [Ye, Hua] Oxford Suzhou Ctr Adv Res OSCAR, Suzhou, Jiangsu, Peoples R China.
   [Chen, Jing; Li, Yun-Qing] Fourth Mil Med Univ, Dept Anat Histol & Embryol, Xian, Shaanxi, Peoples R China.
   [Chen, Jing; Li, Yun-Qing] Fourth Mil Med Univ, KK Leung Brain Res Ctr, Xian, Shaanxi, Peoples R China.
   [Li, Yun-Qing] Hainan Med Univ, Key Lab Brain Sci Res & Transformat Trop Environm, Haikou, Hainan, Peoples R China.
   [Li, Yun-Qing] Dali Univ, Dept Anat, Coll Basic Med Sci, Dali, Yunnan, Peoples R China.
C3 Northwestern Polytechnical University; University of Oxford; Air Force Medical University; Air Force Medical University; Hainan Medical University; Dali University
RP Li, YQ (corresponding author), Northwestern Polytech Univ, Inst Med Res, Xian, Shaanxi, Peoples R China.; Ye, H (corresponding author), Univ Oxford, Inst Biomed Engn, Dept Engn Sci, Oxford, England.; Ye, H (corresponding author), Oxford Suzhou Ctr Adv Res OSCAR, Suzhou, Jiangsu, Peoples R China.; Chen, J; Li, YQ (corresponding author), Fourth Mil Med Univ, Dept Anat Histol & Embryol, Xian, Shaanxi, Peoples R China.; Chen, J; Li, YQ (corresponding author), Fourth Mil Med Univ, KK Leung Brain Res Ctr, Xian, Shaanxi, Peoples R China.; Li, YQ (corresponding author), Hainan Med Univ, Key Lab Brain Sci Res & Transformat Trop Environm, Haikou, Hainan, Peoples R China.; Li, YQ (corresponding author), Dali Univ, Dept Anat, Coll Basic Med Sci, Dali, Yunnan, Peoples R China.
EM hua.ye@eng.ox.ac.uk; chenjing@fmmu.edu.cn; deptanat@fmmu.edu.cn
FU National Natural Science Foundation of China [81620108008, 31971112, 82071373]; Innovation Capability Support Program of Shaanxi [2021TD-57]
CR BASSO DM, 1995, J NEUROTRAUM, V12, P1, DOI 10.1089/neu.1995.12.1
   Biazar E, 2011, ORIENT J CHEM, V27, P1029
   Carvalho CR, 2019, FRONT BIOENG BIOTECH, V7, P0, DOI 10.3389/fbioe.2019.00337
   Chen Y, 2012, NEURAL REGEN RES, V7, P1241, DOI 10.3969/j.issn.1673-5374.2012.16.006
   Chen ZL, 2003, J CELL BIOL, V163, P889, DOI 10.1083/jcb.200307068
   Chen ZL, 2007, ANNU REV NEUROSCI, V30, P209, DOI 10.1146/annurev.neuro.30.051606.094337
   De Souza AS, 2004, J NEUROTRAUM, V21, P627, DOI 10.1089/089771504774129955
   Dinh P, 2009, MICROSURG, V29, P644, DOI 10.1002/micr.20685
   Dodla MC, 2008, BIOMATERIALS, V29, P33, DOI 10.1016/j.biomaterials.2007.08.045
   Du JR, 2017, ACTA BIOMATER, V55, P296, DOI 10.1016/j.actbio.2017.04.010
   du Sert NP, 2020, PLOS BIOL, V18, P0, DOI 10.1371/journal.pbio.3000410
   Farhadihosseinabadi B, 2019, CELL MOL LIFE SCI, V76, P2697, DOI 10.1007/s00018-019-03107-3
   Fornasari BE, 2020, FRONT BIOENG BIOTECH, V8, P0, DOI 10.3389/fbioe.2020.554257
   Gaudet AD, 2011, J NEUROINFLAMM, V8, P0, DOI 10.1186/1742-2094-8-110
   GEORGE EB, 1995, J NEUROSCI, V15, P6445
   George J, 2020, BIOTECHNOL ADV, V42, P0, DOI 10.1016/j.biotechadv.2019.03.009
   Gonzalez-Perez F, 2015, MICROSURG, V35, P300, DOI 10.1002/micr.22362
   Gu XS, 2014, BIOMATERIALS, V35, P6143, DOI 10.1016/j.biomaterials.2014.04.064
   Guo WT, 2020, SEMIN CELL DEV BIOL, V99, P133, DOI 10.1016/j.semcdb.2019.07.010
   Haidar MK, 2020, EUR J PHARM BIOPHARM, V153, P1, DOI 10.1016/j.ejpb.2020.05.032
   He B, 2015, J TISSUE ENG REGEN M, V9, P286, DOI 10.1002/term.1707
   Houshyar S, 2019, ACS CHEM NEUROSCI, V10, P3349, DOI 10.1021/acschemneuro.9b00203
   Hsu CC, 2022, BIOACT MATER, V9, P358, DOI 10.1016/j.bioactmat.2021.07.008
   Hu CZ, 2012, J BIOTECHNOL, V159, P90, DOI 10.1016/j.jbiotec.2012.02.002
   Huang Z, 2021, INT J MOL SCI, V22, P0, DOI 10.3390/ijms22126554
   Karagyaur M, 2015, BIOMED PHARMACOTHER, V74, P63, DOI 10.1016/j.biopha.2015.07.002
   Katiyar KS, 2020, FRONT BIOENG BIOTECH, V8, P0, DOI 10.3389/fbioe.2020.00492
   Keane TJ, 2015, J TISSUE ENG REGEN M, V9, P504, DOI 10.1002/term.1874
   Lacko CS, 2020, J NEURAL ENG, V17, P0, DOI 10.1088/1741-2552/ab4a22
   Li BB, 2016, NEURAL REGEN RES, V11, P150, DOI 10.4103/1673-5374.175062
   Li BH, 2016, NEURAL REGEN RES, V11, P2012, DOI 10.4103/1673-5374.197146
   Li R, 2021, TISSUE ENG PT A, V27, P771, DOI 10.1089/ten.tea.2020.0227
   Li XG, 2009, BIOMATERIALS, V30, P4978, DOI 10.1016/j.biomaterials.2009.05.047
   Li XL, 2020, ACS APPL MATER INTER, V12, P36860, DOI 10.1021/acsami.0c08457
   Lin CH, 2021, CELLS-BASEL, V10, P0, DOI 10.3390/cells10071713
   López-Cebral R, 2017, ACS BIOMATER SCI ENG, V3, P3098, DOI 10.1021/acsbiomaterials.7b00655
   Luk HW, 2003, J NEUROSCI RES, V73, P644, DOI 10.1002/jnr.10701
   Magaz A, 2018, ADV HEALTHC MATER, V7, P0, DOI 10.1002/adhm.201800308
   Meder T, 2021, NPJ REGEN MED, V6, P0, DOI 10.1038/s41536-021-00174-8
   Onode E, 2021, SCI REP-UK, V11, P0, DOI 10.1038/s41598-021-83385-9
   Qiu S, 2020, J TISSUE ENG REGEN M, V14, P931, DOI 10.1002/term.3050
   Rao F, 2020, THERANOSTICS, V10, P1590, DOI 10.7150/thno.36272
   SCHLAEPFER WW, 1978, J CELL BIOL, V78, P369, DOI 10.1083/jcb.78.2.369
   Sherman Larry S, 2015, INT J CELL BIOL, V2015, P368584, DOI 10.1155/2015/368584
   Tao J, 2019, ACTA BIOMATER, V90, P49, DOI 10.1016/j.actbio.2019.03.047
   THOENEN H, 1995, SCIENCE, V270, P593, DOI 10.1126/science.270.5236.593
   Vijayavenkataraman S, 2020, ACTA BIOMATER, V106, P54, DOI 10.1016/j.actbio.2020.02.003
   [王晓亮 Wang Xiaoliang], 2012, 中国康复理论与实践 CHINESE JOURNAL OF REHABILITATION THEORY AND PRACTICE, V18, P535
   Xie JW, 2014, ACS APPL MATER INTER, V6, P9472, DOI 10.1021/am5018557
   Yan YX, 2022, BIOACT MATER, V11, P57, DOI 10.1016/j.bioactmat.2021.09.030
   Yang SH, 2020, THERANOSTICS, V10, P8227, DOI 10.7150/thno.44276
   Yi S, 2019, EXP NEUROL, V319, P0, DOI 10.1016/j.expneurol.2018.05.016
   Zaminy A, 2021, NEURAL REGEN RES, V16, P1086, DOI 10.4103/1673-5374.300449
   Zeng W, 2014, PLOS ONE, V9, P0, DOI 10.1371/journal.pone.0101300
   Zhang AF, 2008, ZHONGGUO LINCHUANG L, V14, P1133
   Zheng FR, 2020, MAT SCI ENG C-MATER, V109, P0, DOI 10.1016/j.msec.2019.110560
   Zheng M, 2021, BIOACT MATER, V6, P404, DOI 10.1016/j.bioactmat.2020.08.008
NR 57
TC 29
Z9 30
U1 18
U2 126
PU WOLTERS KLUWER MEDKNOW PUBLICATIONS
PI MUMBAI
PA WOLTERS KLUWER INDIA PVT LTD , A-202, 2ND FLR, QUBE, C T S  NO 1498A-2 VILLAGE MAROL, ANDHERI EAST, MUMBAI, Maharashtra, INDIA
SN 1673-5374
EI 1876-7958
J9 NEURAL REGEN RES
JI Neural Regen. Res.
PD MAR 15
PY 2023
VL 18
IS 3
BP 657
EP 663
DI 10.4103/1673-5374.350212
PG 7
WC Cell Biology; Neurosciences
SC Cell Biology; Neurosciences & Neurology
GA 7I2JW
UT WOS:000903720400045
PM 36018191
DA 2025-07-17
ER

PT J
AU Xu, Y
   Xu, C
   Yang, K
   Ma, L
   Li, GC
   Shi, YS
   Feng, XB
   Tan, L
   Duan, DY
   Luo, ZQ
   Yang, C
AF Xu, Yan
   Xu, Chao
   Yang, Kun
   Ma, Liang
   Li, Gaocai
   Shi, Yunsong
   Feng, Xiaobo
   Tan, Lei
   Duan, Deyu
   Luo, Zhiqiang
   Yang, Cao
TI Copper Ion-Modified Germanium Phosphorus Nanosheets Integrated with an Electroactive and Biodegradable Hydrogel for Neuro-Vascularized Bone Regeneration
SO ADVANCED HEALTHCARE MATERIALS
LA English
DT Article
DE angiogenesis; bone regeneration; copper; hydrogels; innervation
ID tissue regeneration; stem-cells; antibacterial; biomaterials; magnesium; nerve
AB Severe bone defects accompanied by vascular and peripheral nerve injuries represent a huge orthopedic challenge and are often accompanied by the risk of infection. Thus, biomaterials with antibacterial and neurovascular regeneration properties are highly desirable. Here, a newly designed biohybrid biodegradable hydrogel (GelMA) containing copper ion-modified germanium-phosphorus (GeP) nanosheets, which act as neuro-vascular regeneration and antibacterial agents, is designed. The copper ion modification process serves to improve the stability of the GeP nanosheets and offers a platform for the sustained release of bioactive ions. Study findings show that GelMA/GeP@Cu has effective antibacterial properties. The integrated hydrogel can significantly boost the osteogenic differentiation of bone marrow mesenchymal stem cells, facilitate angiogenesis in human umbilical vein endothelial cells, and up-regulate neural differentiation-related proteins in neural stem cells in vitro. In vivo, in the rat calvarial bone defect mode, the GelMA/GeP@Cu hydrogel is found to enhance angiogenesis and neurogenesis, eventually contributing to bone regeneration. These findings indicate that in the field of bone tissue engineering, GelMA/GeP@Cu can serve as a valuable biomaterial for neuro-vascularized bone regeneration and infection prevention.
C1 [Xu, Yan; Ma, Liang; Li, Gaocai; Shi, Yunsong; Feng, Xiaobo; Tan, Lei; Duan, Deyu; Yang, Cao] Huazhong Univ Sci & Technol, Tongji Med Coll, Union Hosp, Dept Orthopaed, Wuhan 430074, Peoples R China.
   [Xu, Chao; Yang, Kun; Luo, Zhiqiang] Huazhong Univ Sci & Technol, Coll Life Sci & Technol, Wuhan 430022, Peoples R China.
C3 Huazhong University of Science & Technology; Huazhong University of Science & Technology
RP Duan, DY; Yang, C (corresponding author), Huazhong Univ Sci & Technol, Tongji Med Coll, Union Hosp, Dept Orthopaed, Wuhan 430074, Peoples R China.; Luo, ZQ (corresponding author), Huazhong Univ Sci & Technol, Coll Life Sci & Technol, Wuhan 430022, Peoples R China.
EM duandeyu@hust.edu.cn; zhiqiangluo@hust.edu.cn; caoyangunion@hust.edu.cn
FU National Key Research and Development Program of China [U21A2086]; National Natural Science Foundation of China [82272459, 82130072]; China Postdoctoral Science Foundation [2022M721266]
CR Baker A, 1999, EUR J CLIN NUTR, V53, P408, DOI 10.1038/sj.ejcn.1600763
   Bari A, 2017, ACTA BIOMATER, V55, P493, DOI 10.1016/j.actbio.2017.04.012
   Bhattacharjee A, 2019, MATERIALS, V12, P0, DOI 10.3390/ma12111814
   Burghardt I, 2015, BIOMATERIALS, V44, P36, DOI 10.1016/j.biomaterials.2014.12.022
   Clauss M, 2010, ACTA BIOMATER, V6, P3791, DOI 10.1016/j.actbio.2010.03.011
   Cui ZK, 2017, ACS NANO, V11, P8055, DOI 10.1021/acsnano.7b02702
   El-Fiqi A, 2021, BIOACT MATER, V6, P123, DOI 10.1016/j.bioactmat.2020.07.010
   Elango J, 2022, CELLS-BASEL, V11, P0, DOI 10.3390/cells11192993
   Fitzpatrick V, 2021, BIOMATERIALS, V276, P0, DOI 10.1016/j.biomaterials.2021.120995
   Foroutan F, 2019, ACS BIOMATER SCI ENG, V5, P6054, DOI 10.1021/acsbiomaterials.9b01291
   Fukuda T, 2013, NATURE, V497, P490, DOI 10.1038/nature12115
   Grass G, 2011, APPL ENVIRON MICROB, V77, P1541, DOI 10.1128/AEM.02766-10
   Hao ZW, 2022, ADV SCI, V9, P0, DOI 10.1002/advs.202103820
   Hosoyama K, 2019, BIOTECHNOL ADV, V37, P444, DOI 10.1016/j.biotechadv.2019.02.011
   Huang K, 2022, ACS NANO, V16, P19491, DOI 10.1021/acsnano.2c09593
   Jacobs A, 2020, ACTA BIOMATER, V117, P21, DOI 10.1016/j.actbio.2020.09.044
   Jaidev LR, 2017, COLLOID SURFACE B, V159, P293, DOI 10.1016/j.colsurfb.2017.07.083
   Kim BE, 2008, NAT CHEM BIOL, V4, P176, DOI 10.1038/nchembio.72
   Kurian AG, 2022, BIOACT MATER, V8, P267, DOI 10.1016/j.bioactmat.2021.06.027
   Li H, 2017, ACTA BIOMATER, V54, P399, DOI 10.1016/j.actbio.2017.03.014
   Li JH, 2015, J MATER CHEM B, V3, P1544, DOI 10.1039/c4tb01510j
   Li YM, 2021, BIOMATERIALS, V268, P0, DOI 10.1016/j.biomaterials.2020.120535
   Li Y, 2022, ADV SCI, V9, P0, DOI 10.1002/advs.202202684
   Li Z, 2019, J CLIN INVEST, V129, P5137, DOI 10.1172/JCI128428
   Lin SH, 2019, ADV SCI, V6, P0, DOI 10.1002/advs.201900209
   Lin ZF, 2020, MAT SCI ENG C-MATER, V114, P0, DOI 10.1016/j.msec.2020.111032
   Liu H, 2022, ACS APPL MATER INTER, V14, P19226, DOI 10.1021/acsami.2c02802
   Liu XF, 2019, ACS APPL MATER INTER, V11, P23558, DOI 10.1021/acsami.9b04121
   Mahmoudi P, 2022, MATER TODAY BIO, V17, P0, DOI 10.1016/j.mtbio.2022.100447
   Manousiouthakis E, 2022, ACTA BIOMATER, V139, P22, DOI 10.1016/j.actbio.2021.07.065
   Marrella A, 2018, MATER TODAY, V21, P362, DOI 10.1016/j.mattod.2017.10.005
   Nan LP, 2022, FRONT BIOENG BIOTECH, V10, P0, DOI 10.3389/fbioe.2022.850650
   Ning CY, 2018, PROG POLYM SCI, V81, P144, DOI 10.1016/j.progpolymsci.2018.01.001
   Panwar V, 2021, J MATER CHEM B, V9, P6260, DOI 10.1039/d1tb01075a
   Park SY, 2011, ADV MATER, V23, PH263, DOI 10.1002/adma.201101503
   Shin M, 2019, ADV SCI, V6, P0, DOI 10.1002/advs.201901229
   Sun JL, 2017, BIOMATERIALS, V113, P203, DOI 10.1016/j.biomaterials.2016.10.050
   Tan MH, 2022, BIOMATERIALS, V283, P0, DOI 10.1016/j.biomaterials.2022.121413
   Tenover FC, 2006, AM J INFECT CONTROL, V34, PS3, DOI 10.1016/j.ajic.2006.05.219
   Tu YS, 2021, ADV FUNCT MATER, V31, P0, DOI 10.1002/adfm.202008018
   Vincent M, 2018, J APPL MICROBIOL, V124, P1032, DOI 10.1111/jam.13681
   WALLACH S, 1990, MAGNESIUM TRACE ELEM, V9, P1
   Wan QQ, 2020, ADV FUNCT MATER, V30, P0, DOI 10.1002/adfm.202003542
   Wang YQ, 2019, NAT COMMUN, V10, P0, DOI 10.1038/s41467-019-10761-5
   Wei Y, 2020, ADV FUNCT MATER, V30, P0, DOI 10.1002/adfm.202000015
   Wu Q, 2021, BIOMATERIALS, V268, P0, DOI 10.1016/j.biomaterials.2020.120553
   Xu C, 2022, ADV HEALTHC MATER, V11, P0, DOI 10.1002/adhm.202101911
   Xu C, 2021, ADV FUNCT MATER, V31, P0, DOI 10.1002/adfm.202104440
   Xu Y, 2022, BIOACT MATER, V16, P271, DOI 10.1016/j.bioactmat.2022.02.024
   Yahong Zhao, 2020, BIOMATERIALS, V255, P191, DOI 10.1016/j.biomaterials.2020.120164
   Yan YF, 2019, BIOMATERIALS, V190, P97, DOI 10.1016/j.biomaterials.2018.10.033
   Yang C, 2021, ADV SCI, V8, P0, DOI 10.1002/advs.202100894
   Yao XY, 2021, J MATER CHEM B, V9, P6958, DOI 10.1039/d1tb00686j
   Zhang WJ, 2019, ADV HEALTHC MATER, V8, P0, DOI 10.1002/adhm.201900067
   Zhang YF, 2016, NAT MED, V22, P1160, DOI 10.1038/nm.4162
   Zhang YS, 2017, SCIENCE, V356, P0, DOI 10.1126/science.aaf3627
   Zhang Z, 2022, ACTA BIOMATER, V153, P1, DOI 10.1016/j.actbio.2022.09.023
   Zhou ZF, 2016, ACS BIOMATER SCI ENG, V2, P1572, DOI 10.1021/acsbiomaterials.6b00335
NR 58
TC 41
Z9 43
U1 23
U2 136
PU WILEY
PI HOBOKEN
PA 111 RIVER ST, HOBOKEN 07030-5774, NJ USA
SN 2192-2640
EI 2192-2659
J9 ADV HEALTHC MATER
JI Adv. Healthc. Mater.
PD OCT 15
PY 2023
VL 12
IS 27
BP 
EP 
DI 10.1002/adhm.202301151
EA JUL 2023
PG 17
WC Engineering, Biomedical; Nanoscience & Nanotechnology; Materials Science, Biomaterials
SC Engineering; Science & Technology - Other Topics; Materials Science
GA W1BR4
UT WOS:001021003500001
PM 37421228
DA 2025-07-17
ER

PT J
AU Mofrad, YM
   Shamloo, A
AF Mofrad, Yasaman Mozhdehbakhsh
   Shamloo, Amir
TI The effect of conductive aligned fibers in an injectable hydrogel on nerve tissue regeneration
SO INTERNATIONAL JOURNAL OF PHARMACEUTICS
LA English
DT Article
DE Injectable; Thermosensitive; Electroconductive; Hydrogel; Electrospinning; Nerve regeneration; Nerve tissue engineering
ID hyaluronic-acid; scaffolds; nanofibers; chitosan; fabrication; cells; bioactivity; composites; polymers; conduits
AB Injectable hydrogels are a promising treatment option for nervous system injuries due to the difficulty to replace lost cells and nervous factors but research on injectable conductive hydrogels is limited and these scaffolds have poor electromechanical properties. This study developed a chitosan/beta-glycerophosphate/salt hydrogel and added conductive aligned nanofibers (polycaprolactone/gelatin/single-wall carbon nanotube (SWCNT)) for the first time and inspired by natural nerve tissue to improve their biochemical and biophysical properties. The results showed that the degradation rate of hydrogels is proportional to the regrowth of axons and these hydrogels' mechanical (hydrogels without nanofibers or SWCNTs and hydrogels containing these additions have the same Young's modulus as the brain and spinal cord or peripheral nerves, respectively) and electrical properties, and the interconnective structure of the scaffolds have the ability to support cells.
C1 [Shamloo, Amir] Sharif Univ Technol, Sch Mech Engn, Nanobio Engn Lab, Tehran 111559161, Iran.
   Sharif Univ Technol, Stem Cell & Regenerat Med Inst, Tehran 111559161, Iran.
C3 Sharif University of Technology; Sharif University of Technology
RP Shamloo, A (corresponding author), Sharif Univ Technol, Sch Mech Engn, Nanobio Engn Lab, Tehran 111559161, Iran.
EM shamloo@sharif.edu
FU Deputy of Research and Technology of Sharif University of Technology [GC0505]
CR Ahsan A, 2020, ACS OMEGA, V5, P20450, DOI 10.1021/acsomega.0c02548
   Akalin GO, 2018, J NANOMATER, V2018, P0, DOI 10.1155/2018/9676949
   Alhosseini SN, 2012, INT J NANOMED, V7, P25, DOI 10.2147/IJN.S25376
   Aliaghaie M, 2012, SOFT MATTER, V8, P7128, DOI 10.1039/c2sm25254f
   Alizadeh A, 2020, J TISSUE VIABILITY, V29, P359, DOI 10.1016/j.jtv.2020.06.008
   Altomare L, 2018, INT J ARTIF ORGANS, V41, P337, DOI 10.1177/0391398818765323
   Aurand ER, 2012, NEUROSCI RES, V72, P199, DOI 10.1016/j.neures.2011.12.005
   BADIGER MV, 1993, BIOMATERIALS, V14, P1059, DOI 10.1016/0142-9612(93)90206-H
   Baniasadi H, 2015, INT J POLYM MATER PO, V64, P969, DOI 10.1080/00914037.2015.1038817
   Baniasadi H, 2015, INT J BIOL MACROMOL, V74, P360, DOI 10.1016/j.ijbiomac.2014.12.014
   Bi SC, 2019, CARBOHYD POLYM, V224, P0, DOI 10.1016/j.carbpol.2019.115176
   Bigi A, 2002, BIOMATERIALS, V23, P4827, DOI 10.1016/S0142-9612(02)00235-1
   Bjugstad KB, 2010, J BIOMED MATER RES A, V95A, P79, DOI 10.1002/jbm.a.32809
   Boni R, 2018, J BIOMED SCI, V25, P0, DOI 10.1186/s12929-018-0491-8
   Bozoglan BK, 2020, INT J BIOL MACROMOL, V162, P781, DOI 10.1016/j.ijbiomac.2020.06.087
   Brunelle AR, 2018, ACTA BIOMATER, V66, P166, DOI 10.1016/j.actbio.2017.11.020
   Chen YW, 2020, MATER DESIGN, V195, P0, DOI 10.1016/j.matdes.2020.108982
   Chetyrkina MR, 2022, RSC ADV, V12, P16235, DOI 10.1039/d2ra02519a
   Clarke EC, 2011, SPINAL CORD MECHANICAL PROPERTIES BT - NEURAL TISSUE BIOMECHANICS, V0, P25
   Cowley GS, 2014, SCI DATA, V1, P0, DOI 10.1038/sdata.2014.35
   Demir D, 2021, POLYM BULL, V78, P2211, DOI 10.1007/s00289-020-03208-1
   Dias JR, 2022, POLYMERS-BASEL, V14, P0, DOI 10.3390/polym14163397
   Ding B, 2010, MATER TODAY, V13, P16, DOI 10.1016/S1369-7021(10)70200-5
   Dong XH, 2021, BIOMATERIALS, V272, P0, DOI 10.1016/j.biomaterials.2021.120767
   Fox IK, 2012, MICROSURG, V32, P552, DOI 10.1002/micr.22036
   Franze K, 2013, ANNU REV BIOMED ENG, V15, P227, DOI 10.1146/annurev-bioeng-071811-150045
   Ganji F, 2010, IRAN POLYM J, V19, P375
   Ghaderinejad P, 2021, CHEM ENG J, V420, P0, DOI 10.1016/j.cej.2021.130465
   Ghasemi-Mobarakeh L, 2011, J TISSUE ENG REGEN M, V5, PE17, DOI 10.1002/term.383
   Guan S, 2013, J BIOMAT SCI-POLYM E, V24, P999, DOI 10.1080/09205063.2012.731374
   Haghighi P, 2021, MAT SCI ENG C-MATER, V128, P0, DOI 10.1016/j.msec.2021.112285
   Hawkins AM, 2011, ACTA BIOMATER, V7, P1956, DOI 10.1016/j.actbio.2011.01.024
   He H, 2013, BIOMED RES INT, V2013, P0, DOI 10.1155/2013/578290
   Houshyar S, 2020, RSC ADV, V10, P40351, DOI 10.1039/d0ra06556k
   Hu J, 2017, MAT SCI ENG C-MATER, V70, P1089, DOI 10.1016/j.msec.2016.03.035
   Hu J, 2016, POLYMERS-BASEL, V8, P0, DOI 10.3390/polym8020054
   Hurtado A, 2011, BIOMATERIALS, V32, P6068, DOI 10.1016/j.biomaterials.2011.05.006
   Jafarkhani M, 2018, MATER TODAY-PROC, V5, P15620, DOI 10.1016/j.matpr.2018.04.171
   Jeong B, 2012, ADV DRUG DELIVER REV, V64, P154, DOI 10.1016/j.addr.2012.09.012
   Johnson CDL, 2019, ACS APPL MATER INTER, V11, P356, DOI 10.1021/acsami.8b18344
   Karimi S, 2021, INT J BIOL MACROMOL, V167, P796, DOI 10.1016/j.ijbiomac.2020.11.199
   Karimi-Soflou R, 2021, COLLOID SURFACE B, V199, P0, DOI 10.1016/j.colsurfb.2021.111565
   Kim BS, 2004, J BIOMED MATER RES A, V68A, P201, DOI 10.1002/jbm.a.10045
   Kim HS, 2015, CHEM COMMUN, V51, P306, DOI 10.1039/c4cc06875k
   Klouda L, 2015, EUR J PHARM BIOPHARM, V97, P338, DOI 10.1016/j.ejpb.2015.05.017
   Kocak FZ, 2022, INT J MOL SCI, V23, P0, DOI 10.3390/ijms23105370
   Lampe KJ, 2011, J BIOMED MATER RES A, V96A, P595, DOI 10.1002/jbm.a.33011
   Lee HJ, 2012, CHEM MATER, V24, P881, DOI 10.1021/cm200733s
   Lee Jin Hyun, 2018, BIOMATER RES, V22, P27
   Lee S, 2017, RSC ADV, V7, P54246, DOI 10.1039/c7ra08595h
   Lin PH, 2021, MATER ADV, V2, P2561, DOI 10.1039/d0ma00732c
   Liu XJ, 2014, CARBOHYD POLYM, V110, P62, DOI 10.1016/j.carbpol.2014.03.065
   Luo Y, 2022, BIOACT MATER, V7, P98, DOI 10.1016/j.bioactmat.2021.05.039
   Ma Y, 2023, CHEM ENG J, V452, P0, DOI 10.1016/j.cej.2022.139424
   Macaya D, 2012, BIOMED MATER, V7, P0, DOI 10.1088/1748-6041/7/1/012001
   Madhusudanan P, 2020, J R SOC INTERFACE, V17, P0, DOI 10.1098/rsif.2019.0505
   Matsuyama T, 2000, NEUROL MED-CHIR, V40, P187, DOI 10.2176/nmc.40.187
   Moeendarbary E, 2017, NAT COMMUN, V8, P0, DOI 10.1038/ncomms14787
   Munguía-Lopez JG, 2015, J NANOMATER, V2015, P0, DOI 10.1155/2015/801606
   Nagappan PG, 2020, MILITARY MED RES, V7, P0, DOI 10.1186/s40779-020-00259-3
   Nicholson KJ, 2011, STUD MECHANOBIOL TIS, V3, P203, DOI 10.1007/8415_2010_17
   Niemczyk B, 2018, J NEURAL ENG, V15, P0, DOI 10.1088/1741-2552/aacbab
   Nisbet DR, 2008, J BIOMED MATER RES B, V87B, P251, DOI 10.1002/jbm.b.31000
   Nokoorani YD, 2021, SCI REP-UK, V11, P0, DOI 10.1038/s41598-021-95763-4
   Pankongadisak P, 2019, INT J BIOL MACROMOL, V138, P412, DOI 10.1016/j.ijbiomac.2019.07.100
   Parikh SD, 2020, MAT SCI ENG C-MATER, V108, P0, DOI 10.1016/j.msec.2019.110345
   Parker BJ, 2021, ACTA BIOMATER, V135, P77, DOI 10.1016/j.actbio.2021.08.052
   Pedram MZ, 2016, BIOSENSORS-BASEL, V6, P0, DOI 10.3390/bios6020025
   Peressotti S, 2021, ACS BIOMATER SCI ENG, V7, P4136, DOI 10.1021/acsbiomaterials.1c00030
   Poveda-Reyes S, 2015, POLYMER, V74, P224, DOI 10.1016/j.polymer.2015.08.018
   Rahmani A, 2019, ARTIF ORGANS, V43, P780, DOI 10.1111/aor.13425
   Rahmanian-Devin P, 2021, ADV PHARM PHARM SCI, V2021, P0, DOI 10.1155/2021/6640893
   Barragán CAR, 2018, CARBOHYD POLYM, V201, P471, DOI 10.1016/j.carbpol.2018.08.076
   Raoofi A, 2021, NEUROTOX RES, V39, P1470, DOI 10.1007/s12640-021-00391-5
   Roca FG, 2022, BIOMEDICINES, V10, P0, DOI 10.3390/biomedicines10050963
   Rose JC, 2017, NANO LETT, V17, P3782, DOI 10.1021/acs.nanolett.7b01123
   Saeednia L, 2019, ACS OMEGA, V4, P4040, DOI 10.1021/acsomega.8b03212
   Salehi M, 2019, J CELL PHYSIOL, V234, P15357, DOI 10.1002/jcp.28183
   Saravanan S, 2019, INT J BIOL MACROMOL, V121, P38, DOI 10.1016/j.ijbiomac.2018.10.014
   Sarker MD, 2018, PROG NEUROBIOL, V171, P125, DOI 10.1016/j.pneurobio.2018.07.002
   Seifi S, 2023, INVESTIGATING THE CORRELATION BETWEEN THE PROTEIN ADHESION SIMULATION AND THE BIOCOMPATIBILITY OF POLYMERIC SUBSTRATE FOR SKIN-TISSUE-ENGINEERING APPLICATIONS, V0, P0
   Shamloo A, 2017, J MECH BEHAV BIOMED, V74, P72, DOI 10.1016/j.jmbbm.2017.05.020
   Shamloo A, 2015, J BIOTECHNOL, V212, P71, DOI 10.1016/j.jbiotec.2015.08.005
   Shamloo A, 2015, J BIOMECH, V48, P1241, DOI 10.1016/j.jbiomech.2015.03.007
   Shaygani H, 2023, INT J PHARMACEUT, V636, P0, DOI 10.1016/j.ijpharm.2023.122764
   Sinulingga K, 2021, ACS OMEGA, V6, P34185, DOI 10.1021/acsomega.1c05921
   Song SC, 2020, FRONT BIOENG BIOTECH, V8, P0, DOI 10.3389/fbioe.2020.590596
   Song SQ, 2023, INT J BIOPRINTING, V9, P1, DOI 10.18063/ijb.692
   Stabenfeldt SE, 2006, J BIOMED MATER RES A, V77A, P718, DOI 10.1002/jbm.a.30638
   Suri S, 2010, TISSUE ENG PT A, V16, P1703, DOI 10.1089/ten.tea.2009.0381
   Taddei P, 2006, INT J ARTIF ORGANS, V29, P719, DOI 10.1177/039139880602900712
   Tang YF, 2010, CARBOHYD POLYM, V82, P833, DOI 10.1016/j.carbpol.2010.06.003
   Thunberg J, 2015, CELLULOSE, V22, P1459, DOI 10.1007/s10570-015-0591-5
   Tupone MG, 2021, INT J MOL SCI, V22, P0, DOI 10.3390/ijms222313047
   Uz M, 2019, J INDIAN I SCI, V99, P489, DOI 10.1007/s41745-019-00126-8
   Valmikinathan CM, 2012, SOFT MATTER, V8, P1964, DOI 10.1039/c1sm06629c
   Wan Y, 2003, MACROMOL CHEM PHYSIC, V204, P850, DOI 10.1002/macp.200390056
   Wang J, 2023, REGEN BIOMATER, V10, P0, DOI 10.1093/rb/rbad038
   Wang J, 2020, ACTA BIOMATER, V117, P180, DOI 10.1016/j.actbio.2020.09.037
   Wang MD, 2013, FRONT MATER SCI, V7, P269, DOI 10.1007/s11706-013-0211-y
   Wang Q, 2016, DETERMINATION OF GELATION KINETIC PARAMETERS FOR A CHITOSAN / BETA -GLYCEROPHOSPHATE INJECTABLE HYDROGEL BY MEANS OF RHEOLOGICAL MEASUREMENT, V848, P543
   Wasupalli GK, 2022, CARBOHYD POLYM, V294, P0, DOI 10.1016/j.carbpol.2022.119769
   Wei D, 2018, MATER TODAY CHEM, V8, P85, DOI 10.1016/j.mtchem.2018.03.001
   Weller M, 1998, INT J CANCER, V79, P640
   Wu YH, 2015, BIOMACROMOLECULES, V16, P3466, DOI 10.1021/acs.biomac.5b00884
   Xin NN, 2022, J MATER CHEM B, V10, P6315, DOI 10.1039/d2tb01111e
   Xu Y, 2005, POLYMER, V46, P7410, DOI 10.1016/j.polymer.2005.05.128
   Yakymchuk OM, 2015, EFFECT OF SINGLE-WALLED CARBON NANOTUBES ON TUMOR CELLS VIABILITY AND FORMATION OF MULTICELLULAR TUMOR SPHEROIDS, V0, P0
   Yang B, 2016, DEVELOPMENT OF ELECTRICALLY CONDUCTIVE DOUBLE-NETWORK HYDROGELS VIA ONE-STEP FACILE STRATEGY FOR CARDIAC TISSUE ENGINEERING, V0, P0
   Yang C, 2011, J APPL POLYM SCI, V121, P3047, DOI 10.1002/app.33934
   Yang F, 2004, BIOMATERIALS, V25, P1891, DOI 10.1016/j.biomaterials.2003.08.062
   Yang SH, 2022, BIOACT MATER, V8, P529, DOI 10.1016/j.bioactmat.2021.05.056
   Yao SL, 2020, ACS BIOMATER SCI ENG, V6, P1165, DOI 10.1021/acsbiomaterials.9b01557
   Yao SL, 2016, NANOSCALE, V8, P10252, DOI 10.1039/c6nr01169a
   Yousefsani SA, 2018, J MECH BEHAV BIOMED, V80, P194, DOI 10.1016/j.jmbbm.2018.02.002
   Zarrin NK, 2022, INT J BIOL MACROMOL, V213, P352, DOI 10.1016/j.ijbiomac.2022.05.176
   Zhang FS, 2022, GELS-BASEL, V8, P0, DOI 10.3390/gels8010041
   Zhang Y, 2023, ACTA BIOMATER., V0, P0
   Zhao XC, 2023, BIOACT MATER, V24, P331, DOI 10.1016/j.bioactmat.2022.12.024
   Zheng A, 2023, BIOACT MATER, V21, P403, DOI 10.1016/j.bioactmat.2022.08.031
   Zhou PP, 2019, BIOMED RES INT, V2019, P0, DOI 10.1155/2019/5768285
NR 121
TC 15
Z9 15
U1 10
U2 54
PU ELSEVIER
PI AMSTERDAM
PA RADARWEG 29, 1043 NX AMSTERDAM, NETHERLANDS
SN 0378-5173
EI 1873-3476
J9 INT J PHARMACEUT
JI Int. J. Pharm.
PD OCT 15
PY 2023
VL 645
IS 
BP 
EP 
DI 10.1016/j.ijpharm.2023.123419
EA SEP 2023
PG 12
WC Pharmacology & Pharmacy
SC Pharmacology & Pharmacy
GA U8VB8
UT WOS:001087512300001
PM 37717716
DA 2025-07-17
ER

PT J
AU Kouzehkonan, GS
   Kazemi, NM
   Adabi, M
   Mosavi, SE
   Sorkhabadi, SMR
AF Kouzehkonan, Gholamreza Savari
   Kazemi, Negar Motakef
   Adabi, Mahdi
   Mosavi, Seyyedeh Elaheh
   Sorkhabadi, Seyed Mahdi Rezayat
TI Regeneration of sciatic nerve injury through nanofiber neural guidance channels containing collagen hydrogel and acetyl L carnitine: An in vitro and in vivo study
SO JOURNAL OF BIOACTIVE AND COMPATIBLE POLYMERS
LA English
DT Article
DE Neural guidance channel; peripheral nerve repair; acetyl L carnitine; electrospinning
ID tissue; scaffolds; delivery
AB Unlike the central nervous system (CNS), peripheral nervous system (PNS) injuries are partially repairable. Nerve guidance channels (NGCs) have been shown to improve the level of nerve repair after injury. In the present study, we developed a nanofiber NGC for the delivery of acetyl L carnitine (ALC) in a rat model of sciatic nerve injury. NGCs were produced by electrospinning a polymer blend of polycaprolacton and gelatin. The physicochemical and biological properties of developed scaffolds were investigated using Scanning electron microscopy, surface hydrophilicity measurement, porosity measurement, tensile strength studies, cell viability assay, and cell attachment assay. ALC was included in the collagen hydrogels at three weight ratios of 1%, 3%, and 5%. Cell viability assay showed that the hydrogels containing 5% ALC demonstrated a more favorable effect on PC-12 metabolic activity. Therefore, this concentration was chosen to treat PNS injury. The NGCs were implanted in rats and then their lumen was filled with collagen hydrogel + 5%ALC. The results of histopathological examinations and functional recovery studies showed that NGCs filled with ALC containing hydrogel have significant recovery potential compared to NGCs loaded with collagen hydrogels without ALC. Our results support the potential use of ALC-delivering NGCs in the treatment of peripheral nerve injury in the clinic.
C1 [Kouzehkonan, Gholamreza Savari; Kazemi, Negar Motakef; Sorkhabadi, Seyed Mahdi Rezayat] Islamic Azad Univ, Fac Adv Sci & Technol, Dept Med Nanotechnol, Tehran Med Sci, Tehran, Iran.
   [Adabi, Mahdi] Univ Tehran Med Sci, Sch Adv Technol Med, Dept Med Nanotechnol, Tehran, Iran.
   [Mosavi, Seyyedeh Elaheh] Univ Tehran Med Sci, Sch Med, Dept Pharmacol, Tehran, Iran.
   [Sorkhabadi, Seyed Mahdi Rezayat] Univ Tehran Med Sci, Sch Med, Dept Pharmacol, Tehran, Iran.
   [Kazemi, Negar Motakef] Islamic Azad Univ, Fac Adv Sci & Technol, Dept Med Nanotechnol, Tehran Med Sci, Shariati St, Tehran 98, Iran.
C3 Islamic Azad University; Tehran University of Medical Sciences; Tehran University of Medical Sciences; Tehran University of Medical Sciences; Islamic Azad University
RP Kazemi, NM (corresponding author), Islamic Azad Univ, Fac Adv Sci & Technol, Dept Med Nanotechnol, Tehran Med Sci, Shariati St, Tehran 98, Iran.
EM motakef@iaups.ac.ir
CR Arun A, 2021, ENGINEERED SCIENCE, V16, P71, DOI 10.30919/ES8D527
   Bak SW, 2016, MOL NEUROBIOL, V53, P6644, DOI 10.1007/s12035-015-9563-x
   Basu B, 2017, BIOMATERIALS SCI TIS, V0, P0
   Boni R, 2018, J BIOMED SCI, V25, P0, DOI 10.1186/s12929-018-0491-8
   Calori IR, 2020, EUR POLYM J, V129, P0, DOI 10.1016/j.eurpolymj.2020.109621
   Chiono V, 2015, PROG NEUROBIOL, V131, P87, DOI 10.1016/j.pneurobio.2015.06.001
   Dong X, 2019, NANO LETT, V19, P997, DOI 10.1021/acs.nanolett.8b04236
   Farahpour MR, 2014, INT J SURG, V12, P1409, DOI 10.1016/j.ijsu.2014.10.023
   Farzamfar S, 2017, INT J HEALTH STUD, V3, P0
   Farzamfar S, 2021, BIOINTERFACE RES APP, V11, P11104, DOI 10.33263/BRIAC114.1110411115
   Farzamfar S, 2019, PROG BIOMATER, V8, P239, DOI 10.1007/s40204-019-00121-3
   Farzamfar S, 2019, J MOL NEUROSCI, V67, P48, DOI 10.1007/s12031-018-1209-9
   Farzamfar S, 2018, CELLULOSE, V25, P1229, DOI 10.1007/s10570-017-1632-z
   Ferreira GC, 2017, NEUROCHEM RES, V42, P1661, DOI 10.1007/s11064-017-2288-7
   Habibizadeh M, 2021, J BIOMED MATER RES A, V109, P2237, DOI 10.1002/jbm.a.37208
   Hagen TM, 2002, P NATL ACAD SCI USA, V99, P7184
   Hart AM, 2002, NEUROSCI LETT, V334, P181, DOI 10.1016/S0304-3940(02)00982-5
   Hasanzadeh E, 2019, J BIOMED MATER RES A, V107, P802, DOI 10.1002/jbm.a.36596
   Heidari M, 2019, MAT SCI ENG C-MATER, V103, P0, DOI 10.1016/j.msec.2019.109768
   Jiang HQ, 2020, FRONT BIOENG BIOTECH, V8, P0, DOI 10.3389/fbioe.2020.582646
   Jiang W, 2021, PREPRINTS, V0, P0, DOI DOI 10.21203/rs.3.rs-217915/v1
   Miller RJ, 2018, J BIOMAT SCI-POLYM E, V29, P1625, DOI 10.1080/09205063.2018.1479084
   Mobini S, 2017, CURR OPIN BIOMED ENG, V4, P134, DOI 10.1016/j.cobme.2017.10.010
   Muangsanit P, 2018, ANAT REC, V301, P1657, DOI 10.1002/ar.23919
   Nazarnezhad S, 2020, NANOMATERIALS-BASEL, V10, P0, DOI 10.3390/nano10081609
   Nazeri N, 2021, J BIOMED MATER RES A, V109, P159, DOI 10.1002/jbm.a.37013
   Phillips JB, 2005, TISSUE ENG, V11, P1611, DOI 10.1089/ten.2005.11.1611
   Qu HW, 2019, RSC ADV, V9, P26252, DOI 10.1039/c9ra05214c
   Ranganathan S, 2019, INT J BIOL MACROMOL, V133, P354, DOI 10.1016/j.ijbiomac.2019.04.115
   Rebouche CJ, 2004, ANN NY ACAD SCI, V1033, P30, DOI 10.1196/annals.1320.003
   Salehi AOM, 2021, MATER TODAY COMMUN, V27, P0, DOI 10.1016/j.mtcomm.2021.102402
   Salehi M, 2019, FIBER POLYM, V20, P490, DOI 10.1007/s12221-019-8939-3
   Salehi M, 2018, J PHYSIOL SCI, V68, P579, DOI 10.1007/s12576-017-0564-6
   Salehi M, 2018, J BIOMED MATER RES B, V106, P1463, DOI 10.1002/jbm.b.33952
   Vijayavenkataraman S, 2020, ACTA BIOMATER, V106, P54, DOI 10.1016/j.actbio.2020.02.003
   Wibowo A, 2020, MATERIALS, V13, P0, DOI 10.3390/ma13030512
   Williams DF, 2019, FRONT BIOENG BIOTECH, V7, P0, DOI 10.3389/fbioe.2019.00127
   Wilson ADH, 2010, J PLAST RECONSTR AES, V63, P1186, DOI 10.1016/j.bjps.2009.05.039
   Xie JW, 2010, NANOSCALE, V2, P35, DOI 10.1039/b9nr00243j
   Yan J, 2020, FRONT BIOENG BIOTECH, V8, P0, DOI 10.3389/fbioe.2020.590998
   Yao XY, 2021, J MATER CHEM B, V9, P6958, DOI 10.1039/d1tb00686j
   Ye KQ, 2019, PHARMACEUTICS, V11, P0, DOI 10.3390/pharmaceutics11040182
   Yu XL, 2020, POLYMERS-BASEL, V12, P0, DOI 10.3390/polym12081637
   Zhang KY, 2020, BIOMATERIALS, V256, P0, DOI 10.1016/j.biomaterials.2020.120225
   Zhang WC, 2019, MATER DESIGN, V180, P0, DOI 10.1016/j.matdes.2019.107946
   Zhang X, 2020, ADV MATER INTERFACES, V7, P0, DOI 10.1002/admi.202000225
   Zhao YZ, 2021, HISTOL HISTOPATHOL, V36, P725, DOI 10.14670/HH-18-316
NR 47
TC 1
Z9 2
U1 1
U2 18
PU SAGE PUBLICATIONS LTD
PI LONDON
PA 1 OLIVERS YARD, 55 CITY ROAD, LONDON EC1Y 1SP, ENGLAND
SN 0883-9115
EI 1530-8030
J9 J BIOACT COMPAT POL
JI J. Bioact. Compat. Polym.
PD JAN 15
PY 2023
VL 38
IS 1
BP 41
EP 57
DI 10.1177/08839115221137654
EA DEC 2022
PG 17
WC Biotechnology & Applied Microbiology; Materials Science, Biomaterials; Polymer Science
SC Biotechnology & Applied Microbiology; Materials Science; Polymer Science
GA 7B0UP
UT WOS:000893980600001
DA 2025-07-17
ER

PT J
AU Hui, TK
   Wang, C
   Yu, LM
   Zhou, CL
   Qiu, M
AF Hui, Tiankun
   Wang, Chen
   Yu, Liangmin
   Zhou, Chuanli
   Qiu, Meng
TI Phosphorene hydrogel conduits as "neurotrophin reservoirs" for promoting regeneration of peripheral nerves
SO JOURNAL OF MATERIALS CHEMISTRY B
LA English
DT Article
ID proliferation; repair
AB Treatment of large gaps in peripheral nerves is a major clinical challenge. Artificial nerve guidance conduits (NGCs) have provided new opportunities for guiding nerve regeneration. In this study, multifunctional black phosphorus (BP) hydrogel NGCs loaded with neuregulin 1 (Nrg1) were fabricated to support peripheral-nerve regeneration: they exhibited good flexibility and nerve regeneration-related cell induction, promoted Schwann-cell proliferation and accelerated neuron-branch elongation. Nrg1 induced the proliferation and migration of Schwann cells, which had beneficial roles in promoting nerve regeneration. In vivo immunofluorescence studies revealed BP hydrogel NGCs loaded with Nrg1 promoted sciatic-nerve regeneration and axon remyelination. Our method has great potential for promoting treatment of peripheral-nerve injuries.
C1 [Hui, Tiankun; Wang, Chen; Yu, Liangmin; Qiu, Meng] Ocean Univ China, Minist Educ, Key Lab Marine Chem Theory & Technol, Qingdao 266100, Peoples R China.
   [Zhou, Chuanli] Qingdao Univ, Affiliated Hosp, Dept Spinal Surg, 59 Haier Rd, Qingdao 266000, Peoples R China.
C3 Ocean University of China; Qingdao University
RP Qiu, M (corresponding author), Ocean Univ China, Minist Educ, Key Lab Marine Chem Theory & Technol, Qingdao 266100, Peoples R China.; Zhou, CL (corresponding author), Qingdao Univ, Affiliated Hosp, Dept Spinal Surg, 59 Haier Rd, Qingdao 266000, Peoples R China.
EM zhoucl@qduhospital.cn
FU National Natural Science Foundation of China [U1803128]; Taishan Scholar Project [tsqn201909054]; Natural Science Foundation of Shandong Province [ZR202110290057]; Fundamental Research Funds for the Central Universities
CR Allbright KO, 2018, MUSCLE NERVE, V58, P251, DOI 10.1002/mus.26094
   Alluin O, 2009, BIOMATERIALS, V30, P363, DOI 10.1016/j.biomaterials.2008.09.043
   Bolívar S, 2020, CELLS-BASEL, V9, P0, DOI 10.3390/cells9092131
   Carriel V, 2013, J NEURAL ENG, V10, P0, DOI 10.1088/1741-2560/10/2/026022
   Chen WS, 2017, ADV MATER, V29, P0, DOI 10.1002/adma.201603864
   Cheng L, 2020, BIOACT MATER, V5, P1026, DOI 10.1016/j.bioactmat.2020.06.007
   Dahlin LB, 2008, SCAND J SURG, V97, P310, DOI 10.1177/145749690809700407
   Gao Y, 2015, NEURAL REGEN RES, V10, P1003, DOI 10.4103/1673-5374.158369
   Hu Y, 2016, SCI REP-UK, V6, P0, DOI 10.1038/srep32184
   Huang Q, 2021, ACS APPL MATER INTER, V13, P112, DOI 10.1021/acsami.0c16391
   Jessen KR, 2019, GLIA, V67, P421, DOI 10.1002/glia.23532
   Lackington WA, 2017, ACS BIOMATER SCI ENG, V3, P1221, DOI 10.1021/acsbiomaterials.6b00500
   Langer HT, 2020, SCI REP-UK, V10, P0, DOI 10.1038/s41598-020-58213-1
   Liu XF, 2017, ACS APPL MATER INTER, V9, P14677, DOI 10.1021/acsami.7b02072
   MahariD M, 2018, NAT REV NEUROSCI, V6, P323
   Mao CY, 2018, ACS NANO, V12, P1747, DOI 10.1021/acsnano.7b08500
   Min Q, 2021, GLIA, V69, P235, DOI 10.1002/glia.23892
   Park J, 2020, ADV FUNCT MATER, V30, P0, DOI 10.1002/adfm.202003759
   Qian Y, 2019, NANO LETT, V19, P8990, DOI 10.1021/acs.nanolett.9b03980
   Qiu M, 2018, P NATL ACAD SCI USA, V115, P501, DOI 10.1073/pnas.1714421115
   Ray WZ, 2010, EXP NEUROL, V223, P77, DOI 10.1016/j.expneurol.2009.03.031
   Shin YK, 2017, GLIA, V65, P1794, DOI 10.1002/glia.23195
   Stassart RM, 2013, NAT NEUROSCI, V16, P48, DOI 10.1038/nn.3281
   Susuki K, 2011, P NATL ACAD SCI USA, V108, P8009, DOI 10.1073/pnas.1019600108
   Wang H, 2017, SMALL, V14, P0
   Wang L, 2020, SCI ADV, V6, P0, DOI 10.1126/sciadv.abc6686
   Wang YQ, 2019, NAT COMMUN, V10, P0, DOI 10.1038/s41467-019-10761-5
   Xiang FF, 2017, NEUROSCI LETT, V638, P114, DOI 10.1016/j.neulet.2016.12.026
   Xie JW, 2014, ACS APPL MATER INTER, V6, P9472, DOI 10.1021/am5018557
   Xu C, 2020, ADV FUNCT MATER, V30, P0, DOI 10.1002/adfm.202000177
   Xu HX, 2014, BIOMATERIALS, V35, P225, DOI 10.1016/j.biomaterials.2013.10.002
   Yang B, 2018, ADV MATER, V10, P0
   Yang XF, 2020, THERANOSTICS, V10, P1415, DOI 10.7150/thno.40857
   Zeng XW, 2018, ADV SCI, V5, P0, DOI 10.1002/advs.201800510
   Zhu S, 2014, BIOMATERIALS, V35, P1450, DOI 10.1016/j.biomaterials.2013.10.071
NR 35
TC 8
Z9 8
U1 11
U2 54
PU ROYAL SOC CHEMISTRY
PI CAMBRIDGE
PA THOMAS GRAHAM HOUSE, SCIENCE PARK, MILTON RD, CAMBRIDGE CB4 0WF, CAMBS, ENGLAND
SN 2050-750X
EI 2050-7518
J9 J MATER CHEM B
JI J. Mat. Chem. B
PD MAY 3
PY 2023
VL 11
IS 17
BP 3808
EP 3815
DI 10.1039/d3tb00340j
EA APR 2023
PG 8
WC Materials Science, Biomaterials
SC Materials Science
GA E6IM2
UT WOS:000962322400001
PM 37014659
DA 2025-07-17
ER

PT J
AU Xue, W
   Shi, W
   Kuss, M
   Kong, YF
   Alimi, OA
   Wang, HJ
   DiMaio, DJ
   Yu, CJ
   Duan, B
AF Xue, Wen
   Shi, Wen
   Kuss, Mitchell
   Kong, Yunfan
   Alimi, Olawale A.
   Wang, Han-Jun
   DiMaio, Dominick J.
   Yu, Cunjiang
   Duan, Bin
TI A Dual-Network Nerve Adhesive with Enhanced Adhesion Strength Promotes Transected Peripheral Nerve Repair
SO ADVANCED FUNCTIONAL MATERIALS
LA English
DT Article
DE bioadhesives; catechol; decellularized matrices; nerve regeneration
ID cross-linking; fibrin glue; extracellular-matrix; chondroitin sulfate; hyaluronic-acid; sciatic-nerve; schwann-cell; in-vitro; regeneration; chemistry
AB Peripheral nerve transection has a high prevalence and results in functional loss of affected limbs. The current clinical treatment using suture anastomosis significantly limits nerve recovery due to severe inflammation, secondary damage, and fibrosis. Fibrin glue, a commercial nerve adhesive as an alternative, avoids secondary damage but suffers from poor adhesion strength. To address their limitations, a highly efficacious nerve adhesive based on dual-cross-linking of dopamine-isothiocyanate modified hyaluronic acid and decellularized nerve matrix is reportedr. This dual-network nerve adhesive (DNNA) shows controllable gelation behaviors feasible for surgical applications, robust adhesion strength, and promotes axonal outgrowth in vitro. The in vivo therapeutic efficacy is tested using a rat-based sciatic nerve transection model. The DNNA decreases fibrosis and accelerates axon/myelin debris clearance at 10 days post-surgery, compared to suture and commercial fibrin glue treatments. At 10 weeks post-surgery, the strong adhesion and bioactivity allow DNNA to significantly decrease intraneural inflammation and fibrosis, enhance axon connection and remyelination, aid motor and sensory function recovery, as well as improve muscle contraction, compared to suture and fibrin treatments. Overall, this dual-network hydrogel with robust adhesion provides a rapid and highly efficacious nerve transection treatment to facilitate nerve repair and neuromuscular function recovery.
C1 [Xue, Wen; Shi, Wen; Kuss, Mitchell; Kong, Yunfan; Alimi, Olawale A.; Duan, Bin] Univ Nebraska Med Ctr, Dept Internal Med, Mary & Dick Holland Regenerat Med Program, Omaha, NE 68198 USA.
   [Wang, Han-Jun] Univ Nebraska Med Ctr, Dept Anesthesiol, Omaha, NE 68198 USA.
   [DiMaio, Dominick J.] Univ Nebraska Med Ctr, Dept Pathol & Microbiol, Omaha, NE 68198 USA.
   [Yu, Cunjiang] Penn State Univ, Dept Biomed Engn, University Pk, PA 16802 USA.
   [Duan, Bin] Univ Nebraska Med Ctr, Dept Surg, Omaha, NE 68198 USA.
   [Duan, Bin] Univ Nebraska, Dept Mech & Mat Engn, Lincoln, NE 68588 USA.
C3 University of Nebraska System; University of Nebraska Medical Center; University of Nebraska System; University of Nebraska Medical Center; University of Nebraska System; University of Nebraska Medical Center; Pennsylvania Commonwealth System of Higher Education (PCSHE); Pennsylvania State University; Pennsylvania State University - University Park; University of Nebraska System; University of Nebraska Medical Center; University of Nebraska System; University of Nebraska Lincoln
RP Duan, B (corresponding author), Univ Nebraska Med Ctr, Dept Internal Med, Mary & Dick Holland Regenerat Med Program, Omaha, NE 68198 USA.; Duan, B (corresponding author), Univ Nebraska Med Ctr, Dept Surg, Omaha, NE 68198 USA.; Duan, B (corresponding author), Univ Nebraska, Dept Mech & Mat Engn, Lincoln, NE 68588 USA.
EM bin.duan@unmc.edu
FU University of Nebraska Collaboration Initiative Grant; NIH [R21AR078439]
CR Ahn BK, 2015, NAT COMMUN, V6, P0, DOI 10.1038/ncomms9663
   Amoozgar Z, 2012, ACTA BIOMATER, V8, P1849, DOI 10.1016/j.actbio.2012.01.022
   Unknown -, 2005, A S F TEST MAT STAND, V0, P0
   Artzi N, 2009, ADV MATER, V21, P3399, DOI 10.1002/adma.200900340
   ASHER R, 1991, J NEUROSCI RES, V28, P410, DOI 10.1002/jnr.490280314
   Barnes CA, 2011, BIOMATERIALS, V32, P137, DOI 10.1016/j.biomaterials.2010.09.007
   Bouten PJM, 2014, PROG POLYM SCI, V39, P1375, DOI 10.1016/j.progpolymsci.2014.02.001
   Bu YZ, 2019, ADV MATER, V31, P0, DOI 10.1002/adma.201901580
   Büttner R, 2018, AGING CELL, V17, P0, DOI 10.1111/acel.12833
   Cerqueira SR, 2018, BIOMATERIALS, V177, P176, DOI 10.1016/j.biomaterials.2018.05.049
   Chew SY, 2007, ADV FUNCT MATER, V17, P1288, DOI 10.1002/adfm.200600441
   COUSTRY F, 1990, FEBS LETT, V262, P339, DOI 10.1016/0014-5793(90)80223-6
   Crapo PM, 2012, BIOMATERIALS, V33, P3539, DOI 10.1016/j.biomaterials.2012.01.044
   Croen BJ, 2021, J ORTHOP RES, V39, P2243, DOI 10.1002/jor.24964
   Duan B, 2014, ACTA BIOMATER, V10, P1836, DOI 10.1016/j.actbio.2013.12.005
   Egloff D V, 1983, ANN CHIR MAIN, V2, P101, DOI 10.1016/S0753-9053(83)80087-8
   Fadia NB, 2020, SCI TRANSL MED, V12, P0, DOI 10.1126/scitranslmed.aav7753
   Gan DL, 2019, NAT COMMUN, V10, P0, DOI 10.1038/s41467-019-09351-2
   GEORGE R, 1994, J NEUROCYTOL, V23, P657, DOI 10.1007/BF01181641
   Gorodetskaya N, 2009, J NEUROPHYSIOL, V102, P3129, DOI 10.1152/jn.00203.2009
   Grinsell D, 2014, BIOMED RES INT, V2014, P0, DOI 10.1155/2014/698256
   Guo Q, 2020, NANOSCALE, V12, P1307, DOI 10.1039/c9nr09780e
   Hall S, 2005, J BONE JOINT SURG BR, V87B, P1309, DOI 10.1302/0301-620X.87B10.16700
   Han L, 2018, ADV FUNCT MATER, V28, P0, DOI 10.1002/adfm.201704195
   IJkema-Paassen J, 2004, BIOMATERIALS, V25, P1583, DOI 10.1016/S0142-9612(03)00504-0
   Ikeda H, 2003, NAT BIOTECHNOL, V21, P526, DOI 10.1038/nbt820
   Isaacs J, 2009, J BRACHIAL PLEX PERI, V4, P0, DOI 10.1186/1749-7221-4-16
   Izydorczyk M, 2021, CEREAL CHEM, V98, P840, DOI 10.1002/cche.10426
   Jahromi HK, 2020, MAT SCI ENG C-MATER, V109, P0, DOI 10.1016/j.msec.2019.110564
   Janjic JM, 2018, J NEUROIMMUNOL, V318, P72, DOI 10.1016/j.jneuroim.2018.02.010
   Jankowski MP, 2009, J NEUROSCI, V29, P1636, DOI 10.1523/JNEUROSCI.3474-08.2009
   Ji X, 2012, J AM CHEM SOC, V134, P6006, DOI 10.1021/ja300724x
   Jonker AM, 2015, ADV MATER, V27, P1235, DOI 10.1002/adma.201404448
   Kong YF, 2021, APPL MATER TODAY, V24, P0, DOI 10.1016/j.apmt.2021.101090
   Korde JM, 2018, BIOMATER SCI-UK, V6, P1691, DOI 10.1039/c8bm00312b
   Lackington WA, 2019, J CONTROL RELEASE, V304, P51, DOI 10.1016/j.jconrel.2019.05.001
   Lauto A, 2008, J CHEM TECHNOL BIOT, V83, P464, DOI 10.1002/jctb.1771
   Lee HA, 2020, ADV MATER, V32, P0, DOI 10.1002/adma.201907505
   Lee J, 2020, SCI REP-UK, V10, P0, DOI 10.1038/s41598-020-61760-2
   Lee S K, 2000, J AM ACAD ORTHOP SURG, V8, P243
   Lenoble ;E, 1989, ANN CHIRURG MAIN ORG, V8, P347
   Li AL, 2015, CHEM COMMUN, V51, P9117, DOI 10.1039/c5cc00101c
   Lundborg G, 2000, J HAND SURG-AM, V25A, P391, DOI 10.1053/jhsu.2000.4165
   Mädler S, 2009, J MASS SPECTROM, V44, P694, DOI 10.1002/jms.1544
   Martins RS, 2005, SURG NEUROL, V64, PS10, DOI 10.1016/j.surneu.2005.04.022
   Medintz IL, 2010, NAT MATER, V9, P676, DOI 10.1038/NMAT2811
   Mendes CS, 2015, BMC BIOL, V13, P0, DOI 10.1186/s12915-015-0154-0
   Mendes CS, 2013, ELIFE, V2, P0, DOI 10.7554/eLife.00231
   Menorca RMG, 2013, HAND CLIN, V29, P317, DOI 10.1016/j.hcl.2013.04.002
   Millesi H, 1984, ANN CHIRURG MAIN, V0, P0
   MONKS TJ, 1992, TOXICOL APPL PHARM, V112, P2, DOI 10.1016/0041-008X(92)90273-U
   OBRIEN PJ, 1991, CHEM-BIOL INTERACT, V80, P1, DOI 10.1016/0009-2797(91)90029-7
   Paez JI, 2015, BIOMACROMOLECULES, V16, P3811, DOI 10.1021/acs.biomac.5b01126
   Pascual G, 2016, PLOS ONE, V11, P0, DOI 10.1371/journal.pone.0157920
   Philips C, 2018, ANN BIOMED ENG, V46, P1921, DOI 10.1007/s10439-018-2082-y
   Preul MC, 2003, NEUROSURGERY, V53, P1189, DOI 10.1227/01.NEU.0000089481.87226.F7
   Raza C, 2020, LIFE SCI, V243, P0, DOI 10.1016/j.lfs.2020.117308
   Sameem M, 2011, PLAST RECONSTR SURG, V127, P2381, DOI 10.1097/PRS.0b013e3182131cf5
   Sames M, 1997, PHYSIOL RES, V46, P303
   Schiessl WC, 2005, Z ANORG ALLG CHEM, V631, P2812, DOI 10.1002/zaac.200500157
   Sedó J, 2013, ADV MATER, V25, P653, DOI 10.1002/adma.201202343
   Sun AX, 2019, BIOMATERIALS, V203, P86, DOI 10.1016/j.biomaterials.2019.01.038
   Sun JH, 2020, BIOMATERIALS, V258, P0, DOI 10.1016/j.biomaterials.2020.120289
   Suri A, 2002, NEUROL INDIA, V50, P23
   Suri S, 2010, TISSUE ENG PT A, V16, P1703, DOI 10.1089/ten.tea.2009.0381
   Taboada GM, 2020, NAT REV MATER, V5, P310, DOI 10.1038/s41578-019-0171-7
   Temple CLF, 2004, J RECONSTR MICROSURG, V20, P645, DOI 10.1055/s-2004-861525
   Thi TTH, 2019, J IND ENG CHEM, V78, P34
   TONA A, 1993, J HISTOCHEM CYTOCHEM, V41, P593, DOI 10.1177/41.4.8450198
   Tse R, 2012, HAND CLIN, V28, P529, DOI 10.1016/j.hcl.2012.08.006
   Wang DA, 2007, NAT MATER, V6, P385, DOI 10.1038/nmat1890
   Wang ML, 2019, CONNECT TISSUE RES, V60, P3, DOI 10.1080/03008207.2018.1489381
   Wang SR, 2022, BIOMATERIALS, V280, P0, DOI 10.1016/j.biomaterials.2021.121251
   Warren D, 2021, APL BIOENG, V5, P0, DOI 10.1063/5.0032196
   Wynn TA, 2016, IMMUNITY, V44, P450, DOI 10.1016/j.immuni.2016.02.015
   Xie CM, 2020, ADV FUNCT MATER, V30, P0, DOI 10.1002/adfm.201909954
   Xu JP, 2019, MOLECULES, V24, P0, DOI 10.3390/molecules24163005
   Xu XY, 2020, SCI TRANSL MED, V12, P0, DOI 10.1126/scitranslmed.aba8014
   Xu YJ, 2016, BIOMATER SCI-UK, V4, P1726, DOI 10.1039/c6bm00434b
   Xue W, 2022, ACS APPL MATER INTER, V14, P8693, DOI 10.1021/acsami.1c20320
   Yao Z, 2022, ADV SCI, V9, P0, DOI 10.1002/advs.202202102
   Yu MM, 2021, ACTA BIOMATER, V134, P190, DOI 10.1016/j.actbio.2021.07.026
   Yuan WH, 2020, BIOACT MATER, V5, P819, DOI 10.1016/j.bioactmat.2020.06.002
   Yuan X, 2021, BIOMATERIALS, V279, P0, DOI 10.1016/j.biomaterials.2021.121190
   Yuk H, 2019, NATURE, V575, P169, DOI 10.1038/s41586-019-1710-5
   Zhang JM, 2020, ADV SCI, V7, P0, DOI 10.1002/advs.202002601
   Zhang W, 2020, CHEM SOC REV, V49, P433, DOI 10.1039/c9cs00285e
   Zhou D, 2020, ACS APPL MATER INTER, V12, P18225, DOI 10.1021/acsami.9b22120
   Zhou H, 2019, MATER TODAY, V28, P81, DOI 10.1016/j.mattod.2019.04.020
   Zhou YL, 2016, BIOMACROMOLECULES, V17, P622, DOI 10.1021/acs.biomac.5b01550
NR 90
TC 53
Z9 53
U1 16
U2 142
PU WILEY-V C H VERLAG GMBH
PI WEINHEIM
PA POSTFACH 101161, 69451 WEINHEIM, GERMANY
SN 1616-301X
EI 1616-3028
J9 ADV FUNCT MATER
JI Adv. Funct. Mater.
PD JAN 15
PY 2023
VL 33
IS 2
BP 
EP 
DI 10.1002/adfm.202209971
EA NOV 2022
PG 17
WC Chemistry, Multidisciplinary; Chemistry, Physical; Nanoscience & Nanotechnology; Materials Science, Multidisciplinary; Physics, Applied; Physics, Condensed Matter
SC Chemistry; Science & Technology - Other Topics; Materials Science; Physics
GA 8B6WD
UT WOS:000879715200001
PM 36816838
DA 2025-07-17
ER

PT J
AU Jeong, J
   Kim, TH
   Park, S
   Lee, J
   Chae, U
   Jeong, JY
   Park, S
   Kim, S
   Cho, IJ
   Jung, Y
   Yi, H
AF Jeong, Jinmo
   Kim, Tae Hee
   Park, Sangun
   Lee, Junseok
   Chae, Uikyu
   Jeong, Jin-Young
   Park, Seongjin
   Kim, Soonwoo
   Cho, Il-Joo
   Jung, Youngmee
   Yi, Hyunjung
TI Hybrid neural interfacing devices based on Au wires with nanogranular Au shell and hydrogel layer for anti-inflammatory and bi-directional neural communications
SO CHEMICAL ENGINEERING JOURNAL
LA English
DT Article
DE Implantable bioelectronic devices; Peripheral nerve electrodes; Inflammation response; Hydrogels; Neural communications; Au wires
ID in-vitro; gelatin; soft; biomaterials; stimulation; performance; delivery; drug
AB Realizing a long-duration stable electrical contact with peripheral nerves in vivo is challenging due to the fragility and tubular shapes of peripheral nerves and the foreign body response caused by implanted devices at the nerve -device interface. Herein, we report the development of a hybrid neural interfacing device (HNID) based on Au wires with a nanogranular Au shell and hydrogel layer used to achieve a non-inflammatory, stable, and bi-directional bioelectronic interface with peripheral nerves. A natural hydrogel made up of genipin-crosslinked gelatin is developed to produce a three-dimensional network structure displaying excellent biocompatibility, sufficient ionic conductivity, and durable mechanical property. Neural electrodes based on Au wires with a nanogranular Au shell enable effective ionic/electrical coupling and neural communication with the nerve through the hydrogel layer. In in vivo studies involving rats, an implanted HNID suppresses the inflammatory response and fibrosis and causes negligible damage to the sciatic nerve, enabling stable stimulation of the nerve and recording of the neural signal of the sciatic nerve for 15 days after implantation. Our approach could extend the applicability of various inorganic electrode materials for the development of nerve-interfacing bioelectronics displaying high performance and long-term stability.
C1 [Jeong, Jinmo; Lee, Junseok; Jeong, Jin-Young; Park, Seongjin; Kim, Soonwoo; Yi, Hyunjung] Korea Inst Sci & Technol, Postsilicon Semicond Inst, Seoul 02792, South Korea.
   [Jeong, Jinmo] Univ Texas Austin, Dept Biomed Engn, Austin, TX 78712 USA.
   [Kim, Tae Hee; Park, Sangun; Jung, Youngmee] Korea Inst Sci & Technol, Ctr Biomat, Seoul 02792, South Korea.
   [Kim, Tae Hee] Seoul Natl Univ Hosp, Biomed Res Inst, Dept Fus Res & Collaborat, Seoul 03080, South Korea.
   [Park, Sangun] Pharmaresearch, R&D Ctr DNA Lab, Seongnam 13486, South Korea.
   [Chae, Uikyu; Cho, Il-Joo] Korea Inst Sci & Technol, Brain Sci Inst, Seoul 02792, South Korea.
   [Chae, Uikyu; Cho, Il-Joo] Korea Univ, Coll Med, Dept Biomed Sci, Seoul 02841, South Korea.
   [Chae, Uikyu; Cho, Il-Joo] Korea Univ, Coll Med, Dept Anat, Seoul 02841, South Korea.
   [Jung, Youngmee] Yonsei Univ, YU KIST Inst, Sch Elect & Elect Engn, Seoul 03722, South Korea.
   [Yi, Hyunjung] Yonsei Univ, YU KIST Inst, Dept Mat Sci & Engn, Seoul 03722, South Korea.
C3 Korea Institute of Science & Technology (KIST); University of Texas System; University of Texas Austin; Korea Institute of Science & Technology (KIST); Seoul National University (SNU); Seoul National University Hospital; Korea Institute of Science & Technology (KIST); Korea University; Korea University Medicine (KU Medicine); Korea University; Korea University Medicine (KU Medicine); Yonsei University; Yonsei University
RP Yi, H (corresponding author), Korea Inst Sci & Technol, Postsilicon Semicond Inst, Seoul 02792, South Korea.; Jung, Y (corresponding author), Korea Inst Sci & Technol, Ctr Biomat, Seoul 02792, South Korea.
EM winnie97@kist.re.kr; hjungyi@kist.re.kr
FU Nano Material Technology Development Program [NRF-2018M3A7B4071106]; Individual Basic Scence & Engineering Research Program through the National Research Foundation of Korea - Ministry of Science and ICT of Korea [NRF-2021R1A2C3011450]; National Research Foundation of Korea - Ministry of Science and ICT of Korea; Korean Fund for Regenerative Medicine (KFRM) - Ministry of Science and ICT; Ministry of Health & Welfare of Korea [21A0504L1-11]
CR Brunton E, 2017, SCI REP-UK, V7, P0, DOI 10.1038/s41598-017-11349-z
   Capuani S, 2022, BIOENG TRANSL MED, V7, P0, DOI 10.1002/btm2.10300
   Cenni E, 2000, J BIOMAT SCI-POLYM E, V11, P685, DOI 10.1163/156856200743959
   Cheng K, 2012, BIOMATERIALS, V33, P5317, DOI 10.1016/j.biomaterials.2012.04.006
   Cogan SF, 2008, ANNU REV BIOMED ENG, V10, P275, DOI 10.1146/annurev.bioeng.10.061807.160518
   Deng J, 2021, NAT MATER, V20, P229, DOI 10.1038/s41563-020-00814-2
   Echave MC, 2017, CURR PHARM DESIGN, V23, P3567, DOI 10.2174/0929867324666170511123101
   Elzoghby AO, 2012, J CONTROL RELEASE, V161, P38, DOI 10.1016/j.jconrel.2012.04.036
   Esposito E, 1996, BIOMATERIALS, V17, P2009, DOI 10.1016/0142-9612(95)00325-8
   Fattahi P, 2014, ADV MATER, V26, P1846, DOI 10.1002/adma.201304496
   Feiner R, 2018, NAT REV MATER, V3, P0, DOI 10.1038/natrevmats.2017.76
   Fekete Z, 2017, SENSOR ACTUAT B-CHEM, V243, P1214, DOI 10.1016/j.snb.2016.12.096
   Feng Q, 2016, BIOMATERIALS, V101, P217, DOI 10.1016/j.biomaterials.2016.05.043
   Fu FF, 2020, ACS MATER LETT, V2, P1287, DOI 10.1021/acsmaterialslett.0c00309
   Fujiwara Nagatoshi, 2005, CURRENT DRUG TARGETS - INFLAMMATION AND ALLERGY, V4, P281, DOI 10.2174/1568010054022024
   Goding JA, 2018, ADV FUNCT MATER, V28, P0, DOI 10.1002/adfm.201702969
   Green RA, 2008, BIOMATERIALS, V29, P3393, DOI 10.1016/j.biomaterials.2008.04.047
   Günter C, 2019, J NEUROENG REHABIL, V16, P0, DOI 10.1186/s12984-018-0474-8
   Hama S, 2021, CLIN NEUROL NEUROSUR, V209, P0, DOI 10.1016/j.clineuro.2021.106920
   Hudak EM, 2017, J NEURAL ENG, V14, P0, DOI 10.1088/1741-2552/aa6945
   Jo YJ, 2020, ADV FUNCT MATER, V30, P0, DOI 10.1002/adfm.201909707
   Kirchmajer DM, 2013, RSC ADV, V3, P1073, DOI 10.1039/c2ra22859a
   Lee M, 2019, NANO LETT, V19, P2741, DOI 10.1021/acs.nanolett.8b04895
   Lee S, 2020, BIOSENS BIOELECTRON, V170, P0, DOI 10.1016/j.bios.2020.112620
   Li Y, 2021, MATTER-US, V4, P1125, DOI 10.1016/j.matt.2021.02.001
   Lih E, 2015, PROG POLYM SCI, V44, P28, DOI 10.1016/j.progpolymsci.2014.10.004
   Liu CL, 2020, ADV ELECTRON MATER, V6, P0, DOI 10.1002/aelm.202000040
   Liu YX, 2019, NAT BIOMED ENG, V3, P58, DOI 10.1038/s41551-018-0335-6
   Long Y, 2021, ADV SCI, V8, P0, DOI 10.1002/advs.202004023
   Lotti F, 2017, FRONT NEUROSCI-SWITZ, V11, P0, DOI 10.3389/fnins.2017.00497
   Moshayedi S, 2021, POLYM ENG SCI, V61, P3094, DOI 10.1002/pen.25821
   Noller CM, 2019, FRONT NEUROSCI-SWITZ, V13, P0, DOI 10.3389/fnins.2019.00911
   Park TH, 2021, ADV HEALTHC MATER, V10, P0, DOI 10.1002/adhm.202100469
   Silveira C, 2018, J NEURAL ENG, V15, P0, DOI 10.1088/1741-2552/aabca0
   Singh YP, 2016, ACS APPL MATER INTER, V8, P21236, DOI 10.1021/acsami.6b08285
   Song HS, 2017, BIOSENS BIOELECTRON, V89, P187, DOI 10.1016/j.bios.2016.03.045
   Spearman BS, 2018, ADV FUNCT MATER, V28, P0, DOI 10.1002/adfm.201701713
   Tringides CM, 2022, ADV MATER, V34, P0, DOI 10.1002/adma.202107207
   Wang J, 2008, ADV MATER, V20, P4482, DOI 10.1002/adma.200801303
   Yang S, 2022, ADV MATER, V34, P0, DOI 10.1002/adma.202200693
   Yang WY, 2021, FRONT BIOENG BIOTECH, V8, P0, DOI 10.3389/fbioe.2020.622923
   Yu YB, 2021, BIOMATER SCI-UK, V9, P1583, DOI 10.1039/d0bm01403f
   Yuk H, 2019, NATURE, V575, P169, DOI 10.1038/s41586-019-1710-5
   Zhang DH, 2021, ADV FUNCT MATER, V31, P0, DOI 10.1002/adfm.202007226
   Zhang YC, 2019, SCI ADV, V5, P0, DOI 10.1126/sciadv.aaw1066
   Zhao X, 2016, ADV HEALTHC MATER, V5, P108, DOI 10.1002/adhm.201500005
   Zheng XS, 2021, ADV HEALTHC MATER, V10, P0, DOI 10.1002/adhm.202100119
NR 47
TC 11
Z9 12
U1 9
U2 66
PU ELSEVIER SCIENCE SA
PI LAUSANNE
PA PO BOX 564, 1001 LAUSANNE, SWITZERLAND
SN 1385-8947
EI 1873-3212
J9 CHEM ENG J
JI Chem. Eng. J.
PD JUN 1
PY 2023
VL 465
IS 
BP 
EP 
DI 10.1016/j.cej.2023.142966
EA APR 2023
PG 10
WC Engineering, Environmental; Engineering, Chemical
SC Engineering
GA G0HO4
UT WOS:000986068700001
DA 2025-07-17
ER

PT J
AU Yang, YF
   Yin, X
   Wang, HD
   Qiu, WQ
   Li, L
   Li, FL
   Shan, YZ
   Zhao, ZT
   Li, Z
   Guo, JD
   Zhang, J
   Zhao, YT
AF Yang, Yafeng
   Yin, Xin
   Wang, Huadong
   Qiu, Wenqi
   Li, Li
   Li, Fenglu
   Shan, Yizhu
   Zhao, Ziteng
   Li, Zhou
   Guo, Jidong
   Zhang, Jin
   Zhao, Yantao
TI Engineering a wirelessly self-powered and electroconductive scaffold to promote peripheral nerve regeneration
SO NANO ENERGY
LA English
DT Article
DE Composite scaffold; Soft hydrogel; Self-powered; Electroconductive; Peripheral nerve regeneration
ID cells
AB Electroactive biomaterials have been shown useful for the repair of injured peripheral nerve. While for con-ventional conductive conduits, outer electrical stimulation device is unavoidably employed to exert electrical signals, and their rigid microstructures are usually incompatible with neural cells. Herein, a soft carbon nano-tubes@gelatin methacryloyl/poly(L-lactic acid) (CNTs@GelMA/PLLA) nerve tissue-engineering scaffold was fabricated, which provided an endogenous piezoelectric stimulation and conductive microenvironment. Based on amounts of in-vitro experiment data, such composite scaffold significantly improved adhesion and elongation of Schwann cells, and meanwhile promoted axonal outgrowth and neurites number of dorsal root ganglions. More interestingly, the scaffold was applied to a 10-mm sciatic nerve defect in rats and harvested at 12 weeks post -implantation. Immunohistochemical staining results indicated that our proposed graft significantly facilitated peripheral nerve regeneration by promoting myelination and axon outgrowth, meanwhile an enhanced motor functional recovery caused by the scaffold was also revealed due to the obviously-improved sciatic functional index and muscle weights. Overall, the soft, self-powered, and electroconductive CNTs@GelMA/PLLA scaffold is a promising candidate for the treatment of peripheral nerve injuries.
C1 [Yang, Yafeng; Yin, Xin; Wang, Huadong; Li, Li; Zhao, Ziteng; Guo, Jidong; Zhao, Yantao] Peoples Liberat Army Gen Hosp, Sr Dept Orthoped, Med Ctr 4, Beijing 100048, Peoples R China.
   [Qiu, Wenqi; Li, Fenglu; Zhang, Jin] Qingyuan Innovat Lab, 1 Xueyuan Rd, Quanzhou 362801, Peoples R China.
   [Li, Zhou] Chinese Acad Sci, Beijing Inst Nanoenergy & Nanosyst, Beijing 101400, Peoples R China.
   [Zhao, Yantao] Beijing Engn Res Ctr Orthoped Implants, Beijing 100048, Peoples R China.
C3 Chinese People's Liberation Army General Hospital; Qingyuan Innovation Laboratory; Chinese Academy of Sciences; Beijing Institute of Nanoenergy & Nanosystems, CAS
RP Guo, JD; Zhao, YT (corresponding author), Peoples Liberat Army Gen Hosp, Sr Dept Orthoped, Med Ctr 4, Beijing 100048, Peoples R China.; Zhang, J (corresponding author), Qingyuan Innovat Lab, 1 Xueyuan Rd, Quanzhou 362801, Peoples R China.; Li, Z (corresponding author), Chinese Acad Sci, Beijing Inst Nanoenergy & Nanosyst, Beijing 101400, Peoples R China.
EM zli@binn.cas.cn; gjd304@126.com; J_Zhang929@fzu.edu.cn; biodoctor1981@163.com
FU National Key RAMP;D Pro-gram of China [2022YFB3808000/2022YFB3808001]; National Natural Science Foundation of China [82071356, 51903050, 82151312, 21874024]; Military Young Scholar Medical Research Foundation of China [20QNPY104]; Bei-jing Municipal Natural Science Foundation [7224345]; Top Young Talents of Foal Eagle Program of Fujian Province; Youth Promotion Talent Project of Fujian Province
CR Axpe G, 2020, NAT COMMUN, V11, P1, DOI 10.1038/s41467-020-17245-x
   Cai XL, 2017, NANO-MICRO LETT, V9, P0, DOI 10.1007/s40820-017-0149-1
   Chorsi MT, 2019, ADV MATER, V31, P0, DOI 10.1002/adma.201802084
   Deupree SM, 2009, ACTA BIOMATER, V5, P1405, DOI 10.1016/j.actbio.2009.01.025
   Du JR, 2017, ACTA BIOMATER, V55, P296, DOI 10.1016/j.actbio.2017.04.010
   Fornaro M, 2018, JOVE-J VIS EXP, V0, P0, DOI DOI 10.3791/56757
   Grossemy S, 2021, ADV BIOL, V5, P0, DOI 10.1002/adbi.202000136
   Guo C, 2022, ADV SCI, V9, P0
   Han F, 2021, ADV HEALTHC MATER, V10, P0, DOI 10.1002/adhm.202100027
   He LM, 2021, BIOMATERIALS, V268, P0, DOI 10.1016/j.biomaterials.2020.120585
   Hu Y, 2022, MATER TODAY NANO, V18, P0, DOI 10.1016/j.mtnano.2022.100181
   Jin F, 2021, ADV MATER, V33, P0, DOI 10.1002/adma.202104175
   Kim SA, 2020, ADV MATER, V32, P0
   Koo JH, 2021, ACS MATER LETT, V3, P1528, DOI 10.1021/acsmaterialslett.1c00438
   Lai YH, 2021, NANO ENERGY, V90, P0, DOI 10.1016/j.nanoen.2021.106545
   Liu C, 2021, BIOACT MATER, V6, P3892, DOI 10.1016/j.bioactmat.2021.03.034
   Liu WW, 2020, ACS APPL MATER INTER, V12, P51885, DOI 10.1021/acsami.0c10957
   Liu X, 2021, ADV MATER, V33, P0
   Liu Y, 2022, SCI TRANSL MED, V14, P0, DOI 10.1126/scitranslmed.abi7282
   Liu ZR, 2021, ADV MATER, V33, P0, DOI 10.1002/adma.202007429
   Lu C, 2022, SMALL, V18, P0
   Luo LH, 2021, BIOACT MATER, V6, P638, DOI 10.1016/j.bioactmat.2020.08.028
   Luo Y, 2022, BIOACT MATER, V7, P98, DOI 10.1016/j.bioactmat.2021.05.039
   Ma T, 2020, THERANOSTICS, V10, P8957, DOI 10.7150/thno.45035
   Maciel MM, 2018, COMPOS PART B-ENG, V139, P146, DOI 10.1016/j.compositesb.2017.11.065
   Madl CM, 2017, NAT MATER, V16, P1233, DOI 10.1038/NMAT5020
   Mao RY, 2022, NANO ENERGY, V98, P0, DOI 10.1016/j.nanoen.2022.107322
   Park SE, 2021, NPG ASIA MATER, V13, P0, DOI 10.1038/s41427-020-00273-w
   Shi JJ, 2019, POLYMER, V175, P152, DOI 10.1016/j.polymer.2019.05.008
   Shi YFang, 2019, ADV MATER, V31, P0, DOI 10.1002/adma.201804895
   Singh A, 2021, BIOACT MATER, V6, P2231, DOI 10.1016/j.bioactmat.2021.01.008
   Spearman BS, 2018, ADV FUNCT MATER, V28, P0, DOI 10.1002/adfm.201701713
   Sun Q, 2019, ADV HEALTHC MATER, V8, P0, DOI 10.1002/adhm.201900127
   Tricaud N, 2018, FRONT CELL NEUROSCI, V11, P0, DOI 10.3389/fncel.2017.00414
   Ye LJ, 2021, ADV MATER, V33, P0, DOI 10.1002/adma.202102981
   Yu MM, 2021, ACTA BIOMATER, V134, P190, DOI 10.1016/j.actbio.2021.07.026
   Zhang J, 2021, ADV HEALTHC MATER, V10, P0, DOI 10.1002/adhm.202000604
   Zheng YT, 2021, BIOACT MATER, V6, P627, DOI 10.1016/j.bioactmat.2020.08.026
NR 41
TC 46
Z9 48
U1 24
U2 248
PU ELSEVIER
PI AMSTERDAM
PA RADARWEG 29, 1043 NX AMSTERDAM, NETHERLANDS
SN 2211-2855
EI 2211-3282
J9 NANO ENERGY
JI Nano Energy
PD MAR 15
PY 2023
VL 107
IS 
BP 
EP 
DI 10.1016/j.nanoen.2022.108145
EA JAN 2023
PG 14
WC Chemistry, Physical; Nanoscience & Nanotechnology; Materials Science, Multidisciplinary; Physics, Applied
SC Chemistry; Science & Technology - Other Topics; Materials Science; Physics
GA C3DM8
UT WOS:000960763500001
DA 2025-07-17
ER

PT J
AU Steplewski, A
   Fertala, J
   Cheng, L
   Wang, ML
   Rivlin, M
   Beredjiklian, P
   Fertala, A
AF Steplewski, Andrzej
   Fertala, Jolanta
   Cheng, Lan
   Wang, Mark L.
   Rivlin, Michael
   Beredjiklian, Pedro
   Fertala, Andrzej
TI Evaluating the Efficacy of a Thermoresponsive Hydrogel for Delivering Anti-Collagen Antibodies to Reduce Posttraumatic Scarring in Orthopedic Tissues
SO GELS
LA English
DT Article
DE therapeutic antibody; fibrotic scar; orthopedic tissues; thermoresponsive hydrogel; peripheral nerve; arthrofibrosis; collagen fibrils
ID knee arthroplasty; collagen; nerve; release; surgery; systems; injury
AB Excessive posttraumatic scarring in orthopedic tissues, such as joint capsules, ligaments, tendons, muscles, and peripheral nerves, presents a significant medical problem, resulting in pain, restricted joint mobility, and impaired musculoskeletal function. Current treatments for excessive scarring are often ineffective and require the surgical removal of fibrotic tissue, which can aggravate the problem. The primary component of orthopedic scars is collagen I-rich fibrils. Our research team has developed a monoclonal anti-collagen antibody (ACA) that alleviates posttraumatic scarring by inhibiting collagen fibril formation. We previously established the safety and efficacy of ACA in a rabbit-based arthrofibrosis model. In this study, we evaluate the utility of a well-characterized thermoresponsive hydrogel (THG) as a delivery vehicle for ACA to injury sites. Crucial components of the hydrogel included N-isopropylacrylamide, poly(ethylene glycol) diacrylate, and hyaluronic acid. Our investigation focused on in vitro ACA release kinetics, stability, and activity. Additionally, we examined the antigen-binding characteristics of ACA post-release from the THG in an in vivo context. Our preliminary findings suggest that the THG construct exhibits promise as a delivery platform for antibody-based therapeutics to reduce excessive scarring in orthopedic tissues.
C1 [Steplewski, Andrzej; Fertala, Jolanta; Wang, Mark L.; Rivlin, Michael; Beredjiklian, Pedro; Fertala, Andrzej] Thomas Jefferson Univ, Sidney Kimmel Med Coll, Dept Orthopaed Surg, Philadelphia, PA 19107 USA.
   [Cheng, Lan] Thomas Jefferson Univ, Sidney Kimmel Med Coll, Dept Neurosci, Philadelphia, PA 19107 USA.
   [Wang, Mark L.; Rivlin, Michael; Beredjiklian, Pedro] Thomas Jefferson Univ Hosp, Rothman Inst Orthopaed, Philadelphia, PA 19107 USA.
C3 Thomas Jefferson University; Thomas Jefferson University; Rothman Institute; Thomas Jefferson University
RP Fertala, A (corresponding author), Thomas Jefferson Univ, Sidney Kimmel Med Coll, Dept Orthopaed Surg, Philadelphia, PA 19107 USA.
EM andrzej.fertala@jefferson.edu
FU John Mullen Spine Injury Research Innovation Fund
CR Amadio PC, 2009, J HAND SURG-AM, V34A, P1320, DOI 10.1016/j.jhsa.2009.04.031
   Awwad S, 2019, EUR J PHARM SCI, V137, P0, DOI 10.1016/j.ejps.2019.104993
   Awwad S, 2018, MACROMOL BIOSCI, V18, P0, DOI 10.1002/mabi.201700255
   Cao DH, 2022, FRONT MED-LAUSANNE, V9, P0, DOI 10.3389/fmed.2022.780956
   Chen AF, 2019, CONNECT TISSUE RES, V60, P21, DOI 10.1080/03008207.2018.1517759
   Chen WY, 2020, J PAIN RES, V13, P3315, DOI 10.2147/JPR.S283518
   Cheuy VA, 2017, J ARTHROPLASTY, V32, P2604, DOI 10.1016/j.arth.2017.02.005
   Chung HJ, 2008, J BIOL CHEM, V283, P25879, DOI 10.1074/jbc.M804272200
   Cooper TB, 2020, J ORTHOP SURG-HONG K, V28, P0, DOI 10.1177/2309499020921747
   DEste M, 2016, J BIOMED MATER RES A, V104, P1469, DOI 10.1002/jbm.a.35673
   Duplay E, 1872, ARCH. GEN. MED, V20, P31
   Egbu R, 2018, EUR J PHARM BIOPHARM, V124, P95, DOI 10.1016/j.ejpb.2017.12.019
   Fertala J, 2020, BRAIN BEHAV, V10, P0, DOI 10.1002/brb3.1802
   Fertala J, 2013, CONNECT TISSUE RES, V54, P187, DOI 10.3109/03008207.2013.778839
   Grainger DW, 2004, EXPERT OPIN BIOL TH, V4, P1029, DOI 10.1517/14712598.4.7.1029
   Hamcerencu M, 2020, POLYM BULL, V77, P741, DOI 10.1007/s00289-019-02772-5
   Hildebrand KA, 2020, J ORTHOP TRAUMA, V34, PE442, DOI 10.1097/BOT.0000000000001878
   Huckhagel T, 2018, SCAND J TRAUMA RESUS, V26, P0, DOI 10.1186/s13049-018-0502-5
   Ilochonwu BC, 2020, J CONTROL RELEASE, V326, P419, DOI 10.1016/j.jconrel.2020.07.031
   Jacob S, 2021, PHARMACEUTICS, V13, P0, DOI 10.3390/pharmaceutics13030357
   Jones NF, 2012, PLAST RECONSTR SURG, V129, P683, DOI 10.1097/PRS.0b013e3182402c37
   KADLER KE, 1987, J BIOL CHEM, V262, P15696
   Kang ML, 2014, EXPERT OPIN DRUG DEL, V11, P269, DOI 10.1517/17425247.2014.867325
   Karsy M, 2019, WORLD NEUROSURG, V123, PE488, DOI 10.1016/j.wneu.2018.11.192
   Kim J, 2023, TRENDS PHARMACOL SCI, V44, P175, DOI 10.1016/j.tips.2022.12.005
   Kim S, 2020, TRANSL VIS SCI TECHN, V9, P0, DOI 10.1167/tvst.9.3.30
   Kurtz S, 2007, J BONE JOINT SURG AM, V89A, P780, DOI 10.2106/JBJS.F.00222
   Li H, 2023, ENVIRON SCI-NANO, V10, P3357, DOI 10.1039/d3en00206c
   Lowe JB, 2004, PLAST RECONSTR SURG, V114, P692, DOI 10.1097/01.PRS.0000130966.16460.3C
   Nath RK, 1998, PLAST RECONSTR SURG, V102, P1100, DOI 10.1097/00006534-199809040-00027
   Ogay V, 2020, POLYMERS-BASEL, V12, P0, DOI 10.3390/polym12122881
   Rai MF, 2018, CURR OPIN PHARMACOL, V40, P67, DOI 10.1016/j.coph.2018.03.013
   Rivlin M, 2017, BRAIN BEHAV, V7, P0, DOI 10.1002/brb3.659
   Schmitz HC, 2001, LAB ANIM-UK, V35, P340, DOI 10.1258/0023677011911930
   Scholz T, 2009, J RECONSTR MICROSURG, V25, P339, DOI 10.1055/s-0029-1215529
   Schulze Scott M, 2014, HAND (N Y), V9, P447, DOI 10.1007/s11552-014-9645-7
   Schuster R, 2021, IMMUNOL REV, V302, P126, DOI 10.1111/imr.12971
   Sharma V, 2008, INDIAN J ORTHOP, V42, P314, DOI 10.4103/0019-5413.41855
   Steplewski A, 2021, PLOS ONE, V16, P0, DOI 10.1371/journal.pone.0257147
   Steplewski A, 2016, J ORTHOP RES, V34, P489, DOI 10.1002/jor.23007
   ter Boo GJA, 2018, EUR CELLS MATER, V35, P151, DOI 10.22203/eCM.v035a11
   Usher KM, 2019, BONE RES, V7, P0, DOI 10.1038/s41413-019-0047-x
   Wang ML, 2019, CONNECT TISSUE RES, V60, P3, DOI 10.1080/03008207.2018.1489381
   White ES, 2013, J PATHOL, V229, P141, DOI 10.1002/path.4126
   Xue JW, 2016, ARTIF ORGANS, V40, P514, DOI 10.1111/aor.12584
NR 45
TC 3
Z9 3
U1 1
U2 9
PU MDPI
PI BASEL
PA ST ALBAN-ANLAGE 66, CH-4052 BASEL, SWITZERLAND
SN 
EI 2310-2861
J9 GELS-BASEL
JI Gels
PD DEC 15
PY 2023
VL 9
IS 12
BP 
EP 
DI 10.3390/gels9120971
PG 19
WC Polymer Science
SC Polymer Science
GA DF0Y6
UT WOS:001130509900001
PM 38131957
DA 2025-07-17
ER

PT J
AU Wu, WB
   Dong, YC
   Liu, HF
   Jiang, XB
   Yang, L
   Luo, J
   Hu, Y
   Gou, ML
AF Wu, Wenbi
   Dong, Yinchu
   Liu, Haofan
   Jiang, Xuebing
   Yang, Ling
   Luo, Jing
   Hu, Yu
   Gou, Maling
TI 3D printed elastic hydrogel conduits with 7,8-dihydroxyflavone release for peripheral nerve repair
SO MATERIALS TODAY BIO
LA English
DT Article
DE 3D printing; Peripheral nerve repair; Nerve conduit; Biomaterials; Drug delivery
ID silk fibroin; functional recovery; schwann-cells; regeneration; gelatin; injury; polymers; acid
AB Nerve guide conduit is a promising treatment for long gap peripheral nerve injuries, yet its efficacy is limited. Drug-releasable scaffolds may provide reliable platforms to build a regenerative microenvironment for nerve recovery. In this study, an elastic hydrogel conduit encapsulating with prodrug nanoassemblies is fabricated by a continuous 3D printing technique for promoting nerve regeneration. The bioactive hydrogel is comprised of gelatin methacryloyl (GelMA) and silk fibroin glycidyl methacrylate (SF-MA), exhibiting positive effects on adhesion, proliferation, and migration of Schwann cells. Meanwhile, 7,8-dihydroxyflavone (7,8-DHF) prodrug nanoassemblies with high drug-loading capacities are developed through self-assembly of the lipophilic prodrug and loaded into the GelMA/SF-MA hydrogel. The drug loading conduit could sustainedly release 7,8-DHF to facilitate neurite elongation. A 12 mm nerve defect model is established for therapeutic efficiency evaluation by implanting the conduit through surgical suturing with rat sciatic nerve. The electrophysiological, morphological, and histological assessments indicate that this conduit can promote axon regeneration, remyelination, and function recovery by providing a favorable microenvironment. These findings implicate that the GelMA/SF-MA conduit with 7,8-DHF release has potentials in the treatment of long-gap peripheral nerve injury.
C1 [Wu, Wenbi; Dong, Yinchu; Liu, Haofan; Jiang, Xuebing; Yang, Ling; Luo, Jing; Gou, Maling] Sichuan Univ, Canc Ctr, Dept Biotherapy, Chengdu 610041, Peoples R China.
   [Wu, Wenbi; Dong, Yinchu; Liu, Haofan; Jiang, Xuebing; Yang, Ling; Luo, Jing; Gou, Maling] Sichuan Univ, West China Hosp, State Key Lab Biotherapy, Chengdu 610041, Peoples R China.
   [Hu, Yu] Sichuan Univ, West China Hosp, Dept Neurosurg, Chengdu, Sichuan, Peoples R China.
C3 Sichuan University; Sichuan University; Sichuan University
RP Gou, ML (corresponding author), Sichuan Univ, Canc Ctr, Dept Biotherapy, Chengdu 610041, Peoples R China.
EM goumaling@scu.edu.cn
FU National Natural Science Foundation [32271468]; Sichuan Science and Technology Program [2021JDTD0001]; Natural Science Foundation of Sichuan Province [2022NSFSC1280]
CR Chen YW, 2020, SCI ADV, V6, P0, DOI 10.1126/sciadv.aba7406
   Deng PP, 2022, ADV HEALTHC MATER, V11, P0, DOI 10.1002/adhm.202200115
   Dixon AR, 2018, BIOMATERIALS, V186, P44, DOI 10.1016/j.biomaterials.2018.09.010
   Drzewiecki KE, 2014, LANGMUIR, V30, P11204, DOI 10.1021/la502418s
   English AW, 2013, P NATL ACAD SCI USA, V110, P16217, DOI 10.1073/pnas.1303646110
   Freeman FE, 2017, SCI REP-UK, V7, P0, DOI 10.1038/s41598-017-17286-1
   Gou ML, 2014, NAT COMMUN, V5, P0, DOI 10.1038/ncomms4774
   Gu Y, 2012, BIOMATERIALS, V33, P6672, DOI 10.1016/j.biomaterials.2012.06.006
   Guo CC, 2020, NAT MATER, V19, P102, DOI 10.1038/s41563-019-0560-8
   Hasturk O, 2020, BIOMATERIALS, V232, P0, DOI 10.1016/j.biomaterials.2019.119720
   Hersel U, 2003, BIOMATERIALS, V24, P4385, DOI 10.1016/S0142-9612(03)00343-0
   Hong H, 2020, BIOMATERIALS, V232, P0, DOI 10.1016/j.biomaterials.2019.119679
   Hsu RS, 2019, ADV SCI, V6, P0, DOI 10.1002/advs.201900520
   Hu YN, 2022, ACS NANO, V16, P1868, DOI 10.1021/acsnano.1c11627
   Huang Y, 2021, BURNS TRAUMA, V9, P0, DOI 10.1093/burnst/tkab011tkab011
   Jang SW, 2010, P NATL ACAD SCI USA, V107, P2687, DOI 10.1073/pnas.0913572107
   Jeschke B, 2002, BIOMATERIALS, V23, P3455, DOI 10.1016/S0142-9612(02)00052-2
   Kim SH, 2018, NAT COMMUN, V9, P0, DOI 10.1038/s41467-018-03759-y
   Koffler J, 2019, NAT MED, V25, P263, DOI 10.1038/s41591-018-0296-z
   Levett PA, 2014, ACTA BIOMATER, V10, P214, DOI 10.1016/j.actbio.2013.10.005
   Li Y, 2019, CHEM COMMUN, V55, P13128, DOI 10.1039/c9cc06673j
   Li Y, 2018, CHEM COMMUN, V54, P1996, DOI 10.1039/c8cc00639c
   Liu B, 2019, P NATL ACAD SCI USA, V116, P22347, DOI 10.1073/pnas.1910292116
   Liu K, 2022, ADV SCI, V9, P0, DOI 10.1002/advs.202103875
   Lu KJ, 2021, BIO-DES MANUF, V4, P258, DOI 10.1007/s42242-020-00104-5
   Lu SY, 2023, SMALL METHODS, V7, P0, DOI 10.1002/smtd.202200883
   Magaz A, 2018, ADV HEALTHC MATER, V7, P0, DOI 10.1002/adhm.201800308
   Manoukian OS, 2021, BIOACT MATER, V6, P2881, DOI 10.1016/j.bioactmat.2021.02.016
   Manoukian OS, 2020, J CONTROL RELEASE, V317, P78, DOI 10.1016/j.jconrel.2019.11.021
   Motta CMM, 2019, BIOMATERIALS, V218, P0, DOI 10.1016/j.biomaterials.2019.119335
   Nichol JW, 2010, BIOMATERIALS, V31, P5536, DOI 10.1016/j.biomaterials.2010.03.064
   Park SY, 2015, J TISSUE ENG REGEN M, V9, P66, DOI 10.1002/term.1615
   Parker BJ, 2021, ACTA BIOMATER, V135, P77, DOI 10.1016/j.actbio.2021.08.052
   Pateman CJ, 2015, BIOMATERIALS, V49, P77, DOI 10.1016/j.biomaterials.2015.01.055
   Petcu EB, 2018, BIOFABRICATION, V10, P0, DOI 10.1088/1758-5090/aaaf50
   Pi W, 2022, BIOFABRICATION, V14, P0, DOI 10.1088/1758-5090/ac57a6
   Scheib J, 2013, NAT REV NEUROL, V9, P668, DOI 10.1038/nrneurol.2013.227
   Shirahama H, 2016, SCI REP-UK, V6, P0, DOI 10.1038/srep31036
   Susuki K, 2011, P NATL ACAD SCI USA, V108, P8009, DOI 10.1073/pnas.1019600108
   Suzuki K, 2017, ACTA BIOMATER, V53, P250, DOI 10.1016/j.actbio.2017.02.004
   Tajdaran K, 2019, ACTA BIOMATER, V96, P211, DOI 10.1016/j.actbio.2019.05.058
   Tao J, 2020, ADV FUNCT MATER, V30, P0, DOI 10.1002/adfm.202004272
   Tao J, 2019, ACTA BIOMATER, V90, P49, DOI 10.1016/j.actbio.2019.03.047
   Vijayavenkataraman S, 2020, ACTA BIOMATER, V106, P54, DOI 10.1016/j.actbio.2020.02.003
   Wang J, 2020, ACTA BIOMATER, V117, P180, DOI 10.1016/j.actbio.2020.09.037
   Wang PR, 2020, ADV FUNCT MATER, V30, P0, DOI 10.1002/adfm.201910391
   Wang ZZ, 2019, EXP NEUROL, V319, P0, DOI 10.1016/j.expneurol.2018.09.020
   Wu P, 2021, BIOACT MATER, V6, P3515, DOI 10.1016/j.bioactmat.2021.03.020
   Xiao WQ, 2019, MAT SCI ENG C-MATER, V99, P57, DOI 10.1016/j.msec.2019.01.079
   Xu X, 2019, APPL MATER TODAY, V16, P247, DOI 10.1016/j.apmt.2019.05.014
   Yang SH, 2022, BIOACT MATER, V8, P529, DOI 10.1016/j.bioactmat.2021.05.056
   Yang Y, 2007, BIOMATERIALS, V28, P5526, DOI 10.1016/j.biomaterials.2007.09.001
   Yao L, 2010, BIOMATERIALS, V31, P5789, DOI 10.1016/j.biomaterials.2010.03.081
   Yao Z, 2022, ADV SCI, V9, P0, DOI 10.1002/advs.202202102
   Ye WS, 2020, MATER DESIGN, V192, P0, DOI 10.1016/j.matdes.2020.108757
   Yu MM, 2021, ACTA BIOMATER, V134, P190, DOI 10.1016/j.actbio.2021.07.026
   Yue K, 2015, BIOMATERIALS, V73, P254, DOI 10.1016/j.biomaterials.2015.08.045
   Zhang DT, 2020, ACS APPL MATER INTER, V12, P7915, DOI 10.1021/acsami.9b20321
   Zhang H, 2022, APPL MATER TODAY, V27, P0, DOI 10.1016/j.apmt.2022.101431
   Zhang JM, 2020, ADV SCI, V7, P0, DOI 10.1002/advs.202002601
   Zhu W, 2018, MATER TODAY, V21, P951, DOI 10.1016/j.mattod.2018.04.001
NR 61
TC 30
Z9 32
U1 5
U2 106
PU ELSEVIER
PI AMSTERDAM
PA RADARWEG 29, 1043 NX AMSTERDAM, NETHERLANDS
SN 2590-0064
EI 
J9 MATER TODAY BIO
JI Mater. Today Bio
PD JUN 15
PY 2023
VL 20
IS 
BP 
EP 
DI 10.1016/j.mtbio.2023.100652
EA MAY 2023
PG 13
WC Engineering, Biomedical; Materials Science, Biomaterials
SC Engineering; Materials Science
GA J7VD7
UT WOS:001011653500001
PM 37214548
DA 2025-07-17
ER

PT J
AU Liang, FG
   Yang, YS
   Chen, YY
   Xie, JJ
   Liu, SC
   Tan, ZL
   Tian, LJ
   Yu, ZQ
   Shi, ZJ
   Xie, PG
   Ding, H
   Yang, QF
AF Liang, Fangguo
   Yang, Yusheng
   Chen, Yuyong
   Xie, Jiajun
   Liu, Shencai
   Tan, Zilin
   Tian, Liangjie
   Yu, Zhiqiang
   Shi, Zhanjun
   Xie, Peigen
   Ding, Hong
   Yang, Qinfeng
TI Ropivacaine microsphere-loaded electroconductive nerve dressings for long-acting analgesia and functional recovery following diabetic peripheral nerve injury
SO MATERIALS TODAY BIO
LA English
DT Article
DE Electroconductive hydrogel; Ropivacaine microspheres; Diabetic peripheral nerve injury; Analgesia; Nerve regeneration
ID sustained-release; hydrogel; pain; dexmedetomidine; bupivacaine; injection
AB In recent years, electroconductive hydrogels (ECHs) have shown great potential in promoting nerve regeneration and motor function recovery following diabetic peripheral nerve injury (PNI), attributed to their similar electrical and mechanical characteristics to innate nervous tissue. It is well-established that PNI causes motor deficits and pain, especially in diabetics. Current evidence suggests that ropivacaine (ROP) encapsulated in poly lactic-coglycolic acid (PLGA) microspheres (MSs) yield a sustained analgesic effect. In this study, an ECH electroconductive network loaded with MS/ROP (ECH-MS/ROP) was designed as a promising therapeutic approach for diabetic PNI to exert lasting analgesia and functional recovery. This dual delivery system allowed ROP's slow and sequential release, achieving sustained analgesia as demonstrated by our in vivo experiments. Meanwhile, this system was designed like a lamellar dressing, with desirable adhesive and self-curling properties, convenient for treating injured nerve tissues via automatically wrapping tube-like structures, facilitating the process of implantation. Our in vitro assays verified that ECH-MS/ROP was able to enhance the adhesion and motility of Schwann cells. Besides, both in vitro and in vivo studies substantiated that ECH-MS/ROP stimulated myelinated axon regeneration through the MEK/ERK signaling pathway, thereby improving muscular denervation atrophy and facilitating functional recovery. Therefore, this study suggests that the ECH-MS/ROP dressing provides a promising strategy for treating diabetic PNI to facilitate nerve regeneration, functional recovery and pain relief.
C1 [Liang, Fangguo] Southern Med Univ, Nanfang Hosp, Dept Plast & Cosmet Surg, Guangzhou 510515, Guangdong, Peoples R China.
   [Yang, Yusheng; Tian, Liangjie] Southern Med Univ, Nanfang Hosp, Dept Orthopaed, Div Orthopaed & Traumatol, Guangzhou 510515, Guangdong, Peoples R China.
   [Chen, Yuyong] Southern Univ Sci & Technol Hosp, Dept Orthoped, Shenzhen 510800, Guangdong, Peoples R China.
   [Xie, Jiajun; Liu, Shencai; Shi, Zhanjun; Yang, Qinfeng] Southern Med Univ, Nanfang Hosp, Dept Orthopaed, Div Orthopaed Surg, Guangzhou 510515, Guangdong, Peoples R China.
   [Tan, Zilin] Southern Med Univ, Nanfang Hosp, Dept Gen Surg, Guangzhou 510515, Guangdong, Peoples R China.
   [Yu, Zhiqiang] Southern Med Univ, Sch Pharmaceut Sci, Guangdong Prov Key Lab New Drug Screening, Guangzhou 510515, Guangdong, Peoples R China.
   [Xie, Peigen] Sun Yat sen Univ, Affiliated Hosp 3, Dept Spine Surg, Guangzhou 510600, Guangdong, Peoples R China.
   [Ding, Hong] Southern Med Univ, Nanfang Hosp, Dept Anesthesiol, Guangzhou 510515, Guangdong, Peoples R China.
C3 Southern Medical University - China; Southern Medical University - China; Southern University of Science & Technology; Southern Medical University - China; Southern Medical University - China; Southern Medical University - China; Sun Yat Sen University; Southern Medical University - China
RP Shi, ZJ; Yang, QF (corresponding author), Southern Med Univ, Nanfang Hosp, Dept Orthopaed, Div Orthopaed Surg, Guangzhou 510515, Guangdong, Peoples R China.; Xie, PG (corresponding author), Sun Yat sen Univ, Affiliated Hosp 3, Dept Spine Surg, Guangzhou 510600, Guangdong, Peoples R China.; Ding, H (corresponding author), Southern Med Univ, Nanfang Hosp, Dept Anesthesiol, Guangzhou 510515, Guangdong, Peoples R China.
EM 18719096889@163.com; xiepgen@mail.sysu.edu.cn; 107835301@qq.com; breezeyoung1@i.smu.edu.cn
FU President Foundation of Nanfang Hospital, Southern Medical University [2020C024]; Clinical Research Program of Nanfang Hospital, Southern Medical University [2021CR027]
CR Baron A, 2020, CURR REV MUSCULOSKE, V13, P708, DOI 10.1007/s12178-020-09676-2
   Burahee AS, 2021, EFORT OPEN REV, V6, P743, DOI 10.1302/2058-5241.6.200129
   Chen LL, 2021, PHYTOTHER RES, V35, P4592, DOI 10.1002/ptr.7177
   Christensen MB, 2015, ANAT REC, V298, P1492, DOI 10.1002/ar.23161
   Chu LW, 2020, PHYTOMEDICINE, V67, P0, DOI 10.1016/j.phymed.2019.153166
   Dai WL, 2020, CELL COMMUN SIGNAL, V18, P0, DOI 10.1186/s12964-020-00556-3
   Elsherbiny NM, 2019, INT IMMUNOPHARMACOL, V70, P16, DOI 10.1016/j.intimp.2019.01.050
   Fan BY, 2021, EXP NEUROL, V341, P0, DOI 10.1016/j.expneurol.2021.113694
   Fan L, 2022, ADV SCI, V9, P0, DOI 10.1002/advs.202105586
   Fan L, 2022, ADV HEALTHC MATER, V11, P0, DOI 10.1002/adhm.202101556
   Fernando RN, 2016, NAT COMMUN, V7, P0, DOI 10.1038/ncomms12186
   Führmann T, 2017, ADV HEALTHC MATER, V6, P0, DOI 10.1002/adhm.201601130
   Gao X, 2019, ADV HEALTHC MATER, V8, P0, DOI 10.1002/adhm.201801350
   Glenn TD, 2013, CURR OPIN NEUROBIOL, V23, P1041, DOI 10.1016/j.conb.2013.06.010
   Gonçalves NP, 2017, NAT REV NEUROL, V13, P135, DOI 10.1038/nrneurol.2016.201
   Guo HM, 2021, INT IMMUNOPHARMACOL, V99, P0, DOI 10.1016/j.intimp.2021.107918
   Khanal M, 2018, ACTA BIOMATER, V74, P280, DOI 10.1016/j.actbio.2018.05.038
   Kim BS, 2018, REGION ANESTH PAIN M, V43, P378, DOI 10.1097/AAP.0000000000000745
   Li R, 2018, BIOMATERIALS, V168, P24, DOI 10.1016/j.biomaterials.2018.03.044
   Li Y, 2021, BIOMATERIALS, V275, P0, DOI 10.1016/j.biomaterials.2021.120984
   Lin T, 2018, ACTA BIOMATER, V73, P326, DOI 10.1016/j.actbio.2018.04.001
   Liu C, 2021, BIOACT MATER, V6, P3892, DOI 10.1016/j.bioactmat.2021.03.034
   Lopez-Silva TL, 2021, BIOMATERIALS, V265, P0, DOI 10.1016/j.biomaterials.2020.120401
   Lorenzoni R, 2021, INT J PHARMACEUT, V596, P0, DOI 10.1016/j.ijpharm.2021.120294
   Luo Y, 2022, BIOACT MATER, V7, P98, DOI 10.1016/j.bioactmat.2021.05.039
   Min Q, 2021, GLIA, V69, P235, DOI 10.1002/glia.23892
   Mirzakhani N, 2018, LIFE SCI, V215, P22, DOI 10.1016/j.lfs.2018.10.043
   Nichols JM, 2021, J NEUROINFLAMM, V18, P0, DOI 10.1186/s12974-021-02365-y
   Pachis K, 2017, EUR J PHARM SCI, V109, P324, DOI 10.1016/j.ejps.2017.08.028
   Passos FRS, 2021, NEUROPHARMACOLOGY, V186, P0, DOI 10.1016/j.neuropharm.2020.108395
   Prest TA, 2018, J BIOMED MATER RES A, V106, P450, DOI 10.1002/jbm.a.36235
   Qian Y, 2020, SMALL, V16, P0, DOI 10.1002/smll.202000796
   Ribeiro LNM, 2016, EUR J PHARM SCI, V93, P192, DOI 10.1016/j.ejps.2016.08.030
   Samadian H, 2020, INT J BIOL MACROMOL, V154, P795, DOI 10.1016/j.ijbiomac.2020.03.155
   Suto T, 2012, BRIT J ANAESTH, V109, P957, DOI 10.1093/bja/aes302
   Tian X, 2021, J PAIN, V22, P180, DOI 10.1016/j.jpain.2020.03.009
   Vijayavenkataraman S, 2020, ACTA BIOMATER, V106, P54, DOI 10.1016/j.actbio.2020.02.003
   Wang J, 2020, ACS NANO, V14, P12579, DOI 10.1021/acsnano.0c03570
   Wang PX, 2017, INT J PHARMACEUT, V528, P62, DOI 10.1016/j.ijpharm.2017.05.069
   Wang YP, 2019, AAPS PHARMSCITECH, V20, P0, DOI 10.1208/s12249-018-1263-1
   Wang YX, 2021, MOL MED, V27, P0, DOI 10.1186/s10020-021-00292-5
   Wen C, 2018, INT J MOL MED, V42, P633, DOI 10.3892/ijmm.2018.3613
   Wu BQ, 2021, DRUG DEV IND PHARM, V47, P1001, DOI 10.1080/03639045.2021.1934859
   Xue TY, 2021, FRONT PHARMACOL, V12, P0, DOI 10.3389/fphar.2021.748193
   Yang QF, 2023, BIOACT MATER, V26, P194, DOI 10.1016/j.bioactmat.2023.02.024
   Yao Z, 2022, ADV SCI, V9, P0, DOI 10.1002/advs.202202102
   Zeng W, 2021, CARBOHYD POLYM, V258, P0, DOI 10.1016/j.carbpol.2021.117684
   Zhang JM, 2020, ADV SCI, V7, P0, DOI 10.1002/advs.202002601
   Zhang WJ, 2018, BIOMATERIALS, V181, P378, DOI 10.1016/j.biomaterials.2018.07.051
   Zhang WJ, 2018, THERANOSTICS, V8, P3331, DOI 10.7150/thno.25276
   Zhang X, 2020, ADV MATER INTERFACES, V7, P0, DOI 10.1002/admi.202000225
   Zhao BJ, 2021, EUR J PHARMACOL, V912, P0, DOI 10.1016/j.ejphar.2021.174607
   Zhao XQ, 2019, CURR DRUG DELIV, V16, P490, DOI 10.2174/1567201816666190528122137
   Zhou L, 2018, ACS NANO, V12, P10957, DOI 10.1021/acsnano.8b04609
   Zhu WY, 2022, J ORTHOP TRANSL, V33, P153, DOI 10.1016/j.jot.2022.03.004
NR 56
TC 9
Z9 9
U1 4
U2 35
PU ELSEVIER
PI AMSTERDAM
PA RADARWEG 29, 1043 NX AMSTERDAM, NETHERLANDS
SN 2590-0064
EI 
J9 MATER TODAY BIO
JI Mater. Today Bio
PD AUG 15
PY 2023
VL 21
IS 
BP 
EP 
DI 10.1016/j.mtbio.2023.100712
EA JUN 2023
PG 18
WC Engineering, Biomedical; Materials Science, Biomaterials
SC Engineering; Materials Science
GA L8DB8
UT WOS:001025500000001
PM 37448664
DA 2025-07-17
ER

PT J
AU Mahand, SN
   Jahanmardi, R
   Kruppke, B
   Khonakdar, HA
AF Mahand, Saba Nemati
   Jahanmardi, Reza
   Kruppke, Benjamin
   Khonakdar, Hossein Ali
TI Sciatic nerve injury regeneration in adult male rats using gelatin methacrylate (GelMA)/poly(2-ethy-2-oxazoline) (PEtOx) hydrogel containing 4-aminopyridine (4-AP)
SO JOURNAL OF BIOMEDICAL MATERIALS RESEARCH PART A
LA English
DT Article
DE 4-aminopyridine; gelatin methacrylate; GelMA; nerve regeneration; PEtOx; poly(2-ethyl-2-oxazoline); sciatic nerve
ID peripheral-nerve; functional recovery; crush injury; stem-cells; scaffolds; biomaterials; strategy; motor
AB One of the most important parts of the body is the peripheral nervous system, and any injuries in this system may result in potentially lethal consequences or severe side effects. The peripheral nervous system may not rehabilitate the harmed regions following disabling disorders, which reduce the quality of life of patients. Fortunately, in recent years, hydrogels have been proposed as exogenous alternatives to bridge damaged nerve stumps to create a useful microenvironment for advancing nerve recovery. However, hydrogel-based medicine in the therapy of peripheral nerve injury still needs a lot of improvement. In this study, GelMA/PEtOx hydrogel was used for the first time to deliver 4-Aminopyridine (4-AP) small molecules. 4-AP is a broad-spectrum potassium channel blocker, which has been demonstrated to increase neuromuscular function in patients with various demyelinating disorders. The prepared hydrogel showed a porosity of 92.2 +/- 2.6% after 20 min, swelling ratio of 456.01 +/- 2.0% after 180 min, weight loss of 81.7 +/- 3.1% after 2 weeks, and good blood compatibility as well as sustainable drug release. MTT analysis was performed to assess the cell viability of the hydrogel and proved that the hydrogel is an appropriate substrate for the survival of cells. In vivo studies were performed for functional analysis and the sciatic functional index (SFI) as well as hot plate latency results showed that the use of GelMA/PEtOx+4-AP hydrogel enhances the regeneration compared to the GelMA/PEtOx hydrogel and the control group.
C1 [Mahand, Saba Nemati; Jahanmardi, Reza] Islamic Azad Univ, Dept Polymer Engn, Sci & Res Branch, Tehran, Iran.
   [Kruppke, Benjamin; Khonakdar, Hossein Ali] Tech Univ Dresden, Max Bergmann Ctr Biomat, Dresden, Germany.
   [Kruppke, Benjamin; Khonakdar, Hossein Ali] Tech Univ Dresden, Inst Mat Sci, Dresden, Germany.
   [Khonakdar, Hossein Ali] Iran Polymer & Petrochem Inst, Dept Polymer Proc, Tehran, Iran.
   [Kruppke, Benjamin] Tech Univ Dresden, Max Bergmann Ctr Biomat, D-01069 Dresden, Germany.
   [Kruppke, Benjamin] Tech Univ Dresden, Inst Mat Sci, D-01069 Dresden, Germany.
C3 Islamic Azad University; Technische Universitat Dresden; Technische Universitat Dresden; Iran Polymer & Petrochemical Institute; Technische Universitat Dresden; Technische Universitat Dresden
RP Jahanmardi, R (corresponding author), Islamic Azad Univ, Dept Polymer Engn, Sci & Res Branch, Tehran, Iran.; Kruppke, B (corresponding author), Tech Univ Dresden, Max Bergmann Ctr Biomat, D-01069 Dresden, Germany.; Kruppke, B (corresponding author), Tech Univ Dresden, Inst Mat Sci, D-01069 Dresden, Germany.
EM r_jahanmardi@yahoo.co.uk; benjamin.kruppke@tu-dresden.de
FU Bundesministerium fuer Bildung und Forschung
CR Abbaszadeh-Goudarzi G, 2021, INT J POLYM MATER PO, V70, P1248, DOI 10.1080/00914037.2020.1785462
   Anbumani T, 2015, J CLIN DIAGN RES, V3, P0
   Arslantunali D, 2014, MED DEVICES-EVID RES, V7, P405, DOI 10.2147/MDER.S59124
   Bellamkonda RV, 2006, BIOMATERIALS, V27, P3515, DOI 10.1016/j.biomaterials.2006.02.030
   Bertelli JA, 1996, J RECONSTR MICROSURG, V12, P559, DOI 10.1055/s-2007-1006630
   Caillaud M, 2019, NEURAL REGEN RES, V14, P24, DOI 10.4103/1673-5374.243699
   Calloway D, 1997, J CHEM EDUC, V74, P744, DOI 10.1021/ed074p744.3
   Chen CJ, 2007, EXP NEUROL, V204, P443, DOI 10.1016/j.expneurol.2006.12.004
   Clark AR, 2020, NEURAL REGEN RES, V15, P136, DOI 10.4103/1673-5374.264471
   Ehterami A, 2018, INT J BIOL MACROMOL, V117, P601, DOI 10.1016/j.ijbiomac.2018.05.184
   Fang XX, 2020, J MATER CHEM B, V8, P10593, DOI 10.1039/d0tb00779j
   Felix HM, 2020, MILITARY MED RES, V7, P0, DOI 10.1186/s40779-020-00274-4
   Gerlach G, 2005, SENSOR ACTUAT B-CHEM, V111, P555, DOI 10.1016/j.snb.2005.03.040
   Gong H, 2020, J BIOMED MATER RES A, V108, P805, DOI 10.1002/jbm.a.36859
   Gregory H, 2021, NEUROCHEM INT, V143, P0, DOI 10.1016/j.neuint.2020.104953
   Hong MH, 2018, ACS BIOMATER SCI ENG, V4, P576, DOI 10.1021/acsbiomaterials.7b00801
   Hsu CG, 2020, NEURAL REGEN RES, V15, P2098, DOI 10.4103/1673-5374.280319
   Huang YC, 2006, ARTIF ORGANS, V30, P514, DOI 10.1111/j.1525-1594.2006.00253.x
   Jensen HB, 2014, THER ADV NEUROL DISO, V7, P97, DOI 10.1177/1756285613512712
   LEVIMONTALCINI R, 1968, PHYSIOL REV, V48, P534, DOI 10.1152/physrev.1968.48.3.534
   Li GC, 2017, CARBOHYD POLYM, V171, P39, DOI 10.1016/j.carbpol.2017.05.006
   Li LX, 2019, FRONT CELL NEUROSCI, V13, P0, DOI 10.3389/fncel.2019.00108
   Lischer M, 2020, REGEN MED, V15, P1399, DOI 10.2217/rme-2020-0031
   Liu K, 2022, ADV SCI, V9, P0
   Liu Y, 2017, ACTA PHARM SIN B, V7, P502, DOI 10.1016/j.apsb.2017.03.003
   Lv QY, 2019, COLLOID SURFACE A, V583, P0, DOI 10.1016/j.colsurfa.2019.123972
   Ma XY, 2018, ADV DRUG DELIVER REV, V132, P235, DOI 10.1016/j.addr.2018.06.011
   Mahand SN, 2022, EUR POLYM J, V178, P0, DOI 10.1016/j.eurpolymj.2022.111484
   Manoukian OS, 2019, J CONTROL RELEASE, V296, P54, DOI 10.1016/j.jconrel.2019.01.013
   Manto KM, 2021, ACS APPL BIO MATER, V4, P4140, DOI 10.1021/acsabm.0c01566
   Mao N, 2000, EFFECT FABRIC STRUCT, V0, P0
   Martens W, 2013, CLIN ORAL INVEST, V17, P1969, DOI 10.1007/s00784-013-1030-3
   Masters KS, 2011, MACROMOL BIOSCI, V11, P1149, DOI 10.1002/mabi.201000505
   Matyash M, 2014, TISSUE ENG PART C-ME, V20, P401, DOI 10.1089/ten.tec.2013.0252
   McMaster RJ, 2017, SIMPLE METHOD 3D PRI, V0, P0
   Midha R, 2019, J NEUROSURG, V130, P675, DOI 10.3171/2018.11.JNS181520
   Murphy CM, 2010, CELL ADHES MIGR, V4, P377, DOI 10.4161/cam.4.3.11747
   Nikolova MP, 2019, BIOACT MATER, V4, P271, DOI 10.1016/j.bioactmat.2019.10.005
   Park J, 2020, ADV FUNCT MATER, V30, P0, DOI 10.1002/adfm.202003759
   Lopes FRP, 2011, NEUROPATH APPL NEURO, V37, P600, DOI 10.1111/j.1365-2990.2011.01159.x
   Piao Y, 2021, ENGINEERED REGENERATION, V2, P47, DOI 10.1016/J.ENGREG.2021.03.002
   Pinzner F, 2021, SENSORS-BASEL, V21, P0, DOI 10.3390/s21093153
   Pourmasoumi P, 2023, J BIOMAT SCI-POLYM E, V34, P108, DOI 10.1080/09205063.2022.2110480
   Ratner BD, 2000, J BIOMAT SCI-POLYM E, V11, P1107, DOI 10.1163/156856200744219
   Rigoni M, 2020, CELLS-BASEL, V9, P0, DOI 10.3390/cells9081768
   ROSENBERG IL, 1978, BRIT J SURG, V65, P188, DOI 10.1002/bjs.1800650314
   Salehi M, 2019, J CELL PHYSIOL, V234, P15357, DOI 10.1002/jcp.28183
   Sarker M, 2018, BIOTECHNOL J, V13, P0, DOI 10.1002/biot.201700635
   Shanmugasundaram N, 2001, BIOMATERIALS, V22, P1943, DOI 10.1016/S0142-9612(00)00220-9
   Shewale A, 2013, JKIMSU, V2, P62
   Shubha A, 2018, J POLYM RES, V25, P0, DOI 10.1007/s10965-018-1570-y
   Soucy JR, 2018, TISSUE ENG PT A, V24, P1393, DOI 10.1089/ten.tea.2017.0502
   Sowemimo-Coker SO, 2002, TRANSFUS MED REV, V16, P46, DOI 10.1053/tmrv.2002.29404
   Tao J, 2019, ACTA BIOMATER, V90, P49, DOI 10.1016/j.actbio.2019.03.047
   Tseng KC, 2016, EMBO MOL MED, V8, P1409, DOI 10.15252/emmm.201506035
   Usal TD, 2019, INT J BIOL MACROMOL, V121, P699, DOI 10.1016/j.ijbiomac.2018.10.060
   Wang G, 2017, BIOTECHNOL BIOTEC EQ, V31, P766, DOI 10.1080/13102818.2017.1332493
   Wei D, 2015, J MATER CHEM B, V3, P2753, DOI 10.1039/c5tb00129c
   Wijntjes J, 2021, DIAGNOSTICS, V11, P0, DOI 10.3390/diagnostics11010030
   Yang SF, 2001, TISSUE ENG, V7, P679, DOI 10.1089/107632701753337645
   Yao XY, 2021, J MATER CHEM B, V9, P6958, DOI 10.1039/d1tb00686j
   Yue L, 2019, MUSCLE NERVE, V60, P192, DOI 10.1002/mus.26516
   Zhang H, 2021, ANN TRANSL MED, V9, P0
   Zhang X, 2020, ADV MATER INTERFACES, V7, P0, DOI 10.1002/admi.202000225
   Zhang ZM, 2017, COMPOS PART B-ENG, V123, P279, DOI 10.1016/j.compositesb.2017.05.011
   Zhou PH, 2020, COLLOID SURFACE B, V194, P0, DOI 10.1016/j.colsurfb.2020.111214
NR 66
TC 9
Z9 9
U1 5
U2 27
PU WILEY
PI HOBOKEN
PA 111 RIVER ST, HOBOKEN 07030-5774, NJ USA
SN 1549-3296
EI 1552-4965
J9 J BIOMED MATER RES A
JI J. Biomed. Mater. Res. Part A
PD AUG 15
PY 2023
VL 111
IS 8
BP 1243
EP 1252
DI 10.1002/jbm.a.37514
EA FEB 2023
PG 10
WC Engineering, Biomedical; Materials Science, Biomaterials
SC Engineering; Materials Science
GA J3IG7
UT WOS:000936303700001
PM 36808867
DA 2025-07-17
ER

PT J
AU Li, Y
   Chen, ZY
   Zhou, JN
   Guan, YJ
   Xing, JH
   Niu, ZH
   Zhang, B
   Zeng, Q
   Pei, XT
   Wang, Y
   Peng, J
   Xu, WJ
   Yue, W
   Han, Y
AF Li, Yan
   Chen, Zhaoyang
   Zhou, Junnian
   Guan, Yanjun
   Xing, Jiahua
   Niu, Zehao
   Zhang, Biao
   Zeng, Quan
   Pei, Xuetao
   Wang, Yu
   Peng, Jiang
   Xu, Wenjing
   Yue, Wen
   Han, Yan
TI Combining chitin biological conduits with injectable adipose tissue-derived decellularised matrix hydrogels loaded with adipose-derived mesenchymal stem cells for the repair of peripheral nerve defects in rats
SO COLLOIDS AND SURFACES A-PHYSICOCHEMICAL AND ENGINEERING ASPECTS
LA English
DT Article
DE Adipose tissue; Decellularised matrix hydrogel; Stem cell therapy; Nerve guidance conduit; Peripheral nerve injury; Nerve regeneration
ID extracellular-matrix; schwann-cells; growth-factor; in-vivo; regeneration; differentiation; microenvironment; reconstruction; biomaterials; recovery
AB Mesenchymal stem cells (MSCs) have shown potential for the repair of defective tissues and peripheral nerve injuries. However, local treatment alone may lead to cell loss, low viability, and diminished paracrine action owing to the lack of effective biological scaffolds. To improve the therapeutic effects of MSCs, bioactive scaffolds that mimic the stem cell microenvironment in vivo should be constructed. We developed an injectable decellularised matrix hydrogel (DAM-gel) to simulate the stem cell microenvironment using combined physical, chemical, and enzymatic digestions of human adipose tissues. The DAM-gel was loaded with rat adipose-derived mesenchymal stem cells (ADSCs) to repair sciatic nerve defects. Compared with ADSCs alone, the ADSC-loaded DAM-gel promoted the proliferation of Schwann cells in vitro, which are important in sciatic nerve regeneration. Chitin biological conduits filled with ADSC-DAM-gel composites were designed to bridge the sciatic nerve defects. Axonal regeneration and the recovery of neurological function in the ADSC-DAM-gel group increased postsurgery compared with the control group (blank conduit, ADSCs, and DAM-gel group), as confirmed by a CatWalk gait analysis, electrophysiology, and nerve/muscle histology. The ADSC-loaded DAM-gel-treated rats retained the improved peripheral nerve regeneration. Therefore, DAM-gels have great potential for enhancing the repair capacity of ADSCs in peripheral nerve defects.
C1 [Li, Yan; Xing, Jiahua; Han, Yan] Chinese Peoples Liberat Army Gen Hosp, Med Ctr 1, Dept Plast & Reconstruct Surg, Beijing 100853, Peoples R China.
   [Li, Yan; Guan, Yanjun] Chinese Peoples Liberat Army Gen Hosp, Med Sch Chinese PLA, Beijing 100853, Peoples R China.
   [Chen, Zhaoyang] Peoples Liberat Army Gen Hosp, Med Ctr 4, Dept Plast & Reconstruct Surg, Senior Dept Burns & Plast Surg, Beijing 100853, Peoples R China.
   [Zhou, Junnian; Zhang, Biao; Zeng, Quan; Pei, Xuetao; Yue, Wen] Beijing Inst Radiat Med, Stem Cell & Regenerat Med Lab, Beijing 100850, Peoples R China.
   [Zhou, Junnian; Zhang, Biao; Zeng, Quan; Pei, Xuetao; Yue, Wen] South China Res Ctr Stem Cell & Regenerat Med, SCIB, Guangzhou, Peoples R China.
   [Guan, Yanjun; Wang, Yu; Peng, Jiang; Xu, Wenjing] Chinese Peoples Liberat Army Gen Hosp, Inst Orthoped, 28 Fuxing Rd, Beijing 100853, Peoples R China.
   [Guan, Yanjun; Wang, Yu; Peng, Jiang; Xu, Wenjing] Beijing Key Lab Regenerat Med Orthoped, Key Lab Musculoskeletal Trauma & War Injuries PLA, 28 Fuxing Rd, Beijing 100853, Peoples R China.
   [Niu, Zehao] XinXiang Med Univ, Affiliated Hosp 83, Dept Burns & Plast Surg, Xinxiang 453000, Peoples R China.
C3 Chinese People's Liberation Army General Hospital; Chinese People's Liberation Army General Hospital; Chinese People's Liberation Army General Hospital; Chinese People's Liberation Army General Hospital; Xinxiang Medical University
RP Han, Y (corresponding author), Chinese Peoples Liberat Army Gen Hosp, Med Ctr 1, Dept Plast & Reconstruct Surg, Beijing 100853, Peoples R China.; Yue, W (corresponding author), Beijing Inst Radiat Med, Stem Cell & Regenerat Med Lab, Beijing 100850, Peoples R China.
EM yuewen0206@126.com; 13720086335@163.com
FU National Key Ramp;D Program of China [2017YFA0104702-01]; First Medical Center, Chinese PLA General Hospital, China
CR Adam Young D, 2014, J BIOMED MATER RES A, V102, P1641, DOI 10.1002/jbm.a.35109
   Asplund M, 2009, NEUROEPIDEMIOLOGY, V32, P217, DOI 10.1159/000197900
   Basara G, 2021, GELS-BASEL, V7, P0, DOI 10.3390/gels7020070
   Battiston B, 2009, INT REV NEUROBIOL, V87, P227, DOI 10.1016/S0074-7742(09)87011-6
   Boyd KU, 2011, CLIN PLAST SURG, V38, P643, DOI 10.1016/j.cps.2011.07.008
   Burnett Mark G, 2004, NEUROSURG FOCUS, V16, PE1, DOI 10.3171/foc.2004.16.5.2
   Carriel V, 2013, J NEURAL ENG, V10, P0, DOI 10.1088/1741-2560/10/2/026022
   Cerqueira SR, 2018, BIOMATERIALS, V177, P176, DOI 10.1016/j.biomaterials.2018.05.049
   Chen LL, 2017, AM J TRANSL RES, V9, P2579
   Chen ZY, 2021, J BIOMED MATER RES A, V109, P1418, DOI 10.1002/jbm.a.37133
   Chen ZL, 2003, J CELL BIOL, V163, P889, DOI 10.1083/jcb.200307068
   Crapo PM, 2011, BIOMATERIALS, V32, P3233, DOI 10.1016/j.biomaterials.2011.01.057
   Deumens R, 2010, PROG NEUROBIOL, V92, P245, DOI 10.1016/j.pneurobio.2010.10.002
   Dolkhani S, 2020, NEUROL RES, V42, P439, DOI 10.1080/01616412.2019.1709143
   Drzeniek NM, 2021, BIOFABRICATION, V13, P0, DOI 10.1088/1758-5090/ac0a32
   Fan LH, 2014, BMC MUSCULOSKEL DIS, V15, P0, DOI 10.1186/1471-2474-15-165
   Faroni A, 2015, ADV DRUG DELIVER REV, V82-83, P160, DOI 10.1016/j.addr.2014.11.010
   Fletcher DA, 2010, NATURE, V463, P485, DOI 10.1038/nature08908
   Gamez-Pozo A, 1900, V75, V0, P0
   Gardiner NJ, 2007, MOL CELL NEUROSCI, V35, P249, DOI 10.1016/j.mcn.2007.02.020
   Gonzalez-Perez F, 2013, INT REV NEUROBIOL, V108, P257, DOI 10.1016/B978-0-12-410499-0.00010-1
   Gu XS, 2014, BIOMATERIALS, V35, P6143, DOI 10.1016/j.biomaterials.2014.04.064
   Gu Y, 2012, BIOMATERIALS, V33, P6672, DOI 10.1016/j.biomaterials.2012.06.006
   Han TTY, 2015, BIOMATERIALS, V72, P125, DOI 10.1016/j.biomaterials.2015.08.053
   Hsieh CM, 2020, PHARMACEUTICS, V12, P0, DOI 10.3390/pharmaceutics12060538
   Hynes RO, 2009, SCIENCE, V326, P1216, DOI 10.1126/science.1176009
   Jia XF, 2022, NAT COMMUN, V13, P0, DOI 10.1038/s41467-022-30622-y
   Jia XF, 2020, ADV MATER, V32, P0, DOI 10.1002/adma.201905942
   Jiang LF, 2022, STEM CELL REV REP, V18, P544, DOI 10.1007/s12015-021-10236-5
   Jiang LF, 2017, INT J MOL SCI, V18, P0, DOI 10.3390/ijms18010094
   Johnson EO, 2005, INJURY, V36, PS24, DOI 10.1016/j.injury.2005.10.012
   Kamble N, 2019, NEUROL INDIA, V67, P1419, DOI 10.4103/0028-3886.273626
   Kang HV, 2021, CELL TISSUE BANK, V22, P575, DOI 10.1007/s10561-021-09965-1
   Kubiak CA, 2020, MUSCLE NERVE, V61, P449, DOI 10.1002/mus.26760
   Lavorato A, 2021, INT J MOL SCI, V22, P0, DOI 10.3390/ijms22020572
   Li T, 2021, CURR NEUROPHARMACOL, V19, P2152, DOI 10.2174/1570159X18666201111103815
   Li XL, 2022, STEM CELL RES THER, V13, P0, DOI 10.1186/s13287-021-02690-2
   Lin T, 2018, ACTA BIOMATER, V73, P326, DOI 10.1016/j.actbio.2018.04.001
   Lin YC, 2012, BIOMED MATER, V7, P0, DOI 10.1088/1748-6041/7/2/024102
   Lund AW, 2009, TISSUE ENG PART B-RE, V15, P371, DOI 10.1089/ten.teb.2009.0270
   Lundborg G, 2000, J HAND SURG-AM, V25A, P391, DOI 10.1053/jhsu.2000.4165
   Martin-Martín Y, 2019, SCI REP-UK, V9, P0, DOI 10.1038/s41598-019-45238-4
   Mohiuddin OA, 2019, FRONT BIOENG BIOTECH, V7, P0, DOI 10.3389/fbioe.2019.00211
   Nakayama K, 2007, ARTIF ORGANS, V31, P500, DOI 10.1111/j.1525-1594.2007.00418.x
   Nocera G, 2020, CELL MOL LIFE SCI, V77, P3977, DOI 10.1007/s00018-020-03516-9
   Phinney DG, 2017, STEM CELLS, V35, P851, DOI 10.1002/stem.2575
   Prest TA, 2018, J BIOMED MATER RES A, V106, P450, DOI 10.1002/jbm.a.36235
   Pu WW, 2021, J APPL BIOMATER FUNC, V19, P0, DOI 10.1177/2280800020988141
   Qiu S, 2020, J TISSUE ENG REGEN M, V14, P931, DOI 10.1002/term.3050
   Quan Q, 2021, BIOMATERIALS, V277, P0, DOI 10.1016/j.biomaterials.2021.121068
   Ramirez F, 2003, MATRIX BIOL, V22, P101, DOI 10.1016/S0945-053X(03)00002-7
   Rao F, 2020, THERANOSTICS, V10, P1590, DOI 10.7150/thno.36272
   Rao ZL, 2021, MAT SCI ENG C-MATER, V120, P0, DOI 10.1016/j.msec.2020.111791
   Ray WZ, 2010, EXP NEUROL, V223, P77, DOI 10.1016/j.expneurol.2009.03.031
   Rhode SC, 2021, J NEUROSCI RES, V99, P545, DOI 10.1002/jnr.24738
   Selaru Aida, 2020, ADV EXP MED BIOL, V1298, P23, DOI 10.1007/5584_2020_547
   Sowa Y, 2016, PLAST RECONSTR SURG, V137, P318E, DOI 10.1097/01.prs.0000475762.86580.36
   Sullivan R, 2016, INT J MOL SCI, V17, P0, DOI 10.3390/ijms17122101
   Sun Y, 2021, BIOACT MATER, V6, P3987, DOI 10.1016/j.bioactmat.2021.03.029
   Theocharis AD, 2016, ADV DRUG DELIVER REV, V97, P4, DOI 10.1016/j.addr.2015.11.001
   Tong ZR, 2021, BIOACT MATER, V6, P1375, DOI 10.1016/j.bioactmat.2020.10.029
   Tukmachev D, 2016, TISSUE ENG PT A, V22, P306, DOI 10.1089/ten.tea.2015.0422
   van Dongen JA, 2019, J TISSUE ENG REGEN M, V13, P973, DOI 10.1002/term.2843
   Vijayavenkataraman S, 2020, ACTA BIOMATER, V106, P54, DOI 10.1016/j.actbio.2020.02.003
   Wang F, 2010, ACTA BIOMATER, V6, P1978, DOI 10.1016/j.actbio.2009.12.011
   Wang JK, 2020, MACROMOL RAPID COMM, V41, P0, DOI 10.1002/marc.202000275
   Wang L, 2015, ASIAN J ANDROL, V17, P776, DOI 10.4103/1008-682X.154306
   Woerly S, 2001, J NEUROSCI RES, V66, P1187
   Wrona EA, 2016, LARYNGOSCOPE, V126, P928, DOI 10.1002/lary.25640
   Xiao B, 2016, NEURAL REGEN RES, V11, P1172, DOI 10.4103/1673-5374.187061
   Xiong Y, 2015, TISSUE ENG PT A, V21, P1886, DOI 10.1089/ten.tea.2014.0539
   Xu YW, 2021, BIOMATERIALS, V268, P0, DOI 10.1016/j.biomaterials.2020.120596
   Yang H, 2019, ADV HEALTHC MATER, V8, P0, DOI 10.1002/adhm.201900929
   Yang HB, 2016, ACS APPL MATER INTER, V8, P26591, DOI 10.1021/acsami.6b09222
   Yang SH, 2020, THERANOSTICS, V10, P8227, DOI 10.7150/thno.44276
   Yang ZY, 2010, BIOMATERIALS, V31, P4846, DOI 10.1016/j.biomaterials.2010.02.015
   Yi S, 2019, EXP NEUROL, V319, P0, DOI 10.1016/j.expneurol.2018.05.016
   Yu WM, 2009, J CELL SCI, V122, P929, DOI 10.1242/jcs.033928
   Zheng T, 2020, BIOMED PHARMACOTHER, V125, P0, DOI 10.1016/j.biopha.2020.109888
NR 79
TC 7
Z9 7
U1 2
U2 16
PU ELSEVIER
PI AMSTERDAM
PA RADARWEG 29, 1043 NX AMSTERDAM, NETHERLANDS
SN 0927-7757
EI 1873-4359
J9 COLLOID SURFACE A
JI Colloid Surf. A-Physicochem. Eng. Asp.
PD FEB 5
PY 2023
VL 658
IS 
BP 
EP 
DI 10.1016/j.colsurfa.2022.130743
EA DEC 2022
PG 16
WC Chemistry, Physical
SC Chemistry
GA K6XS5
UT WOS:001017858900001
DA 2025-07-17
ER

PT J
AU Liu, Y
   Zhang, XN
   Xiao, CS
   Liu, B
AF Liu, Yao
   Zhang, Xiaonong
   Xiao, Chunsheng
   Liu, Bin
TI Engineered hydrogels for peripheral nerve repair
SO MATERIALS TODAY BIO
LA English
DT Article
DE Peripheral nerve injury; Engineered hydrogels; Tissue engineering; Nerve regeneration; Cell proliferation
ID mesenchymal stem-cells; endothelial growth-factor; marrow stromal cells; self-assembling peptides; fibroblast-growth; neurotrophic factors; neural tissue; electroconductive hydrogels; functional recovery; nanofiber hydrogel
AB Peripheral nerve injury (PNI) is a complex disease that often appears in young adults. It is characterized by a high incidence, limited treatment options, and poor clinical outcomes. This disease not only causes dysfunction and psychological disorders in patients but also brings a heavy burden to the society. Currently, autologous nerve grafting is the gold standard in clinical treatment, but complications, such as the limited source of donor tissue and scar tissue formation, often further limit the therapeutic effect. Recently, a growing number of studies have used tissue-engineered materials to create a natural microenvironment similar to the nervous system and thus promote the regeneration of neural tissue and the recovery of impaired neural function with promising results. Hydrogels are often used as materials for the culture and differentiation of neurogenic cells due to their unique physical and chemical properties. Hydrogels can provide three-dimensional hydration networks that can be in-tegrated into a variety of sizes and shapes to suit the morphology of neural tissues. In this review, we discuss the recent advances of engineered hydrogels for peripheral nerve repair and analyze the role of several different therapeutic strategies of hydrogels in PNI through the application characteristics of hydrogels in nerve tissue engineering (NTE). Furthermore, the prospects and challenges of the application of hydrogels in the treatment of PNI are also discussed.
C1 [Liu, Yao; Liu, Bin] First Hosp Jilin Univ, Hand & Foot Surg Dept, Xinmin St, Changchun 130061, Peoples R China.
   [Zhang, Xiaonong; Xiao, Chunsheng] Chinese Acad Sci, Changchun Inst Appl Chem, Key Lab Polymer Ecomat, Jilin Biomed Polymers Engn Lab, Changchun 130022, Peoples R China.
C3 Jilin University; Chinese Academy of Sciences; Changchun Institute of Applied Chemistry, CAS
RP Liu, B (corresponding author), First Hosp Jilin Univ, Hand & Foot Surg Dept, Xinmin St, Changchun 130061, Peoples R China.; Zhang, XN; Xiao, CS (corresponding author), Chinese Acad Sci, Changchun Inst Appl Chem, Key Lab Polymer Ecomat, Jilin Biomed Polymers Engn Lab, Changchun 130022, Peoples R China.
EM zhangxn@ciac.ac.cn; xiaocs@ciac.ac.cn; l_bin@jlu.edu.cn
FU National Natural Science Foun-dation of China [52222307, 51773196]; Youth Innovation Promotion Association of CAS [2017266]; National Key Researchand Development Program of China [2022YFC2405805]; Jilin Province Medical and Health Talents Special Project [JLSWSRCZX2021-017]
CR Abidian MR, 2012, ADV HEALTHC MATER, V1, P762, DOI 10.1002/adhm.201200182
   Allbright KO, 2018, MUSCLE NERVE, V58, P251, DOI 10.1002/mus.26094
   Allodi I, 2012, PROG NEUROBIOL, V98, P16, DOI 10.1016/j.pneurobio.2012.05.005
   Amoh Y, 2009, J CELL BIOCHEM, V107, P1016, DOI 10.1002/jcb.22204
   Antman-Passig M, 2021, ADV FUNCT MATER, V31, P0, DOI 10.1002/adfm.202010837
   Babensee JE, 2000, PHARM RES-DORDR, V17, P497, DOI 10.1023/A:1007502828372
   Balint R, 2014, ACTA BIOMATER, V10, P2341, DOI 10.1016/j.actbio.2014.02.015
   Brushart TM, 2013, EXP NEUROL, V247, P272, DOI 10.1016/j.expneurol.2013.05.007
   Bu Y, 2018, RSC ADV, V8, P10806, DOI 10.1039/c8ra01059e
   Cai L, 2015, ADV FUNCT MATER, V25, P1344, DOI 10.1002/adfm.201403631
   Carnevale G, 1900, V12, V0, P0
   Catrina S, 2013, EUR J PHARM BIOPHARM, V85, P139, DOI 10.1016/j.ejpb.2013.03.030
   CHADAN S, 1994, J NEUROCHEM, V62, P1894
   Chang YC, 2017, ACS APPL MATER INTER, V9, P37623, DOI 10.1021/acsami.7b12567
   Chen D, 2012, CHEM REV, V112, P6027, DOI 10.1021/cr300115g
   Chen D, 2018, CELL PHYSIOL BIOCHEM, V47, P2319, DOI 10.1159/000491543
   Chen JL, 2005, J CEREBR BLOOD F MET, V25, P281, DOI 10.1038/sj.jcbfm.9600034
   Chen SY, 2019, J BIOMED MATER RES A, V107, P1273, DOI 10.1002/jbm.a.36637
   Chiono V, 2015, PROG NEUROBIOL, V131, P87, DOI 10.1016/j.pneurobio.2015.06.001
   Chu HH, 2011, P NATL ACAD SCI USA, V108, P13444, DOI 10.1073/pnas.1110121108
   Cui Q, 2006, MOL NEUROBIOL, V33, P155, DOI 10.1385/MN:33:2:155
   Cui Y, 2014, BIOMATERIALS, V35, P7819, DOI 10.1016/j.biomaterials.2014.05.065
   Daly W, 2012, J R SOC INTERFACE, V9, P202, DOI 10.1098/rsif.2011.0438
   de Lima GG, 2021, BIOMED MATER, V16, P0, DOI 10.1088/1748-605X/ac199b
   Delorme B, 2010, STEM CELLS DEV, V19, P853, DOI 10.1089/scd.2009.0267
   di Summa PG, 2010, J PLAST RECONSTR AES, V63, P1544, DOI 10.1016/j.bjps.2009.09.012
   Ding XY, 2019, ACTA POLYM SIN, V50, P505, DOI 10.11777/j.issn1000-3304.2019.19015
   Ding XY, 2021, CHEM MATER, V33, P5885, DOI 10.1021/acs.chemmater.1c00635
   Dong M, 2020, ACS NANO, V0, P0, DOI DOI 10.1021/acsnano.
   Dong R, 2020, BIOMATERIALS, V229, P0, DOI 10.1016/j.biomaterials.2019.119584
   Donovan MJ, 2000, DEVELOPMENT, V127, P4531
   Du J, 2018, BIOMATER SCI-UK, V6, P1299, DOI 10.1039/c8bm00260f
   Duman RS, 2019, NEURON, V102, P75, DOI 10.1016/j.neuron.2019.03.013
   Engels PE, 2013, CYTOTECHNOLOGY, V65, P437, DOI 10.1007/s10616-012-9498-2
   Esaki S, 2019, STEM CELL TRANSL MED, V8, P169, DOI 10.1002/sctm.15-0399
   Fakruddin M, 2012, J NANOBIOTECHNOL, V10, P0, DOI 10.1186/1477-3155-10-31
   Fan LH, 2014, BMC MUSCULOSKEL DIS, V15, P0, DOI 10.1186/1471-2474-15-165
   Faroni A, 2019, ADV HEALTHC MATER, V8, P0, DOI 10.1002/adhm.201900410
   French KM, 2016, ADV DRUG DELIVER REV, V96, P40, DOI 10.1016/j.addr.2015.04.023
   Fricker FR, 2011, FUTUR NEUROL, V6, P809, DOI 10.2217/FNL.11.45
   Gage FH, 2013, NEURON, V80, P588, DOI 10.1016/j.neuron.2013.10.037
   Georgiou M, 2015, BIOMATERIALS, V37, P242, DOI 10.1016/j.biomaterials.2014.10.009
   Ghobril C, 2015, CHEM SOC REV, V44, P1820, DOI 10.1039/c4cs00332b
   Giano MC, 2011, BIOMATERIALS, V32, P6471, DOI 10.1016/j.biomaterials.2011.05.052
   Gimble JM, 2013, ORGANOGENESIS, V9, P3, DOI 10.4161/org.24279
   Gordon Tessa, 2009, NEUROSURG FOCUS, V26, PE3, DOI 10.3171/FOC.2009.26.2.E3
   Gronthos S, 2000, P NATL ACAD SCI USA, V97, P13625, DOI 10.1073/pnas.240309797
   Grosheva M, 2016, EXP NEUROL, V279, P137, DOI 10.1016/j.expneurol.2016.02.020
   Gu XS, 2011, PROG NEUROBIOL, V93, P204, DOI 10.1016/j.pneurobio.2010.11.002
   Guillemot F, 2011, NEURON, V71, P574, DOI 10.1016/j.neuron.2011.08.002
   Guiseppi-Elie A, 2010, BIOMATERIALS, V31, P2701, DOI 10.1016/j.biomaterials.2009.12.052
   Guo BL, 2018, BIOMACROMOLECULES, V19, P1764, DOI 10.1021/acs.biomac.8b00276
   Haag H, 2022, ADV FUNCT MATER, V32, P0, DOI 10.1002/adfm.202201414
   Do HT, 2016, J NEUROCHEM, V136, P306, DOI 10.1111/jnc.13397
   Ham TR, 2018, BIOMED MATER, V13, P0, DOI 10.1088/1748-605X/aa9bbb
   Harrington DA, 2006, J BIOMED MATER RES A, V78A, P157, DOI 10.1002/jbm.a.30718
   Hartgerink JD, 2002, P NATL ACAD SCI USA, V99, P5133, DOI 10.1073/pnas.072699999
   He LM, 2020, ACS APPL MATER INTER, V12, P53150, DOI 10.1021/acsami.0c16885
   HENDERSON CE, 1994, SCIENCE, V266, P1062, DOI 10.1126/science.7973664
   Herberts CA, 2011, J TRANSL MED, V9, P0, DOI 10.1186/1479-5876-9-29
   Hong A, 2019, J MATER CHEM B, V7, P3927, DOI 10.1039/c9tb00257j
   Hong JY, 2022, J TISSUE ENG, V13, P0, DOI 10.1177/20417314221086491
   Horev YD, 2021, ADV MATER, V33, P0, DOI 10.1002/adma.202102488
   Horgan CC, 2016, ACTA BIOMATER, V38, P11, DOI 10.1016/j.actbio.2016.04.038
   Houshyar S, 2019, ACS CHEM NEUROSCI, V10, P3349, DOI 10.1021/acschemneuro.9b00203
   Hu Y, 2016, SCI REP-UK, V6, P0, DOI 10.1038/srep32184
   Huang JH, 2010, J BIOMED MATER RES A, V93A, P164, DOI 10.1002/jbm.a.32511
   Huang L, 2021, ACS APPL MATER INTER, V13, P16106, DOI 10.1021/acsami.1c01904
   Huang Q, 2021, ACS APPL MATER INTER, V13, P112, DOI 10.1021/acsami.0c16391
   Huang Z, 2021, INT J MOL SCI, V22, P0, DOI 10.3390/ijms22126554
   Hussain G, 2020, INT J BIOL SCI, V16, P116, DOI 10.7150/ijbs.35653
   Ishihara M, 2014, J NEUROSCI RES, V92, P847, DOI 10.1002/jnr.23367
   Jain A, 2006, BIOMATERIALS, V27, P497, DOI 10.1016/j.biomaterials.2005.07.008
   Jeong YS, 2011, BIOMATERIALS, V32, P7217, DOI 10.1016/j.biomaterials.2011.06.020
   Jessen KR, 2016, J PHYSIOL-LONDON, V594, P3521, DOI 10.1113/JP270874
   Jessen KR, 2015, CSH PERSPECT BIOL, V7, P0, DOI 10.1101/cshperspect.a020487
   Johnson EO, 2008, INJURY, V39, PS30, DOI 10.1016/j.injury.2008.05.018
   Johnson PJ, 2009, BIOTECHNOL BIOENG, V104, P1207, DOI 10.1002/bit.22476
   Jordan JW, 2021, CHEM SOC REV, V50, P10895, DOI 10.1039/d1cs00478f
   Kayser LV, 2019, ADV MATER, V31, P0, DOI 10.1002/adma.201806133
   Ke XJ, 2015, J BIOMED RES, V29, P380, DOI 10.7555/JBR.29.20140076
   Kellaway SC, 2023, ACTA BIOMATER, V157, P124, DOI 10.1016/j.actbio.2022.12.003
   Kinloch IA, 2018, SCIENCE, V362, P547, DOI 10.1126/science.aat7439
   Kirchmeyer S, 2005, J MATER CHEM, V15, P2077, DOI 10.1039/b417803n
   Klein SM, 2016, PLAST RECONSTR SURG, V138, P132, DOI 10.1097/PRS.0000000000002291
   Kong YF, 2021, APPL MATER TODAY, V24, P0, DOI 10.1016/j.apmt.2021.101090
   Kuo YC, 2016, J TAIWAN INST CHEM E, V67, P74, DOI 10.1016/j.jtice.2016.07.045
   Lee S, 2015, BIOMATERIALS, V63, P158, DOI 10.1016/j.biomaterials.2015.06.009
   LEVIMONTALCINI R, 1951, J EXP ZOOL, V116, P321, DOI 10.1002/jez.1401160206
   Li C, 2021, POLYMERS-BASEL, V13, P0, DOI 10.3390/polym13223957
   Li FF, 2021, ACS NANO, V15, P16422, DOI 10.1021/acsnano.1c05836
   Li GD, 2002, NEUROREPORT, V13, P1903, DOI 10.1097/00001756-200210280-00014
   Li GC, 2021, SCI ADV, V7, P0, DOI 10.1126/sciadv.abi5812
   Li GC, 2019, ACS APPL MATER INTER, V11, P37397, DOI 10.1021/acsami.9b08510
   Li PP, 2018, ADV MATER, V30, P0, DOI 10.1002/adma.201800124
   Li Q, 2006, J NEUROSCI RES, V84, P1656, DOI 10.1002/jnr.21087
   Li R, 2018, BIOMATERIALS, V168, P24, DOI 10.1016/j.biomaterials.2018.03.044
   Li R, 2017, ONCOTARGET, V8, P48086, DOI 10.18632/oncotarget.18256
   Lin C, 2008, STEM CELLS, V26, P1356, DOI 10.1634/stemcells.2007-0333
   Lin WW, 2008, IN VITRO CELL DEV-AN, V44, P31, DOI 10.1007/s11626-007-9064-y
   Liu C, 2021, BIOACT MATER, V6, P3892, DOI 10.1016/j.bioactmat.2021.03.034
   Liu F, 2022, BIOMATER SCI-UK, V10, P4915, DOI 10.1039/d2bm00327a
   Liu FF, 2014, MOL MED REP, V10, P1739, DOI 10.3892/mmr.2014.2393
   Liu QY, 2012, STEM CELL TRANSL MED, V1, P266, DOI 10.5966/sctm.2011-0042
   Liu XF, 2017, ACS APPL MATER INTER, V9, P14677, DOI 10.1021/acsami.7b02072
   Liu YX, 2019, NAT BIOMED ENG, V3, P58, DOI 10.1038/s41551-018-0335-6
   Lu CF, 2018, ACS BIOMATER SCI ENG, V4, P2994, DOI 10.1021/acsbiomaterials.8b00536
   Lu JJ, 2019, NANOSCALE, V11, P19943, DOI 10.1039/c9nr04521j
   Luo LH, 2021, BIOACT MATER, V6, P638, DOI 10.1016/j.bioactmat.2020.08.028
   Luo LH, 2018, STEM CELLS INT, V2018, P0, DOI 10.1155/2018/1731289
   Luo Y, 2004, NAT MATER, V3, P249, DOI 10.1038/nmat1092
   Ma FK, 2014, TISSUE ENG PT A, V20, P1253, DOI 10.1089/ten.tea.2013.0158
   Madduri S, 2012, J CONTROL RELEASE, V161, P274, DOI 10.1016/j.jconrel.2011.11.036
   Madduri S, 2010, BIOMATERIALS, V31, P8402, DOI 10.1016/j.biomaterials.2010.07.052
   Madl CM, 2018, NATURE, V557, P335, DOI 10.1038/s41586-018-0089-z
   Manousiouthakis E, 2022, ACTA BIOMATER, V139, P22, DOI 10.1016/j.actbio.2021.07.065
   Marcasuzaa P, 2010, BIOMACROMOLECULES, V11, P1684, DOI 10.1021/bm100379z
   Marquardt LM, 2016, CURR STEM CELL REP, V2, P207, DOI 10.1007/s40778-016-0058-0
   Marshall CT, 2006, HISTOL HISTOPATHOL, V21, P633, DOI 10.14670/HH-21.633
   Meder T, 2021, NPJ REGEN MED, V6, P0, DOI 10.1038/s41536-021-00174-8
   MILLESI H, 1972, J BONE JOINT SURG AM, VA 54, P727, DOI 10.2106/00004623-197254040-00004
   Minev IR, 2015, SCIENCE, V347, P159, DOI 10.1126/science.1260318
   Mobini S, 2019, BIOMATERIALS, V198, P146, DOI 10.1016/j.biomaterials.2018.05.012
   Moore AM, 2014, FRONT NEUROL, V5, P0, DOI 10.3389/fneur.2014.00040
   Muheremu A, 2015, BIOMED RES INT, V2015, P0, DOI 10.1155/2015/237507
   Nalk AK, 2006, EUR J PAIN, V10, P573, DOI 10.1016/j.ejpain.2005.08.006
   Narayanan D, 2014, WIRES NANOMED NANOBI, V6, P574, DOI 10.1002/wnan.1301
   Nectow AR, 2012, TISSUE ENG PART B-RE, V18, P40, DOI 10.1089/ten.teb.2011.0240
   Nguyen HT, 2013, J NEURAL ENG, V10, P0, DOI 10.1088/1741-2560/10/4/046011
   Nijhuis THJ, 2013, J PLAST RECONSTR AES, V66, P251, DOI 10.1016/j.bjps.2012.09.011
   Nocera G, 2020, CELL MOL LIFE SCI, V77, P3977, DOI 10.1007/s00018-020-03516-9
   Nussbaum J, 2007, FASEB J, V21, P1345, DOI 10.1096/fj.06-6769com
   Ohta M, 2004, J BIOMED MATER RES A, V71A, P661, DOI 10.1002/jbm.a.30194
   Okur Z, 2018, BIOMATER SCI-UK, V6, P1777, DOI 10.1039/c8bm00311d
   Onak G, 2020, J TISSUE ENG REGEN M, V14, P1236, DOI 10.1002/term.3095
   Pabari A, 2014, PLAST RECONSTR SURG, V133, P1420, DOI 10.1097/PRS.0000000000000226
   Park J, 2020, ADV FUNCT MATER, V30, P0, DOI 10.1002/adfm.202003759
   Piantanida E, 2019, ACCOUNTS CHEM RES, V52, P2101, DOI 10.1021/acs.accounts.9b00114
   Pinho AC, 2016, ADV HEALTHC MATER, V5, P2732, DOI 10.1002/adhm.201600236
   Porzionato A, 2019, MATERIALS, V12, P0, DOI 10.3390/ma12121996
   Qazi TH, 2014, BIOMATERIALS, V35, P9068, DOI 10.1016/j.biomaterials.2014.07.020
   Qian Y, 2023, ACS MATER LETT, V5, P580, DOI 10.1021/acsmaterialslett.2c00684
   Qian Y, 2020, SMALL, V16, P0, DOI 10.1002/smll.202000796
   Rana D, 2017, MAT SCI ENG C-MATER, V76, P1057, DOI 10.1016/j.msec.2017.03.202
   Rao F, 2020, THERANOSTICS, V10, P1590, DOI 10.7150/thno.36272
   RAPRAEGER AC, 1991, SCIENCE, V252, P1705, DOI 10.1126/science.1646484
   Rastogi SK, 2017, NANO LETT, V17, P3297, DOI 10.1021/acs.nanolett.7b01215
   Reuter S, 2010, FREE RADICAL BIO MED, V49, P1603, DOI 10.1016/j.freeradbiomed.2010.09.006
   Rippon HJ, 2004, CELL PROLIFERAT, V37, P23, DOI 10.1111/j.1365-2184.2004.00298.x
   Roche P, 2017, STEM CELL TRANSL MED, V6, P1894, DOI 10.1002/sctm.16-0420
   Sacchetti M, 2017, NEURAL REGEN RES, V12, P1220, DOI 10.4103/1673-5374.213534
   Saffari TM, 2021, BIOTECHNOL BIOENG, V118, P2804, DOI 10.1002/bit.27799
   Saha K, 2008, BIOPHYS J, V95, P4426, DOI 10.1529/biophysj.108.132217
   Sakai K, 2012, J CLIN INVEST, V122, P80, DOI 10.1172/JCI59251
   Sakiyama-Elbert SE, 2000, J CONTROL RELEASE, V69, P149, DOI 10.1016/S0168-3659(00)00296-0
   Salehi M, 2019, J CELL PHYSIOL, V234, P15357, DOI 10.1002/jcp.28183
   Sanen K, 2017, J TISSUE ENG REGEN M, V11, P3362, DOI 10.1002/term.2249
   Schaakxs D, 2013, MUSCLE NERVE, V47, P691, DOI 10.1002/mus.23662
   Schmidt CE, 2003, ANNU REV BIOMED ENG, V5, P293, DOI 10.1146/annurev.bioeng.5.011303.120731
   Semino CE, 2008, J DENT RES, V87, P606, DOI 10.1177/154405910808700710
   Shahriari D, 2020, NEURON, V108, P270, DOI 10.1016/j.neuron.2020.09.025
   Shi JY, 2011, HUM GENE THER, V22, P721, DOI 10.1089/hum.2010.036
   Shibuya M, 2013, J BIOCHEM, V153, P13, DOI 10.1093/jb/mvs136
   Silva R, 2014, BIOMATERIALS, V35, P6727, DOI 10.1016/j.biomaterials.2014.04.078
   Stanwick JC, 2012, J CONTROL RELEASE, V160, P666, DOI 10.1016/j.jconrel.2012.03.024
   Strem Brian M, 2005, KEIO JOURNAL OF MEDICINE, V54, P132, DOI 10.2302/kjm.54.132
   Sugimura-Wakayama Y, 2015, STEM CELLS DEV, V24, P2687, DOI 10.1089/scd.2015.0104
   Sur S, 2015, BIOMATER SCI-UK, V3, P520, DOI 10.1039/c4bm00326h
   Tatman PD, 2016, BIOMATER SCI-UK, V4, P543, DOI 10.1039/c5bm00550g
   Thompson DM, 2004, ANN BIOMED ENG, V32, P1120
   Thomson JA, 1998, SCIENCE, V282, P1145, DOI 10.1126/science.282.5391.1145
   Thorne RG, 2001, CLIN PHARMACOKINET, V40, P907, DOI 10.2165/00003088-200140120-00003
   Thrivikraman G, 2015, ACS APPL MATER INTER, V7, P23015, DOI 10.1021/acsami.5b06390
   Tohill M, 2004, NEUROSCI LETT, V362, P200, DOI 10.1016/j.neulet.2004.03.077
   Tomassoni D, 2013, BIOMED RES INT, V2013, P0, DOI 10.1155/2013/985093
   Townsend EJ, 2018, CHEMNANOMAT, V4, P741, DOI 10.1002/cnma.201800194
   Tremp M, 2015, CELL TRANSPLANT, V24, P203, DOI 10.3727/096368913X676934
   Urie R, 2018, ANNU REV BIOMED ENG, V20, P353, DOI 10.1146/annurev-bioeng-071516-044457
   Verdú E, 1999, NEUROREPORT, V10, P1097, DOI 10.1097/00001756-199904060-00035
   Vijayavenkataraman S, 2020, ACTA BIOMATER, V106, P54, DOI 10.1016/j.actbio.2020.02.003
   Walker BW, 2019, PROG POLYM SCI, V92, P135, DOI 10.1016/j.progpolymsci.2019.02.007
   Walsh S, 2009, NEUROSCIENCE, V164, P1097, DOI 10.1016/j.neuroscience.2009.08.072
   Wang C, 2017, NEURAL REGEN RES, V12, P2106, DOI 10.4103/1673-5374.221171
   Wang J, 2009, BRAIN RES, V1262, P7, DOI 10.1016/j.brainres.2009.01.056
   Wang RR, 2019, J BIOMAT SCI-POLYM E, V30, P713, DOI 10.1080/09205063.2019.1605868
   Wang SP, 2017, MAT SCI ENG C-MATER, V71, P308, DOI 10.1016/j.msec.2016.10.029
   Wang X, 2017, CHEM MATER, V29, P1370, DOI 10.1021/acs.chemmater.6b05192
   Wang YF, 2022, ADV HEALTHC MATER, V11, P0, DOI 10.1002/adhm.202201596
   Wang ZP, 2014, LANGMUIR, V30, P15581, DOI 10.1021/la503948f
   Wei YJ, 2011, J MATER SCI-MATER M, V22, P1947, DOI 10.1007/s10856-011-4370-z
   Wei Z, 2016, SCI REP-UK, V6, P0, DOI 10.1038/srep37841
   Woodbury ME, 2014, J NEUROIMMUNE PHARM, V9, P92, DOI 10.1007/s11481-013-9501-5
   Wu J, 2017, ADV SCI, V4, P0, DOI 10.1002/advs.201600319
   Wu XL, 2017, REGEN BIOMATER, V4, P21, DOI 10.1093/rb/rbw034
   Wu YB, 2017, ACS NANO, V11, P5646, DOI 10.1021/acsnano.7b01062
   Wu YB, 2016, BIOMATERIALS, V87, P18, DOI 10.1016/j.biomaterials.2016.02.010
   Xie MH, 2015, BIOMATERIALS, V71, P158, DOI 10.1016/j.biomaterials.2015.08.042
   Xu B, 2016, MATER TODAY CHEM, V1-2, P15, DOI 10.1016/j.mtchem.2016.10.002
   Xu C, 2018, MAT SCI ENG C-MATER, V84, P32, DOI 10.1016/j.msec.2017.11.032
   Xu DF, 2016, ACS APPL MATER INTER, V8, P17090, DOI 10.1021/acsami.6b03555
   Xu HX, 2022, COMPOS PART B-ENG, V230, P0, DOI 10.1016/j.compositesb.2021.109509
   Xu JP, 2020, CHEM MATER, V32, P10407, DOI 10.1021/acs.chemmater.0c02906
   Xu WL, 2022, NEURAL REGEN RES, V17, P2064, DOI 10.4103/1673-5374.335166
   Xu WL, 2022, MACROMOL BIOSCI, V22, P0, DOI 10.1002/mabi.202100397
   Xue W, 2023, ADV FUNCT MATER, V33, P0, DOI 10.1002/adfm.202209971
   Yamamoto Y, 2012, SCI TECHNOL ADV MAT, V13, P0, DOI 10.1088/1468-6996/13/3/033001
   Yan ZW, 2023, ADV FUNCT MATER, V33, P0, DOI 10.1002/adfm.202211709
   Yang M, 2023, ACS NANO, V17, P885, DOI 10.1021/acsnano.2c04606
   Yang QF, 2023, BIOACT MATER, V26, P194, DOI 10.1016/j.bioactmat.2023.02.024
   Yang SH, 2020, THERANOSTICS, V10, P8227, DOI 10.7150/thno.44276
   Ye LJ, 2021, ADV MATER, V33, P0, DOI 10.1002/adma.202102981
   Yin YX, 2019, ACS CHEM NEUROSCI, V10, P1411, DOI 10.1021/acschemneuro.8b00452
   You H, 2011, EXP NEUROL, V229, P158, DOI 10.1016/j.expneurol.2010.08.034
   Yu HW, 2015, MOL PAIN, V11, P0, DOI 10.1186/s12990-015-0002-9
   Yu TH, 2021, CURR NEUROPHARMACOL, V19, P2141, DOI 10.2174/1570159X19666210203161559
   Zare P, 2021, NANOMATERIALS-BASEL, V11, P0, DOI 10.3390/nano11051083
   Zeng W, 2020, POLYM DEGRAD STABIL, V181, P0, DOI 10.1016/j.polymdegradstab.2020.109296
   Zern BJ, 2010, PLOS ONE, V5, P0, DOI 10.1371/journal.pone.0011017
   Zhao F, 2017, ACCOUNTS CHEM RES, V50, P1734, DOI 10.1021/acs.accounts.7b00191
   Zhao YH, 2022, J MATER CHEM B, V10, P1582, DOI 10.1039/d1tb02361f
   Zhao YH, 2020, BIOMATERIALS, V255, P0, DOI 10.1016/j.biomaterials.2020.120164
   Zhao YX, 2018, J BIOMED MATER RES A, V106, P1951, DOI 10.1002/jbm.a.36393
   Zhao Z, 2011, MICROSURG, V31, P388, DOI 10.1002/micr.20882
   Zhou LN, 2020, STEM CELL RES THER, V11, P0, DOI 10.1186/s13287-020-01661-3
   Zhou M, 2009, BIOMATERIALS, V30, P2523, DOI 10.1016/j.biomaterials.2009.01.010
   Zhou Y, 2016, EXP NEUROL, V283, P573, DOI 10.1016/j.expneurol.2016.04.007
   Zhuang H, 2016, INT J NANOMED, V11, P1383, DOI 10.2147/IJN.S96324
   Ziegler L, 2011, STEM CELL REV REP, V7, P394, DOI 10.1007/s12015-010-9198-2
NR 229
TC 40
Z9 40
U1 9
U2 72
PU ELSEVIER
PI AMSTERDAM
PA RADARWEG 29, 1043 NX AMSTERDAM, NETHERLANDS
SN 2590-0064
EI 
J9 MATER TODAY BIO
JI Mater. Today Bio
PD JUN 15
PY 2023
VL 20
IS 
BP 
EP 
DI 10.1016/j.mtbio.2023.100668
EA MAY 2023
PG 21
WC Engineering, Biomedical; Materials Science, Biomaterials
SC Engineering; Materials Science
GA J1JZ1
UT WOS:001007251000001
PM 37273791
DA 2025-07-17
ER

PT J
AU Chen, YF
   Liu, XY
   Yang, MY
   Sun, WL
   Mao, CB
AF Chen, Yingfan
   Liu, Xiangyu
   Yang, Mingying
   Sun, Weilian
   Mao, Chuanbin
TI Integration of genetically engineered virus nanofibers and fibrin to form injectable fibrous neuron-rich hydrogels and enable neural differentiation
SO JOURNAL OF MATERIALS CHEMISTRY B
LA English
DT Article
ID schwann-cells; nerve repair; stem-cells; tissue; growth; conduits; allografts; proteins; scaffold
AB Peripheral nerve injury (PNI) results in persistent pain, a burning sensation, tingling, or complete loss of sensation. Treating large nerve defects is a major challenge, and the use of autologous nerve grafts (ANGs) cannot overcome this challenge. Hence, substitutes for ANGs that can serve as artificial nerve fibers are urgently needed in the clinical treatment of PNI. To develop such substitutes, we genetically engineered a virus nanofiber (M13 phage) that displays a high density of RGD peptide on its sidewall, producing an RGD-displaying phage (R-phage). In the presence of neural stem cells (NSCs), the resultant negatively charged R-phage nanofibers were electrostatically bound to a complex (with a net positive charge) of negatively charged fibrin and positively charged polyethyleneimine (PEI). The biocompatible injectable fibrin gel (FG) was integrated with R-phage and seeded with NSCs, forming a hydrogel termed R-phage/FG, which is further extruded through a syringe to form a fiber. The developed fiber-shaped hydrogel exhibited the desired excellent physical-chemical properties, and controllable and appropriate mechanical properties (170-240 kPa) similar to native nerve. The R-phage/FG not only promoted NSC adhesion, infiltration, and proliferation, but also induced efficient preferential differentiation of NSCs into neurons in the hydrogels in a non-differentiating medium within only 4 days. After the NSC-seeded R-phage/FG was injected into the long-gap (10 mm) defect of a rat's sciatic nerve, a solid neuron-rich hydrogel fiber was formed as an artificial nerve fiber graft that stimulated neurogenesis in the transplanted area within 60 days for nerve regeneration. These results suggest that the R-phage/FG fiber represents a potential substitute ANG for repairing large nerve injuries. This work demonstrates a new phage-based biomaterial that can be used as a graft for treating PNI through neurogenesis.
C1 [Chen, Yingfan; Liu, Xiangyu; Mao, Chuanbin] Zhejiang Univ, Sch Mat Sci & Engn, Zheda Rd 38, Hangzhou 310027, Zhejiang, Peoples R China.
   [Yang, Mingying] Zhejiang Univ, Inst Appl Bioresource Res, Coll Anim Sci, Yuhangtang Rd 866, Hangzhou 310058, Peoples R China.
   [Sun, Weilian] Zhejiang Univ, Affiliated Hosp 2, Coll Med, Dept Periodontol, Hangzhou 310009, Peoples R China.
   [Mao, Chuanbin] Univ Oklahoma, Dept Chem & Biochem, Stephenson Life Sci Res Ctr, Inst Biomed Engn Sci & Technol, 101 Stephenson Pkwy, Norman, OK 73019 USA.
C3 Zhejiang University; Zhejiang University; Zhejiang University; University of Oklahoma System; University of Oklahoma - Norman
RP Mao, CB (corresponding author), Zhejiang Univ, Sch Mat Sci & Engn, Zheda Rd 38, Hangzhou 310027, Zhejiang, Peoples R China.; Yang, MY (corresponding author), Zhejiang Univ, Inst Appl Bioresource Res, Coll Anim Sci, Yuhangtang Rd 866, Hangzhou 310058, Peoples R China.; Sun, WL (corresponding author), Zhejiang Univ, Affiliated Hosp 2, Coll Med, Dept Periodontol, Hangzhou 310009, Peoples R China.; Mao, CB (corresponding author), Univ Oklahoma, Dept Chem & Biochem, Stephenson Life Sci Res Ctr, Inst Biomed Engn Sci & Technol, 101 Stephenson Pkwy, Norman, OK 73019 USA.
EM yangm@zju.edu.cn; weiliansun@zju.edu.cn; maophage@gmail.com
FU Zhejiang Provincial Science and Technology Plan [2021C02072-6]; National Natural Science Foundation of China [81871499, 81911530223, 32101095]; Provincial Key Laboratory Construction Plans [2020E10025]; State of Sericulture Industry Technology System [CARS-18-ZJ0501]; Zhejiang Province Public Welfare Technology Research Plans [LGF21H060008]; Plan of National and Zhejiang Provincial Youth Science and Technology Innovation leader [[2020]366, 2018R52021]
CR Ahmed TAE, 2008, TISSUE ENG PART B-RE, V14, P199, DOI 10.1089/ten.teb.2007.0435
   Ahmed TAE, 2007, TISSUE ENG, V13, P1469, DOI 10.1089/ten.2006.0354
   Bb Ineni GA, 2011, MOL PHARMACEUT, V7, P1629
   Borschel GH, 2003, J SURG RES, V114, P133, DOI 10.1016/S0022-4804(03)00255-5
   Chen FX, 2021, ACS BIOMATER SCI ENG, V7, P3821, DOI 10.1021/acsbiomaterials.1c00304
   Chernysh IN, 2012, SCI REP-UK, V2, P0, DOI 10.1038/srep00879
   Choi DS, 2014, BIOCONJUGATE CHEM, V25, P216, DOI 10.1021/bc4003234
   Clark RAF, 2003, J INVEST DERMATOL, V121, PXXI, DOI 10.1046/j.1523-1747.2003.12575.x
   Deng RL, 2022, ADV FIBER MATER, V4, P503, DOI 10.1007/s42765-021-00124-5
   Ellis-Behnke RG, 2006, P NATL ACAD SCI USA, V103, P7530, DOI 10.1073/pnas.0602514103
   Endo T, 2022, NPJ REGEN MED, V7, P0, DOI 10.1038/s41536-022-00205-y
   Evans GRD, 2002, BIOMATERIALS, V23, P841, DOI 10.1016/S0142-9612(01)00190-9
   Frederix PWJM, 2015, NAT CHEM, V7, P30, DOI 10.1038/NCHEM.2122
   Gailit J, 1997, EXP CELL RES, V232, P118, DOI 10.1006/excr.1997.3512
   Garanger E, 2007, ANTI-CANCER AGENT ME, V7, P552, DOI 10.2174/187152007781668706
   Georgiou M, 2015, BIOMATERIALS, V37, P242, DOI 10.1016/j.biomaterials.2014.10.009
   Horan JT, 2001, SEMIN THROMB HEMOST, V27, P657, DOI 10.1055/s-2001-18870
   Houdek MT, 2015, HAND CLIN, V31, P151, DOI 10.1016/j.hcl.2015.01.007
   Jockenhoevel S, 2001, EUR J CARDIO-THORAC, V19, P424, DOI 10.1016/S1010-7940(01)00624-8
   Johnson EO, 2008, INJURY, V39, PS30, DOI 10.1016/j.injury.2008.05.018
   Jones S, 2016, INT J MOL SCI, V17, P0, DOI 10.3390/ijms17091494
   Ju YE, 2007, BIOMATERIALS, V28, P2097, DOI 10.1016/j.biomaterials.2007.01.008
   Jurga M, 2011, BIOMATERIALS, V32, P3423, DOI 10.1016/j.biomaterials.2011.01.049
   Koppes AN, 2014, TISSUE ENG PT A, V20, P494, DOI 10.1089/ten.TEA.2013.0012
   Lavik E, 2004, APPL MICROBIOL BIOT, V65, P1, DOI 10.1007/s00253-004-1580-z
   Li J, 2020, SMALL, V16, P0, DOI 10.1002/smll.202003945
   Liu AH, 2009, ADV MATER, V21, P1001, DOI 10.1002/adma.200800777
   Liu S, 2021, ACS APPL BIO MATER, V4, P6473, DOI 10.1021/acsabm.1c00616
   Liu XY, 2022, ADV MATER, V34, P0, DOI 10.1002/adma.202201210
   Martino MM, 2013, P NATL ACAD SCI USA, V110, P4563, DOI 10.1073/pnas.1221602110
   Mosesson MW, 2001, ANN NY ACAD SCI, V936, P11
   MUNTON CGF, 1971, EXP EYE RES, V11, P1, DOI 10.1016/S0014-4835(71)80057-X
   Pan D, 2020, MUSCLE NERVE, V61, P726, DOI 10.1002/mus.26797
   Rakonjac J, 2016, FRONT MICROBIOL, V7, P0, DOI 10.3389/fmicb.2016.02109
   Ramaswamy S, 2006, J BIOMED MATER RES B, V77B, P144, DOI 10.1002/jbm.b.30404
   Ray WZ, 2011, FOOT ANKLE CLIN, V16, P243, DOI 10.1016/j.fcl.2011.01.009
   Ray WZ, 2010, EXP NEUROL, V223, P77, DOI 10.1016/j.expneurol.2009.03.031
   Rivlin M, 2010, HAND CLIN, V26, P435, DOI 10.1016/j.hcl.2010.04.010
   Roux S, 2019, NAT MICROBIOL, V4, P1895, DOI 10.1038/s41564-019-0510-x
   Schense JC, 1999, BIOCONJUGATE CHEM, V10, P75, DOI 10.1021/bc9800769
   Schmidt CE, 2003, ANNU REV BIOMED ENG, V5, P293, DOI 10.1146/annurev.bioeng.5.011303.120731
   Scott JB, 2011, BIOMATERIALS, V32, P4830, DOI 10.1016/j.biomaterials.2011.03.037
   Silva GA, 2004, SCIENCE, V303, P1352, DOI 10.1126/science.1093783
   Smeal SW, 2017, VIROLOGY, V500, P259, DOI 10.1016/j.virol.2016.08.017
   Strauch RJ, 2013, J HAND SURG-AM, V38A, P1252, DOI 10.1016/j.jhsa.2013.02.034
   Su WT, 2013, J BIOMED MATER RES A, V101, P185, DOI 10.1002/jbm.a.34318
   Wakabayashi R, 2019, CHEM COMMUN, V55, P640, DOI 10.1039/c8cc08163h
   Wang JL, 2014, NANO LETT, V14, P6850, DOI 10.1021/nl504358j
   Williams CG, 2003, TISSUE ENG, V9, P679, DOI 10.1089/107632703768247377
   Wu XL, 2017, REGEN BIOMATER, V4, P21, DOI 10.1093/rb/rbw034
   Yi S, 2019, EXP NEUROL, V319, P0, DOI 10.1016/j.expneurol.2018.05.016
   Zheng DW, 2019, NAT BIOMED ENG, V3, P717, DOI 10.1038/s41551-019-0423-2
   Zhou NY, 2019, ADV MATER, V31, P0, DOI 10.1002/adma.201905577
   Zhu HB, 2011, BIOMATERIALS, V32, P4744, DOI 10.1016/j.biomaterials.2011.03.030
NR 54
TC 10
Z9 10
U1 6
U2 66
PU ROYAL SOC CHEMISTRY
PI CAMBRIDGE
PA THOMAS GRAHAM HOUSE, SCIENCE PARK, MILTON RD, CAMBRIDGE CB4 0WF, CAMBS, ENGLAND
SN 2050-750X
EI 2050-7518
J9 J MATER CHEM B
JI J. Mat. Chem. B
PD JAN 25
PY 2023
VL 11
IS 4
BP 802
EP 815
DI 10.1039/d2tb01712a
EA JAN 2023
PG 14
WC Materials Science, Biomaterials
SC Materials Science
GA 7Z4NB
UT WOS:000907270400001
PM 36598077
DA 2025-07-17
ER

PT J
AU Yu, YR
   Jin, BH
   Chen, JH
   Lou, CH
   Guo, JH
   Yang, CY
   Zhao, YJ
AF Yu, Yunru
   Jin, Binghui
   Chen, Jinghao
   Lou, Chenghao
   Guo, Jiahui
   Yang, Chaoyu
   Zhao, Yuanjin
TI Nerve-on-a-Chip Derived Biomimicking Microfibers for Peripheral Nerve Regeneration
SO ADVANCED SCIENCE
LA English
DT Article
DE bioinspired; hydrogel; microfiber; microfluidics; nerve regeneration; organ-on-a-chip
AB Fibrous scaffolds have shown their advantages in tissue engineering, such as peripheral nerve regeneration, while most of the existing fiber-shaped scaffolds are with simple structures, and the in vitro performance for nerve regeneration lacks systematic analysis. Here, novel nerve-on-a-chip derived biomimicking microfibers for peripheral nerve regeneration are presented. The microfibers with controllable core-shell structures and functionalities are generated through capillary microfluidic devices. By integrating these microfibers into a multitrack-architectured chip, and coculturing them with nerve cells as well as gradient bioactive elements, the nerve-on-a-chip with the capabilities of systematically assessing the performances of nerve fiber formation in the hollow microfibers at in vitro level is constructed. Based on a rat sciatic nerve injury model, the rapid promotion ability is demonstrated of optimized microfibers in nerve regeneration and function recovery in vivo, which implies the credibility of the nerve-on-a-chip on biomimicking microfibers evaluation for peripheral nerve regeneration. Thus, it is convinced that the organ-on-a-chip will undoubtedly open up a new chapter in evaluating biological scaffolds for in vivo tissue engineering.
C1 [Yu, Yunru; Guo, Jiahui; Zhao, Yuanjin] Southeast Univ, Nanjing Drum Tower Hosp, Sch Biol Sci & Med Engn, Dept Rheumatol & Immunol, Nanjing 210096, Peoples R China.
   [Yu, Yunru; Yang, Chaoyu; Zhao, Yuanjin] Univ Chinese Acad Sci, Wenzhou Inst, Wenzhou 325000, Zhejiang, Peoples R China.
   [Jin, Binghui; Chen, Jinghao; Lou, Chenghao] Wenzhou Med Univ, Sch Pharmaceut Sci, Oujiang Lab, Wenzhou 325035, Zhejiang, Peoples R China.
C3 Nanjing University; Southeast University - China; Chinese Academy of Sciences; University of Chinese Academy of Sciences, CAS; Wenzhou Medical University; Oujiang Laboratory
RP Zhao, YJ (corresponding author), Southeast Univ, Nanjing Drum Tower Hosp, Sch Biol Sci & Med Engn, Dept Rheumatol & Immunol, Nanjing 210096, Peoples R China.; Zhao, YJ (corresponding author), Univ Chinese Acad Sci, Wenzhou Inst, Wenzhou 325000, Zhejiang, Peoples R China.
EM yjzhao@seu.edu.cn
FU National Key Research and Development Program of China [2020YFA0908200]; National Natural Science Foundation of China [T2225003, 52073060]; Nanjing Medical Science and Technique Development Foundation [ZKX21019]; Guangdong Basic and Applied Basic Research Foundation [JCYJ20190813152616459]; Shenzhen Fundamental Research Program [JCYJ20210324133214038, LQ22E030004]; Natural Science Foundation of Zhejiang Province of China [2022-LCYJ-ZD-01]; Clinical Trials from Nanjing Drum Tower Hospital;  [2021B1515120054]
CR Bhatia SN, 2014, NAT BIOTECHNOL, V32, P760, DOI 10.1038/nbt.2989
   Choi YS, 2020, NAT COMMUN, V11, P0, DOI 10.1038/s41467-020-19660-6
   Di Giovanni S, 2020, NATURE, V607, P585
   Gribi S, 2018, NAT COMMUN, V9, P0, DOI 10.1038/s41467-018-06895-7
   Hofer M, 2021, NAT REV MATER, V6, P402, DOI 10.1038/s41578-021-00279-y
   Hu TL, 2022, CHEM ENG J, V428, P0, DOI 10.1016/j.cej.2021.131017
   Huang D, 2021, P NATL ACAD SCI USA, V118, P0, DOI 10.1073/pnas.2016146118
   Huang GY, 2017, CHEM REV, V117, P12764, DOI 10.1021/acs.chemrev.7b00094
   Hyung S, 2021, SCI ADV, V7, P0, DOI 10.1126/sciadv.abd9749
   Jiang CY, 2021, NAT COMMUN, V12, P0, DOI 10.1038/s41467-021-24680-x
   Kasper M, 2020, ADV HEALTHC MATER, V9, P0, DOI 10.1002/adhm.202000174
   Li GC, 2020, RESEARCH-CHINA, V2020, P0, DOI 10.34133/2020/2603048
   Liu B, 2019, P NATL ACAD SCI USA, V116, P22347, DOI 10.1073/pnas.1910292116
   Liu DF, 2018, ADV DRUG DELIVER REV, V128, P54, DOI 10.1016/j.addr.2017.08.003
   Mao RY, 2022, NANO ENERGY, V98, P0, DOI 10.1016/j.nanoen.2022.107322
   Monteiro MV, 2022, TRENDS BIOTECHNOL, V40, P432, DOI 10.1016/j.tibtech.2021.08.007
   Park SE, 2019, SCIENCE, V364, P960, DOI 10.1126/science.aaw7894
   Roballo KCS, 2022, NEURAL REGEN RES, V17, P721, DOI 10.4103/1673-5374.322445
   Shen Y, 2022, SMART MED, V1, P0
   Sun L, 2023, SMART MED, V2, P0
   Sun LY, 2022, ADV SCI, V9, P0, DOI 10.1002/advs.202105777
   Tansley S, 2022, NAT COMMUN, V13, P0, DOI 10.1038/s41467-022-28473-8
   Wang YF, 2022, ADV HEALTHC MATER, V11, P0, DOI 10.1002/adhm.202201596
   Wang Y, 2021, NANO TODAY, V37, P0, DOI 10.1016/j.nantod.2020.101059
   Xi K, 2020, NAT COMMUN, V11, P0, DOI 10.1038/s41467-020-18265-3
   Xie RX, 2021, NAT PROTOC, V16, P0, DOI 10.1038/s41596-020-00442-9
   Yang CY, 2023, CHEM ENG J, V451, P0, DOI 10.1016/j.cej.2022.138669
   Yao Z, 2022, ADV SCI, V9, P0, DOI 10.1002/advs.202202102
   Yildirimer L, 2019, BIOFABRICATION, V11, P0, DOI 10.1088/1758-5090/ab17aa
   Yu YR, 2021, SCI CHINA MATER, V64, P2858, DOI 10.1007/s40843-021-1675-x
   Zhang BY, 2018, NAT REV MATER, V3, P257, DOI 10.1038/s41578-018-0034-7
   Zhang H, 2022, ADV FUNCT MATER, V32, P0, DOI 10.1002/adfm.202203829
   Zhang YS, 2017, P NATL ACAD SCI USA, V114, PE2293, DOI 10.1073/pnas.1612906114
   Zhu J, 2021, CHEM REV, V121, P13701, DOI 10.1021/acs.chemrev.1c00308
   Zhu YQ, 2022, BIOMATER RES, V26, P0, DOI 10.1186/s40824-022-00264-8
NR 35
TC 12
Z9 13
U1 14
U2 123
PU WILEY
PI HOBOKEN
PA 111 RIVER ST, HOBOKEN 07030-5774, NJ USA
SN 
EI 2198-3844
J9 ADV SCI
JI Adv. Sci.
PD JUL 15
PY 2023
VL 10
IS 20
BP 
EP 
DI 10.1002/advs.202207536
EA APR 2023
PG 9
WC Chemistry, Multidisciplinary; Nanoscience & Nanotechnology; Materials Science, Multidisciplinary
SC Chemistry; Science & Technology - Other Topics; Materials Science
GA N4VC2
UT WOS:000978451400001
PM 37119478
DA 2025-07-17
ER

PT J
AU Xu, HL
   Gao, ZH
   Wang, ZY
   Wu, WD
   Li, H
   Liu, YJ
   Jia, SJ
   Hao, DJ
   Zhu, L
AF Xu, Hailiang
   Gao, Ziheng
   Wang, Zhiyuan
   Wu, Weidong
   Li, Hui
   Liu, Youjun
   Jia, Shuaijun
   Hao, Dingjun
   Zhu, Lei
TI Electrospun PCL Nerve Conduit Filled with GelMA Gel for CNTF and IGF-1 Delivery in Promoting Sciatic Nerve Regeneration in Rat
SO ACS BIOMATERIALS SCIENCE & ENGINEERING
LA English
DT Article
DE Peripheral nerve injury; GelMA hydrogel; Ciliaryneurotrophic factor; Insulin-like growth factor-1
ID gelatin-methacryloyl hydrogel; extracellular vesicle; insulin; repair; cells; scaffold; release; injury
AB Neural tissue engineering is an essential strategy to repair long-segment peripheral nerve defects. Modification of the nerve conduit is an effective way to improve the local microenvironment of the injury site and facilitate nerve regeneration. However, the concurrent release of multiple growth cues that regulate the activity of Schwann cells and neurons remains a challenge. The present study involved the fabrication of a composite hydrogel, specifically methacrylate-anhydride gelatin-ciliary neurotrophic factor/insulin-like growth factor-1 (GelMA-CNTF/IGF-1), with the aim of providing a sustained release of CNTF and IGF-1. The GelMA-CNTF/IGF-1 hydrogels exhibited a swelling rate of 10.2% following a 24 h incubation in vitro. In vitro, GelMA hydrogels demonstrated a high degree of efficiency in the sustained release of CNTF and IGF-1 proteins, with a release rate of 85.9% for CNTF and 90.9% for IGF-1 shown at day 28. In addition, the GelMA-CNTF/IGF-1 composite hydrogel promoted the proliferation of Schwann cells and the production of nerve growth factor (NGF), connective tissue growth factor (CTGF), fibronectin, and laminin and also considerably promoted the axonal growth of neurons. Furthermore, GelMA-CNTF/IGF-1 hydrogels were loaded into PCL electrospun nerve conduits to repair 15 mm sciatic nerve defects in rats. In vivo studies indicated that PCL-GelMA-CNTF/IGF-1 could efficiently accelerate the regeneration of the rat sciatic nerve, promote the formation of the myelin sheath of new axons, promote the electrophysiological function of regenerated nerves, and eventually improve the recovery of motor function in rats. Overall, the PCL-GelMA-CNTF/IGF-1 scaffold presents an attractive new approach for generating an optimal therapeutic alternative for peripheral nerve restoration.
C1 [Xu, Hailiang; Gao, Ziheng; Wang, Zhiyuan; Wu, Weidong; Li, Hui; Liu, Youjun; Jia, Shuaijun; Hao, Dingjun; Zhu, Lei] Xi An Jiao Tong Univ, Honghui Hosp, Dept Spine Surg, Xian 710054, Shaanxi, Peoples R China.
   [Xu, Hailiang; Gao, Ziheng; Wang, Zhiyuan; Wu, Weidong; Li, Hui; Liu, Youjun; Jia, Shuaijun; Hao, Dingjun; Zhu, Lei] Shaanxi Key Lab Spine Bion Treatment, Xian 710054, Shaanxi, Peoples R China.
C3 Xi'an Jiaotong University
RP Zhu, L (corresponding author), Xi An Jiao Tong Univ, Honghui Hosp, Dept Spine Surg, Xian 710054, Shaanxi, Peoples R China.; Zhu, L (corresponding author), Shaanxi Key Lab Spine Bion Treatment, Xian 710054, Shaanxi, Peoples R China.
EM zhulei619@xjtu.edu.cn
FU National Natural Science Foundation of China [81830077, 82171379]; China Postdoctoral Science Foundation [2021M702613]; Shaanxi Provincial Natural Science Foundation Project [2021JQ-925]; General Program of China Ageing Development Foundation [EHH20211003]; General Program of Xi'an Municipal Commission of Health [2021ms05]; Xi'an Science and Technology Plan Project [21YXYJ0022]
CR Apel PJ, 2010, MUSCLE NERVE, V41, P335, DOI 10.1002/mus.21485
   Bansal M, 2022, ACTA BIOMATER, V137, P124, DOI 10.1016/j.actbio.2021.10.010
   BOTHWELL M, 1982, J NEUROSCI RES, V8, P225, DOI 10.1002/jnr.490080212
   Cai CD, 2022, ADV MATER, V34, P0, DOI 10.1002/adma.202106564
   Carvalho CR, 2019, ADV DRUG DELIVER REV, V148, P308, DOI 10.1016/j.addr.2019.01.006
   Cattin AL, 2015, CELL, V162, P1127, DOI 10.1016/j.cell.2015.07.021
   Chattopadhyay S, 2007, BRAIN BEHAV IMMUN, V21, P561, DOI 10.1016/j.bbi.2006.10.015
   Chen SL, 2015, NEURAL REGEN RES, V10, P1777, DOI 10.4103/1673-5374.170301
   Chiang CW, 2021, INT J NANOMED, V16, P4209, DOI 10.2147/IJN.S274461
   Ciardelli G, 2006, MACROMOL BIOSCI, V6, P13, DOI 10.1002/mabi.200500151
   Cui Y, 2014, BIOMATERIALS, V35, P7819, DOI 10.1016/j.biomaterials.2014.05.065
   Dong XH, 2021, BIOMATERIALS, V272, P0, DOI 10.1016/j.biomaterials.2021.120767
   Gong H, 2020, J BIOMED MATER RES A, V108, P805, DOI 10.1002/jbm.a.36859
   Porto SAG, 2019, NEUROSURGERY, V85, P423, DOI 10.1093/neuros/nyy339
   Hanwright PJ, 2022, BIOMATERIALS, V280, P0, DOI 10.1016/j.biomaterials.2021.121244
   Holmes D, 2017, NATURE, V552, PS49, DOI 10.1038/d41586-017-07550-9
   Hu ZS, 2020, CELL REP, V31, P0, DOI 10.1016/j.celrep.2020.107657
   Huang LL, 2019, FASEB J, V33, P8600, DOI 10.1096/fj.201802065RR
   Huang LL, 2018, ACTA BIOMATER, V68, P223, DOI 10.1016/j.actbio.2017.12.010
   Idrisova KF, 2022, NEURAL REGEN RES, V17, P1240, DOI 10.4103/1673-5374.327329
   Jha MK, 2021, J CLIN INVEST, V131, P0, DOI 10.1172/JCI141964
   Jia CH, 2018, GLIA, V66, P2456, DOI 10.1002/glia.23498
   Kim J, 2020, ADV FUNCT MATER, V30, P0, DOI 10.1002/adfm.202000544
   Kuthati Y, 2019, INT J NANOMED, V14, P10105, DOI 10.2147/IJN.S225594
   Li MN, 2021, J MATER CHEM B, V9, P4700, DOI 10.1039/d1tb00449b
   Lin HM, 2020, INT J NANOMED, V15, P3251, DOI 10.2147/IJN.S233747
   Liu Y, 2021, J CONTROL RELEASE, V338, P610, DOI 10.1016/j.jconrel.2021.08.057
   Liu YY, 2017, NEURON, V95, P817, DOI 10.1016/j.neuron.2017.07.037
   Liu ZY, 2017, INT J NANOMED, V12, P7815, DOI 10.2147/IJN.S144715
   Lu BT, 2023, NANO ENERGY, V107, P0, DOI 10.1016/j.nanoen.2022.108133
   Lundborg G, 2003, J PERIPHER NERV SYST, V8, P209, DOI 10.1111/j.1085-9489.2003.03027.x
   Madduri S, 2012, J CONTROL RELEASE, V161, P274, DOI 10.1016/j.jconrel.2011.11.036
   MITSUMOTO H, 1994, SCIENCE, V265, P1107, DOI 10.1126/science.8066451
   Mourkioti F, 2005, TRENDS IMMUNOL, V26, P535, DOI 10.1016/j.it.2005.08.002
   Nagata K, 2014, J CONTROL RELEASE, V183, P27, DOI 10.1016/j.jconrel.2014.03.021
   Pennuto M, 2020, FRONT NEUROENDOCRIN, V57, P0, DOI 10.1016/j.yfrne.2020.100821
   Pollak M, 2008, NAT REV CANCER, V8, P915, DOI 10.1038/nrc2536
   Rafique M, 2021, BIOMATERIALS, V271, P0, DOI 10.1016/j.biomaterials.2021.120746
   Rao F, 2020, THERANOSTICS, V10, P1590, DOI 10.7150/thno.36272
   Remacle AG, 2018, J NEUROINFLAMM, V15, P0, DOI 10.1186/s12974-018-1123-7
   Saracino GAA, 2013, CHEM SOC REV, V42, P225, DOI 10.1039/c2cs35065c
   Scheib J, 2013, NAT REV NEUROL, V9, P668, DOI 10.1038/nrneurol.2013.227
   Shang YN, 2019, NANO LETT, V19, P1560, DOI 10.1021/acs.nanolett.8b04406
   Shi Z, 2021, INT J NANOMED, V16, P5603, DOI 10.2147/IJN.S321387
   Slavin BR, 2021, FRONT BIOENG BIOTECH, V9, P0, DOI 10.3389/fbioe.2021.695850
   Sullivan KA, 2008, ENDOCRINOLOGY, V149, P5963, DOI 10.1210/en.2008-1020
   Thanos S, 2012, CELL TISSUE RES, V349, P49, DOI 10.1007/s00441-012-1442-4
   Vijayavenkataraman S, 2020, ACTA BIOMATER, V106, P54, DOI 10.1016/j.actbio.2020.02.003
   Wang ZY, 2023, NANO TODAY, V51, P0, DOI 10.1016/j.nantod.2023.101894
   Wu KL, 2021, INT J NANOMED, V16, P7831, DOI 10.2147/IJN.S334194
   Wu WD, 2023, ACS NANO, V17, P3818, DOI 10.1021/acsnano.2c12017
   Wu WB, 2023, MATER TODAY BIO, V20, P0, DOI 10.1016/j.mtbio.2023.100652
   Xia B, 2020, THERANOSTICS, V10, P8974, DOI 10.7150/thno.44912
   Xin TW, 2020, ACS APPL MATER INTER, V12, P6840, DOI 10.1021/acsami.9b18496
   Yang SH, 2020, THERANOSTICS, V10, P8227, DOI 10.7150/thno.44276
   Zhu L, 2020, ADV FUNCT MATER, V30, P0, DOI 10.1002/adfm.202002610
   Zhu L, 2017, ADV HEALTHC MATER, V6, P0, DOI 10.1002/adhm.201600860
   Zhuang H, 2016, INT J NANOMED, V11, P1383, DOI 10.2147/IJN.S96324
NR 58
TC 12
Z9 12
U1 3
U2 35
PU AMER CHEMICAL SOC
PI WASHINGTON
PA 1155 16TH ST, NW, WASHINGTON, DC 20036 USA
SN 2373-9878
EI 
J9 ACS BIOMATER SCI ENG
JI ACS Biomater. Sci. Eng.
PD NOV 3
PY 2023
VL 9
IS 11
BP 6309
EP 6321
DI 10.1021/acsbiomaterials.3c01048
PG 13
WC Materials Science, Biomaterials
SC Materials Science
GA Y4HX4
UT WOS:001104900500001
PM 37919884
DA 2025-07-17
ER

PT J
AU Mobarakeh, ZT
   Hasanzadeh, E
   Farzin, A
   Goodarzi, A
   Farahani, MS
   Shirian, S
   Mahmoodi, N
   Zamani, N
   Karimi, A
   Ai, JF
AF Mobarakeh, Zahra Taherian
   Hasanzadeh, Elham
   Farzin, Ali
   Goodarzi, Arash
   Farahani, Morteza Sagharjoghi
   Shirian, Sadegh
   Mahmoodi, Narges
   Zamani, Narges
   Karimi, Anita
   Ai, Jafar
TI Enhanced sciatic nerve regeneration with fibrin scaffold containing human endometrial stem cells and insulin encapsulated chitosan particles: An in vivo study
SO INJURY-INTERNATIONAL JOURNAL OF THE CARE OF THE INJURED
LA English
DT Article
DE Tissue engineering; Human endometrial stem cells; Insulin nanoparticles; Fibrin; Sciatic; Peripheral nerve regeneration
ID neuron-like cells; growth-factor-i; nanofibrous scaffolds; collagen; differentiation; nanoparticles; peroneal; lesions; injury
AB Background: Based on recent advances in tissue engineering and stem cell therapy in nervous system diseases treatments, this study aimed to investigate sciatic nerve regeneration using human endometrial stem cells (hEnSCs) encapsulated fibrin gel containing chitosan nanoparticle loaded by insulin (Ins-CPs). Stem cells and also Insulin (Ins), which is a strong signaling molecule in peripheral nerve regeneration, play an important role in neural tissue engineering. Methods: The fibrin hydrogel scaffold containing insulin loaded chitosan particles was synthesized and characterized. Release profiles of insulin from hydrogel was determined through UV-visible spectroscopy. Also, human endometrial stem cells encapsulated in hydrogel and its cell biocompatibility were assigned. Furthermore, the sciatic nerve crush injury was carried out and prepared fibrin gel was injected at the crush injury site by an 18-gage needle. Eight and twelve weeks later, the recovery of motor and sensory function and histopathological evaluation were assessed. Results: The in vitro experiments showed that the insulin can promote hEnSCs proliferation within a cer-tain concentration range. Animals' treatment confirmed that developed fibrin gel containing Ins-CPs and hEnSCs significantly improves motor function and sensory recovery. Hematoxylin and Eosin (H&E) im-ages provided from cross-sectional and, longitudinal-sections of the harvested regenerative nerve showed that regenerative nerve fibers had been formed and accompanied with new blood vessels in the fib-rin/insulin/hEnSCs group. Conclusion: Our results demonstrated that the prepared hydrogel scaffolds containing insulin nanopar-ticles and hEnSCs could be considered as a potential biomaterial aimed at regeneration of sciatic nerves. (c) 2023 Elsevier Ltd. All rights reserved.
C1 [Mobarakeh, Zahra Taherian; Farahani, Morteza Sagharjoghi; Ai, Jafar] Univ Tehran Med Sci, Neurosci Inst, Brain & Spinal Cord Injury Res Ctr, Tehran, Iran.
   [Mobarakeh, Zahra Taherian; Farzin, Ali; Ai, Jafar] Univ Tehran Med Sci, Sch Adv Technol Med, Dept Tissue Engn, Tehran, Iran.
   [Hasanzadeh, Elham] Mazandaran Univ Med Sci, Immunogenet Res Ctr, Sch Adv Technol Med, Dept Tissue Engn & Regenerat Med, Sari, Iran.
   [Goodarzi, Arash] Fasa Univ Med Sci, Sch Adv Technol Med, Dept Tissue Engn, Fasa, Iran.
   [Shirian, Sadegh] Sharekord Univ, Sch Vet Med, Dept Pathol, Shahrekord, Iran.
   [Mahmoodi, Narges] Univ Tehran Med Sci, Sina Trauma & Surg Res Ctr, Tehran, Iran.
   [Zamani, Narges] Univ Tehran Med Sci, Emam Complex Hosp, Dept Obstet & Gynecol, Tehran, Iran.
   [Karimi, Anita] Shahid Beheshti Univ Med Sci, Chron Resp Dis Res Ctr, Tehran, Iran.
C3 Tehran University of Medical Sciences; Tehran University of Medical Sciences; Mazandaran University of Medical Sciences; Shahrekord University; Tehran University of Medical Sciences; Tehran University of Medical Sciences; Shahid Beheshti University Medical Sciences
RP Ai, JF (corresponding author), Univ Tehran Med Sci, Neurosci Inst, Brain & Spinal Cord Injury Res Ctr, Tehran, Iran.; Ai, JF (corresponding author), Univ Tehran Med Sci, Sch Adv Technol Med, Dept Tissue Engn, Tehran, Iran.
EM jafar_ai@tums.ac.ir
CR Ai Jafar, 2012, J REPROD INFERTIL, V13, P151
   Apfel SC, 1999, AM J MED, V107, P34
   BAIN JR, 1989, PLAST RECONSTR SURG, V83, P129, DOI 10.1097/00006534-198901000-00024
   Beer GM, 2001, J RECONSTR MICROSURG, V17, P531, DOI 10.1055/s-2001-17755
   Carballo-Molina OA, 2015, FRONT CELL NEUROSCI, V9, P0, DOI 10.3389/fncel.2015.00013
   Chakrapani VY, 2012, J APPL POLYM SCI, V125, P3221, DOI 10.1002/app.36504
   Duan S, 2015, J BIOMED MATER RES A, V103, P1424, DOI 10.1002/jbm.a.35283
   Ehterami A, 2018, INT J BIOL MACROMOL, V117, P601, DOI 10.1016/j.ijbiomac.2018.05.184
   EVANS PJ, 1995, MUSCLE NERVE, V18, P1128, DOI 10.1002/mus.880181009
   Farzin A, 2019, MAT SCI ENG C-MATER, V105, P0
   Feng GK, 2018, J NANOMATER, V2018, P0, DOI 10.1155/2018/1519480
   Besson JCF, 2017, INJURY, V48, P2417, DOI 10.1016/j.injury.2017.08.046
   Frattini F, 2012, TISSUE ENG PT A, V18, P2030, DOI 10.1089/ten.tea.2011.0496
   Gargett CE, 2007, HUM REPROD UPDATE, V13, P87, DOI 10.1093/humupd/dml045
   Gargett CE, 2007, REPROD SCI, V14, P405, DOI 10.1177/1933719107306231
   Gargett CE, 2009, BIOL REPROD, V80, P1136, DOI 10.1095/biolreprod.108.075226
   Ghasemi-Mobarakeh L, 2008, BIOMATERIALS, V29, P4532, DOI 10.1016/j.biomaterials.2008.08.007
   Grenha A, 2007, EUR J PHARM SCI, V31, P73, DOI 10.1016/j.ejps.2007.02.008
   Guilak F, 2009, CELL STEM CELL, V5, P17, DOI 10.1016/j.stem.2009.06.016
   Hadjipanayi E, 2009, J TISSUE ENG REGEN M, V3, P77, DOI 10.1002/term.136
   Hasanzadeh E, 2020, J BIOACT COMPAT POL, V35, P554, DOI 10.1177/0883911520956252
   Hasanzadeh E, 2021, CELL BIOL INT, V45, P140, DOI 10.1002/cbin.11478
   Hassan N, 2012, SOFT MATTER, V8, P6582, DOI 10.1039/c2sm25489a
   Hudson TW, 2000, ORTHOP CLIN N AM, V31, P485, DOI 10.1016/S0030-5898(05)70166-8
   Ichihara S, 2008, INJURY, V39, PS29, DOI 10.1016/j.injury.2008.08.029
   Issa Mohamed M, 2005, DRUG DISCOV TODAY TECHNOL, V2, P1, DOI 10.1016/j.ddtec.2005.05.008
   Janmey PA, 2009, J R SOC INTERFACE, V6, P1, DOI 10.1098/rsif.2008.0327
   Ju YE, 2007, BIOMATERIALS, V28, P2097, DOI 10.1016/j.biomaterials.2007.01.008
   Jubran M, 2003, EXP NEUROL, V181, P204, DOI 10.1016/S0014-4886(03)00041-4
   KANJE M, 1989, BRAIN RES, V486, P396, DOI 10.1016/0006-8993(89)90531-3
   Khyati D, 2012, CHARACTERIZATION RHE, V0, P0
   KREWSON CE, 1995, BRAIN RES, V680, P196, DOI 10.1016/0006-8993(95)00261-N
   LEE KY, 1995, BIOMATERIALS, V16, P1211, DOI 10.1016/0142-9612(95)98126-Y
   Li XW, 2012, PROG POLYM SCI, V37, P1105, DOI 10.1016/j.progpolymsci.2012.02.004
   Lutolf MP, 2009, NATURE, V462, P433, DOI 10.1038/nature08602
   Macaya D, 2012, BIOMED MATER, V7, P0, DOI 10.1088/1748-6041/7/1/012001
   Mirzaei E, 2016, MOL NEUROBIOL, V53, P4798, DOI 10.1007/s12035-015-9410-0
   Mohamadi F, 2018, ARTIF CELL NANOMED B, V46, P34, DOI 10.1080/21691401.2018.1451339
   Mohamadi F, 2017, J BIOMED MATER RES A, V105, P1960, DOI 10.1002/jbm.a.36068
   Montalbano G, 2018, MAT SCI ENG C-MATER, V91, P236, DOI 10.1016/j.msec.2018.04.101
   Navaei-Nigjeh M, 2014, J BIOMED MATER RES A, V102, P2533, DOI 10.1002/jbm.a.34921
   Navarro X, 2007, PROG NEUROBIOL, V82, P163, DOI 10.1016/j.pneurobio.2007.06.005
   OBrien FJ, 2005, BIOMATERIALS, V26, P433, DOI 10.1016/j.biomaterials.2004.02.052
   Powell R, 2021, FRONT BIOENG BIOTECH, V0, P9
   Queiroz MF, 2015, MAR DRUGS, V13, P141, DOI 10.3390/md13010141
   Rauskolb S, 2017, NEUROBIOL DIS, V97, P103, DOI 10.1016/j.nbd.2016.04.007
   Salehi M, 2018, J BIOMED MATER RES B, V106, P1463, DOI 10.1002/jbm.b.33952
   Schwab KE, 2007, HUM REPROD, V22, P2903, DOI 10.1093/humrep/dem265
   Spitzer RSSNC, 2011, COLD SPRING HARB PER, V3, P0
   Stewart HJS, 1996, EUR J NEUROSCI, V8, P553, DOI 10.1111/j.1460-9568.1996.tb01240.x
   Syroid DE, 1999, J NEUROSCI, V19, P2059
   THOMAS PK, 1974, J NEUROL NEUROSUR PS, V37, P68, DOI 10.1136/jnnp.37.1.68
   Tos P, 2009, INT REV NEUROBIOL, V87, P281, DOI 10.1016/S0074-7742(09)87014-1
   Toth C, 2006, NEUROSCIENCE, V139, P429, DOI 10.1016/j.neuroscience.2005.11.065
   Wang EW, 2015, NEURAL REGEN RES, V10, P1393, DOI 10.4103/1673-5374.165501
   Wang XD, 2005, BRAIN, V128, P1897, DOI 10.1093/brain/awh517
   Wang XM, 2012, INTERFACE FOCUS, V2, P278, DOI 10.1098/rsfs.2012.0016
   Wolthers M, 2005, MICROSURG, V25, P508, DOI 10.1002/micr.20156
   Wong KH, 2015, FOOD SCI TECH-BRAZIL, V35, P712, DOI 10.1590/1678-457X.6838
   Yu TY, 2017, AM J TRANSL RES, V9, P4682
   Yu WW, 2011, BMC NEUROSCI, V12, P0, DOI 10.1186/1471-2202-12-68
   Ziv-Polat O, 2012, INT J NANOMED, V7, P1259, DOI 10.2147/IJN.S26533
NR 62
TC 9
Z9 9
U1 0
U2 9
PU ELSEVIER SCI LTD
PI London
PA 125 London Wall, London, ENGLAND
SN 0020-1383
EI 1879-0267
J9 INJURY
JI Injury-Int. J. Care Inj.
PD JUN 15
PY 2023
VL 54
IS 6
BP 1462
EP 1472
DI 10.1016/j.injury.2023.01.041
EA MAY 2023
PG 11
WC Critical Care Medicine; Emergency Medicine; Orthopedics; Surgery
SC General & Internal Medicine; Emergency Medicine; Orthopedics; Surgery
GA J1FK5
UT WOS:001007130800001
PM 36894467
DA 2025-07-17
ER

PT J
AU Dong, XZ
   Zhang, H
   Duan, P
   Liu, K
   Yu, YF
   Wei, WY
   Wang, WX
   Liu, YH
   Cheng, Q
   Liang, XY
   Huo, YF
   Yan, LS
   Yu, AX
   Dai, HL
AF Dong, Xianzhen
   Zhang, Hao
   Duan, Ping
   Liu, Kun
   Yu, Yifeng
   Wei, Wenying
   Wang, Weixing
   Liu, Yuhang
   Cheng, Qiang
   Liang, Xinyue
   Huo, Yuanfang
   Yan, Lesan
   Yu, Aixi
   Dai, Honglian
TI An injectable and adaptable hydrogen sulfide delivery system for modulating neuroregenerative microenvironment
SO SCIENCE ADVANCES
LA English
DT Article
ID peripheral-nerve regeneration; mesenchymal stem-cells; axonal regeneration; mitochondria; donors; guide
AB Peripheral nerve regeneration is a complex physiological process. Single-function nerve scaffolds often struggle to quickly adapt to the imbalanced regenerative microenvironment, leading to slow nerve regeneration and limited functional recovery. In this study, we demonstrate a "pleiotropic gas transmitter" strategy based on endogenous reactive oxygen species (ROS), which trigger the on-demand H2S release at the defect area for transected peripheral nerve injury (PNI) repair through concurrent neuroregeneration and neuroprotection processing. This H2S delivery system consists of an H2S donor (peroxyTCM) encapsulated in a ROS-responsive polymer (mPEG-PMet) and loaded into a temperature-sensitive poly (amino acid) hydrogel (mPEG-PA-PP). This multi-effect combination strategy greatly promotes the regeneration of PNI, attributed to the physiological effects of H2S. These effects include the inhibition of inflammation and oxidative stress, protection of nerve cells, promotion of angiogenesis, and the restoration of normal mitochondrial function. The adaptive release of pleiotropic messengers to modulate the tissue regeneration microenvironment offers promising peripheral nerve repair and tissue engineering opportunities.
C1 [Dong, Xianzhen; Liu, Kun; Wei, Wenying; Cheng, Qiang; Liang, Xinyue; Huo, Yuanfang; Yan, Lesan; Dai, Honglian] Wuhan Univ Technol, Biomed Mat & Engn Res Ctr Hubei Prov, State Key Lab Adv Technol Mat Synth & Proc, Wuhan 430070, Peoples R China.
   [Zhang, Hao; Duan, Ping; Yu, Yifeng; Wang, Weixing; Liu, Yuhang; Yu, Aixi] Wuhan Univ, Dept Orthoped Trauma & Microsurg, Zhongnan Hosp, Wuhan 430071, Peoples R China.
   [Dai, Honglian] Wuhan Univ Technol, Shenzhen Res Inst, Shenzhen 518000, Peoples R China.
C3 Wuhan University of Technology; Wuhan University; Wuhan University of Technology
RP Yan, LS; Dai, HL (corresponding author), Wuhan Univ Technol, Biomed Mat & Engn Res Ctr Hubei Prov, State Key Lab Adv Technol Mat Synth & Proc, Wuhan 430070, Peoples R China.; Yu, AX (corresponding author), Wuhan Univ, Dept Orthoped Trauma & Microsurg, Zhongnan Hosp, Wuhan 430071, Peoples R China.; Dai, HL (corresponding author), Wuhan Univ Technol, Shenzhen Res Inst, Shenzhen 518000, Peoples R China.
EM lsyan@whut.edu.cn; yuaixi@whu.edu.cn; daihonglian@whut.edu.cn
FU National Natural Science Foundation of China [52372272, 32201109, 52003211]; National Key Research and Development Program of China [2022YFB4601402]; Health Commission of Hubei Province Medical Leading Talent Project [LJ20200405]; Natural Science Foundation of Hubei Province [2020CFB418]; Guangdong Basic and Applied Basic Research Foundation [2022B1515120052, 2021A1515110557]; Key Basic Research Program of Shenzhen [JCYJ20200109150218836]; Chaozhou Branch of Chemistry and Chemical Engineering Guangdong Laboratory [HJL202202A002]
CR Abagnale G, 2015, BIOMATERIALS, V61, P316, DOI 10.1016/j.biomaterials.2015.05.030
   Abe K, 1996, J NEUROSCI, V16, P1066
   Arthur-Farraj PJ, 2012, NEURON, V75, P633, DOI 10.1016/j.neuron.2012.06.021
   Beirowski B, 2014, NAT NEUROSCI, V17, P1351, DOI 10.1038/nn.3809
   Boni BOO, 2019, MATER HORIZ, V6, P1122, DOI 10.1039/c9mh00291j
   Carmeliet P, 2000, NATURE, V407, P249, DOI 10.1038/35025220
   Cattin AL, 2015, CELL, V162, P1127, DOI 10.1016/j.cell.2015.07.021
   Cortese-Krott MM, 2015, P NATL ACAD SCI USA, V112, PE4651, DOI 10.1073/pnas.1509277112
   Dennehy KM, 2008, EUR J IMMUNOL, V38, P500, DOI 10.1002/eji.200737741
   Dong XH, 2021, BIOMATERIALS, V272, P0, DOI 10.1016/j.biomaterials.2021.120767
   Dong XZ, 2022, BIOMATERIALS, V280, P0, DOI 10.1016/j.biomaterials.2021.121288
   Essuman K, 2017, NEURON, V93, P1334, DOI 10.1016/j.neuron.2017.02.022
   Fan LP, 2018, ACS NANO, V12, P5780, DOI 10.1021/acsnano.8b01648
   Gerdts J, 2015, SCIENCE, V348, P453, DOI 10.1126/science.1258366
   Gerö D, 2016, PHARMACOL RES, V113, P186, DOI 10.1016/j.phrs.2016.08.019
   Grinsell D, 2014, BIOMED RES INT, V2014, P0, DOI 10.1155/2014/698256
   Han SM, 2016, NEURON, V92, P1308, DOI 10.1016/j.neuron.2016.11.025
   He JH, 2018, ACS NANO, V12, P9660, DOI 10.1021/acsnano.8b00552
   Hervera A, 2018, NAT CELL BIOL, V20, P307, DOI 10.1038/s41556-018-0039-x
   Hollister SJ, 2009, ADV MATER, V21, P3330, DOI 10.1002/adma.200802977
   Huang CWH, 2016, PHARMACOL RES, V113, P533, DOI 10.1016/j.phrs.2016.09.032
   Jha MK, 2020, GLIA, V68, P161, DOI 10.1002/glia.23710
   Jia YC, 2019, ACTA BIOMATER, V83, P291, DOI 10.1016/j.actbio.2018.10.040
   Kannan RY, 2005, BIOMATERIALS, V26, P1857, DOI 10.1016/j.biomaterials.2004.07.006
   Kazankov K, 2019, NAT REV GASTRO HEPAT, V16, P145, DOI 10.1038/s41575-018-0082-x
   Kiryu-Seo S, 2019, NEUROSCI RES, V139, P42, DOI 10.1016/j.neures.2018.08.014
   Koh TJ, 2011, EXPERT REV MOL MED, V13, P0, DOI 10.1017/S1462399411001943
   Lee JH, 2021, PROG MATER SCI, V117, P0, DOI 10.1016/j.pmatsci.2020.100732
   Leton JC, 1998, MEDICAL PLASTICS BIO, V5, P30
   Li LY, 2020, NEURAL REGEN RES, V15, P731, DOI 10.4103/1673-5374.266925
   Liu P, 2019, NEURAL REGEN RES, V14, P1335, DOI 10.4103/1673-5374.253510
   Manoukian OS, 2021, BIOACT MATER, V6, P2881, DOI 10.1016/j.bioactmat.2021.02.016
   Mittal M, 2014, ANTIOXID REDOX SIGN, V20, P1126, DOI 10.1089/ars.2012.5149
   Nagy P, 2014, BBA-GEN SUBJECTS, V1840, P876, DOI 10.1016/j.bbagen.2013.05.037
   Norkus T, 2005, SURG RADIOL ANAT, V27, P524, DOI 10.1007/s00276-005-0024-5
   Oladipupo S, 2011, P NATL ACAD SCI USA, V108, P13264, DOI 10.1073/pnas.1101321108
   Papapetropoulos A, 2009, P NATL ACAD SCI USA, V106, P21972, DOI 10.1073/pnas.0908047106
   Parrinello S, 2010, CELL, V143, P145, DOI 10.1016/j.cell.2010.08.039
   Patrón LA, 2016, NEURON, V92, P1152, DOI 10.1016/j.neuron.2016.12.007
   Peng Y, 2018, INJURY, V49, P1477, DOI 10.1016/j.injury.2018.03.023
   Qian Y, 2021, MATER TODAY, V51, P165, DOI 10.1016/j.mattod.2021.09.014
   Qian Y, 2018, J PINEAL RES, V65, P0, DOI 10.1111/jpi.12516
   Ray WZ, 2010, EXP NEUROL, V223, P77, DOI 10.1016/j.expneurol.2009.03.031
   ROBINSON PH, 1991, MICROSURG, V12, P412, DOI 10.1002/micr.1920120608
   Saab AS, 2016, NEURON, V91, P119, DOI 10.1016/j.neuron.2016.05.016
   Sarhane KA, 2019, ACTA BIOMATER, V88, P332, DOI 10.1016/j.actbio.2019.02.034
   Scherz-Shouval R, 2007, TRENDS CELL BIOL, V17, P422, DOI 10.1016/j.tcb.2007.07.009
   Shapouri-Moghaddam A, 2018, J CELL PHYSIOL, V233, P6425, DOI 10.1002/jcp.26429
   Simitzi C, 2017, ACTA BIOMATER, V51, P21, DOI 10.1016/j.actbio.2017.01.023
   Smith TD, 2017, ADV DRUG DELIVER REV, V114, P193, DOI 10.1016/j.addr.2017.04.012
   Snyder-Warwick AK, 2018, AGING CELL, V17, P0, DOI 10.1111/acel.12776
   Sun M, 2010, J BIOMED MATER RES A, V93A, P1470, DOI 10.1002/jbm.a.32681
   Szabo C, 2017, AM J PHYSIOL-CELL PH, V312, PC3, DOI 10.1152/ajpcell.00282.2016
   Thawkar BS, 2019, J NEUROIMMUNOL, V326, P62, DOI 10.1016/j.jneuroim.2018.11.010
   Wang R, 2012, PHYSIOL REV, V92, P791, DOI 10.1152/physrev.00017.2011
   Wang SM, 2009, EXP NEUROL, V216, P499, DOI 10.1016/j.expneurol.2009.01.006
   Whiteman M, 2010, ANTIOXID REDOX SIGN, V12, P1147, DOI 10.1089/ars.2009.2899
   Wu F, 2019, CHEM ENG J, V359, P672, DOI 10.1016/j.cej.2018.11.145
   Xie JW, 2014, ACS APPL MATER INTER, V6, P9472, DOI 10.1021/am5018557
   Zhang DT, 2020, ACS APPL MATER INTER, V12, P7915, DOI 10.1021/acsami.9b20321
   Zhao Y, 2016, ANGEW CHEM INT EDIT, V55, P14638, DOI 10.1002/anie.201608052
   Zhao Y, 2014, CHEM COMMUN, V50, P11788, DOI 10.1039/c4cc00968a
NR 62
TC 45
Z9 45
U1 28
U2 98
PU AMER ASSOC ADVANCEMENT SCIENCE
PI WASHINGTON
PA 1200 NEW YORK AVE, NW, WASHINGTON, DC 20005 USA
SN 2375-2548
EI 
J9 SCI ADV
JI Sci. Adv.
PD DEC 22
PY 2023
VL 9
IS 51
BP 
EP 
DI 10.1126/sciadv.adi1078
PG 20
WC Multidisciplinary Sciences
SC Science & Technology - Other Topics
GA JJ8O4
UT WOS:001172893000001
PM 38117891
DA 2025-07-17
ER

PT J
AU Hu, TT
   Chang, SS
   Qi, F
   Zhang, ZH
   Chen, JY
   Jiang, LL
   Wang, DL
   Deng, CL
   Nie, KY
   Xu, GC
   Wei, ZR
AF Hu, Taotao
   Chang, Shusen
   Qi, Fang
   Zhang, Zhonghui
   Chen, Jiayin
   Jiang, Lingli
   Wang, Dali
   Deng, Chengliang
   Nie, Kaiyu
   Xu, Guangchao
   Wei, Zairong
TI Neural grafts containing exosomes derived from Schwann cell-like cells promote peripheral nerve regeneration in rats
SO BURNS & TRAUMA
LA English
DT Article
DE Schwann cell-like cells; Exosomes; Peripheral nerve injury; Mesenchymal stem cells; Nerve regeneration
ID extracellular vesicles; stem-cells; repair; vegf; hydrogel; matrigel; strategy; conduits; recovery
AB Background Schwann cell-like cells (SCLCs), differentiated from mesenchymal stem cells, have shown promising outcomes in the treatment of peripheral nerve injuries in preclinical studies. However, certain clinical obstacles limit their application. Hence, the primary aim of this study was to investigate the role of exosomes derived from SCLCs (SCLCs-exo) in peripheral nerve regeneration. Methods SCLCs were differentiated from human amniotic mesenchymal stem cells (hAMSCs) in vitro and validated by immunofluorescence, real-time quantitative PCR and western blot analysis. Exosomes derived from hAMSCs (hAMSCs-exo) and SCLCs were isolated by ultracentrifugation and validated by nanoparticle tracking analysis, WB analysis and electron microscopy. A prefabricated nerve graft was used to deliver hAMSCs-exo or SCLCs-exo in an injured sciatic nerve rat model. The effects of hAMSCs-exo or SCLCs-exo on rat peripheral nerve injury (PNI) regeneration were determined based on the recovery of neurological function and histomorphometric variation. The effects of hAMSCs-exo or SCLCs-exo on Schwann cells were also determined via cell proliferation and migration assessment. Results SCLCs significantly expressed the Schwann cell markers glial fibrillary acidic protein and S100. Compared to hAMSCs-exo, SCLCs-exo significantly enhanced motor function recovery, attenuated gastrocnemius muscle atrophy and facilitated axonal regrowth, myelin formation and angiogenesis in the rat model. Furthermore, hAMSCs-exo and SCLCs-exo were efficiently absorbed by Schwann cells. However, compared to hAMSCs-exo, SCLCs-exo significantly promoted the proliferation and migration of Schwann cells. SCLCs-exo also significantly upregulated the expression of a glial cell-derived neurotrophic factor, myelin positive regulators (SRY-box transcription factor 10, early growth response protein 2 and organic cation/carnitine transporter 6) and myelin proteins (myelin basic protein and myelin protein zero) in Schwann cells. Conclusions These findings suggest that SCLCs-exo can more efficiently promote PNI regeneration than hAMSCs-exo and are a potentially novel therapeutic approach for treating PNI.
C1 [Hu, Taotao; Chang, Shusen; Qi, Fang; Zhang, Zhonghui; Chen, Jiayin; Jiang, Lingli; Wang, Dali; Deng, Chengliang; Nie, Kaiyu; Xu, Guangchao; Wei, Zairong] Zunyi Med Univ, Affiliated Hosp, Dept Burns & Plast Surg, 149 Dalian Rd, Zunyi 563003, Guizhou, Peoples R China.
   [Hu, Taotao; Chang, Shusen; Qi, Fang; Zhang, Zhonghui; Chen, Jiayin; Jiang, Lingli; Wang, Dali; Deng, Chengliang; Nie, Kaiyu; Xu, Guangchao; Wei, Zairong] Zunyi Med Univ, Collaborat Innovat Ctr Tissue Damage Repair & Rege, 6 West Xuefu Rd, Zunyi 563003, Guizhou, Peoples R China.
C3 Zunyi Medical University; Zunyi Medical University
RP Xu, GC; Wei, ZR (corresponding author), Zunyi Med Univ, Affiliated Hosp, Dept Burns & Plast Surg, 149 Dalian Rd, Zunyi 563003, Guizhou, Peoples R China.; Xu, GC; Wei, ZR (corresponding author), Zunyi Med Univ, Collaborat Innovat Ctr Tissue Damage Repair & Rege, 6 West Xuefu Rd, Zunyi 563003, Guizhou, Peoples R China.
EM Guangchao_Xu@zmu.edu.cn; Zairongwei@sina.com
FU Guizhou Province Education Department [Qianjiaohe KY [2017]043]; Science and Technology Support Project of Guizhou Province [2020-5012]; Scientific Research Foundation of the Affiliated Hospital of Zunyi Medical University [2020-03, 2020-39]; National Nature Science Foundation of China [2016-35]; Collaborative Innovation Center of the Chinese Ministry of Education [81660325]
CR Lopez-Verrilli MA, 2013, GLIA, V61, P1795, DOI 10.1002/glia.22558
   Ao QA, 2011, BIOMATERIALS, V32, P787, DOI 10.1016/j.biomaterials.2010.09.046
   Arthur-Farraj P, 2021, NEUROTHERAPEUTICS, V18, P2200, DOI 10.1007/s13311-021-01125-3
   BAIN JR, 1989, PLAST RECONSTR SURG, V83, P129, DOI 10.1097/00006534-198901000-00024
   Behtaj S, 2022, PHARMACEUTICS, V14, P0, DOI 10.3390/pharmaceutics14020219
   Benton G, 2014, ADV DRUG DELIVER REV, V79-80, P3, DOI 10.1016/j.addr.2014.06.005
   Boerboom A, 2016, FRONT MOL NEUROSCI, V10, P0, DOI 10.3389/fnmol.2017.00038
   Borlongan CV, 2010, EXP NEUROL, V225, P243, DOI 10.1016/j.expneurol.2010.07.008
   Carr MJ, 2017, CURR OPIN NEUROBIOL, V47, P52, DOI 10.1016/j.conb.2017.09.003
   Cerqueira SR, 2018, BIOMATERIALS, V177, P176, DOI 10.1016/j.biomaterials.2018.05.049
   Chen J, 2019, J CELL PHYSIOL, V234, P23097, DOI 10.1002/jcp.28873
   Chen W, 2019, ZHONGHUA SHAO SHANG ZA ZHI, V35, P134, DOI 10.3760/cma.j.issn.1009-2587.2019.02.009
   Chen W, 2022, INT J MOL MED, V49, P0, DOI 10.3892/ijmm.2022.5136
   Chen W, 2021, CELL TISSUE RES, V384, P99, DOI 10.1007/s00441-020-03320-8
   Chen W, 2019, STEM CELLS INT, V2019, P0, DOI 10.1155/2019/2490761
   Ching RC, 2018, STEM CELL RES THER, V9, P0, DOI 10.1186/s13287-018-1017-8
   Fouad K, 2005, J NEUROSCI, V25, P1169, DOI 10.1523/JNEUROSCI.3562-04.2005
   Francis NL, 2016, ACS BIOMATER SCI ENG, V2, P1030, DOI 10.1021/acsbiomaterials.6b00156
   Geissler J, 2019, INJURY, V50, PS64, DOI 10.1016/j.injury.2019.10.051
   Gu XS, 2011, PROG NEUROBIOL, V93, P204, DOI 10.1016/j.pneurobio.2010.11.002
   Hopf A, 2020, CELLS-BASEL, V9, P0, DOI 10.3390/cells9091990
   Hoyng SA, 2014, EXP NEUROL, V261, P578, DOI 10.1016/j.expneurol.2014.08.002
   Huang B, 2019, CELL, V179, P1160, DOI 10.1016/j.cell.2019.10.027
   Huang Z, 2020, CELLS-BASEL, V9, P0, DOI 10.3390/cells9112497
   Jessen KR, 2016, J PHYSIOL-LONDON, V594, P3521, DOI 10.1113/JP270874
   Jiang LF, 2022, STEM CELL REV REP, V18, P544, DOI 10.1007/s12015-021-10236-5
   Jiang LF, 2017, INT J MOL SCI, V18, P0, DOI 10.3390/ijms18010094
   Jiang TM, 2010, IN VITRO CELL DEV-AN, V46, P793, DOI 10.1007/s11626-010-9335-x
   Jin KL, 2002, P NATL ACAD SCI USA, V99, P11946, DOI 10.1073/pnas.182296499
   Jones S, 2016, INT J MOL SCI, V17, P0, DOI 10.3390/ijms17091494
   Jung N, 2016, INT J MOL SCI, V17, P0, DOI 10.3390/ijms17111867
   Kalluri R, 2020, SCIENCE, V367, P640, DOI 10.1126/science.aau6977
   Kleinman HK, 2005, SEMIN CANCER BIOL, V15, P378, DOI 10.1016/j.semcancer.2005.05.004
   Lee JHT, 2010, SPINE, V35, P2041, DOI 10.1097/BRS.0b013e3181d2d6c5
   Liu CY, 2020, CNS NEUROSCI THER, V26, P189, DOI 10.1111/cns.13187
   Lopez-Leal R, 2016, CELL MOL NEUROBIOL, V36, P429, DOI 10.1007/s10571-015-0314-3
   Lotfi L, 2019, J BIOMED MATER RES A, V107, P2425, DOI 10.1002/jbm.a.36749
   Lv KQ, 2019, THERANOSTICS, V9, P7403, DOI 10.7150/thno.32637
   Martens W, 2014, FASEB J, V28, P1634, DOI 10.1096/fj.13-243980
   Martin J, 2019, CURR OPIN CHEM BIOL, V52, P125, DOI 10.1016/j.cbpa.2019.06.012
   Meijs MFL, 2004, J NEUROTRAUM, V21, P1415, DOI 10.1089/neu.2004.21.1415
   Mokarram N, 2012, BIOMATERIALS, V33, P8793, DOI 10.1016/j.biomaterials.2012.08.050
   Pakulska MM, 2012, BIOMED MATER, V7, P0, DOI 10.1088/1748-6041/7/2/024101
   Rao F, 2019, STEM CELLS INT, V2019, P0, DOI 10.1155/2019/2546367
   Rosenstein JM, 2010, ORGANOGENESIS, V6, P107, DOI 10.4161/org.6.2.11687
   Sarker MD, 2018, PROG NEUROBIOL, V171, P125, DOI 10.1016/j.pneurobio.2018.07.002
   Silva JB, 2017, HAND SURG REHABIL, V36, P71, DOI 10.1016/j.hansur.2016.10.212
   Singh S, 2021, NEUROL INDIA, V69, P318, DOI 10.4103/0028-3886.314576
   Song LL, 2022, J NEURAL ENG, V19, P0, DOI 10.1088/1741-2552/ac5b95
   Svaren J, 2008, GLIA, V56, P1541, DOI 10.1002/glia.20767
   van Niel G, 2018, NAT REV MOL CELL BIO, V19, P213, DOI 10.1038/nrm.2017.125
   Wei ZJ, 2019, MOL CELL BIOCHEM, V457, P51, DOI 10.1007/s11010-019-03511-0
   Wu P, 2021, BIOACT MATER, V6, P3515, DOI 10.1016/j.bioactmat.2021.03.020
   Xian PP, 2019, THERANOSTICS, V9, P5956, DOI 10.7150/thno.33872
   Xie ST, 2017, CELL CYCLE, V16, P841, DOI 10.1080/15384101.2017.1304328
   Yang CY, 2021, J MATER CHEM B, V9, P567, DOI 10.1039/d0tb01605e
   Yin L, 2020, CELLS-BASEL, V9, P0, DOI 10.3390/cells9030707
   Yu MM, 2021, ACTA BIOMATER, V134, P190, DOI 10.1016/j.actbio.2021.07.026
   Zheng TT, 2022, BURNS TRAUMA, V10, P0, DOI 10.1093/burnst/tkac030
   Zhou Y, 2016, EXP NEUROL, V283, P573, DOI 10.1016/j.expneurol.2016.04.007
   Zhou YJ, 2019, J CONTROL RELEASE, V316, P93, DOI 10.1016/j.jconrel.2019.11.003
   Zigrnond RE, 2019, PROG NEUROBIOL, V173, P102, DOI 10.1016/j.pneurobio.2018.12.001
NR 62
TC 25
Z9 27
U1 4
U2 22
PU OXFORD UNIV PRESS
PI OXFORD
PA GREAT CLARENDON ST, OXFORD OX2 6DP, ENGLAND
SN 2321-3868
EI 2321-3876
J9 BURNS TRAUMA
JI Burns Trauma
PD JAN 1
PY 2023
VL 11
IS 
BP 
EP 
DI 10.1093/burnst/tkad013
PG 18
WC Emergency Medicine; Dermatology; Surgery
SC Emergency Medicine; Dermatology; Surgery
GA E8OS0
UT WOS:000978076500001
PM 37122841
DA 2025-07-17
ER

PT J
AU Rizwana, N
   Maslekar, N
   Chatterjee, K
   Yao, Y
   Agarwal, V
   Nune, M
AF Rizwana, Nasera
   Maslekar, Namrata
   Chatterjee, Kaushik
   Yao, Yin
   Agarwal, Vipul
   Nune, Manasa
TI Dual Crosslinked Antioxidant Mixture of Poly(vinyl alcohol) and Cerium Oxide Nanoparticles as a Bioink for 3D Bioprinting
SO ACS APPLIED NANO MATERIALS
LA English
DT Article
DE bioink; antioxidant; 3D bioprinting; nanoceria; dual crosslinking; poly(vinylalcohol)
ID polyvinyl-alcohol; nanofibrous scaffolds; graphene oxide; citric-acid; hydrogel; ink; viability; cartilage; design
AB Three-dimensional (3D) bioprinting has made it possible to fabricate structures with intricate morphologies and architectures, which is considered difficult to do when using other conventional techniques like electrospinning. Although the 3D printing of thermoplastics has seen a huge boom in the past few years, it has been challenging to translate this technology to cell-based printing. A major limitation in bioprinting is the lack of inks that allow for the printing of 3D structures that meet the biological requirements of a specific organ or tissue. A bioink is a viscous polymer solution that cells are incorporated into before printing. Therefore, a bioink must have specific characteristics to ensure both good printability and biocompatibility. Despite the progress that has been made in bioprinting, achieving a balance between these two properties has been difficult. In this work, we developed a multimodal bioink that serves as both a cell carrier and a free radical scavenger for treating peripheral nerve injury. This bioink comprises poly(vinyl alcohol) (PVA) and cerium oxide nanoparticles (also called nanoceria (NC)) and was developed with a dual crosslinking method that utilizes citric acid and sodium hydroxide. By employing this dual crosslinking method, good printability of the bioink and shape fidelity of the bioprinted structure were achieved. Additionally, a cell viability study demonstrated that the cells remained compatible and viable even after they underwent the printing process. The combination of this PVA/NC bioink and the dual crosslinking method proved to be effective in enhancing printability and cell biocompatibility for extrusion-based bioprinting applications.
C1 [Rizwana, Nasera; Nune, Manasa] Manipal Acad Higher Educ MAHE, Manipal Inst Regenerat Med MIRM, Manipal 576104, Karnataka, India.
   [Maslekar, Namrata; Agarwal, Vipul] Univ New South Wales, Sch Chem Engn, Cluster Adv Macromol Design CAMD, Sydney, NSW 2052, Australia.
   [Chatterjee, Kaushik] Indian Inst Sci, Dept Mat Engn, Bangalore 560012, India.
   [Yao, Yin] Univ New South Wales, Mark Wainwright Analyt Ctr, Electron Microscope Unit, Sydney, NSW 2052, Australia.
C3 Manipal Academy of Higher Education (MAHE); University of New South Wales Sydney; Indian Institute of Science (IISC) - Bangalore; University of New South Wales Sydney
RP Nune, M (corresponding author), Manipal Acad Higher Educ MAHE, Manipal Inst Regenerat Med MIRM, Manipal 576104, Karnataka, India.; Agarwal, V (corresponding author), Univ New South Wales, Sch Chem Engn, Cluster Adv Macromol Design CAMD, Sydney, NSW 2052, Australia.
EM agarwalvipul84@gmail.com; manasa.nune@manipal.edu
FU Manipal Academy of Higher Education-University of New South Wales (MAHE-UNSW) Collaborative Research Seed Funding; Department of Science & Technology, India through the SERB [SRG/2019/002130]; Department of Science & Technology, India through the SERB-POWER research grant [SPG/2021/003703]; National Health and Medical Research Council (NHMRC), Australia [GNT1139060]; UNSW Safety Net Fellowship; Manipal Academy of Higher Education
CR Abhilash V, 2016, SPECTROSCOPY OF POLYMER NANOCOMPOSITES, V0, PP410, DOI 10.1016/B978-0-323-40183-8.00014-8
   Agarwal V, 2021, ACS APPL MATER INTER, V13, P18338, DOI 10.1021/acsami.1c02379
   Aguado BA, 2012, TISSUE ENG PT A, V18, P806, DOI 10.1089/ten.tea.2011.0391
   Al-Hadeethi Y, 2023, RSC ADV, V13, P1392, DOI 10.1039/d2ra05368c
   Al-Hilifi SA, 2023, J COMPOS SCI, V7, P0, DOI 10.3390/jcs7030094
   Aslam M, 2018, POLYM ENG SCI, V58, P2119, DOI 10.1002/pen.24855
   Augustine R, 2021, ACS BIOMATER SCI ENG, V7, P279, DOI 10.1021/acsbiomaterials.0c01138
   Baker MI, 2012, J BIOMED MATER RES B, V100B, P1451, DOI 10.1002/jbm.b.32694
   Bandyopadhyay A, 2022, J BIOMED MATER RES A, V110, P884, DOI 10.1002/jbm.a.37336
   Chimene D, 2016, ANN BIOMED ENG, V44, P2090, DOI 10.1007/s10439-016-1638-y
   Chung JHY, 2013, BIOMATER SCI-UK, V1, P763, DOI 10.1039/c3bm00012e
   Cui XL, 2020, ADV HEALTHC MATER, V9, P0, DOI 10.1002/adhm.201901648
   Darabi MA, 2020, ADV SCI, V7, P0, DOI 10.1002/advs.201902740
   Dubbin K, 2016, ADV HEALTHC MATER, V5, P2488, DOI 10.1002/adhm.201600636
   Endo T, 2022, NPJ REGEN MED, V7, P0, DOI 10.1038/s41536-022-00205-y
   Ferris CJ, 2013, BIOMATER SCI-UK, V1, P224, DOI 10.1039/c2bm00114d
   Gao L, 2023, ACS BIOMATER SCI ENG, V0, P0, DOI DOI 10.1021/acsbiomaterials.2c01104
   Gautam L, 2022, POLYM ENG SCI, V62, P225, DOI 10.1002/pen.25849
   Gu Q, 2017, ADV HEALTHC MATER, V6, P0, DOI 10.1002/adhm.201700175
   Hanafy BI, 2019, RSC ADV, V9, P16596, DOI 10.1039/c9ra01252d
   Hanuman S, 2022, REGEN ENG TRANSL MED, V8, P334, DOI 10.1007/s40883-021-00231-0
   Jessen KR, 2022, PERIPHERALNERVE TISS, V0, PP385, DOI 10.1007/978-3-030-21052-66
   Jiang T, 2019, APPL PHYS REV, V6, P0, DOI 10.1063/1.5059393
   Khati V, 2022, BIOSENSORS-BASEL, V12, P0, DOI 10.3390/bios12070521
   Khurana A, 2019, NANOMEDICINE-UK, V14, P1805, DOI 10.2217/nnm-2018-0318
   Kurian Manju, 2020, AIP CONFERENCE PROCEEDINGS, V2263, P0, DOI 10.1063/5.0017550
   Lee JY, 2018, INT J MOL SCI, V19, P0, DOI 10.3390/ijms19113602
   Li XD, 2020, CHEM REV, V120, P10596, DOI 10.1021/acs.chemrev.0c00008
   Liang HW, 2022, INT J BIOPRINTING, V8, P198, DOI 10.18063/ijb.v8i1.502
   Lim KS, 2015, MACROMOL BIOSCI, V15, P1423, DOI 10.1002/mabi.201500121
   Lim W, 2021, POLYMERS-BASEL, V13, P0, DOI 10.3390/polym13111773
   Liu K, 2022, J BIOMED MATER RES B, V110, P2231, DOI 10.1002/jbm.b.35072
   Lu JW, 2022, INT J BIOPRINTING, V8, P31, DOI 10.18063/ijb.v8i4.600
   Mandrycky C, 2016, BIOTECHNOL ADV, V34, P422, DOI 10.1016/j.biotechadv.2015.12.011
   Maslekar N, 2020, NANOSCALE ADV, V2, P4702, DOI 10.1039/d0na00534g
   Masri S, 2023, INT J BIOPRINTING, V9, P422, DOI 10.18063/ijb.677
   Melchels FPW, 2010, BIOMATERIALS, V31, P6121, DOI 10.1016/j.biomaterials.2010.04.050
   Min Q, 2021, GLIA, V69, P235, DOI 10.1002/glia.23892
   Munaz A, 2016, J SCI, V1, P1, DOI 10.1016/j.jsamd.2016.04.001
   Muscolino E, 2022, INT J BIOL MACROMOL, V222, P1861, DOI 10.1016/j.ijbiomac.2022.09.275
   Ng WL, 2022, INT J BIOPRINTING, V8, P0, DOI 10.18063/ijb.v8i1.424
   Ng WL, 2020, BIOFABRICATION, V12, P0, DOI 10.1088/1758-5090/ab6034
   Ng WL, 2019, PROG POLYM SCI, V97, P0, DOI 10.1016/j.progpolymsci.2019.101145
   Nugroho FG, 2020, AIP CONFERENCE PROCEEDINGS, V2242, P0, DOI 10.1063/5.0010357
   Nune M, 2019, J TISSUE ENG REGEN M, V13, P1059, DOI 10.1002/term.2860
   Nune M, 2019, MAT SCI ENG C-MATER, V94, P17, DOI 10.1016/j.msec.2018.09.014
   Ouyang LL, 2016, BIOFABRICATION, V8, P0, DOI 10.1088/1758-5090/8/3/035020
   Parimi D, 2019, ACS OMEGA, V4, P104, DOI 10.1021/acsomega.8b02747
   Pati F, 2014, NAT COMMUN, V5, P0, DOI 10.1038/ncomms4935
   Paxton N, 2017, BIOFABRICATION, V9, P0, DOI 10.1088/1758-5090/aa8dd8
   Pepper ME, 2012, BIOFABRICATION, V4, P0, DOI 10.1088/1758-5082/4/1/011001
   Ramiah P, 2020, FRONT MATER, V7, P0, DOI 10.3389/fmats.2020.00076
   Rider P, 2018, J TISSUE ENG, V9, P0, DOI 10.1177/2041731418802090
   Rubio L, 2018, CHEM-BIOL INTERACT, V291, P7, DOI 10.1016/j.cbi.2018.06.002
   Ryan EM, 2019, J PHARMACEUT BIOMED, V164, P460, DOI 10.1016/j.jpba.2018.11.011
   Sapalidis AA, 2020, SYMMETRY-BASEL, V12, P0, DOI 10.3390/sym12060960
   Sayyed SAAR, 2016, B MATER SCI, V39, P1381, DOI 10.1007/s12034-016-1279-7
   Setayeshmehr M, 2021, INT J MOL SCI, V22, P0, DOI 10.3390/ijms22083901
   Shapira A, 2021, ADV SCI, V8, P0, DOI 10.1002/advs.202003751
   Shcherbakov AB, 2021, POLYMERS-BASEL, V13, P0, DOI 10.3390/polym13060924
   Shi R, 2008, CARBOHYD POLYM, V74, P763, DOI 10.1016/j.carbpol.2008.04.045
   Singh H, 2022, BIOMATER ADV, V137, P0, DOI 10.1016/j.bioadv.2022.212806
   Skardal A, 2010, TISSUE ENG PT A, V16, P2675, DOI 10.1089/ten.TEA.2009.0798
   Soman SS, 2020, INT J MOL SCI, V21, P0, DOI 10.3390/ijms21165792
   Thakur N, 2019, J NANOBIOTECHNOL, V17, P0, DOI 10.1186/s12951-019-0516-9
   van Kogelenberg S, 2018, ADV WOUND CARE, V7, P145, DOI 10.1089/wound.2017.0752
   Wang K, 2018, J BIOMED MATER RES A, V106, P2795, DOI 10.1002/jbm.a.36450
   Wu XP, 2019, J BIOMED MATER RES A, V107, P2414, DOI 10.1002/jbm.a.36748
   Zenerino A, 2015, TOXICOL REP, V2, P1007, DOI 10.1016/j.toxrep.2015.07.003
   Zhu W, 2016, CURR OPIN BIOTECH, V40, P103, DOI 10.1016/j.copbio.2016.03.014
   Zuo ZY, 2021, RSC ADV, V11, P11468, DOI 10.1039/d1ra00653c
NR 71
TC 12
Z9 12
U1 2
U2 22
PU AMER CHEMICAL SOC
PI WASHINGTON
PA 1155 16TH ST, NW, WASHINGTON, DC 20036 USA
SN 
EI 2574-0970
J9 ACS APPL NANO MATER
JI ACS Appl. Nano Mater.
PD SEP 25
PY 2023
VL 7
IS 16
BP 18177
EP 18188
DI 10.1021/acsanm.3c02962
EA SEP 2023
PG 12
WC Nanoscience & Nanotechnology; Materials Science, Multidisciplinary
SC Science & Technology - Other Topics; Materials Science
GA D6N8G
UT WOS:001071971500001
PM 39206348
DA 2025-07-17
ER

PT J
AU Millesi, F
   Mero, S
   Semmler, L
   Rad, A
   Stadlmayr, S
   Borger, A
   Supper, P
   Haertinger, M
   Ploszczanski, L
   Windberger, U
   Weiss, T
   Naghilou, A
   Radtke, C
AF Millesi, Flavia
   Mero, Sascha
   Semmler, Lorenz
   Rad, Anda
   Stadlmayr, Sarah
   Borger, Anton
   Supper, Paul
   Haertinger, Maximilian
   Ploszczanski, Leon
   Windberger, Ursula
   Weiss, Tamara
   Naghilou, Aida
   Radtke, Christine
TI Systematic Comparison of Commercial Hydrogels Revealed That a Synergy of Laminin and Strain-Stiffening Promotes Directed Migration of Neural Cells
SO ACS APPLIED MATERIALS & INTERFACES
LA English
DT Article
DE peripheral nerve regeneration; tissue engineering; biomaterials; directionality; mechanobiology; stiffness; Schwann cells
ID peripheral-nerve regeneration; schwann-cell; tissue; proliferation; biomaterials; behavior; repair; autografts; topography; elasticity
AB Hydrogels have shown potential in replacing damaged nerve tissue, but the ideal hydrogel is yet to be found. In this study, various commercially available hydrogels were compared. Schwann cells, fibroblasts, and dorsal root ganglia neurons were seeded on the hydrogels, and their morphology, viability, proliferation, and migration were examined. Additionally, detailed analyses of the gels' rheological properties and topography were conducted. Our results demonstrate vast differences on cell elongation and directed migration on the hydrogels. Laminin was identified as the driver behind cell elongation and in combination with a porous, fibrous, and strain-stiffening matrix structure responsible for oriented cell motility. This study improves our understanding of cell-matrix interactions and thereby facilitates tailored fabrication of hydrogels in the future.
C1 [Millesi, Flavia; Mero, Sascha; Semmler, Lorenz; Rad, Anda; Stadlmayr, Sarah; Borger, Anton; Supper, Paul; Haertinger, Maximilian; Weiss, Tamara; Naghilou, Aida; Radtke, Christine] Med Univ Vienna, Dept Plast Reconstruct & Aesthet Surg, Res Lab, A-1090 Vienna, Austria.
   [Millesi, Flavia; Mero, Sascha; Semmler, Lorenz; Rad, Anda; Stadlmayr, Sarah; Borger, Anton; Supper, Paul; Haertinger, Maximilian; Weiss, Tamara; Naghilou, Aida; Radtke, Christine] Austrian Cluster Tissue Regenerat, A-1200 Vienna, Austria.
   [Ploszczanski, Leon] Univ Nat Resources & Life Sci, Inst Phys & Mat Sci, A-1190 Vienna, Austria.
   [Windberger, Ursula] Med Univ Vienna, Lab Anim Breeding & Husb, Decentralized Biomed Facil, Core Unit, A-1090 Vienna, Austria.
   [Radtke, Christine] Med Univ Vienna, Dept Plast Reconstruct & Aesthet Surg, A-1090 Vienna, Austria.
   [Naghilou, Aida] Univ Vienna, Dept Phys Chem, A-1090 Vienna, Austria.
C3 Medical University of Vienna; BOKU University; Medical University of Vienna; Medical University of Vienna; University of Vienna
RP Millesi, F; Naghilou, A (corresponding author), Med Univ Vienna, Dept Plast Reconstruct & Aesthet Surg, Res Lab, A-1090 Vienna, Austria.; Millesi, F; Naghilou, A (corresponding author), Austrian Cluster Tissue Regenerat, A-1200 Vienna, Austria.; Naghilou, A (corresponding author), Univ Vienna, Dept Phys Chem, A-1090 Vienna, Austria.
EM flavia.millesi@meduniwien.ac.at; aida.naghilou@meduniwien.ac.at
CR ABERCROMBIE M, 1946, J NEUROL NEUROSUR PS, V9, P113, DOI 10.1136/jnnp.9.4.113
   Arslantunali D, 2014, MED DEVICES-EVID RES, V7, P405, DOI 10.2147/MDER.S59124
   Bahram M, 2016, EMERG CONCEPTS ANAL, V0, P0, DOI DOI 10.5772/64301
   Bretz F, 2016, MULTIPLE COMP USING, V0, P0
   Brown TE, 2017, CHEM SOC REV, V46, P6532, DOI 10.1039/c7cs00445a
   Brunette DM, 1999, J BIOMECH ENG-T ASME, V121, P49, DOI 10.1115/1.2798042
   Caliari SR, 2016, NAT METHODS, V13, P405, DOI 10.1038/nmeth.3839
   Carletti E, 2011, METHODS MOL BIOL, V695, P17, DOI 10.1007/978-1-60761-984-0_2
   Carriel V, 2017, J TISSUE ENG REGEN M, V11, P553, DOI 10.1002/term.1949
   Carvalho CR, 2019, FRONT BIOENG BIOTECH, V7, P0, DOI 10.3389/fbioe.2019.00337
   CRANG AJ, 1987, J NEUROCYTOL, V16, P423, DOI 10.1007/BF01611352
   Dent EW, 2007, NAT CELL BIOL, V9, P1347, DOI 10.1038/ncb1654
   DOTTI CG, 1987, NATURE, V330, P254, DOI 10.1038/330254a0
   Endo T, 2019, EXP PHYSIOL, V104, P1447, DOI 10.1113/EP087634
   Engler AJ, 2006, CELL, V126, P677, DOI 10.1016/j.cell.2006.06.044
   FU SY, 1995, J NEUROSCI, V15, P3886
   Gaudet AD, 2011, J NEUROINFLAMM, V8, P0, DOI 10.1186/1742-2094-8-110
   Gnavi S, 2015, MAT SCI ENG C-MATER, V48, P620, DOI 10.1016/j.msec.2014.12.055
   Guo ZC, 2017, COLLOID SURFACE A, V520, P649, DOI 10.1016/j.colsurfa.2017.02.031
   HALL SM, 1986, NEUROPATH APPL NEURO, V12, P401, DOI 10.1111/j.1365-2990.1986.tb00151.x
   Hinz B, 2007, J INVEST DERMATOL, V127, P526, DOI 10.1038/sj.jid.5700613
   Hoffman-Kim D, 2010, ANNU REV BIOMED ENG, V12, P203, DOI 10.1146/annurev-bioeng-070909-105351
   Höke A, 2006, NAT CLIN PRACT NEURO, V2, P448, DOI 10.1038/ncpneuro0262
   Hoshiba T, 2020, BIOMATER SCI SER, V6, P3
   Hou S, 2019, BIOMATERIALS, V223, P0, DOI 10.1016/j.biomaterials.2019.119458
   Hunt JA, 2014, J MATER CHEM B, V2, P5319, DOI 10.1039/c4tb00775a
   Hussey GS, 2018, NAT REV MATER, V3, P159, DOI 10.1038/s41578-018-0023-x
   Jacquemet G, 2015, CURR OPIN CELL BIOL, V36, P23, DOI 10.1016/j.ceb.2015.06.007
   Jensen G, 2018, ACTA PHARM SIN B, V8, P756, DOI 10.1016/j.apsb.2018.03.006
   Jessen KR, 2016, J PHYSIOL-LONDON, V594, P3521, DOI 10.1113/JP270874
   Jessen KR, 2019, FRONT CELL NEUROSCI, V13, P0, DOI 10.3389/fncel.2019.00033
   Kanno H, 2015, REV NEUROSCIENCE, V26, P121, DOI 10.1515/revneuro-2014-0068
   Keane TJ, 2012, BIOMATERIALS, V33, P1771, DOI 10.1016/j.biomaterials.2011.10.054
   Kunzler TP, 2007, BIOMATERIALS, V28, P2175, DOI 10.1016/j.biomaterials.2007.01.019
   Lee KY, 2001, CHEM REV, V101, P1869, DOI 10.1021/cr000108x
   Lee SH, 2008, BIOMATERIALS, V29, P2962, DOI 10.1016/j.biomaterials.2008.04.004
   LIN ML, 1995, J CELL PHYSIOL, V164, P593, DOI 10.1002/jcp.1041640318
   LIU HM, 1995, J NEUROPATH EXP NEUR, V54, P487, DOI 10.1097/00005072-199507000-00002
   Lutolf MP, 2005, NAT BIOTECHNOL, V23, P47, DOI 10.1038/nbt1055
   Millesi F, 2021, FASEB J, V35, P0, DOI 10.1096/fj.202001447R
   Moore Amy M, 2009, HAND (N Y), V4, P180, DOI 10.1007/s11552-008-9158-3
   Moradi F, 2012, J NEUROSCI RES, V90, P2335, DOI 10.1002/jnr.23120
   Naghilou A, 2020, MAT SCI ENG C-MATER, V116, P0, DOI 10.1016/j.msec.2020.111219
   Novikova LN, 2006, J BIOMED MATER RES A, V77A, P242, DOI 10.1002/jbm.a.30603
   Pabari A, 2010, J PLAST RECONSTR AES, V63, P1941, DOI 10.1016/j.bjps.2009.12.010
   Parrinello S, 2010, CELL, V143, P145, DOI 10.1016/j.cell.2010.08.039
   Punzel M, 2002, CELL COMMUN ADHES, V9, P149, DOI 10.1080/15419060214521
   Ray WZ, 2010, EXP NEUROL, V223, P77, DOI 10.1016/j.expneurol.2009.03.031
   Ren TC, 2015, BIOMATERIALS, V56, P58, DOI 10.1016/j.biomaterials.2015.03.052
   Rhee DY, 2009, DEVELOPMENT, V136, P3185, DOI 10.1242/dev.032334
   Scheib J, 2013, NAT REV NEUROL, V9, P668, DOI 10.1038/nrneurol.2013.227
   Soucy JR, 2018, TISSUE ENG PT A, V24, P1393, DOI 10.1089/ten.tea.2017.0502
   Storm C, 2005, NATURE, V435, P191, DOI 10.1038/nature03521
   Thonhoff JR, 2008, BRAIN RES, V1187, P42, DOI 10.1016/j.brainres.2007.10.046
   Urbanski MM, 2016, SCI REP-UK, V6, P0, DOI 10.1038/srep33751
   Van Neerven SGA, 2013, NEUROSCIENCE, V252, P144, DOI 10.1016/j.neuroscience.2013.08.009
   Wan LQ, 2008, CELL MOL BIOENG, V1, P93, DOI 10.1007/s12195-008-0014-x
   Weiss T, 2018, METHODS MOL BIOL, V1739, P67, DOI 10.1007/978-1-4939-7649-2_5
   Weiss T, 2016, GLIA, V64, P2133, DOI 10.1002/glia.23045
   Windberger U, 2020, MOLECULES, V25, P0, DOI 10.3390/molecules25173890
   Wissner-Gross ZD, 2011, INTEGR BIOL-UK, V3, P65, DOI 10.1039/c0ib00058b
   Xue W, 2022, ACS APPL MATER INTER, V14, P8693, DOI 10.1021/acsami.1c20320
   Yang DP, 2008, MOL CELL NEUROSCI, V38, P80, DOI 10.1016/j.mcn.2008.01.017
   YOSHINO JE, 1990, GLIA, V3, P315, DOI 10.1002/glia.440030502
   Zhang S, 2005, SCAFFOLDING IN TISSUE ENGINEERING, V0, PP217, DOI 10.1201/9781420027563
NR 65
TC 6
Z9 6
U1 3
U2 20
PU AMER CHEMICAL SOC
PI WASHINGTON
PA 1155 16TH ST, NW, WASHINGTON, DC 20036 USA
SN 1944-8244
EI 1944-8252
J9 ACS APPL MATER INTER
JI ACS Appl. Mater. Interfaces
PD MAR 15
PY 2023
VL 15
IS 10
BP 12678
EP 12695
DI 10.1021/acsami.2c20040
PG 18
WC Nanoscience & Nanotechnology; Materials Science, Multidisciplinary
SC Science & Technology - Other Topics; Materials Science
GA 9Z3GD
UT WOS:000951031400001
PM 36876876
DA 2025-07-17
ER

PT J
AU Chen, QQ
   Liu, QY
   Wang, P
   Qian, TM
   Wang, XH
   Yi, S
   Li, SY
AF Chen, Qian-Qian
   Liu, Qian-Yan
   Wang, Pan
   Qian, Tian-Mei
   Wang, Xing-Hui
   Yi, Sheng
   Li, Shi-Ying
TI Potential application of let-7a antagomir in injured peripheral nerve regeneration
SO NEURAL REGENERATION RESEARCH
LA English
DT Article
DE chitosan; chitosan-hydrogel scaffold; let-7; let-7a antagomir; miRNA; nerve graft; peripheral nerve injury; peripheral nerve regeneration; Schwann cells
ID bone regeneration; up-regulation; stem-cells; micrornas; rna; mirna; hydrogels; delivery; repair; graft
AB Neurotrophic factors, particularly nerve growth factor, enhance neuronal regeneration. However, the in vivo applications of nerve growth factor are largely limited by its intrinsic disadvantages, such as its short biological half-life, its contribution to pain response, and its inability to cross the blood-brain barrier. Considering that let-7 (human miRNA) targets and regulates nerve growth factor, and that let-7 is a core regulator in peripheral nerve regeneration, we evaluated the possibilities of let-7 application in nerve repair. In this study, anti-let-7a was identified as the most suitable let-7 family molecule by analyses of endogenous expression and regulatory relationship, and functional screening. Let-7a antagomir demonstrated biosafety based on the results of in vivo safety assessments and it entered into the main cell types of the sciatic nerve, including Schwann cells, fibroblasts and macrophages. Use of hydrogel effectively achieved controlled, localized, and sustained delivery of let-7a antagomir. Finally, let-7a antagomir was integrated into chitosan conduit to construct a chitosan-hydrogel scaffold tissue-engineered nerve graft, which promoted nerve regeneration and functional recovery in a rat model of sciatic nerve transection. Our study provides an experimental basis for potential in vivo application of let-7a.
C1 [Chen, Qian-Qian] Nanjing Univ, Med Sch, State Key Lab Pharmaceut Biotechnol, Nanjing, Jiangsu, Peoples R China.
   [Chen, Qian-Qian] Nanjing Univ, Model Anim Res Ctr, Med Sch, Minist Educ,Key Lab Model Anim Dis Study, Nanjing, Jiangsu, Peoples R China.
   [Chen, Qian-Qian; Liu, Qian-Yan; Wang, Pan; Qian, Tian-Mei; Wang, Xing-Hui; Yi, Sheng; Li, Shi-Ying] Nantong Univ, NMPA Key Lab Res & Evaluat Tissue Engn Technol Pro, Key Lab Neuroregenerat Jiangsu, Nantong, Jiangsu, Peoples R China.
   [Chen, Qian-Qian; Liu, Qian-Yan; Wang, Pan; Qian, Tian-Mei; Wang, Xing-Hui; Yi, Sheng; Li, Shi-Ying] Nantong Univ, Coinnovat Ctr Neuroregenerat, Minist Educ, Nantong, Jiangsu, Peoples R China.
C3 Nanjing University; Nanjing University; Nantong University; Nantong University
RP Li, SY (corresponding author), Nantong Univ, NMPA Key Lab Res & Evaluat Tissue Engn Technol Pro, Key Lab Neuroregenerat Jiangsu, Nantong, Jiangsu, Peoples R China.; Li, SY (corresponding author), Nantong Univ, Coinnovat Ctr Neuroregenerat, Minist Educ, Nantong, Jiangsu, Peoples R China.
EM lisy0379@ntu.edu.cn
FU National Natural Science Foundation of China [31970968]; Collegiate Natural Science Foundation of Jiangsu Province [16KJA310005]; Priority Academic Program Development of Jiangsu Higher Education Institutions [PAPD]; Natural Science Foundation of Jiangsu Province [BK20200976]
CR Beavers KR, 2015, ADV DRUG DELIVER REV, V88, P123, DOI 10.1016/j.addr.2014.12.006
   Caputo M, 2015, ADV DRUG DELIVER REV, V88, P78, DOI 10.1016/j.addr.2015.05.003
   Chen JR, 2012, EXP THER MED, V4, P430, DOI 10.3892/etm.2012.629
   Chen RR, 2003, PHARM RES-DORDR, V20, P1103, DOI 10.1023/A:1025034925152
   Chew SY, 2015, ADV DRUG DELIVER REV, V88, P1, DOI 10.1016/j.addr.2015.07.001
   Fan WM, 2008, MICROSURG, V28, P238, DOI 10.1002/micr.20488
   Gori M, 2015, EXPERT OPIN BIOL TH, V15, P1601, DOI 10.1517/14712598.2015.1071349
   Gu XS, 2014, BIOMATERIALS, V35, P6143, DOI 10.1016/j.biomaterials.2014.04.064
   Gu XS, 2011, PROG NEUROBIOL, V93, P204, DOI 10.1016/j.pneurobio.2010.11.002
   Hu N, 2013, BIOMATERIALS, V34, P100, DOI 10.1016/j.biomaterials.2012.09.020
   Hutchison ER, 2013, GLIA, V61, P1018, DOI 10.1002/glia.22483
   Ji XM, 2019, NEURAL REGEN RES, V14, P1651, DOI 10.4103/1673-5374.255996
   Krebs MD, 2009, J AM CHEM SOC, V131, P9204, DOI 10.1021/ja9037615
   Krützfeldt J, 2005, NATURE, V438, P685, DOI 10.1038/nature04303
   Leng QP, 2020, THERANOSTICS, V10, P3190, DOI 10.7150/thno.42640
   Li DQ, 2015, J INVEST DERMATOL, V135, P1676, DOI 10.1038/jid.2015.48
   Li RJ, 2014, CELL BIOCHEM BIOPHYS, V68, P449, DOI 10.1007/s12013-013-9742-1
   Li SY, 2015, MOL THER, V23, P423, DOI 10.1038/mt.2014.220
   Livak KJ, 2001, METHODS, V25, P402, DOI 10.1006/meth.2001.1262
   Lolis AM, 2018, HAND CLINIC, V158, P401, DOI 10.1016/B978-0-444-63954-7.00038-0
   López-Leal R, 2020, J CELL SCI, V133, P0, DOI 10.1242/jcs.239004
   Lu PJ, 2021, MATER TODAY BIO, V12, P0, DOI 10.1016/j.mtbio.2021.100158
   Luo LH, 2021, BIOACT MATER, V6, P638, DOI 10.1016/j.bioactmat.2020.08.028
   Miller KJ, 2015, ADV DRUG DELIVER REV, V88, P16, DOI 10.1016/j.addr.2015.04.018
   Nguyen LH, 2015, ADV DRUG DELIVER REV, V88, P53, DOI 10.1016/j.addr.2015.05.007
   Nguyen MK, 2014, BIOMATERIALS, V35, P6278, DOI 10.1016/j.biomaterials.2014.04.048
   Ou LL, 2019, THERANOSTICS, V9, P4525, DOI 10.7150/thno.34676
   Perrier-Groult E, 2013, TISSUE ENG PART C-ME, V19, P652, DOI 10.1089/ten.tec.2012.0396
   Qian TM, 2018, RSC ADV, V8, P41181, DOI 10.1039/c8ra08298g
   Raschzok N, 2015, ADV DRUG DELIVER REV, V88, P67, DOI 10.1016/j.addr.2015.06.005
   Roush S, 2008, TRENDS CELL BIOL, V18, P505, DOI 10.1016/j.tcb.2008.07.007
   Sabirzhanov B, 2016, CELL DEATH DIFFER, V23, P654, DOI 10.1038/cdd.2015.132
   Shell S, 2007, P NATL ACAD SCI USA, V104, P11400, DOI 10.1073/pnas.0704372104
   Shen YY, 2022, NEURAL REGEN RES, V17, P1588, DOI 10.4103/1673-5374.330619
   Su Jen-Liang, 2012, MICRORNA, V1, P34
   Tian NX, 2018, J NEUROSCI, V38, P1756, DOI 10.1523/JNEUROSCI.2242-17.2018
   Wang SR, 2022, BIOMATERIALS, V280, P0, DOI 10.1016/j.biomaterials.2021.121251
   Wang SL, 2022, FRONT BIOENG BIOTECH, V10, P0, DOI 10.3389/fbioe.2022.808248
   Wang XH, 2019, J BIOL CHEM, V294, P3489, DOI 10.1074/jbc.RA119.007389
   Wang YS, 2022, FRONT BIOENG BIOTECH, V10, P0, DOI 10.3389/fbioe.2022.825146
   Yang YM, 2004, BIOTECHNOL LETT, V26, P1793, DOI 10.1007/s10529-004-4611-z
   Yao C, 2016, MOL NEUROBIOL, V53, P5129, DOI 10.1007/s12035-015-9449-y
   Yu B, 2015, PROG NEUROBIOL, V134, P122, DOI 10.1016/j.pneurobio.2015.09.006
   Yuan J, 2012, SCIENCE, V335, P1195, DOI 10.1126/science.1216557
   Zhang JC, 2020, DRUG DES DEV THER, V14, P2695, DOI 10.2147/DDDT.S255158
   Zhao HP, 2014, BRAIN RES, V1592, P65, DOI 10.1016/j.brainres.2014.09.055
   Zhong B, 2021, ACS OMEGA, V6, P2149, DOI 10.1021/acsomega.0c05281
NR 47
TC 10
Z9 10
U1 2
U2 24
PU WOLTERS KLUWER MEDKNOW PUBLICATIONS
PI MUMBAI
PA WOLTERS KLUWER INDIA PVT LTD , A-202, 2ND FLR, QUBE, C T S  NO 1498A-2 VILLAGE MAROL, ANDHERI EAST, MUMBAI, Maharashtra, INDIA
SN 1673-5374
EI 1876-7958
J9 NEURAL REGEN RES
JI Neural Regen. Res.
PD JUL 15
PY 2023
VL 18
IS 7
BP 1584
EP 1590
DI 10.4103/1673-5374.357914
PG 7
WC Cell Biology; Neurosciences
SC Cell Biology; Neurosciences & Neurology
GA 9C8CU
UT WOS:000935639600034
PM 36571366
DA 2025-07-17
ER

PT J
AU Fang, JQ
   Jin, XH
   Xu, B
   Nan, LP
   Liu, SH
   Wang, JG
   Niu, N
   Wu, Z
   Chen, F
   Liu, JJ
AF Fang, Jiaqi
   Jin, Xuehan
   Xu, Bo
   Nan, Liping
   Liu, Shuhao
   Wang, Jianguang
   Niu, Na
   Wu, Zhong
   Chen, Feng
   Liu, Junjian
TI Chlorogenic acid releasing microspheres enhanced electrospun conduits to promote peripheral nerve regeneration
SO BIOMATERIALS SCIENCE
LA English
DT Article
ID neurite outgrowth; schwann-cells; injury; scaffolds; hydrogel; metabolites; recovery
AB Chlorogenic acid (CGA) has been confirmed as a polyphenol, and existing research has suggested the high bioactivity of CGA for therapeutic effects on a wide variety of diseases. Despite the existing reports of anti-inflammatory, antioxidant, and neuroprotective effects of CGA, the role and mechanism of CGA in facilitating the regeneration of peripheral nerve defects have been rarely investigated. Herein, a biodegradable polycaprolactone (PCL) conduit with embedded CGA-releasing GelMA microspheres (CGM/PCL) was successfully prepared and used for repairing a rate model with sciatic nerve defects. CGM and CGM/PCL conduits displayed high in vitro biocompatibility and can support the growth of cells for nerve regeneration. Furthermore, CGM/PCL conduits displayed high performance which is close to that of autologous nerve grafts in promoting in vivo PNI regeneration, compared with PCL conduits. The sciatic nerve functional index analysis, electrophysiological examination, and immunological analysis performed to evaluate the functional recovery of the injurious sciatic nerve of rats have indeed proved the favorable effects of CGM/PCL conduits. The result of this study not only aimed to explore CGA's contribution to nerve regeneration but also provided a new strategy for designing and preparing functional NGCs for PNI treatment. Schematic illustration of the preparation process of CGA-containing GelMA microspheres (CGMs) and complex CGM/PCL nerve guide conduits (NGCs).
C1 [Fang, Jiaqi; Jin, Xuehan; Xu, Bo; Nan, Liping; Liu, Shuhao; Wang, Jianguang; Wu, Zhong; Chen, Feng; Liu, Junjian] Tongji Univ, Shanghai Peoples Hosp 10, Sch Med, Dept Orthopaed, Shanghai 200072, Peoples R China.
   [Niu, Na] Tongji Univ, Shanghai Peoples Hosp 10, Sch Med, Dept Clin Lab, Shanghai, Peoples R China.
C3 Tongji University; Tongji University
RP Wu, Z; Chen, F; Liu, JJ (corresponding author), Tongji Univ, Shanghai Peoples Hosp 10, Sch Med, Dept Orthopaed, Shanghai 200072, Peoples R China.
EM wuzhong0515@126.com; fchen@tongji.edu.cn; jjliu@tongji.edu.cn
FU The authors acknowledge the financial support from the Science and Technology Commission of Shanghai Municipality (19441901900 and 19ZR1439700), the Fundamental Research Funds for the Central Universities (22120210582), and the China Postdoctoral Science F [19441901900, 19ZR1439700]; Science and Technology Commission of Shanghai Municipality [22120210582]; Fundamental Research Funds for the Central Universities [2021TQ0247]; China Postdoctoral Science Foundation [21YF1435100]; Shanghai Sailing Program
CR Alluin O, 2009, BIOMATERIALS, V30, P363, DOI 10.1016/j.biomaterials.2008.09.043
   Barton MJ, 2017, INT J MOL SCI, V18, P0, DOI 10.3390/ijms18020287
   Battiston B, 2009, INT REV NEUROBIOL, V87, P227, DOI 10.1016/S0074-7742(09)87011-6
   Bobinski F, 2018, PAIN, V159, P437, DOI 10.1097/j.pain.0000000000001109
   Chan V, 2013, ACS NANO, V7, P1830, DOI 10.1021/nn401098c
   Chansoria P, 2021, ACS BIOMATER SCI ENG, V7, P5175, DOI 10.1021/acsbiomaterials.1c00635
   Chen DY, 2018, MOL MED REP, V17, P1340, DOI 10.3892/mmr.2017.7987
   Chen JL, 2020, J COLLOID INTERF SCI, V574, P162, DOI 10.1016/j.jcis.2020.04.040
   Chen MM, 2017, J NUTR BIOCHEM, V46, P57, DOI 10.1016/j.jnutbio.2017.04.006
   Christie KJ, 2013, NEUROSCIENCE, V240, P310, DOI 10.1016/j.neuroscience.2013.02.059
   dos Santos MD, 2006, BIOL PHARM BULL, V29, P2236, DOI 10.1248/bpb.29.2236
   Garg K, 2013, BIOMATERIALS, V34, P4439, DOI 10.1016/j.biomaterials.2013.02.065
   Girard C, 2008, P NATL ACAD SCI USA, V105, P20505, DOI 10.1073/pnas.0811201106
   Grijalvo S, 2021, NEUROCHEM INT, V147, P0, DOI 10.1016/j.neuint.2021.105005
   Gu P, 2016, CHIN J NAT MEDICINES, V14, P313, DOI 10.1016/S1875-5364(16)30034-6
   Gupta V, 2017, ANNU REV BIOMED ENG, V19, P135, DOI 10.1146/annurev-bioeng-071516-044712
   Haidar MK, 2020, EUR J PHARM BIOPHARM, V153, P1, DOI 10.1016/j.ejpb.2020.05.032
   Hayakawa S, 2020, MOLECULES, V25, P0, DOI 10.3390/molecules25194553
   He J, 2023, ADV HEALTHC MATER, V12, P0, DOI 10.1002/adhm.202300395
   Ito H, 2008, BIOSCI BIOTECH BIOCH, V72, P885, DOI 10.1271/bbb.70670
   Jin XH, 2022, J MATER CHEM B, V10, P8771, DOI 10.1039/d2tb01624a
   Kamble N, 2019, NEUROL INDIA, V67, P1419, DOI 10.4103/0028-3886.273626
   Kovácik J, 2014, FOOD CHEM, V142, P334, DOI 10.1016/j.foodchem.2013.07.074
   Kumar G, 2019, N-S ARCH PHARMACOL, V392, P1293, DOI 10.1007/s00210-019-01670-x
   Lee TK, 2020, MOLECULES, V25, P0, DOI 10.3390/molecules25163578
   Li H, 2022, BIOMATER SCI-UK, V10, P5583, DOI 10.1039/d2bm01099b
   Li JJ, 2022, ADV MATER, V34, P0, DOI 10.1002/adma.202202513
   Li RJ, 2014, CELL BIOCHEM BIOPHYS, V68, P449, DOI 10.1007/s12013-013-9742-1
   Li XL, 2022, STEM CELL RES THER, V13, P0, DOI 10.1186/s13287-021-02690-2
   Lim EMF, 2017, P NATL ACAD SCI USA, V114, PE1707, DOI 10.1073/pnas.1612136114
   Luo N, 2020, YUNNAN J TRADIT CHIN, V41, P67
   Maestrelli F, 2018, CARBOHYD POLYM, V192, P176, DOI 10.1016/j.carbpol.2018.03.054
   Mahar M, 2018, NAT REV NEUROSCI, V19, P323, DOI 10.1038/s41583-018-0001-8
   Mamaghani KR, 2018, MATER TODAY-PROC, V5, P15635, DOI 10.1016/j.matpr.2018.04.173
   Manoukian OS, 2020, J CONTROL RELEASE, V317, P78, DOI 10.1016/j.jconrel.2019.11.021
   Mansoori S, 2021, AGEING RES REV, V66, P0, DOI 10.1016/j.arr.2021.101254
   Meyer C, 2016, CELL TRANSPLANT, V25, P159, DOI 10.3727/096368915X688010
   Miao MS, 2017, SAUDI PHARM J, V25, P556, DOI 10.1016/j.jsps.2017.04.023
   Modrak M, 2020, J NEUROSCI RES, V98, P780, DOI 10.1002/jnr.24538
   Munteanu IG, 2021, INT J MOL SCI, V22, P0, DOI 10.3390/ijms222313138
   Naveed M, 2018, BIOMED PHARMACOTHER, V97, P67, DOI 10.1016/j.biopha.2017.10.064
   Rebai O, 2017, NEUROCHEM RES, V42, P3559, DOI 10.1007/s11064-017-2403-9
   Reid AJ, 2013, NEUROSCI LETT, V544, P125, DOI 10.1016/j.neulet.2013.04.001
   Ruifeng Gao, 2014, EUR J PHARMACOL, V729, P54, DOI 10.1016/j.ejphar.2014.01.015
   Shah AA, 2014, APPL MICROBIOL BIOT, V98, P3437, DOI 10.1007/s00253-014-5558-1
   Shan JH, 2009, INT IMMUNOPHARMACOL, V9, P1042, DOI 10.1016/j.intimp.2009.04.011
   Shih YF, 2023, INT J BIOL MACROMOL, V230, P0, DOI 10.1016/j.ijbiomac.2022.123116
   Soucy JR, 2018, TISSUE ENG PT A, V24, P1393, DOI 10.1089/ten.tea.2017.0502
   Tahtinen S, 2022, NAT IMMUNOL, V23, P532, DOI 10.1038/s41590-022-01160-y
   Tao J, 2019, ACTA BIOMATER, V90, P49, DOI 10.1016/j.actbio.2019.03.047
   Tian L, 2019, J CELL MOL MED, V23, P4666, DOI 10.1111/jcmm.14351
   Vijayavenkataraman S, 2020, ACTA BIOMATER, V106, P54, DOI 10.1016/j.actbio.2020.02.003
   Wang B, 2022, NEURAL REGEN RES, V17, P1106, DOI 10.4103/1673-5374.324859
   Yao Z, 2022, ADV SCI, V9, P0, DOI 10.1002/advs.202202102
   Ye WJ, 2021, J BIOMATER APPL, V35, P633, DOI 10.1177/0885328220962606
   Yue K, 2015, BIOMATERIALS, V73, P254, DOI 10.1016/j.biomaterials.2015.08.045
NR 56
TC 4
Z9 4
U1 3
U2 33
PU ROYAL SOC CHEMISTRY
PI CAMBRIDGE
PA THOMAS GRAHAM HOUSE, SCIENCE PARK, MILTON RD, CAMBRIDGE CB4 0WF, CAMBS, ENGLAND
SN 2047-4830
EI 2047-4849
J9 BIOMATER SCI-UK
JI Biomater. Sci.
PD DEC 5
PY 2023
VL 11
IS 24
BP 7909
EP 7925
DI 10.1039/d3bm00920c
EA OCT 2023
PG 17
WC Materials Science, Biomaterials
SC Materials Science
GA Z5CE8
UT WOS:001090846300001
PM 37909068
DA 2025-07-17
ER

PT J
AU Zhan, YX
   Zhou, ZK
   Chen, M
   Gong, X
AF Zhan, Yongxin
   Zhou, Zekun
   Chen, Miao
   Gong, Xu
TI Photothermal Treatment of Polydopamine Nanoparticles@Hyaluronic Acid Methacryloyl Hydrogel Against Peripheral Nerve Adhesion in a Rat Model of Sciatic Nerve
SO INTERNATIONAL JOURNAL OF NANOMEDICINE
LA English
DT Article
DE peripheral nerve adhesion; sciatic nerve; HSP72; PDA; PTT; HA
ID recurrent; regeneration; injury; inhibition; neurolysis; reduction; repair; graft
AB Purpose: Peripheral nerve adhesion occurs following injury and surgery. Functional impairment leading by peripheral nerve adhesion remains challenging for surgeons. Local tissue overexpression of heat shock protein (HSP) 72 can reduce the occurrence of adhesion. This study aims to develop a photothermal material polydopamine nanoparticles@Hyaluronic acid methacryloyl hydrogel (PDA NPs@HAMA) and evaluate their efficacy for preventing peripheral nerve adhesion in a rat sciatic nerve adhesion model. Materials and Methods: PDA NPs@HAMA was prepared and characterized. The safety of PDA NPs@HAMA was evaluated. Seventy-two rats were randomly assigned to one of the following four groups: the control group; the hyaluronic acid (HA) group; the polydopamine nanoparticles (PDA) group and the PDA NPs@HAMA group (n = 18 per group). Six weeks after surgery, the scar formation was evaluated by adhesion scores and biomechanical and histological examinations. Nerve function was assessed with electrophysiological examination, sensorimotor analysis and gastrocnemius muscle weight measurements. Results: There were significant differences in the score on nerve adhesion between the groups (p < 0.001). Multiple comparisons indicated that the score was significantly lower in the PDA NPs@HAMA group (95% CI: 0.83, 1.42) compared with the control group (95% CI: 1.86, 2.64; p = 0.001). Motor nerve conduction velocity and muscle compound potential of the PDA NPs@HAMA group were higher than the control group's. According to immunohistochemical analysis, the PDA NPs@HAMA group expressed more HSP72, less alpha-smooth muscle actin (alpha-SMA), and had fewer inflammatory reactions than the control group. Conclusion: In this study, a new type of photo-cured material with a photothermic effect was designed and synthesized-PDA NPs@HAMA. The photothermic effect of PDA NPs@HAMA protected the nerve from adhesion to preserve the nerve function in the rat sciatic nerve adhesion model. This effectively prevented adhesion-related damage.
C1 [Zhan, Yongxin; Zhou, Zekun; Chen, Miao; Gong, Xu] First Hosp Jilin Univ, Orthoped Ctr, Dept Hand & Podiatr Surg, Changchun 130021, Peoples R China.
   [Zhan, Yongxin; Zhou, Zekun; Chen, Miao; Gong, Xu] First Hosp Jilin Univ, Jilin Prov Key Lab Tissue Repair Reconstruct & Reg, Changchun 130021, Peoples R China.
   [Gong, Xu] First Hosp Jilin Univ, Orthoped Ctr, Dept Hand & Podiatr Surg, 1 Xin Min St, Changchun 130021, Jilin, Peoples R China.
C3 Jilin University; Jilin University; Jilin University
RP Gong, X (corresponding author), First Hosp Jilin Univ, Orthoped Ctr, Dept Hand & Podiatr Surg, 1 Xin Min St, Changchun 130021, Jilin, Peoples R China.
EM gongxu@jlu.edu.cn
CR Abe Y, 2005, BRIT J PLAST SURG, V58, P533, DOI 10.1016/j.bjps.2004.05.012
   Amadio PC, 2009, J HAND SURG-AM, V34A, P1320, DOI 10.1016/j.jhsa.2009.04.031
   BAIN JR, 1989, PLAST RECONSTR SURG, V83, P129, DOI 10.1097/00006534-198901000-00024
   Baltu Y, 2017, J PLAST SURG HAND SU, V51, P259, DOI 10.1080/2000656X.2016.1241790
   Bruxel MA, 2019, BIOCHIMIE, V156, P33, DOI 10.1016/j.biochi.2018.09.011
   Cobianchi S, 2014, EXP NEUROL, V255, P1, DOI 10.1016/j.expneurol.2014.02.008
   Dam-Hieu Phong, 2005, NEUROSURGERY, V56, P425, DOI 10.1227/01.NEU.0000156845.41626.E9
   Dong RY, 2020, PLOS ONE, V15, P0, DOI 10.1371/journal.pone.0244301
   Dy CJ, 2018, J HAND SURG-AM, V43, P360, DOI 10.1016/j.jhsa.2018.01.013
   Fang D, 2021, J MATER CHEM B, V9, P8659, DOI 10.1039/d1tb01202a
   Gaspar MP, 2016, J SHOULDER ELB SURG, V25, P2057, DOI 10.1016/j.jse.2016.09.013
   Ghosh N, 2023, CNS NEUROL DISORD-DR, V22, P761, DOI 10.2174/1871527321666220414094149
   Healy C, 2007, J HAND SURG-BRIT EUR, V32E, P289, DOI 10.1016/j.jhsb.2007.01.004
   Hellebrekers BWJ, 2011, BRIT J SURG, V98, P1503, DOI 10.1002/bjs.7657
   Huo JJ, 2021, CHEM SOC REV, V50, P8762, DOI 10.1039/d1cs00074h
   Kikuchi K, 2020, INT J MOL SCI, V21, P0, DOI 10.3390/ijms21113972
   Kokkalis Zinon T, 2010, J SHOULDER ELBOW SURG, V19, P91, DOI 10.1016/j.jse.2009.12.019
   Lan SM, 2017, BIOMED MATER, V12, P0, DOI 10.1088/1748-605X/aa6f1a
   Lee JY, 2014, MICROSURG, V34, P562, DOI 10.1002/micr.22274
   Lemke A, 2018, ACTA BIOMATER, V66, P335, DOI 10.1016/j.actbio.2017.11.042
   Li LF, 2022, SMALL, V18, P0, DOI 10.1002/smll.202107705
   Li YY, 2021, LIFE SCI, V276, P0, DOI 10.1016/j.lfs.2021.119422
   Liu XM, 2020, ADV HEALTHC MATER, V9, P0, DOI 10.1002/adhm.202000076
   Liu YL, 2013, ADV MATER, V25, P1353, DOI 10.1002/adma.201204683
   Lu JH, 2021, CHEM REC, V21, P781, DOI 10.1002/tcr.202000170
   Luo XJ, 2012, J NEUROSCI RES, V90, P1261, DOI 10.1002/jnr.22810
   MARBER MS, 1993, CIRCULATION, V88, P1264, DOI 10.1161/01.CIR.88.3.1264
   Mulhall KJ, 2002, CLIN ORTHOP RELAT R, V0, PP258, DOI 10.1097/01.blo.0000022175.66847.40
   Ohsumi H, 2005, PLAST RECONSTR SURG, V116, P823, DOI 10.1097/01.prs.0000176893.44656.8e
   Özgenel GY, 2003, J NEUROSURG, V98, P371, DOI 10.3171/jns.2003.98.2.0371
   Pan ZQ, 2020, CELL SIGNAL, V71, P0, DOI 10.1016/j.cellsig.2020.109606
   Papatheodorou LK, 2015, J HAND SURG-AM, V40, P987, DOI 10.1016/j.jhsa.2015.02.031
   Park G, 2008, J INVEST DERMATOL, V128, P2429, DOI 10.1038/jid.2008.103
   Petersen J, 1996, NEUROSURGERY, V38, P976, DOI 10.1097/00006123-199605000-00025
   Pettinger J, 2017, ANGEW CHEM INT EDIT, V56, P3536, DOI 10.1002/anie.201611907
   Riccio M, 2019, J CELL PHYSIOL, V234, P3362, DOI 10.1002/jcp.27299
   Shakeri-Zadeh A, 2014, LASER MED SCI, V29, P847, DOI 10.1007/s10103-013-1399-x
   Shin YH, 2021, J TISSUE ENG REGEN M, V15, P1023, DOI 10.1002/term.3249
   Shintani K, 2018, J NEUROSURG, V129, P815, DOI 10.3171/2017.4.JNS162522
   Sigen A, 2020, BIOMACROMOLECULES, V21, P2229, DOI 10.1021/acs.biomac.0c00196
   Soltani AM, 2013, PLAST RECONSTR SURG, V132, P114, DOI 10.1097/PRS.0b013e318290faba
   Tang XM, 2019, MOL MED REP, V20, P205, DOI 10.3892/mmr.2019.10240
   Urano H, 2016, PLOS ONE, V11, P0, DOI 10.1371/journal.pone.0164572
   Wang L, 2021, DIS MODEL MECH, V14, P0, DOI 10.1242/dmm.049029
   Wang Q, 2020, J CELL BIOCHEM, V121, P1649, DOI 10.1002/jcb.29399
   Xu JM, 2000, J HAND SURG-AM, V25A, P93
   Yan JG, 2015, MUSCLE NERVE, V51, P229, DOI 10.1002/mus.24281
   Zhang YX, 2020, ACS APPL MATER INTER, V12, P40031, DOI 10.1021/acsami.0c10145
   Zhou C, 2018, BIOMATER SCI-UK, V6, P1946, DOI 10.1039/c8bm00473k
   Zhou Y, 2016, AM J PATHOL, V186, P816, DOI 10.1016/j.ajpath.2015.11.016
   Zhu KN, 2022, ACS NANO, V16, P11136, DOI 10.1021/acsnano.2c03971
NR 51
TC 7
Z9 8
U1 11
U2 40
PU DOVE MEDICAL PRESS LTD
PI ALBANY
PA PO BOX 300-008, ALBANY, AUCKLAND 0752, NEW ZEALAND
SN 1178-2013
EI 
J9 INT J NANOMED
JI Int. J. Nanomed.
PD JUN 15
PY 2023
VL 18
IS 
BP 2777
EP 2793
DI 10.2147/IJN.S410092
PG 17
WC Nanoscience & Nanotechnology; Pharmacology & Pharmacy
SC Science & Technology - Other Topics; Pharmacology & Pharmacy
GA H5CY4
UT WOS:000996152600001
PM 37250473
DA 2025-07-17
ER

PT J
AU Li, GC
   Zhang, LL
   Han, Q
   Zheng, TT
   Wu, LL
   Guan, WC
   Sun, SL
   Yang, YM
AF Li, Guicai
   Zhang, Liling
   Han, Qi
   Zheng, Tiantian
   Wu, Linliang
   Guan, Wenchao
   Sun, Shaolan
   Yang, Yumin
TI Photothermal responsive cell-laden PNIPAM self-rolling hydrogel containing dopamine enhanced MWCNTs for peripheral nerve regeneration
SO COMPOSITES PART B-ENGINEERING
LA English
DT Article
DE Poly-N-Isopropylacrylamide hydrogel; Photothermal responsiveness; Nerve graft; Peripheral nerve injury; Self-rolling; Cell laden
ID temperature
AB In vitro construction of cell-laden nerve grafts has huge promising for promoting nerve regeneration after pe-ripheral nerve injury (PNI). Herein, a photothermal responsive cell-laden self-rolling poly-N-isopropylacrylamide (PNIPAM) hydrogel containing dopamine hydrochloride (DOPA) modified multi-walled carbon nanotubes (MWCNTs) is fabricated by surface modification technology and in-situ free radical polymerization. The MWCNTs modified with 2 mg/mL dopamine (2 DM) has the most obvious photothermal responsiveness with good dispersibility and stability. The PNIPAM photothermal responsive hydrogel containing 2 DM displays a porous structure, good hydrophilicity, and reversible photothermal responsiveness. MTT detection shows that the hydrogel is non-toxic while near infrared radiation does not affect Schwann cell's viability. Compared with the Schwann cells grown on the 2D plane, the Schwann cells in the 3D hydrogel possess better growth behavior, release more nerve growth factors, and significantly upregulate the gene expression related to myelin sheath and cytoskeleton. Thus, the prepared hydrogel here possesses a promoting effect on nerve cells growth, and is ex-pected to further improve the capability of nerve grafts on repairing PNI. The study is expected to provide experimental and theoretical basis for the design and preparation of cell-laden tissue-engineered nerve grafts with excellent performance.
C1 [Li, Guicai; Zhang, Liling; Han, Qi; Zheng, Tiantian; Wu, Linliang; Guan, Wenchao; Sun, Shaolan; Yang, Yumin] Nantong Univ, Coinnovat Ctr Neuroregenerat, Key Lab Neuroregenerat Jiangsu, NMPA Key Lab Res & Evaluat Tissue Engn Technol Pro, Nantong 226001, Peoples R China.
   [Han, Qi] Nantong Univ, Dept Sci & Technol, Affiliated Hosp, Nantong 226001, Peoples R China.
C3 Nantong University; Nantong University
RP Li, GC; Yang, YM (corresponding author), Nantong Univ, Coinnovat Ctr Neuroregenerat, Key Lab Neuroregenerat Jiangsu, NMPA Key Lab Res & Evaluat Tissue Engn Technol Pro, Nantong 226001, Peoples R China.
EM gcli1981@ntu.edu.cn; yangym@ntu.edu.cn
FU National Natural Science Foundation of China, China [32171352]; Open project of State Key Laboratory of Polymer Materials Engineering, Sichuan University, China [sklpme2022-4-01]; Key Laboratory for Stem Cells and Tissue Engineering, Ministry of Education, Sun Yat-sen University, China [202208A002]; National Engineering Laboratory for Modern Silk, Soochow University, China [SDGC2147]; 226 High-level Talent Training Project, Nantong City, China [2022 II-276]
CR Antman-Passig M, 2016, NANO LETT, V16, P2567, DOI 10.1021/acs.nanolett.6b00131
   Chang CJ, 2006, BIOMATERIALS, V27, P1035, DOI 10.1016/j.biomaterials.2005.07.003
   Chen Z, 2021, CHEM ENG J, V424, P0, DOI 10.1016/j.cej.2021.130562
   Denmark DJ, 2017, DRUG DELIV, V24, P1317, DOI 10.1080/10717544.2017.1373164
   Ebrahimi MH, 2020, J MOL LIQ, V318, P0, DOI 10.1016/j.molliq.2020.114226
   Franchi L, 2009, IMMUNOL REV, V227, P106, DOI 10.1111/j.1600-065X.2008.00734.x
   Glomstad B, 2018, CHEMOSPHERE, V201, P269, DOI 10.1016/j.chemosphere.2018.03.019
   Groves ML, 2005, EXP NEUROL, V195, P278, DOI 10.1016/j.expneurol.2005.04.007
   He YSJ, 2021, ADV HEALTHC MATER, V10, P0, DOI 10.1002/adhm.202001706
   Hood B, 2009, NEUROSURG FOCUS, V26, P0, DOI 10.3171/FOC.2009.26.2.E4
   Hopkins AM, 2013, ADV FUNCT MATER, V23, P5140, DOI 10.1002/adfm.201300435
   Huan XH, 2020, COMPOS PART B-ENG, V193, P0, DOI 10.1016/j.compositesb.2020.107987
   Jiang JZ, 2017, MATERIALS, V10, P0, DOI 10.3390/ma10080964
   Khoshnood N, 2022, J APPL POLYM SCI, V139, P0, DOI 10.1002/app.52227
   Kim H, 2019, STEM CELL RES THER, V10, P0, DOI 10.1186/s13287-018-1130-8
   Kim J, 2022, SMALL, V18, P0, DOI 10.1002/smll.202106487
   Lee JM, 2013, LAB INVEST, V93, P528, DOI 10.1038/labinvest.2013.41
   Lee MK, 2015, SCI REP-UK, V5, P0, DOI 10.1038/srep08948
   Li HJ, 2021, CHEM ENG J, V415, P0, DOI 10.1016/j.cej.2021.128988
   Li LL, 2020, EXP BRAIN RES, V238, P111, DOI 10.1007/s00221-019-05694-w
   Li Y, 2018, BIOFABRICATION, V10, P0, DOI 10.1088/1758-5090/aacfc3
   Liebscher J, 2019, EUR J ORG CHEM, V2019, P4976, DOI 10.1002/ejoc.201900445
   Liu K, 2022, ADV SCI, V9, P0, DOI 10.1002/advs.202103875
   Liu XX, 2021, BIOFABRICATION, V13, P0, DOI 10.1088/1758-5090/abf995
   Mallakpour S, 2015, PROG ORG COAT, V85, P131, DOI 10.1016/j.porgcoat.2015.04.001
   Neelgund GM, 2018, J PHOTOCH PHOTOBIO A, V364, P309, DOI 10.1016/j.jphotochem.2018.06.007
   Ngo TTB, 2003, J NEUROSCI RES, V72, P227, DOI 10.1002/jnr.10570
   Nikolova MP, 2019, BIOACT MATER, V4, P271, DOI 10.1016/j.bioactmat.2019.10.005
   OConnor SM, 2001, NEUROSCI LETT, V304, P189, DOI 10.1016/S0304-3940(01)01769-4
   Oliveira EP, 2019, ACTA BIOMATER, V95, P60, DOI 10.1016/j.actbio.2019.05.006
   Pan D, 2021, ADV FUNCT MATER, V31, P0, DOI 10.1002/adfm.202009386
   Pesirikan N, 2013, TISSUE ENG PT A, V19, P1601, DOI 10.1089/ten.tea.2012.0516
   Poinard B, 2018, ACS APPL MATER INTER, V10, P21125, DOI 10.1021/acsami.8b04799
   Sahadev N, 2018, J APPL PHYS, V124, P0, DOI 10.1063/1.5030461
   Shin HH, 2020, NANOSCALE RES LETT, V15, P0, DOI 10.1186/s11671-020-03444-4
   Tang-Schomer MD, 2014, P NATL ACAD SCI USA, V111, P13811, DOI 10.1073/pnas.1324214111
   Tian R, 2022, SMART MATER. MED, V3, P304, DOI 10.1016/J.SMAIM.2022.03.006
   Walski T, 2019, INT J RADIAT BIOL, V95, P1326, DOI 10.1080/09553002.2019.1625464
   Wang CY, 2020, ACS APPL MATER INTER, V12, P9118, DOI 10.1021/acsami.9b23536
   Wang L, 2018, CHEM COMMUN, V54, P1229, DOI 10.1039/c7cc09456f
   Wang XC, 2017, NPG ASIA MATER, V9, P0, DOI 10.1038/am.2017.47
   Wu J, 2012, LAB CHIP, V12, P3474, DOI 10.1039/c2lc40502d
   Xu HX, 2022, COMPOS PART B-ENG, V230, P0, DOI 10.1016/j.compositesb.2021.109509
   Xu YF, 2021, ANN TRANSL MED, V9, P0, DOI 10.21037/atm-21-1215
   Yamaguchi H, 2019, INT J MOL SCI, V20, P0, DOI 10.3390/ijms20235835
   Yamamoto H, 2018, APPL PHYS LETT, V113, P0, DOI 10.1063/1.5049487
   Yeo M, 2018, SMALL, V14, P0, DOI 10.1002/smll.201803491
   Yim H, 2004, MACROMOLECULES, V37, P1994, DOI 10.1021/ma0354290
   Yin WL, 2022, J MATER CHEM B, V10, P0, DOI 10.1039/d2tb01146h
   Zhan TY, 2021, CHEMISTRYSELECT, V6, P4229, DOI 10.1002/slct.202101003
   Zhang J, 2021, ADV HEALTHC MATER, V10, P0, DOI 10.1002/adhm.202000604
   Zhang W, 2018, CARBOHYD POLYM, V186, P82, DOI 10.1016/j.carbpol.2018.01.008
   Zhang X, 2020, ADV MATER INTERFACES, V7, P0, DOI 10.1002/admi.202000225
   Zhao B, 2020, J TISSUE ENG REGEN M, V14, P819, DOI 10.1002/term.3048
   Zhao JH, 2022, COMPOS PART B-ENG, V243, P0, DOI 10.1016/j.compositesb.2022.110130
   Zheng YT, 2019, CARBOHYD POLYM, V222, P0, DOI 10.1016/j.carbpol.2019.115039
   Zhong Y, 2013, FRONT IMMUNOL, V4, P0, DOI 10.3389/fimmu.2013.00333
   Zhu W, 2016, IEEE ENG MED BIO, V0, PP4185, DOI 10.1109/EMBC.2016.7591649
NR 58
TC 18
Z9 20
U1 19
U2 114
PU ELSEVIER SCI LTD
PI London
PA 125 London Wall, London, ENGLAND
SN 1359-8368
EI 1879-1069
J9 COMPOS PART B-ENG
JI Compos. Pt. B-Eng.
PD APR 1
PY 2023
VL 254
IS 
BP 
EP 
DI 10.1016/j.compositesb.2023.110551
EA FEB 2023
PG 14
WC Engineering, Multidisciplinary; Materials Science, Composites
SC Engineering; Materials Science
GA H2VV0
UT WOS:000994604300001
DA 2025-07-17
ER

PT J
AU Yang, CY
   Meng, Z
   Yang, KY
   He, ZJ
   Hou, ZH
   Yang, J
   Lu, JS
   Cao, Z
   Yang, SH
   Chai, Y
   Zhao, H
   Zhao, LY
   Sun, XD
   Wang, GH
   Wang, XM
AF Yang, Chun-Yi
   Meng, Zhe
   Yang, Kaiyuan
   He, Zhijun
   Hou, Zhaohui
   Yang, Jia
   Lu, Jingsong
   Cao, Zheng
   Yang, Shuhui
   Chai, Yi
   Zhao, He
   Zhao, Lingyun
   Sun, Xiaodan
   Wang, Guihuai
   Wang, Xiumei
TI External magnetic field non-invasively stimulates spinal cord regeneration in rat via a magnetic-responsive aligned fibrin hydrogel
SO BIOFABRICATION
LA English
DT Article
DE spinal cord injury; aligned fibrin nanofibers; magnetic nanoparticles; magnetic field stimulation; magnetic hydrogel
ID nerve regeneration; stem-cells; neurons; growth
AB Magnetic stimulation is becoming an attractive approach to promote neuroprotection, neurogenesis, axonal regeneration, and functional recovery in both the central nervous system and peripheral nervous system disorders owing to its painless, non-invasive, and deep penetration characteristics. Here, a magnetic-responsive aligned fibrin hydrogel (MAFG) was developed to import and amplify the extrinsic magnetic field (MF) locally to stimulate spinal cord regeneration in combination with the beneficial topographical and biochemical cues of aligned fibrin hydrogel (AFG). Magnetic nanoparticles (MNPs) were embedded uniformly in AFG during electrospinning to endow it magnetic-responsive feature, with saturation magnetization of 21.79 emu g(-1). It is found that the MNPs under the MF could enhance cell proliferation and neurotrophin secretion of PC12 cells in vitro. The MAFG that was implanted into a rat with 2 mm complete transected spinal cord injury (SCI) effectively enhanced neural regeneration and angiogenesis in the lesion area, thus leading to significant recovery of motor function under the MF (MAFG@MF). This study suggests a new multimodal tissue engineering strategy based on multifunctional biomaterials that deliver multimodal regulatory signals with the integration of aligned topography, biochemical cues, and extrinsic MF stimulation for spinal cord regeneration following severe SCI.
C1 [Yang, Chun-Yi; Meng, Zhe; Yang, Kaiyuan; He, Zhijun; Hou, Zhaohui; Yang, Jia; Lu, Jingsong; Cao, Zheng; Chai, Yi; Zhao, He; Zhao, Lingyun; Sun, Xiaodan; Wang, Xiumei] Tsinghua Univ, Sch Mat Sci & Engn, State Key Lab New Ceram & Fine Proc, Key Lab Adv Mat,Minist Educ, Beijing 100084, Peoples R China.
   [Meng, Zhe; Yang, Kaiyuan; He, Zhijun; Wang, Guihuai] Tsinghua Univ, Beijing Tsinghua Changgung Hosp, Sch Clin Med, Dept Neurosurg, Beijing 102218, Peoples R China.
   [Yang, Shuhui] Zhejiang Sci Tech Univ, Zhejiang Mauritius Joint Res Ctr Biomat & Tissue E, Sch Mat Sci & Engn, Hangzhou 310018, Peoples R China.
C3 Tsinghua University; Tsinghua University; Zhejiang Sci-Tech University
RP Wang, XM (corresponding author), Tsinghua Univ, Sch Mat Sci & Engn, State Key Lab New Ceram & Fine Proc, Key Lab Adv Mat,Minist Educ, Beijing 100084, Peoples R China.; Wang, GH (corresponding author), Tsinghua Univ, Beijing Tsinghua Changgung Hosp, Sch Clin Med, Dept Neurosurg, Beijing 102218, Peoples R China.
EM guihuai_wang@163.com; wxm@mail.tsinghua.edu.cn
FU National Natural Science Foundation of China [32271414, 82201521]; Tsinghua Precision Medicine Foundation [2022TS001]; National Key R&D Program of China [2020YFC1107601]
CR BARKER AT, 1991, J CLIN NEUROPHYSIOL, V8, P26, DOI 10.1097/00004691-199101000-00005
   Barnabé-Heider F, 2010, CELL STEM CELL, V7, P470, DOI 10.1016/j.stem.2010.07.014
   Budinger TF, 2018, NEUROIMAGE, V168, P509, DOI 10.1016/j.neuroimage.2017.01.067
   Cao Z, 2022, REGEN BIOMATER, V9, P0, DOI 10.1093/rb/rbab069
   Chai Y, 2022, BIOMATERIALS, V280, P0, DOI 10.1016/j.biomaterials.2021.121310
   Chen J, 2020, NEURAL REGEN RES, V15, P145, DOI 10.4103/1673-5374.264461
   Cullen CL, 2019, GLIA, V67, P1462, DOI 10.1002/glia.23620
   Daubner SC, 2011, ARCH BIOCHEM BIOPHYS, V508, P1, DOI 10.1016/j.abb.2010.12.017
   Du JR, 2017, ACTA BIOMATER, V55, P296, DOI 10.1016/j.actbio.2017.04.010
   Haigh SJ, 2021, NAT MATER, V20, P908, DOI 10.1038/s41563-021-01027-x
   Ho SY, 2019, STEM CELLS INT, V2019, P0, DOI 10.1155/2019/8790176
   Holmes D, 2017, NATURE, V552, PS49, DOI 10.1038/d41586-017-07550-9
   Huang H, 2010, NAT NANOTECHNOL, V5, P602, DOI 10.1038/NNANO.2010.125
   Kim JA, 2011, BIOMATERIALS, V32, P2871, DOI 10.1016/j.biomaterials.2011.01.019
   KIRSCHVINK JL, 1992, BIOELECTROMAGNETICS, V0, PP101, DOI 10.1002/bem.2250130710
   Latorre A, 2019, MOVEMENT DISORD, V34, P769, DOI 10.1002/mds.27705
   LAWSON SN, 1993, BRAIN RES BULL, V30, P239, DOI 10.1016/0361-9230(93)90250-F
   Lee JU, 2021, NAT MATER, V20, P1029, DOI 10.1038/s41563-020-00896-y
   Lefaucheur JP, 2004, CLIN NEUROPHYSIOL, V115, P2530, DOI 10.1016/j.clinph.2004.05.025
   Li X, 2019, BIOMATERIALS, V197, P20, DOI 10.1016/j.biomaterials.2019.01.012
   Li YR, 2022, MATER TODAY CHEM, V24, P0, DOI 10.1016/j.mtchem.2022.100944
   Li ZY, 2019, J ORTHOP RES, V37, P449, DOI 10.1002/jor.24172
   Liu GD, 2022, CARBOHYD POLYM, V281, P0, DOI 10.1016/j.carbpol.2021.119044
   Liu L, 2015, INT J CLIN EXP PATHO, V8, P2343
   Liu XL, 2019, ADV MATER, V31, P0, DOI 10.1002/adma.201804922
   Lu P, 2012, CELL, V150, P1264, DOI 10.1016/j.cell.2012.08.020
   Lv Y, 2022, J MAGN RESON IMAGING, V56, P354, DOI 10.1002/jmri.28035
   Ma MJ, 2021, APPL MATER TODAY, V25, P0, DOI 10.1016/j.apmt.2021.101195
   Man WT, 2021, BIOMATERIALS, V276, P0, DOI 10.1016/j.biomaterials.2021.120971
   Markov M S, 2004, BIOELECTROMAGNETIC M, V0, PP258, DOI 10.3109/9780203021651-23/magnetic-electromagnetic-field-therapy-basic-principles-application-pain-relief-marko-markov
   Markov MS, 2007, ELECTROMAGN BIOL MED, V26, P1, DOI 10.1080/15368370600925342
   Marycz K, 2018, STEM CELL REV REP, V14, P785, DOI 10.1007/s12015-018-9847-4
   Pita-Thomas W, 2015, NANOMED-NANOTECHNOL, V11, P559, DOI 10.1016/j.nano.2014.11.011
   Qian Y, 2021, MATER TODAY, V51, P165, DOI 10.1016/j.mattod.2021.09.014
   Qian Y, 2019, REGEN MED, V14, P969, DOI 10.2217/rme-2018-0079
   Quittan M, 2000, ACTA MED AUST, V27, P61
   Rennick JJ, 2021, NAT NANOTECHNOL, V16, P266, DOI 10.1038/s41565-021-00858-8
   Ross CL, 2013, ALTERN THER HEALTH M, V19, P47
   Sahni V, 2010, NAT REV NEUROL, V6, P363, DOI 10.1038/nrneurol.2010.73
   Shah Manan, 2020, SURG NEUROL INT, V11, P2, DOI 10.25259/SNI_568_2019
   Shen H, 2022, ADV FUNCT MATER, V32, P0, DOI 10.1002/adfm.202110628
   Silva NA, 2014, PROG NEUROBIOL, V114, P25, DOI 10.1016/j.pneurobio.2013.11.002
   SKENE JHP, 1986, SCIENCE, V233, P783, DOI 10.1126/science.3738509
   Tischler H, 2011, J NEUROSCI METH, V194, P242, DOI 10.1016/j.jneumeth.2010.10.015
   Van Huizen AV, 2019, SCI ADV, V5, P0, DOI 10.1126/sciadv.aau7201
   Wang Y, 2021, J NANOBIOTECHNOL, V19, P0, DOI 10.1186/s12951-021-00999-x
   Wu CW, 2018, PLOS ONE, V13, P0, DOI 10.1371/journal.pone.0203333
   Xia Y, 2018, BIOMATERIALS, V183, P151, DOI 10.1016/j.biomaterials.2018.08.040
   Xie WS, 2017, ACS APPL MATER INTER, V9, P33660, DOI 10.1021/acsami.7b10699
   Yang CY, 2021, J MATER CHEM B, V9, P567, DOI 10.1039/d0tb01605e
   Yang SH, 2022, BIOACT MATER, V8, P529, DOI 10.1016/j.bioactmat.2021.05.056
   Yao SL, 2018, INT J NANOMED, V13, P2883, DOI 10.2147/IJN.S159356
   Yao SL, 2016, NANOSCALE, V8, P10252, DOI 10.1039/c6nr01169a
   Zhao C, 2021, J MATER CHEM B, V9, P2367, DOI 10.1039/d0tb02740e
   Zhao JW, 2017, ONCOTARGET, V8, P33864, DOI 10.18632/oncotarget.13060
NR 55
TC 14
Z9 14
U1 17
U2 123
PU IOP Publishing Ltd
PI BRISTOL
PA TEMPLE CIRCUS, TEMPLE WAY, BRISTOL BS1 6BE, ENGLAND
SN 1758-5082
EI 1758-5090
J9 BIOFABRICATION
JI Biofabrication
PD JUL 1
PY 2023
VL 15
IS 3
BP 
EP 
DI 10.1088/1758-5090/acdbec
PG 16
WC Engineering, Biomedical; Materials Science, Biomaterials
SC Engineering; Materials Science
GA J0ZL2
UT WOS:001006973700001
PM 37279745
DA 2025-07-17
ER

PT J
AU Zhang, M
   An, H
   Wan, T
   Jiang, HR
   Yang, M
   Wen, YQ
   Zhang, PX
AF Zhang, Meng
   An, Heng
   Wan, Teng
   Jiang, Hao-Ran
   Yang, Ming
   Wen, Yong-Qiang
   Zhang, Pei-Xun
TI Micron track chitosan conduit fabricated by 3D-printed model topography provides bionic microenvironment for peripheral nerve regeneration
SO INTERNATIONAL JOURNAL OF BIOPRINTING
LA English
DT Article
DE 3D printing; Micron track conduit; Peripheral nerve regeneration; Neurotrophin-3; Long-distance injury
ID growth; nanoparticles; efficient; hydrogel; channels
AB The micron track conduit (MTC) and nerve factor provide a physical and biological model for simulating peripheral nerve growth and have potential applications for nerve injury. However, it has rarely been reported that they synergize on peripheral nerves. In this study, we used bioderived chitosan as a substrate to design and construct a neural repair conduit with micron track topography using three-dimensional (3D) printing topography. We loaded the MTC with neurotrophin-3 (NT-3) to promote the regeneration of sensory and sympathetic neurons in the peripheral nervous system. We found that the MTC@NT3 composite nerve conduit mimicked the microenvironment of peripheral nerves and promoted axonal regeneration while inducing the targeted growth of Schwann cells, which would promote functional recovery in rats with peripheral nerve injury. Artificial nerve implants with functional properties can be developed using the strategy presented in this study.
C1 [Zhang, Meng; Wan, Teng; Jiang, Hao-Ran; Yang, Ming; Zhang, Pei-Xun] Peking Univ, Peking Univ Peoples Hosp, Natl Ctr Trauma Med, Dept Orthoped & Trauma,Key Lab Trauma & Neural Reg, Beijing 100044, Peoples R China.
   [An, Heng; Wen, Yong-Qiang] Univ Sci & Technol Beijing, Dazing Res Inst, Sch Chem & Biol Engn, Beijing Key Lab Bioengn & Sensing Technol, Beijing 100083, Peoples R China.
C3 Peking University; University of Science & Technology Beijing
RP Yang, M; Zhang, PX (corresponding author), Peking Univ, Peking Univ Peoples Hosp, Natl Ctr Trauma Med, Dept Orthoped & Trauma,Key Lab Trauma & Neural Reg, Beijing 100044, Peoples R China.; Wen, YQ (corresponding author), Univ Sci & Technol Beijing, Dazing Res Inst, Sch Chem & Biol Engn, Beijing Key Lab Bioengn & Sensing Technol, Beijing 100083, Peoples R China.
EM bdyangming@aliyun.com; wyq_wen@ustb.edu.cn; zhangpeixun@bjmu.edu.cn
FU National Natural Science Foundation of China [22278003, 52273120, 21975019]; Beijing National Science Foundation [7212121]; Peking University People's Hospital Research and Development Fund [RDH2020-01, RDL2022-17]; Key Laboratory of Trauma and Neural Regeneration (Peking University) , Ministry of Education of China [BMU2022JDJS008]; Science Fund of Shandong, Laboratory of Advanced Materials and Green Manufacturing (Yantai) [BMU2020XY005-01]; National Center for Trauma Medicine [BMU2021XY008-01];  [AMGM2023F04]
CR Afshari FT, 2010, GLIA, V58, P857, DOI 10.1002/glia.20970
   Alvarsson A, 2020, SCI ADV, V6, P0, DOI 10.1126/sciadv.aaz9124
   Asbury AK, 2011, BRAIN, V134, P618, DOI 10.1093/brain/awq230
   Benoy V, 2018, BRAIN, V141, P673, DOI 10.1093/brain/awx375
   Bombeiro AL, 2016, FRONT CELL NEUROSCI, V10, P0, DOI 10.3389/fncel.2016.00151
   Cai J, 2005, J BIOMED MATER RES A, V75A, P374, DOI 10.1002/jbm.a.30432
   Cao FF, 2017, ACS NANO, V11, P4651, DOI 10.1021/acsnano.7b00343
   Chan LW, 2016, ACTA BIOMATER, V31, P178, DOI 10.1016/j.actbio.2015.11.017
   Chen SX, 2020, APPL PHYS REV, V7, P0, DOI 10.1063/1.5144808
   Chen SX, 2018, ADV DRUG DELIVER REV, V132, P188, DOI 10.1016/j.addr.2018.05.001
   Cui X, 2021, NAT COMMUN, V12, P0, DOI 10.1038/s41467-021-25766-2
   Ding JX, 2019, PROG POLYM SCI, V90, P1, DOI 10.1016/j.progpolymsci.2019.01.002
   Dong HJ, 2022, BIOACT MATER, V18, P164, DOI 10.1016/j.bioactmat.2022.03.020
   Eichel MA, 2020, NAT COMMUN, V11, P0, DOI 10.1038/s41467-020-18172-7
   Fan DL, 2022, NAT COMMUN, V13, P0, DOI 10.1038/s41467-022-32859-z
   Farhat W, 2021, BIOMATERIALS, V267, P0, DOI 10.1016/j.biomaterials.2020.120465
   Gong BW, 2022, EXPLORATION-PRC, V2, P0, DOI 10.1002/EXP.20210035
   Grasman JM, 2018, ADV FUNCT MATER, V28, P0, DOI 10.1002/adfm.201803822
   Grijalvo S, 2021, NEUROCHEM INT, V147, P0, DOI 10.1016/j.neuint.2021.105005
   Han Q, 2019, NAT COMMUN, V10, P0, DOI 10.1038/s41467-019-13854-3
   Hoffman-Kim D, 2010, ANNU REV BIOMED ENG, V12, P203, DOI 10.1146/annurev-bioeng-070909-105351
   Houdek MT, 2015, HAND CLIN, V31, P151, DOI 10.1016/j.hcl.2015.01.007
   Houshyar S, 2019, ACS CHEM NEUROSCI, V10, P3349, DOI 10.1021/acschemneuro.9b00203
   Hsueh YY, 2014, BIOMATERIALS, V35, P2234, DOI 10.1016/j.biomaterials.2013.11.081
   Hu GF, 2012, INT J NANOMED, V7, P2613, DOI 10.2147/IJN.S31081
   Hu H, 2014, NAT NEUROSCI, V17, P686, DOI 10.1038/nn.3678
   Huang C, 2015, ACS APPL MATER INTER, V7, P7189, DOI 10.1021/am509227t
   Iadecola C, 2010, ACTA NEUROPATHOL, V120, P287, DOI 10.1007/s00401-010-0718-6
   Jia YC, 2019, ACTA BIOMATER, V83, P291, DOI 10.1016/j.actbio.2018.10.040
   Jiang HQ, 2022, MATER TODAY BIO, V13, P0, DOI 10.1016/j.mtbio.2022.100211
   Jin B, 2023, BIOACT MATER, V21, P511, DOI 10.1016/j.bioactmat.2022.08.027
   Joung D, 2020, ADV FUNCT MATER, V30, P0, DOI 10.1002/adfm.201906237
   Klymov A, 2015, HEARING RES, V320, P11, DOI 10.1016/j.heares.2014.12.009
   Lai BQ, 2014, STEM CELLS DEV, V23, P910, DOI 10.1089/scd.2013.0426
   Li GC, 2021, SCI ADV, V7, P0, DOI 10.1126/sciadv.abi5812
   Li GC, 2019, ACS APPL MATER INTER, V11, P37397, DOI 10.1021/acsami.9b08510
   Li GC, 2014, MACROMOL BIOSCI, V14, P1067, DOI 10.1002/mabi.201400098
   Li JJ, 2013, BIOMATERIALS, V34, P9071, DOI 10.1016/j.biomaterials.2013.08.031
   Li MQ, 2014, BIOMATERIALS, V35, P3851, DOI 10.1016/j.biomaterials.2014.01.018
   Li XG, 2009, BIOMATERIALS, V30, P4978, DOI 10.1016/j.biomaterials.2009.05.047
   Liu C, 2016, JOVE-J VIS EXP, V0, P0, DOI DOI 10.3791/54085
   Liu D, 2020, SCI ADV, V6, P0, DOI 10.1126/sciadv.abb7422
   Liu K, 2022, ADV SCI, V9, P0, DOI 10.1002/advs.202103875
   Liu Y, 2021, ADV SCI, V8, P0, DOI 10.1002/advs.202003332
   Lu QQ, 2021, ADV HEALTHC MATER, V10, P0, DOI 10.1002/adhm.202100427
   Mansouri N, 2016, MAT SCI ENG C-MATER, V61, P906, DOI 10.1016/j.msec.2015.12.094
   Martínez G, 2018, TRENDS NEUROSCI, V41, P610, DOI 10.1016/j.tins.2018.05.009
   Mayoral I, 2022, MATER TODAY BIO, V14, P0, DOI 10.1016/j.mtbio.2022.100252
   Mekhail M, 2015, BIOMATER SCI-UK, V3, P279, DOI 10.1039/c4bm00215f
   Mendes PM, 2008, CHEM SOC REV, V37, P2512, DOI 10.1039/b714635n
   Morano M, 2014, INT J NANOMED, V9, P5289, DOI 10.2147/IJN.S71951
   Nika MC, 2020, J HAZARD MATER, V394, P0, DOI 10.1016/j.jhazmat.2020.122493
   Omidinia-Anarkoli A, 2020, ACTA BIOMATER, V113, P350, DOI 10.1016/j.actbio.2020.07.014
   Puhl DL, 2020, FRONT BIOENG BIOTECH, V8, P0, DOI 10.3389/fbioe.2020.00937
   Qian Y, 2018, NAT COMMUN, V9, P0, DOI 10.1038/s41467-017-02598-7
   Rao F, 2020, THERANOSTICS, V10, P1590, DOI 10.7150/thno.36272
   Riggio C, 2012, INT J NANOMED, V7, P3155, DOI 10.2147/IJN.S28460
   Takano T, 2017, NAT COMMUN, V8, P0, DOI 10.1038/s41467-017-00044-2
   Taylor CA, 2008, AM J PHYS MED REHAB, V87, P381, DOI 10.1097/PHM.0b013e31815e6370
   Torres-Mejía E, 2020, SCI REP-UK, V10, P0, DOI 10.1038/s41598-019-56877-y
   Wan XY, 2022, EXPLORATION-PRC, V2, P0, DOI 10.1002/EXP.20210029
   Wang L, 2020, SCI ADV, V6, P0, DOI 10.1126/sciadv.abc6686
   Wang T, 2012, INT J MOL SCI, V13, P15279, DOI 10.3390/ijms131115279
   Xia WZ, 2020, J CELL PHYSIOL, V235, P9609, DOI 10.1002/jcp.29772
   Xu YW, 2021, BIOMATERIALS, V268, P0, DOI 10.1016/j.biomaterials.2020.120596
   Yao Z, 2022, ADV SCI, V9, P0, DOI 10.1002/advs.202202102
   Yi S, 2019, EXP NEUROL, V319, P0, DOI 10.1016/j.expneurol.2018.05.016
   Yin G, 2021, FRONT CELL DEV BIOL, V9, P0, DOI 10.3389/fcell.2021.641603
   Yoshimura T, 2005, CELL, V120, P137, DOI 10.1016/j.cell.2004.11.012
   Yu XB, 2022, ONCOL REP, V47, P0, DOI 10.3892/or.2022.8308
   Zakhem E, 2014, BIOMATERIALS, V35, P1882, DOI 10.1016/j.biomaterials.2013.11.049
   Zhang DT, 2020, ACS APPL MATER INTER, V12, P7915, DOI 10.1021/acsami.9b20321
   Zhang J, 2021, ADV HEALTHC MATER, V10, P0, DOI 10.1002/adhm.202000604
   Zhang X, 2020, ADV MATER INTERFACES, V7, P0, DOI 10.1002/admi.202000225
   Zhang YX, 2023, EXPLORATION-PRC, V3, P0, DOI 10.1002/EXP.20210170
   Zhao CC, 2018, ACTA BIOMATER, V73, P509, DOI 10.1016/j.actbio.2018.04.030
   Zhu L, 2020, ADV FUNCT MATER, V30, P0, DOI 10.1002/adfm.202002610
   Zhu MF, 2019, NAT COMMUN, V10, P0, DOI 10.1038/s41467-019-12545-3
NR 78
TC 8
Z9 8
U1 2
U2 55
PU Accscience Publishing
PI Singapore
PA 8 Burn Road#15-03 Trivex, Singapore, SINGAPORE
SN 2424-7723
EI 2424-8002
J9 INT J BIOPRINTING
JI Int. J. Bioprinting
PD JUN 15
PY 2023
VL 9
IS 5
BP 418
EP 432
DI 10.18063/ijb.770
PG 15
WC Engineering, Biomedical; Materials Science, Biomaterials
SC Engineering; Materials Science
GA L5HL7
UT WOS:001023572200005
PM 37608847
DA 2025-07-17
ER

PT J
AU Kong, YF
   Shi, W
   Zheng, L
   Zhang, DZ
   Jiang, XP
   Liu, B
   Xue, W
   Kuss, MC
   Li, YL
   Sorgen, PL
   Duan, B
AF Kong, Yunfan
   Shi, Wen
   Zheng, Li
   Zhang, Dongze
   Jiang, Xiping
   Liu, Bo
   Xue, Wen
   Kuss, Mitchell
   Li, Yulong
   Sorgen, Paul L.
   Duan, Bin
TI In situ delivery of a curcumin-loaded dynamic hydrogel for the treatment of chronic peripheral neuropathy
SO JOURNAL OF CONTROLLED RELEASE
LA English
DT Article
DE Chronic constriction injury; Peripheral nerve regeneration; Boronic ester -based hydrogel; Pluronic F127 micelles; Neuropathic pain
ID microglial proliferation; molecular-mechanisms; nerve regeneration; schwann-cell; pain; antioxidant; resident; repair; rat; drg
AB Patients with peripheral nerve injuries would highly likely suffer from chronic neuropathic pain even after surgical intervention. The primary reasons for this involve sustained neuroinflammatory and dysfunctional changes in the nervous system after the nerve injury. We previously reported an injectable boronic ester-based hydrogel with inherent antioxidative and nerve protective properties. Herein, we first explored the anti-neuroinflammatory effects of Curcumin on primary sensory neurons and activated macrophages in vitro. Next, we incorporated thiolated Curcumin-Pluronic F-127 micelles (Cur-M) into our boronic ester-based hydrogel to develop an injectable hydrogel that serves as sustained curcumin release system (Gel-Cur-M). By orthotopically injecting the Gel-Cur-M to sciatic nerves of mice with chronic constriction injuries, we found that the bioactive components could remain on the nerves for at least 21 days. In addition, the Gel-Cur-M exhibited superior functions compared to Gel and Cur-M alone, which includes ameliorating hyperalgesia while simultaneously improving locomotor and muscular functions after the nerve injury. This could stem from in situ anti -inflammation, antioxidation, and nerve protection. Furthermore, the Gel-Cur-M also showed extended benefi-cial effects for preventing the overexpression of TRPV1 as well as microglial activation in the lumbar dorsal root ganglion and spinal cord, respectively, which also contributed to its analgesic effects. The underlying mechanism may involve the suppression of CC chemokine ligand-2 and colony-stimulating factor-1 in the injured sensory neurons. Overall, this study suggests that orthotopic injection of the Gel-Cur-M is a promising therapeutic strategy that especially benefits patients with peripheral neuropathy who require surgical interventions.
C1 [Kong, Yunfan; Shi, Wen; Jiang, Xiping; Liu, Bo; Xue, Wen; Kuss, Mitchell; Duan, Bin] Univ Nebraska Med Ctr, Mary & Dick Holland Regenerat Med Program, Omaha, NE 68198 USA.
   [Kong, Yunfan; Shi, Wen; Liu, Bo; Xue, Wen; Kuss, Mitchell; Duan, Bin] Univ Nebraska Med Ctr, Dept Internal Med, Div Cardiol, Omaha, NE 68198 USA.
   [Zheng, Li; Sorgen, Paul L.] Univ Nebraska Med Ctr, Dept Biochem & Mol Biol, Omaha, NE 68198 USA.
   [Zhang, Dongze; Li, Yulong] Univ Nebraska Med Ctr, Coll Med, Dept Emergency Med, Omaha, NE 68198 USA.
   [Duan, Bin] Univ Nebraska Med Ctr, Coll Med, Dept Surg, Omaha, NE 68198 USA.
   [Duan, Bin] Univ Nebraska, Dept Mech & Mat Engn, Lincoln, NE 68588 USA.
C3 University of Nebraska System; University of Nebraska Medical Center; University of Nebraska System; University of Nebraska Medical Center; University of Nebraska System; University of Nebraska Medical Center; University of Nebraska System; University of Nebraska Medical Center; University of Nebraska System; University of Nebraska Medical Center; University of Nebraska System; University of Nebraska Lincoln
RP Duan, B (corresponding author), Univ Nebraska Med Ctr, Mary & Dick Holland Regenerat Med Program, Omaha, NE 68198 USA.; Duan, B (corresponding author), Univ Nebraska Med Ctr, Dept Internal Med, Div Cardiol, Omaha, NE 68198 USA.; Duan, B (corresponding author), Univ Nebraska Med Ctr, Coll Med, Dept Surg, Omaha, NE 68198 USA.; Duan, B (corresponding author), Univ Nebraska, Dept Mech & Mat Engn, Lincoln, NE 68588 USA.
EM bin.duan@unmc.edu
CR Banez MJ, 2020, NUTR RES, V78, P11, DOI 10.1016/j.nutres.2020.03.002
   Basbaum AI, 2009, CELL, V139, P267, DOI 10.1016/j.cell.2009.09.028
   Basu P, 2021, INT J MOL SCI, V22, P0, DOI 10.3390/ijms22094666
   Cavalli E, 2019, INT J IMMUNOPATH PH, V33, P0, DOI 10.1177/2058738419838383
   Chen O, 2020, CURR OPIN NEUROBIOL, V62, P17, DOI 10.1016/j.conb.2019.11.006
   Chen SH, 2022, APL BIOENG, V6, P0, DOI 10.1063/5.0118862
   Conaghan PG, 2019, NAT REV RHEUMATOL, V15, P355, DOI 10.1038/s41584-019-0221-y
   Dai Y, 2016, SEMIN IMMUNOPATHOL, V38, P277, DOI 10.1007/s00281-015-0526-0
   Davis JB, 2000, NATURE, V405, P183, DOI 10.1038/35012076
   Devor M, 2009, EXP BRAIN RES, V196, P115, DOI 10.1007/s00221-009-1724-6
   Echeverry S, 2017, PAIN, V158, P1792, DOI 10.1097/j.pain.0000000000000982
   ELLMAN GL, 1959, ARCH BIOCHEM BIOPHYS, V82, P70, DOI 10.1016/0003-9861(59)90090-6
   Finnerup NB, 2015, LANCET NEUROL, V14, P162, DOI 10.1016/S1474-4422(14)70251-0
   Finnerup NB, 2021, PHYSIOL REV, V101, P259, DOI 10.1152/physrev.00045.2019
   Grace PM, 2016, TRENDS NEUROSCI, V39, P862, DOI 10.1016/j.tins.2016.10.003
   Gu N, 2016, CELL REP, V16, P605, DOI 10.1016/j.celrep.2016.06.018
   Guan ZH, 2016, NAT NEUROSCI, V19, P94, DOI 10.1038/nn.4189
   Hanewinckel R, 2016, NEUROLOGY, V87, P1892, DOI 10.1212/WNL.0000000000003293
   Hanewinckel R, 2016, EUR J EPIDEMIOL, V31, P5, DOI 10.1007/s10654-015-0094-6
   Inoue K, 2018, NAT REV NEUROSCI, V19, P138, DOI 10.1038/nrn.2018.2
   Jia TY, 2018, FRONT NEUROSCI-SWITZ, V11, P0, DOI 10.3389/fnins.2017.00755
   Jin XH, 2022, J MATER CHEM B, V10, P8771, DOI 10.1039/d2tb01624a
   Kocaadam B, 2017, CRIT REV FOOD SCI, V57, P2889, DOI 10.1080/10408398.2015.1077195
   Kocot-Kepska M, 2021, PHARMACEUTICALS-BASE, V14, P0, DOI 10.3390/ph14020077
   Kong YF, 2021, APPL MATER TODAY, V24, P0, DOI 10.1016/j.apmt.2021.101090
   Kumar A, 2018, PHARMACOL REP, V70, P206, DOI 10.1016/j.pharep.2017.09.009
   Lacey DC, 2012, J IMMUNOL, V188, P5752, DOI 10.4049/jimmunol.1103426
   Limcharoen T, 2021, EUR J PHARMACOL, V899, P0, DOI 10.1016/j.ejphar.2021.174008
   Limcharoen T, 2020, PHARMACEUTICALS-BASE, V13, P0, DOI 10.3390/ph13090212
   Liu B, 2022, BIOACT MATER, V14, P61, DOI 10.1016/j.bioactmat.2021.11.022
   Liu YJ, 2022, CNS NEUROSCI THER, V28, P145, DOI 10.1111/cns.13752
   Low PA, 1997, DIABETES, V46, PS38, DOI 10.2337/diab.46.2.S38
   Macrae WA, 2008, BRIT J ANAESTH, V101, P77, DOI 10.1093/bja/aen099
   Maiti K, 2007, INT J PHARMACEUT, V330, P155, DOI 10.1016/j.ijpharm.2006.09.025
   Malek N, 2015, MOL CELL NEUROSCI, V65, P1, DOI 10.1016/j.mcn.2015.02.001
   Mendes CS, 2015, BMC BIOL, V13, P0, DOI 10.1186/s12915-015-0154-0
   Mohammadi R, 2013, INT J SURG, V11, P819, DOI 10.1016/j.ijsu.2013.08.011
   Natori N, 2023, J PHARM SCI-US, V112, P132, DOI 10.1016/j.xphs.2022.05.013
   Patel SS, 2020, CRIT REV FOOD SCI, V60, P887, DOI 10.1080/10408398.2018.1552244
   Pulido-Moran M, 2016, MOLECULES, V21, P0, DOI 10.3390/molecules21030264
   Rahimi HR, 2016, AVICENNA J PHYTOMEDI, V6, P383
   Shi W, 2020, CARBOHYD POLYM, V233, P0, DOI 10.1016/j.carbpol.2019.115803
   Sinclair SM, 2013, J CONTROL RELEASE, V171, P38, DOI 10.1016/j.jconrel.2013.06.032
   Singh R, 2012, PHARMAZIE, V67, P131, DOI 10.1691/ph.2012.1097
   Wang R, 2020, J DRUG DELIV SCI TEC, V60, P0, DOI 10.1016/j.jddst.2020.101964
   Wang Y, 2022, MILITARY MED RES, V9, P0, DOI 10.1186/s40779-022-00376-1
   Wei XH, 2013, EXP NEUROL, V241, P159, DOI 10.1016/j.expneurol.2012.12.007
   Xu WL, 2023, ACTA BIOMATER, V160, P225, DOI 10.1016/j.actbio.2023.02.004
   Xu WL, 2022, NEURAL REGEN RES, V17, P2064, DOI 10.4103/1673-5374.335166
   Xue W, 2023, ADV FUNCT MATER, V33, P0, DOI 10.1002/adfm.202209971
   Xue W, 2022, ACS APPL MATER INTER, V14, P8693, DOI 10.1021/acsami.1c20320
   Yang KY, 2007, J CHROMATOGR B, V853, P183, DOI 10.1016/j.jchromb.2007.03.010
   Yao Z, 2022, ADV SCI, V9, P0, DOI 10.1002/advs.202202102
   Yardim A, 2021, NEUROCHEM RES, V46, P379, DOI 10.1007/s11064-020-03174-0
   Yu XB, 2020, NAT COMMUN, V11, P0, DOI 10.1038/s41467-019-13839-2
   Zeng JQ, 2022, MACROMOL BIOSCI, V22, P0, DOI 10.1002/mabi.202100529
   Zhang D, 2017, ACTA PHYSIOL, V219, P453, DOI 10.1111/apha.12737
   Zhang J, 2007, J NEUROSCI, V27, P12396, DOI 10.1523/JNEUROSCI.3016-07.2007
   Zhang X, 2020, BIOL PHARM BULL, V43, P348, DOI 10.1248/bpb.b19-00862
   Zheng L, 2019, J MOL CELL CARDIOL, V126, P36, DOI 10.1016/j.yjmcc.2018.11.008
NR 60
TC 15
Z9 15
U1 2
U2 59
PU ELSEVIER
PI AMSTERDAM
PA RADARWEG 29, 1043 NX AMSTERDAM, NETHERLANDS
SN 0168-3659
EI 1873-4995
J9 J CONTROL RELEASE
JI J. Control. Release
PD MAY 15
PY 2023
VL 357
IS 
BP 319
EP 332
DI 10.1016/j.jconrel.2023.04.002
EA APR 2023
PG 14
WC Chemistry, Multidisciplinary; Pharmacology & Pharmacy
SC Chemistry; Pharmacology & Pharmacy
GA M7AZ9
UT WOS:001031718500001
PM 37028453
DA 2025-07-17
ER

PT J
AU Yu, P
   Zhang, GH
   Hou, B
   Song, EP
   Wen, JM
   Ba, YY
   Zhu, DL
   Wang, GW
   Qin, F
AF Yu, Peng
   Zhang, Guanhua
   Hou, Bo
   Song, Enpeng
   Wen, Jiaming
   Ba, Yueyang
   Zhu, Donglin
   Wang, Gangwei
   Qin, Feng
TI Effects of ECM proteins (laminin, fibronectin, and type IV collagen) on the biological behavior of Schwann cells and their roles in the process of remyelination after peripheral nerve injury
SO FRONTIERS IN BIOENGINEERING AND BIOTECHNOLOGY
LA English
DT Article
DE ECM proteins; Schwann cells; peripheral nerve injury; myelination; regeneration
ID extracellular-matrix; myelination; axon; regeneration; laminin-gamma-1; differentiation; activation; components; molecules; hydrogel
AB Introduction: It is important to note that complete myelination and formation of myelinated fibers are essential for functional nerve regeneration after peripheral nerve injury (PNI). However, suboptimal myelin regeneration is common and can hinder ideal nerve regeneration. Therefore, it is important to closely monitor and support myelin regeneration in patients with PNI to achieve optimal outcomes.Methods: This study analyzed the effects of three extracellular matrix (ECM) proteins on Schwann cells (SCs) in the nerve regeneration environment, including their adhesion, proliferation, and migration. The study also explored the use of composite sodium alginate hydrogel neural scaffolds with ECM components and investigated the effects of ECM proteins on remyelination following peripheral nerve injury.Results: The results showed that laminin (LN), fibronectin (FN), and collagen ? (type IV Col) promoted the early adhesion of SCs in 2-dimensional culture but the ratios of early cell adhesion were quite different and the maintenance of cells' morphology by different ECM proteins were significantly different. In transwell experiment, the ability of LN and FN to induce the migration of SCs was obviously higher than that of type IV Col. An vitro co-culture model of SCs and dorsal root ganglia (DRG) neurons showed that LN promoted the transition of SCs to a myelinated state and the maturation of the myelin sheath, and increased the thickness of neurofilaments. Animal experiments showed that LN had superior effects in promoting myelin sheath formation, axon repair, and reaching an ideal G-ratio after injury compared to FN and Col IV. The situation of gastrocnemius atrophy was significantly better in the LN group. Notably, the thickness of the regenerated myelin sheaths in the type IV Col group was the thickest.Conclusion: In this experiment, we analyzed and compared the effects of LN, FN, and type IV Col on the biological behavior of SCs and their effects on remyelination after PNI and further clarified their unique roles in the process of remyelination. Further research is necessary to explore the underlying mechanisms.
C1 [Yu, Peng; Hou, Bo; Song, Enpeng; Ba, Yueyang; Qin, Feng] Sun Yat Sen Univ, Affiliated Hosp 3, Dept Neurosurg, Guangzhou, Guangdong, Peoples R China.
   [Zhang, Guanhua] Sun Yat Sen Univ, Affiliated Hosp 3, Dept Cerebrovasc Surg, Guangzhou, Peoples R China.
   [Wen, Jiaming] Guangzhou Med Univ, Guangzhou Women & Childrens Med Ctr, Dept Obstet, Guangzhou, Guangdong, Peoples R China.
   [Zhu, Donglin] Sun Yat Sen Univ, Affiliated Hosp 3, Dept Clin Lab, Guangzhou, Peoples R China.
   [Wang, Gangwei] Sun Yat Sen Univ, Affiliated Hosp 3, Dept Emergency, Guangzhou, Guangdong, Peoples R China.
C3 Sun Yat Sen University; Sun Yat Sen University; Guangzhou Medical University; Sun Yat Sen University; Sun Yat Sen University
RP Qin, F (corresponding author), Sun Yat Sen Univ, Affiliated Hosp 3, Dept Neurosurg, Guangzhou, Guangdong, Peoples R China.; Zhu, DL (corresponding author), Sun Yat Sen Univ, Affiliated Hosp 3, Dept Clin Lab, Guangzhou, Peoples R China.; Wang, GW (corresponding author), Sun Yat Sen Univ, Affiliated Hosp 3, Dept Emergency, Guangzhou, Guangdong, Peoples R China.
EM zhudl3@mail.sysu.edu.cn; wanggw@mail.sysu.edu.cn; qinfeng2@mail.sysu.edu.cn
CR ARD MD, 1987, J NEUROCYTOL, V16, P539, DOI 10.1007/BF01668507
   Armstrong SJ, 2007, TISSUE ENG, V13, P2863, DOI 10.1089/ten.2007.0055
   Balakrishnan A, 2021, FRONT MOL NEUROSCI, V13, P0, DOI 10.3389/fnmol.2020.608442
   Belin S, 2017, FRONT CELL NEUROSCI, V11, P0, DOI 10.3389/fncel.2017.00347
   BIXBY JL, 1988, J CELL BIOL, V107, P353, DOI 10.1083/jcb.107.1.353
   Chen PW, 2015, MOL NEUROBIOL, V52, P216, DOI 10.1007/s12035-014-8862-y
   Chen RY, 2019, FRONT NEUROSCI-SWITZ, V13, P0, DOI 10.3389/fnins.2019.01191
   Chen YY, 2005, J NEUROPATH EXP NEUR, V64, P613, DOI 10.1097/01.jnen.0000171650.94341.46
   Chen ZL, 2003, J CELL BIOL, V163, P889, DOI 10.1083/jcb.200307068
   Chernousov MA, 2008, GLIA, V56, P1498, DOI 10.1002/glia.20740
   Chooi WH, 2019, BIOMATERIALS, V197, P327, DOI 10.1016/j.biomaterials.2019.01.030
   Court FA, 2006, CURR OPIN NEUROBIOL, V16, P501, DOI 10.1016/j.conb.2006.08.005
   Durbeej M, 2010, CELL TISSUE RES, V339, P259, DOI 10.1007/s00441-009-0838-2
   ELDRIDGE CF, 1989, J NEUROSCI, V9, P625
   FRAHER JP, 1992, J COMP NEUROL, V323, P551, DOI 10.1002/cne.903230407
   Gao XP, 2013, REV NEUROSCIENCE, V24, P443, DOI 10.1515/revneuro-2013-0022
   Gonzalez-Perez F, 2013, INT REV NEUROBIOL, V108, P257, DOI 10.1016/B978-0-12-410499-0.00010-1
   Jessen KR, 2016, J PHYSIOL-LONDON, V594, P3521, DOI 10.1113/JP270874
   Klein S, 2016, MATERIALS, V9, P0, DOI 10.3390/ma9030150
   Laursen LS, 2011, J CELL BIOL, V192, P797, DOI 10.1083/jcb.201007014
   Laursen LS, 2009, J NEUROSCI, V29, P9174, DOI 10.1523/JNEUROSCI.5942-08.2009
   Leclech C, 2020, J CELL SCI, V133, P0, DOI 10.1242/jcs.239889
   Mehta P, 2017, DEV DYNAM, V246, P275, DOI 10.1002/dvdy.24473
   Mosahebi A, 2003, TISSUE ENG, V9, P209, DOI 10.1089/107632703764664684
   Namgung U, 2014, CELLS TISSUES ORGANS, V200, P6, DOI 10.1159/000370324
   Ning LQ, 2019, J MATER CHEM B, V7, P4538, DOI 10.1039/c9tb00669a
   Ning XJ, 2020, RNA BIOL, V17, P1508, DOI 10.1080/15476286.2020.1777767
   Novikova LN, 2006, J BIOMED MATER RES A, V77A, P242, DOI 10.1002/jbm.a.30603
   Panzer KV, 2020, FRONT BIOENG BIOTECH, V8, P0, DOI 10.3389/fbioe.2020.580654
   Ramesh PA, 2021, J TISSUE ENG REGEN M, V15, P998, DOI 10.1002/term.3245
   Ribeiro-Resende VT, 2009, BIOMATERIALS, V30, P5251, DOI 10.1016/j.biomaterials.2009.07.007
   RUSHTON WAH, 1951, J PHYSIOL-LONDON, V115, P101, DOI 10.1113/jphysiol.1951.sp004655
   Salzer JL, 2015, CSH PERSPECT BIOL, V7, P0, DOI 10.1101/cshperspect.a020529
   Stoll G, 1999, BRAIN PATHOL, V9, P313
   Su M, 2021, TISSUE CELL, V69, P0, DOI 10.1016/j.tice.2020.101444
   Sun YX, 2022, THERANOSTICS, V12, P7307, DOI 10.7150/thno.76131
   Wake H, 2011, SCIENCE, V333, P1647, DOI 10.1126/science.1206998
   White R, 2008, J CELL BIOL, V181, P579, DOI 10.1083/jcb.200706164
   Xu ZY, 2020, J TISSUE ENG REGEN M, V14, P229, DOI 10.1002/term.2987
   Yu WM, 2005, J NEUROSCI, V25, P4463, DOI 10.1523/JNEUROSCI.5032-04.2005
NR 40
TC 25
Z9 26
U1 2
U2 14
PU FRONTIERS MEDIA SA
PI LAUSANNE
PA AVENUE DU TRIBUNAL FEDERAL 34, LAUSANNE, CH-1015, SWITZERLAND
SN 2296-4185
EI 
J9 FRONT BIOENG BIOTECH
JI Front. Bioeng. Biotechnol.
PD MAR 24
PY 2023
VL 11
IS 
BP 
EP 
DI 10.3389/fbioe.2023.1133718
PG 16
WC Biotechnology & Applied Microbiology; Engineering, Biomedical
SC Biotechnology & Applied Microbiology; Engineering
GA C9GE5
UT WOS:000964911200001
PM 37034260
DA 2025-07-17
ER

PT J
AU Kang, XC
   Li, XJ
   Liu, C
   Cai, M
   Guan, PF
   Luo, Y
   Guan, YJ
   Tian, Y
   Ren, KY
   Ning, CY
   Fan, L
   Tan, GX
   Zhou, L
AF Kang, Xinchang
   Li, Xiaojun
   Liu, Can
   Cai, Min
   Guan, Pengfei
   Luo, Yian
   Guan, Youjun
   Tian, Yu
   Ren, Kunyu
   Ning, Chengyun
   Fan, Lei
   Tan, Guoxin
   Zhou, Lei
TI A shape-persistent plasticine-like conductive hydrogel with self-healing properties for peripheral nerve regeneration
SO JOURNAL OF MATERIALS SCIENCE & TECHNOLOGY
LA English
DT Article
DE Plasticine-like; Conductive hydrogel; Self-healing; Moldability; Peripheral nerve conduit
ID polypyrrole; conduit
AB In recent years, electrically conductive hydrogel-based nerve guidance conduits (NGCs) have yielded promising results for treating peripheral nerve injuries (PNIs). However, developed ones are generally pre-manufactured and exhibit a limited ability to achieve good contact with nerve tissue with irregu-lar surfaces. Herein, we developed a plasticine-like electrically conductive hydrogel consisting of gelatin, conducting polypyrrole, and tannic acid (named GPT) and assessed its ability to promote peripheral nerve regeneration. The shape-persistent GPT hydrogel exhibited good self-healing properties and could easily be molded to form a conduit that could match any injured nerve tissue. Their electrical properties could be tuned by changing the PPy concentration. In vitro , the improved conductivity of the hydrogel pro-moted dorsal root ganglion (DRG) axonal extension. More importantly, we found that the GPT hydrogel enhanced axonal regeneration and remyelination in vivo, preventing denervation atrophy and enhancing functional recovery in a mice model of sciatic nerve injury. These results suggest that our plasticine-like NGC has huge prospects for clinical application in the repair of PNI.(c) 2022 Published by Elsevier Ltd on behalf of The editorial office of Journal of Materials Science & Technology.
C1 [Kang, Xinchang; Li, Xiaojun; Luo, Yian; Guan, Youjun; Tian, Yu; Ren, Kunyu; Tan, Guoxin] Guangdong Univ Technol, Sch Chem Engn & Light Ind, Guangzhou 510006, Peoples R China.
   [Zhou, Lei] Guangzhou Med Univ, Affiliated Hosp 3, Dept Spine Surg, Guangzhou Key Lab Spine Dis Prevent & Treatment, Guangzhou 510150, Peoples R China.
   [Fan, Lei] Southern Med Univ, Nanfang Hosp, Dept Orthoped Surg, Guangzhou 510515, Peoples R China.
   [Ning, Chengyun] South China Univ Technol, Sch Mat Sci & Engn, Guangzhou 510641, Peoples R China.
   [Liu, Can] Zhejiang Univ, Affiliated Hosp 1, Sch Med, Dept Orthoped Surg, Hangzhou 310003, Peoples R China.
   [Cai, Min; Guan, Pengfei] Sun Yat sen Univ, Hosp Stomatol, Guanghua Sch Stomatol, Guangdong Prov Key Lab Stomatol, Guangzhou 510055, Peoples R China.
   [Guan, Pengfei] Southern Med Univ, Affiliated Hosp 3, Ctr Orthoped Surg, Dept Pediat Orthoped, Guangzhou 510515, Peoples R China.
C3 Guangdong University of Technology; Guangzhou Medical University; Southern Medical University - China; South China University of Technology; Zhejiang University; Sun Yat Sen University; Southern Medical University - China
RP Tan, GX (corresponding author), Guangdong Univ Technol, Sch Chem Engn & Light Ind, Guangzhou 510006, Peoples R China.; Zhou, L (corresponding author), Guangzhou Med Univ, Affiliated Hosp 3, Dept Spine Surg, Guangzhou Key Lab Spine Dis Prevent & Treatment, Guangzhou 510150, Peoples R China.; Fan, L (corresponding author), Southern Med Univ, Nanfang Hosp, Dept Orthoped Surg, Guangzhou 510515, Peoples R China.
EM fanl1006@163.com; tanguoxin@126.com; zhoul@gzhmu.edu.cn
FU National Natural Science Foundation of China [51932002, 51903087]; Science and Technology Innovation Team Project of Foshan [2018IT100101]; Joint Fund of Ministry of Education for Equipment Preresearch [6141A02022632]
CR Alegret N, 2018, ACS APPL MATER INTER, V10, P43904, DOI 10.1021/acsami.8b16462
   Lopez-Verrilli MA, 2013, GLIA, V61, P1795, DOI 10.1002/glia.22558
   Behboodi-Sadabad F, 2017, ADV FUNCT MATER, V27, P0, DOI 10.1002/adfm.201700127
   Bu Y, 2018, RSC ADV, V8, P10806, DOI 10.1039/c8ra01059e
   Chakraborty P, 2019, ACS NANO, V13, P163, DOI 10.1021/acsnano.8b05067
   Choi YS, 2020, NAT COMMUN, V11, P0, DOI 10.1038/s41467-020-19660-6
   Chronakis IS, 2006, POLYMER, V47, P1597, DOI 10.1016/j.polymer.2006.01.032
   Fan L, 2022, ADV HEALTHC MATER, V11, P0, DOI 10.1002/adhm.202101556
   George PM, 2005, BIOMATERIALS, V26, P3511, DOI 10.1016/j.biomaterials.2004.09.037
   Ghasemi-Mobarakeh L, 2011, J TISSUE ENG REGEN M, V5, PE17, DOI 10.1002/term.383
   Guo BL, 2019, ACTA BIOMATER, V84, P180, DOI 10.1016/j.actbio.2018.12.008
   Guo BL, 2012, ACTA BIOMATER, V8, P144, DOI 10.1016/j.actbio.2011.09.027
   Kim S, 2011, BIOMATERIALS, V32, P2342, DOI 10.1016/j.biomaterials.2010.11.080
   Lacour SP, 2016, NAT REV MATER, V1, P0, DOI 10.1038/natrevmats.2016.63
   Liu C, 2021, BIOACT MATER, V6, P3892, DOI 10.1016/j.bioactmat.2021.03.034
   Lopez-Silva TL, 2021, BIOMATERIALS, V265, P0, DOI 10.1016/j.biomaterials.2020.120401
   Lu YP, 2018, J MATER SCI TECHNOL, V34, P344, DOI 10.1016/j.jmst.2017.06.022
   Ning CY, 2016, MATER TODAY, V19, P2, DOI 10.1016/j.mattod.2015.11.005
   Park J, 2020, ADV FUNCT MATER, V30, P0, DOI 10.1002/adfm.202003759
   Runge MB, 2010, BIOMATERIALS, V31, P5916, DOI 10.1016/j.biomaterials.2010.04.012
   Seo H, 2021, ADV MATER, V33, P0, DOI 10.1002/adma.202007346
   Shin J, 2017, BIOMACROMOLECULES, V18, P3060, DOI 10.1021/acs.biomac.7b00568
   Shin M, 2018, NAT BIOMED ENG, V2, P304, DOI 10.1038/s41551-018-0227-9
   Spitzer NC, 2006, NATURE, V444, P707, DOI 10.1038/nature05300
   Stoll G, 1999, BRAIN PATHOL, V9, P313
   Tseng TC, 2015, ADV MATER, V27, P3518, DOI 10.1002/adma.201500762
   Wang GW, 2017, BIOMATERIALS, V131, P145, DOI 10.1016/j.biomaterials.2017.03.038
   Wang GW, 2020, J BIOMED MATER RES B, V108, P128, DOI 10.1002/jbm.b.34372
   Wang L, 2019, ACTA BIOMATER, V96, P175, DOI 10.1016/j.actbio.2019.06.035
   Wang SF, 2010, INT J POLYM SCI, V2010, P0, DOI 10.1155/2010/138686
   Xu HX, 2014, BIOMATERIALS, V35, P225, DOI 10.1016/j.biomaterials.2013.10.002
   Yi S, 2019, EXP NEUROL, V319, P0, DOI 10.1016/j.expneurol.2018.05.016
   Zarrintaj P, 2020, APPL MATER TODAY, V20, P0, DOI 10.1016/j.apmt.2020.100784
   Zhang H, 2015, MAT SCI ENG C-MATER, V56, P564, DOI 10.1016/j.msec.2015.06.024
   Zhang Q, 2021, COMPOS PART B-ENG, V223, P0, DOI 10.1016/j.compositesb.2021.109140
   Zhao QX, 2019, MACROMOL MATER ENG, V304, P0, DOI 10.1002/mame.201800664
   Zhou L, 2018, ACS NANO, V12, P10957, DOI 10.1021/acsnano.8b04609
   Zhu R, 2019, EXP NEUROL, V319, P0, DOI 10.1016/j.expneurol.2019.112963
NR 38
TC 23
Z9 24
U1 11
U2 174
PU JOURNAL MATER SCI TECHNOL
PI SHENYANG
PA 72 WENHUA RD, SHENYANG 110015, PEOPLES R CHINA
SN 1005-0302
EI 1941-1162
J9 J MATER SCI TECHNOL
JI J. Mater. Sci. Technol.
PD APR 10
PY 2023
VL 142
IS 
BP 134
EP 143
DI 10.1016/j.jmst.2022.09.036
EA NOV 2022
PG 10
WC Materials Science, Multidisciplinary; Metallurgy & Metallurgical Engineering
SC Materials Science; Metallurgy & Metallurgical Engineering
GA 6P6XM
UT WOS:000891071800001
DA 2025-07-17
ER

PT J
AU Jin, B
   Yu, Y
   Chen, X
   Yang, Y
   Xiong, Y
   Im, YJ
   Zhao, Y
   Xiao, J
AF Jin, Binghui
   Yu, Yunru
   Chen, Xiangxiang
   Yang, Yanhong
   Xiong, Yushan
   Im, Young Jun
   Zhao, Yuanjin
   Xiao, Jian
TI Microtubes with gradient decellularized porcine sciatic nerve matrix from microfluidics for sciatic nerve regeneration
SO BIOACTIVE MATERIALS
LA English
DT Article
DE Microfiber; Peripheral nerve injury; Extracellular matrix; Microfluidics; Nerve regeneration
ID extracellular-matrix
AB Long-range peripheral nerve defect is a severe and worldwide disease. With the increasing development of tissue engineering, the excellent ability of nerve extracellular matrix (ECM) in peripheral nerve injury (PNI) has been widely studied and verified. Here, we present a novel microtube that contains gradient decellularized porcine sciatic nerve ECM hydrogel (pDScNM-gel) from microfluidics for sciatic nerve regeneration. The pDScNM is confirmed to enhance cell proliferation and migration, and improve the axon growth of primary dorsal root ganglions (DRGs) in a concentration-related manner. These behaviors were also achieved when cells were cocultured in a gradient pDScNM microtube. The in vivo sciatic nerve regeneration and functional recovery were also demonstrated by assembling the gradient pDScNM microtubes with a medical silicon tube. These results indicated that the microtubes with gradient pDScNM could act as a promising alternative for repairing peripheral nerve defects and showed great potential in clinical use.
C1 [Jin, Binghui; Chen, Xiangxiang; Yang, Yanhong; Xiong, Yushan; Zhao, Yuanjin; Xiao, Jian] Wenzhou Med Univ, Sch Pharmaceut Sci, Oujiang Lab Zhejiang Lab Regenerat Med, Vision & Brain Hlth, Wenzhou 325035, Zhejiang, Peoples R China.
   [Jin, Binghui; Yu, Yunru; Zhao, Yuanjin; Xiao, Jian] Nanjing Drum Tower Hosp, Southeast Univ, Sch Biol Sci & Med Engn, Dept Rheumatol & Immunol, Nanjing 210096, Peoples R China.
   [Jin, Binghui; Zhao, Yuanjin; Xiao, Jian] Chonnam Natl Univ, Coll Pharm, Gwangju 61186, South Korea.
   [Yu, Yunru; Zhao, Yuanjin; Xiao, Jian] Wenzhou Inst, Univ Chinese Acad Sci, Wenzhou 325001, Zhejiang, Peoples R China.
C3 Wenzhou Medical University; Nanjing University; Southeast University - China; Chonnam National University; Chinese Academy of Sciences; University of Chinese Academy of Sciences, CAS
RP Zhao, Y; Xiao, J (corresponding author), Wenzhou Med Univ, Sch Pharmaceut Sci, Oujiang Lab Zhejiang Lab Regenerat Med, Vision & Brain Hlth, Wenzhou 325035, Zhejiang, Peoples R China.; Zhao, Y; Xiao, J (corresponding author), Nanjing Drum Tower Hosp, Southeast Univ, Sch Biol Sci & Med Engn, Dept Rheumatol & Immunol, Nanjing 210096, Peoples R China.; Zhao, Y; Xiao, J (corresponding author), Chonnam Natl Univ, Coll Pharm, Gwangju 61186, South Korea.; Zhao, Y; Xiao, J (corresponding author), Wenzhou Inst, Univ Chinese Acad Sci, Wenzhou 325001, Zhejiang, Peoples R China.
EM yjzhao@seu.edu.cn; xfxj2000@126.com
FU National Key Research and Development Program of China [2020YFA0908200]; National Natural Science Foundation of China [81972150, 82172428, 61927805]; Natural Science Foundation of Zhejiang [LR18H150001, LQ22E030004]; Shenzhen Fundamental Research Program [JCYJ20190813152616459]; Key scientific and technological innovation projects of Wenzhou [ZY20200023]; Wenzhou Innovation Team (Growth factor drug development) [201801]; CAMS Innovation Fund for Medical Sciences [2019-I2M-5-028]
CR Bonnans C, 2014, NAT REV MOL CELL BIO, V15, P786, DOI 10.1038/nrm3904
   Cerqueira SR, 2018, BIOMATERIALS, V177, P176, DOI 10.1016/j.biomaterials.2018.05.049
   Chang YC, 2017, ACS APPL MATER INTER, V9, P37623, DOI 10.1021/acsami.7b12567
   Chen GP, 2019, RESEARCH-CHINA, V2019, P0, DOI 10.34133/2019/6175398
   Chen SH, 2019, ACS APPL MATER INTER, V11, P17167, DOI 10.1021/acsami.9b01066
   Dalakas MC, 2020, NAT REV NEUROL, V16, P601, DOI 10.1038/s41582-020-0400-0
   Dong XH, 2021, BIOMATERIALS, V272, P0, DOI 10.1016/j.biomaterials.2021.120767
   Fiakos G, 2020, ENG REG, V1, P95, DOI 10.1016/j.engreg.2020.09.002
   Gaharwar AK, 2020, NAT REV MATER, V5, P686, DOI 10.1038/s41578-020-0209-x
   Giobbe GG, 2019, NAT COMMUN, V10, P0, DOI 10.1038/s41467-019-13605-4
   Hassanzadeh P, 2018, J CONTROL RELEASE, V279, P181, DOI 10.1016/j.jconrel.2018.04.024
   Houshyar S, 2019, ACS CHEM NEUROSCI, V10, P3349, DOI 10.1021/acschemneuro.9b00203
   Hussey GS, 2018, NAT REV MATER, V3, P159, DOI 10.1038/s41578-018-0023-x
   Kasper M, 2020, ADV HEALTHC MATER, V9, P0, DOI 10.1002/adhm.202000174
   Li Y, 2021, ADV FUNCT MATER, V31, P0, DOI 10.1002/adfm.202010215
   Lin T, 2018, ACTA BIOMATER, V73, P326, DOI 10.1016/j.actbio.2018.04.001
   Liu W, 2020, ENGINEERED REGENERATION, V1, P88, DOI 10.1016/j.engreg.2020.09.001
   Mayorca-Guiliani AE, 2019, NAT PROTOC, V14, P3395, DOI 10.1038/s41596-019-0225-8
   Mouw JK, 2014, NAT REV MOL CELL BIO, V15, P771, DOI 10.1038/nrm3902
   Roth JG, 2021, NAT REV NEUROSCI, V22, P593, DOI 10.1038/s41583-021-00496-y
   Scheib J, 2013, NAT REV NEUROL, V9, P668, DOI 10.1038/nrneurol.2013.227
   Sleigh JN, 2019, NAT REV NEUROL, V15, P691, DOI 10.1038/s41582-019-0257-2
   Spearman BS, 2018, ADV FUNCT MATER, V28, P0, DOI 10.1002/adfm.201701713
   Sun JH, 2020, BIOMATERIALS, V258, P0, DOI 10.1016/j.biomaterials.2020.120289
   Sun LY, 2021, RESEARCH-CHINA, V2021, P0, DOI 10.34133/2021/9838490
   Vijayavenkataraman S, 2020, ACTA BIOMATER, V106, P54, DOI 10.1016/j.actbio.2020.02.003
   Xi K, 2020, NAT COMMUN, V11, P0, DOI 10.1038/s41467-020-18265-3
   Xu YW, 2021, BIOMATERIALS, V268, P0, DOI 10.1016/j.biomaterials.2020.120596
   Zaokari Y, 2020, ENG REGEN, V1, P51, DOI 10.1016/j.engreg.2020.07.002
   Zheng CS, 2021, THERANOSTICS, V11, P2917, DOI 10.7150/thno.50825
   Zhou G, 2020, ACS APPL MATER INTER, V12, P16168, DOI 10.1021/acsami.0c04191
   Zhu MF, 2019, NAT COMMUN, V10, P0, DOI 10.1038/s41467-019-12545-3
   Zou JL, 2018, ADV FUNCT MATER, V28, P0, DOI 10.1002/adfm.201705739
NR 33
TC 22
Z9 23
U1 12
U2 121
PU KEAI PUBLISHING LTD
PI BEIJING
PA 16 DONGHUANGCHENGGEN NORTH ST, Building 5, Room 411, BEIJING, DONGCHENG DISTRICT 100009, PEOPLES R CHINA
SN 
EI 2452-199X
J9 BIOACT MATER
JI Bioact. Mater.
PD MAR 15
PY 2023
VL 21
IS 
BP 511
EP 519
DI 10.1016/j.bioactmat.2022.08.027
PG 9
WC Engineering, Biomedical; Materials Science, Biomaterials
SC Engineering; Materials Science
GA 6M6WX
UT WOS:000889006100001
PM 36185737
DA 2025-07-17
ER

PT J
AU Wang, X
   Yao, XY
   Sun, ZY
   Jin, Y
   Yan, ZW
   Jiang, HQ
   Ouyang, YM
   Yuan, WE
   Wang, CY
   Fan, CY
AF Wang, Xu
   Yao, Xiangyun
   Sun, Ziyang
   Jin, Yi
   Yan, Zhiwen
   Jiang, Huiquan
   Ouyang, Yuanming
   Yuan, Wei-En
   Wang, Chunyang
   Fan, Cunyi
TI An extracellular matrix mimicking alginate hydrogel scaffold manipulates an inflammatory microenvironment and improves peripheral nerve regeneration by controlled melatonin release
SO JOURNAL OF MATERIALS CHEMISTRY B
LA English
DT Article
ID functional recovery; guidance conduit; in-vitro; cells; encapsulation; protects; injury
AB Low efficiency of nerve growth and unstable release of loaded drugs have become a major problem in repairing peripheral nerve injury. Many intervention strategies were focused on simple drug loading, but have still been less effective. The key challenge is to establish a controlled release microenvironment to enable adequate nerve regeneration. In this study, we fabricate a multilayered compound nerve scaffold by electrospinning: with an anti-adhesive outer layer of polycaprolactone and an ECM-like inner layer consisting of a melatonin-loaded alginate hydrogel. We characterized the scaffold, and the loaded melatonin can be found to undergo controlled release. We applied them to a 15 mm rat model of sciatic nerve injury. After 16 weeks, the animals in each group were evaluated and compared for recovery of motor function, electrophysiology, target organ atrophy status, regenerative nerve morphology and relative protein expression levels of neural markers, inflammatory oxidative stress, and angiogenesis. We identify that the scaffold can improve functional ability evidenced by an increased sciatic functional index and nerve electrical conduction level. The antioxidant melatonin loaded in the scaffold reduces inflammation and oxidative stress in the reinnervated nerves, confirmed by increased HO-1 and decreased TNF-alpha levels in regenerating nerves. The relative expression of fast-type myosin was elevated in the target gastrocnemius muscle. An improvement in angiogenesis facilitates neurite extension and axonal sprouting. This scaffold can effectively restore the ECM-like microenvironment and improve the quality of nerve regeneration by controlled melatonin release, thus enlightening the design criteria on nerve scaffolds for peripheral nerve injury in the future. A schematic diagram of scaffold fabrication and implantation in vivo. The scaffold can effectively restore the ECM-like microenvironment and improve the quality of nerve regeneration by controlled melatonin release.
C1 [Wang, Xu; Yao, Xiangyun; Sun, Ziyang; Yan, Zhiwen; Ouyang, Yuanming; Wang, Chunyang; Fan, Cunyi] Shanghai Jiao Tong Univ, Dept Orthoped, Shanghai Peoples Hosp 6, Sch Med, Shanghai, Peoples R China.
   [Wang, Xu; Yao, Xiangyun; Sun, Ziyang; Yan, Zhiwen; Ouyang, Yuanming; Fan, Cunyi] Shanghai Engn Res Ctr Orthopaed Mat Innovat & Tiss, Shanghai, Peoples R China.
   [Wang, Xu; Yao, Xiangyun; Sun, Ziyang; Yan, Zhiwen; Ouyang, Yuanming; Fan, Cunyi] Shanghai Jiao Tong Univ, Sch Med, Youth Sci & Technol Innovat Studio, Shanghai, Peoples R China.
   [Jin, Yi; Yuan, Wei-En] Shanghai Jiao Tong Univ, Engn Res Ctr Cell & Therapeut Antibody, Minist Educ, Shanghai, Peoples R China.
   [Jin, Yi; Yuan, Wei-En] Shanghai Jiao Tong Univ, Sch Pharm, Shanghai, Peoples R China.
   [Jiang, Huiquan] Shanghai Ocean Univ, Coll Fisheries & Life Sci, Shanghai, Peoples R China.
C3 Shanghai Jiao Tong University; Shanghai Jiao Tong University; Shanghai Jiao Tong University; Shanghai Jiao Tong University; Shanghai Ocean University
RP Wang, CY; Fan, CY (corresponding author), Shanghai Jiao Tong Univ, Dept Orthoped, Shanghai Peoples Hosp 6, Sch Med, Shanghai, Peoples R China.; Fan, CY (corresponding author), Shanghai Engn Res Ctr Orthopaed Mat Innovat & Tiss, Shanghai, Peoples R China.; Fan, CY (corresponding author), Shanghai Jiao Tong Univ, Sch Med, Youth Sci & Technol Innovat Studio, Shanghai, Peoples R China.; Yuan, WE (corresponding author), Shanghai Jiao Tong Univ, Engn Res Ctr Cell & Therapeut Antibody, Minist Educ, Shanghai, Peoples R China.; Yuan, WE (corresponding author), Shanghai Jiao Tong Univ, Sch Pharm, Shanghai, Peoples R China.
EM yuanweien@sjtu.edu.cn; wangchny@163.com; cyfan@sjtu.edu.cn
FU We acknowledge the support from Base for Interdisciplinary Innovative Talent Training, Shanghai Jiao Tong University, and Youth Science and Technology Innovation Studio of Shanghai Jiao Tong University School of Medicine. The financial support is provided; Base for Interdisciplinary Innovative Talent Training, Shanghai Jiao Tong University; Youth Science and Technology Innovation Studio of Shanghai Jiao Tong University School of Medicine [2021YFC2400800]; National key R amp; D Program of China [82072452, 81830076, 82272475]; National Natural Science Foundation of China [19ZR1439200]; Shanghai Municipal Science and Technology Commission Foundation [SHDC12018130]; Municipal Hospital Newly-developing Cutting-edge Technologies Joint Research Program of Shanghai Shenkang Hospital Development Center [SHDC2020CR6019]; Shanghai ShenKang Hospital Development Center, Clinical Research Plan of SHDC [PKJ2018-Y52]; Special Fund for Research on Peopleapos;s Livelihood (Medical Treatment and Public Health) of Shanghai Pudong Science, Technology and Economic Commission Scientific and Technological Development Fund [PW2018E-01]; Shanghai Pudong Health Commission Special Program for Clinical Research in the Health Industry [20MC2020001]; Clinical Research Center of Shanghai University of Medicine and Health Sciences [SHDC22021205]; Three-year Action Plan to Promote Clinical Skills and Clinical Innovation Capabilities in Municipal Hospitals, Shanghai Hospital Development Center Foundation [20S31900300]; Biomedical Technology Support Special Project of Shanghai 2020 "Science and Technology Innovation Action Plan" [SHDC2020CR2039B]; Shanghai Shenkang Hospital Development Center [20DZ2254100]; Shanghai Engineering Technology Research Center and Professional Technology Service Platform project of 2020 "Science and Technology Innovation Action Plan" of Shanghai [21S31902300, 2021-015]; Biomedical Technology Support Special Project of Shanghai 2021 "Science and Technology Innovation Action Plan" [202040399]; Shanghai Municipal Health Commission Research Fund [10-22-310-520]; Medical-Engineering Co-Project of University of Shanghai for Science and Technology
CR Abbasi-Kangevari M, 2019, FRONT IMMUNOL, V10, P0, DOI 10.3389/fimmu.2019.00238
   Amaral FG, 2014, J PINEAL RES, V57, P67, DOI 10.1111/jpi.12144
   BAIN JR, 1989, PLAST RECONSTR SURG, V83, P129, DOI 10.1097/00006534-198901000-00024
   Baradaran A, 2021, SEMIN PLAST SURG, V35, P204, DOI 10.1055/s-0041-1731630
   Bhattarai N, 2006, ADV MATER, V18, P1463, DOI 10.1002/adma.200502537
   Brushart TM, 2011, NERVE REPAIR, V0, P0
   Cai JY, 2023, AM J SPORT MED, V51, P1267, DOI 10.1177/03635465231155927
   Cao JI, 2011, BIOMATERIALS, V32, P3939, DOI 10.1016/j.biomaterials.2011.02.020
   Carnicer-Lombarte A, 2019, BIORXIV, V0, PP829648, DOI 10.1101/829648
   Cataldo S, 2013, REACT FUNCT POLYM, V73, P207, DOI 10.1016/j.reactfunctpolym.2012.10.005
   Chang HM, 2000, BRAIN RES, V873, P243, DOI 10.1016/S0006-8993(00)02489-6
   Chang HM, 2014, J PINEAL RES, V56, P322, DOI 10.1111/jpi.12125
   Diban N, 2014, CURR TOP MED CHEM, V14, P2743
   Fujimaki H, 2017, J BIOMED MATER RES A, V105, P8, DOI 10.1002/jbm.a.35866
   Gåserod O, 1998, BIOMATERIALS, V19, P1815, DOI 10.1016/S0142-9612(98)00073-8
   Han S, 2014, SPINAL CORD, V52, P867, DOI 10.1038/sc.2014.173
   Hardeland R, 2013, J PINEAL RES, V55, P325, DOI 10.1111/jpi.12090
   Hiew SH, 2021, ACTA BIOMATER, V136, P111, DOI 10.1016/j.actbio.2021.09.023
   Itai S, 2020, BIOMED MICRODEVICES, V22, P0, DOI 10.1007/s10544-020-00536-x
   Jan JE, 2009, J PINEAL RES, V46, P1, DOI 10.1111/j.1600-079X.2008.00628.x
   Jansen LE, 2018, BIOMACROMOLECULES, V19, P2880, DOI 10.1021/acs.biomac.8b00444
   Jiang CY, 2021, NAT COMMUN, V12, P0, DOI 10.1038/s41467-021-24680-x
   Labroo P, 2017, J NEURAL ENG, V14, P0, DOI 10.1088/1741-2552/aa867d
   Lee KY, 2012, PROG POLYM SCI, V37, P106, DOI 10.1016/j.progpolymsci.2011.06.003
   Lin WC, 2019, DENT MATER, V35, P751, DOI 10.1016/j.dental.2019.02.023
   Ma Q, 2020, ANGIOGENESIS, V23, P91, DOI 10.1007/s10456-019-09689-7
   Madduri S, 2010, J CONTROL RELEASE, V143, P168, DOI 10.1016/j.jconrel.2009.12.017
   Malikmammadov E, 2018, J BIOMAT SCI-POLYM E, V29, P863, DOI 10.1080/09205063.2017.1394711
   McCance I, 1996, J PINEAL RES, V21, P80, DOI 10.1111/j.1600-079X.1996.tb00274.x
   Nabavi SM, 2019, CRIT REV FOOD SCI, V59, PS4, DOI 10.1080/10408398.2018.1487927
   Nyitray CE, 2015, ACS NANO, V9, P5675, DOI 10.1021/acsnano.5b00679
   Okawa M, 2020, BIOMACROMOLECULES, V21, P2695, DOI 10.1021/acs.biomac.0c00390
   Panwar A, 2016, MOLECULES, V21, P0, DOI 10.3390/molecules21060685
   Parker BJ, 2021, ACTA BIOMATER, V135, P77, DOI 10.1016/j.actbio.2021.08.052
   Cabello SDP, 2014, J POWER SOURCES, V265, P345, DOI 10.1016/j.jpowsour.2014.04.093
   Porter GC, 2021, CARBOHYD POLYM, V251, P0, DOI 10.1016/j.carbpol.2020.117017
   Qian Y, 2021, NPJ REGEN MED, V6, P0, DOI 10.1038/s41536-021-00142-2
   Qian Y, 2020, CELL PROLIFERAT, V53, P0, DOI 10.1111/cpr.12730
   Rastogi P, 2019, BIOFABRICATION, V11, P0, DOI 10.1088/1758-5090/ab331e
   Ren DL, 2015, J PINEAL RES, V58, P452, DOI 10.1111/jpi.12230
   Roam JL, 2015, BIOMATERIALS, V72, P112, DOI 10.1016/j.biomaterials.2015.08.054
   Rosso G, 2019, APL BIOENG, V3, P0, DOI 10.1063/1.5108867
   Rui J, 2012, ACTA BIOMATER, V8, P511, DOI 10.1016/j.actbio.2011.10.001
   Salehi M, 2018, CELL MOL NEUROBIOL, V38, P703, DOI 10.1007/s10571-017-0535-8
   Sarikcioglu L, 2009, FOLIA MORPHOL, V68, P1
   Sayan H, 2004, J PINEAL RES, V37, P143, DOI 10.1111/j.1600-079X.2004.00145.x
   Schampel A, 2017, P NATL ACAD SCI USA, V114, PE3295, DOI 10.1073/pnas.1620052114
   Szekalska M, 2016, INT J POLYM SCI, V2016, P0, DOI 10.1155/2016/7697031
   Tesoriere L, 1999, J PINEAL RES, V27, P95, DOI 10.1111/j.1600-079X.1999.tb00602.x
   Uguz AC, 2012, J PINEAL RES, V53, P91, DOI 10.1111/j.1600-079X.2012.00974.x
   Vijayavenkataraman S, 2020, ACTA BIOMATER, V106, P54, DOI 10.1016/j.actbio.2020.02.003
   Xu SC, 2010, J PINEAL RES, V49, P86, DOI 10.1111/j.1600-079X.2010.00770.x
   Zhang M, 2021, CARBOHYD POLYM, V266, P0, DOI 10.1016/j.carbpol.2021.118100
   Zhang M, 2020, INT J BIOL MACROMOL, V162, P1414, DOI 10.1016/j.ijbiomac.2020.07.311
   Zhang RT, 2020, ACTA BIOMATER, V113, P305, DOI 10.1016/j.actbio.2020.07.012
   Zhou XH, 2022, CARBOHYD POLYM, V298, P0, DOI 10.1016/j.carbpol.2022.120127
NR 56
TC 10
Z9 10
U1 5
U2 39
PU ROYAL SOC CHEMISTRY
PI CAMBRIDGE
PA THOMAS GRAHAM HOUSE, SCIENCE PARK, MILTON RD, CAMBRIDGE CB4 0WF, CAMBS, ENGLAND
SN 2050-750X
EI 2050-7518
J9 J MATER CHEM B
JI J. Mat. Chem. B
PD DEC 13
PY 2023
VL 11
IS 48
BP 11552
EP 11561
DI 10.1039/d3tb01727c
EA OCT 2023
PG 10
WC Materials Science, Biomaterials
SC Materials Science
GA AV0Q0
UT WOS:001104244400001
PM 37982207
DA 2025-07-17
ER

PT J
AU Yang, QF
   Su, SH
   Liu, SC
   Yang, S
   Xu, J
   Zhong, YX
   Yang, YS
   Tian, LJ
   Tan, ZL
   Wang, J
   Yu, ZQ
   Shi, ZJ
   Liang, FG
AF Yang, Qinfeng
   Su, Shenghui
   Liu, Shencai
   Yang, Sheng
   Xu, Jing
   Zhong, Yixiu
   Yang, Yusheng
   Tian, Liangjie
   Tan, Zilin
   Wang, Jian
   Yu, Zhiqiang
   Shi, Zhanjun
   Liang, Fangguo
TI Exosomes-loaded electroconductive nerve dressing for nerve regeneration and pain relief against diabetic peripheral nerve injury
SO BIOACTIVE MATERIALS
LA English
DT Article
DE Diabetic peripheral nerve injury; Exosomes; Electroconductive hydrogel; Nerve regeneration; Pain relief
ID hydrogel; property; recovery; mice
AB Over the years, electroconductive hydrogels (ECHs) have been extensively applied for stimulating nerve regeneration and restoring locomotor function after peripheral nerve injury (PNI) with diabetes, given their favorable mechanical and electrical properties identical to endogenous nerve tissue. Nevertheless, PNI causes the loss of locomotor function and inflammatory pain, especially in diabetic patients. It has been established that bone marrow stem cells-derived exosomes (BMSCs-Exos) have analgesic, anti-inflammatory and tissue regen-eration properties. Herein, we designed an ECH loaded with BMSCs-Exos (ECH-Exos) electroconductive nerve dressing to treat diabetic PNI to achieve functional recovery and pain relief. Given its potent adhesive and self -healing properties, this laminar dressing is convenient for the treatment of damaged nerve fibers by automati-cally wrapping around them to form a size-matched tube-like structure, avoiding the cumbersome implantation process. Our in vitro studies showed that ECH-Exos could facilitate the attachment and migration of Schwann cells. Meanwhile, Exos in this system could modulate M2 macrophage polarization via the NF-kappa B pathway, thereby attenuating inflammatory pain in diabetic PNI. Additionally, ECH-Exos enhanced myelinated axonal regeneration via the MEK/ERK pathway in vitro and in vivo, consequently ameliorating muscle denervation atrophy and further promoting functional restoration. Our findings suggest that the ECH-Exos system has huge prospects for nerve regeneration, functional restoration and pain relief in patients with diabetic PNI.
C1 [Yang, Qinfeng; Liu, Shencai; Yang, Sheng; Wang, Jian; Shi, Zhanjun] Southern Med Univ, Nanfang Hosp, Div Orthopaed Surg, Dept Orthopaed, Guangzhou 510515, Guangdong, Peoples R China.
   [Su, Shenghui] Ningde Normal Univ, Ningde Municipal Hosp, Dept Orthopaed, Ningde 352100, Fujian, Peoples R China.
   [Xu, Jing] Southern Med Univ, Nanfang Hosp, Dept Ophthalmol, Guangzhou 510515, Guangdong, Peoples R China.
   [Zhong, Yixiu] Southern Univ Sci & Technol, Jinan Univ, Shenzhen Peoples Hosp, Affiliated Hosp 1,Clin Med Coll 2,Dept Dermatol, Shenzhen 518020, Guangdong, Peoples R China.
   [Yang, Yusheng; Tian, Liangjie] Southern Med Univ, Nanfang Hosp, Dept Orthopaed, Div Orthopaed & Traumatol, Guangzhou 510515, Guangdong, Peoples R China.
   [Tan, Zilin] Southern Med Univ, Nanfang Hosp, Dept Gen Surg, Guangzhou 510515, Guangdong, Peoples R China.
   [Yu, Zhiqiang] Southern Med Univ, Integrated Hosp Tradit Chinese Med, Canc Ctr, Guangzhou 510515, Guangdong, Peoples R China.
   [Yu, Zhiqiang] Southern Med Univ, Sch Pharmaceut Sci, Guangdong Prov Key Lab New Drug Screening, Guangzhou 510515, Guangdong, Peoples R China.
   [Liang, Fangguo] Southern Med Univ, Nanfang Hosp, Dept Plast & Cosmet Surg, Guangzhou 510515, Guangdong, Peoples R China.
C3 Southern Medical University - China; Ningde Normal University; Southern Medical University - China; Southern University of Science & Technology; Jinan University; Southern Medical University - China; Southern Medical University - China; Southern Medical University - China; Southern Medical University - China; Southern Medical University - China
RP Shi, ZJ (corresponding author), Southern Med Univ, Nanfang Hosp, Div Orthopaed Surg, Dept Orthopaed, Guangzhou 510515, Guangdong, Peoples R China.; Yu, ZQ (corresponding author), Southern Med Univ, Integrated Hosp Tradit Chinese Med, Canc Ctr, Guangzhou 510515, Guangdong, Peoples R China.; Liang, FG (corresponding author), Southern Med Univ, Nanfang Hosp, Dept Plast & Cosmet Surg, Guangzhou 510515, Guangdong, Peoples R China.
EM yuzq@smu.edu.cn; 18719096889@163.com; 15322396396@163.com
FU President Foundation of Nanfang Hospital, Southern Medical University [2020C024]; Natural Science Foundation of Fujian Province [2021J011156]
CR Baron A, 2020, CURR REV MUSCULOSKE, V13, P708, DOI 10.1007/s12178-020-09676-2
   Bonjoch L, 2016, J PATHOL, V240, P235, DOI 10.1002/path.4771
   Burahee AS, 2021, EFORT OPEN REV, V6, P743, DOI 10.1302/2058-5241.6.200129
   Chen LL, 2021, PHYTOTHER RES, V35, P4592, DOI 10.1002/ptr.7177
   Chen ZT, 2017, ACS NANO, V11, P4494, DOI 10.1021/acsnano.6b07808
   Christensen MB, 2015, ANAT REC, V298, P1492, DOI 10.1002/ar.23161
   Chu LW, 2020, PHYTOMEDICINE, V67, P0, DOI 10.1016/j.phymed.2019.153166
   Dai WL, 2020, CELL COMMUN SIGNAL, V18, P0, DOI 10.1186/s12964-020-00556-3
   Elsherbiny NM, 2019, INT IMMUNOPHARMACOL, V70, P16, DOI 10.1016/j.intimp.2019.01.050
   Fan BY, 2021, EXP NEUROL, V341, P0, DOI 10.1016/j.expneurol.2021.113694
   Fan L, 2022, ADV SCI, V9, P0, DOI 10.1002/advs.202105586
   Fan L, 2022, ADV HEALTHC MATER, V11, P0, DOI 10.1002/adhm.202101556
   Fan L, 2021, BIOACT MATER, V6, P2754, DOI 10.1016/j.bioactmat.2021.02.005
   Gao X, 2019, ADV HEALTHC MATER, V8, P0, DOI 10.1002/adhm.201801350
   Ghibaudi M, 2017, PROG NEUROBIOL, V158, P69, DOI 10.1016/j.pneurobio.2017.07.005
   Glenn TD, 2013, CURR OPIN NEUROBIOL, V23, P1041, DOI 10.1016/j.conb.2013.06.010
   Gonçalves NP, 2017, NAT REV NEUROL, V13, P135, DOI 10.1038/nrneurol.2016.201
   Guan PF, 2022, BIOACT MATER, V10, P145, DOI 10.1016/j.bioactmat.2021.09.010
   Guo HM, 2021, INT IMMUNOPHARMACOL, V99, P0, DOI 10.1016/j.intimp.2021.107918
   He L, 2020, STEM CELL RES THER, V11, P0, DOI 10.1186/s13287-020-01781-w
   Huh Y, 2017, FRONT IMMUNOL, V8, P0, DOI 10.3389/fimmu.2017.01014
   Khanal M, 2018, ACTA BIOMATER, V74, P280, DOI 10.1016/j.actbio.2018.05.038
   Li Q, 2021, ACTA BIOMATER, V125, P253, DOI 10.1016/j.actbio.2021.02.039
   Li R, 2018, BIOMATERIALS, V168, P24, DOI 10.1016/j.biomaterials.2018.03.044
   Li RT, 2022, ADV SCI, V9, P0, DOI 10.1002/advs.202105152
   Lin T, 2018, ACTA BIOMATER, V73, P326, DOI 10.1016/j.actbio.2018.04.001
   Liu C, 2021, BIOACT MATER, V6, P3892, DOI 10.1016/j.bioactmat.2021.03.034
   Liu K, 2022, ADV SCI, V9, P0, DOI 10.1002/advs.202103875
   Lopez-Silva TL, 2021, BIOMATERIALS, V265, P0, DOI 10.1016/j.biomaterials.2020.120401
   Luo Y, 2022, BIOACT MATER, V7, P98, DOI 10.1016/j.bioactmat.2021.05.039
   Nichols JM, 2021, J NEUROINFLAMM, V18, P0, DOI 10.1186/s12974-021-02365-y
   Prest TA, 2018, J BIOMED MATER RES A, V106, P450, DOI 10.1002/jbm.a.36235
   Qian Y, 2020, SMALL, V16, P0, DOI 10.1002/smll.202000796
   Samadian H, 2020, INT J BIOL MACROMOL, V154, P795, DOI 10.1016/j.ijbiomac.2020.03.155
   Sun GD, 2018, MAT SCI ENG C-MATER, V89, P194, DOI 10.1016/j.msec.2018.04.006
   Sun RN, 2019, J CELL PHYSIOL, V234, P21947, DOI 10.1002/jcp.28758
   Suto T, 2012, BRIT J ANAESTH, V109, P957, DOI 10.1093/bja/aes302
   Vijayavenkataraman S, 2020, ACTA BIOMATER, V106, P54, DOI 10.1016/j.actbio.2020.02.003
   Wang J, 2020, ACS NANO, V14, P12579, DOI 10.1021/acsnano.0c03570
   Wei Q, 2021, ACS APPL MATER INTER, V13, P56719, DOI 10.1021/acsami.1c14781
   Xin HQ, 2021, J CEREBR BLOOD F MET, V41, P1131, DOI 10.1177/0271678X20950489
   Xue TY, 2021, FRONT PHARMACOL, V12, P0, DOI 10.3389/fphar.2021.748193
   Zhang FX, 2021, BIOMATERIALS, V278, P0, DOI 10.1016/j.biomaterials.2021.121169
   Zhang JM, 2020, ADV SCI, V7, P0, DOI 10.1002/advs.202002601
   Zhang X, 2020, ADV MATER INTERFACES, V7, P0, DOI 10.1002/admi.202000225
   Zhao BJ, 2021, EUR J PHARMACOL, V912, P0, DOI 10.1016/j.ejphar.2021.174607
   Zhao S, 2021, THERANOSTICS, V11, P8660, DOI 10.7150/thno.62820
   Zhong ZZ, 2020, NEUROBIOL DIS, V143, P0, DOI 10.1016/j.nbd.2020.104945
   Zhou L, 2018, ACS NANO, V12, P10957, DOI 10.1021/acsnano.8b04609
NR 50
TC 59
Z9 59
U1 11
U2 109
PU KEAI PUBLISHING LTD
PI BEIJING
PA 16 DONGHUANGCHENGGEN NORTH ST, Building 5, Room 411, BEIJING, DONGCHENG DISTRICT 100009, PEOPLES R CHINA
SN 
EI 2452-199X
J9 BIOACT MATER
JI Bioact. Mater.
PD AUG 15
PY 2023
VL 26
IS 
BP 194
EP 215
DI 10.1016/j.bioactmat.2023.02.024
PG 22
WC Engineering, Biomedical; Materials Science, Biomaterials
SC Engineering; Materials Science
GA D9XD4
UT WOS:000972177400001
PM 36923267
DA 2025-07-17
ER

PT J
AU Kellaway, SC
   Roberton, V
   Jones, JN
   Loczenski, R
   Phillips, JB
   White, LJ
AF Kellaway, Simon C.
   Roberton, Victoria
   Jones, Joshua N.
   Loczenski, Rabea
   Phillips, James B.
   White, Lisa J.
TI Engineered neural tissue made using hydrogels derived from decellularised tissues for the regeneration of peripheral nerves
SO ACTA BIOMATERIALIA
LA English
DT Article
DE Decellularised ECM; Peripheral nerve regeneration; Peripheral nerve repair
ID extracellular-matrix; stem-cells; guidance conduits; collagen; repair; submucosa; promotes; injury; fibronectin; autografts
AB Engineered neural tissue (EngNT) promotes in vivo axonal regeneration. Decellularised materials (dECM) are complex biologic scaffolds that can improve the cellular environment and also encourage positive tissue remodelling in vivo. We hypothesised that we could incorporate a hydrogel derived from a de-cellularised tissue (dECMh) into EngNT, thereby providing an alternative to the currently used purified collagen I hydrogel for the first time. Decellularisation was carried out on bone (B-ECM), liver (LIV-ECM), and small intestinal (SIS-ECM) tissues and the resultant dECM was biochemically and mechanically char-acterised. dECMh differed in mechanical and biochemical properties that likely had an effect on Schwann cell behaviour observed in metabolic activity and contraction profiles. Cellular alignment was observed in tethered moulds within the B-ECM and SIS-ECM derived hydrogels only. No difference was observed in dorsal root ganglia (DRG) neurite extension between the dECMh groups and collagen I groups when applied as a coverslip coating, however, when DRG were seeded atop EngNT constructs, only the B-ECM derived EngNT performed similarly to collagen I derived EngNT. B-ECM EngNT further exhibited similar axonal regeneration to collagen I EngNT in a 10 mm gap rat sciatic nerve injury model after 4 weeks. Our results have shown that various dECMh can be utilised to produce EngNT that can promote neurite extension in vitro and axonal regeneration in vivo.
C1 [Kellaway, Simon C.; Roberton, Victoria; Phillips, James B.] UCL, Ctr Nerve Engineenng, London, England.
   [Kellaway, Simon C.; Jones, Joshua N.; Loczenski, Rabea; White, Lisa J.] Univ Nottingham, Biodiscovery Inst, Sch Pharm, Div Regenerat Med & Cellular Therapies, Univ Pk, Nottingham NG7 2RD, England.
   [Kellaway, Simon C.; Roberton, Victoria; Phillips, James B.] UCL, UCL Sch Pharm, Dept Pharmacol, 29-39 Brunswick Sq, London WC1N 1AX, England.
   [Kellaway, Simon C.; Jones, Joshua N.; Loczenski, Rabea; White, Lisa J.] Univ Nottingham, Biodiscovery Inst, Univ Pk, Nottingham NG7 2RD, England.
C3 University of London; University College London; University of Nottingham; University of London; University College London; University of Nottingham
RP Kellaway, SC (corresponding author), UCL, Ctr Nerve Engineenng, London, England.; Kellaway, SC (corresponding author), Univ Nottingham, Biodiscovery Inst, Sch Pharm, Div Regenerat Med & Cellular Therapies, Univ Pk, Nottingham NG7 2RD, England.; Kellaway, SC (corresponding author), UCL, UCL Sch Pharm, Dept Pharmacol, 29-39 Brunswick Sq, London WC1N 1AX, England.; Kellaway, SC (corresponding author), Univ Nottingham, Biodiscovery Inst, Univ Pk, Nottingham NG7 2RD, England.
EM simon.c.kellaway@gmail.com
FU EPSRC [1970523] Funding Source: UKRI
CR Arda MS, 2017, BALK MED J, V34, P246, DOI 10.4274/balkanmedj.2015.1601
   Badylak SF, 1998, TISSUE ENG, V4, P379, DOI 10.1089/ten.1998.4.379
   BAILEY SB, 1993, J NEUROCYTOL, V22, P176, DOI 10.1007/BF01246356
   Buckenmeyer MJ, 2020, METHODS, V171, P41, DOI 10.1016/j.ymeth.2019.07.023
   CARRI NG, 1992, INT J DEV NEUROSCI, V10, P393, DOI 10.1016/0736-5748(92)90029-Y
   Carvalho CR, 2019, FRONT BIOENG BIOTECH, V7, P0, DOI 10.3389/fbioe.2019.00337
   Cornelison RC, 2018, BIOMED MATER, V13, P0, DOI 10.1088/1748-605X/aaab82
   Damian C, 2021, INT J MOL SCI, V22, P0, DOI 10.3390/ijms222111372
   Deister C, 2007, J BIOMAT SCI-POLYM E, V18, P983, DOI 10.1163/156856207781494377
   Gentili C, 2009, CURR PHARM DESIGN, V15, P1334, DOI 10.2174/138161209787846739
   Georgiou M, 2015, BIOMATERIALS, V37, P242, DOI 10.1016/j.biomaterials.2014.10.009
   Georgiou M, 2013, BIOMATERIALS, V34, P7335, DOI 10.1016/j.biomaterials.2013.06.025
   Gilbert TW, 2009, J SURG RES, V152, P135, DOI 10.1016/j.jss.2008.02.013
   Jessen KR, 2016, J PHYSIOL-LONDON, V594, P3521, DOI 10.1113/JP270874
   Kehoe S, 2012, INJURY, V43, P553, DOI 10.1016/j.injury.2010.12.030
   Kocí Z, 2017, TISSUE ENG PART C-ME, V23, P333, DOI 10.1089/ten.tec.2017.0089
   Konofaos P, 2013, J RECONSTR MICROSURG, V29, P149, DOI 10.1055/s-0032-1333316
   Kuffler DP, 2009, J NEUROSCI RES, V87, P2863, DOI 10.1002/jnr.22132
   LASSNER F, 1995, MICROSURG, V16, P4, DOI 10.1002/micr.1920160104
   Li R, 2021, TISSUE ENG PT A, V27, P771, DOI 10.1089/ten.tea.2020.0227
   Lin T, 2018, ACTA BIOMATER, V73, P326, DOI 10.1016/j.actbio.2018.04.001
   Londono R, 2017, J BIOMED MATER RES A, V105, P2109, DOI 10.1002/jbm.a.36055
   Loneker AE, 2016, J BIOMED MATER RES A, V104, P957, DOI 10.1002/jbm.a.35636
   Mendibil U, 2020, INT J MOL SCI, V21, P0, DOI 10.3390/ijms21155447
   Menezes R, 2019, ACTA BIOMATER, V90, P169, DOI 10.1016/j.actbio.2019.03.024
   Modo M, 2022, BIOMATERIALS, V282, P0, DOI 10.1016/j.biomaterials.2022.121386
   Motte S, 2013, BIOPOLYMERS, V99, P35, DOI 10.1002/bip.22133
   Muangsanit P, 2021, ACTA BIOMATER, V0, P0
   Muangsanit P, 2020, J NEURAL ENG, V17, P0, DOI 10.1088/1741-2552/abaa9c
   ORourke C, 2018, SCI REP-UK, V8, P0, DOI 10.1038/s41598-018-20927-8
   ORourke C, 2015, J BIOMATER APPL, V30, P599, DOI 10.1177/0885328215597818
   Özbek S, 2010, MOL BIOL CELL, V21, P4300, DOI 10.1091/mbc.E10-03-0251
   Pfister Bryan J, 2011, CRITICAL REVIEWS IN BIOMEDICAL ENGINEERING, V39, P81, DOI 10.1615/CritRevBiomedEng.v39.i2.20
   Phillips JB, 2011, METHODS MOL BIOL, V695, P183, DOI 10.1007/978-1-60761-984-0_12
   Prest TA, 2018, J BIOMED MATER RES A, V106, P450, DOI 10.1002/jbm.a.36235
   Qiu S, 2020, J TISSUE ENG REGEN M, V14, P931, DOI 10.1002/term.3050
   Rao N, 2017, ACS NANO, V11, P3851, DOI 10.1021/acsnano.7b00093
   Rao ZL, 2021, MAT SCI ENG C-MATER, V120, P0, DOI 10.1016/j.msec.2020.111791
   Ray WZ, 2010, EXP NEUROL, V223, P77, DOI 10.1016/j.expneurol.2009.03.031
   Rayner MLD, 2021, ACTA BIOMATER, V0, P0
   Rayner MLD, 2021, ACTA BIOMATER, V135, P203, DOI 10.1016/j.actbio.2021.08.030
   Saldin LT, 2017, ACTA BIOMATER, V49, P1, DOI 10.1016/j.actbio.2016.11.068
   Sawkins MJ, 2013, ACTA BIOMATER, V9, P7865, DOI 10.1016/j.actbio.2013.04.029
   Schenke-Layland K, 2003, J STRUCT BIOL, V143, P201, DOI 10.1016/j.jsb.2003.08.002
   Smith RM, 2004, J INVEST SURG, V17, P339, DOI 10.1080/08941930490524417
   Syed O, 2014, ACTA BIOMATER, V10, P5043, DOI 10.1016/j.actbio.2014.08.024
   Tukmachev D, 2016, TISSUE ENG PT A, V22, P306, DOI 10.1089/ten.tea.2015.0422
   Uhl FE, 2020, ACTA BIOMATER, V102, P231, DOI 10.1016/j.actbio.2019.11.029
   Wang Y, 2012, CELL MOL NEUROBIOL, V32, P361, DOI 10.1007/s10571-011-9764-4
   White LJ, 2017, ACTA BIOMATER, V50, P207, DOI 10.1016/j.actbio.2016.12.033
   Wildemann B, 2007, J BIOMED MATER RES A, V81A, P437, DOI 10.1002/jbm.a.31085
   Wu Y, 2017, CELL TRANSPLANT, V26, P1224, DOI 10.1177/0963689717714090
   Xu HL, 2018, INT J NANOMED, V13, P681, DOI 10.2147/IJN.S152246
   Yao SL, 2016, NANOSCALE, V8, P10252, DOI 10.1039/c6nr01169a
   Zander NE, 2010, BIOINTERPHASES, V5, P149, DOI 10.1116/1.3526140
   Zheng CS, 2021, THERANOSTICS, V11, P2917, DOI 10.7150/thno.50825
   Zhou XP, 2018, ACTA BIOMATER, V81, P115, DOI 10.1016/j.actbio.2018.09.044
   Zhukauskas Rasa, 2021, J HAND SURG GLOB ONLINE, V3, P282, DOI 10.1016/j.jhsg.2021.06.006
   Zuo J, 2002, EXP NEUROL, V176, P221, DOI 10.1006/exnr.2002.7922
NR 59
TC 15
Z9 15
U1 8
U2 56
PU ELSEVIER SCI LTD
PI London
PA 125 London Wall, London, ENGLAND
SN 1742-7061
EI 1878-7568
J9 ACTA BIOMATER
JI Acta Biomater.
PD FEB 15
PY 2023
VL 157
IS 
BP 124
EP 136
DI 10.1016/j.actbio.2022.12.003
EA JAN 2023
PG 13
WC Engineering, Biomedical; Materials Science, Biomaterials
SC Engineering; Materials Science
GA 9H2YL
UT WOS:000938702600001
PM 36494008
DA 2025-07-17
ER

PT J
AU Alakpa, EV
   Bahrd, A
   Wiklund, K
   Andersson, M
   Novikov, LN
   Ljungberg, C
   Kelk, P
AF Alakpa, Enateri V.
   Bahrd, Anton
   Wiklund, Krister
   Andersson, Magnus
   Novikov, Lev N.
   Ljungberg, Christina
   Kelk, Peyman
TI Bioprinted Schwann and Mesenchymal Stem Cell Co-Cultures for Enhanced Spatial Control of Neurite Outgrowth
SO GELS
LA English
DT Article
DE 3D bioprinting; biosynthetic conduit; dorsal root ganglion; mesenchymal stem cells; nerve regeneration; Schwann cells
ID peripheral-nerve regeneration; marrow stromal cells; spinal cord injury; bone-marrow; osteogenic differentiation; fibrin conduit; scaffold; proliferation; biomaterials; hydrogels
AB Bioprinting nerve conduits supplemented with glial or stem cells is a promising approach to promote axonal regeneration in the injured nervous system. In this study, we examined the effects of different compositions of bioprinted fibrin hydrogels supplemented with Schwann cells and mesenchymal stem cells (MSCs) on cell viability, production of neurotrophic factors, and neurite outgrowth from adult sensory neurons. To reduce cell damage during bioprinting, we analyzed and optimized the shear stress magnitude and exposure time. The results demonstrated that fibrin hydrogel made from 9 mg/mL of fibrinogen and 50IE/mL of thrombin maintained the gel's highest stability and cell viability. Gene transcription levels for neurotrophic factors were significantly higher in cultures containing Schwann cells. However, the amount of the secreted neurotrophic factors was similar in all co-cultures with the different ratios of Schwann cells and MSCs. By testing various co-culture combinations, we found that the number of Schwann cells can feasibly be reduced by half and still stimulate guided neurite outgrowth in a 3D-printed fibrin matrix. This study demonstrates that bioprinting can be used to develop nerve conduits with optimized cell compositions to guide axonal regeneration.
C1 [Alakpa, Enateri V.; Novikov, Lev N.; Kelk, Peyman] Umea Univ, Dept Integrat Med Biol, SE-90187 Umea, Sweden.
   [Bahrd, Anton; Wiklund, Krister; Andersson, Magnus] Umea Univ, Dept Phys, SE-90187 Umea, Sweden.
   [Ljungberg, Christina] Umea Univ, Dept Surg & Perioperat Sci, Sect Hand & Plast Surg, SE-90187 Umea, Sweden.
C3 Umea University; Umea University; Umea University
RP Kelk, P (corresponding author), Umea Univ, Dept Integrat Med Biol, SE-90187 Umea, Sweden.; Ljungberg, C (corresponding author), Umea Univ, Dept Surg & Perioperat Sci, Sect Hand & Plast Surg, SE-90187 Umea, Sweden.
EM christina.ljungberg@umu.se; peyman.kelk@umu.se
FU Swedish Research Council [2014-2306]; Medicine and Health; Umea University; Vasterbotten County Council [7002408]; Swedish Dental Association
CR Alakpa EV, 2016, CHEM-US, V1, P0, DOI 10.1016/j.chempr.2016.07.001
   Armstrong SJ, 2007, TISSUE ENG, V13, P2863, DOI 10.1089/ten.2007.0055
   Bauernfeind AL, 2017, BMC GENOMICS, V18, P0, DOI 10.1186/s12864-017-3674-x
   Bensaïd W, 2003, BIOMATERIALS, V24, P2497, DOI 10.1016/S0142-9612(02)00618-X
   Berg J, 2018, SCI REP-UK, V8, P0, DOI 10.1038/s41598-018-31880-x
   Caddick J, 2006, GLIA, V54, P840, DOI 10.1002/glia.20421
   Catelas I, 2006, TISSUE ENG, V12, P2385, DOI 10.1089/ten.2006.12.2385
   Chang R, 2008, TISSUE ENG PART C-ME, V14, P157, DOI 10.1089/ten.tec.2007.0392
   Ching RC, 2018, STEM CELL RES THER, V9, P0, DOI 10.1186/s13287-018-1017-8
   Dahlin LB, 2017, EFORT OPEN REV, V2, P158, DOI 10.1302/2058-5241.2.160071
   Decante G, 2021, BIOFABRICATION, V13, P0, DOI 10.1088/1758-5090/abec2c
   Du JR, 2017, ACTA BIOMATER, V55, P296, DOI 10.1016/j.actbio.2017.04.010
   Farrukh A, 2018, FRONT MATER, V5, P0, DOI 10.3389/fmats.2018.00062
   Ferreira MSV, 2012, BIOMATERIALS, V33, P6987, DOI 10.1016/j.biomaterials.2012.06.029
   Ferreira TA, 2014, NAT METHODS, V11, P982, DOI 10.1038/nmeth.3125
   Göhl J, 2018, BIOFABRICATION, V10, P0, DOI 10.1088/1758-5090/aac872
   Gu XS, 2014, BIOMATERIALS, V35, P6143, DOI 10.1016/j.biomaterials.2014.04.064
   Higuchi A, 2013, CHEM REV, V113, P3297, DOI 10.1021/cr300426x
   Jones I, 2021, CELL TRANSPLANT, V30, P0, DOI 10.1177/0963689720988245
   Jones I, 2018, J TISSUE ENG REGEN M, V12, PE2099, DOI 10.1002/term.2642
   Kalbermatten DF, 2008, J PLAST RECONSTR AES, V61, P669, DOI 10.1016/j.bjps.2007.12.015
   Kingham PJ, 2014, STEM CELLS DEV, V23, P741, DOI 10.1089/scd.2013.0396
   Kolar MK, 2017, SCI REP-UK, V7, P0, DOI 10.1038/s41598-017-12969-1
   Kolar MK, 2014, STEM CELLS DEV, V23, P1659, DOI 10.1089/scd.2013.0416
   Kornfeld T, 2019, WIEN MED WOCHENSCHR, V169, P240, DOI 10.1007/s10354-018-0675-6
   Krampera M, 2007, BONE, V40, P382, DOI 10.1016/j.bone.2006.09.006
   Ladak A, 2011, EXP NEUROL, V228, P242, DOI 10.1016/j.expneurol.2011.01.013
   Li MG, 2010, TISSUE ENG PART C-ME, V16, P533, DOI 10.1089/ten.tec.2009.0178
   Li MG, 2011, BIOTECHNOL PROGR, V27, P1777, DOI 10.1002/btpr.679
   Liu YS, 2016, CELL, V165, P535, DOI 10.1016/j.cell.2016.03.014
   Longo MVL, 2016, MICROSURG, V36, P59, DOI 10.1002/micr.22413
   Lu P, 2012, CELL, V150, P1264, DOI 10.1016/j.cell.2012.08.020
   Mareschi K, 2006, EXP HEMATOL, V34, P1563, DOI 10.1016/j.exphem.2006.06.020
   Maturana LG, 2013, BRAIN BEHAV, V3, P417, DOI 10.1002/brb3.145
   McGrath AM, 2012, NEUROSCI LETT, V516, P171, DOI 10.1016/j.neulet.2012.03.041
   Miller C, 2001, TISSUE ENG, V7, P705, DOI 10.1089/107632701753337663
   Mosahebi A, 2002, EXP NEUROL, V173, P213, DOI 10.1006/exnr.2001.7846
   Murphy KC, 2014, CELL TISSUE RES, V357, P91, DOI 10.1007/s00441-014-1830-z
   Murphy SV, 2014, NAT BIOTECHNOL, V32, P773, DOI 10.1038/nbt.2958
   Murphy SV, 2013, J BIOMED MATER RES A, V101, P272, DOI 10.1002/jbm.a.34326
   Nikolova MP, 2019, BIOACT MATER, V4, P271, DOI 10.1016/j.bioactmat.2019.10.005
   Ning LQ, 2018, BIOFABRICATION, V10, P0, DOI 10.1088/1758-5090/aacd30
   Novikova LN, 2008, BIOMATERIALS, V29, P1198, DOI 10.1016/j.biomaterials.2007.11.033
   Novikova LN, 2011, CYTOTHERAPY, V13, P873, DOI 10.3109/14653249.2011.574116
   Oraee-Yazdani S, 2021, STEM CELL RES THER, V12, P0, DOI 10.1186/s13287-021-02515-2
   Ortiz AD, 2022, CELLS-BASEL, V11, P0, DOI 10.3390/cells11020221
   Ouyang LL, 2016, BIOFABRICATION, V8, P0, DOI 10.1088/1758-5090/8/3/035020
   Palispis WA, 2017, EXP NEUROL, V290, P106, DOI 10.1016/j.expneurol.2017.01.009
   Park J, 2017, MAT SCI ENG C-MATER, V71, P678, DOI 10.1016/j.msec.2016.10.069
   Petcu EB, 2018, BIOFABRICATION, V10, P0, DOI 10.1088/1758-5090/aaaf50
   Pettersson LF, 2017, TISSUE ENG REGEN MED, V14, P763
   Schaakxs D, 2017, J TISSUE ENG REGEN M, V11, P812, DOI 10.1002/term.1980
   Schefe JH, 2006, J MOL MED, V84, P901, DOI 10.1007/s00109-006-0097-6
   Sethi R, 2014, STEM CELL REV REP, V10, P772, DOI 10.1007/s12015-014-9539-7
   Shimizu S, 2007, BIOCHEM BIOPH RES CO, V359, P915, DOI 10.1016/j.bbrc.2007.05.212
   Wakao S, 2010, EXP NEUROL, V223, P537, DOI 10.1016/j.expneurol.2010.01.022
   Walsh S, 2009, NEUROSURGERY, V65, PA80, DOI 10.1227/01.NEU.0000335651.93926.2F
   Wang J, 2009, BRAIN RES, V1262, P7, DOI 10.1016/j.brainres.2009.01.056
   Wang ZZ, 2019, EXP NEUROL, V319, P0, DOI 10.1016/j.expneurol.2018.09.020
   Xu XY, 2011, CELL TRANSPLANT, V20, P1065, DOI 10.3727/096368910X544906
   Yeh CW, 2017, BIOFABRICATION, V9, P0, DOI 10.1088/1758-5090/aa5ef2
NR 61
TC 7
Z9 7
U1 4
U2 22
PU MDPI
PI BASEL
PA ST ALBAN-ANLAGE 66, CH-4052 BASEL, SWITZERLAND
SN 
EI 2310-2861
J9 GELS-BASEL
JI Gels
PD MAR 15
PY 2023
VL 9
IS 3
BP 
EP 
DI 10.3390/gels9030172
PG 16
WC Polymer Science
SC Polymer Science
GA A9EV2
UT WOS:000958086200001
PM 36975621
DA 2025-07-17
ER

PT J
AU Zhang, FS
   Ma, B
   Li, QC
   Zhang, M
   Kou, YH
AF Zhang, Fengshi
   Ma, Bo
   Li, Qicheng
   Zhang, Meng
   Kou, Yuhui
TI Chitin Conduits with Different Inner Diameters at Both Ends Combined with Dual Growth Factor Hydrogels Promote Nerve Transposition Repair in Rats
SO JOURNAL OF FUNCTIONAL BIOMATERIALS
LA English
DT Article
DE peripheral nerve injury; nerve transposition; chitin; chitosan; nerve conduits; hydrogel; vascular endothelial growth factor; nerve growth factor
ID regeneration; fibers; injury; amplification
AB Severe peripheral nerve injuries, such as deficits over long distances or proximal nerve trunk injuries, pose complex reconstruction challenges that often result in unfavorable outcomes. Innovative techniques, such as nerve transposition repair with conduit suturing, can be employed to successfully treat severe peripheral nerve damage. However, cylindrical nerve guides are typically unsuitable for nerve transposition repair. Furthermore, angiogenic and neurotrophic factors are necessary to stimulate the emergence of axonal lateral sprouts, proximal growth, and the rehabilitation of neuron structures and functions. In the current study, we used chitosan to make chitin conduits with different inner diameters at both ends, combined with gelatin methacrylate hydrogels that can continuously release dual growth factors, namely, the vascular endothelial growth factor (VEGF) and the nerve growth factor (NGF), and evaluated its impact on nerve transposition repair in rats. At 16 weeks after the operation, our findings showed that the conduit combined with the dual growth factor hydrogel significantly improved the restoration of both motor and conduction functions of the nerve. In addition, histological analysis showed significant recovery of nerve fibers, target muscles, and neurons. In conclusion, the combination of chitin conduits with different inner diameters and dual growth factor hydrogels can significantly improve the effect of nerve transposition repair, which has important potential clinical value.
C1 [Zhang, Fengshi; Ma, Bo; Li, Qicheng; Zhang, Meng; Kou, Yuhui] Peking Univ Peoples Hosp, Dept Orthoped & Trauma, Beijing 100044, Peoples R China.
   [Zhang, Fengshi; Ma, Bo; Li, Qicheng; Zhang, Meng; Kou, Yuhui] Peking Univ, Key Lab Trauma & Neural Regenerat, Beijing 100044, Peoples R China.
   [Zhang, Fengshi; Ma, Bo; Li, Qicheng; Zhang, Meng; Kou, Yuhui] Natl Ctr Trauma Med, Beijing 100044, Peoples R China.
C3 Peking University; Peking University
RP Kou, YH (corresponding author), Peking Univ Peoples Hosp, Dept Orthoped & Trauma, Beijing 100044, Peoples R China.; Kou, YH (corresponding author), Peking Univ, Key Lab Trauma & Neural Regenerat, Beijing 100044, Peoples R China.; Kou, YH (corresponding author), Natl Ctr Trauma Med, Beijing 100044, Peoples R China.
EM xmx066@pku.edu.cn; mengzh2008@bjmu.edu.cn; yuhuikou@bjmu.edu.cn
FU We are grateful for the assistance of Figdraw (<uri>Figdraw.com</uri>, accessed on 25 June 2023) in the construction of some of the illustrations.
CR An S, 2015, J TISSUE ENG REGEN M, V9, P415, DOI 10.1002/term.1833
   Barnes SL, 2022, CURR OPIN NEUROL, V35, P718, DOI 10.1097/WCO.0000000000001116
   Boecker A, 2019, FRONT CELL NEUROSCI, V13, P0, DOI 10.3389/fncel.2019.00104
   Cao H, 2021, SIGNAL TRANSDUCT TAR, V6, P0, DOI 10.1038/s41392-021-00830-x
   Cattin AL, 2015, CELL, V162, P1127, DOI 10.1016/j.cell.2015.07.021
   Deng JX, 2017, NEURAL REGEN RES, V12, P2077, DOI 10.4103/1673-5374.221167
   Denk F, 2017, ANNU REV NEUROSCI, V40, P307, DOI 10.1146/annurev-neuro-072116-031121
   Fadia NB, 2020, SCI TRANSL MED, V12, P0, DOI 10.1126/scitranslmed.aav7753
   Faroni A, 2015, ADV DRUG DELIVER REV, V82-83, P160, DOI 10.1016/j.addr.2014.11.010
   George J, 2020, BIOTECHNOL ADV, V42, P0, DOI 10.1016/j.biotechadv.2019.03.009
   Guo H, 2016, NEURAL REGEN RES, V11, P174, DOI 10.4103/1673-5374.175067
   He J, 2023, ADV HEALTHC MATER, V12, P0, DOI 10.1002/adhm.202300395
   Hussain G, 2020, INT J BIOL SCI, V16, P116, DOI 10.7150/ijbs.35653
   Jiang BG, 2007, EUR NEUROL, V58, P12, DOI 10.1159/000102161
   Jiang BG, 2010, ARTIF CELL BLOOD SUB, V38, P1, DOI 10.3109/10731190903495652
   Jiang BG, 2006, ARTIF CELL BLOOD SUB, V34, P55, DOI 10.1080/10731190500430149
   Kou YH, 2019, NEURAL REGEN RES, V14, P706, DOI 10.4103/1673-5374.247475
   Kou YH, 2015, NEURAL REGEN RES, V10, P53, DOI 10.4103/1673-5374.150706
   Kou YH, 2013, ARTIF CELL NANOMED B, V41, P402, DOI 10.3109/21691401.2012.762007
   Kou YH, 2011, ARTIF CELL BLOOD SUB, V39, P223, DOI 10.3109/10731199.2010.533127
   Kuffler DP, 2020, INT J MOL SCI, V21, P0, DOI 10.3390/ijms21051808
   Kurian AG, 2022, BIOACT MATER, V8, P267, DOI 10.1016/j.bioactmat.2021.06.027
   Li C, 2021, POLYMERS-BASEL, V13, P0, DOI 10.3390/polym13223957
   Liu SY, 2021, BIOMATER SCI-UK, V9, P8221, DOI 10.1039/d1bm01377g
   Lopes B, 2022, INT J MOL SCI, V23, P0, DOI 10.3390/ijms23020918
   Lu CF, 2021, CNS NEUROSCI THER, V27, P805, DOI 10.1111/cns.13640
   Modrak M, 2020, J NEUROSCI RES, V98, P780, DOI 10.1002/jnr.24538
   Pi W, 2022, BIOFABRICATION, V14, P0, DOI 10.1088/1758-5090/ac57a6
   Pi W, 2022, NEURAL REGEN RES, V17, P1343, DOI 10.4103/1673-5374.327351
   Qi ZD, 2022, FRONT PHYSIOL, V12, P0, DOI 10.3389/fphys.2021.795623
   Rao F, 2020, THERANOSTICS, V10, P1590, DOI 10.7150/thno.36272
   Saffari TM, 2020, NEURAL REGEN RES, V15, P1573, DOI 10.4103/1673-5374.276327
   Saio S, 2021, INT J MOL SCI, V22, P0, DOI 10.3390/ijms222011169
   Shan BH, 2024, ADV MATER, V36, P0, DOI 10.1002/adma.202210707
   Simon NG, 2016, J NEUROL NEUROSUR PS, V87, P198, DOI 10.1136/jnnp-2014-310175
   Van Hoorick J, 2019, ACTA BIOMATER, V97, P46, DOI 10.1016/j.actbo.2019.07.035
   Wei Z, 2019, ADV DRUG DELIVER REV, V149, P95, DOI 10.1016/j.addr.2019.08.005
   Yin XF, 2011, ARTIF CELL BLOOD SUB, V39, P304, DOI 10.3109/10731199.2011.574636
   Yin XF, 2011, ARTIF CELL BLOOD SUB, V39, P110, DOI 10.3109/10731199.2010.506851
   Yin XF, 2018, ARTIF CELL NANOMED B, V46, P646, DOI 10.1080/21691401.2018.1466145
   Younes I, 2015, MAR DRUGS, V13, P1133, DOI 10.3390/md13031133
   Yu F, 2019, NEURAL REGEN RES, V14, P692, DOI 10.4103/1673-5374.247473
   Yu YL, 2016, AM J TRANSL RES, V8, P2897
   Yuan YS, 2019, NEURAL REGEN RES, V14, P699, DOI 10.4103/1673-5374.247474
   Yuan YS, 2020, FRONT NEUROSCI-SWITZ, V14, P0, DOI 10.3389/fnins.2020.565870
   Yue K, 2015, BIOMATERIALS, V73, P254, DOI 10.1016/j.biomaterials.2015.08.045
   Zhang M, 2023, ADV MATER, V35, P0, DOI 10.1002/adma.202212015
   Zhang M, 2022, NEURAL REGEN RES, V17, P2600, DOI 10.4103/1673-5374.335838
   Zhang M, 2022, POLYMERS-BASEL, V14, P0, DOI 10.3390/polym14050958
   Zhang PX, 2019, NEURAL REGEN RES, V14, P51, DOI 10.4103/1673-5374.243701
   Zhang PX, 2015, NEURAL REGEN RES, V10, P71, DOI 10.4103/1673-5374.150709
   Zhang PX, 2017, ARTIF CELL NANOMED B, V45, P1464, DOI 10.1080/21691401.2017.1373658
   Zhang PX, 2011, ARTIF CELL BLOOD SUB, V39, P39, DOI 10.3109/10731199.2010.494583
   Zhao YH, 2017, BIOMATERIALS, V134, P64, DOI 10.1016/j.biomaterials.2017.02.026
NR 54
TC 3
Z9 4
U1 8
U2 31
PU MDPI
PI BASEL
PA MDPI AG, Grosspeteranlage 5, CH-4052 BASEL, SWITZERLAND
SN 
EI 2079-4983
J9 J FUNCT BIOMATER
JI J. Func. Biomater.
PD SEP 15
PY 2023
VL 14
IS 9
BP 
EP 
DI 10.3390/jfb14090442
PG 23
WC Engineering, Biomedical; Materials Science, Biomaterials
SC Engineering; Materials Science
GA T4PY6
UT WOS:001077837100001
PM 37754856
DA 2025-07-17
ER

PT J
AU Yi, ZW
   Zhan, FK
   Chen, YJ
   Zhang, R
   Lin, HD
   Zhao, LM
AF Yi, Zhenwei
   Zhan, Fangke
   Chen, Yijia
   Zhang, Ran
   Lin, Haodong
   Zhao, Liming
TI An electroconductive hydrogel with injectable and self-healing properties accelerates peripheral nerve regeneration and motor functional recovery
SO CHEMICAL ENGINEERING JOURNAL
LA English
DT Article
DE Electroconductive hydrogel; Injectability; Self -healing; Peripheral nerve regeneration
ID antibacterial; matrix; repair
AB Peripheral nerve regeneration and functional recovery are slow due to disruption of bioelectrical signal trans-mission. As a new therapeutic strategy, conductive hydrogels have been shown to promote the regeneration of electroactive tissue, especially nerve tissue. However, conventional conductive hydrogels made of physically doped conductive particles suffer from fragility, agglomeration, poor durability, and discontinuous transmission of electrical signals, severely limiting the migration of Schwann cells (SCs) and the remyelination of axons. Herein, a novel water-soluble conductive material was synthesized by grafting polyaniline (PANI) onto carboxymethyl chitosan (CMCS). Dual cross-linked hydrogels with injectable, self-healing, and conductive properties were created by adding CMCS-PANI (CP) to the dynamic gel network generated by the Schiff base reaction between aldehyde-based hyaluronic acid (ALHA) and CMCS. The prepared self-healing ALHA/CMCS/CP (ACCP) hydrogel had good biocompatibility, elastic modulus, and electrical conductivity that matched the sciatic nerve. The in vitro experiments indicated that ACCP3 (3 wt% CP) promoted the proliferation and migration of the SCs. Injection of ACCP3 into the crush injury site of the sciatic nerve reduced tissue resistivity, increased nerve conduction velocity, decreased the sciatic nerve functional index, enhanced the expression of neuronal axon -specific proteins, induced axon extension and remyelination, and prevented muscle denervation atrophy. Overall, the injectable self-healing conductive ACCP3 hydrogel, as a safe and effective neural tissue substitute, opens up a new way for the treatment of peripheral nerve injury and has potential clinical application.
C1 [Yi, Zhenwei; Zhan, Fangke; Chen, Yijia; Zhang, Ran; Zhao, Liming] East China Univ Sci & Technol, Sch Biotechnol, State Key Lab Bioreactor Engn, Shanghai 200237, Peoples R China.
   [Lin, Haodong] Shanghai Jiao Tong Univ, Sch Med, Shanghai Gen Hosp, Dept Orthopaed, Shanghai 200080, Peoples R China.
   [Yi, Zhenwei; Zhan, Fangke; Chen, Yijia; Zhang, Ran; Zhao, Liming] Shanghai Collaborat Innovat Ctr Biomfg, Shanghai 200237, Peoples R China.
C3 East China University of Science & Technology; Shanghai Jiao Tong University
RP Zhao, LM (corresponding author), East China Univ Sci & Technol, Sch Biotechnol, State Key Lab Bioreactor Engn, Shanghai 200237, Peoples R China.; Lin, HD (corresponding author), Shanghai Jiao Tong Univ, Sch Med, Shanghai Gen Hosp, Dept Orthopaed, Shanghai 200080, Peoples R China.
EM 72400019193@shsmu.edu.cn; zhaoliming@ecust.edu.cn
FU Program of Shanghai Academic/Technology Research Leader [22XD1430500]; Programme of Introducing Talents of Discipline to Universities [B18022]
CR Blankenship AG, 2010, NAT REV NEUROSCI, V11, P18, DOI 10.1038/nrn2759
   Chen SH, 2023, INT J BIOL MACROMOL, V241, P0, DOI 10.1016/j.ijbiomac.2023.124636
   Deng MY, 2022, BIOMATERIALS, V289, P0, DOI 10.1016/j.biomaterials.2022.121790
   Deng PP, 2022, ADV HEALTHC MATER, V11, P0, DOI 10.1002/adhm.202200115
   Du JR, 2017, ACTA BIOMATER, V55, P296, DOI 10.1016/j.actbio.2017.04.010
   Fang YC, 2023, ADV SCI, V10, P0, DOI 10.1002/advs.202205744
   Feng WJ, 2022, CARBOHYD POLYM, V294, P0, DOI 10.1016/j.carbpol.2022.119824
   Gao FX, 2017, ACS APPL MATER INTER, V9, P5692, DOI 10.1021/acsami.7b00717
   Guan YJ, 2023, BIOACT MATER, V26, P370, DOI 10.1016/j.bioactmat.2023.02.002
   Guo BL, 2019, ACTA BIOMATER, V84, P180, DOI 10.1016/j.actbio.2018.12.008
   Hidalgo C, 2023, BIOMED MATER, V18, P0, DOI 10.1088/1748-605X/acd499
   Ikeguchi R, 2022, J ARTIF ORGANS, V25, P289, DOI 10.1007/s10047-022-01358-9
   Kang XC, 2023, J MATER SCI TECHNOL, V142, P134, DOI 10.1016/j.jmst.2022.09.036
   Kong YF, 2021, APPL MATER TODAY, V24, P0, DOI 10.1016/j.apmt.2021.101090
   Lackington WA, 2017, ACS BIOMATER SCI ENG, V3, P1221, DOI 10.1021/acsbiomaterials.6b00500
   Li GC, 2019, ACS APPL MATER INTER, V11, P37397, DOI 10.1021/acsami.9b08510
   Li RX, 2018, MOL MED REP, V17, P4360, DOI 10.3892/mmr.2018.8388
   Liang QD, 2022, ADV SCI, V9, P0, DOI 10.1002/advs.202201059
   Liu C, 2021, BIOACT MATER, V6, P3892, DOI 10.1016/j.bioactmat.2021.03.034
   Lopez-Silva TL, 2021, BIOMATERIALS, V265, P0, DOI 10.1016/j.biomaterials.2020.120401
   Lu SY, 2023, SMALL METHODS, V7, P0, DOI 10.1002/smtd.202200883
   Luo Y, 2022, BIOACT MATER, V7, P98, DOI 10.1016/j.bioactmat.2021.05.039
   Ma Y, 2023, CHEM ENG J, V452, P0, DOI 10.1016/j.cej.2022.139424
   Mao RY, 2022, NANO ENERGY, V98, P0, DOI 10.1016/j.nanoen.2022.107322
   Park J, 2020, ADV FUNCT MATER, V30, P0, DOI 10.1002/adfm.202003759
   Qian Y, 2018, ADV SCI, V5, P0, DOI 10.1002/advs.201700499
   Qian Y, 2018, NAT COMMUN, V9, P0, DOI 10.1038/s41467-017-02598-7
   Rao F, 2020, THERANOSTICS, V10, P1590, DOI 10.7150/thno.36272
   Rezaei FS, 2021, CARBOHYD POLYM, V273, P0, DOI 10.1016/j.carbpol.2021.118631
   Shahriari D, 2019, ADV MATER, V31, P0, DOI 10.1002/adma.201902021
   Spitzer NC, 2006, NATURE, V444, P707, DOI 10.1038/nature05300
   Tomlinson JE, 2020, J NEUROSCI METH, V331, P0, DOI 10.1016/j.jneumeth.2019.108483
   Vijayavenkataraman S, 2020, ACTA BIOMATER, V106, P54, DOI 10.1016/j.actbio.2020.02.003
   Wang J, 2019, ACS BIOMATER SCI ENG, V5, P2444, DOI 10.1021/acsbiomaterials.8b01564
   Wang QQ, 2022, BIOMATER SCI-UK, V10, P6061, DOI 10.1039/d2bm01216b
   Wang SM, 2022, EUR POLYM J, V162, P0, DOI 10.1016/j.eurpolymj.2021.110875
   Wei QC, 2022, BIOMATER SCI-UK, V11, P170, DOI 10.1039/d2bm01416e
   Wu TL, 2020, ACS APPL MATER INTER, V12, P2039, DOI 10.1021/acsami.9b17907
   Xu DF, 2016, ACS APPL MATER INTER, V8, P17090, DOI 10.1021/acsami.6b03555
   Xu HX, 2022, COMPOS PART B-ENG, V230, P0, DOI 10.1016/j.compositesb.2021.109509
   Xu JP, 2022, CHEM ENG J, V446, P0, DOI 10.1016/j.cej.2022.137180
   Xu WL, 2022, NEURAL REGEN RES, V17, P2064, DOI 10.4103/1673-5374.335166
   Xue W, 2023, ADV FUNCT MATER, V33, P0, DOI 10.1002/adfm.202209971
   Yang QF, 2023, BIOACT MATER, V26, P194, DOI 10.1016/j.bioactmat.2023.02.024
   Yang YF, 2023, NANO ENERGY, V107, P0, DOI 10.1016/j.nanoen.2022.108145
   Yang Z, 2022, ACS APPL MATER INTER, V14, P36395, DOI 10.1021/acsami.2c08400
   Yao XY, 2021, J MATER CHEM B, V9, P6958, DOI 10.1039/d1tb00686j
   Zhang HD, 2022, CARBOHYD POLYM, V295, P0, DOI 10.1016/j.carbpol.2022.119848
   Zhang LH, 2023, BIOACT MATER, V20, P339, DOI 10.1016/j.bioactmat.2022.06.001
   Zhao RL, 2022, COMPOS PART B-ENG, V230, P0, DOI 10.1016/j.compositesb.2021.109482
   Zhao X, 2017, BIOMATERIALS, V122, P34, DOI 10.1016/j.biomaterials.2017.01.011
   Zhao X, 2015, ACTA BIOMATER, V26, P236, DOI 10.1016/j.actbio.2015.08.006
NR 52
TC 14
Z9 15
U1 12
U2 91
PU ELSEVIER SCIENCE SA
PI LAUSANNE
PA PO BOX 564, 1001 LAUSANNE, SWITZERLAND
SN 1385-8947
EI 1873-3212
J9 CHEM ENG J
JI Chem. Eng. J.
PD DEC 15
PY 2023
VL 478
IS 
BP 
EP 
DI 10.1016/j.cej.2023.147261
EA NOV 2023
PG 16
WC Engineering, Environmental; Engineering, Chemical
SC Engineering
GA AD5S9
UT WOS:001116542700001
DA 2025-07-17
ER

PT J
AU Zhang, M
   An, H
   Gu, Z
   Huang, Z
   Zhang, FS
   Wen, YQ
   Zhang, PX
AF Zhang, Meng
   An, Heng
   Gu, Zhen
   Huang, Zhe
   Zhang, Fengshi
   Wen, Yongqiang
   Zhang, Peixun
TI Mimosa-Inspired Stimuli-Responsive Curling Bioadhesive Tape Promotes Peripheral Nerve Regeneration
SO ADVANCED MATERIALS
LA English
DT Article
DE bioactivity; bioadhesion; bionic hydrogels; peripheral nerve injury; suture-free scaffolds
ID hydrogels; adhesion; fibroin; cells
AB Trauma often results in peripheral nerve injuries (PNIs). These injuries are particularly challenging therapeutically because of variable nerve diameters, slow axonal regeneration, infection of severed ends, fragility of the nerve tissue, and the intricacy of surgical intervention. Surgical suturing is likely to cause additional damage to peripheral nerves. Therefore, an ideal nerve scaffold should possess good biocompatibility, diameter adaptability, and a stable biological interface for seamless biointegration with tissues. Inspired by the curl of Mimosa pudica, this study aimed to design and develop a diameter-adaptable, suture-free, stimulated curling bioadhesive tape (SCT) hydrogel for repairing PNI. The hydrogel is fabricated from chitosan and acrylic acid-N-hydroxysuccinimide lipid via gradient crosslinking using glutaraldehyde. It closely matches the nerves of different individuals and regions, thereby providing a bionic scaffold for axonal regeneration. In addition, this hydrogel rapidly absorbs tissue fluid from the nerve surface achieving durable wet-interface adhesion. Furthermore, the chitosan-based SCT hydrogel loaded with insulin-like growth factor-I effectively promotes peripheral nerve regeneration with excellent bioactivity. This procedure for peripheral nerve injury repair using the SCT hydrogel is simple and reduces the difficulty and duration of surgery, thereby advancing adaptive biointerfaces and reliable materials for nerve repair.
C1 [Zhang, Meng; Zhang, Fengshi; Zhang, Peixun] Peking Univ, Peoples Hosp, Natl Ctr Trauma Med, Minist Educ,Dept Orthoped & Trauma,Key Lab Trauma, Beijing 100044, Peoples R China.
   [An, Heng; Gu, Zhen; Huang, Zhe; Wen, Yongqiang] Univ Sci & Technol Beijing, Daxing Res Inst, Sch Chem & Biol Engn, Beijing Key Lab Bioengn & Sensing Technol, Beijing 100083, Peoples R China.
C3 Peking University; University of Science & Technology Beijing
RP Zhang, PX (corresponding author), Peking Univ, Peoples Hosp, Natl Ctr Trauma Med, Minist Educ,Dept Orthoped & Trauma,Key Lab Trauma, Beijing 100044, Peoples R China.; Wen, YQ (corresponding author), Univ Sci & Technol Beijing, Daxing Res Inst, Sch Chem & Biol Engn, Beijing Key Lab Bioengn & Sensing Technol, Beijing 100083, Peoples R China.
EM wyq_wen@ustb.edu.cn; zhangpeixun@bjmu.edu.cn
FU National Natural Science Foundation of China [22278003, 52273120, 21975019]; Beijing National Science Foundation [7212121]; Peking University People's Hospital Research and Development Fund [RDH2020-01]; Key Laboratory of Trauma and Neural Regeneration (Peking University), Ministry of Education of China [BMU2022JDJS008]; National Center for Trauma Medicine [BMU2020XY005-01, BMU2021XY008-01]; Science Fund of Shandong Laboratory of Advanced Materials and Green Manufacturing (Yantai) [AMGM2023F04]
CR An H, 2022, ACTA BIOMATER, V149, P126, DOI 10.1016/j.actbio.2022.07.016
   Ariel A, 2006, NAT IMMUNOL, V7, P1209, DOI 10.1038/ni1392
   Baik S, 2017, NATURE, V546, P396, DOI 10.1038/nature22382
   Bao GY, 2022, NAT COMMUN, V13, P0, DOI 10.1038/s41467-022-32803-1
   Bian QY, 2022, NAT COMMUN, V13, P0, DOI 10.1038/s41467-021-27744-0
   Blacklow SO, 2019, SCI ADV, V5, P0, DOI 10.1126/sciadv.aaw3963
   Burkatovskaya M, 2006, BIOMATERIALS, V27, P4157, DOI 10.1016/j.biomaterials.2006.03.028
   Chen LZ, 2015, ACS NANO, V9, P12189, DOI 10.1021/acsnano.5b05413
   Chen SX, 2018, ADV DRUG DELIVER REV, V132, P188, DOI 10.1016/j.addr.2018.05.001
   Clements IP, 2009, BIOMATERIALS, V30, P3834, DOI 10.1016/j.biomaterials.2009.04.022
   Daud MFB, 2012, BIOMATERIALS, V33, P5901, DOI 10.1016/j.biomaterials.2012.05.008
   Deng J, 2021, NAT MATER, V20, P229, DOI 10.1038/s41563-020-00814-2
   Deng PP, 2022, ADV HEALTHC MATER, V11, P0, DOI 10.1002/adhm.202200115
   Ding AX, 2021, ADV SCI, V8, P0, DOI 10.1002/advs.202004616
   Ding JX, 2019, PROG POLYM SCI, V90, P1, DOI 10.1016/j.progpolymsci.2019.01.002
   Downs FG, 2020, NAT CHEM, V12, P363, DOI 10.1038/s41557-020-0444-1
   Echeverria C, 2020, BIOTECHNOL ADV, V43, P0, DOI 10.1016/j.biotechadv.2020.107586
   Fuchs S, 2020, ADV HEALTHC MATER, V9, P0, DOI 10.1002/adhm.201901396
   Grasman JM, 2018, ADV FUNCT MATER, V0, P28
   Gu Y, 2014, BIOMATERIALS, V35, P2253, DOI 10.1016/j.biomaterials.2013.11.087
   Han IK, 2023, ADV MATER, V35, P0, DOI 10.1002/adma.202203431
   Hiendlmeier L, 2023, ADV MATER, V35, P0, DOI 10.1002/adma.202210206
   Hillion K, 2022, NAT METHODS, V19, P1347, DOI 10.1038/s41592-022-01656-3
   Holmes D, 2017, NATURE, V552, PS50, DOI 10.1038/d41586-017-07551-8
   Hu Hao, 2021, RESEARCH 研究（英文）, V2021, P0
   Hu SS, 2021, NAT COMMUN, V12, P0, DOI 10.1038/s41467-021-21989-5
   Huang WC, 2018, ADV FUNCT MATER, V28, P0, DOI 10.1002/adfm.201801059
   Jeon EY, 2019, BIOMATERIALS, V222, P0, DOI 10.1016/j.biomaterials.2019.119439
   Jeon SJ, 2017, ACCOUNTS CHEM RES, V50, P161, DOI 10.1021/acs.accounts.6b00570
   Jin F, 2021, ADV MATER, V33, P0, DOI 10.1002/adma.202104175
   Khoury LR, 2020, SCI ADV, V6, P0, DOI 10.1126/sciadv.aba6112
   Kim DW, 2022, ADV MATER, V34, P0, DOI 10.1002/adma.202105338
   Kim DH, 2010, NAT MATER, V9, P511, DOI 10.1038/NMAT2745
   Kim SH, 2020, BIOMATERIALS, V260, P0, DOI 10.1016/j.biomaterials.2020.120281
   Kim W, 2019, SCI ROBOT, V4, P0, DOI 10.1126/scirobotics.aay3493
   Kong B, 2022, ADV SCI, V9, P0, DOI 10.1002/advs.202203096
   Kurtovic Z, 2022, SIGNAL TRANSDUCT TAR, V7, P0, DOI 10.1038/s41392-022-01186-6
   Li X, 2020, J AM CHEM SOC, V142, P5371, DOI 10.1021/jacs.0c00520
   Li X, 2019, ADV MATER, V31, P0, DOI 10.1002/adma.201805092
   Li YR, 2020, NAT COMMUN, V11, P0, DOI 10.1038/s41467-020-17597-4
   Lin XY, 2016, CELL TRANSPLANT, V25, P1425, DOI 10.3727/096368916X690836
   Liu C, 2021, BIOACT MATER, V6, P3892, DOI 10.1016/j.bioactmat.2021.03.034
   Liu K, 2022, ADV SCI, V9, P0, DOI 10.1002/advs.202103875
   Lu PJ, 2021, MATER TODAY BIO, V12, P0, DOI 10.1016/j.mtbio.2021.100158
   Lu QQ, 2021, ADV HEALTHC MATER, V10, P0, DOI 10.1002/adhm.202100427
   Lu XL, 2020, BIOMATERIALS, V232, P0, DOI 10.1016/j.biomaterials.2019.119719
   Ma C, 2021, NAT COMMUN, V12, P0, DOI 10.1038/s41467-021-23117-9
   Meder T, 2021, NPJ REGEN MED, V6, P0, DOI 10.1038/s41536-021-00174-8
   Meyers EC, 2019, NAT COMMUN, V10, P0, DOI 10.1038/s41467-019-13695-0
   Micera S, 2022, NAT MATER, V21, P614, DOI 10.1038/s41563-022-01257-7
   Nocera G, 2020, CELL MOL LIFE SCI, V77, P3977, DOI 10.1007/s00018-020-03516-9
   Otchy TM, 2020, NAT COMMUN, V11, P0, DOI 10.1038/s41467-020-18032-4
   Pan XF, 2020, CHEM ENG J, V379, P0, DOI 10.1016/j.cej.2019.122271
   Park J, 2020, BIOMATERIALS, V233, P0, DOI 10.1016/j.biomaterials.2019.119591
   Peng X, 2021, SCI ADV, V7, P0, DOI 10.1126/sciadv.abe8739
   Qian Y, 2018, NAT COMMUN, V9, P0, DOI 10.1038/s41467-017-02598-7
   Qin RR, 2022, ACS CENTRAL SCI, V8, P705, DOI 10.1021/acscentsci.2c00151
   Qu J, 2018, BIOMATERIALS, V183, P185, DOI 10.1016/j.biomaterials.2018.08.044
   Raimondo TM, 2019, BIOMATERIALS, V216, P0, DOI 10.1016/j.biomaterials.2019.119246
   Rao F, 2020, THERANOSTICS, V10, P1590, DOI 10.7150/thno.36272
   Reeder JT, 2022, SCIENCE, V377, P109, DOI 10.1126/science.abl8532
   Russo VC, 2005, ENDOCR REV, V26, P916, DOI 10.1210/er.2004-0024
   Sani ES, 2019, SCI ADV, V5, P0, DOI 10.1126/sciadv.aav1281
   Seo H, 2021, ADV MATER, V33, P0, DOI 10.1002/adma.202007346
   Shahriari D, 2019, ADV MATER, V31, P0, DOI 10.1002/adma.201902021
   Shaw S, 2019, CHEM REV, V119, P9381, DOI 10.1021/acs.chemrev.9b00074
   Siéfert E, 2019, NAT MATER, V18, P24, DOI 10.1038/s41563-018-0219-x
   Skarsetz O, 2022, ADV SCI, V9, P0, DOI 10.1002/advs.202201867
   Smith DH, 2022, SCI ADV, V8, P0, DOI 10.1126/sciadv.abm3291
   Song S, 2021, BIOMATERIALS, V275, P0, DOI 10.1016/j.biomaterials.2021.120982
   Tansley S, 2022, SCIENCE, V377, P80, DOI 10.1126/science.abl6773
   Walker BW, 2019, BIOMATERIALS, V207, P89, DOI 10.1016/j.biomaterials.2019.03.015
   Wang SS, 2022, ACS APPL MATER INTER, V14, P42420, DOI 10.1021/acsami.2c10117
   Wilker JJ, 2017, NATURE, V546, P358, DOI 10.1038/546358a
   Worch JC, 2020, NAT COMMUN, V11, P0, DOI 10.1038/s41467-020-16945-8
   Wu JJ, 2022, SCI TRANSL MED, V14, P0, DOI 10.1126/scitranslmed.abh2857
   Xi K, 2020, NAT COMMUN, V11, P0, DOI 10.1038/s41467-020-18265-3
   Xu D, 2019, ADV MATER, V31, P0, DOI 10.1002/adma.201900727
   Xuan CK, 2020, BIOMATERIALS, V252, P0, DOI 10.1016/j.biomaterials.2020.120018
   Xue B, 2021, NAT COMMUN, V12, P0, DOI 10.1038/s41467-021-27529-5
   Xue W, 2023, ADV FUNCT MATER, V33, P0, DOI 10.1002/adfm.202209971
   Yang QS, 2021, NAT MATER, V20, P1559, DOI 10.1038/s41563-021-01051-x
   Ye LJ, 2021, ADV MATER, V33, P0, DOI 10.1002/adma.202102981
   Yuk H, 2019, NATURE, V575, P169, DOI 10.1038/s41586-019-1710-5
   Zhang J, 2021, ADV HEALTHC MATER, V10, P0, DOI 10.1002/adhm.202000604
   Zhang JM, 2020, ADV SCI, V7, P0, DOI 10.1002/advs.202002601
   Zhang QZ, 2021, NPJ REGEN MED, V6, P0, DOI 10.1038/s41536-021-00170-y
   Zhang X, 2020, ADV MATER INTERFACES, V7, P0, DOI 10.1002/admi.202000225
   Zheng ZQ, 2021, NAT COMMUN, V12, P0, DOI 10.1038/s41467-020-20697-w
   Zhou D, 2020, ACS APPL MATER INTER, V12, P18225, DOI 10.1021/acsami.9b22120
NR 90
TC 84
Z9 85
U1 34
U2 245
PU WILEY-V C H VERLAG GMBH
PI WEINHEIM
PA POSTFACH 101161, 69451 WEINHEIM, GERMANY
SN 0935-9648
EI 1521-4095
J9 ADV MATER
JI Adv. Mater.
PD AUG 15
PY 2023
VL 35
IS 32
BP 
EP 
DI 10.1002/adma.202212015
EA JUN 2023
PG 14
WC Chemistry, Multidisciplinary; Chemistry, Physical; Nanoscience & Nanotechnology; Materials Science, Multidisciplinary; Physics, Applied; Physics, Condensed Matter
SC Chemistry; Science & Technology - Other Topics; Materials Science; Physics
GA W7DV8
UT WOS:001020089500001
PM 37205796
DA 2025-07-17
ER

PT J
AU Xu, WL
   Wu, YF
   Lu, H
   Zhang, X
   Zhu, Y
   Liu, SW
   Zhang, Z
   Ye, JH
   Yang, WJ
AF Xu, Wanlin
   Wu, Yifan
   Lu, Hao
   Zhang, Xu
   Zhu, Yun
   Liu, Shengwen
   Zhang, Zhen
   Ye, Jinhai
   Yang, Wenjun
TI Injectable hydrogel encapsulated with VEGF-mimetic peptide-loaded nanoliposomes promotes peripheral nerve repair in vivo
SO ACTA BIOMATERIALIA
LA English
DT Article
DE Peripheral nerve regeneration; Hydrogel; Liposome; VEGF-mimetic peptide; Vascularization
ID regeneration; activation; release; angiogenesis; macrophages; recovery; delivery
AB Repair of peripheral nerve crush injury remains a major clinical challenge. Currently, oral or intravenous neurotrophic drugs are the main treatment for peripheral nerve crush injury; however, this repair process is slow, and the final effect may be uncertain. The current study aimed at developing an injectable hy-drogel with vascular endothelial growth factor (VEGF)-mimetic peptide (QK)-encapsulated nanoliposomes (QK-NLs@Gel) for sustainable drug release that creates an appropriate microenvironment for nerve regen-eration. The QK-encapsulated nanoliposomes (QK-NLs) could facilitate the proliferation, migration, and tube formation capacities of human umbilical vein endothelial cells through the VEGF signaling pathway. The QK-NLs@Gel hydrogel encapsulated with QK-NLs showed enhanced physical properties and appropri-ate biocompatibility in vitro . Thereafter, the QK-NLs@Gel hydrogel was directly injected into the site of peripheral nerve crush injury in a rat model, where it enhanced revascularization and promoted the M2 -polarization of the macrophages, thus providing an optimized microenvironment for nerve regeneration. At four weeks post-surgery, the QK-NLs@Gel injected rats exhibited enhanced axon regeneration, remyeli-nation, and better functional recovery in comparison with other groups in vivo . Overall, these findings demonstrate that the composite hydrogel could promote a multicellular pro-regenerative microenviron-ment at the peripheral nerve injury site, thus revealing great potential for peripheral nerve restoration.Statement of significancePeripheral nerve injury (PNI) is a leading public health issue, and how to delivery beneficial drugs to injured sites efficiently is still a big challenge. In the current study, an injectable hydrogel with VEGF-mimetic peptide (QK)-encapsulated nanoliposomes (QK-NLs@Gel) was first developed and used to repair a rat crush injury model. Our results showed that QK-NLs promoted the proliferation, migration, and angiogenesis of HUVEC via VEGF signaling pathway in vitro . Furthermore, when injected to the crushed sites in vivo , the QK-NLs@Gel hydrogel could accelerate nerve repair through enhanced revascularization and M2-polarization of macrophages. These results collectively demonstrate that injection of QK-NLs@Gel hydrogel could create an appropriate microenvironment for peripheral nerve regeneration. This strategy is effective, economical, and convenient for clinical applications.(c) 2023 Acta Materialia Inc. Published by Elsevier Ltd. All rights reserved.
C1 [Xu, Wanlin; Wu, Yifan; Lu, Hao; Zhang, Xu; Zhu, Yun; Liu, Shengwen; Zhang, Zhen; Yang, Wenjun] Shanghai Jiao Tong Univ, Shanghai Peoples Hosp 9, Dept Oral & Maxillofacial Head & Neck Oncol, Sch Med, Shanghai 200011, Peoples R China.
   [Xu, Wanlin; Wu, Yifan; Lu, Hao; Zhang, Xu; Zhu, Yun; Liu, Shengwen; Zhang, Zhen; Yang, Wenjun] Shanghai Jiao Tong Univ, Coll Stomatol, Shanghai 200011, Peoples R China.
   [Xu, Wanlin; Wu, Yifan; Lu, Hao; Zhang, Xu; Zhu, Yun; Liu, Shengwen; Zhang, Zhen; Yang, Wenjun] Natl Clin Res Ctr Oral Dis, Natl Ctr Stomatol, Shanghai 200011, Peoples R China.
   [Xu, Wanlin; Wu, Yifan; Lu, Hao; Zhang, Xu; Zhu, Yun; Liu, Shengwen; Zhang, Zhen; Yang, Wenjun] Shanghai Key Lab Stomatol, Shanghai 200011, Peoples R China.
   [Ye, Jinhai] Nanjing Med Univ, Dept Oral & Maxillofacial Surg, Jiangsu Key Lab Oral Dis, Affiliated Stomatol Hosp, Nanjing 210029, Peoples R China.
   [Zhang, Zhen; Yang, Wenjun] Shanghai Jiao Tong Univ, Peoples Hosp 9, Sch Med, Dept Oral & Maxillofacial Head & Neck Oncol, 639 Zhizaoju Rd, Shanghai 200011, Peoples R China.
   [Ye, Jinhai] Nanjing Med Univ, Dept Oral & Maxillofacial Surg, Affiliated Stomatol Hosp, 140, Hanzhong Rd, Nanjing 210029, Peoples R China.
C3 Shanghai Jiao Tong University; Shanghai Jiao Tong University; Nanjing Medical University; Shanghai Jiao Tong University; Nanjing Medical University
RP Zhang, Z; Yang, WJ (corresponding author), Shanghai Jiao Tong Univ, Peoples Hosp 9, Sch Med, Dept Oral & Maxillofacial Head & Neck Oncol, 639 Zhizaoju Rd, Shanghai 200011, Peoples R China.; Ye, JH (corresponding author), Nanjing Med Univ, Dept Oral & Maxillofacial Surg, Affiliated Stomatol Hosp, 140, Hanzhong Rd, Nanjing 210029, Peoples R China.
FU Interdisciplinary Program of Shanghai Jiao Tong University [YG2021QN60]; Shanghai Sailing Program [21YF1423500, 20YF1423300]; National Natural Science Foundation of China [81900968, 81371123]; Science Foundation of Shanghai Science and Technology Commission [21ZR1437900]; Science and Technology Commission of Shanghai Municipality [22Y11903300]
CR Bi CL, 2020, CELL SIGNAL, V70, P0, DOI 10.1016/j.cellsig.2020.109569
   Boissonnas A, 2020, J EXP MED, V217, P0, DOI 10.1084/jem.20200471
   Cao W, 2022, ACTA BIOMATER, V0, P0
   Cattin AL, 2015, CELL, V162, P1127, DOI 10.1016/j.cell.2015.07.021
   Chan TR, 2011, ADV FUNCT MATER, V21, P4252, DOI 10.1002/adfm.201101163
   Chen PW, 2015, ACTA NEUROPATHOL, V130, P605, DOI 10.1007/s00401-015-1482-4
   Chen ZJ, 2023, ACTA BIOMATER, V155, P218, DOI 10.1016/j.actbio.2022.11.002
   DAndrea LD, 2005, P NATL ACAD SCI USA, V102, P14215, DOI 10.1073/pnas.0505047102
   Di Maggio N, 2022, CURR OPIN BIOTECH, V76, P0, DOI 10.1016/j.copbio.2022.102750
   Donaldson AR, 2018, FRONT BIOENG BIOTECH, V6, P0, DOI 10.3389/fbioe.2018.00116
   Ferrara N, 2003, NAT MED, V9, P669, DOI 10.1038/nm0603-669
   Flora T, 2019, J MATER SCI-MATER M, V30, P0, DOI 10.1007/s10856-019-6232-z
   Flores A J, 2000, AM J ORTHOP (BELLE MEAD NJ), V29, P167
   González-Pérez F, 2022, ADV HEALTHC MATER, V11, P0, DOI 10.1002/adhm.202201646
   Gordon S, 2010, IMMUNITY, V32, P593, DOI 10.1016/j.immuni.2010.05.007
   Guaiquil VH, 2014, P NATL ACAD SCI USA, V111, P17272, DOI 10.1073/pnas.1407227111
   Henry TD, 2003, CIRCULATION, V107, P1359, DOI 10.1161/01.CIR.0000061911.47710.8A
   Hobson MI, 2000, J ANAT, V197, P591, DOI 10.1046/j.1469-7580.2000.19740591.x
   Jiang Q, 2021, PHARMACEUTICS, V13, P0, DOI 10.3390/pharmaceutics13111934
   Kasuga T, 2022, ACS NANO, V16, P18390, DOI 10.1021/acsnano.2c06392
   Kong LC, 2022, THERANOSTICS, V12, P4993, DOI 10.7150/thno.74571
   Kurian AG, 2022, BIOACT MATER, V8, P267, DOI 10.1016/j.bioactmat.2021.06.027
   Lee JI, 2022, NEURAL REGEN RES, V17, P2043, DOI 10.4103/1673-5374.335160
   Li A, 2021, J MATER CHEM B, V9, P2249, DOI 10.1039/d0tb02554b
   Li RW, 2020, ACS APPL MATER INTER, V12, P17948, DOI 10.1021/acsami.9b21528
   Li Y, 2021, SCI ADV, V7, P0, DOI 10.1126/sciadv.abe4310
   Liu P, 2019, NEURAL REGEN RES, V14, P1335, DOI 10.4103/1673-5374.253510
   Liu Y, 2021, BIOACT MATER, V6, P146, DOI 10.1016/j.bioactmat.2020.07.008
   Lopez-Silva TL, 2020, BIOMATERIALS, VJan, P0
   Lu J, 1900, V11, V0, P0
   Lu JJ, 2019, REGEN BIOMATER, V6, P325, DOI 10.1093/rb/rbz027
   Lyu DY, 2018, SMALL, V14, P0, DOI 10.1002/smll.201704039
   Mao XY, 2019, ADV SCI, V6, P0, DOI 10.1002/advs.201801555
   Mokarram N, 2012, BIOMATERIALS, V33, P8793, DOI 10.1016/j.biomaterials.2012.08.050
   Mukouyama Y, 2002, CELL, V109, P693, DOI 10.1016/S0092-8674(02)00757-2
   Navaei A, 2016, ACTA BIOMATER, V41, P133, DOI 10.1016/j.actbio.2016.05.027
   Nishida Y, 2018, BIOMED RES-TOKYO, V39, P287, DOI 10.2220/biomedres.39.287
   Pachis K, 2017, EUR J PHARM SCI, V109, P324, DOI 10.1016/j.ejps.2017.08.028
   Peng R, 2022, ACS APPL MATER INTER, V14, P49254, DOI 10.1021/acsami.2c17114
   Rahmati M, 2021, DRUG DELIV TRANSL RE, V11, P1983, DOI 10.1007/s13346-020-00860-y
   Rattner A, 2022, ANNU REV NEUROSCI, V45, P87, DOI 10.1146/annurev-neuro-111020-102127
   Ruijs ACJ, 2005, PLAST RECONSTR SURG, V116, P484, DOI 10.1097/01.prs.0000172896.86594.07
   Shen SK, 2020, ORAL DIS, V26, P547, DOI 10.1111/odi.13279
   Shi JY, 2021, J NANOBIOTECHNOL, V19, P0, DOI 10.1186/s12951-021-01175-x
   Shin SR, 2012, ACS NANO, V6, P362, DOI 10.1021/nn203711s
   Tapp M, 2019, ANN PLAS SURG, V83, P676, DOI 10.1097/SAP.0000000000002083
   Thompson BR, 2020, LANGMUIR, V36, P7268, DOI 10.1021/acs.langmuir.0c00596
   Varier P, 2022, INT J MOL SCI, V23, P0, DOI 10.3390/ijms23020816
   Wang GY, 2022, ACS APPL MATER INTER, V0, P0, DOI DOI 10.1021/acsami.2c06159
   Wang HK, 2017, FRONT CELL NEUROSCI, V11, P0, DOI 10.3389/fncel.2017.00323
   Wang MA, 2022, BIOFABRICATION, V14, P0, DOI 10.1088/1758-5090/ac5936
   Xia K, 2020, INT J NANOMED, V15, P6631, DOI 10.2147/IJN.S253576
   Xu WL, 2017, TISSUE ENG PT A, V23, P445, DOI 10.1089/ten.TEA.2016.0315
   Xu WL, 2022, NEURAL REGEN RES, V17, P2064, DOI 10.4103/1673-5374.335166
   Xu WL, 2022, MACROMOL BIOSCI, V22, P0, DOI 10.1002/mabi.202100397
   Xu Y, 2022, BIOACT MATER, V16, P271, DOI 10.1016/j.bioactmat.2022.02.024
   Yu JR, 2020, ACTA BIOMATER, V108, P67, DOI 10.1016/j.actbio.2020.03.015
   Yuan M, 2022, J NANOBIOTECHNOL, V20, P0, DOI 10.1186/s12951-022-01354-4
   Zachary I, 2003, BIOCHEM SOC T, V31, P1171
   Zhang K, 2021, ANNU REV GENET, V55, P93, DOI 10.1146/annurev-genet-071819-103917
   Zhang XX, 2022, MATTER-US, V5, P666, DOI 10.1016/j.matt.2021.11.017
   Zigrnond RE, 2019, PROG NEUROBIOL, V173, P102, DOI 10.1016/j.pneurobio.2018.12.001
NR 62
TC 32
Z9 32
U1 17
U2 113
PU ELSEVIER SCI LTD
PI London
PA 125 London Wall, London, ENGLAND
SN 1742-7061
EI 1878-7568
J9 ACTA BIOMATER
JI Acta Biomater.
PD APR 1
PY 2023
VL 160
IS 
BP 225
EP 238
DI 10.1016/j.actbio.2023.02.004
EA MAR 2023
PG 14
WC Engineering, Biomedical; Materials Science, Biomaterials
SC Engineering; Materials Science
GA A5KP1
UT WOS:000955511400001
PM 36774975
DA 2025-07-17
ER

PT J
AU Solomevich, SO
   Oranges, CM
   Kalbermatten, DF
   Schwendeman, A
   Madduri, S
AF Solomevich, Sergey O.
   Oranges, Carlo M.
   Kalbermatten, Daniel F.
   Schwendeman, Anna
   Madduri, Srinivas
TI Natural polysaccharides and their derivatives as potential medical materials and drug delivery systems for the treatment of peripheral nerve injuries
SO CARBOHYDRATE POLYMERS
LA English
DT Article
DE Nerve regeneration; Nerve repair; Nerve guidance conduits; Hydrogel; Schwann cells; Growth factors
ID mesenchymal stem-cells; perineural scar formation; in-vitro evaluation; hyaluronic-acid; growth-factor; cyclosporine-a; schwann-cells; functional recovery; chitosan conduit; pyrroloquinoline quinone
AB Peripheral nerve repair following injury is one of the most serious problems in neurosurgery. Clinical outcomes are often unsatisfactory and associated with a huge socioeconomic burden. Several studies have revealed the great potential of biodegradable polysaccharides for improving nerve regeneration. We review here the prom-ising therapeutic strategies involving different types of polysaccharides and their bio-active composites for promoting nerve regeneration. Within this context, polysaccharide materials widely used for nerve repair in different forms are highlighted, including nerve guidance conduits, hydrogels, nanofibers and films. While nerve guidance conduits and hydrogels were used as main structural scaffolds, the other forms including nanofibers and films were generally used as additional supporting materials. We also discuss the issues of ease of therapeutic implementation, drug release properties and therapeutic outcomes, together with potential future directions of research.
C1 [Solomevich, Sergey O.; Schwendeman, Anna] Univ Michigan, Coll Pharm, Dept Pharmaceut Sci, Ann Arbor, MI USA.
   [Solomevich, Sergey O.] Belarusian State Univ, Res Inst Phys Chem Problems, Minsk, BELARUS.
   [Oranges, Carlo M.; Kalbermatten, Daniel F.; Madduri, Srinivas] Geneva Univ Hosp, Dept Surg, Plast Reconstruct & Aesthet Surg Div, Geneva, Switzerland.
   [Oranges, Carlo M.; Kalbermatten, Daniel F.; Madduri, Srinivas] Univ Geneva, Geneva, Switzerland.
   [Kalbermatten, Daniel F.; Madduri, Srinivas] Geneva Univ Hosp, Dept Surg, Bioengn & Neuroregenerat Lab, Geneva, Switzerland.
   [Schwendeman, Anna] Univ Michigan, Biointerfaces Inst, Ann Arbor, MI USA.
C3 University of Michigan System; University of Michigan; Belarusian State University; University of Geneva; University of Geneva; University of Geneva; University of Michigan System; University of Michigan
RP Madduri, S (corresponding author), Geneva Univ Hosp, Dept Surg, Plast Reconstruct & Aesthet Surg Div, Geneva, Switzerland.; Madduri, S (corresponding author), Univ Geneva, Geneva, Switzerland.
EM srinivas.madduri@unige.ch
FU Department of Surgery at Geneva University Hospitals and the University of Geneva, Geneva, Switzerland; Geneva University Hospitals (HUG) Private Foundation for Research, Geneva, Switzerland [RC08-21]
CR Abdelbasset WK, 2022, ANN BIOMED ENG, V50, P628, DOI 10.1007/s10439-022-02955-8
   Abidian MR, 2012, ADV HEALTHC MATER, V1, P762, DOI 10.1002/adhm.201200182
   Adanali G, 2003, J RECONSTR MICROSURG, V19, P29, DOI 10.1055/s-2003-37188
   Agarwal G, 2020, INT J BIOL MACROMOL, V165, P388, DOI 10.1016/j.ijbiomac.2020.09.107
   Ahn J, 2019, CARBOHYD POLYM, V217, P160, DOI 10.1016/j.carbpol.2019.04.055
   Akiyoshi K, 2000, MACROMOLECULES, V33, P3244, DOI 10.1021/ma991798d
   Alizadeh-Mohajer Mahan, 2019, BULL EMERG TRAUMA, V7, P28, DOI 10.29252/beat-070104
   Andrades JA, 2001, GROWTH FACTORS, V18, P261, DOI 10.3109/08977190109029115
   Armati PJ, 2014, J PERIPHER NERV SYST, V19, P14, DOI 10.1111/jns5.12057
   Askarzadeh N, 2020, MACROMOL BIOSCI, V20, P0, DOI 10.1002/mabi.202000149
   Atoufi Z, 2017, J BIOMAT SCI-POLYM E, V28, P1617, DOI 10.1080/09205063.2017.1340044
   Azizi A, 2014, INT J SURG, V12, P76, DOI 10.1016/j.ijsu.2013.10.002
   Balint R, 2014, ACTA BIOMATER, V10, P2341, DOI 10.1016/j.actbio.2014.02.015
   Barclay TG, 2019, CARBOHYD POLYM, V221, P94, DOI 10.1016/j.carbpol.2019.05.067
   Boecker A, 2019, FRONT CELL NEUROSCI, V13, P0, DOI 10.3389/fncel.2019.00104
   Böcker A, 2022, J PERS MED, V12, P0, DOI 10.3390/jpm12060900
   Bolin MH, 2009, SENSOR ACTUAT B-CHEM, V142, P451, DOI 10.1016/j.snb.2009.04.062
   Bontioti E, 2005, J PERIPHER NERV SYST, V10, P58, DOI 10.1111/j.1085-9489.2005.10109.x
   Caddick J, 2006, GLIA, V54, P840, DOI 10.1002/glia.20421
   Carvalho CR, 2019, FRONT BIOENG BIOTECH, V7, P0, DOI 10.3389/fbioe.2019.00337
   Catoira MC, 2019, J MATER SCI-MATER M, V30, P0, DOI 10.1007/s10856-019-6318-7
   Chao XH, 2016, ACTA OTO-LARYNGOL, V136, P585, DOI 10.3109/00016489.2015.1136432
   Chao XH, 2015, ACTA OTO-LARYNGOL, V135, P1178, DOI 10.3109/00016489.2015.1044563
   Chavez-Delgado ME, 2003, J BIOMEDICAL MAT R B, V0, P0
   Chen SH, 2020, CARBOHYD POLYM, V250, P0, DOI 10.1016/j.carbpol.2020.116981
   Chen YJ, 2022, BIOMATER ADV, V136, P0, DOI 10.1016/j.bioadv.2022.212799
   Cong MY, 2017, INT J BIOL MACROMOL, V104, P862, DOI 10.1016/j.ijbiomac.2017.06.064
   Costa Serrao de Araujo Gabriel, 2017, HAND (N Y), V12, P168, DOI 10.1177/1558944716643277
   Curran MWT, 2016, TRIALS, V17, P0, DOI 10.1186/s13063-016-1324-2
   de Guzman RC, 2008, J MICROENCAPSUL, V25, P487, DOI 10.1080/02652040802054745
   de Jong SJ, 2001, J CONTROL RELEASE, V71, P261, DOI 10.1016/S0168-3659(01)00228-0
   de Lima GG, 2021, BIOMED MATER, V16, P0, DOI 10.1088/1748-605X/ac199b
   Debele TA, 2016, MAT SCI ENG C-MATER, V68, P964, DOI 10.1016/j.msec.2016.05.121
   Degrugillier L, 2021, REGEN MED, V16, P989, DOI 10.2217/rme-2020-0130
   Deng PP, 2022, ADV HEALTHC MATER, V11, P0, DOI 10.1002/adhm.202200115
   Dheer D, 2018, EUR J PHARM SCI, V114, P217, DOI 10.1016/j.ejps.2017.12.017
   di Summa PG, 2010, J PLAST RECONSTR AES, V63, P1544, DOI 10.1016/j.bjps.2009.09.012
   Dietzmeyer N, 2020, CELL TRANSPLANT, V29, P0, DOI 10.1177/0963689720910095
   Dietzmeyer N, 2020, NEURAL REGEN RES, V15, P1421, DOI 10.4103/1673-5374.271668
   Dodla MC, 2008, BIOMATERIALS, V29, P33, DOI 10.1016/j.biomaterials.2007.08.045
   Dolmetsch RE, 2001, SCIENCE, V294, P333, DOI 10.1126/science.1063395
   Dragan ES, 2019, CARBOHYD POLYM, V225, P0, DOI 10.1016/j.carbpol.2019.115210
   Dutta P, 2011, BMC GENOMICS, V12, P0, DOI 10.1186/1471-2164-12-196
   El Soury M, 2023, NEURAL REGENERATION, V0, P0
   Entekhabi E, 2021, J BIOMED MATER RES A, V109, P300, DOI 10.1002/jbm.a.37023
   Erkutlu I, 2015, NEURAL REGEN RES, V10, P266, DOI 10.4103/1673-5374.152381
   EVANS PJ, 1991, BRAIN RES, V559, P315, DOI 10.1016/0006-8993(91)90018-Q
   Fornasari BE, 2020, FRONT BIOENG BIOTECH, V8, P0, DOI 10.3389/fbioe.2020.554257
   Francis NL, 2017, J TISSUE ENG REGEN M, V11, P285, DOI 10.1002/term.1912
   Frostick SP, 1998, MICROSURG, V18, P397, DOI 10.1002/(SICI)1098-2752(1998)18:7<397::AID-MICR2>3.0.CO;2-F
   Fu S, 2011, AAPS PHARMSCITECH, V12, P453, DOI 10.1208/s12249-011-9587-0
   Garg R, 2011, J BONE JOINT SURG AM, V93A, P819, DOI 10.2106/JBJS.I.01602
   Geuna S, 2016, EUR J NEUROSCI, V43, P287, DOI 10.1111/ejn.13054
   Ghasemi-Mobarakeh L, 2011, J TISSUE ENG REGEN M, V5, PE17, DOI 10.1002/term.383
   Puscaselu RG, 2020, POLYMERS-BASEL, V12, P0, DOI 10.3390/polym12102417
   Ghosh N, 2020, CNS NEUROL DISORD-DR, V19, P560, DOI 10.2174/1871527319666200726222558
   Gilbert A, 2006, MICROSURG, V26, P334, DOI 10.1002/micr.20248
   Roca FG, 2020, INT J BIOL MACROMOL, V148, P378, DOI 10.1016/j.ijbiomac.2020.01.149
   Gómez-Burgaz M, 2009, EUR J PHARM BIOPHARM, V73, P130, DOI 10.1016/j.ejpb.2009.04.004
   Grinsell D, 2014, BIOMED RES INT, V2014, P0, DOI 10.1155/2014/698256
   Guo BL, 2013, PROG POLYM SCI, V38, P1263, DOI 10.1016/j.progpolymsci.2013.06.003
   Hagiwara Akeo, 2002, GAN TO KAGAKU RYOHO, V29, P2202
   He M, 2020, INT J BIOL MACROMOL, V155, P1245, DOI 10.1016/j.ijbiomac.2019.11.092
   Hsu SH, 2011, BIOMATERIALS, V32, P3764, DOI 10.1016/j.biomaterials.2011.01.065
   Ikeda K, 2003, BRIT J PLAST SURG, V56, P342, DOI 10.1016/S0007-1226(03)00197-8
   Isaacs J, 2019, BONE JOINT J, V101B, P124, DOI 10.1302/0301-620X.101B2.BJJ-2018-0839.R1
   Ishikawa N, 2007, J BIOMED MATER RES A, V83A, P33, DOI 10.1002/jbm.a.31126
   Itai S, 2020, BIOMED MICRODEVICES, V22, P0, DOI 10.1007/s10544-020-00536-x
   Itoh S, 2003, BRAIN RES, V993, P111, DOI 10.1016/j.brainres.2003.09.003
   Jahromi M, 2019, J TISSUE ENG REGEN M, V13, P2077, DOI 10.1002/term.2945
   Jessen KR, 2019, FRONT CELL NEUROSCI, V13, P0, DOI 10.3389/fncel.2019.00033
   Jessen KR, 2019, GLIA, V67, P421, DOI 10.1002/glia.23532
   Jia ZC, 2010, BIOTECHNOL LETT, V32, P1325, DOI 10.1007/s10529-010-0287-8
   Jiang FS, 2013, PLOS ONE, V8, P0, DOI 10.1371/journal.pone.0058004
   Jiang X, 2014, J TISSUE ENG REGEN M, V8, P377, DOI 10.1002/term.1531
   Jiang ZW, 2023, CARBOHYD POLYM, V301, P0, DOI 10.1016/j.carbpol.2022.120327
   Jin GR, 2014, MAT SCI ENG C-MATER, V45, P671, DOI 10.1016/j.msec.2014.06.004
   Keilhoff G, 2006, EUR J CELL BIOL, V85, P11, DOI 10.1016/j.ejcb.2005.09.021
   Kline DG, 1998, J NEUROSURG, V89, P13, DOI 10.3171/jns.1998.89.1.0013
   Ko E, 2014, BIOMATERIALS, V35, P3895, DOI 10.1016/j.biomaterials.2014.01.048
   Kovacic U, 2009, INT REV NEUROBIOL, V87, P465, DOI 10.1016/S0074-7742(09)87026-8
   Kubiak CA, 2020, MUSCLE NERVE, V61, P449, DOI 10.1002/mus.26760
   Lacko CS, 2020, J NEURAL ENG, V17, P0, DOI 10.1088/1741-2552/ab4a22
   Lee BM, 2021, BIOMATER RES, V25, P0
   Lee JI, 2020, PLOS ONE, V15, P0, DOI 10.1371/journal.pone.0238208
   León-López A, 2019, MOLECULES, V24, P0, DOI 10.3390/molecules24224031
   Li G, 2021, BIOACT MATER, V6, P3766, DOI 10.1016/j.bioactmat.2021.03.036
   Li GC, 2017, CARBOHYD POLYM, V171, P39, DOI 10.1016/j.carbpol.2017.05.006
   Li P, 2017, CARBOHYD POLYM, V157, P1383, DOI 10.1016/j.carbpol.2016.11.016
   Li PF, 2022, ACTA BIOMATER, V152, P197, DOI 10.1016/j.actbio.2022.08.075
   Li Q, 2014, EUR J PHARM SCI, V62, P115, DOI 10.1016/j.ejps.2014.05.020
   Li R, 2020, ACTA PHARMACOL SIN, V41, P1289, DOI 10.1038/s41401-019-0338-1
   Li R, 2018, BIOMATERIALS, V168, P24, DOI 10.1016/j.biomaterials.2018.03.044
   Li RJ, 2014, CELL BIOCHEM BIOPHYS, V68, P449, DOI 10.1007/s12013-013-9742-1
   Li RX, 2018, MOL MED REP, V17, P4360, DOI 10.3892/mmr.2018.8388
   Lin CY, 2014, MAT SCI ENG C-MATER, V42, P474, DOI 10.1016/j.msec.2014.05.063
   Lin SCY, 2017, MAT SCI ENG C-MATER, V73, P653, DOI 10.1016/j.msec.2016.12.016
   Liu F, 2022, BIOMATER SCI-UK, V10, P4915, DOI 10.1039/d2bm00327a
   Liu HY, 2021, J MATER CHEM B, V9, P5537, DOI 10.1039/d1tb00247c
   Liu ZX, 2022, FRONT BIOENG BIOTECH, V10, P0, DOI 10.3389/fbioe.2022.922570
   López-Cebral R, 2017, ACS BIOMATER SCI ENG, V3, P3098, DOI 10.1021/acsbiomaterials.7b00655
   Luo LH, 2021, BIOACT MATER, V6, P638, DOI 10.1016/j.bioactmat.2020.08.028
   Luo LH, 2015, BIOCHEM BIOPH RES CO, V457, P507, DOI 10.1016/j.bbrc.2014.12.121
   M F Griffin, 2014, OPEN ORTHOP J, V8, P199, DOI 10.2174/1874325001408010199
   MACKINNON SE, 1990, PLAST RECONSTR SURG, V85, P419, DOI 10.1097/00006534-199003000-00015
   Manoukian OS, 2020, J CONTROL RELEASE, V317, P78, DOI 10.1016/j.jconrel.2019.11.021
   Matica MA, 2019, INT J MOL SCI, V20, P0, DOI 10.3390/ijms20235889
   Mehrshad Ali, 2017, BULL EMERG TRAUMA, V5, P231
   Meka VS, 2017, DRUG DISCOV TODAY, V22, P1697, DOI 10.1016/j.drudis.2017.06.008
   Mekaj AY, 2017, EUR J TRAUMA EMERG S, V43, P497, DOI 10.1007/s00068-016-0683-4
   Mekaj Agon Y, 2015, NIGER POSTGRAD MED J, V22, P179, DOI 10.4103/1117-1936.170738
   Mekaj AY, 2014, J ORTHOP SURG RES, V9, P0, DOI 10.1186/s13018-014-0094-3
   Mendichi R, 2003, BIOMACROMOLECULES, V4, P1805, DOI 10.1021/bm0342178
   Midha Rajiv, 2006, CLIN NEUROSURG, V53, P185
   MILLESI H, 1972, J BONE JOINT SURG AM, VA 54, P727, DOI 10.2106/00004623-197254040-00004
   Moattari M, 2018, J CHEM NEUROANAT, V88, P46, DOI 10.1016/j.jchemneu.2017.10.003
   Mohammadi R, 2014, CHIN J TRAUMATOL, V17, P12, DOI 10.3760/cma.j.issn.1008-1275.2014.01.003
   Mohammadi R, 2013, J ORAL MAXIL SURG, V71, P1763, DOI 10.1016/j.joms.2013.03.010
   Mohammed ASA, 2021, J POLYM ENVIRON, V29, P2359, DOI 10.1007/s10924-021-02052-2
   Ruiz IM, 2021, J BIOMAT SCI-POLYM E, V32, P2227, DOI 10.1080/09205063.2021.1963930
   Nakajima H, 2017, POLYMERS-BASEL, V9, P0, DOI 10.3390/polym9100523
   Navarro X, 2016, EUR J NEUROSCI, V43, P271, DOI 10.1111/ejn.13033
   Nawrotek K, 2022, INT J MOL SCI, V23, P0, DOI 10.3390/ijms23052852
   Nawrotek K, 2020, CARBOHYD POLYM, V244, P0, DOI 10.1016/j.carbpol.2020.116484
   Nawrotek K, 2016, CARBOHYD POLYM, V136, P764, DOI 10.1016/j.carbpol.2015.09.105
   Nectow AR, 2012, TISSUE ENG PART B-RE, V18, P40, DOI 10.1089/ten.teb.2011.0240
   Nezhad-Mokhtari P, 2019, INT J BIOL MACROMOL, V139, P760, DOI 10.1016/j.ijbiomac.2019.08.047
   Nie X, 2014, CELL BIOCHEM BIOPHYS, V68, P163, DOI 10.1007/s12013-013-9683-8
   Ninan N, 2013, CARBOHYD POLYM, V98, P877, DOI 10.1016/j.carbpol.2013.06.067
   Ning LQ, 2018, BIOFABRICATION, V10, P0, DOI 10.1088/1758-5090/aacd30
   Noroozi N, 2012, RHEOL ACTA, V51, P179, DOI 10.1007/s00397-011-0586-6
   Ojeda E, 2016, BIOMATERIALS, V77, P267, DOI 10.1016/j.biomaterials.2015.11.017
   Pandey M, 2019, DRUG DELIV TRANSL RE, V9, P520, DOI 10.1007/s13346-018-0480-1
   Parhi R, 2017, ADV PHARM BULL, V7, P515, DOI 10.15171/apb.2017.064
   Park HJ, 2006, BIOTECHNOL BIOPROC E, V11, P526, DOI 10.1007/BF02932078
   Park JS, 2011, CLIN ORTHOP SURG, V3, P315, DOI 10.4055/cios.2011.3.4.315
   Parteni O, 2016, J PHARM DRUG DELIVER, V05, P0, DOI 10.4172/2325-9604.1000142
   Patel M, 2006, TISSUE ENG, V12, P3189, DOI 10.1089/ten.2006.12.3189
   PELUSO G, 1994, BIOMATERIALS, V15, P1215, DOI 10.1016/0142-9612(94)90272-0
   Peng Q, 2014, CARBOHYD POLYM, V107, P119, DOI 10.1016/j.carbpol.2014.02.042
   Pertici V, 2014, ACTA NEUROCHIR, V156, P1029, DOI 10.1007/s00701-014-2009-9
   PESTRONK A, 1980, EXP NEUROL, V70, P65, DOI 10.1016/0014-4886(80)90006-0
   Pfister LA, 2008, EUR J PHARM BIOPHARM, V69, P563, DOI 10.1016/j.ejpb.2008.01.014
   Pfister LA, 2007, J BIOMED MATER RES A, V80A, P932, DOI 10.1002/jbm.a.31052
   Pisal DS, 2010, J PHARM SCI-US, V99, P2557, DOI 10.1002/jps.22054
   Pola R, 2004, NEUROBIOL AGING, V25, P1361, DOI 10.1016/j.neurobiolaging.2004.02.028
   Powell R, 2021, FRONT BIOENG BIOTECH, V9, P0, DOI 10.3389/fbioe.2021.674473
   Puras G, 2014, J CONTROL RELEASE, V174, P27, DOI 10.1016/j.jconrel.2013.11.004
   Qi SH, 2008, CLIN EXP DERMATOL, V33, P171, DOI 10.1111/j.1365-2230.2007.02636.x
   Qi ZP, 2022, CHEM ENG J, V427, P0, DOI 10.1016/j.cej.2021.130906
   Rahmati M, 2021, DRUG DELIV TRANSL RE, V11, P1983, DOI 10.1007/s13346-020-00860-y
   Raimondo TM, 2019, BIOMATERIALS, V216, P0, DOI 10.1016/j.biomaterials.2019.119246
   Ranjbar-Mohammadi M, 2016, CARBOHYD POLYM, V140, P104, DOI 10.1016/j.carbpol.2015.12.012
   Raus RA, 2021, ASIAN J PHARM SCI, V16, P280, DOI 10.1016/j.ajps.2020.10.001
   Raza C, 2020, LIFE SCI, V243, P0, DOI 10.1016/j.lfs.2020.117308
   Ren YJ, 2009, BIOMATERIALS, V30, P1036, DOI 10.1016/j.biomaterials.2008.10.028
   Rickett TA, 2011, BIOMACROMOLECULES, V12, P57, DOI 10.1021/bm101004r
   Rinaudo M, 2006, PROG POLYM SCI, V31, P603, DOI 10.1016/j.progpolymsci.2006.06.001
   Roca FG, 2022, BIOMEDICINES, V10, P0, DOI 10.3390/biomedicines10050963
   Rosales-Cortés M, 2003, J BIOMATER APPL, V18, P15, DOI 10.1177/0885328203018001002
   ROSEN B, 1994, J HAND SURG-BRIT EUR, V19B, P452, DOI 10.1016/0266-7681(94)90209-7
   Ruijs ACJ, 2005, PLAST RECONSTR SURG, V116, P484, DOI 10.1097/01.prs.0000172896.86594.07
   Salehi M, 2019, J CELL PHYSIOL, V234, P15357, DOI 10.1002/jcp.28183
   Sallam AA, 2017, J HAND SURG-AM, V42, P265, DOI 10.1016/j.jhsa.2017.01.027
   Samadian H, 2020, INT J BIOL MACROMOL, V154, P795, DOI 10.1016/j.ijbiomac.2020.03.155
   Sampath UGTM, 2016, MATERIALS, V9, P0, DOI 10.3390/ma9120991
   Sandoval-Castellanos AM, 2021, FRONT MATER, V8, P0, DOI 10.3389/fmats.2021.734683
   Santos AR, 2000, BRAIN RES, V881, P73, DOI 10.1016/S0006-8993(00)02815-8
   Sarker MD, 2018, PROG NEUROBIOL, V171, P125, DOI 10.1016/j.pneurobio.2018.07.002
   Sasaki R, 2011, J TISSUE ENG REGEN M, V5, P823, DOI 10.1002/term.387
   Scaccini L, 2021, INT J MOL SCI, V22, P0, DOI 10.3390/ijms22157901
   Schultheis AM, 2014, MODERN PATHOL, V27, P214, DOI 10.1038/modpathol.2013.141
   Shen XZ, 2022, FRONT NEUROL, V13, P0, DOI 10.3389/fneur.2022.867711
   Siemionow M, 2010, MICROSURG, V30, P574, DOI 10.1002/micr.20799
   Solomevich SO, 2021, CELLULOSE, V28, P9425, DOI 10.1007/s10570-021-04130-z
   Solomevich SO, 2021, INT J BIOL MACROMOL, V169, P500, DOI 10.1016/j.ijbiomac.2020.12.200
   Song S, 2021, BIOMATERIALS, V275, P0, DOI 10.1016/j.biomaterials.2021.120982
   Stratton JA, 2020, FRONT AGING NEUROSCI, V12, P0, DOI 10.3389/fnagi.2020.00174
   Subramanian A, 2009, J BIOMED SCI, V16, P0, DOI 10.1186/1423-0127-16-108
   Sufan W, 2001, J NEUROTRAUM, V18, P329, DOI 10.1089/08977150151070991
   Sumarwoto T, 2021, ANN MED SURG, V67, P0, DOI 10.1016/j.amsu.2021.102482
   Suri S, 2010, TISSUE ENG PT A, V16, P1703, DOI 10.1089/ten.tea.2009.0381
   Svenson S, 2006, ACS SYM SER, V923, P2
   Szarek D, 2013, BIOTECHNOL APPL BIOC, V60, P547, DOI 10.1002/bab.1096
   Tajdaran K, 2019, EXP NEUROL, V319, P0, DOI 10.1016/j.expneurol.2018.08.014
   Tang YD, 2015, J CLIN NEUROSCI, V22, P1661, DOI 10.1016/j.jocn.2015.03.048
   Tayler IM, 2021, ACTA BIOMATER, V132, P4, DOI 10.1016/j.actbio.2021.04.020
   Tudu M, 2023, EUR POLYM J, V184, P0, DOI 10.1016/j.eurpolymj.2022.111801
   Tung TH, 2015, NEURAL REGEN RES, V10, P22, DOI 10.4103/1673-5374.150641
   Ulery BD, 2011, J POLYM SCI POL PHYS, V49, P832, DOI 10.1002/polb.22259
   Ullah A, 2022, INT J PHARMACEUT, V612, P0, DOI 10.1016/j.ijpharm.2021.121368
   Verdú E, 2000, J PERIPHER NERV SYST, V5, P191, DOI 10.1046/j.1529-8027.2000.00026.x
   Vilariño-Feltrer G, 2016, ACTA BIOMATER, V30, P199, DOI 10.1016/j.actbio.2015.10.040
   Vögelin E, 2006, EXP NEUROL, V199, P348, DOI 10.1016/j.expneurol.2005.12.029
   Vurat M, 2021, INT. J. 3D PRINT. TECHNOL. DIGIT. IND, V5, P251, DOI 10.46519/ij3dptdi.966777
   Wach RA, 2020, REACT FUNCT POLYM, V152, P0, DOI 10.1016/j.reactfunctpolym.2020.104588
   Wang A, 2006, TSINGHUA SCI TECHNOL, V11, P415, DOI 10.1016/S1007-0214(06)70210-3
   Wang C, 2017, NEURAL REGEN RES, V12, P2106, DOI 10.4103/1673-5374.221171
   Wang H, 2020, BIOMATER SCI-UK, V8, P266, DOI 10.1039/c9bm01487j
   Wang MD, 2013, FRONT MATER SCI, V7, P269, DOI 10.1007/s11706-013-0211-y
   Wang Q, 2012, NEURAL REGEN RES, V7, P1179, DOI 10.3969/j.issn.1673-5374.2012.15.009
   Wang R, 2022, MACROMOL RAPID COMM, V43, P0, DOI 10.1002/marc.202200037
   Wang SP, 2017, MAT SCI ENG C-MATER, V71, P308, DOI 10.1016/j.msec.2016.10.029
   Wang YL, 2022, CARBOHYD POLYM, V290, P0, DOI 10.1016/j.carbpol.2022.119499
   Wang YQ, 2023, INT J BIOL MACROMOL, V229, P146, DOI 10.1016/j.ijbiomac.2022.12.113
   Wangensteen Kirk J, 2010, HAND (N Y), V5, P273, DOI 10.1007/s11552-009-9245-0
   Way C, 2013, J POLYM ENVIRON, V21, P54, DOI 10.1007/s10924-012-0462-1
   Weber RA, 2000, PLAST RECONSTR SURG, V106, P1036, DOI 10.1097/00006534-200010000-00013
   Wei Z, 2021, BIOMACROMOLECULES, V22, P4988, DOI 10.1021/acs.biomac.1c00947
   Wei Z, 2016, SCI REP-UK, V6, P0, DOI 10.1038/srep37841
   Wen YF, 2014, MACROMOL RAPID COMM, V35, P1819, DOI 10.1002/marc.201400406
   Whitehead TJ, 2018, J BIOMED MATER RES A, V106, P17, DOI 10.1002/jbm.a.36204
   Willows JW, 2023, ISCIENCE, V26, P0, DOI 10.1016/j.isci.2023.106189
   Woo JS, 2007, INT J PHARMACEUT, V345, P134, DOI 10.1016/j.ijpharm.2007.08.050
   Wrobel S, 2014, TISSUE ENG PT A, V20, P2339, DOI 10.1089/ten.tea.2013.0621
   Wu DJ, 2020, CARBOHYD POLYM, V238, P0, DOI 10.1016/j.carbpol.2020.116126
   Wu SH, 2019, ACS APPL BIO MATER, V2, P4864, DOI 10.1021/acsabm.9b00626
   Wu XG, 2010, J PHARM PHARMACOL, V62, P1152, DOI 10.1111/j.2042-7158.2010.01137.x
   Xia SW, 2022, DIS MARKERS, V2022, P0, DOI 10.1155/2022/8942985
   Xu C, 2018, MAT SCI ENG C-MATER, V84, P32, DOI 10.1016/j.msec.2017.11.032
   Xu HX, 2017, J BIOACT COMPAT POL, V32, P146, DOI 10.1177/0883911516662068
   Xu HX, 2011, BIOMATERIALS, V32, P4506, DOI 10.1016/j.biomaterials.2011.02.023
   Yang DP, 2012, J NEUROSCI, V32, P7158, DOI 10.1523/JNEUROSCI.5812-11.2012
   Yannas IV, 2004, BIOMATERIALS, V25, P1593, DOI 10.1016/S0142-9612(03)00505-2
   Yuan Y, 2004, BIOMATERIALS, V25, P4273, DOI 10.1016/j.biomaterials.2003.11.029
   Yurkshtovich TL, 2019, COLLOID J+, V81, P329, DOI 10.1134/S1061933X19030165
   Zarrintaj P, 2020, APPL MATH-CZECH, V0, P0
   Zeng W, 2016, COLLOID SURFACE B, V0, P0
   Zeng W, 2020, POLYM DEGRAD STABIL, V181, P0, DOI 10.1016/j.polymdegradstab.2020.109296
   Zhang PX, 2008, ARTIF CELL BLOOD SUB, V36, P360, DOI 10.1080/10731190802239040
   Zhang YJ, 2022, MOLECULES, V27, P0, DOI 10.3390/molecules27249039
   Zhao DY, 2018, POLYMERS-BASEL, V10, P0, DOI 10.3390/polym10040462
   Zhao J, 2014, J NEUROL SCI, V344, P20, DOI 10.1016/j.jns.2014.06.005
   Zhao YN, 2023, NEURAL REGEN RES, V18, P207, DOI 10.4103/1673-5374.344836
   Zheng F, 2020, MAT SCI, V0, P0
   Zhuo F, 2018, CARBOHYD POLYM, V197, P478, DOI 10.1016/j.carbpol.2018.06.023
NR 236
TC 22
Z9 22
U1 9
U2 84
PU ELSEVIER SCI LTD
PI London
PA 125 London Wall, London, ENGLAND
SN 0144-8617
EI 1879-1344
J9 CARBOHYD POLYM
JI Carbohydr. Polym.
PD SEP 1
PY 2023
VL 315
IS 
BP 
EP 
DI 10.1016/j.carbpol.2023.120934
EA MAY 2023
PG 21
WC Chemistry, Applied; Chemistry, Organic; Polymer Science
SC Chemistry; Polymer Science
GA J1NL5
UT WOS:001007343000001
PM 37230605
DA 2025-07-17
ER

PT J
AU Olguín, Y
   Selva, M
   Benavente, D
   Orellana, N
   Montenegro, I
   Madrid, A
   Jaramillo-Pinto, D
   Otero, MC
   Corrales, TP
   Acevedo, CA
AF Olguin, Yusser
   Selva, Monica
   Benavente, Diego
   Orellana, Nicole
   Montenegro, Ivan
   Madrid, Alejandro
   Jaramillo-Pinto, Diego
   Otero, Maria Carolina
   Corrales, Tomas P.
   Acevedo, Cristian A.
TI Effect of Electrical Stimulation on PC12 Cells Cultured in Different Hydrogels: Basis for the Development of Biomaterials in Peripheral Nerve Tissue Engineering
SO PHARMACEUTICS
LA English
DT Article
DE peripheral nerve tissue engineering; electrical stimulation; hydrogels; PC12 cells
ID atomic-force microscopy; roughness; alginate; growth; stiffness; polypyrrole; scaffolds; adhesion; contact; repair
AB Extensive damage to peripheral nerves is a health problem with few therapeutic alternatives. In this context, the development of tissue engineering seeks to obtain materials that can help recreate environments conducive to cellular development and functional repair of peripheral nerves. Different hydrogels have been studied and presented as alternatives for future treatments to emulate the morphological characteristics of nerves. Along with this, other research proposes the need to incorporate electrical stimuli into treatments as agents that promote cell growth and differentiation; however, no precedent correlates the simultaneous effects of the types of hydrogel and electrical stimuli. This research evaluates the neural differentiation of PC12 cells, relating the effect of collagen, alginate, GelMA, and PEGDA hydrogels with electrical stimulation modulated in four different ways. Our results show significant correlations for different cultivation conditions. Electrical stimuli significantly increase neural differentiation for specific experimental conditions dependent on electrical frequency, not voltage. These backgrounds allow new material treatment schemes to be formulated through electrical stimulation in peripheral nerve tissue engineering.
C1 [Olguin, Yusser] Univ Tecn Federico Santa Maria, Dept Quim & Medio Ambiente, Ave Espana 1680, Valparaiso 2390123, Chile.
   [Olguin, Yusser; Benavente, Diego; Acevedo, Cristian A.] Univ Tecn Federico Santa Maria, Ctr Cient & Tecnol Valparaiso CCTVaL, Ave Espana 1680, Valparaiso 2390123, Chile.
   [Olguin, Yusser; Selva, Monica; Orellana, Nicole; Corrales, Tomas P.; Acevedo, Cristian A.] Univ Tecn Federico Santa Maria, Ctr Biotecnol, Ave Espana 1680, Valparaiso 2390123, Chile.
   [Montenegro, Ivan] Univ Valparaiso, Escuela Med, Ctr Invest Biomed, Fac Med, Angamos 655, Vina Del Mar 2520000, Chile.
   [Madrid, Alejandro] Univ Playa Ancha, Fac Ciencias Nat & Exactas, Dept Ciencias & Geog, Lab Prod Nat & Sintesis Organ LPNSO, Avda Leopoldo Carvallo 270, Valparaiso 2390123, Chile.
   [Jaramillo-Pinto, Diego; Corrales, Tomas P.; Acevedo, Cristian A.] Univ Tecn Federico Santa Maria, Dept Fis, Ave Espana 1680, Valparaiso 2390123, Chile.
   [Jaramillo-Pinto, Diego; Corrales, Tomas P.] Univ Tecn Federico Santa Maria, Millenium Nucleus Nanobiophys NNBP, Valparaiso 2390123, Chile.
   [Otero, Maria Carolina] Univ Andres Bello, Escuela Quim & Farm, Fac Med, Republ 252, Santiago 8370071, Chile.
C3 Universidad Tecnica Federico Santa Maria; Universidad Tecnica Federico Santa Maria; Universidad Tecnica Federico Santa Maria; Universidad de Valparaiso; Universidad de Playa Ancha; Universidad Tecnica Federico Santa Maria; Universidad Tecnica Federico Santa Maria; Universidad Andres Bello
RP Olguín, Y (corresponding author), Univ Tecn Federico Santa Maria, Dept Quim & Medio Ambiente, Ave Espana 1680, Valparaiso 2390123, Chile.; Olguín, Y (corresponding author), Univ Tecn Federico Santa Maria, Ctr Cient & Tecnol Valparaiso CCTVaL, Ave Espana 1680, Valparaiso 2390123, Chile.; Olguín, Y (corresponding author), Univ Tecn Federico Santa Maria, Ctr Biotecnol, Ave Espana 1680, Valparaiso 2390123, Chile.
EM yusser.olguin@usm.cl; movaseza@gmail.com; diego.benavente@usm.cl; nicole.orellana@usm.cl; ivan.montenegro@uv.cl; alejandro.madrid@upla.cl; diego.jaramillop@usm.cl; maria.otero@unab.cl; tomas.corrales@usm.cl; cristian.acevedo@usm.cl
FU ANID
CR Agarwala S, 2020, INT J BIOPRINTING, V6, P1, DOI 10.18063/ijb.v6i2.273
   Ashok A, 2023, J CELL BIOCHEM, V124, P1530, DOI 10.1002/jcb.30462
   Askari F, 2019, PROG BIOMATER, V8, P169, DOI 10.1007/s40204-019-00119-x
   Athamneh AIM, 2015, FRONT CELL NEUROSCI, V9, P0, DOI 10.3389/fncel.2015.00359
   Baldassarro VA, 2016, BIORESEARCH OPEN ACC, V5, P201, DOI 10.1089/biores.2016.0025
   Bu Y, 2018, RSC ADV, V8, P10806, DOI 10.1039/c8ra01059e
   Burdick JA, 2002, BIOMATERIALS, V23, P4315, DOI 10.1016/S0142-9612(02)00176-X
   Cadena M, 2021, ADV HEALTHC MATER, V10, P0, DOI 10.1002/adhm.202001600
   Caliari SR, 2016, NAT METHODS, V13, P405, DOI 10.1038/nmeth.3839
   Carriel V, 2014, EXPERT REV NEUROTHER, V14, P301, DOI 10.1586/14737175.2014.887444
   Chapla R, 2020, POLYMERS-BASEL, V12, P0, DOI 10.3390/polym12123000
   Chen C, 2019, BIOMATER RES, V23, P0, DOI 10.1186/s40824-019-0176-8
   Cheng H, 2021, STEM CELLS INT, V2021, P0, DOI 10.1155/2021/6697574
   Chua P, 2023, CELL BIOL INT, V47, P367, DOI 10.1002/cbin.11966
   Covani U, 2007, J BIOMED MATER RES A, V82A, P723, DOI 10.1002/jbm.a.31055
   Davis KA, 2022, PLOS ONE, V17, P0, DOI 10.1371/journal.pone.0277561
   Dintwa E, 2008, GRANUL MATTER, V10, P209, DOI 10.1007/s10035-007-0078-7
   Distler T, 2021, BIOMEDICINES, V9, P0, DOI 10.3390/biomedicines9030261
   Dutta SD, 2023, BIOMATERIALS, V294, P0, DOI 10.1016/j.biomaterials.2023.121999
   Esfandiari E, 2014, IRAN J BASIC MED SCI, V17, P571
   Faber DS, 2018, FRONT MOL NEUROSCI, V11, P0, DOI 10.3389/fnmol.2018.00427
   Franze K, 2013, ANNU REV BIOMED ENG, V15, P227, DOI 10.1146/annurev-bioeng-071811-150045
   Ghasemi-Mobarakeh L, 2009, TISSUE ENG PT A, V15, P3605, DOI 10.1089/ten.tea.2008.0689
   Gomez TM, 2014, J NEUROCHEM, V129, P221, DOI 10.1111/jnc.12506
   González-Méijome JM, 2009, J BIOMED MATER RES B, V88B, P75, DOI 10.1002/jbm.b.31153
   Grover CN, 2012, ACTA BIOMATER, V8, P3080, DOI 10.1016/j.actbio.2012.05.006
   Ha JH, 2023, POLYMERS-BASEL, V15, P0, DOI 10.3390/polym15122608
   Han FX, 2020, FRONT BIOENG BIOTECH, V8, P0, DOI 10.3389/fbioe.2020.00083
   HANSMA PK, 1994, APPL PHYS LETT, V64, P1738, DOI 10.1063/1.111795
   Hou Y, 2020, NANO LETT, V20, P748, DOI 10.1021/acs.nanolett.9b04761
   Hugel T, 2001, MACROMOL RAPID COMM, V22, P989, DOI 10.1002/1521-3927(20010901)22:13<989::AID-MARC989>3.0.CO;2-D
   HUTTER JL, 1993, REV SCI INSTRUM, V64, P1868, DOI 10.1063/1.1143970
   Janmey PA, 2020, PHYSIOL REV, V100, P695, DOI 10.1152/physrev.00013.2019
   Jeon O, 2013, TISSUE ENG PT A, V19, P1424, DOI 10.1089/ten.tea.2012.0581
   Kaklamani G, 2018, REGEN BIOMATER, V5, P293, DOI 10.1093/rb/rby019
   Kontomaris SV, 2022, MATERIALS, V15, P0, DOI 10.3390/ma15072477
   Lai JY, 2018, INT J MOL SCI, V19, P0, DOI 10.3390/ijms19113294
   Lee EJ, 2014, ANN BIOMED ENG, V42, P323, DOI 10.1007/s10439-013-0859-6
   Lerman MJ, 2018, TISSUE ENG PART B-RE, V24, P359, DOI 10.1089/ten.teb.2018.0056
   Liang Y, 2020, BIOELECTRICITY, V2, P101, DOI 10.1089/bioe.2020.0010
   Lin YH, 2023, INT J MOL SCI, V24, P0, DOI 10.3390/ijms241411698
   Liu Y, 2023, MATER TODAY BIO, V20, P0, DOI 10.1016/j.mtbio.2023.100668
   Loesberg WA, 2007, BIOMATERIALS, V28, P3944, DOI 10.1016/j.biomaterials.2007.05.030
   Loessner D, 2016, NAT PROTOC, V11, P727, DOI 10.1038/nprot.2016.037
   Luo LH, 2021, BIOACT MATER, V6, P638, DOI 10.1016/j.bioactmat.2020.08.028
   Ma FK, 2014, TISSUE ENG PT A, V20, P1253, DOI 10.1089/ten.tea.2013.0158
   Ma HL, 2023, TISSUE CELL, V80, P0, DOI 10.1016/j.tice.2022.101995
   Majhy B, 2021, RSC ADV, V11, P15467, DOI 10.1039/d1ra02402g
   Mardani Mohammad, 2016, ADV BIOMED RES, V5, P97, DOI 10.4103/2277-9175.183146
   McHugh ML, 2011, BIOCHEM MEDICA, V21, P203
   McNamara MC, 2019, CLEAN TECHNOL-BASEL, V1, P265, DOI 10.3390/cleantechnol1010018
   Moon JJ, 2009, TISSUE ENG PT A, V15, P579, DOI 10.1089/ten.tea.2008.0196
   Munz M, 2013, APPL SURF SCI, V279, P300, DOI 10.1016/j.apsusc.2013.04.089
   Ogle ME, 2020, TISSUE ENG PT A, V26, P1259, DOI 10.1089/ten.tea.2020.0030
   QIU MS, 1992, NEURON, V9, P705, DOI 10.1016/0896-6273(92)90033-A
   Ross AM, 2012, SMALL, V8, P336, DOI 10.1002/smll.201100934
   Silva R, 2014, BIOMATERIALS, V35, P6727, DOI 10.1016/j.biomaterials.2014.04.078
   Simitzi C, 2015, J TISSUE ENG REGEN M, V9, P424, DOI 10.1002/term.1853
   Sirivisoot S, 2014, INTERFACE FOCUS, V4, P0, DOI 10.1098/rsfs.2013.0050
   Testore D, 2022, FRONT BIOENG BIOTECH, V10, P0, DOI 10.3389/fbioe.2022.897575
   Trueman RP, 2022, TISSUE ENG PART B-RE, V28, P1137, DOI 10.1089/ten.teb.2021.0159
   Wandiyanto JV, 2018, MATERIALS, V11, P0, DOI 10.3390/ma11040605
   Wang Y, 2016, PLOS ONE, V11, P0, DOI 10.1371/journal.pone.0154924
   Wang ZPA, 2015, RSC ADV, V5, P107192, DOI 10.1039/c5ra21496c
   Wen YQ, 2018, COLLOID SURFACE B, V170, P729, DOI 10.1016/j.colsurfb.2018.03.042
   Wiatrak B, 2020, CELLS-BASEL, V9, P0, DOI 10.3390/cells9040958
   Wu YB, 2019, BIOSCIENCE REP, V39, P0, DOI 10.1042/BSR20181748
   Yang S, 2016, MACROMOL BIOSCI, V16, P1653, DOI 10.1002/mabi.201600148
   Yue K, 2015, BIOMATERIALS, V73, P254, DOI 10.1016/j.biomaterials.2015.08.045
   Yung HS, 2010, NEUROSIGNALS, V18, P32, DOI 10.1159/000310977
   Zhang PX, 2019, NEURAL REGEN RES, V14, P51, DOI 10.4103/1673-5374.243701
   Zhang QS, 2018, SCI REP-UK, V8, P0, DOI 10.1038/s41598-018-27784-5
   Zuñiga-Aguilar E, 2014, J BIOMAT SCI-POLYM E, V25, P729, DOI 10.1080/09205063.2014.898124
NR 73
TC 4
Z9 4
U1 4
U2 12
PU MDPI
PI BASEL
PA MDPI AG, Grosspeteranlage 5, CH-4052 BASEL, SWITZERLAND
SN 
EI 1999-4923
J9 PHARMACEUTICS
JI Pharmaceutics
PD DEC 15
PY 2023
VL 15
IS 12
BP 
EP 
DI 10.3390/pharmaceutics15122760
PG 15
WC Pharmacology & Pharmacy
SC Pharmacology & Pharmacy
GA DF5W4
UT WOS:001130637700001
PM 38140099
DA 2025-07-17
ER

PT J
AU Yin, SY
   Zhou, JY
   Wang, JS
   Xia, B
   Chen, GB
AF Yin, Shiyun
   Zhou, Jiangyi
   Wang, Jinsong
   Xia, Bin
   Chen, Guobao
TI Preparation and performance of electrically conductive decellularized nerve matrix hydrogel conduits
SO JOURNAL OF BIOMATERIALS APPLICATIONS
LA English
DT Article
DE Conductive materials; decellularized matrix; temperature-sensitive hydrogel; nerve conduit; nerve repair
ID polypyrrole; polymerization; biomaterials; regeneration; stimulation; polyaniline; nanotubes; polymers; scaffold; cells
AB Peripheral nerve injury (PNI) is one of the major clinical treatment challenges following an impact on the body. When PNI manifests as nerve gaps, surgical connections and exogenous grafts are required. Recently, electrically conductive polymers (CPs) based nerve guidance conduits have yielded promising results for treating PNI. Polypyrrole (PPy) has become one of the most commonly used CPs in PNI repair due to its advantages of high conductivity and excellent biocompatibility. In this study, we combined different PPy concentrations with a chitosan (CS) temperature-sensitive hydrogel system containing decellularized nerve matrix (DNM) to construct the electrically conductive nerve conduits. We evaluated the physical and biological properties of four groups of nerve conduits. It was found that the PPy concentrations were proportional to the electrical conductivity of the nerve conduits. The mechanical properties of the nerve conduits increased with higher PPy concentrations but decreased when the PPy concentration was as high as 8%. Meanwhile, the co-blending of PPy and DNM gave the nerve conduit suitable degradation properties. Furthermore, in vitro cytotoxicity assay and live/dead assay demonstrated these conduits could support the adhesion and growth of cells. In summary, the electrically conductive nerve conduits with high conductivity, mechanical properties, biodegradation characteristics, and cytocompatibility had potential applications in the field of peripheral nerve regeneration.
C1 [Yin, Shiyun; Zhou, Jiangyi; Wang, Jinsong; Chen, Guobao] Chongqing Univ Technol, Sch Pharm & Bioengn, Chongqing, Peoples R China.
   [Xia, Bin] Chongqing Technol & Business Univ, Engn Res Ctr Waste Oil Recovery Technol & Equipmen, Minist Educ, Chongqing, Peoples R China.
   [Chen, Guobao] Chongqing Univ Technol, 69 Hongguang Ave, Chongqing 400054, Peoples R China.
C3 Chongqing University of Technology; Chongqing Technology & Business University; Chongqing University of Technology
RP Chen, GB (corresponding author), Chongqing Univ Technol, 69 Hongguang Ave, Chongqing 400054, Peoples R China.
EM gbchen@cqut.edu.cn
FU Natural Science Foundation of Chongqing [cstc2021jcyj-msxmX0765]
CR Anderson Matthew, 2015, CRITICAL REVIEWS IN BIOMEDICAL ENGINEERING, V43, P131, DOI 10.1615/CritRevBiomedEng.2015014015
   Barros CS, 2011, CSH PERSPECT BIOL, V3, P0, DOI 10.1101/cshperspect.a005108
   Bu Y, 2018, RSC ADV, V8, P10806, DOI 10.1039/c8ra01059e
   Chen SH, 2019, ACS APPL MATER INTER, V11, P17167, DOI 10.1021/acsami.9b01066
   Choi J, 2018, NEURAL REGEN RES, V13, P1796, DOI 10.4103/1673-5374.237126
   Ciardelli G, 2006, MACROMOL BIOSCI, V6, P13, DOI 10.1002/mabi.200500151
   Crosio A, 2019, NEURAL REGEN RES, V14, P1079, DOI 10.4103/1673-5374.250628
   Deng AP, 2017, MAT SCI ENG C-MATER, V78, P1147, DOI 10.1016/j.msec.2017.04.109
   Dong CJ, 2020, APPL MATER TODAY, V21, P0, DOI 10.1016/j.apmt.2020.100870
   Dumont CE, 2005, J BIOMED MATER RES B, V73B, P194, DOI 10.1002/jbm.b.30202
   Errante EL, 2022, FRONT CELL NEUROSCI, V16, P0, DOI 10.3389/fncel.2022.929494
   Fabbro A, 2013, ADV DRUG DELIVER REV, V65, P2034, DOI 10.1016/j.addr.2013.07.002
   Gajendiran M, 2017, J IND ENG CHEM, V51, P12, DOI 10.1016/j.jiec.2017.02.031
   Ghasemi-Mobarakeh L, 2011, J TISSUE ENG REGEN M, V5, PE17, DOI 10.1002/term.383
   Ghuman H, 2018, ACTA BIOMATER, V80, P66, DOI 10.1016/j.actbio.2018.09.020
   Grinsell D, 2014, BIOMED RES INT, V2014, P0, DOI 10.1155/2014/698256
   Guo BL, 2018, BIOMACROMOLECULES, V19, P1764, DOI 10.1021/acs.biomac.8b00276
   Humpolícek P, 2018, MAT SCI ENG C-MATER, V91, P303, DOI 10.1016/j.msec.2018.05.037
   Kaur G, 2015, RSC ADV, V5, P37553, DOI 10.1039/c5ra01851j
   Khan N, 2015, POLYM-PLAST TECHNOL, V54, P140, DOI 10.1080/03602559.2014.935428
   Li JH, 2020, EUR POLYM J, V138, P0, DOI 10.1016/j.eurpolymj.2020.109984
   Li XL, 2020, ACS APPL MATER INTER, V12, P36860, DOI 10.1021/acsami.0c08457
   Li YF, 1997, J ELECTROANAL CHEM, V433, P181, DOI 10.1016/S0022-0728(97)00287-8
   Liu L, 2011, INT J PHARMACEUT, V414, P6, DOI 10.1016/j.ijpharm.2011.04.052
   Lv YG, 2013, BIOTECHNOL LETT, V35, P2201, DOI 10.1007/s10529-013-1313-4
   Parchehbaf-Kashani M, 2020, MAT SCI ENG C-MATER, V109, P0, DOI 10.1016/j.msec.2019.110603
   Park J, 2020, ADV FUNCT MATER, V30, P0, DOI 10.1002/adfm.202003759
   Saravanan S, 2019, INT J BIOL MACROMOL, V121, P38, DOI 10.1016/j.ijbiomac.2018.10.014
   Singh P, 2010, ANNU REV CELL DEV BI, V26, P397, DOI 10.1146/annurev-cellbio-100109-104020
   Singh VK, 2022, INJURY, V53, P1308, DOI 10.1016/j.injury.2022.01.031
   Stejskal J, 2018, CHEM PAP, V72, P1563, DOI 10.1007/s11696-018-0394-x
   Sun BB, 2019, MAT SCI ENG C-MATER, V94, P190, DOI 10.1016/j.msec.2018.09.021
   Vijayavenkataraman S, 2019, FRONT BIOENG BIOTECH, V7, P0, DOI 10.3389/fbioe.2019.00266
   Xu DF, 2016, ACS APPL MATER INTER, V8, P17090, DOI 10.1021/acsami.6b03555
   Yang S, 2016, MACROMOL BIOSCI, V16, P1653, DOI 10.1002/mabi.201600148
   Zamani F, 2013, J MATER SCI-MATER M, V24, P1551, DOI 10.1007/s10856-013-4905-6
   Zhang BGX, 2017, J MATER SCI-MATER M, V28, P0, DOI 10.1007/s10856-017-5979-3
   Zhang KH, 2016, ACTA BIOMATER, V37, P131, DOI 10.1016/j.actbio.2016.04.008
   Zhao YH, 2020, BIOMATERIALS, V255, P0, DOI 10.1016/j.biomaterials.2020.120164
   Zhou L, 2018, ACS NANO, V12, P10957, DOI 10.1021/acsnano.8b04609
NR 40
TC 2
Z9 2
U1 10
U2 50
PU SAGE PUBLICATIONS LTD
PI LONDON
PA 1 OLIVERS YARD, 55 CITY ROAD, LONDON EC1Y 1SP, ENGLAND
SN 0885-3282
EI 1530-8022
J9 J BIOMATER APPL
JI J. Biomater. Appl.
PD OCT 15
PY 2023
VL 38
IS 4
BP 471
EP 483
DI 10.1177/08853282231200963
EA SEP 2023
PG 13
WC Engineering, Biomedical; Materials Science, Biomaterials
SC Engineering; Materials Science
GA X9SO7
UT WOS:001059843700001
PM 37670570
DA 2025-07-17
ER

PT J
AU Jiang, ZW
   Zhang, W
   Liu, CQ
   Xia, LX
   Wang, S
   Wang, YT
   Shao, K
   Han, BQ
AF Jiang, Zhiwen
   Zhang, Wei
   Liu, Chenqi
   Xia, Lixin
   Wang, Shuo
   Wang, Yanting
   Shao, Kai
   Han, Baoqin
TI Facilitation of Cell Cycle and Cellular Migration of Rat Schwann Cells by O-Carboxymethyl Chitosan to Support Peripheral Nerve Regeneration
SO MACROMOLECULAR BIOSCIENCE
LA English
DT Article
DE carboxymethyl chitosan; nerve guidance conduit; Schwann cells
ID sciatic functional index; stem-cells; induced apoptosis; hyaluronic-acid; in-vitro; proliferation; activation; conduits; hydrogel; scaffolds
AB O-carboxymethyl chitosan (CM-chitosan), holds high potential as a valuable biomaterial for nerve guidance conduits (NGCs). However, the lack of explicit bioactivity on neurocytes and poor duration that does not match nerve repair limit the restorative effects. Herein, CM-chitosan-based NGC is designed to induce the reconstruction of damaged peripheral nerves without addition of other activation factors. CM-chitosan possesses excellent performance in vitro for nerve tissue engineering, such as increasing the organization of filamentous actin and the expression of phospho-Akt, and facilitating the cell cycle and migration of Schwann cells. Moreover, CM-chitosan exhibits increased longevity upon cross-linking (C-CM-chitosan) with 1, 4-Butanediol diglycidyl ether, and C-CM-chitosan fibers possess appropriate biocompatibility. In order to imitate the structure of peripheral nerves, multichannel bioactive NGCs are prepared from lumen fillers of oriented C-CM-chitosan fibers and outer warp-knitted chitosan pipeline. Implantation of the C-CM-chitosan NGCs to rats with 10-mm defects of peripheral nerves effectively improve nerve function reconstruction by increasing the sciatic functional index, decreasing the latent periods of heat tingling, enhancing the gastrocnemius muscle, and promoting nerve axon recovery, showing regenerative efficacy similar to that of autograft. The results lay a theoretical foundation for improving the potential high-value applications of CM-chitosan-based bioactive materials in nerve tissue engineering.
C1 [Jiang, Zhiwen; Zhang, Wei; Liu, Chenqi; Xia, Lixin; Wang, Shuo; Wang, Yanting; Han, Baoqin] Ocean Univ China, Coll Marine Life Sci, Qingdao 266003, Peoples R China.
   [Shao, Kai] Shandong Univ, Qilu Hosp Qingdao, Cheeloo Coll Med, Dept Cent Lab, Qingdao 266035, Peoples R China.
C3 Ocean University of China; Shandong University
RP Han, BQ (corresponding author), Ocean Univ China, Coll Marine Life Sci, Qingdao 266003, Peoples R China.; Shao, K (corresponding author), Shandong Univ, Qilu Hosp Qingdao, Cheeloo Coll Med, Dept Cent Lab, Qingdao 266035, Peoples R China.
EM qlshaokai@163.com; baoqinh@ouc.edu.cn
FU Key R&D Program of Shandong Province [2021CXGC010502]; Fundamental Research Funds for the Central Universities [202262016]; National Natural Science Foundation of China [82001969]
CR Abd El-Hack ME, 2020, INT J BIOL MACROMOL, V164, P2726, DOI 10.1016/j.ijbiomac.2020.08.153
   Alessandrino A, 2019, BIOMATER SCI-UK, V7, P4112, DOI 10.1039/c9bm00783k
   Casettari L, 2012, BIOMATERIALS, V33, P7565, DOI 10.1016/j.biomaterials.2012.06.104
   Chaiwong N, 2020, POLYMERS-BASEL, V12, P0, DOI 10.3390/polym12071445
   Custódio CA, 2015, BIOMATERIALS, V43, P23, DOI 10.1016/j.biomaterials.2014.11.047
   De Boulle K, 2013, DERMATOL SURG, V39, P1758, DOI 10.1111/dsu.12301
   Descorbeth M, 2018, BRAIN BEHAV, V8, P0, DOI 10.1002/brb3.1123
   Dioos B, 2018, CLIN EXP NEPHROL, V22, P1427, DOI 10.1007/s10157-018-1602-2
   Dun XP, 2020, NEURAL REGEN RES, V15, P6, DOI 10.4103/1673-5374.264441
   Haastert-Talini K, 2013, BIOMATERIALS, V34, P9886, DOI 10.1016/j.biomaterials.2013.08.074
   He B, 2019, INT J CLIN EXP MED, V12, P220
   He B, 2018, EUR J PHARMACOL, V825, P48, DOI 10.1016/j.ejphar.2018.02.024
   Hsu SH, 2012, BIOMATERIALS, V33, P3639, DOI 10.1016/j.biomaterials.2012.02.005
   Hsueh YY, 2014, BIOMATERIALS, V35, P2234, DOI 10.1016/j.biomaterials.2013.11.081
   Hu FH, 2017, BIOCHEM BIOPH RES CO, V489, P171, DOI 10.1016/j.bbrc.2017.05.119
   Hu XY, 2009, TISSUE ENG PT A, V15, P3297, DOI 10.1089/ten.tea.2009.0017
   Huang GS, 2011, BIOMATERIALS, V32, P6929, DOI 10.1016/j.biomaterials.2011.05.092
   Jiang B, 2008, ARTIF CELL BLOOD SUB, V36, P45, DOI 10.1080/10731190701857777
   Jiang ZW, 2022, CARBOHYD POLYM, V280, P0, DOI 10.1016/j.carbpol.2021.119032
   Jiang ZW, 2020, CARBOHYD POLYM, V250, P0, DOI 10.1016/j.carbpol.2020.116994
   Jiang ZW, 2019, INT J BIOL MACROMOL, V129, P997, DOI 10.1016/j.ijbiomac.2019.02.080
   Kadzik RS, 2020, ANNU REV CELL DEV BI, V36, P35, DOI 10.1146/annurev-cellbio-032320-094706
   Kanaya F, 1996, PLAST RECONSTR SURG, V98, P1264, DOI 10.1097/00006534-199612000-00023
   Kidd GJ, 2013, HAND CLINIC, V115, P55, DOI 10.1016/B978-0-444-52902-2.00005-9
   Kim K, 2015, BIOMATERIALS, V52, P161, DOI 10.1016/j.biomaterials.2015.02.010
   Kohlmeyer JL, 2021, INT J MOL SCI, V22, P0, DOI 10.3390/ijms22105367
   Kong Y, 2022, INT J BIOL MACROMOL, V209, P1867, DOI 10.1016/j.ijbiomac.2022.04.161
   Koppolu BP, 2014, BIOMATERIALS, V35, P4382, DOI 10.1016/j.biomaterials.2014.01.078
   Lee JY, 2013, PLAST RECONSTR SURG, V132, P1173, DOI 10.1097/PRS.0b013e3182a3bfeb
   Lee YS, 2011, ACTA BIOMATER, V7, P3877, DOI 10.1016/j.actbio.2011.07.013
   Li JJ, 2022, ADV MATER, V34, P0, DOI 10.1002/adma.202202513
   Li JJ, 2020, MAT SCI ENG C-MATER, V108, P0, DOI 10.1016/j.msec.2019.110419
   Lin YL, 2008, SURG NEUROL, V70, P9, DOI 10.1016/j.surneu.2008.01.057
   Liu JY, 2021, BIOACT MATER, V6, P219, DOI 10.1016/j.bioactmat.2020.08.010
   Liu ZH, 2022, FRONT NEUROSCI-SWITZ, V16, P0, DOI 10.3389/fnins.2022.810676
   Lopes M, 2021, REACT FUNCT POLYM, V161, P0, DOI 10.1016/j.reactfunctpolym.2021.104846
   Lord MS, 2011, BIOMATERIALS, V32, P6655, DOI 10.1016/j.biomaterials.2011.05.062
   Lu GY, 2007, EUR POLYM J, V43, P3807, DOI 10.1016/j.eurpolymj.2007.06.016
   Ma K, 2020, BIOMED PHARMACOTHER, V130, P0, DOI 10.1016/j.biopha.2020.110405
   Martinez LR, 2010, BIOMATERIALS, V31, P669, DOI 10.1016/j.biomaterials.2009.09.087
   Menderes A, 2002, ANN PLAS SURG, V48, P415, DOI 10.1097/00000637-200204000-00013
   Min Q, 2021, GLIA, V69, P235, DOI 10.1002/glia.23892
   Monte-Raso VV, 2008, J NEUROSCI METH, V170, P255, DOI 10.1016/j.jneumeth.2008.01.022
   Mukhopadhyay P, 2013, MAT SCI ENG C-MATER, V33, P376, DOI 10.1016/j.msec.2012.09.001
   Nazeri N, 2022, J MATER SCI-MATER M, V33, P0, DOI 10.1007/s10856-022-06669-0
   Peng Y, 2018, INJURY, V49, P1477, DOI 10.1016/j.injury.2018.03.023
   Pfeifer M, 2013, P NATL ACAD SCI USA, V110, P12420, DOI 10.1073/pnas.1305656110
   Rahimzadegan M, 2022, BIOMATER ADV, V134, P0, DOI 10.1016/j.msec.2021.112634
   Revittser A, 2021, PLOS ONE, V16, P0, DOI 10.1371/journal.pone.0260727
   Samadian H, 2019, J MATER SCI-MATER M, V30, P0, DOI 10.1007/s10856-019-6309-8
   Sarker MD, 2018, PROG NEUROBIOL, V171, P125, DOI 10.1016/j.pneurobio.2018.07.002
   Skop NB, 2013, ACTA BIOMATER, V9, P6834, DOI 10.1016/j.actbio.2013.02.043
   Staron RS, 1999, HISTOCHEM CELL BIOL, V111, P117, DOI 10.1007/s004180050341
   Tan DD, 2018, FRONT CELL NEUROSCI, V12, P0, DOI 10.3389/fncel.2018.00437
   Tao HY, 2013, EUR J PHARMACOL, V702, P85, DOI 10.1016/j.ejphar.2013.01.046
   Wang G, 2010, BIOTECHNOL LETT, V32, P59, DOI 10.1007/s10529-009-0123-1
   Wang L, 2020, SCI ADV, V6, P0, DOI 10.1126/sciadv.abb6772
   Wang LL, 2017, BIOMATERIALS, V141, P13, DOI 10.1016/j.biomaterials.2017.06.029
   Wang Y, 2011, CHINESE MED J-PEKING, V124, P2361, DOI 10.3760/cma.j.issn.0366-6999.2011.15.020
   Wu P, 2021, BIOACT MATER, V6, P3515, DOI 10.1016/j.bioactmat.2021.03.020
   Wu WQ, 2023, SMALL METHODS, V7, P0, DOI 10.1002/smtd.202201499
   Xu C, 2021, CARBOHYD POLYM, V252, P0, DOI 10.1016/j.carbpol.2020.117210
   Xu YX, 2019, CELL PROLIFERAT, V52, P0, DOI 10.1111/cpr.12588
   Yang IH, 2021, CARBOHYD POLYM, V260, P0, DOI 10.1016/j.carbpol.2021.117832
   Yang QW, 2017, BIOMATERIALS, V146, P72, DOI 10.1016/j.biomaterials.2017.09.008
   Yu H, 2015, J VET MED SCI, V77, P427, DOI 10.1292/jvms.14-0555
   Zaki SSO, 2019, CELL BIOL INT, V43, P1201, DOI 10.1002/cbin.11122
   Zhang DY, 2021, INT J BIOL MACROMOL, V173, P591, DOI 10.1016/j.ijbiomac.2021.01.157
   Zhang X, 2015, CHEM COMMUN, V51, P9662, DOI 10.1039/c5cc02367j
   Zhao DK, 2011, CARBOHYD POLYM, V85, P832, DOI 10.1016/j.carbpol.2011.04.007
   Zhou CC, 2021, BIO-DES MANUF, V4, P432, DOI 10.1007/s42242-020-00115-2
NR 71
TC 4
Z9 4
U1 1
U2 22
PU WILEY-V C H VERLAG GMBH
PI WEINHEIM
PA POSTFACH 101161, 69451 WEINHEIM, GERMANY
SN 1616-5187
EI 1616-5195
J9 MACROMOL BIOSCI
JI Macromol. Biosci.
PD OCT 15
PY 2023
VL 23
IS 10
BP 
EP 
DI 10.1002/mabi.202300025
EA JUN 2023
PG 13
WC Biochemistry & Molecular Biology; Materials Science, Biomaterials; Polymer Science
SC Biochemistry & Molecular Biology; Materials Science; Polymer Science
GA U8TY7
UT WOS:001002360900001
PM 37282815
DA 2025-07-17
ER

PT J
AU Lewis, M
   David, G
   Jacobs, D
   Kuczwara, P
   Woessner, AE
   Kim, JW
   Quinn, KP
   Song, YHY
AF Lewis, Mackenzie
   David, Gabriel
   Jacobs, Danielle
   Kuczwara, Patrick
   Woessner, Alan E.
   Kim, Jin-Woo
   Quinn, Kyle P.
   Song, Younghye
TI Neuro-regenerative behavior of adipose-derived stem cells in aligned collagen I hydrogels
SO MATERIALS TODAY BIO
LA English
DT Article
DE Collagen hydrogel; Aligned fibers; Mesenchymal stem cells; Neurotrophin; Neurite outgrowth; Testbed
ID nerve regeneration; schwann-cells; repair; differentiation; macrophages; outgrowth; alignment; promote; grafts; vitro
AB Peripheral nerve injuries persist as a major clinical issue facing the US population and can be caused by stretch, laceration, or crush injuries. Small nerve gaps are simple to treat, and the nerve stumps can be reattached with sutures. In longer nerve gaps, traditional treatment options consist of autografts, hollow nerve guidance conduits, and, more recently, manufactured fibrous scaffolds. These manufactured scaffolds often incorporate stem cells, growth factors, and/or extracellular matrix (ECM) proteins to better mimic the native environment but can have issues with homogenous cell distribution or uniformly oriented neurite outgrowth in scaffolds without fibrous alignment. Here, we utilize a custom device to fabricate collagen I hydrogels with aligned fibers and encapsulated adipose-derived mesenchymal stem cells (ASCs) for potential use as a peripheral nerve repair graft. Initial results of our scaffold system revealed significantly less cell viability in higher collagen gel concentrations; 3 mg/ mL gels showed 84.8 +/- 7.3% viable cells, compared to 6 mg/mL gels viability of 76.7 +/- 9.5%. Mechanical testing of the 3 mg/mL gels showed a Young's modulus of 6.5 +/- 0.8 kPa nearly matching 7.45 kPa known to support Schwann cell migration. Further analysis of scaffolds coupled with stretching in vitro revealed heightened angiogenic and factor secretion, ECM deposition, fiber alignment, and dorsal root ganglia (DRG) neurite outgrowth along the axis of fiber alignment. Our platform serves as an in vitro testbed to assess neuroregenerative potential of ASCs in aligned collagen fiber scaffolds and may provide guidance on nextgeneration nerve repair scaffold design.
C1 [Lewis, Mackenzie; David, Gabriel; Jacobs, Danielle; Kuczwara, Patrick; Woessner, Alan E.; Quinn, Kyle P.; Song, Younghye] Univ Arkansas, Dept Biomed Engn, Fayetteville, AR USA.
   [Kuczwara, Patrick; Kim, Jin-Woo] Univ Arkansas, Dept Biol & Agr Engn, Fayetteville, AR USA.
   [Kim, Jin-Woo] Univ Arkansas, Mat Sci & Engn Program, Fayetteville, AR USA.
   [Song, Younghye] 125 ENGR 790 Dickson St, Fayetteville, AR 72701 USA.
C3 University of Arkansas System; University of Arkansas Fayetteville; University of Arkansas System; University of Arkansas Fayetteville; University of Arkansas System; University of Arkansas Fayetteville
RP Song, YHY (corresponding author), 125 ENGR 790 Dickson St, Fayetteville, AR 72701 USA.
EM yhsong@uark.edu
FU National Institutes of Health [P20GM139768]; PhRMA Foundation; Arkansas Biosciences Institute; Honors College Research Grant from the University of Arkansas; Undergraduate Summer Research Grant Award from the University of Arkansas
CR Alsmadi NZ, 2018, ACTA BIOMATER, V78, P165, DOI 10.1016/j.actbio.2018.07.048
   Antman-Passig M, 2017, TISSUE ENG PT A, V23, P403, DOI 10.1089/ten.tea.2016.0185
   Bandaru P, 2020, SMALL, V16, P0, DOI 10.1002/smll.202001837
   Belanger K, 2016, MACROMOL BIOSCI, V16, P472, DOI 10.1002/mabi.201500367
   Berry CC, 2003, TISSUE ENG, V9, P613, DOI 10.1089/107632703768247313
   Boldyreva MA, 2018, BIOMED PHARMACOTHER, V101, P682, DOI 10.1016/j.biopha.2018.02.138
   Boyd JG, 2003, MOL NEUROBIOL, V27, P277, DOI 10.1385/MN:27:3:277
   Bozkurt A, 2007, TISSUE ENG, V13, P2971, DOI 10.1089/ten.2007.0116
   Caliari SR, 2016, BIOMATERIALS, V103, P314, DOI 10.1016/j.biomaterials.2016.06.061
   Cao GX, 2019, J MATER CHEM B, V7, P5038, DOI 10.1039/c9tb00530g
   Cao JN, 2013, BIOMATERIALS, V34, P1302, DOI 10.1016/j.biomaterials.2012.10.031
   Carvalho CR, 2019, FRONT BIOENG BIOTECH, V7, P0, DOI 10.3389/fbioe.2019.00337
   Chai Y, 2022, BIOMATERIALS, V280, P0, DOI 10.1016/j.biomaterials.2021.121310
   Chang C, 2021, ADV HEALTHC MATER, V10, P0, DOI 10.1002/adhm.202001689
   Chen MH, 2006, J BIOMED MATER RES A, V79A, P846, DOI 10.1002/jbm.a.30813
   Chen YW, 2020, MATER DESIGN, V195, P0, DOI 10.1016/j.matdes.2020.108982
   Chen ZL, 2003, J CELL BIOL, V163, P889, DOI 10.1083/jcb.200307068
   Cui Y, 2018, J TISSUE ENG REGEN M, V12, P1285, DOI 10.1002/term.2660
   DAmato AR, 2019, PLOS ONE, V14, P0, DOI 10.1371/journal.pone.0211731
   Dong XH, 2021, BIOMATERIALS, V272, P0, DOI 10.1016/j.biomaterials.2021.120767
   Du JR, 2017, ACTA BIOMATER, V55, P296, DOI 10.1016/j.actbio.2017.04.010
   Fan LH, 2014, BMC MUSCULOSKEL DIS, V15, P0, DOI 10.1186/1471-2474-15-165
   Ghajar CM, 2010, EXP CELL RES, V316, P813, DOI 10.1016/j.yexcr.2010.01.013
   Ghollasi M, 2022, J BIOMED MATER RES A, V110, P672, DOI 10.1002/jbm.a.37320
   Gu Y, 2012, BIOMATERIALS, V33, P6672, DOI 10.1016/j.biomaterials.2012.06.006
   Hu J, 2007, EXP NEUROL, V204, P658, DOI 10.1016/j.expneurol.2006.11.018
   Hu XF, 2020, ADV HEALTHC MATER, V9, P0, DOI 10.1002/adhm.201901570
   Huang WH, 2023, MATER TODAY BIO, V20, P0, DOI 10.1016/j.mtbio.2023.100639
   Karsy M, 2019, WORLD NEUROSURG, V123, PE488, DOI 10.1016/j.wneu.2018.11.192
   Kasper M, 2021, BIOMATERIALS, V279, P0, DOI 10.1016/j.biomaterials.2021.121212
   Kasper M, 2020, ADV HEALTHC MATER, V9, P0, DOI 10.1002/adhm.202000174
   Kim SH, 2017, NAT COMMUN, V8, P0, DOI 10.1038/ncomms14346
   Ko KR, 2018, SCI REP-UK, V8, P0, DOI 10.1038/s41598-018-26704-x
   Lacko CS, 2020, J NEURAL ENG, V17, P0, DOI 10.1088/1741-2552/ab4a22
   Li NY, 2021, PHYSICIAN SPORTSMED, V49, P355, DOI 10.1080/00913847.2020.1850151
   Li R, 2020, ACTA PHARMACOL SIN, V41, P1289, DOI 10.1038/s41401-019-0338-1
   Lu YF, 2019, J CELL MOL MED, V23, P497, DOI 10.1111/jcmm.13952
   Ma JJ, 2022, MACROMOL BIOSCI, V22, P0, DOI 10.1002/mabi.202200119
   Marelli B, 2015, BIOMATERIALS, V37, P183, DOI 10.1016/j.biomaterials.2014.10.019
   Martens W, 2014, FASEB J, V28, P1634, DOI 10.1096/fj.13-243980
   Mathot F, 2020, J PLAST RECONSTR AES, V73, P1473, DOI 10.1016/j.bjps.2020.03.012
   McCoy MG, 2018, ACS BIOMATER SCI ENG, V4, P2967, DOI 10.1021/acsbiomaterials.8b00384
   Muangsanit P, 2021, ACTA BIOMATER, V126, P224, DOI 10.1016/j.actbio.2021.03.039
   Muangsanit P, 2020, J NEURAL ENG, V17, P0, DOI 10.1088/1741-2552/abaa9c
   Panzer KV, 2020, FRONT BIOENG BIOTECH, V8, P0, DOI 10.3389/fbioe.2020.580654
   Parisi L, 2020, JPN DENT SCI REV, V56, P50, DOI 10.1016/j.jdsr.2019.11.002
   Püspöki Z, 2016, ADV ANAT EMBRYOL CEL, V219, P69, DOI 10.1007/978-3-319-28549-8_3
   Qiu LH, 2015, ANN BIOMED ENG, V43, P2924, DOI 10.1007/s10439-015-1342-3
   Rajan N, 2006, NAT PROTOC, V1, P2753, DOI 10.1038/nprot.2006.430
   Rao F, 2020, THERANOSTICS, V10, P1590, DOI 10.7150/thno.36272
   Rbia N, 2018, PLAST RECONSTR SURG, V142, P402, DOI 10.1097/PRS.0000000000004614
   Ribeiro-Resende VT, 2009, BIOMATERIALS, V30, P5251, DOI 10.1016/j.biomaterials.2009.07.007
   Rosso G, 2017, NANOMED-NANOTECHNOL, V13, P493, DOI 10.1016/j.nano.2016.06.011
   Schultz KM, 2015, P NATL ACAD SCI USA, V112, PE3757, DOI 10.1073/pnas.1511304112
   Seonwoo H, 2016, IEEE T NANOBIOSCI, V15, P835, DOI 10.1109/TNB.2016.2631641
   Song YH, 2016, INTEGR BIOL-UK, V8, P205, DOI 10.1039/c5ib00277j
   Spearman BS, 2018, ADV FUNCT MATER, V28, P0, DOI 10.1002/adfm.201701713
   Subramony SD, 2013, BIOMATERIALS, V34, P1942, DOI 10.1016/j.biomaterials.2012.11.012
   Sun XH, 2009, CELL MOL NEUROBIOL, V29, P347, DOI 10.1007/s10571-008-9326-6
   Tofaris GK, 2002, J NEUROSCI, V22, P6696
   Torres-Mejía E, 2020, SCI REP-UK, V10, P0, DOI 10.1038/s41598-019-56877-y
   Verdú E, 2002, RESTOR NEUROL NEUROS, V20, P169
   Vizoso FJ, 2017, INT J MOL SCI, V18, P0, DOI 10.3390/ijms18091852
   Wan S, 2018, BIOMATERIALS, V171, P107, DOI 10.1016/j.biomaterials.2018.04.035
   Wang YH, 2019, STEM CELLS INT, V2019, P0, DOI 10.1155/2019/8502370
   Wechsler ME, 2021, ADV HEALTHC MATER, V10, P0, DOI 10.1002/adhm.202001948
   Woessner AE, 2019, WOUND REPAIR REGEN, V27, P711, DOI 10.1111/wrr.12758
   Xu T, 2022, MACROMOL MATER ENG, V307, P0, DOI 10.1002/mame.202200256
   Xue JJ, 2020, ADV FUNCT MATER, V30, P0, DOI 10.1002/adfm.202002031
   Xue W, 2022, ACS APPL MATER INTER, V14, P8693, DOI 10.1021/acsami.1c20320
   Yang S, 2019, BIOMATERIALS, V207, P61, DOI 10.1016/j.biomaterials.2019.03.041
   Zhang FC, 2020, RSC ADV, V10, P38767, DOI 10.1039/d0ra06607a
   Zhang YJ, 2010, BIOMATERIALS, V31, P5312, DOI 10.1016/j.biomaterials.2010.03.029
   Zhou LN, 2020, STEM CELL RES THER, V11, P0, DOI 10.1186/s13287-020-01661-3
   Zhu L, 2020, ADV FUNCT MATER, V30, P0, DOI 10.1002/adfm.202002610
NR 75
TC 13
Z9 13
U1 3
U2 25
[truncated: 117,916 more chars]
