# Supplementary material for: Hydrogel research in peripheral nerve injury repair: a comprehensive multi-database bibliometric analysis (2015–2025)
Source: Front Neurol. 2026 Apr 29;17:1763950. doi: 10.3389/fneur.2026.1763950 (PMC13167558; doi:10.3389/fneur.2026.1763950)
Supplement: Supplementary file 2 [file Supplementary_file_2.zip › Data/WOSCC-Article/download2024u44.txt]

PT J
AU Zhou, X
   Tang, AL
   Xiong, CJ
   Zhang, GQ
   Huang, LL
   Xu, F
AF Zhou, Xu
   Tang, Aolin
   Xiong, Chengjie
   Zhang, Guoquan
   Huang, Liangliang
   Xu, Feng
TI Oriented Graphene Oxide Scaffold Promotes Nerve Regeneration in vitro and in vivo
SO INTERNATIONAL JOURNAL OF NANOMEDICINE
LA English
DT Article
DE nanofibers; topographical guidance; electroactive; graphene oxide; nerve regeneration
ID nanofibrous scaffolds; cells; conduits; hydrogel
AB Background: Treating peripheral nerve injuries (PNI) with defects remains challenging in clinical practice. The commercial conduits have shown suboptimal nerve regeneration and functional recovery due to their basic tubular design without electroactive and oriented topographical cues. Purpose: To develop a new scaffold with oriented microstructure and electroactive Graphene oxide (GO) and investigate its' therapeutic effect on nerve regeneration in vitro and in vivo. Methods: This study employed a straightforward approach to co-spin PCL and GO, yielding an oriented hybrid nanofibrous scaffold known as the O-GO/PCL scaffold. The physical and chemical properties of nanofibrous scaffold were tested by scanning electron microscopy (SEM), transmission electron microscope (TEM), tensile test and so on. Primary Schwann cells (SCs) and dorsal root ganglia (DRG) were used to investigate the impact of the newly developed scaffolds on the biological behavior of neural cells in vitro. Transcriptome sequencing (mRNA-seq) was employed to probe the underlying mechanisms of the synergistic effect of electroactive GO and longitudinal topographic guidance on nerve regeneration. Furthermore, the developed O-GO/PCL scaffold was utilized to bridge a 10-mm sciatic nerve defect in rat, aiming to investigate its therapeutic potential for peripheral nerve regeneration in vivo. Results and discussion: The SEM and TEM revealed that the newly developed O-GO/PCL scaffold showed longitudinally oriented microstructure and GO particles were homogenously and uniformly distributed inside the nanofibers. Primary SCs were utilized to assess the biocompatibility of the GO-based scaffold, revealing that negligible cytotoxicity when GO concentration does not exceed 0.5%. In vitro analysis of nerve regeneration demonstrated that axons in the O-GO/PCL group exhibited an average length of 1054.88 +/- 161.32 mu m, significant longer than those in the other groups (P < 0.05). Moreover, mRNA sequencing results suggested that the O-GO/PCL scaffold could enhance nerve regeneration by upregulating genes associated with neural regeneration, encompassing ion transport, axon guidance and cell-cell interactions. Most importantly, we employed the O-GO/PCL scaffold to repair a 10-mm sciatic nerve defect in rat, resulting in augmented nerve regeneration, myelination, and functional recovery. Conclusion: The O-GO/PCL scaffold with oriented microstructure and electroactive GO represents a promising heral nerve reconstruction.
C1 [Zhou, Xu; Huang, Liangliang; Xu, Feng] Southern Med Univ, Sch Clin Med 1, Guangzhou 510515, Peoples R China.
   [Zhou, Xu; Tang, Aolin; Xiong, Chengjie; Zhang, Guoquan; Huang, Liangliang; Xu, Feng] Gen Hosp Cent Theater Command, Dept Orthopaed, Wuhan 430070, Peoples R China.
   [Tang, Aolin] Hubei Minzu Univ, Minda Hosp, Dept Orthopaed, Enshi 445000, Peoples R China.
C3 Southern Medical University - China; Hubei Minzu University
RP Huang, LL; Xu, F (corresponding author), Gen Hosp Cent Theater Command, Dept Orthopaed, Wuhan 430070, Peoples R China.
EM hll666789@163.com; fengxu1969@163.com
FU National Natural Science Foundation of China [81902213]; Health Commission of Hubei Province Scientific Research Project [WJ2021Q054]; PLA [18QNP054]
CR Al-Hadeethi Y, 2023, RSC ADV, V13, P1392, DOI 10.1039/d2ra05368c
   Amagat J, 2022, MATER TODAY BIO, V16, P0, DOI 10.1016/j.mtbio.2022.100437
   Behtaj S, 2022, PHARMACEUTICS, V14, P0, DOI 10.3390/pharmaceutics14020219
   Bradke F, 2012, NAT REV NEUROSCI, V13, P183, DOI 10.1038/nrn3176
   Cebadero-Dominguez O, 2022, TOXICOL REP, V9, P1130, DOI 10.1016/j.toxrep.2022.05.010
   Chao KY, 2021, J MATER CHEM B, V9, P1325, DOI 10.1039/d0tb02171g
   Du J, 2018, BIOMATER SCI-UK, V6, P1299, DOI 10.1039/c8bm00260f
   Fadil Y, 2022, PROG POLYM SCI, V125, P0, DOI 10.1016/j.progpolymsci.2021.101476
   Führmann T, 2010, BIOMATERIALS, V31, P7705, DOI 10.1016/j.biomaterials.2010.06.060
   Hu WB, 2010, ACS NANO, V4, P4317, DOI 10.1021/nn101097v
   Huang JH, 2010, GLIA, V58, P622, DOI 10.1002/glia.20951
   Lee JM, 2020, BIOSENS BIOELECTRON, V156, P0, DOI 10.1016/j.bios.2020.112125
   Li GC, 2016, COLLOID SURFACE B, V143, P547, DOI 10.1016/j.colsurfb.2016.03.079
   Li YB, 2016, INT J ENV RES PUB HE, V13, P0, DOI 10.3390/ijerph13111149
   Liu K, 2022, ADV SCI, V9, P0, DOI 10.1002/advs.202103875
   Liu XF, 2017, ACS APPL MATER INTER, V9, P14677, DOI 10.1021/acsami.7b02072
   Llewellyn SH, 2021, ADV BIOL, V5, P0, DOI 10.1002/adbi.202000271
   Lv M, 2012, NANOSCALE, V4, P3861, DOI 10.1039/c2nr30407d
   Mukherjee SP, 2018, NANOSCALE, V10, P1180, DOI 10.1039/c7nr03552g
   Nagarajan A, 2023, J MATER SCI-MATER M, V34, P0, DOI 10.1007/s10856-023-06750-2
   Nazeri N, 2022, J MATER SCI-MATER M, V33, P0, DOI 10.1007/s10856-022-06669-0
   Nune M, 2022, J MED BIOL ENG, V42, P147, DOI 10.1007/s40846-022-00699-3
   Nune M, 2017, NANOMEDICINE-UK, V12, P219, DOI 10.2217/nnm-2016-0323
   Pinho AC, 2016, ADV HEALTHC MATER, V5, P2732, DOI 10.1002/adhm.201600236
   Qian Y, 2018, ADV SCI, V5, P0, DOI 10.1002/advs.201700499
   Rao F, 2020, THERANOSTICS, V10, P1590, DOI 10.7150/thno.36272
   Shang L, 2019, ACS BIOMATER SCI ENG, V5, P1268, DOI 10.1021/acsbiomaterials.8b01326
   Song B, 2004, J CELL SCI, V117, P4681, DOI 10.1242/jcs.01341
   Subramanian A, 2009, J BIOMED SCI, V16, P0, DOI 10.1186/1423-0127-16-108
   Thomsen L, 2010, CHIR MAIN, V29, P255, DOI 10.1016/j.main.2010.07.004
   Uz M, 2017, ACTA BIOMATER, V53, P293, DOI 10.1016/j.actbio.2017.02.018
   Varejao ASP, 2001, J NEUROSCI METH, V108, P1, DOI 10.1016/S0165-0270(01)00378-8
   Vijayavenkataraman S, 2020, ACTA BIOMATER, V106, P54, DOI 10.1016/j.actbio.2020.02.003
   Wang J, 2020, ACTA BIOMATER, V117, P180, DOI 10.1016/j.actbio.2020.09.037
   Wang J, 2019, ACS BIOMATER SCI ENG, V5, P2444, DOI 10.1021/acsbiomaterials.8b01564
   Wang ML, 2019, CONNECT TISSUE RES, V60, P3, DOI 10.1080/03008207.2018.1489381
   Wangensteen Kirk J, 2010, HAND (N Y), V5, P273, DOI 10.1007/s11552-009-9245-0
   Wu YB, 2016, BIOMATERIALS, V87, P18, DOI 10.1016/j.biomaterials.2016.02.010
   Yadav S, 2022, ACS OMEGA, V0, P0, DOI DOI 10.1021/acsomega.2c03171
   Yao XY, 2021, J MATER CHEM B, V9, P6958, DOI 10.1039/d1tb00686j
   Zhang DT, 2020, ACS APPL MATER INTER, V12, P7915, DOI 10.1021/acsami.9b20321
   Zhang DT, 2018, J MATER CHEM B, V6, P1226, DOI 10.1039/c7tb03073h
   Zhang KH, 2016, ACTA BIOMATER, V37, P131, DOI 10.1016/j.actbio.2016.04.008
   Zhao X, 2015, ACTA BIOMATER, V26, P236, DOI 10.1016/j.actbio.2015.08.006
   Zhu JX, 2012, INT J BIOL MACROMOL, V51, P105, DOI 10.1016/j.ijbiomac.2012.04.022
NR 45
TC 6
Z9 6
U1 6
U2 26
PU DOVE MEDICAL PRESS LTD
PI ALBANY
PA PO BOX 300-008, ALBANY, AUCKLAND 0752, NEW ZEALAND
SN 1178-2013
EI 
J9 INT J NANOMED
JI Int. J. Nanomed.
PD JUN 15
PY 2024
VL 19
IS 
BP 2573
EP 2589
DI 10.2147/IJN.S439656
PG 17
WC Nanoscience & Nanotechnology; Pharmacology & Pharmacy
SC Science & Technology - Other Topics; Pharmacology & Pharmacy
GA LF6W9
UT WOS:001185416900001
PM 38505172
DA 2025-07-17
ER

PT J
AU Sun, YM
   Sun, XY
   Wang, RQ
   Xing, YH
   Ma, X
   Yue, J
   Zhang, M
   Wang, YZ
   Tian, WM
   Jing, GP
AF Sun, Yuming
   Sun, Xiangyu
   Wang, Ruiqi
   Xing, Yuhang
   Ma, Xiang
   Yue, Jie
   Zhang, Min
   Wang, Yuezhu
   Tian, Weiming
   Jing, Guangping
TI Oxidized sodium alginate hydrogel-mouse nerve growth factor sustained release system promotes repair of peripheral nerve injury
SO JOURNAL OF BIOMATERIALS SCIENCE-POLYMER EDITION
LA English
DT Article
DE Oxidized sodium alginate hydrogel (OSA); mouse nerve growth factor (mNGF); peripheral nerve injury; sustained drug release
ID schwann-cells; sciatic-nerve; delivery; gelatin; rats
AB In recent years, mouse nerve growth factor (mNGF) has emerged as an important biological regulator to repair peripheral nerve injury, but its systemic application is restricted by low efficiency and large dosage requirement. These limitations prompted us to search for biomaterials that can be locally loaded. Oxidized sodium alginate hydrogel (OSA) exhibits good biocompatibility and physicochemical properties, and can be loaded with drugs to construct a sustained-release system that can act locally on nerve injury. Here, we constructed a sustained-release system of OSA-mouse nerve growth factor (mNGF), and investigated the loading and release of the drug through Fourier transform infrared spectroscopy and drug release curves. In vitro and in vivo experiments showed that OSA-mNGF significantly promoted the biological activities of RSC-96 cells and facilitated the recovery from sciatic nerve crush injury in rats. This observation may be attributed to the additive effect of OSA on promoting Schwann cell biological activities or its synergistic effect of cross-activating phosphoinositide 3-kinase (PI3K) through extracellular signal regulated kinase (ERK) signaling. Although the specific mechanism of OSA action needs to be explored in the future, the current results provide a valuable preliminary research basis for the clinical application of the OSA-mNGF sustained-release system for nerve repair. [GRAPHICS] .
C1 [Sun, Yuming; Sun, Xiangyu; Xing, Yuhang; Ma, Xiang; Yue, Jie; Zhang, Min; Wang, Yuezhu; Jing, Guangping] Harbin Med Univ, Med Coll, Affiliated Hosp 1, Harbin, Peoples R China.
   [Wang, Ruiqi; Tian, Weiming] Harbin Inst Technol, Sch Life Sci & Technol, Harbin, Peoples R China.
C3 Harbin Medical University; Harbin Institute of Technology
RP Jing, GP (corresponding author), Harbin Med Univ, Med Coll, Affiliated Hosp 1, Harbin, Peoples R China.; Tian, WM (corresponding author), Harbin Inst Technol, Sch Life Sci & Technol, Harbin, Peoples R China.
EM tianweiming@hit.edu.cn; jinggp2003@163.com
FU Research Innovation of Fund Harbin Medical University [2021-KYYWF-0474]; Research Innovation of Fund First Affiliated Hospital of Harbin Medical University [2023m28, 2023b09]
CR Ahmed EM, 2015, J ADV RES, V6, P105, DOI 10.1016/j.jare.2013.07.006
   An S, 2020, J NEUROL SCI, V418, P0, DOI 10.1016/j.jns.2020.117069
   Appel EA, 2012, BIOMATERIALS, V33, P4646, DOI 10.1016/j.biomaterials.2012.02.030
   Azarpira N, 2021, TISSUE CELL, V72, P0, DOI 10.1016/j.tice.2021.101539
   Béduer A, 2022, ACTA BIOMATER, V142, P73, DOI 10.1016/j.actbio.2022.01.050
   Bernhard S, 2021, ADV DRUG DELIVER REV, V171, P240, DOI 10.1016/j.addr.2021.02.002
   Chen QQ, 2021, CELL DEATH DIS, V12, P0, DOI 10.1038/s41419-021-03706-8
   Chen W, 2021, CELL TISSUE RES, V384, P99, DOI 10.1007/s00441-020-03320-8
   Chen-yang Z, 2021, ORTHOP SURG, V13, P1602, DOI 10.1111/os.13014
   Deng BY, 2015, J BIOMED MATER RES A, V103, P907, DOI 10.1002/jbm.a.35232
   Diao YP, 2016, CHINESE MED J-PEKING, V129, P313, DOI 10.4103/0366-6999.174496
   Emami Z, 2018, CARBOHYD POLYM, V198, P509, DOI 10.1016/j.carbpol.2018.06.080
   Feng XL, 2020, INT J BIOL MACROMOL, V164, P626, DOI 10.1016/j.ijbiomac.2020.07.058
   Gholami M, 2021, DARU, V29, P255, DOI 10.1007/s40199-021-00399-4
   Guo JR, 2017, ONCOTARGET, V8, P52923, DOI 10.18632/oncotarget.17629
   He YX, 2021, CARBOHYD POLYM, V261, P0, DOI 10.1016/j.carbpol.2021.117870
   Jahanban-Esfahlan R, 2020, INT J BIOL MACROMOL, V156, P438, DOI 10.1016/j.ijbiomac.2020.04.074
   Jiang LH, 2015, NANOSCALE, V7, P19160, DOI 10.1039/c5nr05233e
   Kang MS, 2020, NUTRIENTS, V12, P0, DOI 10.3390/nu12092618
   Kashyap N, 2005, CRIT REV THER DRUG, V22, P107, DOI 10.1615/CritRevTherDrugCarrierSyst.v22.i2.10
   Khosravizadeh Z, 2014, J BIOMED MATER RES B, V102, P749, DOI 10.1002/jbm.b.33055
   Kleindienst A, 2006, J NEUROTRAUM, V23, P1185, DOI 10.1089/neu.2006.23.1185
   Lee JH, 2021, LANGMUIR, V37, P11269, DOI 10.1021/acs.langmuir.1c01700
   Li R, 2020, ACTA PHARMACOL SIN, V41, P1289, DOI 10.1038/s41401-019-0338-1
   Li SS, 2017, INT J BIOL MACROMOL, V104, P969, DOI 10.1016/j.ijbiomac.2017.07.020
   Lu JJ, 2019, REGEN BIOMATER, V6, P325, DOI 10.1093/rb/rbz027
   Lv KQ, 2019, THERANOSTICS, V9, P7403, DOI 10.7150/thno.32637
   Ma XY, 2022, POLYMERS-BASEL, V14, P0, DOI 10.3390/polym14081549
   Mendoza MC, 2011, TRENDS BIOCHEM SCI, V36, P320, DOI 10.1016/j.tibs.2011.03.006
   Mousavi A, 2021, INT J BIOL MACROMOL, V180, P692, DOI 10.1016/j.ijbiomac.2021.03.097
   Niu BL, 2019, INT J BIOL MACROMOL, V141, P1191, DOI 10.1016/j.ijbiomac.2019.09.059
   Norouzi M, 2016, DRUG DISCOV TODAY, V21, P1835, DOI 10.1016/j.drudis.2016.07.006
   Onose G, 2009, SPINAL CORD, V47, P716, DOI 10.1038/sc.2009.52
   Palmese LL, 2020, J BIOMAT SCI-POLYM E, V32, P635, DOI 10.1080/09205063.2020.1855392
   Pang QM, 2021, FRONT IMMUNOL, V12, P0, DOI 10.3389/fimmu.2021.751021
   Park K, 2021, MOLECULES, V26, P0, DOI 10.3390/molecules26082141
   Rahmati M, 2021, DRUG DELIV TRANSL RE, V11, P1983, DOI 10.1007/s13346-020-00860-y
   Rastogi P, 2019, BIOFABRICATION, V11, P0, DOI 10.1088/1758-5090/ab331e
   Ren ZX, 2023, NEURAL REGEN RES, V18, P790, DOI 10.4103/1673-5374.353485
   Rice AJ, 2017, ONCOGENESIS, V6, P0, DOI 10.1038/oncsis.2017.54
   Sánchez DNR, 2019, CELL TRANSPLANT, V28, P47, DOI 10.1177/0963689718809045
   Saiki T, 2021, INT J MOL SCI, V22, P0, DOI 10.3390/ijms22115505
   Saleh EM, 2022, PLOS ONE, V17, P0, DOI 10.1371/journal.pone.0266898
   Samir R, 2023, ENVIRON SCI POLLUT R, V30, P58226, DOI 10.1007/s11356-023-26259-z
   Sencar L, 2021, ULTRASTRUCT PATHOL, V45, P167, DOI 10.1080/01913123.2021.1923600
   Song KD, 2014, MAT SCI ENG C-MATER, V40, P197, DOI 10.1016/j.msec.2014.03.028
   Sun Y, 2020, SAUDI J BIOL SCI, V27, P2701, DOI 10.1016/j.sjbs.2020.06.017
   Thamizhoviya G, 2019, METAB BRAIN DIS, V34, P875, DOI 10.1007/s11011-018-0370-8
   Thompson RE, 2018, BIOMATERIALS, V162, P208, DOI 10.1016/j.biomaterials.2018.02.013
   Ülger M, 2021, J CHEM NEUROANAT, V114, P0, DOI 10.1016/j.jchemneu.2021.101958
   Ullah F, 2015, MAT SCI ENG C-MATER, V57, P414, DOI 10.1016/j.msec.2015.07.053
   Usach V, 2011, J NEUROSCI RES, V89, P1203, DOI 10.1002/jnr.22645
   Wang H, 2021, NEUROCHEM RES, V46, P1400, DOI 10.1007/s11064-021-03279-0
   Wang Y, 2021, BIOMACROMOLECULES, V22, P1509, DOI 10.1021/acs.biomac.0c01721
   Wu ZX, 2021, MAT SCI ENG C-MATER, V129, P0, DOI 10.1016/j.msec.2021.112393
   Xiao SN, 2021, STEM CELL TRANSL MED, V10, P181, DOI 10.1002/sctm.20-0226
   Xu L, 2014, PROTEIN EXPRES PURIF, V104, P41, DOI 10.1016/j.pep.2014.09.007
   Yu F, 2022, NUTR NEUROSCI, V25, P631, DOI 10.1080/1028415X.2020.1792617
   Zhao JZ, 2021, BIOFABRICATION, V13, P0, DOI 10.1088/1758-5090/abf6bf
   Zhao YX, 2018, J BIOMED MATER RES A, V106, P1951, DOI 10.1002/jbm.a.36393
   Zhao ZW, 2017, BIOMED PHARMACOTHER, V92, P1103, DOI 10.1016/j.biopha.2017.05.099
   Zheng KW, 2021, J TISSUE ENG REGEN M, V15, P299, DOI 10.1002/term.3172
NR 62
TC 2
Z9 3
U1 8
U2 22
PU TAYLOR & FRANCIS LTD
PI ABINGDON
PA 2-4 PARK SQUARE, MILTON PARK, ABINGDON OR14 4RN, OXON, ENGLAND
SN 0920-5063
EI 1568-5624
J9 J BIOMAT SCI-POLYM E
JI J. Biomater. Sci.-Polym. Ed.
PD JUL 2
PY 2024
VL 35
IS 10
BP 1550
EP 1570
DI 10.1080/09205063.2024.2339636
EA APR 2024
PG 21
WC Engineering, Biomedical; Materials Science, Biomaterials; Polymer Science
SC Engineering; Materials Science; Polymer Science
GA WG4Q5
UT WOS:001204617700001
PM 38630632
DA 2025-07-17
ER

PT J
AU Dong, Q
   Shi, K
   Ai, JJ
   Yang, JF
   Yang, KD
   Chen, RN
   Wang, YC
   Zhou, YS
AF Dong, Qi
   Shi, Kai
   Ai, Junjie
   Yang, Junfeng
   Yang, Kaidan
   Chen, Ruina
   Wang, Yachao
   Zhou, Yingshan
TI Rapid Forming, Robust Adhesive Fungal-Sourced Chitosan Hydrogels Loaded with Deferoxamine for Sutureless Short-Gap Peripheral Nerve Repair
SO ADVANCED HEALTHCARE MATERIALS
LA English
DT Article
DE adhesive; chitosan; peripheral nerve regeneration; photopolymerization; sutureless connection
ID regeneration; injury; strength; matrix
AB Clinically, conventional sutures for repair of short-distance nerve injuries (< 5 mm) may contribute to uncontrolled inflammation and scar formation, thus negatively impacting nerve regeneration. To repair transected peripheral nerves with short distances, a rapid-forming, robust adhesive chitosan hydrogel is prepared by synthesizing maleic and dopamine bi-functionalized fungal-sourced chitosan (DM) and subsequently photopolymerizing DM precursor solution. The hydrogel rapidly polymerized under UV light irradiation (approximate to 2 s) and possessed a strong adhesive strength (273.33 +/- 55.07 kPa), facilitating a fast bonding of nerve stump. Especially, its tailored degradation profile over 28 days supported both early gap bridging and subsequent nerve regeneration. Furthermore, deferoxamine (DFO), a pro-angiogenic drug, is loaded into the hydrogel to reach sustainable release, accelerating axonal growth synergistically. A 3 mm long sciatic nerve defects model in rats is used to investigate the efficacy of DM@DFO hydrogel for repairing peripheral nerve defects. After 60 days, the DM@DFO hydrogel significantly outperformed conventional sutures and fibrin glue, improving motor and sensory recovery by reducing inflammation, inhibiting scar formation, and accelerating vascular regeneration within 14 days post-repair. This work highlights the DM@DFO hydrogel as a promising tissue adhesive for effective short-distance peripheral nerve repair.
C1 [Dong, Qi; Yang, Junfeng; Yang, Kaidan; Chen, Ruina; Wang, Yachao; Zhou, Yingshan] Wuhan Textile Univ, State Key Lab New Textile Mat & Adv Proc Technol, Wuhan 430073, Peoples R China.
   [Shi, Kai; Zhou, Yingshan] Wuhan Textile Univ, Coll Mat Sci & Engn, Wuhan 430073, Peoples R China.
   [Ai, Junjie] Hubei Prov Hosp Tradit Chinese Med, Wuhan 430061, Peoples R China.
C3 Wuhan Textile University; Wuhan Textile University
RP Zhou, YS (corresponding author), Wuhan Textile Univ, State Key Lab New Textile Mat & Adv Proc Technol, Wuhan 430073, Peoples R China.; Zhou, YS (corresponding author), Wuhan Textile Univ, Coll Mat Sci & Engn, Wuhan 430073, Peoples R China.
EM yszhou@wtu.edu.cn
FU Knowledge Innovation Program of Wuhan-Basic Research [2022020801010246]; Applied Basic Research Program (Frontiers Research) of Wuhan Science and Technology Bureau [2022023988065191]
CR Alimi BA, 2023, INT J BIOL MACROMOL, V237, P0, DOI 10.1016/j.ijbiomac.2023.124195
   Barnes CA, 2011, BIOMATERIALS, V32, P137, DOI 10.1016/j.biomaterials.2010.09.007
   Cattin AL, 2015, CELL, V162, P1127, DOI 10.1016/j.cell.2015.07.021
   Chen K, 2022, ADV FUNCT MATER, V32, P0, DOI 10.1002/adfm.202109687
   Chen YJ, 2021, COMPOS PART B-ENG, V222, P0, DOI 10.1016/j.compositesb.2021.109071
   Dong XZ, 2022, BIOMATERIALS, V280, P0, DOI 10.1016/j.biomaterials.2021.121288
   Duscher D, 2019, J CONTROL RELEASE, V308, P232, DOI 10.1016/j.jconrel.2019.07.009
   Engler AJ, 2006, CELL, V126, P677, DOI 10.1016/j.cell.2006.06.044
   Fan PH, 2023, CARBOHYD POLYM, V313, P0, DOI 10.1016/j.carbpol.2023.120854
   Feng RQ, 2023, HISTOL HISTOPATHOL, V38, P975, DOI 10.14670/HH-18-591
   Hao YP, 2022, ACS APPL MATER INTER, V14, P16006, DOI 10.1021/acsami.2c00877
   Hsieh JY, 2017, ACTA BIOMATER, V47, P14, DOI 10.1016/j.actbio.2016.09.024
   IJkema-Paassen J, 2004, BIOMATERIALS, V25, P1583, DOI 10.1016/S0142-9612(03)00504-0
   Jafari H, 2022, CARBOHYD POLYM, V295, P0, DOI 10.1016/j.carbpol.2022.119844
   Kadakia S, 2015, J CRANIOFAC SURG, V26, P1304, DOI 10.1097/SCS.0000000000001566
   Kubiak CA, 2018, PLAST RECONSTR SURG, V141, P702, DOI 10.1097/PRS.0000000000004121
   Li C, 2022, NEURAL REGEN RES, V17, P2544, DOI 10.4103/1673-5374.339006
   Li Y, 2020, MICROVASC RES, V129, P0, DOI 10.1016/j.mvr.2019.103959
   Liu P, 2019, NEURAL REGEN RES, V14, P1335, DOI 10.4103/1673-5374.253510
   Ma YF, 2020, ADV FUNCT MATER, V30, P0, DOI 10.1002/adfm.202001820
   Mehdizadeh M, 2012, BIOMATERIALS, V33, P7972, DOI 10.1016/j.biomaterials.2012.07.055
   Menorca RMG, 2013, HAND CLIN, V29, P317, DOI 10.1016/j.hcl.2013.04.002
   Mrquez I, 2020, POLYMERS (BASEL), V0, P12
   Nam S, 2021, CHEM REV, V121, P11336, DOI 10.1021/acs.chemrev.0c00798
   Nowicki M, 2009, EUR J CELL BIOL, V88, P551, DOI 10.1016/j.ejcb.2009.05.003
   Oberemko A, 2019, CARBOHYD POLYM, V221, P1, DOI 10.1016/j.carbpol.2019.05.073
   Pabari A, 2010, J PLAST RECONSTR AES, V63, P1941, DOI 10.1016/j.bjps.2009.12.010
   Pan GX, 2022, ADV FUNCT MATER, V32, P0, DOI 10.1002/adfm.202200908
   Ponedelkina IY, 2020, CARBOHYD POLYM, V235, P0, DOI 10.1016/j.carbpol.2020.115938
   Ray WZ, 2010, EXP NEUROL, V223, P77, DOI 10.1016/j.expneurol.2009.03.031
   Ryu JH, 2019, ADV FUNCT MATER, V29, P0, DOI 10.1002/adfm.201900495
   Smith DH, 2022, SCI ADV, V8, P0, DOI 10.1126/sciadv.abm3291
   Tan J, 2021, BIOMATER SCI-UK, V9, P4803, DOI 10.1039/d1bm00470k
   Temple CLF, 2004, J RECONSTR MICROSURG, V20, P645, DOI 10.1055/s-2004-861525
   Van Linthout S, 2014, CARDIOVASC RES, V102, P258, DOI 10.1093/cvr/cvu062
   Vijayavenkataraman S, 2020, ACTA BIOMATER, V106, P54, DOI 10.1016/j.actbio.2020.02.003
   Wan C, 2008, P NATL ACAD SCI USA, V105, P686, DOI 10.1073/pnas.0708474105
   Wang ML, 2019, CONNECT TISSUE RES, V60, P3, DOI 10.1080/03008207.2018.1489381
   Wang R, 2017, ADV FUNCT MATER, V27, P0, DOI 10.1002/adfm.201604894
   Wieken K, 2003, J RECONSTR MICROSURG, V19, P17, DOI 10.1055/s-2003-37186
   Witherel CE, 2019, ADV HEALTHC MATER, V8, P0, DOI 10.1002/adhm.201801451
   Wynn TA, 2013, NATURE, V496, P445, DOI 10.1038/nature12034
   Xu HL, 2023, ACS BIOMATER SCI ENG, V9, P6309, DOI 10.1021/acsbiomaterials.3c01048
   Xue W, 2023, ADV FUNCT MATER, V33, P0, DOI 10.1002/adfm.202209971
   Yang YY, 2023, CARBOHYD POLYM, V316, P0, DOI 10.1016/j.carbpol.2023.121083
   Yao Z, 2022, ADV SCI, V9, P0, DOI 10.1002/advs.202202102
   Zhang C, 2022, CHEM SCI, V13, P1698, DOI 10.1039/d1sc05512g
   Zhang H, 2014, BIOMATERIALS, V35, P711, DOI 10.1016/j.biomaterials.2013.10.017
   Zhao YH, 2017, BIOMATERIALS, V134, P64, DOI 10.1016/j.biomaterials.2017.02.026
   Zheng TT, 2022, COMPOS PART B-ENG, V246, P0, DOI 10.1016/j.compositesb.2022.110242
   Zhou D, 2020, ACS APPL MATER INTER, V12, P18225, DOI 10.1021/acsami.9b22120
   Zhou D, 2019, J POLYM SCI POL CHEM, V57, P1882, DOI 10.1002/pola.29263
   Zhou W, 2023, ADV. MATER, V345, P0
   Zhou YL, 2016, BIOMACROMOLECULES, V17, P622, DOI 10.1021/acs.biomac.5b01550
   Zhu L, 2020, ADV FUNCT MATER, V30, P0, DOI 10.1002/adfm.202002610
NR 55
TC 5
Z9 5
U1 14
U2 33
PU WILEY
PI HOBOKEN
PA 111 RIVER ST, HOBOKEN 07030-5774, NJ USA
SN 2192-2640
EI 2192-2659
J9 ADV HEALTHC MATER
JI Adv. Healthc. Mater.
PD DEC 15
PY 2024
VL 13
IS 31
BP 
EP 
DI 10.1002/adhm.202401412
EA SEP 2024
PG 14
WC Engineering, Biomedical; Nanoscience & Nanotechnology; Materials Science, Biomaterials
SC Engineering; Science & Technology - Other Topics; Materials Science
GA S1F0S
UT WOS:001312746800001
PM 39268836
DA 2025-07-17
ER

PT J
AU Guiotto, M
   Clayton, A
   Morgan, R
   Raffoul, W
   Hart, A
   Riehle, M
   di Summa, P
AF Guiotto, Martino
   Clayton, Alison
   Morgan, Ryan
   Raffoul, Wassim
   Hart, Andrew
   Riehle, Mathis
   di Summa, Pietro
TI Biogelx-IKVAV Is An Innovative Human Platelet Lysate-Adipose-Derived Stem Cells Delivery Strategy to Improve Peripheral Nerve Repair
SO TISSUE ENGINEERING PART A
LA English
DT Article
DE human adipose-derived stem cells (ADSC); human platelet lysate (hPL); IKVAV Biogelx; cell therapy; peripheral nerve repair
ID extracellular-matrix; neurite outgrowth; regeneration; scaffolds; enhance; laminin; migration; collagen; pcl
AB Adipose-derived stem cells (ADSC) are nowadays one of the most exploited cells in regenerative medicine. They are fast growing, capable of enhancing axonal elongation, support and locally stimulate Schwann cells (SCs), and protect de-innervated muscles from atrophy after a peripheral nerve injury. With the aim of developing a bio-safe, clinically translatable cell-therapy, we assessed the effect of ADSC pre-expanded with human platelet lysate in an in vivo rat model, delivering the cells into a 15 mm critical-size sciatic nerve defect embedded within a laminin-peptide-functionalized hydrogel (Biogelx-IKVAV) wrapped by a poly-e-caprolactone (PCL) nerve conduit. ADSC retained their stemness, their immunophenotype and proliferative activity when tested in vitro. At 6 weeks post-implantation, robust regeneration was observed across the critical-size gap as evaluated by both the axonal elongation (anti-NF 200) and SC proliferation (anti-S100) within the human ADSC-IKVAV filled PCL conduit. All the other experimental groups manifested significantly lower levels of growth cone elongation. The histological gastrocnemius muscle analysis was comparable with no quantitative significant differences among the experimental groups. Taken together, these results suggest that ADSC encapsulated in Biogelx-IKVAV are a potential path to improve the efficacy of nerve regeneration. New perspectives can be pursued for the development of a fully synthetic bioengineered nerve graft for the treatment of peripheral nerve injury. Impact statement Human adipose-derived stem cells pre-expanded in vitro with human platelet lysate culture medium additive and encapsulated into BiogelX-IKVAV are a promising strategy to improve nerve regeneration through a critical nerve gap in rat model.
C1 [Guiotto, Martino; Raffoul, Wassim; di Summa, Pietro] Ctr Hosp Univ Vaudois CHUV, Dept Plast Reconstruct & Hand Surg, Lausanne, Switzerland.
   [Guiotto, Martino; Hart, Andrew; Riehle, Mathis] Univ Glasgow, Ctr Cellular Microenvironm, Glasgow, Scotland.
   [Clayton, Alison; Morgan, Ryan] Symbiosis Biogelx, Glasgow, Scotland.
   [Hart, Andrew] Glasgow Royal Infirm, Canniesburn Plast Surg Unit, Glasgow, Scotland.
   [Guiotto, Martino] Ctr Hosp Univ Vaudois CHUV, Dept Plast Reconstruct & Hand Surg, Rue Bugnon 21, CH-1011 Lausanne, Switzerland.
C3 University of Lausanne; Centre Hospitalier Universitaire Vaudois (CHUV); University of Glasgow; University of Glasgow; University of Lausanne; Centre Hospitalier Universitaire Vaudois (CHUV)
RP Guiotto, M (corresponding author), Ctr Hosp Univ Vaudois CHUV, Dept Plast Reconstruct & Hand Surg, Rue Bugnon 21, CH-1011 Lausanne, Switzerland.
EM martino.guiotto4@gmail.com
FU Leenaards Fondation
CR Alakpa EV, 2017, SCI REP-UK, V7, P0, DOI 10.1038/s41598-017-07255-z
   Alakpa EV, 2016, CHEM-US, V1, P0, DOI 10.1016/j.chempr.2016.07.001
   Allbright KO, 2018, MUSCLE NERVE, V58, P251, DOI 10.1002/mus.26094
   Barbarisi M, 2015, J BIOMED MATER RES A, V103, P1755, DOI 10.1002/jbm.a.35318
   Brambilla S, 2023, STEM CELL RES THER, V14, P0, DOI 10.1186/s13287-023-03407-3
   Chernousov MA, 2001, J NEUROSCI, V21, P6125, DOI 10.1523/JNEUROSCI.21-16-06125.2001
   Chernousov MA, 2008, GLIA, V56, P1498, DOI 10.1002/glia.20740
   de Luca AC, 2016, J TISSUE ENG REGEN M, V10, P647, DOI 10.1002/term.1804
   de Luca AC, 2014, NEURAL REGEN RES, V9, P1943, DOI 10.4103/1673-5374.145366
   di Summa PG, 2011, NEUROSCIENCE, V181, P278, DOI 10.1016/j.neuroscience.2011.02.052
   di Summa PG, 2010, J PLAST RECONSTR AES, V63, P1544, DOI 10.1016/j.bjps.2009.09.012
   di Summa PG, 2022, NEURAL REGEN RES, V17, P2200, DOI 10.4103/1673-5374.335797
   Di Summa PG, 2018, ANAT REC, V301, P1714, DOI 10.1002/ar.23841
   di Summa PG, 2014, NEUROSCI LETT, V572, P26, DOI 10.1016/j.neulet.2014.04.029
   di Summa PG, 2013, TISSUE ENG PT A, V19, P368, DOI 10.1089/ten.tea.2012.0124
   Donoghue PS, 2013, TISSUE ENG PT A, V19, P497, DOI 10.1089/ten.tea.2012.0382
   Du JR, 2017, ACTA BIOMATER, V55, P296, DOI 10.1016/j.actbio.2017.04.010
   Erba P, 2010, J PLAST RECONSTR AES, V63, PE811, DOI 10.1016/j.bjps.2010.08.013
   Faroni A, 2013, CELL DEATH DIS, V4, P0, DOI 10.1038/cddis.2013.268
   Faroni A, 2019, ADV HEALTHC MATER, V8, P0, DOI 10.1002/adhm.201900410
   Faroni A, 2015, ADV DRUG DELIVER REV, V82-83, P160, DOI 10.1016/j.addr.2014.11.010
   Faroni A, 2014, NEURAL REGEN RES, V9, P1341, DOI 10.4103/1673-5374.137585
   Faul F, 2009, BEHAV RES METHODS, V41, P1149, DOI 10.3758/BRM.41.4.1149
   Foster AA, 2017, CURR OPIN CHEM ENG, V15, P15, DOI 10.1016/j.coche.2016.11.003
   Frick C, 2017, COLLOID SURFACE B, V149, P105, DOI 10.1016/j.colsurfb.2016.10.003
   Gao J, 2017, BIOMACROMOLECULES, V18, P826, DOI 10.1021/acs.biomac.6b01693
   Gattazzo F, 2014, BBA-GEN SUBJECTS, V1840, P2506, DOI 10.1016/j.bbagen.2014.01.010
   Gu Y, 2014, BIOMATERIALS, V35, P2253, DOI 10.1016/j.biomaterials.2013.11.087
   Guiotto M, 2021, J TRANSL MED, V19, P0, DOI 10.1186/s12967-021-03104-w
   Guiotto M, 2020, J TRANSL MED, V18, P0, DOI 10.1186/s12967-020-02489-4
   Guiotto M, 2023, JOVE-J VIS EXP, V0, P0, DOI DOI 10.3791/65104
   Guiotto M, 2021, FRONT BIOENG BIOTECH, V9, P0, DOI 10.3389/fbioe.2021.658176
   Haastert-Talini K, 2013, BIOMATERIALS, V34, P9886, DOI 10.1016/j.biomaterials.2013.08.074
   Hosseinkhani H, 2013, ACS CHEM NEUROSCI, V4, P1229, DOI 10.1021/cn400075h
   Jayawarna V, 2009, ACTA BIOMATER, V5, P934, DOI 10.1016/j.actbio.2009.01.006
   Jonsson S, 2013, PLOS ONE, V8, P0, DOI 10.1371/journal.pone.0056484
   Karalaki M, 2009, IN VIVO, V23, P779
   Kim JH, 2017, J TISSUE ENG REGEN M, V11, P2816, DOI 10.1002/term.2181
   Kingham PJ, 2014, STEM CELLS DEV, V23, P741, DOI 10.1089/scd.2013.0396
   Kohn-Polster C, 2017, INT J MOL SCI, V18, P0, DOI 10.3390/ijms18051104
   Krahenbuhl SM, 2015, INT J STEM CELL RES, V2, P007, DOI 10.23937/2469-570X/1410007
   Lindroos B, 2011, STEM CELL REV REP, V7, P269, DOI 10.1007/s12015-010-9193-7
   Luo J, 2013, CELL DEATH DIS, V4, P0, DOI 10.1038/cddis.2013.343
   Madduri S, 2010, BIOMATERIALS, V31, P8402, DOI 10.1016/j.biomaterials.2010.07.052
   Mahay D, 2008, BIOTECHNOL APPL BIOC, V51, P167, DOI 10.1042/BA20070212
   Motta CMM, 2019, BIOMATERIALS, V218, P0, DOI 10.1016/j.biomaterials.2019.119335
   Palombella S, 2020, STEM CELL RES THER, V11, P0, DOI 10.1186/s13287-020-01949-4
   Park J, 2010, J BIOMED MATER RES A, V93A, P1091, DOI 10.1002/jbm.a.32519
   Passipieri JA, 2021, TISSUE ENG PT A, V27, P297, DOI 10.1089/ten.tea.2018.0244
   Rao F, 2020, THERANOSTICS, V10, P1590, DOI 10.7150/thno.36272
   Rao Shreyas S, 2009, FRONT NEUROENG, V2, P6, DOI 10.3389/neuro.16.006.2009
   Reid AJ, 2011, NEUROSCIENCE, V199, P515, DOI 10.1016/j.neuroscience.2011.09.064
   Reid AJ, 2013, NEUROSCI LETT, V544, P125, DOI 10.1016/j.neulet.2013.04.001
   Santiago LY, 2006, BIOMATERIALS, V27, P2962, DOI 10.1016/j.biomaterials.2006.01.011
   Schmidt M, 2019, CELL MOL LIFE SCI, V76, P2559, DOI 10.1007/s00018-019-03093-6
   Seunarine K, 2006, NANOMEDICINE-UK, V1, P281, DOI 10.2217/17435889.1.3.281
   TASHIRO K, 1989, J BIOL CHEM, V264, P16174
   Thomson SE, 2018, GLATHESIS, V0, P2018
   Thomson SE, 2017, ACTA BIOMATER, V60, P220, DOI 10.1016/j.actbio.2017.07.031
   Tohill M, 2004, BIOTECHNOL APPL BIOC, V40, P17, DOI 10.1042/BA20030173
   Tomita K, 2013, NEUROSCIENCE, V236, P55, DOI 10.1016/j.neuroscience.2012.12.066
   Tomita K, 2012, J NEUROSCI RES, V90, P1392, DOI 10.1002/jnr.23002
   Ulijn RV, 2008, CHEM SOC REV, V37, P664, DOI 10.1039/b609047h
   Walsh SK, 2012, STEM CELL RES, V8, P226, DOI 10.1016/j.scr.2011.11.004
   Xing DX, 2017, INT J MOL SCI, V18, P0, DOI 10.3390/ijms18020234
   Xu ZY, 2020, J TISSUE ENG REGEN M, V14, P229, DOI 10.1002/term.2987
   Yan CQ, 2010, CHEM SOC REV, V39, P3528, DOI 10.1039/b919449p
   Yang HF, 2018, J CELL PHYSIOL, V233, P9458, DOI 10.1002/jcp.26838
   Yang SH, 2020, THERANOSTICS, V10, P8227, DOI 10.7150/thno.44276
NR 69
TC 3
Z9 3
U1 1
U2 9
PU MARY ANN LIEBERT, INC
PI NEW ROCHELLE
PA 140 HUGUENOT STREET, 3RD FL, NEW ROCHELLE, NY 10801 USA
SN 1937-3341
EI 1937-335X
J9 TISSUE ENG PT A
JI Tissue Eng. Part A
PD NOV 1
PY 2024
VL 30
IS 21-22
BP 681
EP 692
DI 10.1089/ten.tea.2023.0307
EA APR 2024
PG 12
WC Cell & Tissue Engineering; Cell Biology; Engineering, Biomedical; Materials Science, Biomaterials
SC Cell Biology; Engineering; Materials Science
GA L3W9L
UT WOS:001206596600001
PM 38482791
DA 2025-07-17
ER

PT J
AU Yang, M
   Wang, LF
   Liu, WL
   Li, WL
   Huang, YW
   Jin, QF
   Zhang, L
   Jiang, YW
   Luo, ZQ
AF Yang, Ming
   Wang, Lufang
   Liu, Wenliang
   Li, Wenlong
   Huang, Yewei
   Jin, Qiaofeng
   Zhang, Li
   Jiang, Yuanwen
   Luo, Zhiqiang
TI Highly-stable, injectable, conductive hydrogel for chronic neuromodulation
SO NATURE COMMUNICATIONS
LA English
DT Article
ID nerve-stimulation; peripheral-nerve
AB Electroceuticals, through the selective modulation of peripheral nerves near target organs, are promising for treating refractory diseases. However, the small sizes and the delicate nature of these nerves present challenges in simplifying the fixation and stabilizing the electrical-coupling interface for neural electrodes. Herein, we construct a robust neural interface for fine peripheral nerves using an injectable bio-adhesive hydrogel bioelectronics. By incorporating a multifunctional molecular regulator during network formation, we optimize the injectability and conductivity of the hydrogel through fine-tuning reaction kinetics and multi-scale interactions within the conductive network. Meanwhile, the mechanical and electrical stability of the hydrogel is achieved without compromising its injectability. Minimal tissue damage along with low and stable impedance of the injectable neural interface enables chronic vagus neuromodulation for myocardial infarction therapy in the male rat model. Our highly-stable, injectable, conductive hydrogel bioelectronics are readily available to target challenging anatomical locations, paving the way for future precision bioelectronic medicine. Electroceuticals could treat refractory diseases by the selective modulation of peripheral nerves but their utility is hindered by the small sizes and the delicate nature of the nerves. Here, the authors address these issues by developing an injectable, stable, and conductive hydrogel that allows a safer and more effective treatment during chronic neuromodulation of delicate peripheral nerves.
C1 [Yang, Ming; Liu, Wenliang; Li, Wenlong; Luo, Zhiqiang] Huazhong Univ Sci & Technol, Coll Life Sci & Technol, Natl Engn Res Ctr Nanomed, Wuhan 430074, Peoples R China.
   [Wang, Lufang; Jin, Qiaofeng; Zhang, Li] Huazhong Univ Sci & Technol, Union Hosp, Tongji Med Coll, Dept Ultrasound Med, Wuhan 430022, Peoples R China.
   [Huang, Yewei; Jiang, Yuanwen] Univ Penn, Dept Mat Sci & Engn, Philadelphia, PA 19104 USA.
C3 Huazhong University of Science & Technology; Huazhong University of Science & Technology; University of Pennsylvania
RP Luo, ZQ (corresponding author), Huazhong Univ Sci & Technol, Coll Life Sci & Technol, Natl Engn Res Ctr Nanomed, Wuhan 430074, Peoples R China.; Zhang, L (corresponding author), Huazhong Univ Sci & Technol, Union Hosp, Tongji Med Coll, Dept Ultrasound Med, Wuhan 430022, Peoples R China.; Jiang, YW (corresponding author), Univ Penn, Dept Mat Sci & Engn, Philadelphia, PA 19104 USA.
EM zli429@hust.edu.cn; ywjiang@seas.upenn.edu; zhiqiangluo@hust.edu.cn
FU National Natural Science Foundation of China [82151316, 81771974]
CR Beaumont E, 2015, AM J PHYSIOL-HEART C, V309, PH1198, DOI 10.1152/ajpheart.00393.2015
   Boehler C, 2020, NAT PROTOC, V15, P0, DOI 10.1038/s41596-020-0389-2
   Chapleau MW, 2011, HEART FAIL REV, V16, P109, DOI 10.1007/s10741-010-9174-6
   Chong JY, 2023, NAT COMMUN, V14, P0, DOI 10.1038/s41467-023-37948-1
   Cogan SF, 2008, ANNU REV BIOMED ENG, V10, P275, DOI 10.1146/annurev.bioeng.10.061807.160518
   Cuttaz EA, 2021, ADV SCI, V8, P0, DOI 10.1002/advs.202004033
   Deng J, 2021, NAT MATER, V20, P229, DOI 10.1038/s41563-020-00814-2
   Donegà M, 2021, P NATL ACAD SCI USA, V118, P0, DOI 10.1073/pnas.2025428118
   Fan YW, 2024, BMEMAT, V2, P0, DOI 10.1002/bmm2.12089
   Gupta I, 2020, COMMUN BIOL, V3, P0, DOI 10.1038/s42003-020-01299-0
   Guyot M, 2019, NAT BIOTECHNOL, V37, P1446, DOI 10.1038/s41587-019-0295-8
   Han L, 2018, ADV FUNCT MATER, V28, P0, DOI 10.1002/adfm.201704195
   Han L, 2017, ACS NANO, V11, P2561, DOI 10.1021/acsnano.6b05318
   Hiendlmeier L, 2023, ADV MATER, V35, P0, DOI 10.1002/adma.202210206
   Horn CC, 2019, PHYSIOLOGY, V34, P150, DOI 10.1152/physiol.00030.2018
   Jin S, 2023, NATURE, V623, P58, DOI 10.1038/s41586-023-06628-x
   Khodagholy D, 2016, SCI ADV, V2, P0, DOI 10.1126/sciadv.1601027
   Khodagholy D, 2015, NAT NEUROSCI, V18, P310, DOI 10.1038/nn.3905
   Lacour SP, 2016, NAT REV MATER, V1, P0, DOI 10.1038/natrevmats.2016.63
   Larson CE, 2020, J NEUROSCI METH, V332, P0, DOI 10.1016/j.jneumeth.2019.108523
   Lee S, 2018, CURR OPIN BIOMED ENG, V6, P130, DOI 10.1016/j.cobme.2018.05.004
   Lee S, 2017, ADV SCI, V4, P0, DOI 10.1002/advs.201700149
   Lee S, 2017, SENSOR ACTUAT B-CHEM, V242, P1165, DOI 10.1016/j.snb.2016.09.127
   Li G, 2022, ADV MATER, V34, P0, DOI 10.1002/adma.202200261
   Li HQ, 2019, ACS APPL MATER INTER, V11, P17925, DOI 10.1021/acsami.9b06754
   Li HL, 2021, JOVE-J VIS EXP, V0, P0, DOI DOI 10.3791/62540
   Li K, 2022, NAT COMMUN, V13, P0, DOI 10.1038/s41467-022-34583-0
   Liang S, 2018, ADV MATER, V30, P0, DOI 10.1002/adma.201704235
   Lienemann S, 2021, J NEURAL ENG, V18, P0, DOI 10.1088/1741-2552/abfebb
   Liu Y, 2021, ACS NANO, V15, P9065, DOI 10.1021/acsnano.1c02215
   Liu YX, 2020, NAT BIOTECHNOL, V38, P1031, DOI 10.1038/s41587-020-0495-2
   Mealy JE, 2018, ADV MATER, V30, P0, DOI 10.1002/adma.201705912
   Naufel S, 2020, J NEUROSCI METH, V332, P0, DOI 10.1016/j.jneumeth.2019.108539
   Noller CM, 2019, FRONT NEUROSCI-SWITZ, V13, P0, DOI 10.3389/fnins.2019.00911
   Paggi V, 2021, J NEURAL ENG, V18, P0, DOI 10.1088/1741-2552/abcdbe
   Park J, 2023, SMALL, V19, P0, DOI 10.1002/smll.202300250
   Ramadi KB, 2020, TRENDS PHARMACOL SCI, V41, P960, DOI 10.1016/j.tips.2020.09.014
   Ren H, 2023, SCI ADV, V9, P0, DOI 10.1126/sciadv.adh4327
   Rochford AE, 2020, ADV MATER, V32, P0, DOI 10.1002/adma.201903182
   Seicol BJ, 2019, J BIOL ENG, V13, P0, DOI 10.1186/s13036-019-0194-z
   Shahriari D, 2020, NEURON, V108, P270, DOI 10.1016/j.neuron.2020.09.025
   Somann JP, 2018, J NEURAL ENG, V15, P0, DOI 10.1088/1741-2552/aaa039
   Song H, 2024, BMEMAT, V2, P0, DOI 10.1002/bmm2.12048
   Song KI, 2020, NAT COMMUN, V11, P0, DOI 10.1038/s41467-020-18025-3
   Sun JY, 2012, NATURE, V489, P133, DOI 10.1038/nature11409
   Tan P, 2022, NAT COMMUN, V13, P0, DOI 10.1038/s41467-022-28027-y
   Vashahi F, 2022, SCI ADV, V8, P0, DOI 10.1126/sciadv.abm2469
   Wang LY, 2021, NAT BIOMED ENG, V5, P1157, DOI 10.1038/s41551-021-00796-9
   Wang MY, 2023, CHEM ENG J, V463, P0, DOI 10.1016/j.cej.2023.142283
   Wang Z, 2014, CIRC-HEART FAIL, V7, P1014, DOI 10.1161/CIRCHEARTFAILURE.114.001564
   Ware T, 2012, MACROMOL MATER ENG, V297, P1193, DOI 10.1002/mame.201200241
   Wu M, 2020, J MATER CHEM A, V8, P24718, DOI 10.1039/d0ta09735g
   Xiang ZL, 2016, ADV SCI, V3, P0, DOI 10.1002/advs.201500386
   Xiang ZL, 2016, ADV MATER, V28, P4472, DOI 10.1002/adma.201503423
   Xue N, 2018, BIOSENS BIOELECTRON, V112, P114, DOI 10.1016/j.bios.2018.04.043
   Xue P, 2023, ADV FUNCT MATER, V33, P0, DOI 10.1002/adfm.202214867
   Yu CJ, 2023, NAT COMMUN, V14, P0, DOI 10.1038/s41467-023-42008-9
   Yu CJ, 2022, ACTA BIOMATER, V139, P4, DOI 10.1016/j.actbio.2021.04.027
   Yu HQ, 2014, J MICROELECTROMECH S, V23, P1025, DOI 10.1109/JMEMS.2014.2333733
   Yu M, 2023, ACS APPL MATER INTER, V0, P0, DOI DOI 10.1021/acsami.2c15808
   Yuk H, 2019, CHEM SOC REV, V48, P1642, DOI 10.1039/c8cs00595h
   Yuk H, 2019, NATURE, V575, P169, DOI 10.1038/s41586-019-1710-5
   Zhang CY, 2022, NANO ENERGY, V95, P0, DOI 10.1016/j.nanoen.2022.106991
   Zhang E, 2023, NAT BIOMED ENG, V7, P1
   Zhang K, 2022, ADV FUNCT MATER, V32, P0, DOI 10.1002/adfm.202111465
   Zhang SM, 2020, ADV MATER, V32, P0, DOI 10.1002/adma.201904752
   Zhang YC, 2019, SCI ADV, V5, P0, DOI 10.1126/sciadv.aaw1066
   Zhang YH, 2016, INT HEART J, V57, P350, DOI 10.1536/ihj.15-516
   Zhao X, 2022, BIOACT MATER, V8, P196, DOI 10.1016/j.bioactmat.2021.07.001
   Zheng A, 2023, BIOACT MATER, V21, P403, DOI 10.1016/j.bioactmat.2022.08.031
NR 70
TC 20
Z9 20
U1 47
U2 154
PU NATURE PORTFOLIO
PI BERLIN
PA HEIDELBERGER PLATZ 3, BERLIN, 14197, GERMANY
SN 
EI 2041-1723
J9 NAT COMMUN
JI Nat. Commun.
PD SEP 12
PY 2024
VL 15
IS 1
BP 
EP 
DI 10.1038/s41467-024-52418-y
PG 14
WC Multidisciplinary Sciences
SC Science & Technology - Other Topics
GA F9H6N
UT WOS:001312845900003
PM 39266583
DA 2025-07-17
ER

PT J
AU Davachi, SM
   Vazquez, M
   Soleimani, M
   Hajmohammadi, Z
   Mohajer, M
   Jameie, SB
   Khanmohammadi, M
   Najafi, R
   Bagher, Z
   Hassanzadeh, S
AF Davachi, Seyed Mohammad
   Vazquez, Marisol
   Soleimani, Maryam
   Hajmohammadi, Zeinab
   Mohajer, Maryam
   Jameie, Seyed Behnamedin
   Khanmohammadi, Mehdi
   Najafi, Roghayeh
   Bagher, Zohre
   Hassanzadeh, Sajad
TI Effectiveness of the injectable hyaluronic acid-based microparticles loaded with cannabidiol on rat sciatic nerve injury model
SO INTERNATIONAL JOURNAL OF BIOLOGICAL MACROMOLECULES
LA English
DT Article
DE Cannabidiol-loaded biomimetic microparticles; Sustain release; Drug delivery; Sciatic nerve injury
ID drug-delivery; hydrogel; insulin; regeneration; peroxidase; expression; collagen; system; cells
AB We have developed an innovative peripheral nerve tissue repair approach by designing biomimetic microparticles loaded with cannabidiol (CBD) using horseradish peroxidase-mediated crosslinking within a microfluidic device. This method utilizes a water-in-oil emulsion system where a mixture of phenol-substituted hyaluronic acid (HAPh), CBD, and laccase is channeled into oil flow, forming hydrogel microparticles. The physical properties, such as their swelling rate, mechanical strength, and the sustained release of CBD, emphasize their potential in tissue engineering and drug delivery applications. Cellular proliferation studies within the microparticles demonstrate their cytocompatibility, making them suitable for developing microtissues. The microparticles also served as a controlled release mechanism for CBD-targeted delivery to the injured locations, showcasing the effectiveness and ability to aid in the regeneration of the sciatic nerve tissue. In vivo, histopathological analysis of treated sciatic nerve injuries showed enhanced axonal restoring and remyelination with HAPh microparticles containing CBD in contrast to control groups. Furthermore, microparticles enhanced various functional aspects of locomotor activities, such as functional sciatic index (SFI) values, response to heat stimulation, and muscle mass retention. In conclusion, results indicate that these composite biomimetic microparticles with CBD effectively promote nerve structural restoration and increase the reconstruction process in a sciatic nerve injury model.
C1 [Davachi, Seyed Mohammad; Vazquez, Marisol] Texas A&M Int Univ, Dept Biol & Chem, Laredo, TX 78041 USA.
   [Soleimani, Maryam] Univ Social Welf & Rehabil Sci, Dept Med Basic Sci, Tehran, Iran.
   [Hajmohammadi, Zeinab] Shahid Beheshti Univ Med Sci, Sch Adv Technol Med, Dept Tissue Engn & Appl Cell Sci, Tehran, Iran.
   [Mohajer, Maryam; Hassanzadeh, Sajad] Iran Univ Med Sci, Senses Hlth Inst 5, Eye Res Ctr, Sch Med,Eye Dept, Tehran, Iran.
   [Mohajer, Maryam] Islamic Azad Univ, Fac Tissue Engn, Dept Biomed Engn, Sci & Res Branch, Tehran, Iran.
   [Jameie, Seyed Behnamedin; Hassanzadeh, Sajad] Iran Univ Med Sci, Neurosci Res Ctr NRC, Tehran, Iran.
   [Jameie, Seyed Behnamedin] Iran Univ Med Sci, Sch Med, Dept Anat Sci, Tehran, Iran.
   [Khanmohammadi, Mehdi] Iran Univ Med Sci IUMS, Hazrat Rasoul Akram Hosp, Skull Base Res Ctr, Sch Med,Senses Inst 5, Tehran, Iran.
   [Najafi, Roghayeh] Univ Tehran, Fac New Sci & Technol, Dept Life Sci Engn, Tehran, Iran.
   [Bagher, Zohre] Iran Univ Med Sci, Senses Hlth Inst F, ENT & Head & Neck Res Ctr & Dept, Sch Med,Senses Hlth Inst 5, Tehran, Iran.
   [Bagher, Zohre] Iran Univ Med Sci, Fac Adv Technol Med, Dept Tissue Engn & Regenerat Med, Tehran, Iran.
C3 Texas A&M University System; Texas A&M International University; Shahid Beheshti University Medical Sciences; Iran University of Medical Sciences; Islamic Azad University; Iran University of Medical Sciences; Iran University of Medical Sciences; Iran University of Medical Sciences; University of Tehran; Iran University of Medical Sciences; Iran University of Medical Sciences
RP Hassanzadeh, S (corresponding author), Iran Univ Med Sci, Senses Hlth Inst 5, Eye Res Ctr, Sch Med,Eye Dept, Tehran, Iran.
EM sajadhassanzade528@gmail.com
CR Abraham AD, 2020, NEUROPSYCHOPHARMACOL, V45, P1105, DOI 10.1038/s41386-019-0585-3
   Ai A, 2019, INT J POLYM MATER PO, V68, P1133, DOI 10.1080/00914037.2018.1534114
   Asadi N, 2018, ARTIF CELL NANOMED B, V46, P465, DOI 10.1080/21691401.2017.1345924
   Atoufi Z, 2019, INT J BIOL MACROMOL, V139, P1168, DOI 10.1016/j.ijbiomac.2019.08.101
   Bagheri S, 2021, J BIOMED MATER RES A, V109, P649, DOI 10.1002/jbm.a.37049
   Bousalis D, 2022, J BIOMED MATER RES A, V110, P595, DOI 10.1002/jbm.a.37312
   Chen G, 2013, EXP THER MED, V6, P868, DOI 10.3892/etm.2013.1254
   Chiricosta L, 2019, INT J MOL SCI, V20, P0, DOI 10.3390/ijms20236039
   Costa B, 2007, EUR J PHARMACOL, V556, P75, DOI 10.1016/j.ejphar.2006.11.006
   Davachi SM, 2022, MATER TODAY COMMUN, V30, P0, DOI 10.1016/j.mtcomm.2022.103230
   de Oliveira SA, 2017, INT J BIOL MACROMOL, V97, P642, DOI 10.1016/j.ijbiomac.2017.01.077
   Fogaça MV, 2018, NEUROPHARMACOLOGY, V135, P22, DOI 10.1016/j.neuropharm.2018.03.001
   Frayssinet A, 2020, CARBOHYD POLYM, V236, P0, DOI 10.1016/j.carbpol.2020.116042
   Freire NF, 2023, COLLOID SURFACE A, V658, P0, DOI 10.1016/j.colsurfa.2022.130676
   Gong Z, 2020, ACS BIOMATER SCI ENG, V6, P6331, DOI 10.1021/acsbiomaterials.0c01057
   Gu Q, 2017, ADV HEALTHC MATER, V6, P0, DOI 10.1002/adhm.201700175
   Hassanzadeh S, 2024, MOL NEUROBIOL, V61, P2241, DOI 10.1007/s12035-023-03710-3
   Hassanzadeh S, 2018, J MOL NEUROSCI, V65, P255, DOI 10.1007/s12031-018-1090-6
   Huestis MA, 2019, CURR NEUROPHARMACOL, V17, P974, DOI 10.2174/1570159X17666190603171901
   Iorno V, 2018, BRAIN BEHAV, V8, P0, DOI 10.1002/brb3.1011
   Jalessi M, 2024, J MATER SCI-MATER M, V35, P0, DOI 10.1007/s10856-024-06832-9
   Javanmardi K, 2024, J MATER SCI-MATER M, V35, P0, DOI 10.1007/s10856-023-06768-6
   Jensen G, 2020, CELLS-BASEL, V9, P0, DOI 10.3390/cells9092113
   Jiang YH, 2022, FRONT BIOENG BIOTECH, V10, P0, DOI 10.3389/fbioe.2022.1039777
   Kalvala AK, 2023, PHARMACEUTICS, V15, P0, DOI 10.3390/pharmaceutics15020554
   Kasmaie FM, 2019, EXCLI J, V18, P653, DOI 10.17179/excli2019-1369
   Khanmohammadi M, 2019, J BIOMAT SCI-POLYM E, V30, P295, DOI 10.1080/09205063.2018.1562637
   Khanmohammadi M, 2016, J APPL POLYM SCI, V133, P0, DOI 10.1002/app.43107
   King MR, 2015, NEUROSCIENCE, V303, P220, DOI 10.1016/j.neuroscience.2015.06.060
   Kizilay Z, 2017, J INSTANB FAC MED, V80, P138
   Kocaoglu S, 2018, TURK NEUROSURG, V28, P740, DOI 10.5137/1019-5149.JTN.18585-16.1
   Kurisawa M, 2005, CHEM COMMUN, V0, PP4312, DOI 10.1039/b506989k
   Hong LTA, 2017, NAT COMMUN, V8, P0, DOI 10.1038/s41467-017-00583-8
   Mandrioli M, 2019, MOLECULES, V24, P0, DOI 10.3390/molecules24112113
   Mohajer M, 2024, ACS APPL BIO MATER, V7, P7466, DOI 10.1021/acsabm.4c01069
   Mohammadi S, 2019, J BIOMED MATER RES A, V107, P403, DOI 10.1002/jbm.a.36552
   Moqejwa T, 2022, PHARMACEUTICS, V14, P0, DOI 10.3390/pharmaceutics14040703
   Najafi R, 2023, INT J BIOL MACROMOL, V238, P0, DOI 10.1016/j.ijbiomac.2023.124098
   Nazeri N, 2022, J MATER SCI-MATER M, V33, P0, DOI 10.1007/s10856-022-06669-0
   Nejad ZM, 2019, INT J BIOL MACROMOL, V126, P193, DOI 10.1016/j.ijbiomac.2018.12.181
   Nelson DW, 2021, ADV HEALTHC MATER, V10, P0, DOI 10.1002/adhm.202101329
   Park BW, 2020, SCI ADV, V6, P0, DOI 10.1126/sciadv.aay6994
   Barreiros VCP, 2014, GROWTH FACTORS, V32, P164, DOI 10.3109/08977194.2014.952727
   de la Ossa DHP, 2012, J CONTROL RELEASE, V161, P927, DOI 10.1016/j.jconrel.2012.05.003
   Perez M, 2021, NEUROPHARMACOLOGY, V197, P0, DOI 10.1016/j.neuropharm.2021.108726
   Perez M, 2013, EUR J NEUROSCI, V38, P3424, DOI 10.1111/ejn.12341
   Piovesana R, 2024, BIORXIV, V0, P0, DOI DOI 10.1101/2024.01.12.575382
   Rahmati M, 2021, DRUG DELIV TRANSL RE, V11, P1983, DOI 10.1007/s13346-020-00860-y
   Rajan TS, 2017, J CELL BIOCHEM, V118, P819, DOI 10.1002/jcb.25757
   Sakai S, 2010, ACTA BIOMATER, V6, P1446, DOI 10.1016/j.actbio.2009.10.004
   Samadian H, 2019, J MATER SCI-MATER M, V30, P0, DOI 10.1007/s10856-019-6309-8
   Spearman BS, 2020, J BIOMED MATER RES A, V108, P279, DOI 10.1002/jbm.a.36814
   Stewart HJS, 1996, EUR J NEUROSCI, V8, P553, DOI 10.1111/j.1460-9568.1996.tb01240.x
   Suri S, 2010, TISSUE ENG PT A, V16, P1703, DOI 10.1089/ten.tea.2009.0381
   Sweeney MD, 2019, PHYSIOL REV, V99, P21, DOI 10.1152/physrev.00050.2017
   Takemura Y, 2012, PLOS ONE, V7, P0, DOI 10.1371/journal.pone.0044592
   Tay L, 2022, CAN J CHEM, V100, P751, DOI 10.1139/cjc-2021-0352
   Yu WW, 2011, BMC NEUROSCI, V12, P0, DOI 10.1186/1471-2202-12-68
   Zare P, 2022, J BIOMED MATER RES A, V110, P1199, DOI 10.1002/jbm.a.37363
   Zhao DY, 2021, BIOACT MATER, V6, P346, DOI 10.1016/j.bioactmat.2020.08.016
   Zirak A, 2021, CELL J, V23, P763, DOI 10.22074/cellj.2021.7459
   Zolfagharzadeh V, 2023, INT J BIOL MACROMOL, V225, P687, DOI 10.1016/j.ijbiomac.2022.11.133
NR 62
TC 1
Z9 1
U1 2
U2 4
PU ELSEVIER
PI AMSTERDAM
PA RADARWEG 29, 1043 NX AMSTERDAM, NETHERLANDS
SN 0141-8130
EI 1879-0003
J9 INT J BIOL MACROMOL
JI Int. J. Biol. Macromol.
PD DEC 15
PY 2024
VL 283
IS 
BP 
EP 
DI 10.1016/j.ijbiomac.2024.137780
EA NOV 2024
PG 16
WC Biochemistry & Molecular Biology; Chemistry, Applied; Polymer Science
SC Biochemistry & Molecular Biology; Chemistry; Polymer Science
GA N8C4G
UT WOS:001366547000001
PM 39557261
DA 2025-07-17
ER

PT J
AU Trueman, RP
   Guillemot-Legris, O
   Lancashire, HT
   Mehta, AS
   Tropp, J
   Daso, RE
   Rivnay, J
   Tabor, AB
   Phillips, JB
   Schroeder, BC
AF Trueman, Ryan P.
   Guillemot-Legris, Owein
   Lancashire, Henry T.
   Mehta, Abijeet S.
   Tropp, Joshua
   Daso, Rachel E.
   Rivnay, Jonathan
   Tabor, Alethea B.
   Phillips, James B.
   Schroeder, Bob C.
TI Aligned Bioelectronic Polypyrrole/Collagen Constructs for Peripheral Nerve Interfacing
SO ADVANCED ENGINEERING MATERIALS
LA English
DT Article
DE bioelectronics; nerve repair; neural engineering; polypyrrole; tissue engineering
ID electrical-stimulation promotes; neural tissue; cell behavior; regeneration; growth; biomaterials; scaffolds; polymer
AB Electrical stimulation has shown promise in clinical studies to treat nerve injuries. This work is aimed to create an aligned bioelectronic construct that can be used to bridge a nerve gap, directly interfacing with the damaged nerve tissue to provide growth support. The conductive three-dimensional bioelectronic scaffolds described herein are composite materials, comprised of conductive polypyrrole (PPy) nanoparticles embedded in an aligned collagen hydrogel. The bioelectronic constructs are seeded with dorsal root ganglion derived primary rat neurons and electrically stimulated in vitro. The PPy loaded constructs support a 1.7-fold increase in neurite length in comparison to control collagen constructs. Furthermore, upon electrical stimulation of the PPy-collagen construct, a 1.8-fold increase in neurite length is shown. This work illustrates the potential of bioelectronic constructs in neural tissue engineering and lays the groundwork for the development of novel bioelectronic materials for neural interfacing applications. Bioelectronics combining both electrical stimulation and conductive materials has shown promise within regenerative medicine research. Within this experimental paper, a novel, aligned bioelectronic construct fabricated from a rapid manufacturing technique, gel aspiration ejection, is reported. Furthermore, an electrical stimulation platform is developed and used to assess the effect of electrical stimulation on neurite extension and alignment within the constructs.image (c) 2024 WILEY-VCH GmbH
C1 [Trueman, Ryan P.; Guillemot-Legris, Owein; Phillips, James B.] UCL, UCL Ctr Nerve Engn, London WC1N 1AX, England.
   [Trueman, Ryan P.; Guillemot-Legris, Owein; Phillips, James B.] UCL, UCL Sch Pharm, Dept Pharmacol, London WC1N 1AX, England.
   [Lancashire, Henry T.] UCL, Dept Med Phys & Biomed Engn, London WC1E 6BT, England.
   [Mehta, Abijeet S.; Tropp, Joshua; Daso, Rachel E.; Rivnay, Jonathan] Northwestern Univ, Dept Biomed Engn, Evanston, IL 60208 USA.
   [Rivnay, Jonathan] Northwestern Univ, Simpson Querrey Inst, Chicago, IL 60611 USA.
   [Tabor, Alethea B.; Schroeder, Bob C.] UCL, Dept Chem, London WC1H 0AJ, England.
C3 University of London; University College London; University of London; University College London; University of London; University College London; Northwestern University; Northwestern University; University of London; University College London
RP Phillips, JB (corresponding author), UCL, UCL Ctr Nerve Engn, London WC1N 1AX, England.; Phillips, JB (corresponding author), UCL, UCL Sch Pharm, Dept Pharmacol, London WC1N 1AX, England.; Schroeder, BC (corresponding author), UCL, Dept Chem, London WC1H 0AJ, England.
EM jb.phillips@ucl.ac.uk; b.c.schroeder@ucl.ac.uk
FU Engineering and Physical Sciences Research Council; UK Research and Innovation for Future Leaders Fellowship [MR/S031952/1]; National Science Foundation [ECCS-2023849]; MRSEC program of the National Science Foundation [DMR-1720139]; Materials Research Center of Northwestern University; Soft and Hybrid Nanotechnology Experimental (SHyNE) Resource (NSF) [ECCS-1542205]; UCL School of Pharmacy;  [EP/S023054/1]; UKRI FLF [MR/S031952/1] Funding Source: UKRI
CR Al-Majed AA, 2000, J NEUROSCI, V20, P2602
   Aplin FP, 2019, FRONT NEUROSCI-SWITZ, V13, P0, DOI 10.3389/fnins.2019.00379
   Bartlett RD, 2020, BIOMATERIALS, V258, P0, DOI 10.1016/j.biomaterials.2020.120303
   Basurto IM, 2021, BIOMATER SCI-UK, V9, P4040, DOI 10.1039/d1bm00147g
   Bellamkonda RV, 2006, BIOMATERIALS, V27, P3515, DOI 10.1016/j.biomaterials.2006.02.030
   Beris A, 2019, EUR J ORTHOP SURG TR, V29, P263, DOI 10.1007/s00590-018-2344-2
   Bierman-Duquette RD, 2022, ADV HEALTHC MATER, V11, P0, DOI 10.1002/adhm.202101577
   Burnstine-Townley A, 2020, ADV FUNCT MATER, V30, P0, DOI 10.1002/adfm.201901369
   Carnicer-Lombarte A, 2017, J NEURAL ENG, V14, P0, DOI 10.1088/1741-2552/aa6557
   Carvalho CR, 2019, FRONT BIOENG BIOTECH, V7, P0, DOI 10.3389/fbioe.2019.00337
   Chen C, 2019, BIOMATER RES, V23, P0, DOI 10.1186/s40824-019-0176-8
   Chen XL, 2015, RSC ADV, V5, P96888, DOI 10.1039/c5ra20164k
   Chougule MA, 2011, SOFT NANOSCIENCE LETTERS, V1, P6, DOI 10.4236/snl.2011.11002
   Das M, 2018, POLYM BULL, V75, P3109, DOI 10.1007/s00289-017-2192-y
   Elkomy GM, 2016, ARAB J CHEM, V9, PS1786, DOI 10.1016/j.arabjc.2012.04.037
   Feron K, 2018, INT J MOL SCI, V19, P0, DOI 10.3390/ijms19082382
   Forciniti L, 2014, ACTA BIOMATER, V10, P2423, DOI 10.1016/j.actbio.2014.01.030
   Gangopadhyay R, 2011, J POLYM SCI POL PHYS, V49, P792, DOI 10.1002/polb.22216
   Geissler J, 2019, INJURY, V50, PS64, DOI 10.1016/j.injury.2019.10.051
   Georgiou M, 2013, BIOMATERIALS, V34, P7335, DOI 10.1016/j.biomaterials.2013.06.025
   Geremia NM, 2007, EXP NEUROL, V205, P347, DOI 10.1016/j.expneurol.2007.01.040
   Gomez N, 2007, J BIOMED MATER RES A, V81A, P135, DOI 10.1002/jbm.a.31047
   Gordon T, 2016, EUR J NEUROSCI, V43, P336, DOI 10.1111/ejn.13005
   Gordon T, 2010, EXP NEUROL, V223, P192, DOI 10.1016/j.expneurol.2009.09.020
   He LM, 2020, ACS APPL MATER INTER, V12, P53150, DOI 10.1021/acsami.0c16885
   Hu Y, 2022, ENG REGEN, V3, P154, DOI 10.1016/j.engreg.2022.04.001
   Huang JH, 2010, J BIOMED MATER RES A, V93A, P164, DOI 10.1002/jbm.a.32511
   Inal S, 2018, ACCOUNTS CHEM RES, V51, P1368, DOI 10.1021/acs.accounts.7b00624
   Kamranpour NO, 2016, BIOFABRICATION, V8, P0, DOI 10.1088/1758-5090/8/1/015018
   Kodera F, 2007, J POWER SOURCES, V172, P698, DOI 10.1016/j.jpowsour.2007.05.016
   Koppes AN, 2016, ACTA BIOMATER, V39, P34, DOI 10.1016/j.actbio.2016.05.014
   Koppes AN, 2014, J NEURAL ENG, V11, P0, DOI 10.1088/1741-2560/11/4/046002
   Kotwal A, 2001, BIOMATERIALS, V22, P1055, DOI 10.1016/S0142-9612(00)00344-6
   Mariano A, 2022, CHEM REV, V122, P4552, DOI 10.1021/acs.chemrev.1c00363
   Marquardt LM, 2013, CURR OPIN BIOTECH, V24, P887, DOI 10.1016/j.copbio.2013.05.006
   McCaig CD, 2005, PHYSIOL REV, V85, P943, DOI 10.1152/physrev.00020.2004
   Muangsanit P, 2020, J NEURAL ENG, V17, P0, DOI 10.1088/1741-2552/abaa9c
   Nashchekina Yu A, 2020, JOURNAL OF PHYSICS: CONFERENCE SERIES, V1697, P0, DOI 10.1088/1742-6596/1697/1/012053
   Nectow AR, 2012, TISSUE ENG PART B-RE, V18, P40, DOI 10.1089/ten.teb.2011.0240
   Pabari A, 2010, J PLAST RECONSTR AES, V63, P1941, DOI 10.1016/j.bjps.2009.12.010
   Pan X, 2018, FRONT MATER SCI, V12, P438, DOI 10.1007/s11706-018-0445-9
   Paulsen BD, 2021, ANNU REV MATER RES, V51, P73, DOI 10.1146/annurev-matsci-080619-101319
   Paulsen BD, 2020, NAT MATER, V19, P13, DOI 10.1038/s41563-019-0435-z
   Petty AJ, 2020, CHEM MATER, V32, P4095, DOI 10.1021/acs.chemmater.0c00767
   Phamornnak Chinnawich, 2022, BIOMATER ADV, V141, P213094, DOI 10.1016/j.bioadv.2022.213094
   Rajnicek AM, 2018, ADV HEALTHC MATER, V7, P0, DOI 10.1002/adhm.201800473
   Ray WZ, 2010, EXP NEUROL, V223, P77, DOI 10.1016/j.expneurol.2009.03.031
   Scheib J, 2013, NAT REV NEUROL, V9, P668, DOI 10.1038/nrneurol.2013.227
   Schmidt CE, 1997, P NATL ACAD SCI USA, V94, P8948, DOI 10.1073/pnas.94.17.8948
   Senger JLB, 2022, J NEUROSURG, V136, P1442, DOI 10.3171/2021.4.JNS21398
   Sirivisoot S, 2014, INTERFACE FOCUS, V4, P0, DOI 10.1098/rsfs.2013.0050
   Smith CS, 2022, EUR J CELL BIOL, V101, P0, DOI 10.1016/j.ejcb.2022.151277
   Someya T, 2016, NATURE, V540, P379, DOI 10.1038/nature21004
   Tropp J, 2024, ADV MATER, V36, P0, DOI 10.1002/adma.202306691
   Tropp J, 2021, J MATER CHEM C, V9, P13543, DOI 10.1039/d1tc03600a
   Trueman RP, 2022, TISSUE ENG PART B-RE, V28, P1137, DOI 10.1089/ten.teb.2021.0159
   Vidal BD, 2011, MICRON, V42, P283, DOI 10.1016/j.micron.2010.09.010
   Yahong Zhao, 2020, BIOMATERIALS, V255, P191, DOI 10.1016/j.biomaterials.2020.120164
   Zhang KH, 2017, J BIOMED MATER RES A, V105, P1900, DOI 10.1002/jbm.a.36053
   Zuo KJ, 2020, EXP NEUROL, V332, P0, DOI 10.1016/j.expneurol.2020.113397
NR 60
TC 8
Z9 8
U1 5
U2 39
PU WILEY-V C H VERLAG GMBH
PI WEINHEIM
PA POSTFACH 101161, 69451 WEINHEIM, GERMANY
SN 1438-1656
EI 1527-2648
J9 ADV ENG MATER
JI Adv. Eng. Mater.
PD MAR 15
PY 2024
VL 26
IS 6
BP 
EP 
DI 10.1002/adem.202301488
EA FEB 2024
PG 11
WC Materials Science, Multidisciplinary
SC Materials Science
GA LR4H7
UT WOS:001157663100001
PM 39100393
DA 2025-07-17
ER

PT J
AU Han, S
   Gao, LB
   Dou, XQ
   Wang, ZG
   Yang, KK
   Li, DD
   Yuan, YS
   Xing, C
   Jiang, BG
   Tian, Y
   Feng, CL
   Zhang, PX
AF Han, Shuai
   Gao, Laiben
   Dou, Xiaoqiu
   Wang, Zhengguang
   Yang, Kaikai
   Li, Dongdong
   Yuan, Yusong
   Xing, Chao
   Jiang, Baoguo
   Tian, Yun
   Feng, Chuan-Liang
   Zhang, Peixun
TI Chiral Hydrogel Nerve Conduit Boosts Peripheral Nerve Regeneration via Regulation of Schwann Cell Reprogramming
SO ACS NANO
LA English
DT Article
DE chiral hydrogel; Schwann cell; nerve conduit; peripheral nerve injury; nerve repair
ID c-jun; signaling pathway; growth-factor; proliferation; integrins; differentiation; degeneration; expression
AB The Schwann cell (SC) is essential in peripheral nerve regeneration by reprogramming into a stem-like "repair Schwann cell" (rSC) phenotype; however, maintaining the rSC stemness remains an unmet challenge. Chirality is a fundamental factor controlling cell fate, and its potential role in regulation of SC reprogramming has long been ignored and remains poorly understood. Herein, inspired by natural chiral components in the SC microenvironment, chiral hydrogel nerve conduits are prepared by supramolecular assembly of l/d-phenylalanine derivatives (l/d-Phe) in polymeric chitosan-gelatin conduits. Right-handed l-Phe fibers within hydrogel conduits maintain the stemness of rSC through enhanced stereoselective interaction between collagen IV and l-Phe fibers triggered by collagen IV-Integrin alpha 1 beta 1, MAPK, and YAP/TAZ signaling pathways and finally activate the key regulator of SC reprogramming, the c-Jun pathway. In the rat model of a sciatic nerve defect, the l-Phe hydrogel nerve conduit significantly enhances nerve regeneration, exhibiting markedly improved histological, electrophysiological, and functional outcomes. The findings reveal the chirality-dependent regulation of SC reprogramming in a pioneering way, offering potential strategies for nerve regeneration therapies.
C1 [Han, Shuai; Wang, Zhengguang; Tian, Yun] Peking Univ Third Hosp, Dept Orthoped, Beijing 100191, Peoples R China.
   [Han, Shuai; Li, Dongdong; Yuan, Yusong; Jiang, Baoguo; Zhang, Peixun] Peking Univ Peoples Hosp, Dept Trauma & Orthoped, Beijing 100044, Peoples R China.
   [Gao, Laiben; Dou, Xiaoqiu; Yang, Kaikai; Xing, Chao; Feng, Chuan-Liang] Shanghai Jiao Tong Univ, Sch Mat Sci & Engn, State Key Lab Met Matrix Composites, Shanghai 200230, Peoples R China.
C3 Peking University; Peking University; Shanghai Jiao Tong University
RP Tian, Y (corresponding author), Peking Univ Third Hosp, Dept Orthoped, Beijing 100191, Peoples R China.; Zhang, PX (corresponding author), Peking Univ Peoples Hosp, Dept Trauma & Orthoped, Beijing 100044, Peoples R China.; Dou, XQ; Feng, CL (corresponding author), Shanghai Jiao Tong Univ, Sch Mat Sci & Engn, State Key Lab Met Matrix Composites, Shanghai 200230, Peoples R China.
EM douxiaoqiu@sjtu.edu.cn; tiany@bjmu.edu.cn; clfeng@sjtu.edu.cn; zhangpeixun@bjmu.edu.cn
FU National Natural Science Foundation of China [22278003, 52373147, 52403193]; Beijing National Science Foundation [7212121]; Leading Talents in Science and Technology Innovation under the National Ten Thousand Talents Plan; Beijing Science and Technology Rising Star Program Foundation [20220484233]; Peking University People's Hospital Research and Development Fund [RDH2020-01]; National Center for Trauma Medicine [BMU2020XY005-01, BMU2021XY008-01]; SJTU Transmed Awards Research [WF540162603]; CPSF [GZB20240420]; Chinese Postdoctoral Science Foundation [2024M751970]
CR Abraham Mark James, 2015, SOFTWAREX, V1-2, P19, DOI 10.1016/j.softx.2015.06.001
   Aikawa R, 2002, HYPERTENSION, V39, P233, DOI 10.1161/hy0202.102699
   Arslan E, 2017, BIOMACROMOLECULES, V18, P3114, DOI 10.1021/acs.biomac.7b00773
   Arthur-Farraj PJ, 2017, CELL REP, V20, P2719, DOI 10.1016/j.celrep.2017.08.064
   Arthur-Farraj PJ, 2012, NEURON, V75, P633, DOI 10.1016/j.neuron.2012.06.021
   Babahosseini H, 2015, BIOCHEM BIOPH RES CO, V463, P587, DOI 10.1016/j.bbrc.2015.05.100
   Berti C, 2006, NEUROMOL MED, V8, P191, DOI 10.1385/NMM:8:1:191
   Boerboom A, 2016, FRONT MOL NEUROSCI, V10, P0, DOI 10.3389/fnmol.2017.00038
   Bussi G, 2007, J CHEM PHYS, V126, P0, DOI 10.1063/1.2408420
   Cattin AL, 2015, CELL, V162, P1127, DOI 10.1016/j.cell.2015.07.021
   Chelyshev YA, 2022, CELL MOL NEUROBIOL, V42, P647, DOI 10.1007/s10571-020-00986-0
   Cheng HL, 1996, J NEUROCHEM, V66, P525
   CLARK EA, 1995, SCIENCE, V268, P233, DOI 10.1126/science.7716514
   Clements MP, 2017, NEURON, V96, P98, DOI 10.1016/j.neuron.2017.09.008
   DARDEN T, 1993, J CHEM PHYS, V98, P10089, DOI 10.1063/1.464397
   Dong LQ, 2019, BIOMATERIALS, V222, P0, DOI 10.1016/j.biomaterials.2019.119456
   Dou XQ, 2020, ACCOUNTS CHEM RES, V53, P852, DOI 10.1021/acs.accounts.0c00012
   Dou XQ, 2019, ACS APPL MATER INTER, V11, P38568, DOI 10.1021/acsami.9b15710
   FERNANDEZVALLE C, 1994, J NEUROBIOL, V25, P1207, DOI 10.1002/neu.480251004
   Fontana X, 2012, J CELL BIOL, V198, P127, DOI 10.1083/jcb.201205025
   Gaudet AD, 2011, J NEUROINFLAMM, V8, P0, DOI 10.1186/1742-2094-8-110
   Ghane N, 2020, J MATER CHEM B, V8, P10712, DOI 10.1039/d0tb01842b
   Grove M, 2020, ELIFE, V9, P0, DOI 10.7554/eLife.50138
   HARDY M, 1992, J NEUROSCI RES, V31, P254, DOI 10.1002/jnr.490310206
   Harrisingh MC, 2004, EMBO J, V23, P3061, DOI 10.1038/sj.emboj.7600309
   Hess B, 1997, J COMPUT CHEM, V18, P1463, DOI 10.1002/(SICI)1096-987X(199709)18:12<1463::AID-JCC4>3.0.CO;2-H
   Hobson MI, 2000, J ANAT, V197, P591, DOI 10.1046/j.1469-7580.2000.19740591.x
   Humphrey W, 1996, J MOL GRAPH MODEL, V14, P33, DOI 10.1016/0263-7855(96)00018-5
   Jessen K R, 2016, J PHYSIOL, V594, P3521, DOI 10.1113/JP270874
   Jessen KR, 2019, GLIA, V67, P421, DOI 10.1002/glia.23532
   Jessen KR, 2015, CSH PERSPECT BIOL, V7, P0, DOI 10.1101/cshperspect.a020487
   Kang X, 2022, J COLLOID INTERF SCI, V625, P831, DOI 10.1016/j.jcis.2022.06.070
   Kappos EA, 2017, BRAIN BEHAV, V7, P0, DOI 10.1002/brb3.723
   Lee Hye Jeong, 2014, EXP NEUROBIOL, V23, P130, DOI 10.5607/en.2014.23.2.130
   Li Y, 2023, ADV MATER, V35, P0, DOI 10.1002/adma.202301435
   LIU HM, 1995, J NEUROPATH EXP NEUR, V54, P487, DOI 10.1097/00005072-199507000-00002
   Liu JM, 2023, GLIA, V71, P1715, DOI 10.1002/glia.24365
   Liu JY, 2022, NANO RES, V15, P2226, DOI 10.1007/s12274-021-3752-x
   Meng ZP, 2018, NATURE, V560, P655, DOI 10.1038/s41586-018-0444-0
   Min Q, 2021, GLIA, V69, P235, DOI 10.1002/glia.23892
   Monje PV, 2010, J BIOL CHEM, V285, P31024, DOI 10.1074/jbc.M110.116970
   Moreno-Flores S, 2010, J BIOMECH, V43, P349, DOI 10.1016/j.jbiomech.2009.07.037
   Murinson BB, 2005, J NEUROSCI, V25, P1179, DOI 10.1523/JNEUROSCI.1372-04.2005
   Myers RR, 2003, EXP NEUROL, V184, P606, DOI 10.1016/S0014-4886(03)00297-8
   Napoli I, 2012, NEURON, V73, P729, DOI 10.1016/j.neuron.2011.11.031
   Parkinson DB, 2008, J CELL BIOL, V181, P625, DOI 10.1083/jcb.200803013
   PARRINELLO M, 1981, J APPL PHYS, V52, P7182, DOI 10.1063/1.328693
   Qu AH, 2021, NAT BIOMED ENG, V5, P103, DOI 10.1038/s41551-020-00634-4
   Rigoni M, 2020, CELLS-BASEL, V9, P0, DOI 10.3390/cells9081768
   Rosso G, 2022, BIOENG TRANSL MED, V7, P0, DOI 10.1002/btm2.10257
   Rotsch C, 2000, BIOPHYS J, V78, P520, DOI 10.1016/S0006-3495(00)76614-8
   Sarker MD, 2018, PROG NEUROBIOL, V171, P125, DOI 10.1016/j.pneurobio.2018.07.002
   Schmid N, 2011, EUR BIOPHYS J BIOPHY, V40, P843, DOI 10.1007/s00249-011-0700-9
   Smith LR, 2018, PHYSIOLOGY, V33, P16, DOI 10.1152/physiol.00026.2017
   Smith Q, 2016, CELL STEM CELL, V19, P289, DOI 10.1016/j.stem.2016.08.015
   Stewart HJS, 1997, J NEUROBIOL, V33, P914, DOI 10.1002/(SICI)1097-4695(199712)33:7<914::AID-NEU4>3.0.CO;2-B
   Sun MY, 2018, STEM CELL RES THER, V9, P0, DOI 10.1186/s13287-018-0798-0
   TRAPP BD, 1988, J NEUROSCI, V8, P3515
   Vijayavenkataraman S, 2020, ACTA BIOMATER, V106, P54, DOI 10.1016/j.actbio.2020.02.003
   Wei Y, 2019, ADV MATER, V31, P0, DOI 10.1002/adma.201900582
   WHITE FV, 1989, J NEUROCHEM, V52, P1085, DOI 10.1111/j.1471-4159.1989.tb01851.x
   Wilems T, 2019, BRAIN RES BULL, V148, P25, DOI 10.1016/j.brainresbull.2019.03.004
   Xu ZY, 2021, INT J MOL SCI, V22, P0, DOI 10.3390/ijms22094821
   Xu ZY, 2020, J TISSUE ENG REGEN M, V14, P229, DOI 10.1002/term.2987
   Yamauchi J, 2011, J NEUROSCI, V31, P12579, DOI 10.1523/JNEUROSCI.2738-11.2011
   Yang CY, 2021, J MATER CHEM B, V9, P567, DOI 10.1039/d0tb01605e
   Zhao XL, 2017, NAT COMMUN, V8, P0, DOI 10.1038/s41467-017-02268-8
   Zheng HM, 2024, SMALL, V20, P0, DOI 10.1002/smll.202306400
   Zrouri H, 2004, EUR J NEUROSCI, V20, P1811, DOI 10.1111/j.1460-9568.2004.03641.x
NR 69
TC 9
Z9 9
U1 37
U2 70
PU AMER CHEMICAL SOC
PI WASHINGTON
PA 1155 16TH ST, NW, WASHINGTON, DC 20036 USA
SN 1936-0851
EI 1936-086X
J9 ACS NANO
JI ACS Nano
PD OCT 7
PY 2024
VL 18
IS 41
BP 28358
EP 28370
DI 10.1021/acsnano.4c10653
EA OCT 2024
PG 13
WC Chemistry, Multidisciplinary; Chemistry, Physical; Nanoscience & Nanotechnology; Materials Science, Multidisciplinary
SC Chemistry; Science & Technology - Other Topics; Materials Science
GA I7L4J
UT WOS:001330644900001
PM 39403973
DA 2025-07-17
ER

PT J
AU Javanmardi, K
   Shahbazi, H
   Hekmat, AS
   Khanmohamadi, M
   Goodarzi, A
AF Javanmardi, Kazem
   Shahbazi, Hamideh
   Hekmat, Ava Soltani
   Khanmohamadi, Mehdi
   Goodarzi, Arash
TI Dexamethasone release from hyaluronic acid microparticle and proanthocyanidin-gelatin hydrogel in sciatic tissue regeneration
SO JOURNAL OF MATERIALS SCIENCE-MATERIALS IN MEDICINE
LA English
DT Article
AB Biodegradable microparticles are useful vehicles for the controlled release of bioactive molecules in drug delivery, tissue engineering and biopharmaceutical applications. We developed dexamethasone (Dex) encapsulation into tyramine-substituted hyaluronic acid microparticles (Dex-HA-Tyr Mp) mediated by horseradish peroxidase (HRP) crosslinking using a microfluidic device and infollowing crosslinked gelatin (Gela) with proanthocyanidin (PA) as a semi-confined bed hydrogel for the repair of sciatic tissue injury. It was found that the simultaneous use of Dex-HA-Tyr Mp and cross-linked Gela-PA hydrogel improved the physical properties of the hydrogel, including mechanical strength and degradability. The designed composite also provided a sustained release system for Dex delivery to the surrounding sites, demonstrating the applicability of the fabricated hydrogel composite for sciatic nerve tissue engineering and regeneration. The encapsulated cells were viable and showed adequate growth ability and morphogenesis during prolonged incubation in Gela-PA/HA-Tyr Mp hydrogel compared to control conditions. Interestingly, histological analysis revealed a significant increase in the number of axons in the injured sciatic nerve following treatment with Dex-HA-Tyr Mp and injectable Gela-PA hydrogel compared to other control groups. In conclusion, the results demonstrated that fabricated Dex-loaded MPs and injectable hydrogel from biomimetic components are suitable systems for sustained delivery of Dex with adequate biocompatibility and the approach may have potential therapeutic applications in peripheral nerve regeneration.
C1 [Javanmardi, Kazem; Shahbazi, Hamideh; Hekmat, Ava Soltani] Fasa Univ Med Sci, Dept Physiol, Fasa, Iran.
   [Khanmohamadi, Mehdi] Iran Univ Med Sci, Five Senses Hlth Res Inst, Skull Based Res Ctr, Sch Med, Tehran, Iran.
   [Khanmohamadi, Mehdi] Warsaw Univ Technol, Fac Mat Sci & Engn, Warsaw, Poland.
   [Goodarzi, Arash] Fasa Univ Med Sci, Sch Med, Dept Tissue Engn, Fasa, Iran.
C3 Iran University of Medical Sciences; Warsaw University of Technology
RP Khanmohamadi, M (corresponding author), Iran Univ Med Sci, Five Senses Hlth Res Inst, Skull Based Res Ctr, Sch Med, Tehran, Iran.; Khanmohamadi, M (corresponding author), Warsaw Univ Technol, Fac Mat Sci & Engn, Warsaw, Poland.; Goodarzi, A (corresponding author), Fasa Univ Med Sci, Sch Med, Dept Tissue Engn, Fasa, Iran.
EM Mehdi.khanmohammadi84@gmail.com; dvm.goodarzi86@yahoo.com
CR Amini S, 2021, POLYM ADVAN TECHNOL, V32, P2267, DOI 10.1002/pat.5263
   Annabi N, 2014, ADV MATER, V26, P85, DOI 10.1002/adma.201303233
   Badali E, 2022, EUR POLYM J, V172, P0, DOI 10.1016/j.eurpolymj.2022.111237
   Badali E, 2022, J BIOMATER APPL, V37, P502, DOI 10.1177/08853282221104175
   Badali E, 2021, POLYM SCI SER A+, V63, PS1, DOI 10.1134/S0965545X22030026
   Bagheri S, 2021, J BIOMED MATER RES A, V109, P649, DOI 10.1002/jbm.a.37049
   Beer GM, 2001, J RECONSTR MICROSURG, V17, P531, DOI 10.1055/s-2001-17755
   Boteon AP, 2017, ARCH ORAL BIOL, V84, P118, DOI 10.1016/j.archoralbio.2017.09.027
   Carrêlo H, 2021, GELS-BASEL, V7, P0, DOI 10.3390/gels7030147
   Chen JL, 2020, J MATER CHEM B, V8, P316, DOI 10.1039/c9tb02053e
   Choi Yoorina, 2016, RESTOR DENT ENDOD, V41, P296
   Crisafulli U, 2018, FRONT MOL NEUROSCI, V11, P0, DOI 10.3389/fnmol.2018.00050
   Davachi SM, 2022, MATER TODAY COMMUN, V30, P0, DOI 10.1016/j.mtcomm.2022.103230
   Davachi SM, 2015, INT J POLYM MATER PO, V64, P497, DOI 10.1080/00914037.2014.977897
   Fatahian SA, 2022, INT J BIOL MACROMOL, V211, P700, DOI 10.1016/j.ijbiomac.2022.05.080
   Garakani SS, 2020, INT J BIOL MACROMOL, V164, P356, DOI 10.1016/j.ijbiomac.2020.07.138
   Gu XS, 2011, PROG NEUROBIOL, V93, P204, DOI 10.1016/j.pneurobio.2010.11.002
   Han B, 2003, J BIOMED MATER RES A, V65A, P118, DOI 10.1002/jbm.a.10460
   Hasanzadeh E, 2020, J BIOACT COMPAT POL, V35, P554, DOI 10.1177/0883911520956252
   He LR, 2011, INT J BIOL MACROMOL, V48, P354, DOI 10.1016/j.ijbiomac.2010.12.012
   Khanmohammadi M, 2023, PRINCIPLES OF BIOMATERIALS ENCAPSULATION, V0, P481
   Khanmohammadi M, 2022, BMC RES NOTES, V15, P0, DOI 10.1186/s13104-022-06060-w
   Khanmohammadi M, 2020, BIOMED PHYS ENG EXPR, V6, P0, DOI 10.1088/2057-1976/ab6035
   Khanmohammadi M, 2019, MAT SCI ENG C-MATER, V103, P0, DOI 10.1016/j.msec.2019.109808
   Khanmohammadi M, 2019, J BIOMAT SCI-POLYM E, V30, P295, DOI 10.1080/09205063.2018.1562637
   Khanmohammadi M, 2017, INT J BIOL MACROMOL, V104, P204, DOI 10.1016/j.ijbiomac.2017.06.013
   Khanmohammadi M, 2016, J APPL POLYM SCI, V133, P0, DOI 10.1002/app.43107
   Trinh KTL, 2021, J DRUG DELIV SCI TEC, V66, P0, DOI 10.1016/j.jddst.2021.102735
   Li Qian, 2023, BIOACT MATER, V25, P485, DOI 10.1016/j.bioactmat.2022.07.025
   Lin CC, 2020, ACS BIOMATER SCI ENG, V6, P1144, DOI 10.1021/acsbiomaterials.9b01449
   Liu K, 2022, ADV SCI, V9, P0, DOI 10.1002/advs.202103875
   Long JJJ, 2019, PHARM DEV TECHNOL, V24, P839, DOI 10.1080/10837450.2019.1602632
   Ma XY, 2022, POLYMERS-BASEL, V14, P0, DOI 10.3390/polym14081549
   Majareh MA, 2023, BMC RES NOTES, V16, P0, DOI 10.1186/s13104-023-06544-3
   Nejad ZM, 2019, INT J BIOL MACROMOL, V126, P193, DOI 10.1016/j.ijbiomac.2018.12.181
   Rahimi F, 2023, BIO-DES MANUF, V6, P284, DOI 10.1007/s42242-022-00227-x
   Saremi J, 2021, J BIOMED MATER RES A, V109, P1588, DOI 10.1002/jbm.a.37153
   Shafei S, 2022, CELL TISSUE RES, V390, P71, DOI 10.1007/s00441-022-03663-4
   Sharifisistani M, 2022, J BIOMED MATER RES A, V110, P1866, DOI 10.1002/jbm.a.37419
   Soucy JR, 2018, TISSUE ENG PT A, V24, P1393, DOI 10.1089/ten.tea.2017.0502
   Spearman BS, 2020, J BIOMED MATER RES A, V108, P279, DOI 10.1002/jbm.a.36814
   Tomita K, 2016, J ASSIST REPROD GEN, V33, P501, DOI 10.1007/s10815-016-0656-x
   Tonda-Turo C, 2017, J TISSUE ENG REGEN M, V11, P197, DOI 10.1002/term.1902
   Wang LY, 2022, MATER TODAY BIO, V13, P0, DOI 10.1016/j.mtbio.2021.100201
   Wei W, 2022, CELL TRANSPLANT, V31, P0, DOI 10.1177/09636897221126088
   Wei Y, 2018, PHARMACEUTICS, V10, P0, DOI 10.3390/pharmaceutics10020037
   Yang J, 2023, NEURAL REGEN RES, V18, P657, DOI 10.4103/1673-5374.350212
   Yonet-Tanyeri N, 2022, ACS BIOMATER SCI ENG, V0, P0, DOI DOI 10.1021/acsbiomaterials.2c00066
   Yu ZY, 2020, J BIOL ENG, V14, P0, DOI 10.1186/s13036-020-00244-3
   Zahiri M, 2020, INT J BIOL MACROMOL, V153, P1241, DOI 10.1016/j.ijbiomac.2019.10.255
   Zhong Y, 2005, I IEEE EMBS C NEUR E, V0, P522
   Zolfagharzadeh V, 2023, INT J BIOL MACROMOL, V225, P687, DOI 10.1016/j.ijbiomac.2022.11.133
NR 52
TC 8
Z9 9
U1 3
U2 20
PU SPRINGER
PI DORDRECHT
PA VAN GODEWIJCKSTRAAT 30, 3311 GZ DORDRECHT, NETHERLANDS
SN 0957-4530
EI 1573-4838
J9 J MATER SCI-MATER M
JI J. Mater. Sci.-Mater. Med.
PD JAN 11
PY 2024
VL 35
IS 1
BP 
EP 
DI 10.1007/s10856-023-06768-6
PG 16
WC Engineering, Biomedical; Materials Science, Biomaterials
SC Engineering; Materials Science
GA EP3R4
UT WOS:001140094500003
PM 38206409
DA 2025-07-17
ER

PT J
AU Lee, J
   Choi, Y
   Song, J
   Seong, D
   Jin, S
   Ju, J
   Son, D
   Shin, M
AF Lee, Jaebeom
   Choi, Yeonsun
   Song, Jihyang
   Seong, Duhwan
   Jin, Subin
   Ju, Jaewon
   Son, Donghee
   Shin, Mikyung
TI Nerve-Mimetic Adhesive Hydrogel Electroceuticals: Tailoring In Situ Physically Entangled Domains in Singular Polymers
SO ACS NANO
LA English
DT Article
DE physical entanglement; hydrogel layers; adhesion; electrical stimulation; peripheralnerve repair
AB Implantable electrochemicals stand out as promising candidates for resolving peripheral nerve injuries. However, challenges persist in designing bioelectronic materials that mimic tissue due to modulus matching, conformal adhesion, and immune responses. Herein, we present a nerve-mimicking design rationale for biocompatible hydrogel-based electroceuticals with a tissue-like modulus, robust and conformal tissue adhesion, exceptional mechanical toughness, and efficient stress dissipation. Inspired by the hierarchical structure of the peripheral nerve, the hydrogel substrate features a structurally gradient bilayer transitioning from a dense to a loose polymeric network, utilizing alginate functionalized with either photo-cross-linkable methacrylate or tissue-adhesive phenylborate. Due to the varying water affinity of the tethering groups, a physically entangled interfacial domain is in situ formed during dehydration of the pre-gel film, resulting in enhanced mechanical toughness and strong adhesion. The hydrogel electroceuticals, when integrated with conducting polymeric electrodes, locally stimulate nerve tissue, improving tissue regeneration in a crushed nerve injury model.
C1 [Lee, Jaebeom; Jin, Subin; Ju, Jaewon; Shin, Mikyung] Sungkyunkwan Univ SKKU, Dept Intelligent Precis Healthcare Convergence, Suwon 16419, South Korea.
   [Lee, Jaebeom; Son, Donghee; Shin, Mikyung] Inst Basic Sci IBS, Ctr Neurosci Imaging Res, Suwon 16419, South Korea.
   [Choi, Yeonsun; Shin, Mikyung] Sungkyunkwan Univ SKKU, Dept Biomed Engn, Suwon 16419, South Korea.
   [Song, Jihyang; Son, Donghee] Sungkyunkwan Univ SKKU, Dept Artificial Intelligence Syst Engn, Suwon 16419, South Korea.
   [Seong, Duhwan; Son, Donghee] Sungkyunkwan Univ SKKU, Dept Elect & Comp Engn, Suwon 16419, South Korea.
C3 Sungkyunkwan University (SKKU); Institute for Basic Science - Korea (IBS); Sungkyunkwan University (SKKU); Sungkyunkwan University (SKKU); Sungkyunkwan University (SKKU)
RP Shin, M (corresponding author), Sungkyunkwan Univ SKKU, Dept Intelligent Precis Healthcare Convergence, Suwon 16419, South Korea.; Son, D; Shin, M (corresponding author), Inst Basic Sci IBS, Ctr Neurosci Imaging Res, Suwon 16419, South Korea.; Shin, M (corresponding author), Sungkyunkwan Univ SKKU, Dept Biomed Engn, Suwon 16419, South Korea.; Son, D (corresponding author), Sungkyunkwan Univ SKKU, Dept Artificial Intelligence Syst Engn, Suwon 16419, South Korea.; Son, D (corresponding author), Sungkyunkwan Univ SKKU, Dept Elect & Comp Engn, Suwon 16419, South Korea.
EM daniel3600@g.skku.edu; mikyungshin@g.skku.edu
FU National Research Foundation of Korea (NRF) - Korean Government (MIST) [RS-2023-00208262, 2020R1C1C1005567, 2022M3E5E9018583]; Korean Fund for Regenerative Medicine (KFRM) - Korean Government (Ministry of Science); Ministry of Health Welfare [23B0102L1]
CR Boehler C, 2019, BIOELECTRON MED, V2, P89, DOI 10.2217/BEM-2019-0014
   Brill NA, 2017, MUSCLE NERVE, V56, P463, DOI 10.1002/mus.25534
   Brooks WLA, 2018, ACS OMEGA, V3, P17863, DOI 10.1021/acsomega.8b02999
   Cho KW, 2022, CHEM REV, V122, P5068, DOI 10.1021/acs.chemrev.1c00531
   Choi H, 2023, NAT ELECTRON, V6, P779, DOI 10.1038/s41928-023-01023-w
   Choi YS, 2020, NAT COMMUN, V11, P0, DOI 10.1038/s41467-020-19660-6
   Chong JY, 2023, NAT COMMUN, V14, P0, DOI 10.1038/s41467-023-37948-1
   Foecking EM, 2012, J REHABIL RES DEV, V49, P451, DOI 10.1682/JRRD.2011.03.0033
   Guo LH, 2010, MACROMOLECULES, V43, P3897, DOI 10.1021/ma100307m
   Hong SH, 2020, ADV FUNCT MATER, V30, P0, DOI 10.1002/adfm.201908497
   Hong SH, 2018, BIOMACROMOLECULES, V19, P2053, DOI 10.1021/acs.biomac.8b00144
   Jahromi M, 2019, J TISSUE ENG REGEN M, V13, P2077, DOI 10.1002/term.2945
   Jiang YW, 2022, SCIENCE, V375, P1411, DOI 10.1126/science.abj7564
   Jin S, 2023, NATURE, V623, P58, DOI 10.1038/s41586-023-06628-x
   Johnston A, 2023, BIOMIMETICS-BASEL, V8, P0, DOI 10.3390/biomimetics8020205
   Ju C, 2020, PLOS ONE, V15, P0, DOI 10.1371/journal.pone.0233531
   Kerns J, 2019, ANAT REC, V302, P2030, DOI 10.1002/ar.24250
   Kim CC, 2016, SCIENCE, V353, P682, DOI 10.1126/science.aaf8810
   Kim HJ, 2024, NANO LETT, V24, P8453, DOI 10.1021/acs.nanolett.4c01163
   Kim J, 2023, NAT REV BIOENG, V1, P631, DOI 10.1038/s44222-023-00090-0
   Kim S, 2023, ADV MATER, V35, P0, DOI 10.1002/adma.202307070
   Kong JJ, 2024, FRONT NEUROSCI-SWITZ, V18, P0, DOI 10.3389/fnins.2024.1361590
   Le Floch P, 2024, NAT NANOTECHNOL, V19, P0, DOI 10.1038/s41565-023-01545-6
   Lee M, 2023, ACS NANO, V17, P12290, DOI 10.1021/acsnano.3c00933
   Lee S, 2024, NAT ELECTRON, V0, P0, DOI DOI 10.1038/s41928-024-01240-x
   Li J, 2017, SCIENCE, V357, P378, DOI 10.1126/science.aah6362
   Li LB, 2007, BIOMACROMOLECULES, V8, P464, DOI 10.1021/bm060550a
   Liu YX, 2020, NAT BIOTECHNOL, V38, P1031, DOI 10.1038/s41587-020-0495-2
   Lu BY, 2019, NAT COMMUN, V10, P0, DOI 10.1038/s41467-019-09003-5
   Lu X, 2019, COMPOS PART B-ENG, V177, P0, DOI 10.1016/j.compositesb.2019.107372
   Ma HD, 2023, INFOMAT, V5, P0, DOI 10.1002/inf2.12419
   Markovsky E, 2012, J CONTROL RELEASE, V161, P446, DOI 10.1016/j.jconrel.2011.12.021
   Matsumoto A, 2004, BIOMACROMOLECULES, V5, P1038, DOI 10.1021/bm0345413
   Park S, 2021, NAT COMMUN, V12, P0, DOI 10.1038/s41467-021-23802-9
   Paul A, 2014, ACS NANO, V8, P8050, DOI 10.1021/nn5020787
   Schmoll M, 2021, J NEUROENG REHABIL, V18, P0, DOI 10.1186/s12984-021-00805-7
   Seo H, 2021, ADV MATER, V33, P0, DOI 10.1002/adma.202007346
   Seong D, 2024, ADV MATER, V36, P0, DOI 10.1002/adma.202307810
   Shahini A, 2014, INT J NANOMED, V9, P167, DOI 10.2147/IJN.S54668
   Sim K, 2020, NAT ELECTRON, V3, P775, DOI 10.1038/s41928-020-00493-6
   Song KI, 2020, NAT COMMUN, V11, P0, DOI 10.1038/s41467-020-18025-3
   Tan RW, 2010, POLYM DEGRAD STABIL, V95, P1736, DOI 10.1016/j.polymdegradstab.2010.05.015
   Wang L, 2017, BIOMATERIALS, V145, P192, DOI 10.1016/j.biomaterials.2017.08.039
   Wu MH, 2024, ADV SCI, V11, P0, DOI 10.1002/advs.202304641
   Wu TL, 2020, ACS APPL MATER INTER, V12, P2039, DOI 10.1021/acsami.9b17907
   Yao BL, 2010, BIOPROC BIOSYST ENG, V33, P457, DOI 10.1007/s00449-009-0349-2
   Yu CJ, 2023, ADV FUNCT MATER, V33, P0, DOI 10.1002/adfm.202211023
   Yuk H, 2016, NAT MATER, V15, P190, DOI 10.1038/nmat4463
   Zhou T, 2023, NAT MATER, V22, P895, DOI 10.1038/s41563-023-01569-2
NR 49
TC 4
Z9 4
U1 19
U2 23
PU AMER CHEMICAL SOC
PI WASHINGTON
PA 1155 16TH ST, NW, WASHINGTON, DC 20036 USA
SN 1936-0851
EI 1936-086X
J9 ACS NANO
JI ACS Nano
PD DEC 13
PY 2024
VL 18
IS 51
BP 34949
EP 34961
DI 10.1021/acsnano.4c13097
EA DEC 2024
PG 13
WC Chemistry, Multidisciplinary; Chemistry, Physical; Nanoscience & Nanotechnology; Materials Science, Multidisciplinary
SC Chemistry; Science & Technology - Other Topics; Materials Science
GA Q1S6F
UT WOS:001378010100001
PM 39670562
DA 2025-07-17
ER

PT J
AU Agarwal, G
   Shumard, S
   McCrary, MW
   Osborne, O
   Santiago, JM
   Ausec, B
   Schmidt, CE
AF Agarwal, Gopal
   Shumard, Samantha
   McCrary, Michaela W.
   Osborne, Olivia
   Santiago, Jorge Mojica
   Ausec, Breanna
   Schmidt, Christine E.
TI Decellularized porcine peripheral nerve based injectable hydrogels as a Schwann cell carrier for injured spinal cord regeneration
SO JOURNAL OF NEURAL ENGINEERING
LA English
DT Article
DE Schwann cells; injectable hydrogel; porcine peripheral nerves; decellularization; delipidation; cell delivery; spinal cord injury
ID extracellular-matrix; stem-cells; viability; survival; design; graft
AB Objective. To develop a clinically relevant injectable hydrogel derived from decellularized porcine peripheral nerves and with mechanical properties comparable to native central nervous system (CNS) tissue to be used as a delivery vehicle for Schwann cell transplantation to treat spinal cord injury (SCI). Approach. Porcine peripheral nerves (sciatic and peroneal) were decellularized by chemical decellularization using a sodium deoxycholate and DNase (SDD) method previously developed by our group. The decellularized nerves were delipidated using dichloromethane and ethanol solvent and then digested using pepsin enzyme to form injectable hydrogel formulations. Genipin was used as a crosslinker to enhance mechanical properties. The injectability, mechanical properties, and gelation kinetics of the hydrogels were further analyzed using rheology. Schwann cells encapsulated within the injectable hydrogel formulations were passed through a 25-gauge needle and cell viability was assessed using live/dead staining. The ability of the hydrogel to maintain Schwann cell viability against an inflammatory milieu was assessed in vitro using inflamed astrocytes co-cultured with Schwann cells. Main results. The SDD method effectively removes cells and retains extracellular matrix in decellularized tissues. Using rheological studies, we found that delipidation of decellularized porcine peripheral nerves using dichloromethane and ethanol solvent improves gelation kinetics and mechanical strength of hydrogels. The delipidated and decellularized hydrogels crosslinked using genipin mimicked the mechanical strength of CNS tissue. The hydrogels were found to have shear thinning properties desirable for injectable formulations and they also maintained higher Schwann cell viability during injection compared to saline controls. Using in vitro co-culture experiments, we found that the genipin-crosslinked hydrogels also protected Schwann cells from astrocyte-mediated inflammation. Significance. Injectable hydrogels developed using delipidated and decellularized porcine peripheral nerves are a potential clinically relevant solution to deliver Schwann cells, and possibly other therapeutic cells, at the SCI site by maintaining higher cellular viability and increasing therapeutic efficacy for SCI treatment.
C1 [Agarwal, Gopal; Shumard, Samantha; McCrary, Michaela W.; Osborne, Olivia; Santiago, Jorge Mojica; Ausec, Breanna; Schmidt, Christine E.] Univ Florida, Herbert Wertheim Coll Engn, J Crayton Pruitt Family Dept Biomed Engn, Gainesville, FL 32610 USA.
C3 State University System of Florida; University of Florida
RP Schmidt, CE (corresponding author), Univ Florida, Herbert Wertheim Coll Engn, J Crayton Pruitt Family Dept Biomed Engn, Gainesville, FL 32610 USA.
EM schmidt@bme.ufl.edu
FU NIH [P0225954]; Pruitt chair funding
CR Acaz-Fonseca E, 2019, CELL DEATH DISCOV, V5, P0, DOI 10.1038/s41420-019-0166-6
   Agarwal G, 2022, BIOMATER ADV, V139, P0, DOI 10.1016/j.bioadv.2022.212971
   Agarwal G, 2021, MAT SCI ENG C-MATER, V118, P0, DOI 10.1016/j.msec.2020.111518
   Agarwal G, 2020, INT J BIOL MACROMOL, V165, P388, DOI 10.1016/j.ijbiomac.2020.09.107
   Aguado BA, 2012, TISSUE ENG PT A, V18, P806, DOI 10.1089/ten.tea.2011.0391
   Ahuja CS, 2017, NAT REV DIS PRIMERS, V3, P0, DOI 10.1038/nrdp.2017.18
   Almawash S, 2022, PHARMACEUTICALS-BASE, V15, P0, DOI 10.3390/ph15030371
   Alonso JM, 2021, POLYMERS-BASEL, V13, P0, DOI 10.3390/polym13040650
   Amer MH, 2017, NPJ REGEN MED, V2, P0, DOI 10.1038/s41536-017-0028-x
   Bhuiyan MH, 2023, COLLOID SURFACE B, V224, P0, DOI 10.1016/j.colsurfb.2023.113193
   Bidarra SJ, 2014, ACTA BIOMATER, V10, P1646, DOI 10.1016/j.actbio.2013.12.006
   Bousalis D, 2022, J BIOMED MATER RES A, V110, P595, DOI 10.1002/jbm.a.37312
   Brown M, 2022, BIOMATERIALS, V289, P0, DOI 10.1016/j.biomaterials.2022.121786
   Cerqueira SR, 2018, BIOMATERIALS, V177, P176, DOI 10.1016/j.biomaterials.2018.05.049
   Chen SH, 2019, ACS APPL MATER INTER, V11, P17167, DOI 10.1021/acsami.9b01066
   Cheng J, 2023, NEUROREPORT, V34, P748, DOI 10.1097/WNR.0000000000001950
   Choi J, 2018, NEURAL REGEN RES, V13, P1796, DOI 10.4103/1673-5374.237126
   Cornelison RC, 2018, BIOMED MATER, V13, P0, DOI 10.1088/1748-605X/aaab82
   Crapo PM, 2011, BIOMATERIALS, V32, P3233, DOI 10.1016/j.biomaterials.2011.01.057
   Crowell AD, 2023, MACROMOLECULES, V56, P7795, DOI 10.1021/acs.macromol.3c00780
   Davaa G, 2023, ADV HEALTHC MATER, V12, P0, DOI 10.1002/adhm.202201720
   Ding XY, 2021, CHEM MATER, V33, P5885, DOI 10.1021/acs.chemmater.1c00635
   Du AL, 2022, J BIOMATER APPL, V37, P415, DOI 10.1177/08853282221104287
   Fan BY, 2022, BONE RES, V10, P0, DOI 10.1038/s41413-022-00199-9
   Faroni A, 2019, ADV HEALTHC MATER, V8, P0, DOI 10.1002/adhm.201900410
   Fu YH, 2016, J CELL MOL MED, V20, P740, DOI 10.1111/jcmm.12776
   Gant KL, 2022, J NEUROTRAUM, V39, P285, DOI 10.1089/neu.2020.7590
   Gardin C, 2015, PLOS ONE, V10, P0, DOI 10.1371/journal.pone.0132344
   Gu Y, 2012, BIOMATERIALS, V33, P6672, DOI 10.1016/j.biomaterials.2012.06.006
   Hansson E, 2016, IBRO REP, V1, P1, DOI 10.1016/j.ibror.2016.06.001
   Hill CE, 2007, EUR J NEUROSCI, V26, P1433, DOI 10.1111/j.1460-9568.2007.05771.x
   Hlavac N, 2020, MATER TODAY ADV, V6, P0, DOI 10.1016/j.mtadv.2019.100039
   Huang HY, 2022, J NEURORESTORATOLOGY, V10, P13, DOI 10.26599/JNR.2022.9040007
   Hudson TW, 2004, TISSUE ENG, V10, P1641, DOI 10.1089/ten.2004.10.1641
   Jin B, 2023, BIOACT MATER, V21, P511, DOI 10.1016/j.bioactmat.2022.08.027
   Kasper M, 2020, ADV HEALTHC MATER, V9, P0, DOI 10.1002/adhm.202000174
   Kim BS, 2020, CHEM REV, V120, P10941, DOI 10.1021/acs.chemrev.9b00808
   Kong Y, 2022, INT J BIOL MACROMOL, V209, P1867, DOI 10.1016/j.ijbiomac.2022.04.161
   Kwiecien JM, 2020, PLOS ONE, V15, P0, DOI 10.1371/journal.pone.0226584
   Lee Jin Hyun, 2018, BIOMATER RES, V22, P27
   Li T, 2020, NEUROTHERAPEUTICS, V17, P356, DOI 10.1007/s13311-019-00794-5
   Li Y, 2022, BIOMACROMOLECULES, V23, P609, DOI 10.1021/acs.biomac.1c01552
   Lin T, 2018, ACTA BIOMATER, V73, P326, DOI 10.1016/j.actbio.2018.04.001
   Marquardt LM, 2020, SCI ADV, V6, P0, DOI 10.1126/sciadv.aaz1039
   McCrary MW, 2020, TISSUE ENG PART C-ME, V26, P23, DOI 10.1089/ten.tec.2019.0135
   Meder T, 2021, NPJ REGEN MED, V6, P0, DOI 10.1038/s41536-021-00174-8
   Mendibil U, 2020, INT J MOL SCI, V21, P0, DOI 10.3390/ijms21155447
   Min K, 2022, ACS APPL BIO MATER, V5, P1591, DOI 10.1021/acsabm.1c01142
   Mohammadi F, 2022, BMC PSYCHOL, V10, P0, DOI 10.1186/s40359-022-00909-2
   Monje PV, 2021, FRONT CELL NEUROSCI, V15, P0, DOI 10.3389/fncel.2021.690894
   Nishiguchi A, 2021, ACTA BIOMATER, V131, P211, DOI 10.1016/j.actbio.2021.06.033
   Oraee-Yazdani S, 2021, STEM CELL RES THER, V12, P0, DOI 10.1186/s13287-021-02515-2
   Pearse DD, 2007, GLIA, V55, P976, DOI 10.1002/glia.20490
   Piantanida E, 2019, ACCOUNTS CHEM RES, V52, P2101, DOI 10.1021/acs.accounts.9b00114
   Qin C, 2018, CELL PHYSIOL BIOCHEM, V47, P1835, DOI 10.1159/000491064
   Rao ZL, 2021, MAT SCI ENG C-MATER, V120, P0, DOI 10.1016/j.msec.2020.111791
   Sackett SD, 2018, SCI REP-UK, V8, P0, DOI 10.1038/s41598-018-28857-1
   Seif-Naraghi SB, 2010, TISSUE ENG PT A, V16, P2017, DOI 10.1089/ten.TEA.2009.0768
   Shang ZZ, 2022, FRONT IMMUNOL, V13, P0, DOI 10.3389/fimmu.2022.855309
   Srikandarajah N, 2023, J ORTHOP, V41, P8, DOI 10.1016/j.jor.2023.05.007
   Tukmachev D, 2016, TISSUE ENG PT A, V22, P306, DOI 10.1089/ten.tea.2015.0422
   Vyborny K, 2019, SCI REP-UK, V9, P0, DOI 10.1038/s41598-019-47059-x
   Wachs RA, 2023, CELLS TISSUES ORGANS, V212, P512, DOI 10.1159/000525704
   Wang YJ, 2016, SCI REP-UK, V6, P0, DOI 10.1038/srep24779
   Zhang J, 2016, CELL TISSUE RES, V364, P357, DOI 10.1007/s00441-015-2334-1
   Zhang WH, 2021, REGEN THER, V18, P88, DOI 10.1016/j.reth.2021.04.002
   Zheng CS, 2021, THERANOSTICS, V11, P2917, DOI 10.7150/thno.50825
   Zipser CM, 2022, LANCET NEUROL, V21, P659, DOI 10.1016/S1474-4422(21)00464-6
NR 68
TC 1
Z9 1
U1 2
U2 11
PU IOP Publishing Ltd
PI BRISTOL
PA TEMPLE CIRCUS, TEMPLE WAY, BRISTOL BS1 6BE, ENGLAND
SN 1741-2560
EI 1741-2552
J9 J NEURAL ENG
JI J. Neural Eng.
PD AUG 1
PY 2024
VL 21
IS 4
BP 
EP 
DI 10.1088/1741-2552/ad5939
PG 16
WC Engineering, Biomedical; Neurosciences
SC Engineering; Neurosciences & Neurology
GA XA9L3
UT WOS:001259076800001
PM 38885674
DA 2025-07-17
ER

PT J
AU Hoveizi, E
AF Hoveizi, Elham
TI Enhancement of nerve regeneration through schwann cell-mediated healing in a 3D printed polyacrylonitrile conduit incorporating hydrogel and graphene quantum dots: a study on rat sciatic nerve injury model
SO BIOMEDICAL MATERIALS
LA English
DT Article
DE peripheral nerve injuries; nerve regeneration; conduit; schwann cells; graphene quantum dots; 3D printing
ID differentiation; scaffold; repair
AB Despite recent technological advancements, effective healing from sciatic nerve damage remains inadequate. Cell-based therapies offer a promising alternative to autograft restoration for peripheral nerve injuries, and 3D printing techniques can be used to manufacture conduits with controlled diameter and size. In this study, we investigated the potential of Wharton's jelly-derived mesenchymal stem cells (WJMSCs) differentiated into schwann cells, using a polyacrylonitrile (PAN) conduit filled with fibrin hydrogel and graphene quantum dots (GQDs) to promote nerve regeneration in a rat sciatic nerve injury model. We investigated the potential of WJMSCs, extracted from the umbilical cord, to differentiate into schwann cells and promote nerve regeneration in a rat sciatic nerve injury model. WJMSCs were 3D cultured and differentiated into schwann cells within fibrin gel for two weeks. A 3 mm defect was created in the sciatic nerve of the rat model, which was then regenerated using a conduit/fibrin, conduit covered with schwann cells in fibrin/GQDs, GQDs in fibrin, and a control group without any treatment (n = 6/group). At 10 weeks after transplantation, motor and sensory functions and histological improvement were assessed. The WJMSCs were extracted, identified, and differentiated. The differentiated cells expressed typical schwann cell markers, S100 and P75. In vivo investigations established the durability and efficacy of the conduit to resist the pressures over two months of implantation. Histological measurements showed conduit efficiency, schwann cell infiltration, and association within the fibrin gel and lumen. Rats treated with the composite hydrogel-filled PAN conduit with GQDs showed significantly higher sensorial recovery than the other groups. Histological results showed that this group had significantly more axon numbers and remyelination than others. Our findings suggest that the conduit/schwann approach has the potential to improve nerve regeneration in peripheral nerve injuries, with future therapeutic implications.
C1 [Hoveizi, Elham] Shahid Chamran Univ Ahvaz, Fac Sci, Dept Biol, Ahvaz, Iran.
C3 Shahid Chamran University of Ahvaz
RP Hoveizi, E (corresponding author), Shahid Chamran Univ Ahvaz, Fac Sci, Dept Biol, Ahvaz, Iran.
EM e.hoveizi@scu.ac.ir
FU Shahid Chamran University of Ahvazhttp://dx.doi.org/10.13039/501100005412; Iran National Science Foundation (INSF); Shahid Chamran University of Ahvaz
CR Aleemardani M, 2022, BIOMEDICINES, V10, P0, DOI 10.3390/biomedicines10010073
   Bernardi S, 2020, MOLECULES, V25, P0, DOI 10.3390/molecules25225330
   Cooney DS, 2016, SCI REP-UK, V6, P0, DOI 10.1038/srep31306
   Deng WS, 2021, REV ASSOC MED BRAS, V67, P1342, DOI 10.1590/1806-9282.20200697
   Garra P, 2018, MACROMOLECULES, V51, P57, DOI 10.1021/acs.macromol.7b02185
   Guo WL, 2021, PEERJ, V9, P0, DOI 10.7717/peerj.12269
   Haghshenas M, 2019, IN VITRO CELL DEV-AN, V55, P312, DOI 10.1007/s11626-019-00331-w
   Hoveizi E, 2022, CELL J, V24, P55, DOI 10.22074/cellj.2022.7622
   Hoveizi E, 2019, J CELL PHYSIOL, V234, P10196, DOI 10.1002/jcp.27689
   Huang LL, 2018, ACTA BIOMATER, V68, P223, DOI 10.1016/j.actbio.2017.12.010
   Huang ZR, 2020, ACS BIOMATER SCI ENG, V6, P6344, DOI 10.1021/acsbiomaterials.0c01065
   Jahromi HK, 2020, MAT SCI ENG C-MATER, V109, P0, DOI 10.1016/j.msec.2019.110564
   Vela FJ, 2020, NEURAL REGEN RES, V15, P491, DOI 10.4103/1673-5374.266068
   Jiang HQ, 2020, FRONT BIOENG BIOTECH, V8, P0, DOI 10.3389/fbioe.2020.582646
   Jing W, 2019, EXP CELL RES, V375, P80, DOI 10.1016/j.yexcr.2018.12.021
   Kehoe S, 2012, INJURY, V43, P553, DOI 10.1016/j.injury.2010.12.030
   Liu D, 2018, SCI REP-UK, V8, P0, DOI 10.1038/s41598-018-21652-y
   Marquardt LM, 2013, CURR OPIN BIOTECH, V24, P887, DOI 10.1016/j.copbio.2013.05.006
   Meena P, 2021, CELL TISSUE RES, V383, P617, DOI 10.1007/s00441-020-03301-x
   Mobarakeh ZT, 2023, INJURY, V54, P1462, DOI 10.1016/j.injury.2023.01.041
   Mohamadi F, 2018, ARTIF CELL NANOMED B, V46, P1731, DOI 10.1080/21691401.2017.1391823
   Nectow AR, 2012, TISSUE ENG PART B-RE, V18, P40, DOI 10.1089/ten.teb.2011.0240
   Mahand SN, 2024, INT J POLYM MATER PO, V73, P817, DOI 10.1080/00914037.2023.2215376
   Pardo ID, 2018, TOXICOL PATHOL, V46, P1028, DOI 10.1177/0192623318800707
   Petcu EB, 2018, BIOFABRICATION, V10, P0, DOI 10.1088/1758-5090/aaaf50
   Ramezani MR, 2019, MATER CHEM PHYS, V229, P242, DOI 10.1016/j.matchemphys.2019.03.031
   Roca FG, 2022, BIOMEDICINES, V10, P0, DOI 10.3390/biomedicines10050963
   Sahoo PK, 2018, NAT COMMUN, V9, P0, DOI 10.1038/s41467-018-05647-x
   Sarker M, 2018, BIOTECHNOL J, V13, P0, DOI 10.1002/biot.201700635
   Sreekumar TR, 2023, INDIAN J ANIM RES, V57, P1002, DOI 10.18805/IJAR.B-4365
   Takeya H, 2023, SCI REP-UK, V13, P0, DOI 10.1038/s41598-023-39141-2
   Tavakol S, 2014, J BIOMED MATER RES A, V102, P4590, DOI 10.1002/jbm.a.35117
   Wang J, 2020, ACTA BIOMATER, V117, P180, DOI 10.1016/j.actbio.2020.09.037
   Wang SF, 2010, INT J POLYM SCI, V2010, P0, DOI 10.1155/2010/138686
   Xu RS, 2021, CURR STEM CELL RES T, V16, P670, DOI 10.2174/1574888X16999210128193910
   Xu WQ, 2023, HELIYON, V9, P0, DOI 10.1016/j.heliyon.2023.e14626
   Yan ZW, 2023, ADV FUNCT MATER, V33, P0, DOI 10.1002/adfm.202211709
   Yu XL, 2020, POLYMERS-BASEL, V12, P0, DOI 10.3390/polym12081637
   Yurie H, 2017, PLOS ONE, V12, P0, DOI 10.1371/journal.pone.0171448
   Zaminy A, 2021, NEURAL REGEN RES, V16, P1086, DOI 10.4103/1673-5374.300449
   Zhao XN, 2021, STEM CELL RES THER, V12, P0, DOI 10.1186/s13287-021-02650-w
NR 41
TC 8
Z9 8
U1 0
U2 17
PU IOP Publishing Ltd
PI BRISTOL
PA TEMPLE CIRCUS, TEMPLE WAY, BRISTOL BS1 6BE, ENGLAND
SN 1748-6041
EI 1748-605X
J9 BIOMED MATER
JI Biomed. Mater.
PD JAN 1
PY 2024
VL 19
IS 1
BP 
EP 
DI 10.1088/1748-605X/ad1576
PG 17
WC Engineering, Biomedical; Materials Science, Biomaterials
SC Engineering; Materials Science
GA DB1A7
UT WOS:001129470000001
PM 38091624
DA 2025-07-17
ER

PT J
AU Buckley, C
   Montgomery, TR
   Szank, T
   Major, I
AF Buckley, Ciara
   Montgomery, Therese R.
   Szank, Tomasz
   Major, Ian
TI Hyaluronic acid hybrid formulations optimised for 3D printing of nerve conduits and the delivery of the novel neurotrophic-like compound tyrosol to enhance peripheral nerve regeneration via Schwann cell proliferation
SO INTERNATIONAL JOURNAL OF PHARMACEUTICS
LA English
DT Article
DE Tyrosol; Schwann cell; Peripheral nerve regeneration; Hyaluronic acid
AB Peripheral nerve injuries, predominantly affecting individuals aged 20-40, pose significant healthcare challenges, with current surgical methods often failing to achieve complete functional recovery. This study focuses on the development of 3D printed hydrogel nerve conduits using modified hyaluronic acid (HA) for potentially enhancing peripheral nerve regeneration. Hyaluronic acid was chemically altered with cysteamine HCl and methacrylic anhydride to create thiolated HA (HA-SH) and methacrylated HA (HA-MA), achieving a modification degree of approximately 20 %. This modification was crucial to maintain the receptor interaction of HA. The modified HA was rigorously tested to ensure cytocompatibility in neuronal and glial cell lines. Subsequently, various 3D printed HA formulations were evaluated, focusing on improving HA's inherent mechanical weaknesses. These formulations were assessed for cytotoxicity through direct contact and elution extract testing, confirming their safety over a 24-h period. Among the neurotrophic compounds tested, Tyrosol emerged as the most effective in promoting Schwann cell proliferation in vitro. The 3D printed HA system demonstrated proficiency in loading and releasing Tyrosol at physiological pH. The findings from this research highlight the promising role of 3D printed HA and Tyrosol in the field of nerve tissue engineering, offering a novel approach to peripheral nerve regeneration.
C1 [Buckley, Ciara; Major, Ian] Technol Univ Shannon, PRISM Res Inst, Athlone N37 HD68, Ireland.
   [Montgomery, Therese R.] Atlantic Technol Univ, Sch Sci & Comp, Galway H91 T8NW, Ireland.
   [Szank, Tomasz] Technol Univ Shannon, Biosci Res Inst, Athlone N37 HD68, Ireland.
C3 Atlantic Technological University (ATU)
RP Major, I (corresponding author), Technol Univ Shannon, PRISM Res Inst, Athlone N37 HD68, Ireland.
EM ian.major@tus.ie
FU Irish Research Council [GOIPG/2020/797]
CR Abatangelo G, 2020, CELLS-BASEL, V9, P0, DOI 10.3390/cells9071743
   Buckley C, 2023, INT J BIOL MACROMOL, V240, P0, DOI 10.1016/j.ijbiomac.2023.124459
   Burke G, 2019, POLYMERS-BASEL, V11, P0, DOI 10.3390/polym11081339
   Delfi M, 2021, NANO TODAY, V38, P0, DOI 10.1016/j.nantod.2021.101119
   Fan M, 2012, PREPRINT, V0, P0, DOI DOI 10.5772/35482
   Gao G, 2021, PHARMACEUTICS, V13, P0, DOI 10.3390/pharmaceutics13091373
   Gwak SJ, 2023, KOREAN J CHEM ENG, V40, P1963, DOI 10.1007/s11814-023-1496-x
   Houshyar S, 2019, ACS CHEM NEUROSCI, V10, P3349, DOI 10.1021/acschemneuro.9b00203
   Jessen KR, 2022, PERIPHERALNERVE TISS, V0, PP385, DOI 10.1007/978-3-030-21052-66
   Johnson KA, 2020, ACTA BIOMATER, V112, P101, DOI 10.1016/j.actbio.2020.06.006
   Kamil K, 2020, INT J ENV RES PUB HE, V17, P0, DOI 10.3390/ijerph17124404
   Kim SJ, 2003, REACT FUNCT POLYM, V55, P291, DOI 10.1016/S1381-5148(03)00019-1
   Leckenby JI, 2020, PLAST RECONSTR SURG, V145, P368E, DOI 10.1097/PRS.0000000000006485
   Li BL, 2022, FREE RADICAL BIO MED, V185, P52, DOI 10.1016/j.freeradbiomed.2022.04.016
   Liu H, 2017, EVID-BASED COMPL ALT, V2017, P0, DOI 10.1155/2017/4673289
   Liu H, 2017, SCI REP-UK, V7, P0, DOI 10.1038/srep39869
   Liu SS, 2022, BIOCHEM ENG J, V184, P0, DOI 10.1016/j.bej.2022.108474
   Masgutov R, 2019, FRONT MED-LAUSANNE, V6, P0, DOI 10.3389/fmed.2019.00068
   Mauch JT, 2019, ANN PLAS SURG, V82, PS247, DOI 10.1097/SAP.0000000000001851
   Nita LE, 2024, INT J BIOL MACROMOL, V256, P0, DOI 10.1016/j.ijbiomac.2023.128279
   Noh I, 2019, BIOMATER RES, V23, P0, DOI 10.1186/s40824-018-0152-8
   Pan NC, 2017, APPL BIOCHEM BIOTECH, V182, P276, DOI 10.1007/s12010-016-2326-y
   Panzer KV, 2020, FRONT BIOENG BIOTECH, V8, P0, DOI 10.3389/fbioe.2020.580654
   Park H, 2009, BIOMACROMOLECULES, V10, P541, DOI 10.1021/bm801197m
   Paulino P, 2023, J COSMET SCI, V74, P132
   Ristagno G, 2012, J AGR FOOD CHEM, V60, P5859, DOI 10.1021/jf2049323
   Samir A, 2022, NPJ MAT DEGRAD, V6, P0, DOI 10.1038/s41529-022-00277-7
   Sheng QS, 2013, NEUROREPORT, V24, P217, DOI 10.1097/WNR.0b013e32835eb867
   Snetkov P, 2020, POLYMERS-BASEL, V12, P0, DOI 10.3390/polym12081800
   Vijayavenkataraman S, 2020, ACTA BIOMATER, V106, P54, DOI 10.1016/j.actbio.2020.02.003
   Wei ZD, 2023, ADV FUNCT MATER, V33, P0, DOI 10.1002/adfm.202209658
   Wongprayoon P, 2017, NEUROTOX RES, V31, P1, DOI 10.1007/s12640-016-9647-z
   Zeng BN, 2021, TOXICOL IN VITRO, V72, P0, DOI 10.1016/j.tiv.2021.105103
   Zhao GQ, 2024, AM J PHYSIOL-CELL PH, V326, PC214, DOI 10.1152/ajpcell.00276.2023
NR 34
TC 5
Z9 5
U1 3
U2 8
PU ELSEVIER
PI AMSTERDAM
PA RADARWEG 29, 1043 NX AMSTERDAM, NETHERLANDS
SN 0378-5173
EI 1873-3476
J9 INT J PHARMACEUT
JI Int. J. Pharm.
PD AUG 15
PY 2024
VL 661
IS 
BP 
EP 
DI 10.1016/j.ijpharm.2024.124477
EA JUL 2024
PG 10
WC Pharmacology & Pharmacy
SC Pharmacology & Pharmacy
GA ZI1R8
UT WOS:001274581000001
PM 39013530
DA 2025-07-17
ER

PT J
AU Wang, L
   Dang, PR
   Zheng, HM
   Wei, L
   Jiang, SJ
   Wang, JC
   Cai, YT
   Wang, WL
   Zhang, CG
   Li, N
   Xia, J
AF Wang, Lu
   Dang, Pengrui
   Zheng, Huimin
   Wei, Ling
   Jiang, Shengjie
   Wang, Jiechen
   Cai, Yuting
   Wang, Wenliang
   Zhang, Chenguang
   Li, Nan
   Xia, Juan
TI AC magnetic field-driven wireless charging dual-oriented fibrous magnetoelectric scaffold CFO/PVDF promotes peripheral nerve repair
SO COLLOIDS AND SURFACES A-PHYSICOCHEMICAL AND ENGINEERING ASPECTS
LA English
DT Article
DE Magnetoelectric (ME) materials; Electrostatic spinning; Immunoregulation; Peripheral nerve injuries (PNIs); Nerve regeneration
ID cells
AB Efficient repair of peripheral nerve injuries (PNI) poses a significant challenge in neurosurgery. Wireless charging systems developed from piezoelectric materials, which can convert various forms of exogenous or endogenous mechanical signal into electrical stimulation, are highly regarded in the field of nerve regeneration. However, the potential mobility restrictions of patients with PNI and the attenuation of mechanical signal in deep tissues make it difficult to generate optimal electrical stimulation for inducing nerve regeneration, thereby limiting their clinical applications. Here, we developed a dual-oriented fibrous scaffold with excellent magneto-electric conversion performance to provide stable and controllable wireless electrical stimulation for PNI repair. The oriented arrangement of cobalt ferrite (CoFe2O4, 2 O 4 , CFO) fibrous fillers combined with the aligned orientation of polyvinylidene fluoride (PVDF) fibers improves the magneto-electric conversion performance of the scaffolds, resulting in the generation of approximately 150 mV under a low-frequency alternating magnetic field (150 Oe, 1000 Hz). Gait analysis demonstrated that stable electrical stimulation resulted in significant motor function recovery in rats when using the scaffold wrapped around Gelatin Methacryloyl (GelMA) hydrogel with neural stem cells (NSCs) under an AC magnetic field. Further, single-cell transcriptomics and histological studies confirmed that the scaffold modulates immune activity, promotes nerve growth factor expression, accelerates stem cell differentiation into neurons, and aids tissue regeneration. This study presents a novel wireless charging magnetoelectric (ME) scaffold, contributing to address critical gap in therapeutic strategies for PNI.
C1 [Wang, Lu; Zhang, Chenguang; Xia, Juan] Sun Yat Sen Univ, Hosp Stomatol, Guanghua Sch Stomatol, Guangzhou 510275, Guangdong, Peoples R China.
   [Wang, Lu; Zhang, Chenguang; Xia, Juan] Guangdong Prov Key Lab Stomatol, Guangzhou 510275, Guangdong, Peoples R China.
   [Dang, Pengrui] China Med Univ, Sch & Hosp Stomatol, VIP Dept, Liaoning Prov Key Lab Oral Dis, Shenyang 110002, Liaoning, Peoples R China.
   [Zheng, Huimin; Jiang, Shengjie] Peking Univ Sch & Hosp Stomatol, Dept Geriatr Dent, NMPA Key Lab Dent Mat Natl Engn Lab Digital & Mat, Beijing 100081, Peoples R China.
   [Wei, Ling] Peking Univ Sch & Hosp Stomatol, Clin Div 3, Beijing 100081, Peoples R China.
   [Wei, Ling] Natl Ctr Stomatol, Beijing 100081, Peoples R China.
   [Wei, Ling] Natl Clin Res Ctr Oral Dis, Beijing 100081, Peoples R China.
   [Wei, Ling] Natl Engn Res Ctr Oral Biomat & Digital Med Device, Beijing 100081, Peoples R China.
   [Wei, Ling] Beijing Key Lab Digital Stomatol, Beijing 100081, Peoples R China.
   [Wei, Ling] Minist Hlth, Res Ctr Engn & Technol Computerized Dent, Beijing 100081, Peoples R China.
   [Wei, Ling] NMPA Key Lab Dent Mat, Beijing 100081, Peoples R China.
   [Wang, Jiechen] Huazhong Univ Sci & Technol, Union Hosp, Tongji Med Coll, Dept Stomatol, Wuhan 430022, Peoples R China.
   [Cai, Yuting] Univ Calif Berkeley, Dept Elect Engn & Comp Sci, Berkeley, CA 94720 USA.
   [Wang, Wenliang] South China Univ Technol, Sch Mat Sci & Engn, Guangzhou 510640, Peoples R China.
   [Li, Nan] Southern Univ Sci & Technol, Jinan Univ, Clin Med Sch 2, Dept Stomatol,Shenzhen Peoples Hosp,Affiliated Hos, Shenzhen 518020, Guangdong, Peoples R China.
C3 Sun Yat Sen University; China Medical University; Huazhong University of Science & Technology; University of California System; University of California Berkeley; South China University of Technology; Jinan University; Southern University of Science & Technology
RP Xia, J (corresponding author), Sun Yat Sen Univ, Hosp Stomatol, Guanghua Sch Stomatol, Guangzhou 510275, Guangdong, Peoples R China.; Li, N (corresponding author), Southern Univ Sci & Technol, Jinan Univ, Clin Med Sch 2, Dept Stomatol,Shenzhen Peoples Hosp,Affiliated Hos, Shenzhen 518020, Guangdong, Peoples R China.
EM linanhrb@163.com; xiajuan@mail.sysu.edu.cn
FU China Postdoctoral Science Foundation [:2023M744007]; National Natural Science Foundation of China [82101072, 32000516]; Guangdong Provincial Basic and Applied Basic Research Fund Project [:2023A1515110817]; Young Elite Scientist Sponsorship (YESS) Program by CAST [2023QNRC001]; Shenzhen Science and Technology Research and Development Fund [JCYJ20190809165805604]; Shenzhen Health Commission
CR Abdolmaleki H, 2023, ADV SCI, V10, P0, DOI 10.1002/advs.202205942
   Allami M, 2016, MILITARY MED RES, V3, P0, DOI 10.1186/s40779-016-0102-5
   Chen JC, 2024, NAT MATER, V23, P0, DOI 10.1038/s41563-023-01680-4
   Chen JC, 2022, NAT BIOMED ENG, V6, P706, DOI 10.1038/s41551-022-00873-7
   Cheng Y, 2020, NANO ENERGY, V69, P0, DOI 10.1016/j.nanoen.2019.104411
   Choe JK, 2024, ADV MATER, V36, P0, DOI 10.1002/adma.202311154
   Ellis MJ, 2024, IDENTIFICATION OF HIGH-PERFORMING ANTIBODIES FOR THE RELIABLE DETECTION OF TAU PROTEOFORMS BY WESTERN BLOTTING AND IMMUNOHISTOCHEMISTRY, V0, P0, DOI DOI 10.1007/s00401-024-02729-7
   Fang YC, 2023, ADV SCI, V10, P0, DOI 10.1002/advs.202205744
   Feng Y, 2021, J PHYS CHEM C, V125, P8840, DOI 10.1021/acs.jpcc.0c05792
   Gu XS, 2014, BIOMATERIALS, V35, P6143, DOI 10.1016/j.biomaterials.2014.04.064
   Hussain N, 2019, ACS NANO, V13, P4496, DOI 10.1021/acsnano.9b00104
   Jakob DS, 2020, ANGEW CHEM INT EDIT, V59, P16083, DOI 10.1002/anie.202004211
   Jakob DS, 2020, ACS NANO, V14, P4839, DOI 10.1021/acsnano.0c00767
   Jensen BN, 2023, NPJ FLEX ELECTRON, V7, P0, DOI 10.1038/s41528-023-00270-3
   Jin F, 2021, ADV MATER, V33, P0, DOI 10.1002/adma.202104175
   Karimi E, 2023, NATURE, V614, P555, DOI 10.1038/s41586-022-05680-3
   Ke Q, 2024, ACS APPL MATER INTER, V16, P9839, DOI 10.1021/acsami.3c17963
   Li T, 2021, ADV MATER, V33, P0, DOI 10.1002/adma.202006093
   Liu K, 2022, ADV SCI, V9, P0, DOI 10.1002/advs.202103875
   Lv HP, 2023, J AM CHEM SOC, V0, P0, DOI DOI 10.1021/jacs.2c12951
   Ma J, 2018, MATER RES EXPRESS, V5, P0, DOI 10.1088/2053-1591/aab747
   Ma Y, 2023, CHEM ENG J, V452, P0, DOI 10.1016/j.cej.2022.139424
   Machado-Pereira M, 2022, J NEUROINFLAMM, V19, P0, DOI 10.1186/s12974-021-02324-7
   Manoukian OS, 2021, BIOACT MATER, V6, P2881, DOI 10.1016/j.bioactmat.2021.02.016
   Marques-Almeida T, 2024, ADV HEALTHC MATER, V13, P0, DOI 10.1002/adhm.202301494
   McGonagle D, 2017, NAT REV RHEUMATOL, V13, P719, DOI 10.1038/nrrheum.2017.182
   Pinho TS, 2021, ACS APPL BIO MATER, V4, P6604, DOI 10.1021/acsabm.1c00567
   Shi YD, 2024, ACS NANO, V18, P3720, DOI 10.1021/acsnano.3c11578
   Sun YT, 2023, BIOACT MATER, V28, P227, DOI 10.1016/j.bioactmat.2023.05.013
   Tanabe Y, 2017, PLOS ONE, V12, P0, DOI 10.1371/journal.pone.0186698
   Thibodeau A, 2022, BIOMATERIALS, V280, P0, DOI 10.1016/j.biomaterials.2021.121269
   Vijayakanth T, 2020, ANGEW CHEM INT EDIT, V59, P10368, DOI 10.1002/anie.202001250
   Vu DL, 2022, POLYMERS-BASEL, V14, P0, DOI 10.3390/polym14081547
   Wang JY, 2024, ADV SCI, V11, P0, DOI 10.1002/advs.202302988
   Wang QQ, 2022, BIOMATER SCI-UK, V10, P6061, DOI 10.1039/d2bm01216b
   Wurth S, 2017, BIOMATERIALS, V122, P114, DOI 10.1016/j.biomaterials.2017.01.014
   Yang HC, 2022, BIOACT MATER, V8, P355, DOI 10.1016/j.bioactmat.2021.06.020
   Yue MX, 2024, CHEM ENG J, V490, P0, DOI 10.1016/j.cej.2024.151892
   Zhang GR, 2023, COMPOS SCI TECHNOL, V231, P0, DOI 10.1016/j.compscitech.2022.109784
   Zhang M, 2023, ADV MATER, V35, P0, DOI 10.1002/adma.202212015
   Zhang YS, 2023, ACTA BIOMATER, V168, P470, DOI 10.1016/j.actbio.2023.07.029
NR 41
TC 1
Z9 1
U1 21
U2 71
PU ELSEVIER
PI AMSTERDAM
PA RADARWEG 29, 1043 NX AMSTERDAM, NETHERLANDS
SN 0927-7757
EI 1873-4359
J9 COLLOID SURFACE A
JI Colloid Surf. A-Physicochem. Eng. Asp.
PD NOV 20
PY 2024
VL 701
IS 
BP 
EP 
DI 10.1016/j.colsurfa.2024.134822
EA JUL 2024
PG 13
WC Chemistry, Physical
SC Chemistry
GA A7O4R
UT WOS:001284393000001
DA 2025-07-17
ER

PT J
AU Khaboushan, AS
   Azimzadeh, A
   Tanourlouee, SB
   Mamdoohi, M
   Kajbafzadeh, AM
   Slavin, KV
   Rahimi-Movaghar, V
   Hassannejad, Z
AF Khaboushan, Alireza Soltani
   Azimzadeh, Ashkan
   Tanourlouee, Saman Behboodi
   Mamdoohi, Melina
   Kajbafzadeh, Abdol-Mohammad
   Slavin, Konstantin V.
   Rahimi-Movaghar, Vafa
   Hassannejad, Zahra
TI Electrical stimulation enhances sciatic nerve regeneration using a silk-based conductive scaffold beyond traditional nerve guide conduits
SO SCIENTIFIC REPORTS
LA English
DT Article
DE Nerve repair; Conductive conduit; Stem cells; Electrical stimulation
ID glycolic acid) conduits; marrow stromal cells; functional recovery; rat model; in-vivo; permeability; nanofibers; allografts; injury; promotes
AB Despite recent advancements in peripheral nerve regeneration, the creation of nerve conduits with chemical and physical cues to enhance glial cell function and support axonal growth remains challenging. This study aimed to assess the impact of electrical stimulation (ES) using a conductive nerve conduit on sciatic nerve regeneration in a rat model with transection injury. The study involved the fabrication of conductive nerve conduits using silk fibroin and Au nanoparticles (AuNPs). Collagen hydrogel loaded with green fluorescent protein (GFP)-positive adipose-derived mesenchymal stem cells (ADSCs) served as the filling for the conduit. Both conductive and non-conductive conduits were applied with and without ES in rat models. Locomotor recovery was assessed using walking track analysis. Histological evaluations were performed using H&E, luxol fast blue staining and immunohistochemistry. Moreover, TEM analysis was conducted to distinguish various ultrastructural aspects of sciatic tissue. In the ES + conductive conduit group, higher S100 (p < 0.0001) and neurofilament (p < 0.001) expression was seen after 6 weeks. Ultrastructural evaluations showed that conductive scaffolds with ES minimized Wallerian degeneration. Furthermore, the conductive conduit with ES group demonstrated significantly increased myelin sheet thickness and decreased G. ratio compared to the autograft. Immunofluorescent images confirmed the presence of GFP-positive ADSCs by the 6th week. Locomotor recovery assessments revealed improved function in the conductive conduit with ES group compared to the control group and groups without ES. These results show that a Silk/AuNPs conduit filled with ADSC-seeded collagen hydrogel can function as a nerve conduit, aiding in the restoration of substantial gaps in the sciatic nerve with ES. Histological and locomotor evaluations indicated that ES had a greater impact on functional recovery compared to using a conductive conduit alone, although the use of conductive conduits did enhance the effects of ES.
C1 [Khaboushan, Alireza Soltani; Azimzadeh, Ashkan; Tanourlouee, Saman Behboodi; Kajbafzadeh, Abdol-Mohammad; Hassannejad, Zahra] Univ Tehran Med Sci, Childrens Med Ctr, Gene Cell & Tissue Res Inst, Pediat Urol & Regenerat Med Res Ctr, 62 Dr Gharibs St,Keshavarz Blvd, Tehran 1419733151, Iran.
   [Khaboushan, Alireza Soltani] Univ Tehran Med Sci, Students Sci Res Ctr, Tehran, Iran.
   [Mamdoohi, Melina] Amirkabir Univ Technol, Tehran Polytech, Dept Biomed Engn, Tehran, Iran.
   [Slavin, Konstantin V.] Univ Illinois, Dept Neurosurg, Chicago, IL USA.
   [Rahimi-Movaghar, Vafa] Univ Tehran Med Sci, Sina Hosp, Sina Trauma & Surg Res Ctr, Hassan Abad Sq,Imam Khomeini Ave, Tehran 113653876, Iran.
C3 Tehran University of Medical Sciences; Tehran University of Medical Sciences; Amirkabir University of Technology; University of Illinois System; University of Illinois Chicago; University of Illinois Chicago Hospital; Tehran University of Medical Sciences
RP Hassannejad, Z (corresponding author), Univ Tehran Med Sci, Childrens Med Ctr, Gene Cell & Tissue Res Inst, Pediat Urol & Regenerat Med Res Ctr, 62 Dr Gharibs St,Keshavarz Blvd, Tehran 1419733151, Iran.; Rahimi-Movaghar, V (corresponding author), Univ Tehran Med Sci, Sina Hosp, Sina Trauma & Surg Res Ctr, Hassan Abad Sq,Imam Khomeini Ave, Tehran 113653876, Iran.
EM v_rahimi@tums.ac.ir; zhassannejad@tums.ac.ir
FU National Institute for Medical Research Development, NIMAD [977083]; Tehran University of Medical Sciences [98-02-84-43515]
CR Al-Majed AA, 2004, CELL MOL NEUROBIOL, V24, P379, DOI 10.1023/B:CEMN.0000022770.66463.f7
   Al-Majed AA, 2000, J NEUROSCI, V20, P2602
   BAIN JR, 1989, PLAST RECONSTR SURG, V83, P129, DOI 10.1097/00006534-198901000-00024
   Bervar M, 2000, J NEUROSCI METH, V102, P109, DOI 10.1016/S0165-0270(00)00281-8
   Carvalho CR, 2021, ADV HEALTHC MATER, V10, P0, DOI 10.1002/adhm.202000753
   Carvalho CR, 2019, FRONT BIOENG BIOTECH, V7, P0, DOI 10.3389/fbioe.2019.00337
   Ceccarelli S, 2020, FRONT CELL DEV BIOL, V8, P0, DOI 10.3389/fcell.2020.00236
   Chang CJ, 2007, J BIOMED MATER RES B, V83B, P206, DOI 10.1002/jbm.b.30785
   Chang CJ, 2006, BIOMATERIALS, V27, P1035, DOI 10.1016/j.biomaterials.2005.07.003
   Chen CJ, 2007, EXP NEUROL, V204, P443, DOI 10.1016/j.expneurol.2006.12.004
   Chen XC, 2019, J BIOMED MATER RES A, V107, P2784, DOI 10.1002/jbm.a.36781
   Chen YF, 2017, SCI REP-UK, V7, P0, DOI 10.1038/srep45366
   Chernousov MA, 2008, GLIA, V56, P1498, DOI 10.1002/glia.20740
   Cizkova K, 2021, ACTA HISTOCHEM CYTOC, V54, P21, DOI 10.1267/ahc.20-00032
   Das S, 2015, BIOMATERIALS, V62, P66, DOI 10.1016/j.biomaterials.2015.04.047
   DeLeonibus A, 2021, MICROSURG, V41, P286, DOI 10.1002/micr.30713
   Deng PP, 2022, ADV HEALTHC MATER, V11, P0, DOI 10.1002/adhm.202200115
   Firouzi MS, 2015, LAB ANIMAL, V44, P145, DOI 10.1038/laban.711
   Gapinske L, 2023, TISSUE ENG PT A, V29, P557, DOI 10.1089/ten.tea.2023.0075
   George PM, 2009, J BIOMED MATER RES A, V91A, P519, DOI 10.1002/jbm.a.32226
   Geremia NM, 2007, EXP NEUROL, V205, P347, DOI 10.1016/j.expneurol.2007.01.040
   Haastert-Talini K, 2011, J NEUROTRAUM, V28, P661, DOI 10.1089/neu.2010.1637
   Hasiba-Pappas S, 2023, J PERS MED, V13, P0, DOI 10.3390/jpm13030414
   Huang JH, 2010, NEUROREHAB NEURAL RE, V24, P736, DOI 10.1177/1545968310368686
   Huang JH, 2009, J NEUROTRAUM, V26, P1805, DOI 10.1089/neu.2008-0732
   Huckhagel T, 2018, SCAND J TRAUMA RESUS, V26, P0, DOI 10.1186/s13049-018-0546-6
   Huckhagel T, 2018, SCAND J TRAUMA RESUS, V26, P0, DOI 10.1186/s13049-018-0502-5
   Javeed S, 2021, INTERDISCIP NEUROSUR, V24, P0, DOI 10.1016/j.inat.2021.101117
   Jessen KR, 2016, J PHYSIOL-LONDON, V594, P3521, DOI 10.1113/JP270874
   Johnson EO, 2008, INJURY, V39, PS30, DOI 10.1016/j.injury.2008.05.018
   Kamble N, 2019, NEUROL INDIA, V67, P1419, DOI 10.4103/0028-3886.273626
   Khan H, 2020, ORTHOP TRAUMA, V34, P168, DOI 10.1016/J.MPORTH.2020.03.011
   Kim JK, 2016, J PLAST RECONSTR AES, V69, P1690, DOI 10.1016/j.bjps.2016.08.016
   Kim J, 2023, ADV SCI, V10, P0, DOI 10.1002/advs.202302632
   Lawrence BD, 2010, MACROMOL BIOSCI, V10, P393, DOI 10.1002/mabi.200900294
   Li XL, 2022, STEM CELL RES THER, V13, P0, DOI 10.1186/s13287-021-02690-2
   Li XL, 2020, ACS APPL MATER INTER, V12, P36860, DOI 10.1021/acsami.0c08457
   Ma Y, 2021, J MATER CHEM B, V9, P6310, DOI 10.1039/d1tb00782c
   Meng CJ, 2020, ACS APPL MATER INTER, V12, P12317, DOI 10.1021/acsami.9b22088
   Moradi L, 2020, TISSUE CELL, V66, P0, DOI 10.1016/j.tice.2020.101396
   Noble J, 1998, J TRAUMA, V45, P116, DOI 10.1097/00005373-199807000-00025
   Park J, 2020, ADV FUNCT MATER, V30, P0, DOI 10.1002/adfm.202003759
   Pooshidani Y, 2021, J MATER SCI-MATER M, V32, P0, DOI 10.1007/s10856-021-06519-5
   Rahimzadegan M, 2022, BIOMATER ADV, V134, P0, DOI 10.1016/j.msec.2021.112634
   Rajabi M, 2018, J BIOMED MATER RES B, V106, P1595, DOI 10.1002/jbm.b.33968
   Rajan N, 2006, NAT PROTOC, V1, P2753, DOI 10.1038/nprot.2006.430
   Ray WZ, 2010, EXP NEUROL, V223, P77, DOI 10.1016/j.expneurol.2009.03.031
   Saderi N, 2018, J MATER SCI-MATER M, V29, P0, DOI 10.1007/s10856-018-6144-3
   Santhanam S, 2023, ADV MATER TECHNOL-US, V8, P0, DOI 10.1002/admt.202201724
   Sarikcioglu L, 2009, FOLIA MORPHOL, V68, P1
   SHEN MJ, 1995, MICROSURG, V16, P552
   Song JL, 2016, FRONT MOL NEUROSCI, V9, P0, DOI 10.3389/fnmol.2016.00117
   Song S, 2021, BIOMATERIALS, V275, P0, DOI 10.1016/j.biomaterials.2021.120982
   Sun PC, 2023, ADV HEALTHC MATER, V12, P0, DOI 10.1002/adhm.202301859
   Sun Y, 2019, ADV HEALTHC MATER, V8, P0, DOI 10.1002/adhm.201900127
   Vijayavenkataraman S, 2020, ACTA BIOMATER, V106, P54, DOI 10.1016/j.actbio.2020.02.003
   Wang J, 2020, ACTA BIOMATER, V117, P180, DOI 10.1016/j.actbio.2020.09.037
   Wang L, 2020, SCI ADV, V6, P0, DOI 10.1126/sciadv.abc6686
   Wang Y, 2008, BIOMATERIALS, V29, P3415, DOI 10.1016/j.biomaterials.2008.05.002
   Watanabe Y, 2017, J TISSUE ENG REGEN M, V11, P362, DOI 10.1002/term.1919
   Willand MP, 2016, NEUROREHAB NEURAL RE, V30, P490, DOI 10.1177/1545968315604399
   Woodbury D, 2000, J NEUROSCI RES, V61, P364, DOI 10.1002/1097-4547(20000815)61:4<364::AID-JNR2>3.0.CO;2-C
   Wu P, 2020, FRONT BIOENG BIOTECH, V8, P0, DOI 10.3389/fbioe.2020.00709
   Xie JW, 2014, ACS APPL MATER INTER, V6, P9472, DOI 10.1021/am5018557
   Yang XH, 2022, MATER DESIGN, V223, P0, DOI 10.1016/j.matdes.2022.111151
   Yi S, 2020, BURNS TRAUMA, V8, P0, DOI 10.1093/burnst/tkaa002
   Zhang H, 2015, MAT SCI ENG C-MATER, V56, P564, DOI 10.1016/j.msec.2015.06.024
   Zhao YH, 2020, BIOMATERIALS, V255, P0, DOI 10.1016/j.biomaterials.2020.120164
   Zhong ZY, 2004, J PHYS CHEM B, V108, P4046, DOI 10.1021/jp037056a
   Zuo KJ, 2020, EXP NEUROL, V332, P0, DOI 10.1016/j.expneurol.2020.113397
NR 70
TC 8
Z9 8
U1 17
U2 37
PU NATURE PORTFOLIO
PI BERLIN
PA HEIDELBERGER PLATZ 3, BERLIN, 14197, GERMANY
SN 2045-2322
EI 
J9 SCI REP-UK
JI Sci Rep
PD JUL 2
PY 2024
VL 14
IS 1
BP 
EP 
DI 10.1038/s41598-024-65286-9
PG 19
WC Multidisciplinary Sciences
SC Science & Technology - Other Topics
GA XM6R5
UT WOS:001262145700034
PM 38956215
DA 2025-07-17
ER

PT J
AU Wang, ST
   Wang, ZQ
   Yang, W
   Xu, Z
   Dai, H
   He, FP
   Yan, ST
   Shi, XT
AF Wang, Shuting
   Wang, Zhenqing
   Yang, Wei
   Xu, Zhen
   Dai, Hao
   He, Fupo
   Yan, Shengtao
   Shi, Xuetao
TI In Situ-Sprayed Bioinspired Adhesive Conductive Hydrogels for Cavernous Nerve Repair
SO ADVANCED MATERIALS
LA English
DT Article
DE adhesive; conductive hydrogel; erectile dysfunction; nerve repair
ID schwann-cells; regeneration; macrophages; prevention; strategy
AB Cavernous nerve injury (CNI), resulting in erectile dysfunction (ED), poses a significant threat to the quality of life for men. Strategies utilizing conductive hydrogels have demonstrated promising results for the treatment of peripheral nerves with a large diameter (>2 mm). However, integrating convenient minimally invasive operation, antiswelling and immunomodulatory conductive hydrogels for treating small-diameter injured cavernous nerves remains a great challenge. Here, a sprayable adhesive conductive hydrogel (GACM) composed of gelatin, adenine, carbon nanotubes, and mesaconate designed for cavernous nerve repair is developed. Multiple hydrogen bonds provide GACM with excellent adhesive and antiswelling properties, enabling it to establish a conformal electrical bridge with the damaged nerve and aiding in the regeneration process. Additionally, mesaconate-loaded GACM suppresses the release of inflammatory factors by macrophages and promotes the migration and proliferation of Schwann cells. In vivo tests demonstrate that the GACM hydrogel repairs the cavernous nerve and restores erectile function and fertility. Furthermore, the feasibility of sprayable GACM in minimally invasive robotic surgery in beagles is validated. Given the benefits of therapeutic effectiveness and clinical convenience, the research suggests a promising future for sprayable GACM materials as advanced solutions for minimally invasive nerve repair.
C1 [Wang, Shuting; Yang, Wei; Dai, Hao; Shi, Xuetao] South China Univ Technol, Natl Engn Res Ctr Tissue Restorat & Reconstruct, Guangzhou 510006, Peoples R China.
   [Wang, Shuting; Dai, Hao; Shi, Xuetao] South China Univ Technol, Sch Mat Sci & Engn, Guangzhou 510640, Peoples R China.
   [Wang, Zhenqing] Shandong First Med Univ, Shandong Prov Hosp, Dept Urol, Jinan 250021, Peoples R China.
   [Xu, Zhen] Sun Yat Sen Univ, Affiliated Hosp 7, Dept Urol, Shenzhen 518107, Peoples R China.
   [He, Fupo] Guangdong Univ Technol, Sch Electromech Engn, Guangzhou 510006, Peoples R China.
   [Yan, Shengtao] China Japan Friendship Hosp, Dept Emergency, Beijing 100029, Peoples R China.
   [Shi, Xuetao] South China Univ Technol, Key Lab Biomed Engn Guangdong Prov, Guangzhou 510006, Peoples R China.
C3 South China University of Technology; South China University of Technology; Shandong First Medical University & Shandong Academy of Medical Sciences; Sun Yat Sen University; Guangdong University of Technology; China-Japan Friendship Hospital; South China University of Technology
RP Shi, XT (corresponding author), South China Univ Technol, Natl Engn Res Ctr Tissue Restorat & Reconstruct, Guangzhou 510006, Peoples R China.; Shi, XT (corresponding author), South China Univ Technol, Sch Mat Sci & Engn, Guangzhou 510640, Peoples R China.; He, FP (corresponding author), Guangdong Univ Technol, Sch Electromech Engn, Guangzhou 510006, Peoples R China.; Yan, ST (corresponding author), China Japan Friendship Hosp, Dept Emergency, Beijing 100029, Peoples R China.; Shi, XT (corresponding author), South China Univ Technol, Key Lab Biomed Engn Guangdong Prov, Guangzhou 510006, Peoples R China.
EM fphe@gdut.edu.cn; yanshengtao@zryhyy.com.cn; shxt@scut.edu.cn
FU Key Technologies Research and Development Program [T2288101, U22A20157]; National Natural Science Foundation of China [2021YFB3800800]; National Key Research and Development Program of China
CR Bao L, 2023, NANO TODAY, V49, P0, DOI 10.1016/j.nantod.2023.101784
   Burnett AL, 2005, JAMA-J AM MED ASSOC, V293, P2648, DOI 10.1001/jama.293.21.2648
   Chen PW, 2015, ACTA NEUROPATHOL, V130, P605, DOI 10.1007/s00401-015-1482-4
   Chen YJ, 2021, ACS APPL MATER INTER, V13, P59761, DOI 10.1021/acsami.1c20548
   Choi H, 2023, NAT ELECTRON, V6, P779, DOI 10.1038/s41928-023-01023-w
   Dong XH, 2021, BIOMATERIALS, V272, P0, DOI 10.1016/j.biomaterials.2021.120767
   Fan L, 2022, ADV SCI, V9, P0, DOI 10.1002/advs.202105586
   Feng R, 2023, P NATL ACAD SCI USA, V120, P0
   Feng Y, 2023, P NATL ACAD SCI USA, V120, P0
   FLORY PJ, 1950, J CHEM PHYS, V18, P108, DOI 10.1063/1.1747424
   Gabriel C, 2009, PHYS MED BIOL, V54, P4863, DOI 10.1088/0031-9155/54/16/002
   He HM, 2023, NAT COMMUN, V14, P0, DOI 10.1038/s41467-023-36438-8
   He J, 2023, ADV HEALTHC MATER, V12, P0, DOI 10.1002/adhm.202300395
   He QH, 2024, ADV FUNCT MATER, V34, P0, DOI 10.1002/adfm.202308974
   He W, 2022, NAT METAB, V4, P524, DOI 10.1038/s42255-022-00565-1
   Hsu RS, 2022, NAT COMMUN, V13, P0, DOI 10.1038/s41467-022-32912-x
   Hu Y, 2022, J MATER SCI, V57, P20974, DOI 10.1007/s10853-022-07942-x
   Jones J, 2019, J UROLOGY, V201, P0
   Kim Y, 2022, CARBOHYD POLYM, V284, P0, DOI 10.1016/j.carbpol.2022.119195
   Kornfeld T, 2021, BIOMATERIALS, V271, P0, DOI 10.1016/j.biomaterials.2021.120692
   Lei WL, 2023, ADV FUNCT MATER, V0, P541
   Li JJ, 2022, ADV MATER, V34, P0, DOI 10.1002/adma.202202513
   Liu T, 2022, J NANOBIOTECHNOL, V20, P0, DOI 10.1186/s12951-022-01337-5
   Liu XF, 2017, ACS APPL MATER INTER, V9, P14677, DOI 10.1021/acsami.7b02072
   Liu X, 2017, ADV FUNCT MATER, V27, P0, DOI 10.1002/adfm.201703132
   Llanes-Pallas A, 2011, J AM CHEM SOC, V133, P15412, DOI 10.1021/ja2011516
   Martinez-Pinerio L, 2017, EUR UROL, V25, P62
   Martini R, 2008, GLIA, V56, P1566, DOI 10.1002/glia.20766
   May F, 2005, EUR UROL, V48, P372, DOI 10.1016/j.eururo.2005.04.025
   Taboada GM, 2022, ADV MATER, V34, P0, DOI 10.1002/adma.202203087
   Nam S, 2021, CHEM REV, V121, P11336, DOI 10.1021/acs.chemrev.0c00798
   Nappi C, 2007, HUM REPROD UPDATE, V13, P379, DOI 10.1093/humupd/dml061
   Ni P, 2023, ADV HEALTHC MATER, V12, P0, DOI 10.1002/adhm.202203342
   ONeill LAJ, 2016, NAT REV IMMUNOL, V16, P553, DOI 10.1038/nri.2016.70
   Park J, 2023, ADV SCI, V10, P0, DOI 10.1002/advs.202207237
   Prevoteau A, 2012, J AM CHEM SOC, V134, P19961, DOI 10.1021/ja309029n
   Qin ZZ, 2019, BIOMACROMOLECULES, V20, P3399, DOI 10.1021/acs.biomac.9b00666
   Rebello RJ, 2021, NAT REV DIS PRIMERS, V7, P0, DOI 10.1038/s41572-020-00243-0
   Serger E, 2022, NATURE, V607, P585, DOI 10.1038/s41586-022-04884-x
   Shamloul R, 2013, LANCET, V381, P153, DOI 10.1016/S0140-6736(12)60520-0
   Simeoli R, 2017, NAT COMMUN, V8, P0, DOI 10.1038/s41467-017-01841-5
   Srinivasan SS, 2023, MED-CAMBRIDGE, V4, P541, DOI 10.1016/j.medj.2023.05.007
   Stratton JA, 2018, CELL REP, V24, P2561, DOI 10.1016/j.celrep.2018.08.004
   Sun X, 2020, CHEM ENG J, V382, P0, DOI 10.1016/j.cej.2019.122832
   Sung W, 2010, J KOREAN MED SCI, V25, P608, DOI 10.3346/jkms.2010.25.4.608
   Tang JY, 2020, ACTA BIOMATER, V116, P84, DOI 10.1016/j.actbio.2020.08.036
   Taveggia C, 2022, ANNU REV NEUROSCI, V45, P561, DOI 10.1146/annurev-neuro-110920-030610
   Tian GW, 2023, ADV MATER, V35, P0, DOI 10.1002/adma.202212302
   Wang LG, 2024, ADV MATER, V36, P0, DOI 10.1002/adma.202304724
   Wang L, 2019, ACTA BIOMATER, V96, P175, DOI 10.1016/j.actbio.2019.06.035
   Wang YH, 2022, RESEARCH-CHINA, V2022, P0, DOI 10.34133/2022/9826426
   Williams SCP, 2012, NAT MED, V18, P1444, DOI 10.1038/nm1012-1444
   Wu P, 2021, BIOACT MATER, V6, P3515, DOI 10.1016/j.bioactmat.2021.03.020
   Xi K, 2020, NAT COMMUN, V11, P0, DOI 10.1038/s41467-020-18265-3
   Xiao LY, 2023, ADV MATER, V35, P0, DOI 10.1002/adma.202304896
   Xie YC, 2023, PROG MATER SCI, V132, P0, DOI 10.1016/j.pmatsci.2022.101043
   Xuan HY, 2023, ADV SCI, V10, P0, DOI 10.1002/advs.202302519
   Xue W, 2023, ADV FUNCT MATER, V33, P0, DOI 10.1002/adfm.202209971
   Yan LW, 2023, NANO TODAY, V51, P0, DOI 10.1016/j.nantod.2023.101934
   Yang M, 2023, ACS NANO, V17, P885, DOI 10.1021/acsnano.2c04606
   Yang PX, 2023, BIOACT MATER, V30, P85, DOI 10.1016/j.bioactmat.2023.07.003
   Yang QF, 2023, BIOACT MATER, V26, P194, DOI 10.1016/j.bioactmat.2023.02.024
   Ye LJ, 2021, ADV MATER, V33, P0, DOI 10.1002/adma.202102981
   Yoo MC, 2021, INT J MOL SCI, V22, P0, DOI 10.3390/ijms22094926
   Yu CJ, 2023, NAT COMMUN, V14, P0, DOI 10.1038/s41467-023-42008-9
   Yuan YH, 2022, SCI CHINA MATER, V65, P827, DOI 10.1007/s40843-021-1849-3
   Zhang CY, 2023, ADV FUNCT MATER, V33, P0, DOI 10.1002/adfm.202302251
   Zhao LY, 2022, NAT COMMUN, V13, P0, DOI 10.1038/s41467-022-31950-9
   Zhao YY, 2023, NAT ELECTRON, V6, P206, DOI 10.1038/s41928-023-00932-0
   Zhao Y, 2022, CHEM REV, V122, P5604, DOI 10.1021/acs.chemrev.1c00815
   Zhou LM, 2022, SCIENCE, V376, P715, DOI 10.1126/science.abd5926
   Zhu TX, 2023, CHEM SOC REV, V52, P473, DOI 10.1039/d2cs00173j
NR 72
TC 21
Z9 22
U1 35
U2 176
PU WILEY-V C H VERLAG GMBH
PI WEINHEIM
PA POSTFACH 101161, 69451 WEINHEIM, GERMANY
SN 0935-9648
EI 1521-4095
J9 ADV MATER
JI Adv. Mater.
PD MAY 15
PY 2024
VL 36
IS 19
BP 
EP 
DI 10.1002/adma.202311264
EA FEB 2024
PG 15
WC Chemistry, Multidisciplinary; Chemistry, Physical; Nanoscience & Nanotechnology; Materials Science, Multidisciplinary; Physics, Applied; Physics, Condensed Matter
SC Chemistry; Science & Technology - Other Topics; Materials Science; Physics
GA PW5J7
UT WOS:001163604300001
PM 38330187
DA 2025-07-17
ER

PT J
AU Fang, JQ
   Xu, B
   Jin, XH
   Chen, F
   Liu, SH
   Liu, SF
   Wang, S
   Zhang, F
   Song, KH
   Wang, JG
   Nan, LP
   Liu, JJ
AF Fang, Jiaqi
   Xu, Bo
   Jin, Xuehan
   Chen, Feng
   Liu, Shuhao
   Liu, Shengfu
   Wang, Sen
   Zhang, Fan
   Song, Kaihang
   Wang, Jianguang
   Nan, Liping
   Liu, Junjian
TI Nerve Guide Conduits Integrated with Fisetin-Loaded Chitosan Hydrogels for Reducing Oxidative Stress, Inflammation, and Nerve Regeneration
SO MACROMOLECULAR BIOSCIENCE
LA English
DT Article
DE chitosan; drug sustained release; electrospinning; fisetin; nerve conduits; nerve injury; peripheral nerve regenerations
ID injury; cells; inhibition
AB Peripheral nerve injuries (PNI) represent a prevalent and severe category of damage resulting from traumatic incidents. Predominantly, the deficiency in nerve regeneration can be ascribed to enduring inflammatory reactions, hence imposing substantial clinical implications for patients. Fisetin, a flavonoid derived from plants, is naturally present in an array of vegetables and fruits, including strawberries, apples, onions, and cucumbers. It exhibits immunomodulatory properties through the reduction of inflammation and oxidative stress. In the present research, a nerve defect is addressed for the first time utilizing a scaffold primed for controlled fisetin release. In this regard, fisetin-loaded chitosan hydrogels are incorporated into the lumen of polycaprolactone (PCL) nerve guide conduits (NGCs). The hydrogel maintained a steady release of an appropriate fisetin dosage. The study outcomes indicated that the fisetin/chitosan/polycaprolactone (FIS/CS/PCL) NGCs amplified Schwann cell proliferation and neural expression, curtailed oxidative stress, alleviated inflammation, and improved functions, electrophysiological properties, and morphology. This pioneering scaffold has the potential to contribute significantly to the field of neuroengineering. A novel approach involving fisetin-loaded chitosan hydrogels in polycaprolactone nerve guide conduits (FIS/CS/PCL NGCs) exhibits controlled release and enhances nerve regeneration. This pioneering neuroengineering scaffold shows promise in promoting Schwann cell proliferation, reducing oxidative stress, alleviating inflammation, and improving neural functions and morphology, offering significant clinical implications for treating traumatic peripheral nerve injuries. image
C1 [Fang, Jiaqi; Xu, Bo; Jin, Xuehan; Chen, Feng; Liu, Shuhao; Liu, Shengfu; Wang, Sen; Zhang, Fan; Song, Kaihang; Wang, Jianguang; Nan, Liping; Liu, Junjian] Tongji Univ, Shanghai Peoples Hosp 10, Sch Med, Dept Orthopaed, Shanghai 200000, Peoples R China.
   [Wang, Jianguang] Second Peoples Hosp Kashi, Dept Clin Lab, Kashi 844000, Xinjiang, Peoples R China.
C3 Tongji University
RP Wang, JG; Nan, LP; Liu, JJ (corresponding author), Tongji Univ, Shanghai Peoples Hosp 10, Sch Med, Dept Orthopaed, Shanghai 200000, Peoples R China.; Wang, JG (corresponding author), Second Peoples Hosp Kashi, Dept Clin Lab, Kashi 844000, Xinjiang, Peoples R China.
EM wangjianguang@tongji.edu.cn; nlpgwkys@sina.com; jjliu@tongji.edu.cn
FU Science and Technology Commission of Shanghai Municipality; Fundamental Research Funds for the Central Universities [22120210582];  [19441901900];  [19ZR1439700]
CR Brennan DA, 2018, ADV HEALTHC MATER, V7, P0, DOI 10.1002/adhm.201701277
   Carvalho CR, 2019, ADV DRUG DELIVER REV, V148, P308, DOI 10.1016/j.addr.2019.01.006
   Chen PW, 2015, ACTA NEUROPATHOL, V130, P605, DOI 10.1007/s00401-015-1482-4
   Chen TY, 2021, BIOMATERIALS, V269, P0, DOI 10.1016/j.biomaterials.2020.120608
   Chen ZM, 2023, J AM CHEM SOC, V145, P24302, DOI 10.1021/jacs.3c09143
   Cui J, 2021, NEUROREPORT, V32, P296, DOI 10.1097/WNR.0000000000001596
   Dong XZ, 2022, BIOMATERIALS, V280, P0, DOI 10.1016/j.biomaterials.2021.121288
   Echeverry C, 2015, NEUROTOX RES, V27, P31, DOI 10.1007/s12640-014-9483-y
   Elsallabi O, 2022, MOLECULES, V28, P27
   Fang JQ, 2023, BIOMATER SCI-UK, V11, P7909, DOI 10.1039/d3bm00920c
   Garg K, 2013, BIOMATERIALS, V34, P4439, DOI 10.1016/j.biomaterials.2013.02.065
   Hanwright PJ, 2022, BIOMATERIALS, V280, P0, DOI 10.1016/j.biomaterials.2021.121244
   Hu GM, 2023, ADV SCI, V10, P0, DOI 10.1002/advs.202301096
   Hu YN, 2022, ACS NANO, V16, P1868, DOI 10.1021/acsnano.1c11627
   Huang L, 2022, OXID MED CELL LONGEV, V2022, P0, DOI 10.1155/2022/5918218
   Huang Q, 2021, ACS APPL MATER INTER, V13, P112, DOI 10.1021/acsami.0c16391
   Jiang HQ, 2022, MATER TODAY BIO, V13, P0, DOI 10.1016/j.mtbio.2022.100211
   Jin BH, 2023, ADV SCI, V10, P0, DOI 10.1002/advs.202203296
   Jin XH, 2022, J MATER CHEM B, V10, P8771, DOI 10.1039/d2tb01624a
   Khan H, 2021, SEMIN CANCER BIOL, V69, P200, DOI 10.1016/j.semcancer.2019.07.023
   Kim TW, 2023, INT J MOL SCI, V25, P24
   Lee JD, 2009, INT IMMUNOPHARMACOL, V9, P268, DOI 10.1016/j.intimp.2008.11.005
   Liang K, 2019, J FUNCT FOODS, V55, P391, DOI 10.1016/j.jff.2019.01.052
   Liu K, 2022, CARBOHYD POLYM, V298, P0, DOI 10.1016/j.carbpol.2022.120047
   Maher Pamela, 2021, BRAIN PLAST, V6, P155, DOI 10.3233/BPL-200104
   Maher P, 2009, GENES NUTR, V4, P297, DOI 10.1007/s12263-009-0142-5
   Mao W, 2023, BIOMATERIALS, V301, P0, DOI 10.1016/j.biomaterials.2023.122209
   MIDDLETON E, 1984, BIOCHEM PHARMACOL, V33, P3333, DOI 10.1016/0006-2952(84)90102-3
   Moon Y, 2022, ENZYME MICROB TECH, V161, P0, DOI 10.1016/j.enzmictec.2022.110111
   Moran HBT, 2018, BIOMATERIALS, V184, P1, DOI 10.1016/j.biomaterials.2018.08.054
   Olofsson PS, 2012, IMMUNOL REV, V248, P188, DOI 10.1111/j.1600-065X.2012.01138.x
   Pan D, 2020, MUSCLE NERVE, V61, P726, DOI 10.1002/mus.26797
   Pereira C, 2023, WILEY INTERDISCIP RE, V15, P1609
   Poddar D, 2021, CARBOHYD POLYM, V259, P0, DOI 10.1016/j.carbpol.2020.117501
   Qian Y, 2018, J PINEAL RES, V65, P0, DOI 10.1111/jpi.12516
   Rajendran Malathi, 2019, FRONT BIOSCI (ELITE ED), V11, P20
   Ravula AR, 2021, EUR J PHARMACOL, V910, P0, DOI 10.1016/j.ejphar.2021.174492
   Ren Q, 2021, PHYTOMEDICINE, V87, P0, DOI 10.1016/j.phymed.2021.153552
   Risaliti L, 2021, INT J BIOL MACROMOL, V179, P217, DOI 10.1016/j.ijbiomac.2021.02.206
   Sagara Y, 2004, J NEUROCHEM, V90, P1144, DOI 10.1111/j.1471-4159.2004.02563.x
   Samadian H, 2020, INT J BIOL MACROMOL, V150, P380, DOI 10.1016/j.ijbiomac.2020.02.102
   Sarker MD, 2018, PROG NEUROBIOL, V171, P125, DOI 10.1016/j.pneurobio.2018.07.002
   Suh Y, 2009, CARCINOGENESIS, V30, P300, DOI 10.1093/carcin/bgn269
   Sun Y, 2021, BIOACT MATER, V6, P3987, DOI 10.1016/j.bioactmat.2021.03.029
   Ul Hassan SS, 2022, FRONT PHARMACOL, V13, P0, DOI 10.3389/fphar.2022.1015835
   Vijayavenkataraman S, 2020, ACTA BIOMATER, V106, P54, DOI 10.1016/j.actbio.2020.02.003
   Wang ML, 2019, CONNECT TISSUE RES, V60, P3, DOI 10.1080/03008207.2018.1489381
   Wang SR, 2022, BIOMATERIALS, V280, P0, DOI 10.1016/j.biomaterials.2021.121251
   Wang TH, 2018, NEUROSCIENCE, V379, P152, DOI 10.1016/j.neuroscience.2018.03.008
   Wei Z, 2021, BIOMACROMOLECULES, V22, P4988, DOI 10.1021/acs.biomac.1c00947
   Wood MD, 2011, ANN ANAT, V193, P321, DOI 10.1016/j.aanat.2011.04.008
   Xiang FF, 2017, NEUROSCI LETT, V638, P114, DOI 10.1016/j.neulet.2016.12.026
   Yao Z, 2022, ADV SCI, V9, P0, DOI 10.1002/advs.202202102
   Yu Y, 2023, ADV. SCI, V10, P0
   Yuan Y, 2004, BIOMATERIALS, V25, P4273, DOI 10.1016/j.biomaterials.2003.11.029
   Zhang J, 2020, J CLIN PERIODONTOL, V47, P451, DOI 10.1111/jcpe.13258
   Zhang N, 2021, ADV SCI, V8, P0, DOI 10.1002/advs.202100805
   Zhao XF, 2022, ELIFE, V11, P0
   Zhen LL, 2012, BEHAV BRAIN RES, V228, P359, DOI 10.1016/j.bbr.2011.12.017
   Zheng CS, 2021, THERANOSTICS, V11, P2917, DOI 10.7150/thno.50825
NR 60
TC 6
Z9 6
U1 5
U2 71
PU WILEY-V C H VERLAG GMBH
PI WEINHEIM
PA POSTFACH 101161, 69451 WEINHEIM, GERMANY
SN 1616-5187
EI 1616-5195
J9 MACROMOL BIOSCI
JI Macromol. Biosci.
PD MAY 15
PY 2024
VL 24
IS 5
BP 
EP 
DI 10.1002/mabi.202300476
EA FEB 2024
PG 13
WC Biochemistry & Molecular Biology; Materials Science, Biomaterials; Polymer Science
SC Biochemistry & Molecular Biology; Materials Science; Polymer Science
GA QY3A6
UT WOS:001157735100001
PM 38245857
DA 2025-07-17
ER

PT J
AU Xiao, JM
   Ding, J
   Yu, ZT
   Gao, JZ
   Zeng, MZ
   Wu, XY
   Su, BR
   Wu, CH
   Wei, D
   Sun, J
   Fan, HS
AF Xiao, Jiamei
   Ding, Jie
   Yu, Zhuoting
   Gao, Jiaze
   Zeng, Mingze
   Wu, Xiaoyang
   Su, Borui
   Wu, Chengheng
   Wei, Dan
   Sun, Jing
   Fan, Hongsong
TI Boronic ester bonding integrated dextran-based hydrogel patch for diabetic peripheral nerve injury treatment
SO CHEMICAL ENGINEERING JOURNAL
LA English
DT Article
DE Dextran; Boronic ester; Hydrogel patch; Microenvironment remodeling; Mitochondrial targeting; Diabetic peripheral nerve injury
AB Peripheral nerve injury (PNI) is a common clinical complication of diabetes, however, lacks effective clinical treatment due to complex pathological microenvironment. Considering both biomimetic remodeling and pathological reversal, we proposed a boronic ester bonding integrated strategy to develop dextran-based hydrogel patch with dopamine methacrylate-conjugated exosomes (mExo) immobilization. Aldehyde/phenylboronic acid difunctional dextran was synthesized to establish hydrogel skeleton and provide self-adhesion and ROS/glucose modulation capacities for neuroprotection. Meanwhile, mExo as therapeutic factors were immobilized into hydrogels via boronic ester bonding and released in pathologic response to target mitochondrial dysfunction and achieve neurotherapy. Through in vitro assays, the composite hydrogel patch was shown to reduce oxidative stress by ROS scavenging, thereby protecting the mitochondrial morphological and functional homeostasis of healthy RSC96 cells. Indeed, the sustained released exosome conjugates regulated bioenergy metabolism and alleviated mitochondrial dysfunction in hyperglycemia damaged RSC96 cells by the up-regulated expression of E-cadherin and AMPK proteins. In vivo experiments proved that through correcting diabetic pathology and targeted treatment of damaged mitochondria, the hydrogel patch inhibited neuronal apoptosis and finally promoted axon regeneration, remyelination and motor function recovery after PNI in diabetic rats. The synergistic "two-pronged" strategy of biomimetic remodeling and pathological reversal opens a promising opportunity for non-invasive treatment of diabetic PNI.
C1 [Xiao, Jiamei; Ding, Jie; Yu, Zhuoting; Gao, Jiaze; Zeng, Mingze; Wu, Xiaoyang; Su, Borui; Wu, Chengheng; Wei, Dan; Sun, Jing; Fan, Hongsong] Sichuan Univ, Coll Biomed Engn, Natl Engn Res Ctr Biomat, Chengdu 610064, Peoples R China.
   [Wu, Chengheng] Sichuan Univ, Inst Regulatory Sci Med Devices, Chengdu 610064, Peoples R China.
C3 Sichuan University; Sichuan University
RP Sun, J; Fan, HS (corresponding author), Sichuan Univ, Coll Biomed Engn, Natl Engn Res Ctr Biomat, Chengdu 610064, Peoples R China.
EM jingsun@scu.edu.cn; hsfan@scu.edu.cn
FU National Natural Science Foundation of China [52373150, 32361133548, 52303195]; Natural Science Foundation of Sichuan Province [2023NSFSC0338, 2024NSFSC1014]; National Key R & D Project of China [2022YFC2402801]; Fundamental Research Funds for the Central Universities [2023SCUH0012]
CR BIRNBOIM HC, 1985, P NATL ACAD SCI USA, V82, P6820, DOI 10.1073/pnas.82.20.6820
   Brownlee M, 2005, DIABETES, V54, P1615, DOI 10.2337/diabetes.54.6.1615
   Cao HF, 2023, ACS NANO, V17, P13358, DOI 10.1021/acsnano.3c01612
   Chen SP, 2021, ACS APPL MATER INTER, V13, P24463, DOI 10.1021/acsami.1c03821
   Chen WX, 2023, CHEM ENG J, V471, P0, DOI 10.1016/j.cej.2023.144595
   Chen YT, 2024, CHEM ENG J, V492, P0, DOI 10.1016/j.cej.2024.151868
   Coppey LJ, 2001, DIABETES, V50, P1927, DOI 10.2337/diabetes.50.8.1927
   Fan RR, 2023, CHEM ENG J, V478, P0, DOI 10.1016/j.cej.2023.147148
   Gan DL, 2019, ADV FUNCT MATER, V29, P0, DOI 10.1002/adfm.201805964
   Henriques-Antunes H, 2019, ACS NANO, V13, P8694, DOI 10.1021/acsnano.9b00376
   Hong SH, 2020, ADV FUNCT MATER, V30, P0, DOI 10.1002/adfm.201908497
   Hu CS, 2024, CHEM ENG J, V489, P0, DOI 10.1016/j.cej.2024.151171
   Huang GY, 2017, CHEM REV, V117, P12764, DOI 10.1021/acs.chemrev.7b00094
   Jin LL, 2023, BIOACT MATER, V19, P38, DOI 10.1016/j.bioactmat.2022.03.040
   Kong JL, 2023, ACS NANO, V18, P4140, DOI 10.1021/acsnano.3c08734
   Lee H, 2007, SCIENCE, V318, P426, DOI 10.1126/science.1147241
   Liang YP, 2022, ACS NANO, V16, P3194, DOI 10.1021/acsnano.1c11040
   Liu C, 2021, BIOACT MATER, V6, P3892, DOI 10.1016/j.bioactmat.2021.03.034
   Liu XY, 2023, CARBOHYD POLYM, V306, P0, DOI 10.1016/j.carbpol.2023.120578
   Mergenthaler P, 2013, TRENDS NEUROSCI, V36, P587, DOI 10.1016/j.tins.2013.07.001
   Narkar AR, 2016, CHEM MATER, V28, P5432, DOI 10.1021/acs.chemmater.6b01851
   Singh B, 2017, SEMIN CANCER BIOL, V47, P1, DOI 10.1016/j.semcancer.2017.05.004
   Sun JC, 2024, ADV MATER, V36, P0, DOI 10.1002/adma.202312440
   Wang HY, 2015, ADV MATER, V27, P3717, DOI 10.1002/adma.201501558
   Wang ST, 2024, ADV FUNCT MATER, V34, P0, DOI 10.1002/adfm.202310903
   Wang YN, 2022, SCI ADV, V8, P0, DOI 10.1126/sciadv.abm3378
   Wu Y, 2023, ADV FUNCT MATER, V33, P0, DOI 10.1002/adfm.202305992
   Xia C, 2019, FREE RADICAL BIO MED, V143, P1, DOI 10.1016/j.freeradbiomed.2019.07.026
   Yang GG, 2024, ADV MATER, V36, P0, DOI 10.1002/adma.202308831
   Yao YX, 2023, ACS NANO, V17, P22334, DOI 10.1021/acsnano.3c04462
   Zhang BY, 2022, REDOX REP, V27, P45, DOI 10.1080/13510002.2022.2046423
   Zhang F, 2018, ADV SCI, V5, P0, DOI 10.1002/advs.201800450
   Zhang JJ, 2023, ADV MATER, V35, P0, DOI 10.1002/adma.202208571
   Zhao H, 2020, BIOMATERIALS, V258, P0, DOI 10.1016/j.biomaterials.2020.120286
   Zhou M, 2022, ADV FUNCT MATER, V32, P0, DOI 10.1002/adfm.202200269
NR 35
TC 2
Z9 2
U1 27
U2 66
PU ELSEVIER SCIENCE SA
PI LAUSANNE
PA PO BOX 564, 1001 LAUSANNE, SWITZERLAND
SN 1385-8947
EI 1873-3212
J9 CHEM ENG J
JI Chem. Eng. J.
PD OCT 15
PY 2024
VL 498
IS 
BP 
EP 
DI 10.1016/j.cej.2024.155336
EA SEP 2024
PG 15
WC Engineering, Environmental; Engineering, Chemical
SC Engineering
GA F3D0V
UT WOS:001308651000001
DA 2025-07-17
ER

PT J
AU Serna, C III
   Sandepudi, K
   Keate, RL
   Zhang, SL
   Cotton, KY
   de la Isla, A
   Murillo, M
   Bouricha, Y
   Domenighetti, AA
   Franz, CK
   Jordan, SW
AF Serna, Carlos
   Sandepudi, Kirtana
   Keate, Rebecca L.
   Zhang, Sophia L.
   Cotton, Kristen Y.
   de la Isla, Alberto
   Murillo, Matias
   Bouricha, Yasmine
   Domenighetti, Andrea A.
   Franz, Colin K.
   Jordan, Sumanas W.
TI Incorporation of decellularized-ECM in graphene-based scaffolds enhances axonal outgrowth and branching in neuro-muscular co-cultures
SO SCIENCE PROGRESS
LA English
DT Article
DE Graphene; extracellular matrix; co-culture; neuromuscular regeneration
ID extracellular-matrix; sholl analysis; cell; morphology; hydrogel
AB Peripheral nerve and large-scale muscle injuries result in significant disability, necessitating the development of biomaterials that can restore functional deficits by promoting tissue regrowth in an electroactive environment. Among these materials, graphene is favored for its high conductivity, but its low bioactivity requires enhancement through biomimetic components. In this study, we extrusion printed graphene-poly(lactide-co-glycolide) (graphene) lattice scaffolds, aiming to increase bioactivity by incorporating decellularized extracellular matrix (dECM) derived from mouse pup skeletal muscle. We first evaluated these scaffolds using human-induced pluripotent stem cell (hiPSC)-derived motor neurons co-cultured with supportive glia, observing significant improvements in axon outgrowth. Next, we tested the scaffolds with C2C12 mouse and human primary myoblasts, finding no significant differences in myotube formation between dECM-graphene and graphene scaffolds. Finally, using a more complex hiPSC-derived 3D motor neuron spheroid model co-cultured with human myoblasts, we demonstrated that dECM-graphene scaffolds significantly improved axonal expansion towards peripheral myoblasts and increased axonal network density compared to graphene-only scaffolds. Features of early neuromuscular junction formation were identified near neuromuscular interfaces in both scaffold types. These findings suggest that dECM-graphene scaffolds are promising candidates for enhancing neuromuscular regeneration, offering robust support for the growth and development of diverse neuromuscular tissues.
C1 [Serna, Carlos; Sandepudi, Kirtana; Zhang, Sophia L.; de la Isla, Alberto; Jordan, Sumanas W.] Northwestern Univ, Feinberg Sch Med, Div Plast Surg, 420 E Superior St, Chicago, IL 60611 USA.
   [Serna, Carlos; Sandepudi, Kirtana; Keate, Rebecca L.; Zhang, Sophia L.; de la Isla, Alberto; Jordan, Sumanas W.] Northwestern Univ, Simpson Querrey Inst, Chicago, IL 60611 USA.
   [Serna, Carlos; Sandepudi, Kirtana; Zhang, Sophia L.; Cotton, Kristen Y.; de la Isla, Alberto; Murillo, Matias; Bouricha, Yasmine; Domenighetti, Andrea A.; Franz, Colin K.; Jordan, Sumanas W.] Biol Lab, Shirley Ryan AbilityLab, Chicago, IL 60611 USA.
   [Keate, Rebecca L.] Northwestern Univ, Dept Biomed Engn, Evanston, IL USA.
   [Keate, Rebecca L.] Northwestern Univ, Ctr Adv Regenerat Engn, Evanston, IL USA.
   [Cotton, Kristen Y.; Murillo, Matias; Bouricha, Yasmine; Domenighetti, Andrea A.; Franz, Colin K.] Northwestern Univ, Feinberg Sch Med, Phys Med & Rehabil, Chicago, IL USA.
   [Cotton, Kristen Y.; Murillo, Matias; Bouricha, Yasmine; Franz, Colin K.] Northwestern Univ, Feinberg Sch Med, Skokie, IL USA.
   [Cotton, Kristen Y.; Murillo, Matias; Bouricha, Yasmine; Franz, Colin K.] Kimberly K Querrey & Louis A Simpson Inst Bioelect, Simpson Querrey Biomed Res Ctr, Chicago, IL USA.
C3 Northwestern University; Feinberg School of Medicine; Northwestern University; Shirley Ryan AbilityLab; Northwestern University; Northwestern University; Northwestern University; Feinberg School of Medicine; Northwestern University; Feinberg School of Medicine
RP Jordan, SW (corresponding author), Northwestern Univ, Feinberg Sch Med, Div Plast Surg, 420 E Superior St, Chicago, IL 60611 USA.; Jordan, SW (corresponding author), Northwestern Univ, Simpson Querrey Inst, Chicago, IL 60611 USA.; Jordan, SW (corresponding author), Biol Lab, Shirley Ryan AbilityLab, Chicago, IL 60611 USA.
EM Sumanas.Jordan@nm.org
FU National Institutes of Health Training Grant through Northwestern University's Biotechnology Training Program [T32GM008449]; NCI Cancer Center Support Grant [P30 CA091842]; SHyNE Resource [NSF ECCS2025633]; IIN; Northwestern's MRSEC program [NSF DMR-1720139]; MRSEC program of the National Science Foundation at the Materials Research Center of Northwestern University [DMR-1720139]; Soft and Hybrid Nanotechnology Experimental (SHyNE) Resource [NSF ECCS-2025633]; Belle Carnell Regenerative Neurorehabilitation
CR Abaci A, 2020, ADV HEALTHC MATER, V9, P0, DOI 10.1002/adhm.202000734
   Ahn G, 2017, SCI REP-UK, V7, P0, DOI 10.1038/s41598-017-09201-5
   Binley KE, 2014, J NEUROSCI METH, V225, P65, DOI 10.1016/j.jneumeth.2014.01.017
   Boulting GL, 2011, NAT BIOTECHNOL, V29, P279, DOI 10.1038/nbt.1783
   Choi JH, 2019, COLLOID SURFACE B, V181, P879, DOI 10.1016/j.colsurfb.2019.06.041
   Choi YJ, 2019, BIOMATERIALS, V206, P160, DOI 10.1016/j.biomaterials.2019.03.036
   Cvetkovic C, 2017, MICROSYST NANOENG, V3, P0, DOI 10.1038/micronano.2017.15
   da Silva DM, 2023, CHEM ENG J, V472, P0, DOI 10.1016/j.cej.2023.144980
   Franz CK, 2018, NEUROREHAB NEURAL RE, V32, P735, DOI 10.1177/1545968318790020
   GORDON H, 1985, DEV BIOL, V111, P42, DOI 10.1016/0012-1606(85)90433-6
   Greising SM, 2017, SCI REP-UK, V7, P0, DOI 10.1038/s41598-017-13306-2
   Han S, 2019, AM J TRANSL RES, V11, P3246
   Itaka K, 2007, MOL THER, V15, P1655, DOI 10.1038/sj.mt.6300218
   Jakus AE, 2016, SCI TRANSL MED, V8, P0, DOI 10.1126/scitranslmed.aaf7704
   Jakus AE, 2015, ACS NANO, V9, P4636, DOI 10.1021/acsnano.5b01179
   Jeon EY, 2020, ACTA BIOMATER, V114, P244, DOI 10.1016/j.actbio.2020.07.033
   Kabirian F, 2020, METHODS, V171, P108, DOI 10.1016/j.ymeth.2019.04.019
   Keate RL, 2021, CELL MOL BIOENG, V14, P501, DOI 10.1007/s12195-021-00702-y
   Kim Y, 2020, ADV HEALTHC MATER, V9, P0, DOI 10.1002/adhm.201901137
   Kiskinis E, 2014, CELL STEM CELL, V14, P781, DOI 10.1016/j.stem.2014.03.004
   Langhammer CG, 2010, CYTOM PART A, V77A, P1160, DOI 10.1002/cyto.a.20954
   LI H, 1994, J CELL BIOL, V124, P827, DOI 10.1083/jcb.124.5.827
   Li L, 2018, ANNU REV PHYSIOL, V80, P159, DOI 10.1146/annurev-physiol-022516-034255
   Liu SK, 2018, ACS APPL MATER INTER, V10, P42948, DOI 10.1021/acsami.8b11071
   Ma XY, 2018, BIOMATERIALS, V185, P310, DOI 10.1016/j.biomaterials.2018.09.026
   Maury Y, 2015, NAT BIOTECHNOL, V33, P89, DOI 10.1038/nbt.3049
   Miura Y, 2022, NAT PROTOC, V17, P15, DOI 10.1038/s41596-021-00632-z
   Nakayama KH, 2019, ADV HEALTHC MATER, V8, P0, DOI 10.1002/adhm.201801168
   Ostrovidov S, 2017, J TISSUE ENG REGEN M, V11, P582, DOI 10.1002/term.1956
   OSWALD RE, 1981, NEUROSCIENCE, V6, P1, DOI 10.1016/0306-4522(81)90239-6
   Palmieri V, 2020, FRONT BIOENG BIOTECH, V8, P0, DOI 10.3389/fbioe.2020.00383
   Pati F, 2014, NAT COMMUN, V5, P0, DOI 10.1038/ncomms4935
   Petty AJ, 2020, CHEM MATER, V32, P4095, DOI 10.1021/acs.chemmater.0c00767
   Sankoh S, 2017, ELECTROCHIM ACTA, V228, P407, DOI 10.1016/j.electacta.2017.01.028
   Schlie-Wolter S, 2013, EXP CELL RES, V319, P1553, DOI 10.1016/j.yexcr.2013.03.016
   Shen H, 2020, ACTA BIOMATER, V105, P44, DOI 10.1016/j.actbio.2020.01.048
   Sibley LA, 2021, FASEB J, V35, P0, DOI 10.1096/fj.202100649R
   Tsui JH, 2021, BIOMATERIALS, V272, P0, DOI 10.1016/j.biomaterials.2021.120764
   Zhang JH, 2021, ACTA BIOMATER, V121, P637, DOI 10.1016/j.actbio.2020.12.026
   Ziller MJ, 2018, CELL STEM CELL, V22, P559, DOI 10.1016/j.stem.2018.02.012
NR 40
TC 0
Z9 0
U1 6
U2 15
PU SAGE PUBLICATIONS LTD
PI LONDON
PA 1 OLIVERS YARD, 55 CITY ROAD, LONDON EC1Y 1SP, ENGLAND
SN 0036-8504
EI 2047-7163
J9 SCI PROGRESS-UK
JI Sci. Prog.
PD JUL 15
PY 2024
VL 107
IS 3
BP 
EP 
DI 10.1177/00368504241281469
PG 20
WC Education, Scientific Disciplines; Multidisciplinary Sciences
SC Education & Educational Research; Science & Technology - Other Topics
GA G8S4G
UT WOS:001319267000001
PM 39314156
DA 2025-07-17
ER

PT J
AU Han, YH
   Han, ZZ
   Huang, XY
   Li, SS
   Jin, GL
   Feng, JF
   Wu, DC
   Liu, HM
AF Han, Yuhan
   Han, Zhengzhong
   Huang, Xuyang
   Li, Shanshan
   Jin, Guoliang
   Feng, Junfeng
   Wu, Decheng
   Liu, Hongmei
TI An injectable refrigerated hydrogel for inducing local hypothermia and neuroprotection against traumatic brain injury in mice
SO JOURNAL OF NANOBIOTECHNOLOGY
LA English
DT Article
DE Traumatic brain injury; Hydrogel; Local hypothermia; Neuroprotection
ID moderate hypothermia; 3-iodothyronamine; thyronamine; derivatives; protection; infusion; health; model
AB Background Hypothermia is a promising therapy for traumatic brain injury (TBI) in the clinic. However, the neuroprotective outcomes of hypothermia-treated TBI patients in clinical studies are inconsistent due to several severe side effects. Here, an injectable refrigerated hydrogel was designed to deliver 3-iodothyronamine (T1AM) to achieve a longer period of local hypothermia for TBI treatment. Hydrogel has four advantages: (1) It can be injected into injured sites after TBI, where it forms a hydrogel and avoids the side effects of whole-body cooling. (2) Hydrogels can biodegrade and be used for controlled drug release. (3) Released T1AM can induce hypothermia. (4) This hydrogel has increased medical value given its simple operation and ability to achieve timely treatment.Methods Pol/T hydrogels were prepared by a low-temperature mixing method and characterized. The effect of the Pol/T hydrogel on traumatic brain injury in mice was studied. The degradation of the hydrogel at the body level was observed with a small animal imager. Brain temperature and body temperature were measured by brain thermometer and body thermometer, respectively. The apoptosis of peripheral nerve cells was detected by immunohistochemical staining. The protective effect of the hydrogels on the blood-brain barrier (BBB) after TBI was evaluated by the Evans blue penetration test. The protective effect of hydrogel on brain edema after injury in mice was detected by Magnetic resonance (MR) in small animals. The enzyme linked immunosorbent assay (ELISA) method was used to measure the levels of inflammatory factors. The effects of behavioral tests on the learning ability and exercise ability of mice after injury were evaluated.Results This hydrogel was able to cool the brain to hypothermia for 12 h while maintaining body temperature within the normal range after TBI in mice. More importantly, hypothermia induced by this hydrogel leads to the maintenance of BBB integrity, the prevention of cell death, the reduction of the inflammatory response and brain edema, and the promotion of functional recovery after TBI in mice. This cooling method could be developed as a new approach for hypothermia treatment in TBI patients.Conclusion Our study showed that injectable and biodegradable frozen Pol/T hydrogels to induce local hypothermia in TBI mice can be used for the treatment of traumatic brain injury.
C1 [Han, Yuhan; Wu, Decheng; Liu, Hongmei] Southern Univ Sci & Technol, Dept Biomed Engn, Shenzhen 518055, Guangdong, Peoples R China.
   [Huang, Xuyang] Xuzhou Med Univ, Inst Nervous Syst Dis, Xuzhou 221000, Jiangsu, Peoples R China.
   [Han, Yuhan; Feng, Junfeng] Shanghai Jiao Tong Univ, Ren Ji Hosp, Shanghai Inst Head Trauma, Brain Injury Ctr,Sch Med, Shanghai 200127, Peoples R China.
   [Han, Zhengzhong] Xuzhou Childrens Hosp, Dept Neurosurg, Xuzhou 221000, Jiangsu, Peoples R China.
   [Huang, Xuyang] Second Hosp Jiaxing, Dept Intens Care Med, Jiaxing 314000, Zhejiang, Peoples R China.
   [Li, Shanshan] Xuzhou Med Univ, Dept Forens Med, Xuzhou 221000, Jiangsu, Peoples R China.
   [Jin, Guoliang] Xuzhou Med Univ, Dept Neurol, Affiliated Hosp, Xuzhou 221000, Jiangsu, Peoples R China.
C3 Southern University of Science & Technology; Xuzhou Medical University; Shanghai Jiao Tong University; Xuzhou Medical University; Xuzhou Medical University
RP Wu, DC; Liu, HM (corresponding author), Southern Univ Sci & Technol, Dept Biomed Engn, Shenzhen 518055, Guangdong, Peoples R China.; Feng, JF (corresponding author), Shanghai Jiao Tong Univ, Ren Ji Hosp, Shanghai Inst Head Trauma, Brain Injury Ctr,Sch Med, Shanghai 200127, Peoples R China.
EM fengjfmail@163.com; wudc@sustech.edu.cn; liuhm@sustech.edu.cn
FU Basic Research Program of Xuzhou Department of Science and Technology
CR Adelson PD, 2005, NEUROSURGERY, V56, P740, DOI 10.1227/01.NEU.0000156471.50726.26
   Andrews PJD, 2015, NEW ENGL J MED, V373, P2403, DOI 10.1056/NEJMoa1507581
   Bertalan G, 2019, ACTA BIOMATER, V96, P412, DOI 10.1016/j.actbio.2019.06.034
   Bhowmick S, 2019, EXP NEUROL, V317, P260, DOI 10.1016/j.expneurol.2019.03.014
   Bolte AC, 2021, TRENDS IMMUNOL, V42, P480, DOI 10.1016/j.it.2021.04.003
   Bräunig J, 2018, FRONT ENDOCRINOL, V9, P0, DOI 10.3389/fendo.2018.00523
   Chen J, 2013, STROKE, V44, P260, DOI 10.1161/STROKEAHA.112.675462
   Chiellini G, 2015, J MED CHEM, V58, P5096, DOI 10.1021/acs.jmedchem.5b00526
   Chiellini G, 2012, J ENDOCRINOL, V213, P223, DOI 10.1530/JOE-12-0055
   Clausen F, 2009, EUR J NEUROSCI, V30, P385, DOI 10.1111/j.1460-9568.2009.06820.x
   Connor E L, 2000, J PERIANESTH NURS, V15, P151, DOI 10.1053/jpan.2000.7508
   Cooper DJ, 2016, NEW ENGL J MED, V374, P1384, DOI 10.1056/NEJMc1600339
   Crawford DC, 2009, PLOS ONE, V4, P0, DOI 10.1371/journal.pone.0008166
   Degan D, 2018, CURR PHARM DESIGN, V24, P1485, DOI 10.2174/1381612824666180327170632
   Docherty A, 2018, JAMA-J AM MED ASSOC, V320, P2204, DOI 10.1001/jama.2018.17121
   Donkin JJ, 2010, CURR OPIN NEUROL, V23, P293, DOI 10.1097/WCO.0b013e328337f451
   Doyle KP, 2007, STROKE, V38, P2569, DOI 10.1161/STROKEAHA.106.480277
   Esposito E, 2014, J CEREBR BLOOD F MET, V34, P743, DOI 10.1038/jcbfm.2014.29
   Faridar Alireza, 2011, FRONT NEUROL, V2, P80, DOI 10.3389/fneur.2011.00080
   Fu ES, 2005, CURR OPIN ANESTHESIO, V18, P181, DOI 10.1097/01.aco.0000162838.56344.88
   Führmann T, 2016, BIOMATERIALS, V83, P23, DOI 10.1016/j.biomaterials.2015.12.032
   Gopalakrishnan A, 2019, TRANSL STROKE RES, V10, P1, DOI 10.1007/s12975-018-0655-6
   Griemert EV, 2019, J NEUROTRAUM, V36, P2272, DOI 10.1089/neu.2018.6126
   Gu XH, 2015, EXP NEUROL, V267, P135, DOI 10.1016/j.expneurol.2015.02.029
   Hoefig CS, 2016, THYROID, V26, P1656, DOI 10.1089/thy.2016.0178
   Hossain I, 2023, CURR OPIN CRIT CARE, V29, P650, DOI 10.1097/MCC.0000000000001094
   Hyder AA, 2007, NEUROREHABILITATION, V22, P341
   Inoue S, 2013, J THORAC CARDIOV SUR, V146, P696, DOI 10.1016/j.jtcvs.2012.11.040
   Jacobs SE, 2013, COCHRANE DB SYST REV, V0, P0, DOI DOI 10.1002/14651858.CD003311.pub3
   John RF, 2015, THER HYPOTHERMIA TEM, V5, P19, DOI 10.1089/ther.2014.0020
   Khajavi N, 2017, FRONT ENDOCRINOL, V8, P0, DOI 10.3389/fendo.2017.00198
   Hong LTA, 2017, NAT COMMUN, V8, P0, DOI 10.1038/s41467-017-00583-8
   Lewis SR, 2017, COCHRANE DB SYST REV, V0, P0, DOI DOI 10.1002/14651858.CD001048.pub5
   Liu M, 2017, J NEUROTRAUM, V34, P414, DOI 10.1089/neu.2015.4361
   Luan XD, 2004, ACTA NEUROPATHOL, V107, P227, DOI 10.1007/s00401-003-0802-2
   Ma LT, 2018, MEDICINE, V97, P0, DOI 10.1097/MD.0000000000013511
   Maas AIR, 2017, LANCET NEUROL, V16, P987, DOI 10.1016/S1474-4422(17)30371-X
   MacLellan CL, 2004, J CEREBR BLOOD F MET, V24, P432, DOI 10.1097/00004647-200404000-00008
   Markgraf CG, 2001, J NEUROSURG, V95, P979, DOI 10.3171/jns.2001.95.6.0979
   Marklund N, 2011, BRIT J PHARMACOL, V164, P1207, DOI 10.1111/j.1476-5381.2010.01163.x
   Okuma Y, 2012, ANN NEUROL, V72, P373, DOI 10.1002/ana.23602
   Prins M, 2013, DIS MODEL MECH, V6, P1307, DOI 10.1242/dmm.011585
   Quaglio G, 2017, LANCET NEUROL, V16, P951, DOI 10.1016/S1474-4422(17)30370-8
   Rowland MJ, 2018, BIOMATERIALS, V179, P199, DOI 10.1016/j.biomaterials.2018.05.054
   Roy G, 2012, J BIOL CHEM, V287, P1790, DOI 10.1074/jbc.M111.275552
   Rutigliano G, 2020, INT J MOL SCI, V21, P0, DOI 10.3390/ijms21062005
   Rutigliano G, 2018, FRONT PHARMACOL, V8, P0, DOI 10.3389/fphar.2017.00987
   Scanlan TS, 2004, NAT MED, V10, P638, DOI 10.1038/nm1051
   Schaar Krystal L, 2010, EXP TRANSL STROKE MED, V2, P13, DOI 10.1186/2040-7378-2-13
   Terasaka Shunsuke, 1994, NEUROLOGICAL SURGERY, V22, P1015
   Wang CF, 2019, BRAIN BEHAV, V9, P0, DOI 10.1002/brb3.1248
   Wang RZ, 2012, NEURAL REGEN RES, V7, P595, DOI 10.3969/j.issn.1673-5374.2012.08.006
   Wolff B, 2009, INT J CARDIOL, V133, P223, DOI 10.1016/j.ijcard.2007.12.039
   Zhang Y, 2022, NEUROREPORT, V33, P569, DOI 10.1097/WNR.0000000000001817
   Zhao YR, 2019, ADV HEALTHC MATER, V8, P0, DOI 10.1002/adhm.201900709
   Zlokovic BV, 2008, NEURON, V57, P178, DOI 10.1016/j.neuron.2008.01.003
NR 56
TC 4
Z9 4
U1 20
U2 40
PU BMC
PI LONDON
PA CAMPUS, 4 CRINAN ST, LONDON N1 9XW, ENGLAND
SN 
EI 1477-3155
J9 J NANOBIOTECHNOL
JI J. Nanobiotechnol.
PD MAY 15
PY 2024
VL 22
IS 1
BP 
EP 
DI 10.1186/s12951-024-02454-z
PG 21
WC Biotechnology & Applied Microbiology; Nanoscience & Nanotechnology
SC Biotechnology & Applied Microbiology; Science & Technology - Other Topics
GA QV6E5
UT WOS:001223676100002
PM 38750597
DA 2025-07-17
ER

PT J
AU Li, SB
   Liu, YH
   Fan, LL
   Zhu, J
   Wang, L
AF Li, Shubin
   Liu, Yanhao
   Fan, Lili
   Zhu, Jiang
   Wang, Lu
TI Preparation and characterization of polysaccharide-based conductive hydrogels for nerve repair
SO INTERNATIONAL JOURNAL OF BIOLOGICAL MACROMOLECULES
LA English
DT Article
DE Hydrogel; Acetylcholine; Conductivity; Polysaccharide; Nerve repair
ID cross-linked hydrogel; in-vivo; cell; regeneration; release; polypyrrole; alginate; injury
AB Peripheral nerve injury is a serious medical condition, but the limited availability of autologous grafts often delays timely treatment for many patients. The implantation of functional hydrogels with good biocompatibility provides an effective solution to this challenge. In this study, a novel chitosan derivative, choline functionalized catechol carboxymethyl chitosan (CF-Catechol-CMCS), was synthesized by modifying carboxymethyl chitosan (CMCS) with choline functionalized (CF) molecule and catechol. CF-Catechol-CMCS, sodium alginate (SA), and pyrrole monomer (Py) were then combined, crosslinked with Fe3+ and Ca2+, and polymerized in situ to form polypyrrole (PPy), resulting in the CF-Catechol-CMCS/SA/PPy hydrogel. This hydrogel exhibits excellent thermal stability, with a maximum thermal degradation temperature of 580 degrees C. By adjusting the ratio of PPy to CFCatechol-CMCS/SA in the hydrogel, its degradation properties, swelling behavior, mechanical properties, and electrical conductivity can be fine-tuned. Specifically, when the mass ratio of PPy to CF-Catechol-CMCS/SA is 8:10, the hydrogel achieves optimal conductivity within a safe range (1.82 x 10-3 S & sdot;cm-1). By controlling the mass ratio of CF-Catechol-CMCS to SA in the hydrogel, the acetylcholine concentration can be regulated. When the CF-Catechol-CMCS:SA ratio is 2:1, the measured Sciatic Function Index (SFI) value is-34.54, indicating that the CF-Catechol-CMCS/SA/PPy hydrogel has excellent nerve repair potential.
C1 [Li, Shubin; Liu, Yanhao; Wang, Lu] Harbin Inst Technol, State Key Lab Urban Water Resource & Environm, Harbin 150090, Peoples R China.
   [Fan, Lili] Chinese Acad Sci, Northeast Inst Geog & Agroecol, State Key Lab Black Soils Conservat & Utilizat, Changchun 130102, Peoples R China.
   [Zhu, Jiang] Harbin Med Univ, Affifiliated Hosp 1, Dept Orthoped, Harbin 150001, Peoples R China.
C3 Harbin Institute of Technology; Chinese Academy of Sciences; Northeast Institute of Geography & Agroecology, CAS; Harbin Medical University
RP Wang, L (corresponding author), Harbin Inst Technol, State Key Lab Urban Water Resource & Environm, Harbin 150090, Peoples R China.
EM huagongwanglu@163.com
FU NSFC [21371042, 21271056, 21571044]; Fourteen Five Na-tional Key Research and Development Projects [2022YFF1300504]; Heilongjiang Province Major Research Projects [GA13B202]; NSF of Heilongjiang Province [B2015003, ZD2015001, JJ2016JQ0037, H2015065]; Open Project of State Key Labo-ratory of Urban Water Resource and Environment, Harbin Institute of Technology [ES202212]
CR Ahamad Z, 2025, SEP PURIF TECHNOL, V354, P0, DOI 10.1016/j.seppur.2024.128688
   Ahamad Z, 2024, CELLULOSE, V31, P3763, DOI 10.1007/s10570-024-05813-z
   Ahamad Z, 2024, ENVIRON RES, V247, P0, DOI 10.1016/j.envres.2024.118193
   Ahamad Z, 2024, BIOMASS CONVERS BIOR, V14, P19929, DOI 10.1007/s13399-023-04161-5
   Ahamad Z, 2023, SUSTAIN CHEM-BASEL, V4, P110, DOI 10.3390/suschem4010009
   Albashari A, 2020, ACS OMEGA, V5, P16064, DOI 10.1021/acsomega.0c01379
   Annabi N, 2010, TISSUE ENG PART B-RE, V16, P371, DOI 10.1089/ten.teb.2009.0639
   Arslantunali D, 2014, MED DEVICES-EVID RES, V7, P405, DOI 10.2147/MDER.S59124
   Bilinska B, 2001, SPECTROCHIM ACTA A, V57, P2525, DOI 10.1016/S1386-1425(01)00519-4
   Bu Y, 2018, RSC ADV, V8, P10806, DOI 10.1039/c8ra01059e
   Chen Y, 2009, CARBOHYD POLYM, V75, P287, DOI 10.1016/j.carbpol.2008.07.022
   Cooper-Kuhn CM, 2004, J NEUROSCI RES, V77, P155, DOI 10.1002/jnr.20116
   Crochet S, 2006, CEREB CORTEX, V16, P618, DOI 10.1093/cercor/bhj008
   Dhibar S, 2019, J MOL LIQ, V276, P184, DOI 10.1016/j.molliq.2018.11.159
   FELDBERG W, 1945, PHYSIOL REV, V25, P596, DOI 10.1152/physrev.1945.25.4.596
   Gao TT, 2014, FRONT MATER SCI, V8, P142, DOI 10.1007/s11706-014-0247-7
   Ghergherehchi CL, 2021, NEURAL REGEN RES, V16, P2056, DOI 10.4103/1673-5374.308099
   Gnavi S, 2017, J TISSUE ENG REGEN M, V11, P459, DOI 10.1002/term.1936
   Gonzalez JM, 2013, INVEST OPHTH VIS SCI, V54, P1039, DOI 10.1167/iovs.12-10479
   Guo Q, 2018, J BIOMED MATER RES B, V106, P787, DOI 10.1002/jbm.b.33890
   Han XX, 2013, CHEM J CHINESE U, V34, P686, DOI 10.7503/cjcu20120846
   Jiang MY, 2010, INT J BIOL MACROMOL, V47, P696, DOI 10.1016/j.ijbiomac.2010.09.002
   Jin SP, 2006, POLYMER, V47, P1526, DOI 10.1016/j.polymer.2006.01.009
   Khan S, 2025, BIOMASS CONVERS BIOR, V15, P4025, DOI 10.1007/s13399-023-05232-3
   Kim TE, 2021, ACS APPL BIO MATER, V4, P3453, DOI 10.1021/acsabm.1c00018
   Kong WJ, 2023, CERAM INT, V49, P20623, DOI 10.1016/j.ceramint.2023.03.193
   Li FF, 2022, SCI ENG COMPOS MATER, V29, P473, DOI 10.1515/secm-2022-0156
   Li SB, 2021, NEW J CHEM, V45, P16804, DOI 10.1039/d1nj02529e
   Li SB, 2021, MATER TODAY COMMUN, V27, P0, DOI 10.1016/j.mtcomm.2021.102450
   Li SB, 2018, ACS BIOMATER SCI ENG, V4, P872, DOI 10.1021/acsbiomaterials.7b00818
   Li SB, 2018, MAT SCI ENG C-MATER, V82, P299, DOI 10.1016/j.msec.2017.08.031
   Li WW, 2016, ANGEW CHEM INT EDIT, V55, P9196, DOI 10.1002/anie.201603417
   Liao SW, 2009, J AM CHEM SOC, V131, P17638, DOI 10.1021/ja907097t
   Lou JY, 2022, J MOL STRUCT, V1267, P0, DOI 10.1016/j.molstruc.2022.133629
   Ma XY, 2022, POLYMERS-BASEL, V14, P0, DOI 10.3390/polym14081549
   Ma YB, 2017, INT J CLIN EXP PATHO, V10, P10032
   Mahand SN, 2023, J BIOMED MATER RES A, V111, P1243, DOI 10.1002/jbm.a.37514
   Mahya S, 2021, INT J BIOL MACROMOL, V182, P82, DOI 10.1016/j.ijbiomac.2021.03.106
   Manoukian OS, 2021, BIOACT MATER, V6, P2881, DOI 10.1016/j.bioactmat.2021.02.016
   Nitta S, 2024, MACROMOL RES, V32, P703, DOI 10.1007/s13233-024-00259-5
   Nogueira GM, 2011, MAT SCI ENG C-MATER, V31, P997, DOI 10.1016/j.msec.2011.02.019
   Park J, 2020, ADV FUNCT MATER, V30, P0, DOI 10.1002/adfm.202003759
   Pattavarakorn D, 2013, ENRGY PROCED, V34, P673, DOI 10.1016/j.egypro.2013.06.799
   Pop NL, 2021, BIOMOLECULES, V11, P0, DOI 10.3390/biom11050676
   Pradhan K, 2019, ACS CHEM NEUROSCI, V10, P1535, DOI 10.1021/acschemneuro.8b00514
   Qin ZH, 2022, INT J BIOL MACROMOL, V220, P90, DOI 10.1016/j.ijbiomac.2022.08.055
   Rai S, 2018, INT J BIOL MACROMOL, V110, P425, DOI 10.1016/j.ijbiomac.2017.11.049
   Ramírez-Alba MD, 2024, EUR POLYM J, V219, P0, DOI 10.1016/j.eurpolymj.2024.113388
   Rao SS, 2011, J BIOMAT SCI-POLYM E, V22, P611, DOI 10.1163/092050610X488241
   Reis C, 2017, STEM CELLS INT, V2017, P0, DOI 10.1155/2017/6392592
   Sadat Z, 2022, BIOMATER SCI-UK, V10, P6911, DOI 10.1039/d2bm01308h
   Song B, 2023, MATER TODAY COMMUN, V35, P0, DOI 10.1016/j.mtcomm.2023.105919
   Song J, 2022, CARBOHYD POLYM, V291, P0, DOI 10.1016/j.carbpol.2022.119522
   Sun BB, 2019, MAT SCI ENG C-MATER, V94, P190, DOI 10.1016/j.msec.2018.09.021
   Tan L, 2021, CARBOHYDR POLYM TECH, V2, P0, DOI 10.1016/j.carpta.2021.100084
   Tian YH, 2023, INT J BIOL MACROMOL, V253, P0, DOI 10.1016/j.ijbiomac.2023.126550
   Xu DF, 2016, ACS APPL MATER INTER, V8, P17090, DOI 10.1021/acsami.6b03555
   Xu YR, 2024, BIOMASS CONVERS BIOR, V14, P18803, DOI 10.1007/s13399-023-04637-4
   Xu Y, 2023, INT J BIOL MACROMOL, V229, P443, DOI 10.1016/j.ijbiomac.2022.12.303
   Yi S, 2017, NEURAL REGEN RES, V12, P1708, DOI 10.4103/1673-5374.217351
   Yu XY, 2021, COLLOID SURFACE B, V207, P0, DOI 10.1016/j.colsurfb.2021.112009
   Zakharov VV, 2007, J NEUROCHEM, V101, P1539, DOI 10.1111/j.1471-4159.2007.04452.x
   Zhang L, 2022, J MATER CHEM C, V10, P4327, DOI 10.1039/d1tc05864a
   Zhang RC, 2021, NEURAL REGEN RES, V16, P2170, DOI 10.4103/1673-5374.310941
   Zhao WQ, 2023, FRONT NEUROSCI-SWITZ, V17, P0, DOI 10.3389/fnins.2023.1199299
   Zheng JW, 2023, MATER TODAY COMMUN, V35, P0, DOI 10.1016/j.mtcomm.2023.105818
   Zhu JH, 2024, INT J BIOL MACROMOL, V271, P0, DOI 10.1016/j.ijbiomac.2024.132604
   Zhu TX, 2019, ADV MATER INTERFACES, V6, P0, DOI 10.1002/admi.201900761
   Zolfagharzadeh V, 2023, INT J BIOL MACROMOL, V225, P687, DOI 10.1016/j.ijbiomac.2022.11.133
NR 69
TC 2
Z9 2
U1 21
U2 36
PU ELSEVIER
PI AMSTERDAM
PA RADARWEG 29, 1043 NX AMSTERDAM, NETHERLANDS
SN 0141-8130
EI 1879-0003
J9 INT J BIOL MACROMOL
JI Int. J. Biol. Macromol.
PD DEC 15
PY 2024
VL 282
IS 
BP 
EP 
DI 10.1016/j.ijbiomac.2024.136910
EA NOV 2024
PG 12
WC Biochemistry & Molecular Biology; Chemistry, Applied; Polymer Science
SC Biochemistry & Molecular Biology; Chemistry; Polymer Science
GA L4L4K
UT WOS:001350447900001
PM 39476905
DA 2025-07-17
ER

PT J
AU Cheng, Q
   Wang, WX
   Dong, XZ
   Chai, YH
   Goto, T
   Tu, R
   Yan, LS
   Yu, AX
   Dai, HL
AF Cheng, Qiang
   Wang, Weixing
   Dong, Xianzhen
   Chai, Yunhui
   Goto, Takashi
   Tu, Rong
   Yan, Lesan
   Yu, Aixi
   Dai, Honglian
TI An Adaptable Drug Delivery System Facilitates Peripheral Nerve Repair by Remodeling the Microenvironment
SO BIOMACROMOLECULES
LA English
DT Article
ID endothelial growth-factor; triggered cargo release; axonal regeneration; guidance conduits; polypeptides; macrophages; efficient; hydrogels
AB The multifaceted process of nerve regeneration following damage remains a significant clinical issue, due to the lack of a favorable regenerative microenvironment and insufficient endogenous biochemical signaling. However, the current nerve grafts have limitations in functionality, as they require a greater capacity to effectively regulate the intricate microenvironment associated with nerve regeneration. In this regard, we proposed the construction of a functional artificial scaffold based on a "two-pronged" approach. The whole system was developed by encapsulating Tazarotene within nanomicelles formed through self-assembly of reactive oxygen species (ROS)-responsive amphiphilic triblock copolymer, all of which were further loaded into a thermosensitive injectable hydrogel. Notably, the hydrogel exhibits obvious temperature sensitivity at a concentration of 6 wt %, and the nanoparticles possess concentration-dependent H2O2-response capability with a controlled release profile in 48 h. The combined strategy promoted the repair of injured peripheral nerves, attributed to the dual role of the materials, which mainly involved providing structural support, modulating the immune microenvironment, and enhancing angiogenesis. Overall, this study opens up intriguing prospects in tissue engineering.
C1 [Cheng, Qiang; Dong, Xianzhen; Chai, Yunhui; Goto, Takashi; Tu, Rong; Yan, Lesan; Dai, Honglian] Wuhan Univ Technol, Biomed Mat & Engn Res Ctr Hubei Prov, State Key Lab Adv Technol Mat Synth & Proc, Wuhan 430070, Peoples R China.
   [Wang, Weixing; Yu, Aixi] Wuhan Univ, Zhongnan Hosp, Dept Orthoped Trauma & Microsurg, Wuhan 430071, Peoples R China.
   [Dai, Honglian] Guangdong Lab, Foshan Xianhu Lab Adv Energy Sci & Technol, Foshan 528200, Peoples R China.
C3 Wuhan University of Technology; Wuhan University; Advanced Energy Science & Technology Guangdong Laboratory; Foshan Xianhu Laboratory
RP Yan, LS; Dai, HL (corresponding author), Wuhan Univ Technol, Biomed Mat & Engn Res Ctr Hubei Prov, State Key Lab Adv Technol Mat Synth & Proc, Wuhan 430070, Peoples R China.; Yu, AX (corresponding author), Wuhan Univ, Zhongnan Hosp, Dept Orthoped Trauma & Microsurg, Wuhan 430071, Peoples R China.; Dai, HL (corresponding author), Guangdong Lab, Foshan Xianhu Lab Adv Energy Sci & Technol, Foshan 528200, Peoples R China.
EM lsyan@whut.edu.cn; yuaixi@whu.edu.cn; daihonglian@whut.edu.cn
FU Basic and Applied Basic Research Foundation of Guangdong Province [52372272, 32201109, 52003211]; National Natural Science Foundation of China [2022B1515120052, 2021A1515110557]; Guangdong Basic and Applied Basic Research Foundation [JCYJ20200109150218836]; Key Basic Research Program of Shenzhen [HJL202202A002]; Self-innovation Research Funding Project of Hanjiang Laboratory
CR BRADBURY JH, 1970, AUST J CHEM, V23, P1801, DOI 10.1071/CH9701801
   Brattain K, 2014, ANAL PERIPHERAL NERV, V0, P0
   Cai KM, 2015, J AM CHEM SOC, V137, P3458, DOI 10.1021/ja513034e
   Carvalho CR, 2019, FRONT BIOENG BIOTECH, V7, P0, DOI 10.3389/fbioe.2019.00337
   Cattin AL, 2016, CURR OPIN NEUROBIOL, V39, P38, DOI 10.1016/j.conb.2016.04.005
   Cattin AL, 2015, CELL, V162, P1127, DOI 10.1016/j.cell.2015.07.021
   Chen PW, 2015, ACTA NEUROPATHOL, V130, P605, DOI 10.1007/s00401-015-1482-4
   Cheng YL, 2012, BIOMACROMOLECULES, V13, P2053, DOI 10.1021/bm3004308
   Daly W, 2012, J R SOC INTERFACE, V9, P202, DOI 10.1098/rsif.2011.0438
   Ding JX, 2011, POLYM CHEM-UK, V2, P2857, DOI 10.1039/c1py00360g
   Dong Q, 2023, ACS APPL MATER INTER, V15, P24120, DOI 10.1021/acsami.3c02548
   Dong XH, 2021, BIOMATERIALS, V272, P0, DOI 10.1016/j.biomaterials.2021.120767
   Dong XZ, 2023, SCI ADV, V9, P0, DOI 10.1126/sciadv.adi1078
   Dong XZ, 2022, BIOMATERIALS, V280, P0, DOI 10.1016/j.biomaterials.2021.121288
   Elomaa L, 2014, J POLYM SCI POL CHEM, V52, P3307, DOI 10.1002/pola.27400
   Fang YC, 2023, ADV SCI, V10, P0, DOI 10.1002/advs.202205744
   Feng YK, 2010, MACROMOL BIOSCI, V10, P1008, DOI 10.1002/mabi.201000076
   Gaikwad J, 2020, CRIT REV ANAL CHEM, V50, P90, DOI 10.1080/10408347.2019.1586519
   Gharakhanian EG, 2019, J AM CHEM SOC, V141, P14530, DOI 10.1021/jacs.9b07223
   Gu XS, 2014, BIOMATERIALS, V35, P6143, DOI 10.1016/j.biomaterials.2014.04.064
   Han L, 2022, MATER TODAY BIO, V16, P0, DOI 10.1016/j.mtbio.2022.100387
   Hervera A, 2018, NAT CELL BIOL, V20, P307, DOI 10.1038/s41556-018-0039-x
   Hoang QT, 2021, J IND ENG CHEM, V95, P101, DOI 10.1016/j.jiec.2020.12.009
   Hong JH, 2017, ACS APPL MATER INTER, V9, P11568, DOI 10.1021/acsami.7b02488
   Hou YJ, 2019, ADV HEALTHC MATER, V8, P0, DOI 10.1002/adhm.201900913
   Hsu RS, 2019, ADV SCI, V6, P0, DOI 10.1002/advs.201900520
   Hu BB, 2020, ACS APPL BIO MATER, V3, P5529, DOI 10.1021/acsabm.0c00758
   Jin J, 2022, INTERD MATER, V1, P471, DOI 10.1002/idm2.12050
   Kehoe S, 2012, INJURY, V43, P553, DOI 10.1016/j.injury.2010.12.030
   Kramer JR, 2012, BIOMACROMOLECULES, V13, P1719, DOI 10.1021/bm300807b
   Lange C, 2016, NAT REV NEUROL, V12, P439, DOI 10.1038/nrneurol.2016.88
   Lavrador P, 2021, ADV FUNCT MATER, V31, P0, DOI 10.1002/adfm.202005941
   Li GC, 2021, SCI ADV, V7, P0, DOI 10.1126/sciadv.abi5812
   Li ZM, 2023, BIOACT MATER, V19, P550, DOI 10.1016/j.bioactmat.2022.04.029
   Liu H, 2018, J AM CHEM SOC, V140, P6604, DOI 10.1021/jacs.8b01873
   Lo YL, 2020, BIOMACROMOLECULES, V21, P3342, DOI 10.1021/acs.biomac.0c00773
   Lu YF, 2019, ADV SCI, V6, P0, DOI 10.1002/advs.201801586
   Lv SX, 2018, J AM CHEM SOC, V140, P1235, DOI 10.1021/jacs.7b12776
   Ma T, 2022, BIOMATERIALS, V289, P0, DOI 10.1016/j.biomaterials.2022.121755
   Mankavi F, 2023, NANOMATERIALS-BASEL, V13, P0, DOI 10.3390/nano13182528
   Manoukian OS, 2021, BIOACT MATER, V6, P2881, DOI 10.1016/j.bioactmat.2021.02.016
   Mietto BS, 2015, MEDIAT INFLAMM, V2015, P0, DOI 10.1155/2015/251204
   Msheik Z, 2022, J NEUROINFLAMM, V19, P0, DOI 10.1186/s12974-022-02454-6
   Muangsanit P, 2018, ANAT REC, V301, P1657, DOI 10.1002/ar.23919
   Pawar K, 2011, ACTA BIOMATER, V7, P2826, DOI 10.1016/j.actbio.2011.04.006
   Qian J, 2021, SMART MATERIALS IN MEDICINE, V2, P260, DOI 10.1016/j.smaim.2021.07.006
   Qian Y, 2021, MATER TODAY, V51, P165, DOI 10.1016/j.mattod.2021.09.014
   Qian Y, 2020, CELL PROLIFERAT, V53, P0, DOI 10.1111/cpr.12730
   Qian Y, 2018, J PINEAL RES, V65, P0, DOI 10.1111/jpi.12516
   Qian Y, 2018, ADV SCI, V5, P0, DOI 10.1002/advs.201700499
   Qian Y, 2018, NAT COMMUN, V9, P0, DOI 10.1038/s41467-017-02598-7
   Quan Q, 2021, BIOMATERIALS, V277, P0, DOI 10.1016/j.biomaterials.2021.121068
   Rao F, 2020, THERANOSTICS, V10, P1590, DOI 10.7150/thno.36272
   Ren KX, 2017, POLYM CHEM-UK, V8, P7017, DOI 10.1039/c7py01597f
   Ren KX, 2016, BIOMACROMOLECULES, V17, P3862, DOI 10.1021/acs.biomac.6b00884
   Ren KX, 2014, POLYM CHEM-UK, V5, P5069, DOI 10.1039/c4py00420e
   Ren XZ, 2018, ACTA BIOMATER, V70, P140, DOI 10.1016/j.actbio.2018.02.010
   Rodriguez AR, 2013, BIOMACROMOLECULES, V14, P3610, DOI 10.1021/bm400971p
   Sarker MD, 2018, PROG NEUROBIOL, V171, P125, DOI 10.1016/j.pneurobio.2018.07.002
   Shen YB, 2019, ACTA BIOMATER, V97, P200, DOI 10.1016/j.actbio.2019.08.014
   Shi CC, 2014, J MATER CHEM B, V2, P1825, DOI 10.1039/c3tb21601b
   Shi Y, 2015, ACS NANO, V9, P3740, DOI 10.1021/acsnano.5b00929
   Sies H, 2017, REDOX BIOL, V11, P613, DOI 10.1016/j.redox.2016.12.035
   Sun AX, 2019, BIOMATERIALS, V203, P86, DOI 10.1016/j.biomaterials.2019.01.038
   VELD PJA, 1992, MAKROMOL CHEM, V193, P1927
   Vijayavenkataraman S, 2020, ACTA BIOMATER, V106, P54, DOI 10.1016/j.actbio.2020.02.003
   Wang J, 2020, ACS NANO, V14, P12579, DOI 10.1021/acsnano.0c03570
   Wang J, 2018, COLLOID SURFACE B, V169, P356, DOI 10.1016/j.colsurfb.2018.05.021
   Wei JJ, 2022, INTERD MATER, V1, P495, DOI 10.1002/idm2.12026
   Wollenberg AL, 2018, BIOMATERIALS, V178, P527, DOI 10.1016/j.biomaterials.2018.03.057
   Wynn TA, 2016, IMMUNITY, V44, P450, DOI 10.1016/j.immuni.2016.02.015
   Xu QH, 2016, ADV HEALTHC MATER, V5, P1979, DOI 10.1002/adhm.201600292
   Xue JJ, 2019, CHEM REV, V119, P5298, DOI 10.1021/acs.chemrev.8b00593
   Xue W, 2021, BIOACT MATER, V6, P4141, DOI 10.1016/j.bioactmat.2021.04.019
   Yan YX, 2022, BIOACT MATER, V11, P57, DOI 10.1016/j.bioactmat.2021.09.030
   Yang BW, 2019, CHEM REV, V119, P4881, DOI 10.1021/acs.chemrev.8b00626
   Yang SH, 2022, BIOACT MATER, V8, P529, DOI 10.1016/j.bioactmat.2021.05.056
   Yang YF, 2023, NANO ENERGY, V107, P0, DOI 10.1016/j.nanoen.2022.108145
   Yu SJ, 2018, ADV MATER, V30, P0, DOI 10.1002/adma.201801527
   Zhang MY, 2021, POLYMERS-BASEL, V13, P0, DOI 10.3390/polym13081270
   Zhao D, 2021, BIOMACROMOLECULES, V22, P3522, DOI 10.1021/acs.biomac.1c00583
   Zhao DL, 2019, MACROMOL CHEM PHYS, V220, P0, DOI 10.1002/macp.201900106
   Zhu Z, 2019, ACS APPL MATER INTER, V11, P36141, DOI 10.1021/acsami.9b13271
NR 83
TC 4
Z9 5
U1 7
U2 29
PU AMER CHEMICAL SOC
PI WASHINGTON
PA 1155 16TH ST, NW, WASHINGTON, DC 20036 USA
SN 1525-7797
EI 1526-4602
J9 BIOMACROMOLECULES
JI Biomacromolecules
PD FEB 20
PY 2024
VL 25
IS 3
BP 1509
EP 1526
DI 10.1021/acs.biomac.3c01094
EA FEB 2024
PG 18
WC Biochemistry & Molecular Biology; Chemistry, Organic; Polymer Science
SC Biochemistry & Molecular Biology; Chemistry; Polymer Science
GA KK8L7
UT WOS:001173689600001
PM 38376392
DA 2025-07-17
ER

PT J
AU Xu, DY
   Fu, SQ
   Zhang, H
   Lu, WC
   Xie, JD
   Li, JL
   Wang, H
   Zhao, YJ
   Chai, RJ
AF Xu, Dongyu
   Fu, Siqi
   Zhang, Hui
   Lu, Weicheng
   Xie, Jingdun
   Li, Jilai
   Wang, Huan
   Zhao, Yuanjin
   Chai, Renjie
TI Ultrasound-Responsive Aligned Piezoelectric Nanofibers Derived Hydrogel Conduits for Peripheral Nerve Regeneration
SO ADVANCED MATERIALS
LA English
DT Article
DE controllable release; electrospun nanofiber; nerve regeneration; piezoelectricity; ultrasound
AB Nerve guidance conduits (NGCs) are considered as promising treatment strategy and frontier trend for peripheral nerve regeneration, while their therapeutic outcomes are limited by the lack of controllable drug delivery and available physicochemical cues. Herein, novel aligned piezoelectric nanofibers derived hydrogel NGCs with ultrasound (US)-triggered electrical stimulation (ES) and controllable drug release for repairing peripheral nerve injury are proposed. The inner layer of the NGCs is the barium titanate piezoelectric nanoparticles (BTNPs)-doped polyvinylidene fluoride-trifluoroethylene [BTNPs/P(VDF-TrFE)] electrospinning nanofibers with improved piezoelectricity and aligned orientation. The outer side of the NGCs is the thermoresponsive poly(N-isopropylacrylamide) hybrid hydrogel with bioactive drug encapsulation. Such NGCs can not only induce neuronal-oriented extension and promote neurite outgrowth with US-triggered wireless ES, but also realize the controllable nerve growth factor release with the hydrogel shrinkage under US-triggered heating. Thus, the NGC can positively accelerate the functional recovery and nerve axonal regeneration of rat models with long sciatic nerve defects. It is believed that the proposed US-responsive aligned piezoelectric nanofibers derived hydrogel NGCs will find important applications in clinic neural tissue engineering. Aligned piezoelectric nanofibers derived hydrogel nerve guidance conduits for peripheral nerve regeneration are proposed. The aligned piezoelectric nanofibers inner layer possesses aligned orientation and US-triggered electrical stimulation, while poly(N-isopropylacrylamide) hybrid hydrogel outer layer provides controllable drug release to promote nerve regeneration. Such conduits can positively accelerate the functional recovery and nerve regeneration of rats with long sciatic nerve defects. image
C1 [Xu, Dongyu; Zhang, Hui; Zhao, Yuanjin; Chai, Renjie] Southeast Univ, Zhongda Hosp, Adv Inst Life & Hlth, Jiangsu Prov HighTech Key Lab Biomed Res,Sch Life, Nanjing 210096, Peoples R China.
   [Xu, Dongyu; Zhang, Hui; Zhao, Yuanjin] Southeast Univ, Nanjing Drum Tower Hosp, Sch Biol Sci & Med Engn, Dept Rheumatol & Immunol, Nanjing 210096, Peoples R China.
   [Xu, Dongyu; Chai, Renjie] Nantong Univ, Coinnovat Ctr Neuroregenerat, Nantong 226001, Peoples R China.
   [Fu, Siqi] Peking Univ, Japan Friendship Sch Clin Med, Beijing 100029, Peoples R China.
   [Lu, Weicheng; Xie, Jingdun] Sun Yat Sen Univ, Dept Anesthesiol, State Key Lab Oncol South China, Canc Ctr, Guangzhou 510060, Peoples R China.
   [Li, Jilai] Peking Univ, Aerosp Clin Coll, Aerosp Ctr Hosp, Dept Neurol, Beijing 100049, Peoples R China.
   [Wang, Huan] Sun Yat Sen Univ, Affiliated Hosp 8, Shenzhen 518033, Peoples R China.
   [Chai, Renjie] Aerosp Ctr Hosp, Beijing Inst Technol, Sch Life Sci, Dept Neurol, Beijing 100081, Peoples R China.
   [Chai, Renjie] Univ Elect Sci & Technol China, Sichuan Prov Peoples Hosp, Sch Med, Dept Otolaryngol Head & Neck Surg, Chengdu 610072, Peoples R China.
   [Chai, Renjie] Southeast Univ, Shenzhen Res Inst, Shenzhen 518063, Peoples R China.
C3 Southeast University - China; Southeast University - China; Nanjing University; Nantong University; Peking University; State Key Lab Oncology South China; Sun Yat Sen University; Peking University; Sun Yat Sen University; Beijing Institute of Technology; Sichuan Provincial People's Hospital; University of Electronic Science & Technology of China; Southeast University - China
RP Zhao, YJ; Chai, RJ (corresponding author), Southeast Univ, Zhongda Hosp, Adv Inst Life & Hlth, Jiangsu Prov HighTech Key Lab Biomed Res,Sch Life, Nanjing 210096, Peoples R China.; Zhao, YJ (corresponding author), Southeast Univ, Nanjing Drum Tower Hosp, Sch Biol Sci & Med Engn, Dept Rheumatol & Immunol, Nanjing 210096, Peoples R China.; Chai, RJ (corresponding author), Nantong Univ, Coinnovat Ctr Neuroregenerat, Nantong 226001, Peoples R China.; Xie, JD (corresponding author), Sun Yat Sen Univ, Dept Anesthesiol, State Key Lab Oncol South China, Canc Ctr, Guangzhou 510060, Peoples R China.; Li, JL (corresponding author), Peking Univ, Aerosp Clin Coll, Aerosp Ctr Hosp, Dept Neurol, Beijing 100049, Peoples R China.; Wang, H (corresponding author), Sun Yat Sen Univ, Affiliated Hosp 8, Shenzhen 518033, Peoples R China.; Chai, RJ (corresponding author), Aerosp Ctr Hosp, Beijing Inst Technol, Sch Life Sci, Dept Neurol, Beijing 100081, Peoples R China.; Chai, RJ (corresponding author), Univ Elect Sci & Technol China, Sichuan Prov Peoples Hosp, Sch Med, Dept Otolaryngol Head & Neck Surg, Chengdu 610072, Peoples R China.; Chai, RJ (corresponding author), Southeast Univ, Shenzhen Res Inst, Shenzhen 518063, Peoples R China.
EM xiejd6@mail.sysu.edu.cn; lijilai@asch.net.cn; wangh679@mail.sysu.edu.cn; yjzhao@seu.edu.cn; renjiec@seu.edu.cn
FU National Natural Science Foundation of China; National Key R&D Program of China [2020YFB1313100, 2021YFA1101300, 2021YFA1101800, 2020YFA0112503]; Natural Science Foundation of Jiangsu Province [BK20232007]; Guangdong Basic and Applied Basic Research Foundation [2021B1515120054, 2022B1515120026, 2023A1515011986]; Shenzhen Science and Technology Program [JCYJ20190813152616459, JCYJ20210324133214038, JCYJ20190814093401920, JCYJ20210324125608022]; Science and Technology Department of Sichuan Province [2021YFS0371]; Open Project Fund of Guangdong Academy of Medical Sciences [YKY-KF202201]; Futian Healthcare Research Project [FTWS2022013, FTWS2023080];  [22002018];  [52073060];  [82330033];  [82030029];  [92149304];  [22302231]
CR Cao X, 2023, ADV SCI, V35, P0
   Chai R, 2023, SMART MED, V2, P0
   Chen CM, 2019, ADV FUNCT MATER, V29, P0, DOI 10.1002/adfm.201806899
   Chen X, 2020, ADV ENERGY MATER, V10, P0, DOI 10.1002/aenm.201902769
   Fan L, 2022, ADV FUNCT MATER, V32, P0, DOI 10.1002/adfm.202110746
   Fan L, 2021, ADV HEALTHC MATER, V10, P0, DOI 10.1002/adhm.202002249
   Hu XH, 2019, ACS APPL MATER INTER, V11, P7379, DOI 10.1021/acsami.8b19824
   Hu YN, 2022, ACS NANO, V16, P1868, DOI 10.1021/acsnano.1c11627
   Huang DQ, 2023, INNOVATION-AMSTERDAM, V4, P0, DOI 10.1016/j.xinn.2023.100421
   Li YR, 2022, MATER TODAY CHEM, V24, P0, DOI 10.1016/j.mtchem.2022.100944
   Liu K, 2022, ADV SCI, V9, P0, DOI 10.1002/advs.202103875
   Liu Y, 2021, ADV ENERGY MATER, V11, P0, DOI 10.1002/aenm.202101329
   Liu YX, 2020, NAT BIOTECHNOL, V38, P1031, DOI 10.1038/s41587-020-0495-2
   Mahar M, 2018, NAT REV NEUROSCI, V19, P323, DOI 10.1038/s41583-018-0001-8
   Mao RY, 2022, NANO ENERGY, V98, P0, DOI 10.1016/j.nanoen.2022.107322
   Mao XY, 2019, ADV SCI, V6, P0, DOI 10.1002/advs.201801555
   Piao Y, 2021, ENGINEERED REGENERATION, V2, P47, DOI 10.1016/J.ENGREG.2021.03.002
   Piech DK, 2020, NAT BIOMED ENG, V4, P207, DOI 10.1038/s41551-020-0518-9
   Scheib J, 2013, NAT REV NEUROL, V9, P668, DOI 10.1038/nrneurol.2013.227
   Shi KM, 2021, NANO ENERGY, V80, P0, DOI 10.1016/j.nanoen.2020.105515
   Sofi HS, 2020, MAT SCI ENG C-MATER, V111, P0, DOI 10.1016/j.msec.2020.110756
   Su YJ, 2020, ACS NANO, V14, P11775, DOI 10.1021/acsnano.0c04527
   Sun XM, 2017, ADV FUNCT MATER, V27, P0, DOI 10.1002/adfm.201604617
   Tang L, 2021, PROG MATER SCI, V115, P0, DOI 10.1016/j.pmatsci.2020.100702
   TAYLOR LD, 1975, J POLYM SCI POL CHEM, V13, P2551, DOI 10.1002/pol.1975.170131113
   Varadarajan SG, 2022, CELL, V185, P77, DOI 10.1016/j.cell.2021.10.029
   Vijayavenkataraman S, 2020, ACTA BIOMATER, V106, P54, DOI 10.1016/j.actbio.2020.02.003
   Wang J, 2020, ACS NANO, V14, P12579, DOI 10.1021/acsnano.0c03570
   Wang L, 2020, SCI ADV, V6, P0, DOI 10.1126/sciadv.abc6686
   Wang Y, 2023, MATTER-US, V6, P0, DOI 10.1016/j.matt.2023.03.005
   Wu L, 2020, BIOMATERIALS, V227, P0, DOI 10.1016/j.biomaterials.2019.119555
   Wu P, 2022, NANO ENERGY, V102, P0, DOI 10.1016/j.nanoen.2022.107707
   Xue JJ, 2019, CHEM REV, V119, P5298, DOI 10.1021/acs.chemrev.8b00593
   Yahong Zhao, 2020, BIOMATERIALS, V255, P191, DOI 10.1016/j.biomaterials.2020.120164
   Yu B, 2021, BIOMATERIALS, V276, P0, DOI 10.1016/j.biomaterials.2021.120997
   Yu R, 2022, NANO-MICRO LETT, V14, P0, DOI 10.1007/s40820-021-00751-y
   Yu Y, 2023, ADV. SCI, V10, P0
   Zhang H, 2023, SMALL STRUCT, V4, P0, DOI 10.1002/sstr.202300045
   Zhao D, 2020, ADV MATER, V32, P0, DOI 10.1002/adma.202003800
   Zheng Q, 2016, SCI ADV, V2, P0, DOI 10.1126/sciadv.1501478
NR 40
TC 39
Z9 39
U1 114
U2 395
PU WILEY-V C H VERLAG GMBH
PI WEINHEIM
PA POSTFACH 101161, 69451 WEINHEIM, GERMANY
SN 0935-9648
EI 1521-4095
J9 ADV MATER
JI Adv. Mater.
PD JUL 15
PY 2024
VL 36
IS 28
BP 
EP 
DI 10.1002/adma.202307896
EA MAY 2024
PG 11
WC Chemistry, Multidisciplinary; Chemistry, Physical; Nanoscience & Nanotechnology; Materials Science, Multidisciplinary; Physics, Applied; Physics, Condensed Matter
SC Chemistry; Science & Technology - Other Topics; Materials Science; Physics
GA ZF2R2
UT WOS:001227424700001
PM 38744452
DA 2025-07-17
ER

PT J
AU Hong, JC
   Wu, DZ
   Wang, HT
   Gong, Z
   Zhu, XX
   Chen, F
   Wang, ZH
   Zhang, MC
   Wang, XM
   Fang, XQ
   Yang, SH
   Zhu, JJ
AF Hong, Juncong
   Wu, Dongze
   Wang, Haitao
   Gong, Zhe
   Zhu, Xinxin
   Chen, Fang
   Wang, Zihang
   Zhang, Mingchen
   Wang, Xiumei
   Fang, Xiangqian
   Yang, Shuhui
   Zhu, Jinjin
TI Magnetic fibrin nanofiber hydrogel delivering iron oxide magnetic nanoparticles promotes peripheral nerve regeneration
SO REGENERATIVE BIOMATERIALS
LA English
DT Article
DE peripheral nerve regeneration; fibrin; iron oxide magnetic nanoparticles; hydrogel
ID cell-proliferation; stem-cells; differentiation; orientation; strategy; scaffolds; recovery; design; fibers
AB Peripheral nerve injury is a debilitating condition that have a profound impact on the overall quality of an individual's life. The repair of peripheral nerve defects continues to present significant challenges in the field. Iron oxide magnetic nanoparticles (IONPs) have been recognized as potent nanotools for promoting the regeneration of peripheral nerves due to their capability as biological carriers and their ability to template the hydrogel structure under an external magnetic field. This research used a fibrin nanofiber hydrogel loaded with IONPs (IONPs/fibrin) to promote the regeneration of peripheral nerves in rats. In vitro examination of PC12 cells on various concentrations of IONPs/fibrin hydrogels revealed a remarkable increase in NGF and VEGF expression at 2% IONPs concentration. The biocompatibility and degradation of 2% IONPs/fibrin hydrogel were assessed using the in vivo imaging system, demonstrating subcutaneous degradation within a week without immediate inflammation. Bridging a 10-mm sciatic nerve gap in Sprague Dawley rats with 2% IONPs/fibrin hydrogel led to satisfactory morphological recovery of myelinated nerve fibers. And motor functional recovery in the 2% IONPs/fibrin group was comparable to autografts at 6, 9 and 12 weeks postoperatively. Hence, the composite fibrin hydrogel incorporating 2% IONPs exhibits potential for peripheral nerve regeneration.
C1 [Hong, Juncong; Wang, Haitao; Gong, Zhe; Fang, Xiangqian; Zhu, Jinjin] Zhejiang Univ, Sir Run Shaw Hosp, Sch Med, Dept Orthopaed Surg, Hangzhou 310016, Zhejiang, Peoples R China.
   [Hong, Juncong; Wang, Haitao; Gong, Zhe; Fang, Xiangqian; Zhu, Jinjin] Key Lab Musculoskeletal Syst Degenerat & Regenerat, Hangzhou 310016, Zhejiang, Peoples R China.
   [Hong, Juncong] First Peoples Hosp Linping Dist, Dept Anesthesiol, Hangzhou 311100, Zhejiang, Peoples R China.
   [Wu, Dongze] Ningbo Univ, Affiliated Hosp 1, Dept Spinal Surg, Ningbo 315000, Zhejiang, Peoples R China.
   [Zhu, Xinxin] Zhejiang Univ, Canc Ctr Zhejiang Univ, Stomatol Hosp, Zhejiang Prov Clin Res Ctr Oral Dis,Sch Med,Sch St, Hangzhou 310000, Zhejiang, Peoples R China.
   [Chen, Fang; Wang, Zihang; Zhang, Mingchen; Yang, Shuhui] Zhejiang Sci Tech Univ, Zhejiang Mauritius Joint Res Ctr Biomat & Tissue E, Sch Mat Sci & Engn, Hangzhou 310018, Zhejiang, Peoples R China.
   [Wang, Xiumei] Tsinghua Univ, Sch Mat Sci & Engn, State Key Lab New Ceram & Fine Proc, Key Lab Adv Mat, Beijing 100084, Peoples R China.
C3 Zhejiang University; Ningbo University; Zhejiang University; Zhejiang Sci-Tech University; Tsinghua University
RP Fang, XQ; Zhu, JJ (corresponding author), Zhejiang Univ, Sir Run Shaw Hosp, Sch Med, Dept Orthopaed Surg, Hangzhou 310016, Zhejiang, Peoples R China.; Fang, XQ; Zhu, JJ (corresponding author), Key Lab Musculoskeletal Syst Degenerat & Regenerat, Hangzhou 310016, Zhejiang, Peoples R China.; Yang, SH (corresponding author), Zhejiang Sci Tech Univ, Zhejiang Mauritius Joint Res Ctr Biomat & Tissue E, Sch Mat Sci & Engn, Hangzhou 310018, Zhejiang, Peoples R China.
EM orthofxq@zju.edu.cn; yangsh@zstu.edu.cn; zjjspine003@zju.edu.cn
FU National Natural Science Foundation of China [82302712, 32301144]; China Postdoctoral Science Foundation [2023M743056]; Natural Science Fund of Zhejiang Province [Q24H060012, Q24C100012]; Medical Science and Technology Project of Zhejiang Province [2023RC027, 2024KY1107]
CR Ahmed TAE, 2008, TISSUE ENG PART B-RE, V14, P199, DOI 10.1089/ten.teb.2007.0435
   Antman-Passig M, 2016, NANO LETT, V16, P2567, DOI 10.1021/acs.nanolett.6b00131
   BAIN JR, 1989, PLAST RECONSTR SURG, V83, P129, DOI 10.1097/00006534-198901000-00024
   Behtaj S, 2022, PHARMACEUTICS, V14, P0, DOI 10.3390/pharmaceutics14020219
   Bock N, 2010, ACTA BIOMATER, V6, P786, DOI 10.1016/j.actbio.2009.09.017
   Brown AEX, 2009, SCIENCE, V325, P741, DOI 10.1126/science.1172484
   Cao Z, 2020, J MATER SCI-MATER M, V31, P0, DOI 10.1007/s10856-020-06375-9
   Cho S, 2022, BIOMATER ADV, V139, P0, DOI 10.1016/j.bioadv.2022.213028
   Chomiak T, 2009, PLOS ONE, V4, P0, DOI 10.1371/journal.pone.0007754
   Danková J, 2015, INT J NANOMED, V10, P7307, DOI 10.2147/IJN.S93670
   Dashnyam K, 2014, RSC ADV, V4, P40841, DOI 10.1039/c4ra06621a
   Daya R, 2022, ACS APPL MATER INTER, V14, P11051, DOI 10.1021/acsami.1c19889
   Du JR, 2017, ACTA BIOMATER, V55, P296, DOI 10.1016/j.actbio.2017.04.010
   Fadia NB, 2020, SCI TRANSL MED, V12, P0
   Filippi M, 2019, BIOMATERIALS, V223, P0, DOI 10.1016/j.biomaterials.2019.119468
   Funnell JL, 2021, ACTA BIOMATER, V131, P302, DOI 10.1016/j.actbio.2021.06.049
   Gao JB, 2020, INT J NANOMED, V15, P315, DOI 10.2147/IJN.S227328
   Giannaccini M, 2017, ADV HEALTHC MATER, V6, P0, DOI 10.1002/adhm.201601429
   Grinsell D, 2014, BIOMED RES INT, V2014, P0, DOI 10.1155/2014/698256
   Höke A, 2006, NAT CLIN PRACT NEURO, V2, P448, DOI 10.1038/ncpneuro0262
   Horii A, 2007, PLOS ONE, V2, P0, DOI 10.1371/journal.pone.0000190
   Janmey PA, 2007, NAT MATER, V6, P48, DOI 10.1038/nmat1810
   Karimi S, 2021, INT J BIOL MACROMOL, V167, P796, DOI 10.1016/j.ijbiomac.2020.11.199
   Kniebs C, 2020, ORGANOGENESIS, V16, P14, DOI 10.1080/15476278.2019.1697597
   Lacko CS, 2020, J NEURAL ENG, V17, P0, DOI 10.1088/1741-2552/ab4a22
   Li D, 2022, FRONT CELL NEUROSCI, V15, P0, DOI 10.3389/fncel.2021.815280
   Liu T, 2022, J NANOBIOTECHNOL, V20, P0, DOI 10.1186/s12951-022-01337-5
   Meena P, 2021, CELL TISSUE RES, V383, P617, DOI 10.1007/s00441-020-03301-x
   Panagopoulos GN, 2017, ORTHOPEDICS, V40, PE141, DOI 10.3928/01477447-20161019-01
   Pardo A, 2021, ACS NANO, V15, P175, DOI 10.1021/acsnano.0c08253
   Raffa V, 2018, BIOPHYS J, V115, P2026, DOI 10.1016/j.bpj.2018.10.009
   Riggio C, 2014, NANOMED-NANOTECHNOL, V10, P1549, DOI 10.1016/j.nano.2013.12.008
   RUSHTON WAH, 1951, J PHYSIOL-LONDON, V115, P101, DOI 10.1113/jphysiol.1951.sp004655
   Schilling BK, 2021, J TISSUE ENG, V12, P0, DOI 10.1177/20417314211032491
   Sulaiman OAR, 2009, NEUROSURGERY, V65, PA105, DOI 10.1227/01.NEU.0000358537.30354.63
   Tanaka R, 2019, ACTA BIOMATER, V89, P152, DOI 10.1016/j.actbio.2019.03.011
   Ugrenovic S, 2016, ANAT SCI INT, V91, P238, DOI 10.1007/s12565-015-0287-9
   Wang QW, 2016, BIOMATERIALS, V86, P11, DOI 10.1016/j.biomaterials.2016.02.004
   Yang CY, 2023, BIOFABRICATION, V15, P0, DOI 10.1088/1758-5090/acdbec
   Yang SH, 2022, BIOACT MATER, V8, P529, DOI 10.1016/j.bioactmat.2021.05.056
   Yao SL, 2018, INT J NANOMED, V13, P2883, DOI 10.2147/IJN.S159356
   Yao SL, 2016, NANOSCALE, V8, P10252, DOI 10.1039/c6nr01169a
   Yildirimer L, 2014, BIOTECHNOL ADV, V32, P984, DOI 10.1016/j.biotechadv.2014.04.014
   Zhang JW, 2023, CARBOHYD POLYM, V314, P0, DOI 10.1016/j.carbpol.2023.120918
   Zhu Y, 2017, ACS NANO, V11, P3690, DOI 10.1021/acsnano.6b08193
   Ziv-Polat O, 2012, INT J NANOMED, V7, P1259, DOI 10.2147/IJN.S26533
NR 46
TC 6
Z9 6
U1 20
U2 43
PU OXFORD UNIV PRESS
PI OXFORD
PA GREAT CLARENDON ST, OXFORD OX2 6DP, ENGLAND
SN 2056-3418
EI 2056-3426
J9 REGEN BIOMATER
JI Regen. Biomater.
PD JUL 25
PY 2024
VL 11
IS 
BP 
EP 
DI 10.1093/rb/rbae075
EA JUL 2024
PG 16
WC Materials Science, Biomaterials
SC Materials Science
GA ZM7H4
UT WOS:001275777600001
PM 39055306
DA 2025-07-17
ER

PT J
AU Han, Y
   Sun, MY
   Lu, XC
   Xu, KL
   Yu, MF
   Yang, HY
   Yin, J
AF Han, Ying
   Sun, Mouyuan
   Lu, Xingchen
   Xu, Kailei
   Yu, Mengfei
   Yang, Huayong
   Yin, Jun
TI A 3D printable gelatin methacryloyl/chitosan hydrogel assembled with conductive PEDOT for neural tissue engineering
SO COMPOSITES PART B-ENGINEERING
LA English
DT Article
DE Conductive hydrogel; Surface treatments; PEDOT; Digital light processing; Electrical stimulation; Neural tissue engineering
ID stem-cells; myelination; polypyrrole; fabrication; nanofibers; guidance; fields
AB In neural tissue engineering, biomaterial scaffolds that have high conductivity and customized structures are crucial in promoting nerve regeneration. Poly(3,4-ethylenedioxythiophene) (PEDOT) has emerged as a promising conductive polymer with excellent chemical stability and biocompatibility. However, traditional threedimensional (3D) printing of PEDOT-based conductive scaffolds faces challenges in limited printing resolution, poor solubility, and brittleness of conductive materials. Herein, digital light processing (DLP) printing was used to fabricate complex hydrogel structures using gelatin methacryloyl (GelMA) and chitosan (CS) while incorporating PEDOT nanoparticles through interfacial polymerization to create conducting pathways within a hydrogel structure. The integration of PEDOT significantly enhanced the electrical conductivity and mechanical properties of the GelMA/CS hydrogel while preserving printed details. The GelMA/CS-PEDOT hydrogel promoted cell proliferation and facilitated axon outgrowth of PC12 cells and Schwann cells during in vitro culture. Moreover, in vitro direct current electrical stimulation promoted axon elongation of PC12 cells cultured on a conductive substrate. In vivo studies used a conductive nerve conduit to repair a 10-mm rat sciatic nerve defect, validating the efficacy of GelMA/CS-PEDOT scaffold in peripheral nerve injury repair. These findings highlight the significant potential of conductive GelMA/CS-PEDOT hydrogel in the field of neural tissue engineering.
C1 [Han, Ying; Lu, Xingchen; Yang, Huayong; Yin, Jun] Zhejiang Univ, Sch Mech Engn, State Key Lab Fluid Power & Mechatron Syst, Hangzhou 310027, Peoples R China.
   [Han, Ying; Lu, Xingchen; Yin, Jun] Zhejiang Univ, Sch Mech Engn, Key Lab Printing Proc & Equipment Zhejiang Prov 3D, Hangzhou 310027, Peoples R China.
   [Sun, Mouyuan; Yu, Mengfei] Zhejiang Univ, Canc Ctr, Stomatol Hosp, Sch Med,Zhejiang Prov Clin Res Ctr Oral Dis,Sch St, Hangzhou 310000, Peoples R China.
   [Xu, Kailei] Ningbo First Hosp, Ctr Med & Engn Innovat, Cent Lab, Ningbo 315010, Zhejiang, Peoples R China.
C3 Zhejiang University; Zhejiang University; Zhejiang University; Ningbo University
RP Yin, J (corresponding author), Zhejiang Univ, Sch Mech Engn, State Key Lab Fluid Power & Mechatron Syst, Hangzhou 310027, Peoples R China.; Yin, J (corresponding author), Zhejiang Univ, Sch Mech Engn, Key Lab Printing Proc & Equipment Zhejiang Prov 3D, Hangzhou 310027, Peoples R China.; Yu, MF (corresponding author), Zhejiang Univ, Canc Ctr, Stomatol Hosp, Sch Med,Zhejiang Prov Clin Res Ctr Oral Dis,Sch St, Hangzhou 310000, Peoples R China.
EM yumengfei@zju.edu.cn; junyin@zju.edu.cn
FU National Natural Science Foundation of China [52250006, 52075482, 82122014, 82071085, 82020108011]; National Key Research and Development Program of China [2018YFA0703000]; Starry Night Science Fund of Zhejiang University Shanghai Institute for Advanced Study [SN-ZJU- SIAS-004]
CR Abidian MR, 2006, ADV MATER, V18, P405, DOI 10.1002/adma.200501726
   ARCHIBALD SJ, 1995, J NEUROSCI, V15, P4109
   Asplund M, 2009, BIOMED MATER, V4, P0, DOI 10.1088/1748-6041/4/4/045009
   Balint R, 2014, ACTA BIOMATER, V10, P2341, DOI 10.1016/j.actbio.2014.02.015
   Bender KJ, 2012, ANNU REV NEUROSCI, V35, P249, DOI 10.1146/annurev-neuro-062111-150339
   Boutry CM, 2019, NAT BIOMED ENG, V3, P47, DOI 10.1038/s41551-018-0336-5
   Buzsáki G, 2004, SCIENCE, V304, P1926, DOI 10.1126/science.1099745
   Buzsáki G, 2012, NAT REV NEUROSCI, V13, P407, DOI 10.1038/nrn3241
   Cheng Y, 2020, NANO ENERGY, V69, P0, DOI 10.1016/j.nanoen.2019.104411
   Dong CJ, 2020, APPL MATER TODAY, V21, P0, DOI 10.1016/j.apmt.2020.100870
   Dong M, 2020, ACS NANO, V14, P16565, DOI 10.1021/acsnano.0c05197
   Heo DN, 2019, MAT SCI ENG C-MATER, V99, P582, DOI 10.1016/j.msec.2019.02.008
   Silva EPE, 2021, BIO-DES MANUF, V4, P190, DOI 10.1007/s42242-020-00116-1
   ESSAM JW, 1980, REP PROG PHYS, V43, P833, DOI 10.1088/0034-4885/43/7/001
   Fantino E, 2018, MACROMOL MATER ENG, V303, P0, DOI 10.1002/mame.201700356
   Flamourakis G, 2020, MACROMOL MATER ENG, V305, P0, DOI 10.1002/mame.202000238
   Fröhlich F, 2010, NEURON, V67, P129, DOI 10.1016/j.neuron.2010.06.005
   Gong BW, 2022, EXPLORATION-PRC, V2, P0, DOI 10.1002/EXP.20210035
   Guan S, 2022, MOLECULES, V27, P0, DOI 10.3390/molecules27238326
   Gueye MN, 2020, PROG MATER SCI, V108, P0, DOI 10.1016/j.pmatsci.2019.100616
   Han Y, 2022, BIO-DES MANUF, V5, P6, DOI 10.1007/s42242-021-00166-z
   Handral HK, 2022, BIO-DES MANUF, V5, P396, DOI 10.1007/s42242-021-00169-w
   Höke A, 2006, NAT CLIN PRACT NEURO, V2, P448, DOI 10.1038/ncpneuro0262
   Hu YN, 2022, ACS NANO, V16, P1868, DOI 10.1021/acsnano.1c11627
   Ino D, 2015, CELL REP, V12, P1951, DOI 10.1016/j.celrep.2015.08.039
   Ishibashi T, 2006, NEURON, V49, P823, DOI 10.1016/j.neuron.2006.02.006
   Kapnisi M, 2018, ADV FUNCT MATER, V28, P0, DOI 10.1002/adfm.201800618
   Kuba H, 2010, NATURE, V465, P1075, DOI 10.1038/nature09087
   Lackington WA, 2017, ACS BIOMATER SCI ENG, V3, P1221, DOI 10.1021/acsbiomaterials.6b00500
   Lee JY, 2009, BIOMATERIALS, V30, P4325, DOI 10.1016/j.biomaterials.2009.04.042
   Lee JW, 2006, BIOMACROMOLECULES, V7, P1692, DOI 10.1021/bm060220q
   Lee SJ, 2018, J NEURAL ENG, V15, P0, DOI 10.1088/1741-2552/aa95a5
   Li GC, 2023, COMPOS PART B-ENG, V254, P0, DOI 10.1016/j.compositesb.2023.110551
   Li LZ, 2022, BIO-DES MANUF, V5, P163, DOI 10.1007/s42242-021-00160-5
   Li QS, 2022, COMPOS PART B-ENG, V240, P0, DOI 10.1016/j.compositesb.2022.110000
   Li Y, 2021, ADDIT MANUF, V37, P0, DOI 10.1016/j.addma.2020.101716
   Li Y, 2019, ADDIT MANUF, V30, P0, DOI 10.1016/j.addma.2019.100889
   Liang LL, 2022, NANO ENERGY, V100, P0, DOI 10.1016/j.nanoen.2022.107483
   Liu Q, 2014, INT J BIOCHEM CELL B, V55, P264, DOI 10.1016/j.biocel.2014.09.014
   Love MR, 2018, J CELL PHYSIOL, V233, P1860, DOI 10.1002/jcp.25975
   Ma Y, 2023, CHEM ENG J, V452, P0, DOI 10.1016/j.cej.2022.139424
   McCaig CD, 2005, PHYSIOL REV, V85, P943, DOI 10.1152/physrev.00020.2004
   Meek MF, 2008, ANN PLAS SURG, V60, P110, DOI 10.1097/SAP.0b013e31804d441c
   Pan SS, 2020, ADV SCI, V7, P0, DOI 10.1002/advs.201901511
   Park J, 2020, ADV FUNCT MATER, V30, P0, DOI 10.1002/adfm.202003759
   Park SY, 2011, ADV MATER, V23, PH263, DOI 10.1002/adma.201101503
   Peng ZL, 2023, COMPOS PART B-ENG, V251, P0, DOI 10.1016/j.compositesb.2022.110491
   Qian Y, 2018, ADV SCI, V5, P0, DOI 10.1002/advs.201700499
   Qian Y, 2018, NAT COMMUN, V9, P0, DOI 10.1038/s41467-017-02598-7
   Roshanbinfar K, 2018, ADV FUNCT MATER, V28, P0, DOI 10.1002/adfm.201803951
   Spencer AR, 2018, ACS BIOMATER SCI ENG, V4, P1558, DOI 10.1021/acsbiomaterials.8b00135
   Stevens B, 2000, SCIENCE, V287, P2267, DOI 10.1126/science.287.5461.2267
   Subramanian A, 2009, J BIOMED SCI, V16, P0, DOI 10.1186/1423-0127-16-108
   Suo HR, 2018, MAT SCI ENG C-MATER, V92, P612, DOI 10.1016/j.msec.2018.07.016
   Suo HR, 2018, J MICROELECTROMECH S, V27, P457, DOI 10.1109/JMEMS.2018.2810097
   Vijayavenkataraman S, 2019, FRONT BIOENG BIOTECH, V7, P0, DOI 10.3389/fbioe.2019.00266
   Wake H, 2011, SCIENCE, V333, P1647, DOI 10.1126/science.1206998
   Wang J, 2019, ACTA BIOMATER, V84, P98, DOI 10.1016/j.actbio.2018.11.032
   Wang SP, 2018, MAT SCI ENG C-MATER, V93, P890, DOI 10.1016/j.msec.2018.08.054
   Wang SP, 2017, J MATER CHEM B, V5, P4774, DOI 10.1039/c7tb00608j
   Wang SP, 2017, MAT SCI ENG C-MATER, V71, P308, DOI 10.1016/j.msec.2016.10.029
   Wang ST, 2024, ADV FUNCT MATER, V34, P0, DOI 10.1002/adfm.202310903
   Wang Wenwu, 2022, ENGINEERED REGENERATION, V3, P1, DOI 10.1016/J.ENGREG.2022.01.007
   Wang XM, 2022, COMPOS PART B-ENG, V241, P0, DOI 10.1016/j.compositesb.2022.110052
   Wei HQ, 2021, NAT COMMUN, V12, P0, DOI 10.1038/s41467-021-21869-y
   Wibowo A, 2021, MOLECULES, V26, P0, DOI 10.3390/molecules26072042
   Wu YB, 2016, ACTA BIOMATER, V33, P122, DOI 10.1016/j.actbio.2016.01.036
   Xie JW, 2009, ADV FUNCT MATER, V19, P2312, DOI 10.1002/adfm.200801904
   Xuan HY, 2023, ADV SCI, V10, P0, DOI 10.1002/advs.202302519
   Yang YF, 2023, NANO ENERGY, V107, P0, DOI 10.1016/j.nanoen.2022.108145
   Yin J, 2018, ACS APPL MATER INTER, V10, P6849, DOI 10.1021/acsami.7b16059
   Yue K, 2015, BIOMATERIALS, V73, P254, DOI 10.1016/j.biomaterials.2015.08.045
   Zarrintaj P, 2023, COMPOS PART B-ENG, V258, P0, DOI 10.1016/j.compositesb.2023.110701
   Zhang B, 2018, J MATER CHEM B, V6, P3246, DOI 10.1039/c8tb00673c
   Zhang CY, 2023, ADV FUNCT MATER, V33, P0, DOI 10.1002/adfm.202302251
   Zhang WD, 2013, ADV FUNCT MATER, V23, P3226, DOI 10.1002/adfm.201202666
   Zhao DK, 2022, J ZHEJIANG UNIV-SC A, V23, P955, DOI 10.1631/2023.A2200569
   Zhao YH, 2020, BIOMATERIALS, V255, P0, DOI 10.1016/j.biomaterials.2020.120164
   Zou YW, 2016, ACS APPL MATER INTER, V8, P12576, DOI 10.1021/acsami.6b00957
NR 79
TC 42
Z9 44
U1 57
U2 234
PU ELSEVIER SCI LTD
PI London
PA 125 London Wall, London, ENGLAND
SN 1359-8368
EI 1879-1069
J9 COMPOS PART B-ENG
JI Compos. Pt. B-Eng.
PD MAR 15
PY 2024
VL 273
IS 
BP 
EP 
DI 10.1016/j.compositesb.2024.111241
EA JAN 2024
PG 13
WC Engineering, Multidisciplinary; Materials Science, Composites
SC Engineering; Materials Science
GA JU2J4
UT WOS:001175607800001
DA 2025-07-17
ER

PT J
AU Deng, WP
   Li, XH
   Li, Y
   Huang, ZB
   Wang, YL
   Mu, N
   Wang, J
   Chen, TA
   Pu, XM
   Yin, GF
   Feng, H
AF Deng, Weiping
   Li, Xiaohui
   Li, Ya
   Huang, Zhongbing
   Wang, Yulin
   Mu, Ning
   Wang, Juan
   Chen, Tunan
   Pu, Ximing
   Yin, Guangfu
   Feng, Hua
TI Graphene oxide-doped chiral dextro-hydrogel promotes peripheral nerve repair through M2 polarization of macrophages
SO COLLOIDS AND SURFACES B-BIOINTERFACES
LA English
DT Article
DE Nerve repair; Chirality; Graphene; Macrophage polarization; Angiogenesis
ID schwann-cells; regeneration; grafts; injury
AB Dextro-chirality is reported to specifically promote the proliferation and survival of neural cells. However, applying this unique performance to nerve repair remains a great challenge. Graphite oxide (GO)-phenylalanine derivative hydrogel system was constructed through doping 5% GO into self-assembly dextro-or levo-hydrogels (named as dextro and levo group, respectively), which exhibited identical physical and chemical properties, cyto-compatibility, and mirror-symmetrical chirality. In vivo experiments using rat sciatic nerve repair models showed that the functional recovery and histological restoration of regenerating nerves in the dextro group were significantly improved, approaching that of autograft implantation. The doped GO promoted M2 polarization of macrophages, increasing the expression of platelet-derived growth factor BB chain and vascular endothelial growth factor, thereby improving angiogenesis in regenerating nerves. A mechanism is proposed for the facilitated nerve repair through the synergistic effect of GO and dextro-hydrogel, involving dextro-chirality selection of neural cells and GO-induced M2 polarization, which promotes microvascular regeneration and myelination. This study showcases the immense potential of chirality in addressing neurological issues by providing a compelling demonstration of the development of effective therapies that leverage the unique matrix chirality selection of nerve cells to promote peripheral nerve regeneration.
C1 [Deng, Weiping; Li, Xiaohui; Li, Ya; Huang, Zhongbing; Wang, Yulin; Mu, Ning; Wang, Juan; Pu, Ximing; Yin, Guangfu] Sichuan Univ, Coll Biomed Engn, South Sect 1 24,1st Ring Rd, Chengdu 610065, Sichuan, Peoples R China.
   [Mu, Ning; Chen, Tunan; Feng, Hua] Third Mil Med Univ, Army Med Univ, Southwest Hosp, Dept Neurosurg, 29 Gaotanyan St, Chongqing 400038, Peoples R China.
C3 Sichuan University; Army Medical University
RP Huang, ZB (corresponding author), Sichuan Univ, Coll Biomed Engn, South Sect 1 24,1st Ring Rd, Chengdu 610065, Sichuan, Peoples R China.
EM zbhuang@scu.edu.cn
FU National Natural Science Founda- tion of China [52273139]; Sichuan Science and Tech- nology Project [2023NSFSC0639, 2023NSFSC1000]
CR Aghajanian S, 2021, INFLAMM REGEN, V41, P0, DOI 10.1186/s41232-021-00162-x
   Unknown -, 2016, INT. J. CARDIOVASC. ACAD., V0, P0
   ARIENS EJ, 1986, TRENDS PHARMACOL SCI, V7, P200, DOI 10.1016/0165-6147(86)90313-5
   Armulik A, 2011, DEV CELL, V21, P193, DOI 10.1016/j.devcel.2011.07.001
   Cai WS, 2015, ELECTROCHIM ACTA, V169, P424, DOI 10.1016/j.electacta.2015.04.110
   Cattin AL, 2015, CELL, V162, P1127, DOI 10.1016/j.cell.2015.07.021
   Chen B, 2019, FRONT MOL NEUROSCI, V12, P0, DOI 10.3389/fnmol.2019.00308
   Chen SY, 2019, J BIOMED MATER RES A, V107, P1273, DOI 10.1002/jbm.a.36637
   Chu XL, 2022, NEURAL REGEN RES, V17, P2185, DOI 10.4103/1673-5374.335823
   Coleman MP, 2010, ANNU REV NEUROSCI, V33, P245, DOI 10.1146/annurev-neuro-060909-153248
   Dang-i AY, 2019, ACS APPL MATER INTER, V11, P28657, DOI 10.1021/acsami.9b08655
   Dong XH, 2021, BIOMATERIALS, V272, P0, DOI 10.1016/j.biomaterials.2021.120767
   Dou XQ, 2017, ADV MATER, V29, P0, DOI 10.1002/adma.201604062
   Dou XQ, 2019, ACS APPL MATER INTER, V11, P38568, DOI 10.1021/acsami.9b15710
   Du XW, 2014, CHEM-ASIAN J, V9, P1446, DOI 10.1002/asia.201301693
   Fang XX, 2020, J MATER CHEM B, V8, P10593, DOI 10.1039/d0tb00779j
   Feng CL, 2012, MACROMOL RAPID COMM, V33, P1535, DOI 10.1002/marc.201200274
   Han J, 2018, ACS NANO, V12, P1959, DOI 10.1021/acsnano.7b09107
   Hibbitts AJ, 2022, MATRIX BIOL, V106, P34, DOI 10.1016/j.matbio.2022.01.002
   Hitscherich P, 2018, J BIOMED MATER RES A, V106, P2923, DOI 10.1002/jbm.a.36481
   Hou CY, 2012, J MATER CHEM, V22, P14991, DOI 10.1039/c2jm32255b
   Huang Q, 2022, NANO RES, V15, P3434, DOI 10.1007/s12274-021-3961-3
   Huang ZQ, 2021, J MATER CHEM B, V9, P2656, DOI 10.1039/d1tb00054c
   Jafarkhani M, 2018, MATER TODAY-PROC, V5, P15620, DOI 10.1016/j.matpr.2018.04.171
   Jiang SJ, 2022, ADV MATER, V34, P0, DOI 10.1002/adma.202105136
   Li P, 2014, ACS APPL MATER INTER, V6, P7948, DOI 10.1021/am501275t
   Li R, 2020, THERANOSTICS, V10, P1649, DOI 10.7150/thno.40919
   Li Y, 2023, ADV. MATER., V0, P0
   Li Y, 2020, COLLOID SURFACE B, V191, P0, DOI 10.1016/j.colsurfb.2020.110972
   Lin FY, 2022, BRAIN SCI., V12, P15
   Liu GF, 2014, ANGEW CHEM INT EDIT, V53, P7789, DOI 10.1002/anie.201403249
   Maráková N, 2019, MAT SCI ENG C-MATER, V105, P0, DOI 10.1016/j.msec.2019.110029
   May F, 2016, DIS MODEL MECH, V9, P1507, DOI 10.1242/dmm.026518
   Millesi H, 2007, ACTA NEUROCHIR SUPPL, V100, P37
   Min Q, 2021, GLIA, V69, P235, DOI 10.1002/glia.23892
   Norahan MH, 2019, J BIOMED MATER RES A, V107, P204, DOI 10.1002/jbm.a.36555
   Palejwala Ali H, 2016, SURG NEUROL INT, V7, P75, DOI 10.4103/2152-7806.188905
   Pan JF, 2022, BIOACT MATER, V15, P272, DOI 10.1016/j.bioactmat.2021.12.004
   Qian Y, 2018, ADV SCI, V5, P0, DOI 10.1002/advs.201700499
   Ruan H, 2018, ACS APPL MATER INTER, V10, P43184, DOI 10.1021/acsami.8b14488
   Seliktar D, 2012, SCIENCE, V336, P1124, DOI 10.1126/science.1214804
   Sun N, 2021, BIOACT MATER, V6, P990, DOI 10.1016/j.bioactmat.2020.09.027
   Tamada A, 2019, SYMMETRY-BASEL, V11, P0, DOI 10.3390/sym11010102
   Wang F, 2019, ACS NANO, V13, P7281, DOI 10.1021/acsnano.9b03255
   Wang F, 2018, LANGMUIR, V34, P7869, DOI 10.1021/acs.langmuir.8b00921
   Wang J, 2019, ACTA BIOMATER, V84, P98, DOI 10.1016/j.actbio.2018.11.032
   Wang TS, 2018, PLOS ONE, V13, P0, DOI 10.1371/journal.pone.0208985
   Wang XQ, 2023, WIRES NANOMED NANOBI, V15, P0, DOI 10.1002/wnan.1847
   Wariyar SS, 2022, EXP NEUROL, V353, P0, DOI 10.1016/j.expneurol.2022.114029
   Wei Y, 2019, ADV MATER, V31, P0, DOI 10.1002/adma.201900582
   Wu J, 2011, BIOMATERIALS, V32, P579, DOI 10.1016/j.biomaterials.2010.08.098
   Xu HT, 2023, BIOMATERIALS, V294, P0, DOI 10.1016/j.biomaterials.2023.121998
   Yu JH, 2022, CELL TISSUE BANK, V23, P101, DOI 10.1007/s10561-021-09920-0
   Yu YM, 2021, SCI ADV, V7, P0, DOI 10.1126/sciadv.abd8217
   Yue K, 2015, BIOMATERIALS, V73, P254, DOI 10.1016/j.biomaterials.2015.08.045
   Zhang YQ, 2020, ACS NANO, V14, P17151, DOI 10.1021/acsnano.0c06938
   Zhu HT, 2022, ADV HEALTHC MATER, V11, P0, DOI 10.1002/adhm.202201032
   Zigrnond RE, 2019, PROG NEUROBIOL, V173, P102, DOI 10.1016/j.pneurobio.2018.12.001
   Zou M, 2021, ADV HEALTHC MATER, V10, P0, DOI 10.1002/adhm.202001502
NR 59
TC 7
Z9 7
U1 6
U2 34
PU ELSEVIER
PI AMSTERDAM
PA RADARWEG 29, 1043 NX AMSTERDAM, NETHERLANDS
SN 0927-7765
EI 1873-4367
J9 COLLOID SURFACE B
JI Colloid Surf. B-Biointerfaces
PD JAN 15
PY 2024
VL 233
IS 
BP 
EP 
DI 10.1016/j.colsurfb.2023.113632
EA NOV 2023
PG 11
WC Biophysics; Chemistry, Physical; Materials Science, Biomaterials
SC Biophysics; Chemistry; Materials Science
GA AF7K4
UT WOS:001117114100001
PM 37979485
DA 2025-07-17
ER

PT J
AU Sun, JH
   Fang, Z
   Li, ZL
   Zheng, TT
   Liu, S
   Zhu, JX
   Lin, WS
   Zhang, LK
   Yin, AH
   Xuan, AG
   Zou, JL
AF Sun, Jia-Hui
   Fang, Zhou
   Li, Zhiling
   Zheng, Ting -Ting
   Liu, Sheng
   Zhu, Jixiang
   Lin, Wensheng
   Zhang, Li-Kang
   Yin, Aihua
   Xuan, Aiguo
   Zou, Jian-Long
TI An injectable COL6-crosslinked HA-DTPH hydrogel promotes spinal tract-like structure organization during spinal cord regeneration
SO CHEMICAL ENGINEERING JOURNAL
LA English
DT Article
DE Spinal cord injury; Nerve regeneration; Self-organization; Tissue engineering; Nerve bundle; Morphogenesis
ID peripheral-nerve regeneration; cell-matrix adhesion; scar formation; fasciculation; recovery; surface; growth; injury; ncam
AB Serious spinal cord injury (SCI) often leads to disorganized axon regeneration, impeding the accurate projection of neural signals. This study aims to rebuild spinal tracts by targeting the collagen VI (COL6)-induced axonal fasciculation pathway, which is active during spinal cord development but diminishes in regenerating spinal cord. A thiol-modified hyaluronic acid hydrogel crosslinked with COL6 (HAPC) is proposed to reactivate spinal tract morphogenesis for regeneration. Neurites cultured on the HAPC substrate exhibited a straight-bundled pattern, contrasting with the straggly pattern observed in control groups that lacked COL6. The dynamics of axonal aggregation and proximal retraction are determined to drive the formation of straight axon bundles. Experiments on a rat spinal cord transection model demonstrates that treatment with HAPC significantly induces the organization of spinal tract-like structures and promotes the targeted projection of 5-Hydroxytryptamine (5HT) axons, along with improved functional recovery. These findings highlight the role of COL6 in spinal tract self-organization and the potential of HAPC for treating clinical SCI.
C1 [Sun, Jia-Hui; Xuan, Aiguo; Zou, Jian-Long] Guangzhou Med Univ, Affiliated Hosp 2, Inst Neurosci, Dept Neurol,Key Lab Neurogenet & Channelopathies G, Guangzhou, Peoples R China.
   [Sun, Jia-Hui; Xuan, Aiguo; Zou, Jian-Long] Guangzhou Med Univ, Affiliated Hosp 2, Minist Educ China, Guangzhou, Peoples R China.
   [Sun, Jia-Hui; Fang, Zhou; Zheng, Ting -Ting; Zhang, Li-Kang; Xuan, Aiguo; Zou, Jian-Long] Guangzhou Med Univ, Sch Basic Med Sci, Key Lab Neurol Funct & Hlth, Guangzhou, Peoples R China.
   [Li, Zhiling] Sun Yat Sen Univ, Affiliated Hosp 7, Dept Tradit Chinese Med, Shenzhen, Peoples R China.
   [Liu, Sheng] Guangzhou Natl Lab, Guangzhou, Peoples R China.
   [Zhu, Jixiang; Lin, Wensheng] Guangzhou Med Univ, Sch Biomed Engn, Guangzhou, Peoples R China.
   [Zhu, Jixiang; Lin, Wensheng] Guangzhou Med Univ, Affiliated Hosp 6, Qingyuan Peoples Hosp, Qingyuan, Peoples R China.
   [Sun, Jia-Hui; Yin, Aihua] Guangdong Women & Children Hosp, Med Genet Ctr, Guangzhou, Peoples R China.
C3 Guangzhou Medical University; Guangzhou Medical University; Guangzhou Medical University; Sun Yat Sen University; Guangzhou Laboratory; Guangzhou Medical University; Guangzhou Medical University
RP Xuan, AG; Zou, JL (corresponding author), Guangzhou Med Univ, Affiliated Hosp 2, Inst Neurosci, Dept Neurol,Key Lab Neurogenet & Channelopathies G, Guangzhou, Peoples R China.; Xuan, AG; Zou, JL (corresponding author), Guangzhou Med Univ, Affiliated Hosp 2, Minist Educ China, Guangzhou, Peoples R China.; Xuan, AG; Zou, JL (corresponding author), Guangzhou Med Univ, Sch Basic Med Sci, Key Lab Neurol Funct & Hlth, Guangzhou, Peoples R China.
EM xag2005@163.com; zou_jianlong@gzhmu.edu.cn
FU Scientific Research Center of Guangzhou Medical University
CR Anderson MA, 2016, NATURE, V532, P195, DOI 10.1038/nature17623
   Austin JW, 2012, BIOMATERIALS, V33, P4555, DOI 10.1016/j.biomaterials.2012.03.022
   Bajpai S, 2022, SOFT MATTER, V18, P3505, DOI 10.1039/d2sm00064d
   BASSO DM, 1995, J NEUROTRAUM, V12, P1, DOI 10.1089/neu.1995.12.1
   Carlier MF, 1997, J MOL BIOL, V269, P459, DOI 10.1006/jmbi.1997.1062
   Chen CD, 2022, SPINAL CORD, V60, P1050, DOI 10.1038/s41393-022-00826-6
   Chen PW, 2015, ACTA NEUROPATHOL, V129, P97, DOI 10.1007/s00401-014-1369-9
   Chen PW, 2014, FASEB J, V28, P1145, DOI 10.1096/fj.13-239533
   Cheng IH, 2011, NEUROSCIENCE, V183, P178, DOI 10.1016/j.neuroscience.2011.03.057
   Collinet C, 2021, NAT REV MOL CELL BIO, V22, P245, DOI 10.1038/s41580-020-00318-6
   Cremer H, 1997, MOL CELL NEUROSCI, V8, P323, DOI 10.1006/mcne.1996.0588
   DAI JW, 1995, CELL, V83, P693
   Eggers K, 2011, J CELL SCI, V124, P3279, DOI 10.1242/jcs.084863
   Fang Z, 2021, FRONTIERS IN CELLULAR NEUROSCIENCE, V15, P0
   Feng F, 2023, SCI ADV, V9, P0, DOI 10.1126/sciadv.adg0234
   Fu M, 2006, DEV BIOL, V299, P137, DOI 10.1016/j.ydbio.2006.07.016
   Gianino S, 1999, DEV BRAIN RES, V112, P189, DOI 10.1016/S0165-3806(98)00168-0
   Godinho PAR, 2021, EUR J CANCER CARE, V30, P0, DOI 10.1111/ecc.13360
   Harel NY, 2006, NAT REV NEUROSCI, V7, P603, DOI 10.1038/nrn1957
   Hu XL, 2020, J CELL MOL MED, V24, P8166, DOI 10.1111/jcmm.15478
   Jara-Almonte Geoffrey, 2021, EMERG MED PRACT, V23, P1
   Karakaya E, 2024, RSC ADV, V14, P13769, DOI 10.1039/d3ra08394b
   Kerschensteiner M, 2005, NAT MED, V11, P572, DOI 10.1038/nm1229
   Khaing ZZ, 2011, J NEURAL ENG, V8, P0, DOI 10.1088/1741-2560/8/4/046033
   Kim JM, 2005, EXP CELL RES, V304, P317, DOI 10.1016/j.yexcr.2004.11.009
   Kjell J, 2016, DIS MODEL MECH, V9, P1125, DOI 10.1242/dmm.025833
   Liddelow SA, 2016, NATURE, V532, P182, DOI 10.1038/nature17318
   Lin CM, 2009, SURG NEUROL, V72, P50, DOI 10.1016/j.wneu.2009.09.004
   Luo JH, 2021, BIOACT MATER, V6, P4816, DOI 10.1016/j.bioactmat.2021.05.022
   Mehra TD, 2006, J INVEST DERMATOL, V126, P2202, DOI 10.1038/sj.jid.5700380
   Nardone R, 2015, J NEURAL TRANSM, V122, P279, DOI 10.1007/s00702-014-1241-z
   Nath S, 2022, BIOPHYS PHYSICOBIOL, V19, P0, DOI 10.2142/biophysico.bppb-v19.0048
   Pan MMQ, 2023, ACTA BIOMATER, V167, P195, DOI 10.1016/j.actbio.2023.06.036
   Pedersen DD, 2022, J BIOMED MATER RES A, V110, P1460, DOI 10.1002/jbm.a.37394
   Perrin FE, 2011, CELL DEATH DIS, V2, P0, DOI 10.1038/cddis.2011.98
   Pitcher GM, 1999, J NEUROSCI METH, V87, P185, DOI 10.1016/S0165-0270(99)00004-7
   Pourkhodadad S, 2023, J BIOMED MATER RES B, V111, P701, DOI 10.1002/jbm.b.35171
   Ramón-Cueto A, 2000, NEURON, V25, P425, DOI 10.1016/S0896-6273(00)80905-8
   Redondo-Castro E, 2016, J NEUROTRAUM, V33, P907, DOI 10.1089/neu.2015.4140
   Roh EJ, 2023, BIOMATERIALS, V299, P0, DOI 10.1016/j.biomaterials.2023.122160
   Shi Z, 2022, SCI ADV, V8, P0, DOI 10.1126/sciadv.abo1297
   Shu XZ, 2002, BIOMACROMOLECULES, V3, P1304, DOI 10.1021/bm025603c
   Sun JH, 2022, NEURAL REGEN RES, V17, P1023, DOI 10.4103/1673-5374.324861
   Sun JH, 2020, BIOMATERIALS, V258, P0, DOI 10.1016/j.biomaterials.2020.120289
   Wang RF, 2023, BIOACT MATER, V23, P118, DOI 10.1016/j.bioactmat.2022.10.020
   Yao L, 2010, J BIOMED MATER RES A, V92A, P484, DOI 10.1002/jbm.a.32359
   Zamir E, 2016, CELL ADHES MIGR, V10, P451, DOI 10.1080/19336918.2016.1148865
   Zhao YY, 2018, ACS APPL MATER INTER, V10, P26128, DOI 10.1021/acsami.8b10764
   Zimmerman E, 2002, BIOPHYS J, V82, P1848, DOI 10.1016/S0006-3495(02)75535-5
   Zou JL, 2018, ADV FUNCT MATER, V28, P0, DOI 10.1002/adfm.201705739
NR 50
TC 0
Z9 0
U1 14
U2 39
PU ELSEVIER SCIENCE SA
PI LAUSANNE
PA PO BOX 564, 1001 LAUSANNE, SWITZERLAND
SN 1385-8947
EI 1873-3212
J9 CHEM ENG J
JI Chem. Eng. J.
PD SEP 1
PY 2024
VL 495
IS 
BP 
EP 
DI 10.1016/j.cej.2024.153296
EA JUN 2024
PG 15
WC Engineering, Environmental; Engineering, Chemical
SC Engineering
GA XI2P9
UT WOS:001260991100001
DA 2025-07-17
ER

PT J
AU Das, S
   Jegadeesan, JT
   Basu, B
AF Das, Soumitra
   Jegadeesan, Jeyapriya Thimukonda
   Basu, Bikramjit
TI Advancing Peripheral Nerve Regeneration: 3D Bioprinting of GelMA-Based Cell-Laden Electroactive Bioinks for Nerve Conduits
SO ACS BIOMATERIALS SCIENCE & ENGINEERING
LA English
DT Article
DE GelMA; 3D extrusion printing; bioprinting; nerve guidance conduits
ID conductive gelatin methacrylate; carbon nanofiber composites; gellan gum; mechanical-property; graphene oxide; photocrosslinkable gelatin; cross-linking; in-vitro; hydrogel; collagen
AB Peripheral nerve injuries often result in substantial impairment of the neurostimulatory organs. While the autograft is still largely used as the "gold standard" clinical treatment option, nerve guidance conduits (NGCs) are currently considered a promising approach for promoting peripheral nerve regeneration. While several attempts have been made to construct NGCs using various biomaterial combinations, a comprehensive exploration of the process science associated with three-dimensional (3D) extrusion printing of NGCs with clinically relevant sizes (length: 20 mm; diameter: 2-8 mm), while focusing on tunable buildability using electroactive biomaterial inks, remains unexplored. In addressing this gap, we present here the results of the viscoelastic properties of a range of a multifunctional gelatin methacrylate (GelMA)/poly(ethylene glycol) diacrylate (PEGDA)/carbon nanofiber (CNF)/gellan gum (GG) hydrogel bioink formulations and printability assessment using experiments and quantitative models. Our results clearly established the positive impact of the gellan gum on the enhancement of the rheological properties. Interestingly, the strategic incorporation of PEGDA as a secondary cross-linker led to a remarkable enhancement in the strength and modulus by 3 and 8-fold, respectively. Moreover, conductive CNF addition resulted in a 4-fold improvement in measured electrical conductivity. The use of four-component electroactive biomaterial ink allowed us to obtain high neural cell viability in 3D bioprinted constructs. While the conventionally cast scaffolds can support the differentiation of neuro-2a cells, the most important result has been the excellent cell viability of neural cells in 3D encapsulated structures. Taken together, our findings demonstrate the potential of 3D bioprinting and multimodal biophysical cues in developing functional yet critical-sized nerve conduits for peripheral nerve tissue regeneration.
C1 [Das, Soumitra; Basu, Bikramjit] Indian Inst Sci, Mat Res Ctr, Lab Biomat, Bangalore 560012, India.
C3 Indian Institute of Science (IISC) - Bangalore
RP Basu, B (corresponding author), Indian Inst Sci, Mat Res Ctr, Lab Biomat, Bangalore 560012, India.
EM bikram@iisc.ac.in
FU Science and Engineering Research Board; Science Engineering Research Board (SERB) [INAE-SERB: INAE/121/AKF/20]; Abdul Kalam National Innovation Fellowship; FIST program of the Department of Science and Technology (DST), Government of India; NewGen IEDC"
CR Aldana AA, 2019, NANOMATERIALS-BASEL, V9, P0, DOI 10.3390/nano9010120
   Aigner TB, 2020, MATER TODAY BIO, V5, P0, DOI 10.1016/j.mtbio.2020.100042
   Alipal J, 2021, MATER TODAY-PROC, V42, P240, DOI 10.1016/j.matpr.2020.12.922
   Amjad M, 2018, APPL ENERG, V230, P220, DOI 10.1016/j.apenergy.2018.08.021
   Ao Q, 2006, J BIOMED MATER RES A, V77A, P11, DOI 10.1002/jbm.a.30593
   Ao QA, 2011, BIOMATERIALS, V32, P787, DOI 10.1016/j.biomaterials.2010.09.046
   Bailey AJ, 2000, WOUND REPAIR REGEN, V8, P5, DOI 10.1046/j.1524-475x.2000.00005.x
   Bhusal A, 2022, BIOFABRICATION, V14, P0, DOI 10.1088/1758-5090/ac2d78
   Borschel GH, 2003, J SURG RES, V114, P133, DOI 10.1016/S0022-4804(03)00255-5
   Boularaoui S, 2021, ACS BIOMATER SCI ENG, V7, P5810, DOI 10.1021/acsbiomaterials.1c01193
   Buvaneshwari P, 2022, IONICS, V28, P3843, DOI 10.1007/s11581-022-04597-1
   Camci-Unal G, 2013, BIOMACROMOLECULES, V14, P1085, DOI 10.1021/bm3019856
   Campbell WW, 2008, CLIN NEUROPHYSIOL, V119, P1951, DOI 10.1016/j.clinph.2008.03.018
   Echave MC, 2019, EXPERT OPIN BIOL TH, V19, P773, DOI 10.1080/14712598.2019.1610383
   Carvalho CR, 2019, FRONT BIOENG BIOTECH, V7, P0, DOI 10.3389/fbioe.2019.00337
   Catala M, 2013, HAND CLINIC, V115, P29, DOI 10.1016/B978-0-444-52902-2.00003-5
   Cha CY, 2014, SMALL, V10, P514, DOI 10.1002/smll.201302182
   Chen Z, 2022, NPG ASIA MATER, V14, P0, DOI 10.1038/s41427-022-00368-6
   Chiono V, 2009, BIOMED MICRODEVICES, V11, P1037, DOI 10.1007/s10544-009-9321-9
   Dalal N, 2024, MACROMOL BIOSCI, V24, P0, DOI 10.1002/mabi.202200562
   Das S, 2022, INT J APPL CERAM TEC, V19, P924, DOI 10.1111/ijac.13885
   Das S, 2019, J INDIAN I SCI, V99, P405, DOI 10.1007/s41745-019-00129-5
   Deng ZX, 2019, ACS APPL MATER INTER, V11, P6796, DOI 10.1021/acsami.8b20178
   Dinis TM, 2015, J MECH BEHAV BIOMED, V41, P43, DOI 10.1016/j.jmbbm.2014.09.029
   Dixon AR, 2018, BIOMATERIALS, V186, P44, DOI 10.1016/j.biomaterials.2018.09.010
   Elkhoury K, 2021, INT J BIOL MACROMOL, V183, P918, DOI 10.1016/j.ijbiomac.2021.05.040
   England Stephanie, 2017, BIOPRINTING, V5, P1, DOI 10.1016/j.bprint.2016.12.001
   Erkoc P, 2018, MACROMOL BIOSCI, V18, P0, DOI 10.1002/mabi.201700369
   Fang YC, 2023, ADV SCI, V10, P0, DOI 10.1002/advs.202205744
   Farley Alistair, 2014, NURS STAND, V28, P46, DOI 10.7748/ns2014.04.28.31.46.e7004
   Farzamfar S, 2019, PROG BIOMATER, V8, P239, DOI 10.1007/s40204-019-00121-3
   Feng S, 2015, LANGMUIR, V31, P9402, DOI 10.1021/acs.langmuir.5b02226
   Ghasemi-Mobarakeh L, 2011, J TISSUE ENG REGEN M, V5, PE17, DOI 10.1002/term.383
   Gong H, 2020, J BIOMED MATER RES A, V108, P805, DOI 10.1002/jbm.a.36859
   Groll J, 2019, BIOFABRICATION, V11, P0, DOI 10.1088/1758-5090/aaec52
   Gu LL, 2020, REGEN BIOMATER, V7, P195, DOI 10.1093/rb/rbz050
   Guimaraes CF, 2020, NAT REV MATER, V5, P351, DOI 10.1038/s41578-019-0169-1
   Habib A, 2018, MATERIALS, V11, P0, DOI 10.3390/ma11030454
   Hadad S, 2022, CELLULOSE, V29, P3423, DOI 10.1007/s10570-022-04468-y
   Hong Y, 2022, BIO-DES MANUF, V5, P729, DOI 10.1007/s42242-022-00208-0
   Hu ZA, 2020, COMPOS PART B-ENG, V200, P0, DOI 10.1016/j.compositesb.2020.108222
   Jain S, 2013, BIOMATERIALS, V34, P9252, DOI 10.1016/j.biomaterials.2013.08.057
   Jain Tanmay, 2021, BIOPRINTING, V22, Pe00131, DOI 10.1016/j.bprint.2021.e00131
   Jongprasitkul H, 2023, BIOMACROMOLECULES, V24, P502, DOI 10.1021/acs.biomac.2c01418
   Koshy ST, 2014, BIOMATERIALS, V35, P2477, DOI 10.1016/j.biomaterials.2013.11.044
   Lee D, 2019, CHEM ENG J, V365, P30, DOI 10.1016/j.cej.2019.02.020
   Li J, 2016, J MATER SCI, V51, P10375, DOI 10.1007/s10853-016-0258-0
   Li P, 2005, CARBON, V43, P2701, DOI 10.1016/j.carbon.2005.05.038
   Li XL, 2020, ACS APPL MATER INTER, V12, P36860, DOI 10.1021/acsami.0c08457
   Li ZH, 2022, CARBOHYD POLYM, V290, P0, DOI 10.1016/j.carbpol.2022.119469
   Lin H, 2012, J APPL POLYM SCI, V123, P2753, DOI 10.1002/app.34971
   Liu JY, 2021, BIOACT MATER, V6, P219, DOI 10.1016/j.bioactmat.2020.08.010
   Liu WJ, 2017, ADV HEALTHC MATER, V6, P0, DOI 10.1002/adhm.201601451
   Liu XY, 2021, BIOMATERIALS, V272, P0, DOI 10.1016/j.biomaterials.2021.120771
   Liu XF, 2017, ACS APPL MATER INTER, V9, P14677, DOI 10.1021/acsami.7b02072
   López-Cebral R, 2017, ACS BIOMATER SCI ENG, V3, P3098, DOI 10.1021/acsbiomaterials.7b00655
   Lozano R, 2015, BIOMATERIALS, V67, P264, DOI 10.1016/j.biomaterials.2015.07.022
   Mahdi MH, 2014, INT J PHARMACEUT, V475, P335, DOI 10.1016/j.ijpharm.2014.08.044
   Mamaghani KR, 2018, MATER TODAY-PROC, V5, P15635, DOI 10.1016/j.matpr.2018.04.173
   Mamaghani KR, 2018, MATER TODAY-PROC, V5, P15790, DOI 10.1016/j.matpr.2018.04.193
   Mei QJ, 2022, BIO-DES MANUF, V5, P714, DOI 10.1007/s42242-022-00209-z
   Nguyen MTH, 2022, ELECTRON MATER LETT, V18, P275, DOI 10.1007/s13391-022-00338-8
   Modaresifar Khashayar, 2018, ARTIF CELLS NANOMED BIOTECHNOL, V46, P1799, DOI 10.1080/21691401.2017.1392970
   Moroni L, 2018, TRENDS BIOTECHNOL, V36, P384, DOI 10.1016/j.tibtech.2017.10.015
   Mouser VHM, 2016, BIOFABRICATION, V8, P0, DOI 10.1088/1758-5090/8/3/035003
   Murphy SV, 2014, NAT BIOTECHNOL, V32, P773, DOI 10.1038/nbt.2958
   Muyonga JH, 2004, FOOD CHEM, V86, P325, DOI 10.1016/j.foodchem.2003.09.038
   Naskar D, 2017, ACS APPL MATER INTER, V9, P19356, DOI 10.1021/acsami.6b04777
   Nazir F, 2021, INT J BIOL MACROMOL, V185, P419, DOI 10.1016/j.ijbiomac.2021.06.112
   Nectow AR, 2012, TISSUE ENG PART B-RE, V18, P40, DOI 10.1089/ten.teb.2011.0240
   Nichol JW, 2010, BIOMATERIALS, V31, P5536, DOI 10.1016/j.biomaterials.2010.03.064
   OConnell CD, 2016, BIOFABRICATION, V8, P0, DOI 10.1088/1758-5090/8/1/015019
   OKADA T, 1992, BIOMATERIALS, V13, P448, DOI 10.1016/0142-9612(92)90165-K
   Park J, 2020, ADV FUNCT MATER, V30, P0, DOI 10.1002/adfm.202003759
   Paxton N, 2017, BIOFABRICATION, V9, P0, DOI 10.1088/1758-5090/aa8dd8
   Pillai MM, 2020, ACS APPL BIO MATER, V3, P4454, DOI 10.1021/acsabm.0c00430
   PISKIN E, 1995, J BIOMAT SCI-POLYM E, V6, P775, DOI 10.1163/156856295X00175
   Rastin H, 2020, ACS APPL BIO MATER, V3, P1815, DOI 10.1021/acsabm.0c00169
   Rizwan M, 2017, BIOMATERIALS, V120, P139, DOI 10.1016/j.biomaterials.2016.12.026
   Rosso G, 2019, APL BIOENG, V3, P0, DOI 10.1063/1.5108867
   Saha K, 2007, J BIOMED MATER RES A, V81A, P240, DOI 10.1002/jbm.a.30986
   Samadian H, 2020, J MOL LIQ, V298, P0, DOI 10.1016/j.molliq.2019.112021
   Selim OA, 2022, TISSUE ENG PART B-RE, V28, P295, DOI 10.1089/ten.teb.2020.0355
   Serafim A, 2014, NEW J CHEM, V38, P3112, DOI 10.1039/c4nj00161c
   Sharifi S, 2021, SCI REP-UK, V11, P0, DOI 10.1038/s41598-021-02830-x
   Shin SR, 2016, ADV MATER, V28, P3280, DOI 10.1002/adma.201506420
   Starborg T, 2013, NAT PROTOC, V8, P1433, DOI 10.1038/nprot.2013.086
   Stout DA, 2011, ACTA BIOMATER, V7, P3101, DOI 10.1016/j.actbio.2011.04.028
   Sundback C, 2003, BIOMATERIALS, V24, P819, DOI 10.1016/S0142-9612(02)00409-X
   Suo HR, 2018, MAT SCI ENG C-MATER, V92, P612, DOI 10.1016/j.msec.2018.07.016
   Therriault D, 2007, APPL RHEOL, V17, P0
   Usal TD, 2019, INT J BIOL MACROMOL, V121, P699, DOI 10.1016/j.ijbiomac.2018.10.060
   Wang C, 2021, ADV FUNCT MATER, V31, P0, DOI 10.1002/adfm.202010246
   Wang XH, 2017, POLYMERS-BASEL, V9, P0, DOI 10.3390/polym9090401
   Wang YH, 2018, MATERIALS, V11, P0, DOI 10.3390/ma11081345
   Wei KM, 2021, BIOELECTROCHEMISTRY, V139, P0, DOI 10.1016/j.bioelechem.2021.107743
   Wei YY, 2018, APPL SURF SCI, V445, P437, DOI 10.1016/j.apsusc.2018.03.149
   Wu DW, 2018, MATER DESIGN, V160, P486, DOI 10.1016/j.matdes.2018.09.040
   Wu YB, 2016, ACTA BIOMATER, V33, P122, DOI 10.1016/j.actbio.2016.01.036
   Xie JW, 2014, ACS APPL MATER INTER, V6, P9472, DOI 10.1021/am5018557
   Xie MJ, 2019, SMALL, V15, P0, DOI 10.1002/smll.201804216
   Xu HQ, 2022, J INTELL MANUF, V33, P995, DOI 10.1007/s10845-020-01708-5
   Xu X, 2007, CARBOHYD POLYM, V70, P192, DOI 10.1016/j.carbpol.2007.03.017
   Yao L, 2010, BIOMATERIALS, V31, P5789, DOI 10.1016/j.biomaterials.2010.03.081
   Yin J, 2018, ACS APPL MATER INTER, V10, P6849, DOI 10.1021/acsami.7b16059
   Young AT, 2020, MACROMOL BIOSCI, V20, P0, DOI 10.1002/mabi.202000183
   Zhang DT, 2020, MACROMOL BIOSCI, V20, P0, DOI 10.1002/mabi.201900382
   Zhang X, 2022, J BIOMATER APPL, V36, P1019, DOI 10.1177/08853282211044853
   Zhang YX, 2014, CERAM INT, V40, P5715, DOI 10.1016/j.ceramint.2013.11.010
   Zhang ZY, 2020, BIOMATERIALS, V253, P0, DOI 10.1016/j.biomaterials.2020.120108
   Zhao X, 2016, ADV HEALTHC MATER, V5, P108, DOI 10.1002/adhm.201500005
   Zheng JF, 2018, MAT SCI ENG C-MATER, V89, P119, DOI 10.1016/j.msec.2018.03.029
   Zhou JH, 2007, CARBON, V45, P785, DOI 10.1016/j.carbon.2006.11.019
   Zhou MM, 2019, BIOFABRICATION, V11, P0, DOI 10.1088/1758-5090/ab063f
   Zhu K, 2017, ADV FUNCT MATER, V27, P0, DOI 10.1002/adfm.201605352
   Zhu SJ, 2022, BIOACT MATER, V13, P119, DOI 10.1016/j.bioactmat.2021.11.011
   Zhu W, 2018, MATER TODAY, V21, P951, DOI 10.1016/j.mattod.2018.04.001
   Zhu W, 2018, NANOTECHNOLOGY, V29, P0, DOI 10.1088/1361-6528/aaafa1
   Zhu W, 2016, IEEE ENG MED BIO, V0, PP4185, DOI 10.1109/EMBC.2016.7591649
   Zhuang P, 2019, PLOS ONE, V14, P0, DOI 10.1371/journal.pone.0216776
   Zou GF, 2006, CARBON, V44, P828, DOI 10.1016/j.carbon.2005.10.035
   Zustiak SP, 2010, BIOMACROMOLECULES, V11, P1348, DOI 10.1021/bm100137q
NR 122
TC 20
Z9 21
U1 8
U2 64
PU AMER CHEMICAL SOC
PI WASHINGTON
PA 1155 16TH ST, NW, WASHINGTON, DC 20036 USA
SN 2373-9878
EI 
J9 ACS BIOMATER SCI ENG
JI ACS Biomater. Sci. Eng.
PD FEB 12
PY 2024
VL 10
IS 3
BP 1620
EP 1645
DI 10.1021/acsbiomaterials.3c01226
EA FEB 2024
PG 26
WC Materials Science, Biomaterials
SC Materials Science
GA KK9A9
UT WOS:001164535500001
PM 38345020
DA 2025-07-17
ER

PT J
AU Wang, ZC
   Li, SJ
   Wu, ZX
   Kang, YF
   Xie, S
   Cai, ZG
   Shan, XF
   Li, Q
AF Wang, Zichao
   Li, Shijun
   Wu, Zongxi
   Kang, Yifan
   Xie, Shang
   Cai, Zhigang
   Shan, Xiaofeng
   Li, Qing
TI Pulsed electromagnetic field-assisted reduced graphene oxide composite 3D printed nerve scaffold promotes sciatic nerve regeneration in rats
SO BIOFABRICATION
LA English
DT Article
DE reduced graphene oxide; peripheral nerve injury; nerve regeneration; pulsed electromagnetic field
ID repetitive magnetic stimulation; neural stem-cells; axon guidance; hydrogel; growth; expression; differentiation; gangliogenesis; combination; strategy
AB Peripheral nerve injuries can lead to sensory or motor deficits that have a serious impact on a patient's mental health and quality of life. Nevertheless, it remains a major clinical challenge to develop functional nerve conduits as an alternative to autologous grafts. We applied reduced graphene oxide (rGO) as a bioactive conductive material to impart electrophysiological properties to a 3D printed scaffold and the application of a pulsed magnetic field to excite the formation of microcurrents and induce nerve regeneration. In vitro studies showed that the nerve scaffold and the pulsed magnetic field made no effect on cell survival, increased S-100 beta protein expression, enhanced cell adhesion, and increased the expression level of nerve regeneration-related mRNAs. In vivo experiments suggested that the protocol was effective in promoting nerve regeneration, resulting in functional recovery of sciatic nerves in rats, when they were damaged close to that of the autologous nerve graft, and increased expression of S-100 beta, NF200, and GAP43. These results indicate that rGO composite nerve scaffolds combined with pulsed magnetic field stimulation have great potential for peripheral nerve rehabilitation.
C1 [Wang, Zichao; Li, Shijun; Kang, Yifan; Xie, Shang; Cai, Zhigang; Shan, Xiaofeng] Peking Univ Sch & Hosp Stomatol, Dept Oral & Maxillofacial Surg, Beijing 100081, Peoples R China.
   [Wang, Zichao; Li, Shijun; Kang, Yifan; Xie, Shang; Cai, Zhigang; Shan, Xiaofeng; Li, Qing] Natl Ctr Stomatol, Beijing 100081, Peoples R China.
   [Wang, Zichao; Li, Shijun; Kang, Yifan; Xie, Shang; Cai, Zhigang; Shan, Xiaofeng; Li, Qing] Natl Clin Res Ctr Oral Dis, Beijing 100081, Peoples R China.
   [Wang, Zichao; Li, Shijun; Kang, Yifan; Xie, Shang; Cai, Zhigang; Shan, Xiaofeng; Li, Qing] Natl Engn Res Ctr Oral Biomat & Digital Med Device, Beijing 100081, Peoples R China.
   [Li, Qing] Peking Univ Sch & Hosp Stomatol, Ctr Digital Dent, Clin Div 2, Beijing 100081, Peoples R China.
   [Li, Qing] Natl Ctr Stomatol, Beijing 100081, Peoples R China.
   [Wang, Zichao; Li, Shijun; Kang, Yifan; Xie, Shang; Cai, Zhigang; Shan, Xiaofeng; Li, Qing] Beijing Key Lab Digital Stomatol, Beijing 100081, Peoples R China.
   [Wang, Zichao; Li, Shijun; Kang, Yifan; Xie, Shang; Cai, Zhigang; Shan, Xiaofeng; Li, Qing] NHC Key Lab Digital Stomatol, Beijing 100081, Peoples R China.
   [Wang, Zichao; Li, Shijun; Kang, Yifan; Xie, Shang; Cai, Zhigang; Shan, Xiaofeng; Li, Qing] NMPA Key Lab Dent Mat, Beijing 100081, Peoples R China.
   [Wu, Zongxi] Sun Yat Sen Univ, Hosp Stomatol, Dept Oral & Maxillofacial Surg, Guangzhou 510030, Peoples R China.
   [Wu, Zongxi] Guangdong Prov Key Lab Stomatol, Guangzhou 510030, Peoples R China.
C3 Peking University; Sun Yat Sen University
RP Cai, ZG; Shan, XF (corresponding author), Peking Univ Sch & Hosp Stomatol, Dept Oral & Maxillofacial Surg, Beijing 100081, Peoples R China.; Cai, ZG; Shan, XF; Li, Q (corresponding author), Natl Ctr Stomatol, Beijing 100081, Peoples R China.; Cai, ZG; Shan, XF; Li, Q (corresponding author), Natl Clin Res Ctr Oral Dis, Beijing 100081, Peoples R China.; Cai, ZG; Shan, XF; Li, Q (corresponding author), Natl Engn Res Ctr Oral Biomat & Digital Med Device, Beijing 100081, Peoples R China.; Li, Q (corresponding author), Peking Univ Sch & Hosp Stomatol, Ctr Digital Dent, Clin Div 2, Beijing 100081, Peoples R China.; Li, Q (corresponding author), Natl Ctr Stomatol, Beijing 100081, Peoples R China.; Cai, ZG; Shan, XF; Li, Q (corresponding author), Beijing Key Lab Digital Stomatol, Beijing 100081, Peoples R China.; Cai, ZG; Shan, XF; Li, Q (corresponding author), NHC Key Lab Digital Stomatol, Beijing 100081, Peoples R China.; Cai, ZG; Shan, XF; Li, Q (corresponding author), NMPA Key Lab Dent Mat, Beijing 100081, Peoples R China.
EM c2013xs@163.com; bdkqsxf@163.com; qingli@hsc.pku.edu.cn
FU The Capital Health Research and Development of Special [81870781]; National Natural Science Foundation of China [2022-2-4102]; Capital Health Research and Development of Special [2022 (PKUSS20220108)]; Peking University School and Hospital of Stomatology Youth Research Fund
CR AIGNER L, 1995, J CELL BIOL, V128, P647, DOI 10.1083/jcb.128.4.647
   Aleemardani M, 2022, BIOMEDICINES, V10, P0, DOI 10.3390/biomedicines10010073
   Aslan A, 2018, CURR STEM CELL RES T, V13, P447, DOI 10.2174/1574888X13666180510110055
   Cadossi R, 2020, JAAOS GLOB RES REV, V4, P0, DOI 10.5435/JAAOSGlobal-D-19-00155
   Chen J, 2020, NEURAL REGEN RES, V15, P145, DOI 10.4103/1673-5374.264461
   Chiono V, 2015, PROG NEUROBIOL, V131, P87, DOI 10.1016/j.pneurobio.2015.06.001
   Deumens R, 2010, PROG NEUROBIOL, V92, P245, DOI 10.1016/j.pneurobio.2010.10.002
   Djemil S, 2023, CELL MOL NEUROBIOL, V43, P697, DOI 10.1007/s10571-022-01227-2
   Heo DN, 2019, MAT SCI ENG C-MATER, V99, P582, DOI 10.1016/j.msec.2019.02.008
   Fang XX, 2020, J MATER CHEM B, V8, P10593, DOI 10.1039/d0tb00779j
   Faroni A, 2015, ADV DRUG DELIVER REV, V82-83, P160, DOI 10.1016/j.addr.2014.11.010
   Fu C, 2017, PLOS ONE, V12, P0, DOI 10.1371/journal.pone.0188352
   Grinsell D, 2014, BIOMED RES INT, V2014, P0, DOI 10.1155/2014/698256
   Gu XS, 2014, BIOMATERIALS, V35, P6143, DOI 10.1016/j.biomaterials.2014.04.064
   Hei WH, 2016, INT J NEUROSCI, V126, P739, DOI 10.3109/00207454.2015.1054032
   Hirano K, 2016, STEM CELLS, V34, P1872, DOI 10.1002/stem.2362
   Huang LL, 2018, ACTA BIOMATER, V68, P223, DOI 10.1016/j.actbio.2017.12.010
   Jalali A, 2011, J NEUROSCI RES, V89, P299, DOI 10.1002/jnr.22562
   Jiang JP, 2020, NEURAL REGEN RES, V15, P959, DOI 10.4103/1673-5374.268974
   Jiang JL, 2016, NEURAL REGEN RES, V11, P816, DOI 10.4103/1673-5374.182710
   Kim BS, 2020, CHEM REV, V120, P10941, DOI 10.1021/acs.chemrev.9b00808
   Kim E, 2021, BIOMACROMOLECULES, V22, P1921, DOI 10.1021/acs.biomac.1c00034
   Kornfeld T, 2019, WIEN MED WOCHENSCHR, V169, P240, DOI 10.1007/s10354-018-0675-6
   Kretowski R, 2022, INT J MOL SCI, V23, P0, DOI 10.3390/ijms23169285
   Li J, 2022, SMALL, V18, P0, DOI 10.1002/smll.202201123
   Lim KT, 2016, ADV HEALTHC MATER, V5, P2069, DOI 10.1002/adhm.201600429
   Liu GM, 2016, NEURAL REGEN RES, V11, P1304, DOI 10.4103/1673-5374.189196
   Liu L, 2015, INT J CLIN EXP PATHO, V8, P2343
   Liu ZY, 2015, INT J NANOMED, V10, P43, DOI 10.2147/IJN.S74332
   Ma FK, 2014, INT J MOL SCI, V15, P18593, DOI 10.3390/ijms151018593
   Maden CH, 2012, DEV BIOL, V369, P277, DOI 10.1016/j.ydbio.2012.06.026
   Markovic L, 2022, WIEN KLIN WOCHENSCHR, V134, P425, DOI 10.1007/s00508-022-02020-3
   MCCAIG CD, 1991, EXP PHYSIOL, V76, P473, DOI 10.1113/expphysiol.1991.sp003514
   McIntyre JC, 2010, J NEUROSCI RES, V88, P3243, DOI 10.1002/jnr.22497
   Meng J, 2013, SCI REP-UK, V3, P0, DOI 10.1038/srep02655
   Min K, 2022, ACS APPL BIO MATER, V5, P1591, DOI 10.1021/acsabm.1c01142
   Modrak M, 2020, J NEUROSCI RES, V98, P780, DOI 10.1002/jnr.24538
   Mohamadi F, 2018, ARTIF CELL NANOMED B, V46, P34, DOI 10.1080/21691401.2018.1451339
   Mukhopadhyay A, 2009, DEV BIOL, V334, P142, DOI 10.1016/j.ydbio.2009.07.018
   Muratori L, 2018, ANAT REC, V301, P1646, DOI 10.1002/ar.23842
   Nakayama M, 2016, INT J RADIAT BIOL, V92, P583, DOI 10.1080/09553002.2016.1206224
   Ning LQ, 2018, BIOFABRICATION, V10, P0, DOI 10.1088/1758-5090/aacd30
   Qian Y, 2019, REGEN MED, V14, P969, DOI 10.2217/rme-2018-0079
   Raslan A, 2020, INT J PHARMACEUT, V580, P0, DOI 10.1016/j.ijpharm.2020.119226
   Rehman SRU, 2019, INT J NANOMED, V14, P9603, DOI 10.2147/IJN.S218120
   Saliev T, 2014, CELL PROLIFERAT, V47, P485, DOI 10.1111/cpr.12142
   Schwarz Q, 2008, DEVELOPMENT, V135, P1605, DOI 10.1242/dev.015412
   Seonwoo H, 2022, RSC ADV, V12, P5557, DOI 10.1039/d1ra05717k
   Shin SR, 2016, SMALL, V12, P3677, DOI 10.1002/smll.201600178
   Shukla AK, 2022, MICROMACHINES-BASEL, V13, P0, DOI 10.3390/mi13020155
   Singh A, 2018, ACS APPL MATER INTER, V10, P43327, DOI 10.1021/acsami.8b11677
   Stölting MNL, 2016, MUSCLE NERVE, V53, P598, DOI 10.1002/mus.24780
   Taniselass S, 2019, MAT SCI ENG C-MATER, V96, P904, DOI 10.1016/j.msec.2018.11.062
   Tao J, 2019, ACTA BIOMATER, V90, P49, DOI 10.1016/j.actbio.2019.03.047
   Thompson BC, 2015, ADV MATER, V27, P7563, DOI 10.1002/adma.201500411
   Tian XF, 2018, ELECTROMAGN BIOL MED, V37, P114, DOI 10.1080/15368378.2018.1458627
   Viale-Bouroncle S, 2014, BIOCHEM BIOPH RES CO, V443, P500, DOI 10.1016/j.bbrc.2013.11.120
   Vijayavenkataraman S, 2019, ARTIF ORGANS, V43, P515, DOI 10.1111/aor.13360
   Wray LS, 2011, J BIOMED MATER RES B, V99B, P89, DOI 10.1002/jbm.b.31875
   Wu ZX, 2021, MAT SCI ENG C-MATER, V129, P0, DOI 10.1016/j.msec.2021.112393
   Wu ZX, 2020, MAT SCI ENG C-MATER, V109, P0, DOI 10.1016/j.msec.2019.110530
   Xia L, 2019, NEURAL PLAST, V2019, P0, DOI 10.1155/2019/3608386
   Xue JJ, 2018, MACROMOL BIOSCI, V18, P0, DOI 10.1002/mabi.201800090
   Yao Ruzhan, 2018, ZHONGGUO XIU FU CHONG JIAN WAI KE ZA ZHI, V32, P1483, DOI 10.7507/1002-1892.201804096
   Yao Y, 2018, J BIOMED MATER RES B, V106, P2131, DOI 10.1002/jbm.b.34020
   Yu H, 2017, J MECH BEHAV BIOMED, V68, P134, DOI 10.1016/j.jmbbm.2017.01.038
   Yu XL, 2020, POLYMERS-BASEL, V12, P0, DOI 10.3390/polym12081637
   Zanotti S, 2013, J BIOL CHEM, V288, P21547, DOI 10.1074/jbc.M113.489435
   Zhang J, 2018, ACS BIOMATER SCI ENG, V4, P3036, DOI 10.1021/acsbiomaterials.8b00804
   Zhang QZ, 2018, SCI REP-UK, V8, P0, DOI 10.1038/s41598-018-24888-w
   Zhang YQ, 2021, NAT COMMUN, V12, P0, DOI 10.1038/s41467-021-26769-9
   Zimmerman G, 2006, CELL TISSUE RES, V326, P655, DOI 10.1007/s00441-006-0239-8
NR 72
TC 2
Z9 2
U1 21
U2 54
PU IOP Publishing Ltd
PI BRISTOL
PA TEMPLE CIRCUS, TEMPLE WAY, BRISTOL BS1 6BE, ENGLAND
SN 1758-5082
EI 1758-5090
J9 BIOFABRICATION
JI Biofabrication
PD JUL 1
PY 2024
VL 16
IS 3
BP 
EP 
DI 10.1088/1758-5090/ad3d8a
PG 19
WC Engineering, Biomedical; Materials Science, Biomaterials
SC Engineering; Materials Science
GA PP2I6
UT WOS:001215212600001
PM 38604162
DA 2025-07-17
ER

PT J
AU Chu, Y
   Yang, KN
   Huang, L
   Hao, WP
   Zhao, HT
   Xiong, TD
   Yang, W
   Zhang, BH
   Zheng, KX
   Zhao, TT
   Qian, L
   Gao, X
   Zhuang, Y
   Chen, YY
   Dai, JW
AF Chu, Yun
   Yang, Keni
   Huang, Lei
   Hao, Wangping
   Zhao, Haitao
   Xiong, Tiandi
   Yang, Wen
   Zhang, Baohui
   Zheng, Kexin
   Zhao, Tongtong
   Qian, Lin
   Gao, Xu
   Zhuang, Yan
   Chen, Yanyan
   Dai, Jianwu
TI Bioinspired fibrous scaffolds with hierarchical orientations for enhanced spinal cord injury repair
SO CHEMICAL ENGINEERING JOURNAL
LA English
DT Article
DE Spinal cord injury; Fibrous bioscaffolds; Hierarchically oriented structure; Axon outgrowth
ID neural stem-cells; collagen scaffold; peripheral-nerve; neurogenesis; release; system; cues
AB Spinal cord injury (SCI) repair remains a major challenge in regenerative medicine. While biomaterials have shown promise in tissue engineering, they often lack the directional cues necessary to recapitulate the parallel alignment of ascending and descending nerve tracts in the spinal cord at the mesoscale, and to guide axon elongation at the nanoscale, thus limiting their effectiveness in SCI interventions. Within this context, we developed a hydrogel that retains the rapid ionic crosslinking properties of alginate while enhancing its biostability and mechanical strength to support the prolonged process of tissue engineering, achieved by introducing gelatin for covalent crosslinking and incorporating calcium crystallite deposition. The resulting hydrogel can gelatinize within a few seconds and maintain over 60% for 8 weeks in a complete cell medium. Leveraging this gelation strategy, we enabled to further fabricate the hydrogel into a continuous fibrous scaffold by a facile wetspinning technique. Intriguingly, the obtained micron-sized fibers feature parallel nanoscale grooves on their surface, providing hierarchical guidance cues to mimic spinal cord architecture. Thanks to this multiscale oriented structure, the wet-spun fibers can not only align neural cell distribution but also promote axonal outgrowth in the direction of the fiber axis. When implanted into rats with complete SCI for long-term treatment, the fibrous scaffolds significantly facilitated motor functional recovery, enhanced tissue integration, and markedly improved neural regeneration and neurite extension at the injured sites. Therefore, our study presents a promising strategy for fabricating hierarchically oriented fibers to achieve efficient SCI treatment.
C1 [Chu, Yun; Yang, Keni; Huang, Lei; Hao, Wangping; Zhao, Haitao; Xiong, Tiandi; Yang, Wen; Zhang, Baohui; Zheng, Kexin; Zhao, Tongtong; Qian, Lin; Gao, Xu; Zhuang, Yan; Chen, Yanyan; Dai, Jianwu] Chinese Acad Sci, Suzhou Inst Nanotech & Nanob, CAS Key Lab Nanobio Interface, Suzhou 215123, Peoples R China.
   [Dai, Jianwu] Chinese Acad Sci, Inst Genet & Dev Biol, State Key Lab Mol Dev Biol, Beijing 100101, Peoples R China.
C3 Chinese Academy of Sciences; Chinese Academy of Sciences; Institute of Genetics & Developmental Biology, CAS
RP Chen, YY; Dai, JW (corresponding author), Chinese Acad Sci, Suzhou Inst Nanotech & Nanob, CAS Key Lab Nanobio Interface, Suzhou 215123, Peoples R China.; Dai, JW (corresponding author), Chinese Acad Sci, Inst Genet & Dev Biol, State Key Lab Mol Dev Biol, Beijing 100101, Peoples R China.
EM yychen2006@sinano.ac.cn; jwdai@genetics.ac.cn
FU National Key Research and Development Program of China [2021YFC2701403, 2023YFC2412503]; National Natural Science Foundation of China [82201527]; Postdoctoral Fellowship Program of CPSF [GZC20241881]; Natural Science Foundation of Jiangsu province [BK20240480]; Chinese Academy of Sciences (CAS) (CAS Special Research Assistant Funding Program); High-level Innovation and Entrepreneurship Talent Introduc-tion Plan of Jiangsu Province, China
CR Ahuja CS, 2017, NAT REV DIS PRIMERS, V3, P0, DOI 10.1038/nrdp.2017.18
   Aldana Ana A, 2021, BIOPRINTING, V21, Pe00105, DOI 10.1016/j.bprint.2020.e00105
   Alexander JK, 2006, NEURON GLIA BIOL, V2, P93, DOI 10.1017/S1740925X0600010X
   Ashley GW, 2013, P NATL ACAD SCI USA, V110, P2318, DOI 10.1073/pnas.1215498110
   Bakhshandeh B, 2023, BIOENG TRANSL MED, V8, P0, DOI 10.1002/btm2.10383
   Balasubramaniyan V, 2004, STEM CELLS, V22, P878, DOI 10.1634/stemcells.22-6-878
   Balbinot G, 2023, NAT COMMUN, V14, P0, DOI 10.1038/s41467-023-36390-7
   Chen CM, 2019, ADV FUNCT MATER, V29, P0, DOI 10.1002/adfm.201806899
   Chen YL, 2019, BIOMATER SCI-UK, V7, P2165, DOI 10.1039/c8bm01603h
   Chen ZN, 2023, ACS NANO, V17, P25591, DOI 10.1021/acsnano.3c09892
   Chen ZN, 2022, ACS NANO, V16, P1986, DOI 10.1021/acsnano.1c06892
   Cheng J, 2017, BIOMATERIALS, V114, P121, DOI 10.1016/j.biomaterials.2016.10.040
   Cheng YP, 2022, FRONT BIOENG BIOTECH, V9, P0, DOI 10.3389/fbioe.2021.807533
   Chu Y, 2021, BIOMED MATER, V16, P0, DOI 10.1088/1748-605X/ac2595
   Clarke EC, 2011, STUD MECHANOBIOL TIS, V3, P25, DOI 10.1007/8415_2010_15
   David G, 2019, NAT REV NEUROL, V15, P718, DOI 10.1038/s41582-019-0270-5
   DeGiosio RA, 2022, FRONT MOL NEUROSCI, V15, P0, DOI 10.3389/fnmol.2022.974890
   Eldeeb AE, 2022, AAPS PHARMSCITECH, V23, P0, DOI 10.1208/s12249-022-02419-1
   Fan CX, 2024, ADV HEALTHC MATER, V13, P0, DOI 10.1002/adhm.202303388
   Fan CX, 2022, BIOMATERIALS, V288, P0, DOI 10.1016/j.biomaterials.2022.121689
   Fan CX, 2017, ACTA BIOMATER, V51, P304, DOI 10.1016/j.actbio.2017.01.009
   Fang YC, 2023, ADV SCI, V10, P0, DOI 10.1002/advs.202205744
   Fiford RJ, 2005, J BIOMECH, V38, P1509, DOI 10.1016/j.jbiomech.2004.07.009
   Gaharwar AK, 2020, NAT REV MATER, V5, P686, DOI 10.1038/s41578-020-0209-x
   Guo JH, 2024, AGGREGATE, V5, P0, DOI 10.1002/agt2.549
   Han S, 2014, SPINAL CORD, V52, P867, DOI 10.1038/sc.2014.173
   Hu X, 2023, SIGNAL TRANSDUCT TAR, V8, P0, DOI 10.1038/s41392-023-01477-6
   Huang C, 2015, ACS APPL MATER INTER, V7, P7189, DOI 10.1021/am509227t
   Hurtado A, 2022, INT J MOL SCI, V23, P0, DOI 10.3390/ijms23094486
   Jahn R, 2013, NEUROSCIENCE IN THE 21ST CENTURY, V0, PP351, DOI 10.1007/978-1-4614-1997-6_16
   Kaplan B, 2022, INT J MOL SCI, V23, P0, DOI 10.3390/ijms23031244
   Kim E, 2020, SCI ADV, V6, P0, DOI 10.1126/sciadv.abb5696
   Lee KY, 2012, PROG POLYM SCI, V37, P106, DOI 10.1016/j.progpolymsci.2011.06.003
   Li GC, 2020, APPL MATER TODAY, V18, P0, DOI 10.1016/j.apmt.2019.100468
   Li HYZ, 2019, THERANOSTICS, V9, P2017, DOI 10.7150/thno.29400
   Li JY, 2014, J MATER CHEM B, V2, P6708, DOI 10.1039/c4tb01194e
   Li NZ, 2005, EXP CELL RES, V311, P307, DOI 10.1016/j.yexcr.2005.10.007
   Li X, 2017, BIOMATERIALS, V137, P73, DOI 10.1016/j.biomaterials.2017.05.027
   Liang Z, 2018, RSC ADV, V8, P39536, DOI 10.1039/c8ra07382a
   Liu S, 2019, NEURAL REGEN RES, V14, P1352, DOI 10.4103/1673-5374.253512
   Liu W, 2022, NPJ FLEX ELECTRON, V6, P0, DOI 10.1038/s41528-022-00193-5
   Maureira M, 2021, BIOMED MATER, V16, P0, DOI 10.1088/1748-605X/ac0764
   Nepal D, 2023, NAT MATER, V22, P18, DOI 10.1038/s41563-022-01384-1
   Omidinia-Anarkoli A, 2020, ACTA BIOMATER, V113, P350, DOI 10.1016/j.actbio.2020.07.014
   Peng YM, 2018, BIOMATERIALS, V178, P467, DOI 10.1016/j.biomaterials.2018.04.021
   Barros TED, 2008, CLINICS, V63, P103
   Pourkhodadad S, 2023, J BIOMED MATER RES B, V111, P701, DOI 10.1002/jbm.b.35171
   Qian L, 2023, BIOMATER SCI-UK, V11, P678, DOI 10.1039/d2bm01467j
   Saliani A, 2017, FRONT NEUROANAT, V11, P0, DOI 10.3389/fnana.2017.00129
   Sarker B, 2015, INT J BIOL MACROMOL, V78, P72, DOI 10.1016/j.ijbiomac.2015.03.061
   Shen H, 2022, ADV FUNCT MATER, V32, P0, DOI 10.1002/adfm.202110628
   Shirvan AR, 2022, EUR POLYM J, V181, P0, DOI 10.1016/j.eurpolymj.2022.111681
   Smith DH, 2022, SCI ADV, V8, P0, DOI 10.1126/sciadv.abm3291
   Strom TA, 2012, J DENT RES, V91, P1055, DOI 10.1177/0022034512459054
   Sun JC, 2013, MATERIALS, V6, P1285, DOI 10.3390/ma6041285
   Ullah S, 2020, APPL MATER TODAY, V20, P0, DOI 10.1016/j.apmt.2020.100656
   Wong JK, 2009, EXP NEUROL, V217, P417, DOI 10.1016/j.expneurol.2009.03.037
   Xia Z, 2022, ADV MATER, V34, P0, DOI 10.1002/adma.202203905
   Xie JW, 2014, ACS NANO, V8, P1878, DOI 10.1021/nn406363j
   Xiong TD, 2023, ADV SCI, V10, P0, DOI 10.1002/advs.202205997
   Xu F, 2013, CARBOHYD POLYM, V94, P904, DOI 10.1016/j.carbpol.2013.02.008
   Xu Y, 2023, REDOX BIOL, V64, P0, DOI 10.1016/j.redox.2023.102767
   Xue W, 2021, BIOACT MATER, V6, P4141, DOI 10.1016/j.bioactmat.2021.04.019
   Ye PR, 2023, NAT COMMUN, V14, P0, DOI 10.1038/s41467-023-44273-0
   Zhang DT, 2018, ACTA BIOMATER, V74, P143, DOI 10.1016/j.actbio.2018.05.018
   Zhang J, 2024, BIOFABRICATION, V16, P0, DOI 10.1088/1758-5090/ad39a7
   Zhao HT, 2024, SMALL, V20, P0, DOI 10.1002/smll.202311456
   Zhu SH, 2024, NAT COMMUN, V15, P0, DOI 10.1038/s41467-023-44481-8
NR 68
TC 3
Z9 3
U1 15
U2 32
PU ELSEVIER SCIENCE SA
PI LAUSANNE
PA PO BOX 564, 1001 LAUSANNE, SWITZERLAND
SN 1385-8947
EI 1873-3212
J9 CHEM ENG J
JI Chem. Eng. J.
PD DEC 15
PY 2024
VL 502
IS 
BP 
EP 
DI 10.1016/j.cej.2024.157969
EA NOV 2024
PG 14
WC Engineering, Environmental; Engineering, Chemical
SC Engineering
GA O4G7H
UT WOS:001370738300001
DA 2025-07-17
ER

PT J
AU Sun, XG
   Huang, XR
   Liang, QD
   Wang, N
   Zheng, XT
   Zhang, Q
   Yu, DH
AF Sun, Xiguang
   Huang, Xinrui
   Liang, Quanduo
   Wang, Nan
   Zheng, Xiaotian
   Zhang, Qiang
   Yu, Dehai
TI Curcumin-loaded keratin-chitosan hydrogels for enhanced peripheral nerve regeneration
SO INTERNATIONAL JOURNAL OF BIOLOGICAL MACROMOLECULES
LA English
DT Article
DE Keratin/chitosan hydrogel; Curcumin-loaded hydrogel; Peripheral nerve repair
ID schwann-cells; guidance conduit; injury; proliferation; biomaterials; gradients; scaffold; repair
AB Peripheral nerve injury often leads to symptoms of motor and sensory impairment, and slow recovery of nerves after injury and limited treatment methods will aggravate symptoms or even lead to lifelong disability. Curcumin can promote peripheral nerve regeneration, but how to accurately deliver the appropriate concentration of curcumin in the local peripheral nerve remains to be solved. In this study, we designed a human hair keratin/ chitosan (C/K) hydrogel with sodium tripolyphosphate ions crosslinked to deliver curcumin topically. Chitosan improves the mechanical properties of hydrogels and keratin improves the biocompatibility of hydrogels. C/K hydrogel showed good cytocompatibility, histocompatibility and degradability. In vitro experiments showed that hydrogels can continuously release curcumin for up to 10 days. In addition, a comprehensive analysis of behavioral, electrophysiological, histology, and target organ recovery results in animal experiments showed that locally delivered curcumin can enhance nerve regeneration in addition to hydrogels. In short, we provide a new method that combines the advantages of human hair keratin, chitosan, and curcumin for nerve damage repair.
C1 [Sun, Xiguang; Huang, Xinrui; Wang, Nan] First Hosp Jilin Univ, Jilin Univ, Orthoped Ctr, Dept Hand & Podiatr Surg, Changchun 130031, Peoples R China.
   [Zheng, Xiaotian; Yu, Dehai] First Hosp Jilin Univ, Core Facil, 519 Dongminzhu Str, Changchun 130061, Peoples R China.
   [Liang, Quanduo; Zhang, Qiang] Chinese Acad Sci, Changchun Inst Appl Chem, State Key Lab Electroanalyt Chem, Changchun 130022, Peoples R China.
   [Huang, Xinrui] Shandong Univ, Childrens Hosp, Jinan Childrens Hosp, Plast & Burn Surg, Jinan, Shandong, Peoples R China.
C3 Jilin University; Jilin University; Chinese Academy of Sciences; Changchun Institute of Applied Chemistry, CAS; Shandong University
RP Yu, DH (corresponding author), First Hosp Jilin Univ, Core Facil, 519 Dongminzhu Str, Changchun 130061, Peoples R China.; Zhang, Q (corresponding author), Chinese Acad Sci, Changchun Inst Appl Chem, State Key Lab Electroanalyt Chem, Changchun 130022, Peoples R China.
EM qiang.zhang@ciac.ac.cn; yudehai@jlu.edu.cn
FU Science and Technology Development Program Project of Changchun [21ZGY04]; Transformation Program of Scientific and Technological Achievement of the First Hospital of Jilin University; Changchun Institute of Applied Chemistry [CGZHYD202012-010]; Jilin International Collaboration Grant [20220402066GH]; Natural Science Foundation of Jilin Province [20210101306JC]; Jilin Province Healthcare Personnel Project [JLSWSRCZX2023-44]
CR Boecker A, 2019, FRONT CELL NEUROSCI, V13, P0, DOI 10.3389/fncel.2019.00104
   Bolandghamat S, 2020, CURR NEUROPHARMACOL, V18, P1154, DOI 10.2174/1570159X18666200507084024
   Bota O, 2019, DRUG METAB REV, V51, P266, DOI 10.1080/03602532.2019.1632885
   Bruzauskaite I, 2016, CYTOTECHNOLOGY, V68, P355, DOI 10.1007/s10616-015-9895-4
   Caillaud M, 2020, ANTIOXIDANTS-BASEL, V9, P0, DOI 10.3390/antiox9100950
   Caillaud M, 2018, NEUROPHARMACOLOGY, V139, P98, DOI 10.1016/j.neuropharm.2018.07.001
   Carvalho CR, 2019, BIOMATER SCI-UK, V7, P5451, DOI 10.1039/c9bm01098j
   Chang YC, 2017, ACS APPL MATER INTER, V9, P37623, DOI 10.1021/acsami.7b12567
   Chen K, 2021, INT J BIOL MACROMOL, V182, P1339, DOI 10.1016/j.ijbiomac.2021.05.074
   Chiono V, 2015, PROG NEUROBIOL, V131, P87, DOI 10.1016/j.pneurobio.2015.06.001
   Ciardelli G, 2006, MACROMOL BIOSCI, V6, P13, DOI 10.1002/mabi.200500151
   Deng PP, 2022, ADV HEALTHC MATER, V11, P0, DOI 10.1002/adhm.202200115
   Dong M, 2020, ACS NANO, V14, P16565, DOI 10.1021/acsnano.0c05197
   Faroni A, 2015, ADV DRUG DELIVER REV, V82-83, P160, DOI 10.1016/j.addr.2014.11.010
   Hsu RS, 2019, ADV SCI, V6, P0, DOI 10.1002/advs.201900520
   Huang Q, 2021, ACS APPL MATER INTER, V13, P112, DOI 10.1021/acsami.0c16391
   Hussain G, 2020, INT J BIOL SCI, V16, P116, DOI 10.7150/ijbs.35653
   Lacko CS, 2020, J NEURAL ENG, V17, P0, DOI 10.1088/1741-2552/ab4a22
   Li R, 2020, THERANOSTICS, V10, P1649, DOI 10.7150/thno.40919
   Li XL, 2020, ACS APPL MATER INTER, V12, P36860, DOI 10.1021/acsami.0c08457
   Lin YH, 2017, J MATER CHEM B, V5, P4614, DOI 10.1039/c7tb00188f
   Luo LH, 2021, BIOACT MATER, V6, P638, DOI 10.1016/j.bioactmat.2020.08.028
   Mazancová P, 2018, CARBOHYD POLYM, V192, P104, DOI 10.1016/j.carbpol.2018.03.030
   Nectow AR, 2012, TISSUE ENG PART B-RE, V18, P40, DOI 10.1089/ten.teb.2011.0240
   Noble J, 1998, J TRAUMA, V45, P116, DOI 10.1097/00005373-199807000-00025
   Nocera G, 2020, CELL MOL LIFE SCI, V77, P3977, DOI 10.1007/s00018-020-03516-9
   Noorafshan A, 2011, MICRON, V42, P449, DOI 10.1016/j.micron.2011.01.002
   Oliva N, 2017, ACCOUNTS CHEM RES, V50, P669, DOI 10.1021/acs.accounts.6b00536
   Pace LA, 2013, BIOMATERIALS, V34, P5907, DOI 10.1016/j.biomaterials.2013.04.024
   Park SN, 2002, BIOMATERIALS, V23, P1205, DOI 10.1016/S0142-9612(01)00235-6
   Rajabi M, 2020, MAT SCI ENG C-MATER, V110, P0, DOI 10.1016/j.msec.2019.110612
   Reichl S, 2009, BIOMATERIALS, V30, P6854, DOI 10.1016/j.biomaterials.2009.08.051
   Samadian H, 2020, INT J BIOL MACROMOL, V154, P795, DOI 10.1016/j.ijbiomac.2020.03.155
   Sanidad KZ, 2019, ANNU REV FOOD SCI T, V10, P597, DOI 10.1146/annurev-food-032818-121738
   Scholz T, 2009, J RECONSTR MICROSURG, V25, P339, DOI 10.1055/s-0029-1215529
   Seidi F, 2021, INT J BIOL MACROMOL, V183, P1818, DOI 10.1016/j.ijbiomac.2021.05.003
   Soleimani V, 2018, PHYTOTHER RES, V32, P985, DOI 10.1002/ptr.6054
   Tang S, 2013, BIOMATERIALS, V34, P7086, DOI 10.1016/j.biomaterials.2013.05.080
   Taraballi F, 2012, ADV HEALTHC MATER, V1, P513, DOI 10.1002/adhm.201200043
   Taylor CA, 2008, AM J PHYS MED REHAB, V87, P381, DOI 10.1097/PHM.0b013e31815e6370
   Velasquez JT, 2016, NEUROSCIENCE, V324, P140, DOI 10.1016/j.neuroscience.2016.02.073
   Wang S, 2012, CELL TISSUE RES, V347, P795, DOI 10.1007/s00441-011-1295-2
   Wang YJ, 2016, MOL NEUROBIOL, V53, P28, DOI 10.1007/s12035-014-8968-2
   Xie HJ, 2015, ADV HEALTHC MATER, V4, P2195, DOI 10.1002/adhm.201500355
   Zhang L, 2017, ACS APPL MATER INTER, V9, P3432, DOI 10.1021/acsami.6b14691
   Zhao ZW, 2017, BIOMED PHARMACOTHER, V92, P1103, DOI 10.1016/j.biopha.2017.05.099
   Zhu Q, 2019, INT J PHARMACEUT, V566, P342, DOI 10.1016/j.ijpharm.2019.05.076
NR 47
TC 8
Z9 8
U1 11
U2 39
PU ELSEVIER
PI AMSTERDAM
PA RADARWEG 29, 1043 NX AMSTERDAM, NETHERLANDS
SN 0141-8130
EI 1879-0003
J9 INT J BIOL MACROMOL
JI Int. J. Biol. Macromol.
PD JUN 15
PY 2024
VL 272
IS 
BP 
EP 
DI 10.1016/j.ijbiomac.2024.132448
EA JUN 2024
PG 12
WC Biochemistry & Molecular Biology; Chemistry, Applied; Polymer Science
SC Biochemistry & Molecular Biology; Chemistry; Polymer Science
GA WA2H1
UT WOS:001252077700001
PM 38821302
DA 2025-07-17
ER

PT J
AU Xu, C
   Wu, P
   Yang, K
   Mu, CP
   Li, BB
   Li, XK
   Wang, ZG
   Liu, ZY
   Wang, XY
   Luo, ZQ
AF Xu, Chao
   Wu, Ping
   Yang, Kun
   Mu, Congpu
   Li, Binbin
   Li, Xiaokun
   Wang, Zhouguang
   Liu, Zhongyuan
   Wang, Xinyu
   Luo, Zhiqiang
TI Multifunctional Biodegradable Conductive Hydrogel Regulating Microenvironment for Stem Cell Therapy Enhances the Nerve Tissue Repair
SO SMALL
LA English
DT Article
DE conductive hydrogel; microenvironment regulation; multifunctional hydrogel; nerve tissue repair; stem cell therapy
ID black phosphorus; angiogenesis; regeneration; secretion; conduits
AB The nerve guidance conduits incorporated with stem cells, which can differentiate into the Schwann cells (SCs) to facilitate myelination, shows great promise for repairing the severe peripheral nerve injury. The innovation of advanced hydrogel materials encapsulating stem cells, is highly demanded for generating supportive scaffolds and adaptive microenvironment for nerve regeneration. Herein, this work demonstrates a novel strategy in regulating regenerative microenvironment for peripheral nerve repair with a biodegradable conductive hydrogel scaffold, which can offer multifunctional capabilities in immune regulation, enhancing angiogenesis, driving SCs differentiation, and promoting axon regrowth. The biodegradable conductive hydrogel is constructed by incorporation of polydopamine-modified silicon phosphorus (SiP@PDA) nanosheets into a mixture of methacryloyl gelatin and decellularized extracellular matrix (GelMA/ECM). The biomimetic electrical microenvironment performs an efficacious strategy to facilitate macrophage polarization toward a pro-healing phenotype (M2), meanwhile the conductive hydrogel supports vascularization in regenerated tissue through sustained Si element release. Furthermore, the MSCs 3D-cultured in GelMA/ECM-SiP@PDA conductive hydrogel exhibits significantly increased expression of genes associated with SC-like cell differentiation, thus facilitating the myelination and axonal regeneration. Collectively, both the in vitro and in vivo studies demonstrates that the rationally designed biodegradable multifunctional hydrogel significantly enhances nerve tissues repair. A novel strategy in regulating regenerative microenvironment for peripheral nerve repair with a biodegradable conductive hydrogel scaffold, which can offer multifunctional capabilities in immune regulation, enhancing angiogenesis, driving SCs differentiation, and promoting axon regrowth, is presented.image
C1 [Xu, Chao; Wu, Ping; Yang, Kun; Luo, Zhiqiang] Huazhong Univ Sci & Technol, Coll Life Sci & Technol, Natl Engn Res Ctr Nanomed, Wuhan 430074, Peoples R China.
   [Wu, Ping; Li, Xiaokun; Wang, Zhouguang] Wenzhou Med Univ, Sch Pharmaceut Sci, Oujiang Lab, Zhejiang Lab Regenerat Med Vis & Brain Hlth, Wenzhou 325000, Zhejiang, Peoples R China.
   [Mu, Congpu; Liu, Zhongyuan] Yanshan Univ, Ctr High Pressure Sci, State Key Lab Metastable Mat Sci & Technol, Qinhuangdao 066004, Peoples R China.
   [Li, Binbin; Wang, Xinyu] Wuhan Univ Technol, State Key Lab Adv Technol Mat Synth & Proc, Wuhan 430070, Peoples R China.
C3 Huazhong University of Science & Technology; Oujiang Laboratory; Wenzhou Medical University; Yanshan University; Wuhan University of Technology
RP Luo, ZQ (corresponding author), Huazhong Univ Sci & Technol, Coll Life Sci & Technol, Natl Engn Res Ctr Nanomed, Wuhan 430074, Peoples R China.; Wang, XY (corresponding author), Wuhan Univ Technol, State Key Lab Adv Technol Mat Synth & Proc, Wuhan 430070, Peoples R China.
EM wangxinyu@whut.edu.cn; zhiqiangluo@hust.edu.cn
FU National Natural Science Foundation of China; China Postdoctoral Science Foundation [2022TQ0109, 2022M721252];  [U21A2086];  [82202352];  [82302405]
CR Barreteau C, 2016, J CRYST GROWTH, V443, P75, DOI 10.1016/j.jcrysgro.2016.03.019
   Cai C, 2022, APPL MATER TODAY, V27, P0, DOI 10.1016/j.apmt.2022.101491
   Cai YT, 2022, ADV HEALTHC MATER, V11, P0, DOI 10.1002/adhm.202200755
   Chen SR, 2021, ADV FUNCT MATER, V31, P0, DOI 10.1002/adfm.202101199
   Chen X, 2020, ADV FUNCT MATER, V30, P0, DOI 10.1002/adfm.202004537
   Chew SY, 2007, ADV FUNCT MATER, V17, P1288, DOI 10.1002/adfm.200600441
   Dashnyam K, 2017, BIOMATERIALS, V116, P145, DOI 10.1016/j.biomaterials.2016.11.053
   Deumens R, 2010, PROG NEUROBIOL, V92, P245, DOI 10.1016/j.pneurobio.2010.10.002
   Du J, 2019, NEURAL REGEN RES, V14, P2073, DOI 10.4103/1673-5374.262580
   Duan W, 2021, BIOMATERIALS, V272, P0, DOI 10.1016/j.biomaterials.2021.120772
   Guarino V, 2013, ADV HEALTHC MATER, V2, P218, DOI 10.1002/adhm.201200152
   Gupta R, 2023, NAT BIOMED ENG, V7, P1556, DOI 10.1038/s41551-022-01001-1
   Ha YJ, 2022, ADV FUNCT MATER, V32, P0, DOI 10.1002/adfm.202200011
   Hu XF, 2020, ADV HEALTHC MATER, V9, P0, DOI 10.1002/adhm.201901570
   Hu Y, 2016, SCI REP-UK, V6, P0, DOI 10.1038/srep32184
   Jessen KR, 2015, CSH PERSPECT BIOL, V7, P0, DOI 10.1101/cshperspect.a020487
   Kaplan L, 2020, NAT REV NEUROSCI, V21, P416, DOI 10.1038/s41583-020-0322-2
   Lee S, 2022, ACS NANO, V16, P7471, DOI 10.1021/acsnano.1c10506
   Li CL, 2018, J MATER CHEM C, V6, P7219, DOI 10.1039/c8tc02037j
   Li YZ, 2022, BIOACT MATER, V18, P213, DOI 10.1016/j.bioactmat.2022.03.021
   Li Y, 2021, ADV FUNCT MATER, V31, P0, DOI 10.1002/adfm.202010215
   Liang S, 2018, ADV MATER, V30, P0, DOI 10.1002/adma.201704235
   Ma YX, 2022, BIOACT MATER, V9, P475, DOI 10.1016/j.bioactmat.2021.07.016
   Mosser DM, 2008, NAT REV IMMUNOL, V8, P958, DOI 10.1038/nri2448
   Navaei A, 2016, ACTA BIOMATER, V41, P133, DOI 10.1016/j.actbio.2016.05.027
   Park J, 2020, ADV FUNCT MATER, V30, P0, DOI 10.1002/adfm.202003759
   Pawelec KM, 2019, BIOMATERIALS, V216, P0, DOI 10.1016/j.biomaterials.2019.119263
   Qian Y, 2019, NANO LETT, V19, P8990, DOI 10.1021/acs.nanolett.9b03980
   Reinhold R, 2018, J MATER CHEM A, V6, P19974, DOI 10.1039/c8ta06983b
   Ryan AJ, 2018, ADV MATER, V30, P0, DOI 10.1002/adma.201706442
   Scheib J, 2013, NAT REV NEUROL, V9, P668, DOI 10.1038/nrneurol.2013.227
   Singh A, 2018, ACS APPL MATER INTER, V10, P43327, DOI 10.1021/acsami.8b11677
   Stenberg L, 2016, EUR J NEUROSCI, V43, P463, DOI 10.1111/ejn.13068
   Stratton JA, 2018, CELL REP, V24, P2561, DOI 10.1016/j.celrep.2018.08.004
   Su QS, 2022, FRONT CELL NEUROSCI, V16, P0, DOI 10.3389/fncel.2022.865266
   Vijayavenkataraman S, 2020, ACTA BIOMATER, V106, P54, DOI 10.1016/j.actbio.2020.02.003
   Wang L, 2018, ACS APPL MATER INTER, V10, P36721, DOI 10.1021/acsami.8b13077
   Wang RM, 2016, ADV DRUG DELIVER REV, V96, P77, DOI 10.1016/j.addr.2015.06.002
   Wang YQ, 2019, NAT COMMUN, V10, P0, DOI 10.1038/s41467-019-10761-5
   Wu SH, 2022, ACTA BIOMATER, V139, P91, DOI 10.1016/j.actbio.2020.11.042
   Wu YB, 2016, BIOMATERIALS, V87, P18, DOI 10.1016/j.biomaterials.2016.02.010
   Wynn TA, 2013, NATURE, V496, P445, DOI 10.1038/nature12034
   Xu C, 2022, ADV HEALTHC MATER, V11, P0, DOI 10.1002/adhm.202101911
   Xu C, 2021, ADV FUNCT MATER, V31, P0, DOI 10.1002/adfm.202104440
   Yahong Zhao, 2020, BIOMATERIALS, V255, P191, DOI 10.1016/j.biomaterials.2020.120164
   Yan YX, 2022, BIOACT MATER, V11, P57, DOI 10.1016/j.bioactmat.2021.09.030
   Yang BW, 2018, ADV MATER, V30, P0, DOI 10.1002/adma.201705611
   Yang S, 2018, ANGEW CHEM INT EDIT, V57, P4677, DOI 10.1002/anie.201801265
   Yang SH, 2020, THERANOSTICS, V10, P8227, DOI 10.7150/thno.44276
   Yu TT, 2020, ADV OPT MATER, V8, P0, DOI 10.1002/adom.201901490
   Zeng XW, 2018, ADV SCI, V5, P0, DOI 10.1002/advs.201800510
   Zhang J, 2021, ADV HEALTHC MATER, V10, P0, DOI 10.1002/adhm.202000604
   Zhang X, 2020, ADV MATER INTERFACES, V7, P0, DOI 10.1002/admi.202000225
   Zhang Z, 2022, NANO RES, V15, P1433, DOI 10.1007/s12274-021-3684-5
   Zhao XH, 2021, CHEM REV, V121, P4309, DOI 10.1021/acs.chemrev.0c01088
   Zhao YH, 2022, J MATER CHEM B, V10, P1582, DOI 10.1039/d1tb02361f
   Zhao YH, 2017, BIOMATERIALS, V134, P64, DOI 10.1016/j.biomaterials.2017.02.026
   Zhou L, 2018, ACS NANO, V12, P10957, DOI 10.1021/acsnano.8b04609
   Zigrnond RE, 2019, PROG NEUROBIOL, V173, P102, DOI 10.1016/j.pneurobio.2018.12.001
   Zou JL, 2018, ADV FUNCT MATER, V28, P0, DOI 10.1002/adfm.201705739
NR 60
TC 24
Z9 24
U1 46
U2 178
PU WILEY-V C H VERLAG GMBH
PI WEINHEIM
PA POSTFACH 101161, 69451 WEINHEIM, GERMANY
SN 1613-6810
EI 1613-6829
J9 SMALL
JI Small
PD JUN 15
PY 2024
VL 20
IS 23
BP 
EP 
DI 10.1002/smll.202309793
EA DEC 2023
PG 19
WC Chemistry, Multidisciplinary; Chemistry, Physical; Nanoscience & Nanotechnology; Materials Science, Multidisciplinary; Physics, Applied; Physics, Condensed Matter
SC Chemistry; Science & Technology - Other Topics; Materials Science; Physics
GA ZO8F5
UT WOS:001130276800001
PM 38148305
DA 2025-07-17
ER

PT J
AU Gao, YS
   Dai, CL
   Zhang, M
   Zhang, JY
   Yin, L
   Li, WH
   Zhang, KY
   Yang, YM
   Zhao, YH
AF Gao, Yisheng
   Dai, Chaolun
   Zhang, Miao
   Zhang, Jianye
   Yin, Long
   Li, Wanhua
   Zhang, Kunyu
   Yang, Yumin
   Zhao, Yahong
TI Biomimetic Silk Fibroin Hydrogel for Enhanced Peripheral Nerve Regeneration: Synergistic Effects of Graphene Oxide and Fibroblast Exosome
SO ADVANCED FUNCTIONAL MATERIALS
LA English
DT Article
DE angiogenesis; fibroblastic exosomes; graphene oxide; peripheral nerve repair; silk fibroin hydrogels
ID differentiation; cells
AB Peripheral nerve injury represents a critical clinical challenge. Employing tissue engineering, biomimetic scaffolds mimicking the biophysical and biochemical cues of the native extracellular matrix have shown promise. Specifically, conductive matrices, mirroring neural tissue's electrical properties, hold potential for neural tissue repair. However, the synergistic impact of conductivity and biomolecules on injured peripheral nerves remains unexplored. In this study, conductive hydrogels via a three-step click chemical reaction method, incorporating silk fibroin, graphene oxide, and Polyethylene Glycol Diacrylate is crafted. The inclusion of fibroblast exosomes yielded a synergistic effect, enhancing recovery from peripheral nerve injuries. Graphene oxide heightened the electron transmission capacity of the hydrogels, while fibroblast exosomes endowed them with the ability to modulate cellular behaviors. This resulted in enhanced axon and myelin regeneration. Furthermore, the hydrogel facilitated vascular regeneration during peripheral nerve recovery through the VEGF/NOTCH signaling pathway. Transplanting conductive hydrogel conduits laden with fibroblast exosomes led to substantial functional recovery in a rat sciatic nerve transection model. Consequently, a novel strategy to expedite the intricate repair of peripheral nerve injuries is proposed. The biomimetic silk fibroin hydrogel is endowed with bioactivity and biophysical cues by incorporating fibroblast-derived exosomes and graphene oxide. The hydrogel shows excellent biological effects both in vivo and in vitro. The hydrogel conduit promotes peripheral nerve regeneration in situ through mechanisms such as enhancing Schwann cell myelination, promoting neuronal axon growth, and facilitating endothelial cell vascularization.image
C1 [Gao, Yisheng; Zhang, Miao; Zhang, Jianye; Yin, Long; Li, Wanhua; Yang, Yumin; Zhao, Yahong] Nantong Univ, Coinnovat Ctr Neuroregenerat, Key Lab Neuroregenerat Jiangsu & Minist Educ, NMPA Key Lab Res & Evaluat Tissue Engn Technol Pro, Nantong 226001, Peoples R China.
   [Dai, Chaolun] Nantong Univ, Med Sch, Nantong 226001, Peoples R China.
   [Zhang, Kunyu] South China Univ Technol, Sch Biomed Sci & Engn, Guangzhou Int Campus, Guangzhou 511442, Peoples R China.
   [Zhang, Kunyu] South China Univ Technol, Natl Engn Res Ctr Tissue Restorat & Reconstruct, Guangzhou 510006, Peoples R China.
C3 Nantong University; Nantong University; South China University of Technology; South China University of Technology
RP Yang, YM; Zhao, YH (corresponding author), Nantong Univ, Coinnovat Ctr Neuroregenerat, Key Lab Neuroregenerat Jiangsu & Minist Educ, NMPA Key Lab Res & Evaluat Tissue Engn Technol Pro, Nantong 226001, Peoples R China.
EM yangym@ntu.edu.cn; zhaoyh108@ntu.edu.cn
FU National Natural Science Foundation of China; Natural Science Foundation of Jiangsu Province [BK20231338]; Priority Academic Program Development of Jiangsu Higher Education Institutions (PAPD) [21KJA430011]; Undergraduate Innovation Training Programs of Nantong University [202310304040Z];  [32230057];  [32371400]
CR Afsahi S, 2018, BIOSENS BIOELECTRON, V100, P85, DOI 10.1016/j.bios.2017.08.051
   Akhavan O, 2012, BIOMATERIALS, V33, P8017, DOI 10.1016/j.biomaterials.2012.07.040
   Unknown -, 2017, BIOLOGICAL EVALUATION OF MEDICAL DEVICES-PART 4: SELECTION OF TESTS FOR INTERACTIONS WITH BLOOD, V0, P0
   Unknown -, 2011, NANOSCALE RES. LETT, V0, P0
   Balint R, 2014, ACTA BIOMATER, V10, P2341, DOI 10.1016/j.actbio.2014.02.015
   Bozkurt A, 2008, J NEUROSCI METH, V173, P91, DOI 10.1016/j.jneumeth.2008.05.020
   Cai S, 2017, STEM CELL REP, V9, P1097, DOI 10.1016/j.stemcr.2017.08.004
   Chang ACY, 2013, ARTERIOSCL THROM VAS, V33, P510, DOI 10.1161/ATVBAHA.112.300840
   Choi S, 2019, CHEM SOC REV, V48, P1566, DOI 10.1039/c8cs00706c
   Coleman BR, 2017, ACS APPL MATER INTER, V9, P28911, DOI 10.1021/acsami.7b08585
   Djokovic D, 2015, BMC CANCER, V15, P0, DOI 10.1186/s12885-015-1605-2
   Fadia NB, 2020, SCI TRANSL MED, V12, P0, DOI 10.1126/scitranslmed.aav7753
   Fagiani E, 2013, CANCER LETT, V328, P18, DOI 10.1016/j.canlet.2012.08.018
   Faroni A, 2015, ADV DRUG DELIVER REV, V82-83, P160, DOI 10.1016/j.addr.2014.11.010
   Geuna S, 2009, INT REV NEUROBIOL, V87, P27, DOI 10.1016/S0074-7742(09)87003-7
   Grinsell D, 2014, BIOMED RES INT, V2014, P0, DOI 10.1155/2014/698256
   Grothe C, 2001, ANAT EMBRYOL, V204, P171, DOI 10.1007/s004290100205
   Jessen KR, 2015, CSH PERSPECT BIOL, V7, P0, DOI 10.1101/cshperspect.a020487
   Kalluri R, 2020, SCIENCE, V367, P640, DOI 10.1126/science.aau6977
   Kaur G, 2015, RSC ADV, V5, P37553, DOI 10.1039/c5ra01851j
   Kim J, 2023, ADV SCI, V0, P0
   Kim SI, 2018, NAT COMMUN, V9, P0, DOI 10.1038/s41467-018-03044-y
   Kimiz-Gebologlu I, 2022, J CONTROL RELEASE, V347, P533, DOI 10.1016/j.jconrel.2022.05.027
   LeBleu VS, 2020, FASEB J, V34, P3519, DOI 10.1096/fj.201903188R
   Li GC, 2016, COLLOID SURFACE B, V143, P547, DOI 10.1016/j.colsurfb.2016.03.079
   Li R, 2020, ACTA PHARMACOL SIN, V41, P1289, DOI 10.1038/s41401-019-0338-1
   Liu HR, 2022, ADV FIBER MATER, V4, P705, DOI 10.1007/s42765-022-00144-9
   Liu K, 2011, ANNU REV NEUROSCI, V34, P131, DOI 10.1146/annurev-neuro-061010-113723
   Mahar M, 2018, NAT REV NEUROSCI, V19, P323, DOI 10.1038/s41583-018-0001-8
   Marsudi MA, 2021, INT J MOL SCI, V22, P0, DOI 10.3390/ijms222111543
   Min JH, 2018, POLYMERS, V0, P10
   Morini MF, 2014, CURR OPIN HEMATOL, V21, P229, DOI 10.1097/MOH.0000000000000043
   Nezakati T, 2018, CHEM REV, V118, P6766, DOI 10.1021/acs.chemrev.6b00275
   Qian Y, 2018, ADV SCI, V5, P0, DOI 10.1002/advs.201700499
   Rasappan K, 2018, PRS-GLOB OPEN, V6, P0, DOI 10.1097/GOX.0000000000001981
   Scheib J, 2013, NAT REV NEUROL, V9, P668, DOI 10.1038/nrneurol.2013.227
   Shabbir A, 2015, STEM CELLS DEV, V24, P1635, DOI 10.1089/scd.2014.0316
   Sharma P, 2019, P NATL ACAD SCI USA, V116, P16086, DOI 10.1073/pnas.1902513116
   Song H, 2019, NANO LETT, V19, P3040, DOI 10.1021/acs.nanolett.9b00287
   Spiller KL, 2014, BIOMATERIALS, V35, P4477, DOI 10.1016/j.biomaterials.2014.02.012
   Wang H, 2017, FRONT CELL NEUROSCI, V11, P0
   Wang PH, 2011, J MED BIOL ENG, V31, P151, DOI 10.5405/jmbe.902
   Whisler J, 2023, SCI ADV, V9, P0, DOI 10.1126/sciadv.adg9781
   Yang JL, 2017, MOL THER-NUCL ACIDS, V7, P278, DOI 10.1016/j.omtn.2017.04.010
   Zhao YH, 2022, J MATER CHEM B, V10, P1582, DOI 10.1039/d1tb02361f
   Zhao YH, 2022, J BIOL CHEM, V298, P0, DOI 10.1016/j.jbc.2022.101718
   Zhou XJ, 2020, ACS NANO, V14, P12732, DOI 10.1021/acsnano.0c03064
   Zhou ZY, 2022, THERANOSTICS, V12, P5103, DOI 10.7150/thno.74548
NR 48
TC 13
Z9 13
U1 57
U2 222
PU WILEY-V C H VERLAG GMBH
PI WEINHEIM
PA POSTFACH 101161, 69451 WEINHEIM, GERMANY
SN 1616-301X
EI 1616-3028
J9 ADV FUNCT MATER
JI Adv. Funct. Mater.
PD APR 15
PY 2024
VL 34
IS 17
BP 
EP 
DI 10.1002/adfm.202314610
EA DEC 2023
PG 21
WC Chemistry, Multidisciplinary; Chemistry, Physical; Nanoscience & Nanotechnology; Materials Science, Multidisciplinary; Physics, Applied; Physics, Condensed Matter
SC Chemistry; Science & Technology - Other Topics; Materials Science; Physics
GA ZN3T4
UT WOS:001132260600001
DA 2025-07-17
ER

PT J
AU Xie, YP
   Ma, C
   Zhu, Q
   Fu, T
   Bai, L
   Lan, XR
   Liu, L
   Xiao, JG
AF Xie, Yuping
   Ma, Chuan
   Zhu, Qiang
   Fu, Ting
   Bai, Long
   Lan, Xiaorong
   Liu, Lin
   Xiao, Jingang
TI Facial nerve regeneration via body-brain crosstalk: The role of stem cells and biomaterials
SO NEUROBIOLOGY OF DISEASE
LA English
DT Article
DE Facial nerve; Regeneration; Stem cells; Biomaterials
ID fibroblast-growth-factor; framework nucleic-acid; platelet-rich fibrin; extracellular-matrix; functional recovery; schwann-cells; in-vitro; collagen; transplantation; hydrogel
AB The human body is a complex, integral whole, and disruptions in one organ can lead to dysfunctions in other parts of the organ network. The facial nerve, as the seventh cranial nerve, arises from the brainstem, controls facial expression muscles and plays a crucial role in brain-body communication. This vulnerable nerve can be damaged by trauma, inflammation, tumors, and congenital diseases, often impairing facial expression. Stem cells have gained significant attention for repairing peripheral nerve injuries due to their multidirectional differentiation potential. Additionally, various biomaterials have been used in tissue engineering for regeneration and repair. However, the therapeutic potential of stem cells and biomaterials in treating facial nerve injuries requires further exploration. In this review, we summarize the roles of stem cells and biomaterials in the regeneration and repair of damaged facial nerves, providing a theoretical basis for the recovery and reconstruction of body-brain crosstalk between the brain and facial expression muscles.
C1 [Xie, Yuping; Ma, Chuan; Fu, Ting; Bai, Long; Xiao, Jingang] Southwest Med Univ, Affiliated Stomatol Hosp, Dept Oral Implantol, Luzhou 646000, Peoples R China.
   [Xie, Yuping; Zhu, Qiang; Bai, Long; Lan, Xiaorong; Liu, Lin; Xiao, Jingang] Southwest Med Univ, Affiliated Stomatol Hosp, Luzhou Key Lab Oral & Maxillofacial Reconstruct &, Luzhou 646000, Peoples R China.
   [Zhu, Qiang; Liu, Lin; Xiao, Jingang] Southwest Med Univ, Affiliated Stomatol Hosp, Dept Oral & Maxillofacial Surg, Luzhou 646000, Peoples R China.
C3 Southwest Medical University; Southwest Medical University; Southwest Medical University
RP Xiao, JG (corresponding author), Southwest Med Univ, Affiliated Stomatol Hosp, Dept Oral Implantol, Luzhou 646000, Peoples R China.; Liu, L (corresponding author), Southwest Med Univ, Affiliated Stomatol Hosp, Dept Oral & Maxillofacial Surg, Luzhou Key Lab Oral & Maxillofacial Reconstruct &, Luzhou 646000, Peoples R China.
EM drliulin@163.com; xiaojingang@swmu.edu.cn
FU National Natural Science Foundation of China [82370938, 81870746]; Special Project for Local Science and Technology Development Guided by the Central Government of Sichuan Province [2022ZYD0082]; Project of Science & Technology Department of Sichuan Province [2022NSFSC0599]; Sichuan Science and Technol-ogy Program [2022YFS0634]; Key Program of Southwest Medical Uni-versity [2021ZKZD009]; Project of Stomatological Institute of Southwest Medical University [2021XJYJS01]
CR Abatangelo G, 2020, CELLS-BASEL, V9, P0, DOI 10.3390/cells9071743
   Aghajanian S, 2021, INFLAMM REGEN, V41, P0, DOI 10.1186/s41232-021-00162-x
   Ahmed MN, 2021, TISSUE ENG PT A, V27, P1128, DOI 10.1089/ten.TEA.2020.0265
   Ali SA, 2019, SCI REP-UK, V9, P0, DOI 10.1038/s41598-019-44342-9
   Bai XF, 2021, STEM CELLS INT, V2021, P0, DOI 10.1155/2021/8819884
   Bayir Ö, 2021, TURK J MED SCI, V51, P1481, DOI 10.3906/sag-2004-3
   Bense F, 2020, PLAST RECONSTR SURG, V146, P1295, DOI 10.1097/PRS.0000000000007367
   Buchaim DV, 2019, J VENOM ANIM TOXINS, V25, P0, DOI 10.1590/1678-9199-JVATITD-2019-0038
   Burks SS, 2021, J NEUROSURG, V135, P1241, DOI 10.3171/2020.8.JNS202349
   Cao H, 2021, SIGNAL TRANSDUCT TAR, V6, P0, DOI 10.1038/s41392-021-00830-x
   Carvalho CR, 2021, ADV HEALTHC MATER, V10, P0, DOI 10.1002/adhm.202000753
   Chamberlain LJ, 1998, EXP NEUROL, V154, P315, DOI 10.1006/exnr.1998.6955
   Chen L, 2023, BIOMATERIALS, V300, P0, DOI 10.1016/j.biomaterials.2023.122207
   Chen TY, 2022, CHINESE CHEM LETT, V33, P2517, DOI 10.1016/j.cclet.2021.11.090
   Chen ZY, 2021, BIOACT MATER, V6, P589, DOI 10.1016/j.bioactmat.2020.09.003
   Cho G, 2022, INT J MOL SCI, V23, P0, DOI 10.3390/ijms23147638
   Choi SY, 2022, BIOMEDICINES, V10, P0, DOI 10.3390/biomedicines10071678
   Çinar Z, 2021, AUDIOL NEURO-OTOL, V26, P195, DOI 10.1159/000512003
   Coulson SE, 2004, OTOL NEUROTOL, V25, P1014, DOI 10.1097/00129492-200411000-00026
   Dananjaya SHS, 2020, INT J BIOL MACROMOL, V165, P63, DOI 10.1016/j.ijbiomac.2020.09.126
   Dohm S, 2000, RESTOR NEUROL NEUROS, V16, P117
   Drewry MD, 2022, ACS BIOMATER SCI ENG, V8, P814, DOI 10.1021/acsbiomaterials.1c01517
   Edizer DT, 2019, J INT ADV OTOL, V15, P43, DOI 10.5152/iao.2018.3273
   Esaki S, 2019, STEM CELL TRANSL MED, V8, P169, DOI 10.1002/sctm.15-0399
   Fan Yijiao, 2020, DENT CLIN NORTH AM, V64, P291, DOI 10.1016/j.cden.2019.12.012
   Farshidfar N, 2022, JPN DENT SCI REV, V58, P89, DOI 10.1016/j.jdsr.2022.02.003
   Figiel-Dabrowska A, 2021, CELLS-BASEL, V10, P0, DOI 10.3390/cells10061475
   Fu T, 2023, CELL SIGNAL, V108, P0, DOI 10.1016/j.cellsig.2023.110694
   Fujii K, 2020, J TISSUE ENG REGEN M, V14, P1087, DOI 10.1002/term.3083
   Fujimaki H, 2020, REGEN THER, V15, P35, DOI 10.1016/j.reth.2020.05.002
   Gaudin R, 2016, BIOMED RES INT, V2016, P0, DOI 10.1155/2016/3856262
   Gervois P, 2015, STEM CELLS DEV, V24, P296, DOI 10.1089/scd.2014.0117
   Gnavi S, 2015, INT J MOL SCI, V16, P12925, DOI 10.3390/ijms160612925
   Grecu AF, 2019, MEDICINA-LITHUANIA, V55, P0, DOI 10.3390/medicina55050141
   Grosheva M, 2008, BIOL CHEM, V389, P873, DOI 10.1515/BC.2008.100
   Guan WC, 2023, INT J BIOL MACROMOL, V246, P0, DOI 10.1016/j.ijbiomac.2023.125518
   Guntinas-Lichius O, 2002, J NEUROSCI, V22, P7121
   Guntinas-Lichius O, 2001, EXP NEUROL, V172, P70, DOI 10.1006/exnr.2001.7774
   Hayakawa N, 2021, REGEN THER, V18, P302, DOI 10.1016/j.reth.2021.08.006
   Heckmann JG, 2019, DTSCH ARZTEBL INT, V116, P692, DOI 10.3238/arztebl.2019.0692
   Hizay A, 2022, ULTRASOUND MED BIOL, V48, P1453, DOI 10.1016/j.ultrasmedbio.2022.03.008
   Huang GB, 2022, J CLIN PERIODONTOL, V49, P1289, DOI 10.1111/jcpe.13705
   Jang CH, 2016, INT J BIOL MACROMOL, V93, P1575, DOI 10.1016/j.ijbiomac.2016.04.031
   Jiang LF, 2017, INT J MOL SCI, V18, P0, DOI 10.3390/ijms18010094
   Jiang SJ, 2024, CARBOHYD POLYM, V332, P0, DOI 10.1016/j.carbpol.2024.121933
   Jiang ZW, 2023, CARBOHYD POLYM, V301, P0, DOI 10.1016/j.carbpol.2022.120327
   Jung MH, 2020, APPL SCI-BASEL, V10, P0, DOI 10.3390/app10061939
   Kaplan B, 2022, INT J MOL SCI, V23, P0, DOI 10.3390/ijms23031244
   Kheirkhah M, 2020, BRAIN SCI, V10, P0, DOI 10.3390/brainsci10030147
   Kim YK, 2018, CURR NEUROPHARMACOL, V16, P559, DOI 10.2174/1570159X15666170915141036
   Koyama Y, 2022, BIOCHEM BIOPHYS REP, V32, P0, DOI 10.1016/j.bbrep.2022.101388
   Lee JM, 2023, ANTIOXIDANTS-BASEL, V12, P0, DOI 10.3390/antiox12051036
   Leue C, 2017, NAT REV UROL, V14, P153, DOI 10.1038/nrurol.2016.227
   Li JJ, 2022, ADV MATER, V34, P0, DOI 10.1002/adma.202202513
   Li Q, 2020, STEM CELL REP, V14, P692, DOI 10.1016/j.stemcr.2020.03.008
   Li R, 2020, ACTA PHARMACOL SIN, V41, P1289, DOI 10.1038/s41401-019-0338-1
   Li YK, 2022, CHINESE CHEM LETT, V33, P5030, DOI 10.1016/j.cclet.2022.03.116
   Li ZH, 2022, CARBOHYD POLYM, V277, P0, DOI 10.1016/j.carbpol.2021.118791
   Liu FD, 2022, NEURAL REGEN RES, V17, P1146, DOI 10.4103/1673-5374.324860
   Liu HW, 2018, EXP THER MED, V16, P739, DOI 10.3892/etm.2018.6238
   Liu T, 2022, CHINESE CHEM LETT, V33, P1880, DOI 10.1016/j.cclet.2021.10.022
   Liu YJ, 2022, CNS NEUROSCI THER, V28, P145, DOI 10.1111/cns.13752
   Long QS, 2021, ARTIF ORGANS, V45, P616, DOI 10.1111/aor.13881
   Longur ES, 2021, OTOLARYNG HEAD NECK, V164, P117, DOI 10.1177/0194599820937670
   Lv B, 2021, STEM CELL RES THER, V12, P0, DOI 10.1186/s13287-020-02090-y
   Ma FK, 2017, ACTA BIOMATER, V50, P188, DOI 10.1016/j.actbio.2016.11.064
   Matsumine H, 2016, J TISSUE ENG REGEN M, V10, PE559, DOI 10.1002/term.1884
   Matsuse D, 2010, J NEUROPATH EXP NEUR, V69, P973, DOI 10.1097/NEN.0b013e3181eff6dc
   Meda Shashwath A, 2016, BIOL PSYCHIATRY COGN NEUROSCI NEUROIMAGING, V1, P488, DOI 10.1016/j.bpsc.2016.07.001
   Mijiritsky E, 2022, BIOLOGY-BASEL, V11, P0, DOI 10.3390/biology11091254
   Millán D, 2021, MAT SCI ENG C-MATER, V121, P11838, DOI 10.1016/j.msec.2020.111838
   Mocan BO, 2021, NEUROIMAG CLIN N AM, V31, P553, DOI 10.1016/j.nic.2021.06.001
   Moskow J, 2019, BIOACT MATER, V4, P107, DOI 10.1016/j.bioactmat.2018.09.001
   Mourad SI, 2022, INT J ORAL MAX SURG, V51, P279, DOI 10.1016/j.ijom.2021.05.016
   Mu XD, 2022, ACS OMEGA, V7, P18509, DOI 10.1021/acsomega.2c01176
   Nakamura Y, 2020, NAGOYA J MED SCI, V82, P123, DOI 10.18999/nagjms.82.1.123
   Niimi Y, 2019, MICROSURG, V39, P70, DOI 10.1002/micr.30291
   Niu YQ, 2021, MAT SCI ENG C-MATER, V121, P0, DOI 10.1016/j.msec.2020.111858
   Ortiz AD, 2022, CELLS-BASEL, V11, P0, DOI 10.3390/cells11020221
   Owusu JA, 2018, MED CLIN N AM, V102, P1135, DOI 10.1016/j.mcna.2018.06.011
   Pereira LV, 2019, CELL TRANSPLANT, V28, P55, DOI 10.1177/0963689718809090
   Poongodi R, 2021, INT J MOL SCI, V22, P0, DOI 10.3390/ijms222413347
   Pozzobon LG, 2021, CHEM-BIOL INTERACT, V348, P0, DOI 10.1016/j.cbi.2021.109621
   Raimundo RD, 2019, J ORAL MAXIL SURG, V77, P0, DOI 10.1016/j.joms.2019.06.008
   Rao JW, 2017, MAT SCI ENG C-MATER, V73, P319, DOI 10.1016/j.msec.2016.12.085
   Raza C, 2020, LIFE SCI, V243, P0, DOI 10.1016/j.lfs.2020.117308
   Reed MB, 2023, NEUROIMAGE, V271, P0, DOI 10.1016/j.neuroimage.2023.120030
   Reis CHB, 2022, POLYMERS-BASEL, V14, P0, DOI 10.3390/polym14153150
   Riching AS, 2020, ACS PHARMACOL TRANSL, V3, P21, DOI 10.1021/acsptsci.9b00091
   Rink-Notzon S, 2024, MUSCLE NERVE, V69, P490, DOI 10.1002/mus.28051
   Rink-Notzon S, 2022, INT J MOL SCI, V23, P0, DOI 10.3390/ijms232315101
   Saez DM, 2019, CELL TRANSPLANT, V28, P1573, DOI 10.1177/0963689719854446
   Sahin MM, 2022, EUR ARCH OTO-RHINO-L, V279, P987, DOI 10.1007/s00405-021-06859-6
   Sanchez-Ramos J, 2000, EXP NEUROL, V164, P247, DOI 10.1006/exnr.2000.7389
   Sasaki R, 2021, NEUROCHEM INT, V148, P0, DOI 10.1016/j.neuint.2021.105062
   Sasaki R, 2014, PLAST RECONSTR SURG, V134, P970, DOI 10.1097/PRS.0000000000000602
   Seeberger S, 2024, EUR ARCH OTO-RHINO-L, V281, P451, DOI 10.1007/s00405-023-08259-4
   Sentürk F, 2022, BRAZ J OTORHINOLAR, V88, P867, DOI 10.1016/j.bjorl.2020.11.014
   Shao XR, 2022, CELL PROLIFERAT, V55, P0, DOI 10.1111/cpr.13272
   Shao XR, 2020, CELL PROLIFERAT, V53, P0, DOI 10.1111/cpr.12787
   Sherman Larry S, 2015, INT J CELL BIOL, V2015, P368584, DOI 10.1155/2015/368584
   Streppel M, 2002, EUR J NEUROSCI, V15, P1327, DOI 10.1046/j.1460-9568.2002.01971.x
   Sugiyama M, 2020, J PHYSIOL SCI, V70, P0, DOI 10.1186/s12576-020-00755-0
   Sun Y, 2021, BIOACT MATER, V6, P3987, DOI 10.1016/j.bioactmat.2021.03.029
   Tan J, 2019, AGING-US, V11, P908, DOI 10.18632/aging.101790
   Tang T, 2024, DIABETOL METAB SYNDR, V16, P0, DOI 10.1186/s13098-023-01210-x
   Tevlin R, 2014, J DENT RES, V93, P1187, DOI 10.1177/0022034514547271
   Tonda-Turo Chiara, 2020, BIOPRINTING, V18, Pe00082, DOI 10.1016/j.bprint.2020.e00082
   Toraman M, 2021, EUR ARCH OTO-RHINO-L, V278, P3057, DOI 10.1007/s00405-020-06483-w
   Urrutia DN, 2019, PLOS ONE, V14, P0, DOI 10.1371/journal.pone.0213032
   Vieira AG, 2023, BRAZ J OTORHINOLAR, V89, P244, DOI 10.1016/j.bjorl.2022.04.006
   Wang CY, 2018, J BIOMED MATER RES A, V106, P2070, DOI 10.1002/jbm.a.36390
   Wang MJ, 2022, INT ORTHOP, V46, P1761, DOI 10.1007/s00264-022-05377-2
   Wang P, 2020, J BIOMED MATER RES A, V108, P1329, DOI 10.1002/jbm.a.36905
   Wang YY, 2022, ACS APPL MATER INTER, V14, P44228, DOI 10.1021/acsami.2c14626
   Wu H, 2021, CHINESE CHEM LETT, V32, P3940, DOI 10.1016/j.cclet.2021.04.043
   Wu TL, 2022, CELL PROLIFERAT, V55, P0, DOI 10.1111/cpr.13234
   Xia SW, 2022, DIS MARKERS, V2022, P0, DOI 10.1155/2022/8942985
   Yang J, 2023, NEURAL REGEN RES, V18, P657, DOI 10.4103/1673-5374.350212
   Yang L, 2022, LAB INVEST, V102, P320, DOI 10.1038/s41374-021-00687-2
   Yang SH, 2021, CLIN ANAT, V34, P90, DOI 10.1002/ca.23652
   Yang X, 2022, CHINESE CHEM LETT, V33, P1901, DOI 10.1016/j.cclet.2021.10.029
   Yasui G, 2016, J PLAST RECONSTR AES, V69, P328, DOI 10.1016/j.bjps.2015.10.037
   Yoo MC, 2023, J CLIN MED, V12, P0, DOI 10.3390/jcm12124133
   Yoo MC, 2021, INT J MOL SCI, V22, P0, DOI 10.3390/ijms22094926
   Yu ZY, 2020, J BIOL ENG, V14, P0, DOI 10.1186/s13036-020-00244-3
   Zainuri M, 2022, SAUDI DENT J, V34, P565, DOI 10.1016/j.sdentj.2022.08.005
   Zaminy Arash, 2013, IRANIAN BIOMEDICAL JOURNAL, V17, P113, DOI 10.6091/ibj.1121.2013
   Zhang FS, 2022, GELS-BASEL, V8, P0, DOI 10.3390/gels8010041
   Zhang H, 2008, J TRANSL MED, V6, P0, DOI 10.1186/1479-5876-6-67
   Zhang MR, 2022, STEM CELL RES THER, V13, P0, DOI 10.1186/s13287-022-03088-4
   Zhang PX, 2019, NEURAL REGEN RES, V14, P51, DOI 10.4103/1673-5374.243701
   Zhang QZ, 2022, STEM CELL RES THER, V13, P0, DOI 10.1186/s13287-022-02947-4
   Zhang QZ, 2021, NPJ REGEN MED, V6, P0, DOI 10.1038/s41536-021-00170-y
   Zhang QZ, 2018, MOL NEUROBIOL, V55, P6965, DOI 10.1007/s12035-018-0913-3
   Zhang QZ, 2017, STEM CELL TRANSL MED, V6, P458, DOI 10.5966/sctm.2016-0177
   Zhang T, 2022, ADV MATER, V0, P0, DOI DOI 10.1002/adma.202107820
   Zhang T, 2020, NAT PROTOC, V15, P2728, DOI 10.1038/s41596-020-0355-z
   Zhang Y, 2024, J DENT RES, V103, P101, DOI 10.1177/00220345231210227
   Zhang YJ, 2022, MOLECULES, V27, P0, DOI 10.3390/molecules27249039
   Zhang Z, 2019, J BIOMED MATER RES B, V107, P1122, DOI 10.1002/jbm.b.34205
   Zhao YQ, 2021, CHINESE CHEM LETT, V32, P266, DOI 10.1016/j.cclet.2020.10.031
   Zhu JW, 2022, NANO LETT, V22, P2381, DOI 10.1021/acs.nanolett.2c00025
   Zhu Q, 2023, CURR DRUG METAB, V24, P385, DOI 10.2174/1389200224666230410111015
NR 144
TC 1
Z9 1
U1 2
U2 9
PU ACADEMIC PRESS INC ELSEVIER SCIENCE
PI SAN DIEGO
PA 525 B ST, STE 1900, SAN DIEGO, CA 92101-4495 USA
SN 0969-9961
EI 1095-953X
J9 NEUROBIOL DIS
JI Neurobiol. Dis.
PD OCT 1
PY 2024
VL 200
IS 
BP 
EP 
DI 10.1016/j.nbd.2024.106650
EA AUG 2024
PG 11
WC Neurosciences
SC Neurosciences & Neurology
GA G4Q0N
UT WOS:001316491200001
PM 39197536
DA 2025-07-17
ER

PT J
AU Gao, YS
   Wang, YY
   Zhang, JY
   Zhang, M
   Dai, CL
   Zhang, Y
   Zhang, LZ
   Bian, LM
   Yang, YM
   Zhang, KY
   Zhao, YH
AF Gao, Yisheng
   Wang, Yingyu
   Zhang, Jianye
   Zhang, Miao
   Dai, Chaolun
   Zhang, Yang
   Zhang, Luzhong
   Bian, Liming
   Yang, Yumin
   Zhang, Kunyu
   Zhao, Yahong
TI Advancing neural regeneration via adaptable hydrogels: Enriched with Mg2+ and silk fibroin to facilitate endogenous cell infiltration and macrophage polarization
SO BIOACTIVE MATERIALS
LA English
DT Article
DE Adaptable hydrogels; Magnesium; Cell infiltration; Regenerative microenvironment; Peripheral nerve repair
ID sciatic-nerve regeneration; reversible linkages; magnesium; injury
AB Peripheral nerve injury is a complex and challenging medical condition due to the limited ability of nerves to regenerate, resulting in the loss of both sensory and motor function. Hydrogels have emerged as a promising biomaterial for promoting peripheral nerve regeneration, while conventional hydrogels are generally unable to support endogenous cell infiltration due to limited network dynamics, thereby compromising the therapeutic outcomes. Herein, we present a cell adaptable hydrogel containing a tissue-mimetic silk fibroin network and a dynamically crosslinked bisphosphonated-alginate network. The dynamic network of this hydrogel can respond to cell-generated forces to undergo the cell-mediated reorganization, thereby effectively facilitating the rapid infiltration of Schwann cells and macrophages, as well as the ingrowth of axons. We further show that the magnesium ions released from the hydrogel not only promote neurite outgrowth but also regulate the polari-zation of macrophages in a sequential manner, contributing to the formation of a regenerative microenviron-ment. Therefore, this hydrogel effectively prevents muscle atrophy and promotes the regeneration and functional recovery of nerve defects of up to 10 mm within 8 weeks. The findings from this study demonstrate that adaptable hydrogels are promising inductive biomaterials for enhancing the therapeutic outcomes of peripheral nerve injury treatments.
C1 [Gao, Yisheng; Zhang, Jianye; Zhang, Miao; Zhang, Luzhong; Yang, Yumin; Zhao, Yahong] Nantong Univ, Coinnovat Ctr Neuroregenerat, Key Lab Neuroregenerat Jiangsu, NMPA Key Lab Res & Evaluat Tissue Engn Technol Pro, Nantong 226001, Peoples R China.
   [Gao, Yisheng; Zhang, Jianye; Zhang, Miao; Zhang, Luzhong; Yang, Yumin; Zhao, Yahong] Nantong Univ, Coinnovat Ctr Neuroregenerat, NMPA Key Lab Res & Evaluat Tissue Engn Technol Pro, Minist Educ, Nantong 226001, Peoples R China.
   [Wang, Yingyu] Univ Manchester, Sch Nat Sci, Dept Phys & Astron, Manchester M13 9PL, England.
   [Dai, Chaolun] Nantong Univ, Med Sch, Nantong 226001, Peoples R China.
   [Zhang, Yang; Bian, Liming; Zhang, Kunyu] South China Univ Technol, Sch Biomed Sci & Engn, Guangzhou Int Campus, Guangzhou 511442, Peoples R China.
   [Zhang, Yang; Bian, Liming; Zhang, Kunyu] South China Univ Technol, Natl Engn Res Ctr Tissue Restorat & Reconstruct, Guangzhou 510006, Peoples R China.
   [Bian, Liming; Zhang, Kunyu] South China Univ Technol, Guangdong Prov Key Lab Biomed Engn, Guangzhou 510006, Peoples R China.
   [Bian, Liming; Zhang, Kunyu] South China Univ Technol, Key Lab Biomed Mat & Engn, Minist Educ, Guangzhou 510006, Peoples R China.
C3 Nantong University; Nantong University; University of Manchester; Nantong University; South China University of Technology; South China University of Technology; South China University of Technology; South China University of Technology
RP Yang, YM; Zhao, YH (corresponding author), Nantong Univ, Coinnovat Ctr Neuroregenerat, Key Lab Neuroregenerat Jiangsu, NMPA Key Lab Res & Evaluat Tissue Engn Technol Pro, Nantong 226001, Peoples R China.; Yang, YM; Zhao, YH (corresponding author), Nantong Univ, Coinnovat Ctr Neuroregenerat, NMPA Key Lab Res & Evaluat Tissue Engn Technol Pro, Minist Educ, Nantong 226001, Peoples R China.; Bian, LM; Zhang, KY (corresponding author), South China Univ Technol, Sch Biomed Sci & Engn, Guangzhou Int Campus, Guangzhou 511442, Peoples R China.
EM bianlm@scut.edu.cn; yangym@ntu.edu.cn; kyuzhang@scut.edu.cn; zhaoyh108@ntu.edu.cn
FU National Natural Science Foundation of China [32230057, 32271385, 32371400]; Natural Science Foundation of Jiangsu Province [BK20231338]; Priority Academic Program Development of Jiangsu Higher Education Institutions (PAPD) [21KJA 430011]
CR Bai SM, 2021, CHEM ENG J, V413, P0, DOI 10.1016/j.cej.2020.127512
   Bessa-Goncalves M, 2023, ACTA BIOMATER, V155, P667, DOI 10.1016/j.actbio.2022.10.046
   Dong XH, 2021, BIOMATERIALS, V272, P0, DOI 10.1016/j.biomaterials.2021.120767
   Franze K, 2013, ANNU REV BIOMED ENG, V15, P227, DOI 10.1146/annurev-bioeng-071811-150045
   Franze K, 2013, DEVELOPMENT, V140, P3069, DOI 10.1242/dev.079145
   Gaudet AD, 2011, J NEUROINFLAMM, V8, P0, DOI 10.1186/1742-2094-8-110
   Gilron I, 2015, MAYO CLIN PROC, V90, P532, DOI 10.1016/j.mayocp.2015.01.018
   Graney PL, 2020, SCI ADV, V6, P0, DOI 10.1126/sciadv.aay6391
   Jha MK, 2021, J CLIN INVEST, V131, P0, DOI 10.1172/JCI141964
   Kamata H, 2015, ADV HEALTHC MATER, V4, P2360, DOI 10.1002/adhm.201500076
   Kong LC, 2022, THERANOSTICS, V12, P4993, DOI 10.7150/thno.74571
   Kornfeld T, 2019, WIEN MED WOCHENSCHR, V169, P240, DOI 10.1007/s10354-018-0675-6
   Hong LTA, 2017, NAT COMMUN, V8, P0, DOI 10.1038/s41467-017-00583-8
   Li JJ, 2022, ADV MATER, V34, P0, DOI 10.1002/adma.202202513
   Liang JW, 2019, POLYMERS-BASEL, V11, P0, DOI 10.3390/polym11122102
   Liu YS, 2023, ACTA BIOMATER, V158, P178, DOI 10.1016/j.actbio.2022.12.048
   Lu PJ, 2021, MATER TODAY BIO, V12, P0, DOI 10.1016/j.mtbio.2021.100158
   Matsui Y, 2022, CELL MOL LIFE SCI, V79, P0, DOI 10.1007/s00018-022-04310-5
   Min Q, 2021, GLIA, V69, P235, DOI 10.1002/glia.23892
   Modrak M, 2020, J NEUROSCI RES, V98, P780, DOI 10.1002/jnr.24538
   Noble J, 1998, J TRAUMA, V45, P116, DOI 10.1097/00005373-199807000-00025
   Pan HC, 2011, MAGNESIUM RES, V24, P54, DOI 10.1684/mrh.2011.0280
   Patel NP, 2018, NEURAL REGEN RES, V13, P764, DOI 10.4103/1673-5374.232458
   Pratt SJP, 2015, CELL MOL LIFE SCI, V72, P153, DOI 10.1007/s00018-014-1663-7
   Raisman G, 2000, NAT MED, V6, P382, DOI 10.1038/74638
   Rasappan K, 2018, PRS-GLOB OPEN, V6, P0, DOI 10.1097/GOX.0000000000001981
   Sahoo JK, 2023, NAT REV CHEM, V7, P302, DOI 10.1038/s41570-023-00486-x
   Smith DH, 2022, SCI ADV, V8, P0, DOI 10.1126/sciadv.abm3291
   Sun L, 2020, REGEN BIOMATER, V7, P391, DOI 10.1093/rb/rbaa010
   Tong ZR, 2021, BIOACT MATER, V6, P1375, DOI 10.1016/j.bioactmat.2020.10.029
   TURNER DC, 1987, DEV BIOL, V121, P510, DOI 10.1016/0012-1606(87)90187-4
   Varejao ASP, 2004, NEUROL RES, V26, P186, DOI 10.1179/016164104225013833
   Wang HQ, 2019, J INTEGR NEUROSCI, V18, P467, DOI 10.31083/j.jin.2019.04.1155
   Wang HY, 2015, ADV MATER, V27, P3717, DOI 10.1002/adma.201501558
   Yao Z, 2022, ADV SCI, V9, P0, DOI 10.1002/advs.202202102
   Ying ZX, 2018, MOL CELL, V72, P457, DOI 10.1016/j.molcel.2018.09.011
   Zhang KY, 2021, CHEM REV, V121, P11149, DOI 10.1021/acs.chemrev.1c00071
   Zhang KY, 2018, ADV SCI, V5, P0, DOI 10.1002/advs.201800875
   Zhao YH, 2023, BIOACT MATER, V26, P249, DOI 10.1016/j.bioactmat.2023.03.002
   Zhao YH, 2022, J MATER CHEM B, V10, P1582, DOI 10.1039/d1tb02361f
   Zhao YH, 2022, J BIOL CHEM, V298, P0, DOI 10.1016/j.jbc.2022.101718
   Zhou XY, 2023, TISSUE ENG REGEN MED, V20, P309, DOI 10.1007/s13770-022-00517-6
NR 42
TC 29
Z9 32
U1 50
U2 282
PU KEAI PUBLISHING LTD
PI BEIJING
PA 16 DONGHUANGCHENGGEN NORTH ST, Building 5, Room 411, BEIJING, DONGCHENG DISTRICT 100009, PEOPLES R CHINA
SN 
EI 2452-199X
J9 BIOACT MATER
JI Bioact. Mater.
PD MAR 15
PY 2024
VL 33
IS 
BP 100
EP 113
DI 10.1016/j.bioactmat.2023.10.026
PG 14
WC Engineering, Biomedical; Materials Science, Biomaterials
SC Engineering; Materials Science
GA Y8GW4
UT WOS:001107599300001
PM 38024231
DA 2025-07-17
ER

PT J
AU Yan, LZ
   Liu, S
   Wang, JW
   Ding, XY
   Zhao, YS
   Gao, N
   Xia, ZS
   Li, M
   Wei, QQ
   Okoro, OV
   Sun, YF
   Nie, L
   Shavandi, A
   Jiang, GH
   Chen, JH
   Fan, LH
   Weng, YX
AF Yan, Lizhao
   Liu, Shuang
   Wang, Jianwen
   Ding, Xiaoyue
   Zhao, Yingsong
   Gao, Nan
   Xia, Zishen
   Li, Ming
   Wei, Qianqian
   Okoro, Oseweuba Valentine
   Sun, Yanfang
   Nie, Lei
   Shavandi, Amin
   Jiang, Guohua
   Chen, Jianghai
   Fan, Lihong
   Weng, Yuxiong
TI Constructing Nerve Guidance Conduit using dECM-Doped Conductive Hydrogel to Promote Peripheral Nerve Regeneration
SO ADVANCED FUNCTIONAL MATERIALS
LA English
DT Article
DE conductive hydrogels; decellularized extracellular matrix; nerve guidance conduits; peripheral nerve regeneration
ID collagen; matrix; rat; injury; repair; allografts; scaffolds; diagnosis; defect
AB Peripheral nerve injury often leads to the loss of neurological functions due to the slow regeneration rate and inefficient functional reconstruction. Current clinical treatments using nerve guidance conduits (NGCs) still face challenges in providing a biomimetic microenvironment to promote nerve repair. Herein, decellularized extracellular matrix (dECM) is obtained from porcine Achilles tendon and crosslinked with 3-amino-4-methoxybenzoic acid grafted gelatin (PAMB-G) to obtain conductive hydrogels. Then, a novel nerve guidance conduit is developed by assembling poly(vinyl alcohol) (PVA) conduit and conductive ECM@PAMB-G hydrogel. This bioengineered ECM@PAMB-G/PVA conduit demonstrated excellent cytocompatibility, electrical conductivity, mechanical properties, and biodegradability. In vitro experiments confirmed that the ECM@PAMB-G hydrogel significantly promotes the proliferation and migration of PC12 cells and primary Schwann cells, as well as the growth of dorsal root ganglion (DRG) axons. Furthermore, in vivo studies in a rat sciatic nerve model exhibited improvements in axonal regeneration, Schwann cell migration, myelin sheath formation, and functional recovery mediated by the ECM@PAMB-G/PVA conduit. This work demonstrates the synergistic effects of extracellular matrix and electrical cues in enhancing peripheral nerve regeneration. The ECM@PAMB-G/PVA nerve guidance conduit shows potential as an alternative to autografts for supporting peripheral nerve reconstruction. The bioengineered nerve guidance conduit (NGC) is fabricated by assembling poly(vinyl alcohol) conduit and the decellularized extracellular matrix (dECM) conductive hydrogel. The obtained conduit demonstrates excellent cytocompatibility, electrical conductivity, mechanical properties, and biodegradability. This conduit has the potential to promote the proliferation and migration of PC12 and Schwann cells, dorsal root ganglion (DRG) axons growth, and enhance peripheral nerve regeneration. image
C1 [Yan, Lizhao; Wang, Jianwen; Gao, Nan; Xia, Zishen; Chen, Jianghai; Weng, Yuxiong] Huazhong Univ Sci & Technol, Union Hosp, Tongji Med Coll, Dept Hand Surg, Wuhan 430022, Peoples R China.
   [Liu, Shuang; Li, Ming; Fan, Lihong] Wuhan Univ Technol, Sch Chem Chem Engn & Life Sci, Wuhan 430070, Peoples R China.
   [Ding, Xiaoyue; Wei, Qianqian; Nie, Lei] Xinyang Normal Univ, Coll Life Sci, Xinyang 464000, Peoples R China.
   [Zhao, Yingsong] Huazhong Univ Sci & Technol, Union Hosp, Tongji Med Coll, Dept Emergency Surg, Wuhan 430022, Peoples R China.
   [Okoro, Oseweuba Valentine; Nie, Lei; Shavandi, Amin] Univ Libre Bruxelles ULB, Ecole Polytech Bruxelles, 3BIO BioMatter, Ave FD Roosevelt 50,CP 165-61, B-1050 Brussels, Belgium.
   [Sun, Yanfang] Zhejiang Sci Tech Univ, Coll Life Sci & Med, Hangzhou 310018, Peoples R China.
   [Nie, Lei] Dabie Mt Lab Henan Prov, Xinyang 464000, Peoples R China.
   [Jiang, Guohua] Zhejiang Sci Tech Univ, Sch Mat Sci & Engn, Hangzhou 310018, Peoples R China.
   [Jiang, Guohua] Zhejiang Sci Tech Univ, Int Sci & Technol Cooperat Base Intelligent Biomat, Hangzhou 310018, Peoples R China.
C3 Huazhong University of Science & Technology; Wuhan University of Technology; Xinyang Normal University; Huazhong University of Science & Technology; Universite Libre de Bruxelles; Zhejiang Sci-Tech University; Zhejiang Sci-Tech University; Zhejiang Sci-Tech University
RP Chen, JH; Weng, YX (corresponding author), Huazhong Univ Sci & Technol, Union Hosp, Tongji Med Coll, Dept Hand Surg, Wuhan 430022, Peoples R China.; Fan, LH (corresponding author), Wuhan Univ Technol, Sch Chem Chem Engn & Life Sci, Wuhan 430070, Peoples R China.; Nie, L (corresponding author), Xinyang Normal Univ, Coll Life Sci, Xinyang 464000, Peoples R China.; Nie, L; Shavandi, A (corresponding author), Univ Libre Bruxelles ULB, Ecole Polytech Bruxelles, 3BIO BioMatter, Ave FD Roosevelt 50,CP 165-61, B-1050 Brussels, Belgium.; Nie, L (corresponding author), Dabie Mt Lab Henan Prov, Xinyang 464000, Peoples R China.; Jiang, GH (corresponding author), Zhejiang Sci Tech Univ, Sch Mat Sci & Engn, Hangzhou 310018, Peoples R China.; Jiang, GH (corresponding author), Zhejiang Sci Tech Univ, Int Sci & Technol Cooperat Base Intelligent Biomat, Hangzhou 310018, Peoples R China.
EM nielei@xynu.edu.cn; amin.shavandi@ulb.be; ghjiang_cn@zstu.edu.cn; chenjianghai@hust.edu.cn; lhfan@whut.edu.cn; wengyuxiong@hust.edu.cn
FU Open Fund Program of Sanya Science and Technology Park; Natural Science Foundation of Henan Province [242300421338]; Key Scientific Research Projects of Higher Education Institutions in Henan Province [24A430034]; Science and Technology Innovation Special Project of Rizhao [2019CXZX1108]; Scientific Research and Innovation Foundation of Sanya Yazhou Bay Science and Technology City [HSPHDSRF-2022-03-004];  [2020KF0016]
CR Aldskogius H, 1998, PROG NEUROBIOL, V55, P1, DOI 10.1016/S0301-0082(97)00093-2
   Arnold WD, 2015, JOVE-J VIS EXP, V0, P0, DOI DOI 10.3791/52899
   Barnes SL, 2022, CURR OPIN NEUROL, V35, P718, DOI 10.1097/WCO.0000000000001116
   Bianchi M, 2022, ADV SCI, V9, P0, DOI 10.1002/advs.202104701
   Cai C, 2022, APPL MATER TODAY, V27, P0, DOI 10.1016/j.apmt.2022.101491
   Carvalho HF, 2006, CELL TISSUE RES, V325, P315, DOI 10.1007/s00441-006-0161-0
   Chakraborty J, 2020, BIOMATER SCI-UK, V8, P1194, DOI 10.1039/c9bm01780a
   Chen PW, 2015, ACTA NEUROPATHOL, V129, P97, DOI 10.1007/s00401-014-1369-9
   Chen PW, 2014, FASEB J, V28, P1145, DOI 10.1096/fj.13-239533
   Chen YW, 2019, POLYMERS-BASEL, V11, P0, DOI 10.3390/polym11101612
   Choi Y, 2015, LANGMUIR, V31, P6457, DOI 10.1021/acs.langmuir.5b01316
   Contreras E, 2022, CELL TISSUE RES, V390, P355, DOI 10.1007/s00441-022-03682-1
   Debanne D, 2011, SCI SIGNAL, V4, P0, DOI 10.1126/scisignal.2001884
   Deng PP, 2022, ADV HEALTHC MATER, V11, P0, DOI 10.1002/adhm.202200115
   Deng RL, 2022, ADV FIBER MATER, V4, P503, DOI 10.1007/s42765-021-00124-5
   Deqiang M, 2022, FRONT MATER SCI, V16, P0
   Di Martino A, 2023, INT J MOL SCI, V24, P0, DOI 10.3390/ijms24065095
   Dienstknecht T, 2013, J HAND SURG-AM, V38A, P1119, DOI 10.1016/j.jhsa.2013.03.028
   Ding ZH, 2024, NEURAL REGEN RES, V19, P380, DOI 10.4103/1673-5374.377588
   Dinis TM, 2015, J MECH BEHAV BIOMED, V41, P43, DOI 10.1016/j.jmbbm.2014.09.029
   Eder M, 2017, MUSCLE NERVE, V56, P247, DOI 10.1002/mus.25489
   Fangxing A, 2023, BRIT J PLAST SURG, V84, P115
   Farokhi M, 2017, INT MATER REV, V62, P367, DOI 10.1080/09506608.2016.1252551
   Fertala J, 2020, BRAIN BEHAV, V10, P0, DOI 10.1002/brb3.1802
   Fornaro M, 2018, JOVE-J VIS EXP, V0, P0, DOI DOI 10.3791/56757
   Franchi M, 2007, THESCIENTIFICWORLDJO, V7, P404, DOI 10.1100/TSW.2007.92
   Fu AN, 2022, ADV HEALTHC MATER, V11, P0, DOI 10.1002/adhm.202101838
   Galili U, 2015, TISSUE ENG PART B-RE, V21, P231, DOI 10.1089/ten.teb.2014.0392
   Giri A, 2021, ACS CHEM NEUROSCI, V12, P2360, DOI 10.1021/acschemneuro.1c00116
   Gong BW, 2022, EXPLORATION-PRC, V2, P0, DOI 10.1002/EXP.20210035
   Gong H, 2020, J BIOMED MATER RES A, V108, P805, DOI 10.1002/jbm.a.36859
   Günter C, 2019, J NEUROENG REHABIL, V16, P0, DOI 10.1186/s12984-018-0474-8
   Guo HX, 2021, ADV FUNCT MATER, V31, P0, DOI 10.1002/adfm.202102724
   Houshyar S, 2019, ACS CHEM NEUROSCI, V10, P3349, DOI 10.1021/acschemneuro.9b00203
   Hsu RS, 2022, NAT COMMUN, V13, P0, DOI 10.1038/s41467-022-32912-x
   Hu GM, 2023, ADV SCI, V10, P0, DOI 10.1002/advs.202301096
   Huang HT, 2015, MOL MED REP, V12, P6330, DOI 10.3892/mmr.2015.4123
   Huang L, 2021, ACS APPL MATER INTER, V13, P16106, DOI 10.1021/acsami.1c01904
   Kamble N, 2019, NEUROL INDIA, V67, P1419, DOI 10.4103/0028-3886.273626
   Kandemir U, 2021, J AM ACAD ORTHOP SUR, V29, P820, DOI 10.5435/JAAOS-D-20-01325
   Kawai K, 2014, HDB BIOMIMETICS BIOI, V0, P181
   Kim JW, 2022, ADV SCI, V9, P0, DOI 10.1002/advs.202103526
   Koh HS, 2010, J NEURAL ENG, V7, P0, DOI 10.1088/1741-2560/7/4/046003
   Kong B, 2023, BME FRONT, V4, P0, DOI 10.34133/bmef.0010
   Korus L, 2016, J NEUROL NEUROSUR PS, V87, P188, DOI 10.1136/jnnp-2015-310420
   Kostrominova TY, 2022, INT J MOL SCI, V23, P0, DOI 10.3390/ijms23147489
   Krishtul S, 2020, ADV FUNCT MATER, V30, P0, DOI 10.1002/adfm.201900386
   Kubiak CA, 2018, PLAST RECONSTR SURG, V141, P702, DOI 10.1097/PRS.0000000000004121
   Lavorato A, 2023, J ORTHOP TRAUMATOL, V24, P0, DOI 10.1186/s10195-023-00695-6
   Lee JY, 2013, PLAST RECONSTR SURG, V132, P1173, DOI 10.1097/PRS.0b013e3182a3bfeb
   Leiphart Ryan J, 2022, MATRIX BIOL PLUS, V13, P100099, DOI 10.1016/j.mbplus.2021.100099
   Li BB, 2016, NEURAL REGEN RES, V11, P150, DOI 10.4103/1673-5374.175062
   Li BH, 2019, INT J LOW EXTR WOUND, V18, P42, DOI 10.1177/1534734618818909
   Li GC, 2023, BMC SURG, V23, P0, DOI 10.1186/s12893-022-01871-x
   Li LH, 2023, ADV MATER, V35, P0, DOI 10.1002/adma.202302997
   Li X, 2018, EXP NEUROL, V306, P132, DOI 10.1016/j.expneurol.2018.05.008
   Lin T, 2018, ACTA BIOMATER, V73, P326, DOI 10.1016/j.actbio.2018.04.001
   Liu B, 2019, P NATL ACAD SCI USA, V116, P22347, DOI 10.1073/pnas.1910292116
   Liu HM, 2019, AM J PHYSIOL-CELL PH, V316, PC456, DOI 10.1152/ajpcell.00441.2018
   Liu K, 2022, ADV SCI, V9, P0, DOI 10.1002/advs.202103875
   Liu S, 2023, CHEM ENG J, V466, P0, DOI 10.1016/j.cej.2023.143016
   Lopez-Leal R, 2016, CELL MOL NEUROBIOL, V36, P429, DOI 10.1007/s10571-015-0314-3
   Lou X, 2018, PRS-GLOB OPEN, V9, P1709
   Lv D, 2017, EUR J NEUROSCI, V45, P1258, DOI 10.1111/ejn.13558
   Mao XY, 2023, FRONT BIOENG BIOTECH, V11, P0, DOI 10.3389/fbioe.2023.1103435
   Meder T, 2021, NPJ REGEN MED, V6, P0, DOI 10.1038/s41536-021-00174-8
   Min Q, 2021, GLIA, V69, P235, DOI 10.1002/glia.23892
   Nara S, 2016, RSC ADV, V6, P2225, DOI 10.1039/c5ra20745b
   Ni HC, 2013, BIOFABRICATION, V5, P0, DOI 10.1088/1758-5082/5/3/035010
   Ni LM, 2023, FRONT NEUROL, V14, P0, DOI 10.3389/fneur.2023.1081458
   Nikolova MP, 2019, BIOACT MATER, V4, P271, DOI 10.1016/j.bioactmat.2019.10.005
   Panseri S, 2008, BMC BIOTECHNOL, V8, P0, DOI 10.1186/1472-6750-8-39
   Prest TA, 2018, J BIOMED MATER RES A, V106, P450, DOI 10.1002/jbm.a.36235
   Qin C, 2023, INT J NANOMED, V18, P7305, DOI 10.2147/IJN.S436111
   Quigley AF, 2013, J NEURAL ENG, V10, P0, DOI 10.1088/1741-2560/10/1/016008
   Rahman M, 2023, J BIOMED MATER RES A, V111, P1916, DOI 10.1002/jbm.a.37595
   Rao ZL, 2021, MAT SCI ENG C-MATER, V120, P0, DOI 10.1016/j.msec.2020.111791
   Rbia N, 2019, WORLD NEUROSURG, V127, PE1176, DOI 10.1016/j.wneu.2019.04.087
   Reid JA, 2019, J APPL POLYM SCI, V0, P136
   Shuang L, 2023, CHEM ENG J, V466, P0
   Singh VK, 2022, INJURY, V53, P1308, DOI 10.1016/j.injury.2022.01.031
   Song B, 2004, J CELL SCI, V117, P4681, DOI 10.1242/jcs.01341
   Sullivan R, 2016, INT J MOL SCI, V17, P0, DOI 10.3390/ijms17122101
   Sun PC, 2023, ADV HEALTHC MATER, V12, P0, DOI 10.1002/adhm.202301859
   Ul Haq A, 2021, INT J MOL SCI, V22, P0, DOI 10.3390/ijms22168550
   Wang L, 2019, ACTA BIOMATER, V96, P175, DOI 10.1016/j.actbio.2019.06.035
   Wang SY, 2017, MAT SCI ENG C-MATER, V77, P1290, DOI 10.1016/j.msec.2017.03.279
   Wood MD, 2014, J BIOMED MATER RES A, V102, P1085, DOI 10.1002/jbm.a.34773
   Wu SL, 2014, MAT SCI ENG R, V80, P1, DOI 10.1016/j.mser.2014.04.001
   Xinchang K, 2022, J MATER SCI TECHNOL, V142, P134
   Xu YW, 2021, CHEM ENG J, V404, P0, DOI 10.1016/j.cej.2020.126552
   Yamazaki Y, 2007, NEURON GLIA BIOL, V3, P325, DOI 10.1017/S1740925X08000070
   Yao XY, 2023, BIOACT MATER, V20, P319, DOI 10.1016/j.bioactmat.2022.05.034
   Ying M, 2022, CHEM ENG J, V452, P0
   Yu P, 2023, FRONT BIOENG BIOTECH, V11, P0, DOI 10.3389/fbioe.2023.1133718
   Yu WW, 2011, BMC NEUROSCI, V12, P0, DOI 10.1186/1471-2202-12-68
   Yucel D, 2010, BIOMATERIALS, V31, P1596, DOI 10.1016/j.biomaterials.2009.11.013
   Zhang CY, 2023, ADV FUNCT MATER, V33, P0, DOI 10.1002/adfm.202302251
   Zhang C, 2019, BIOMATERIALS, V223, P0, DOI 10.1016/j.biomaterials.2019.119472
   Zhang GQ, 2021, CELLS-BASEL, V10, P0, DOI 10.3390/cells10102794
   Zhang JY, 2021, CELL TISSUE RES, V384, P367, DOI 10.1007/s00441-020-03379-3
   Zhang PX, 2019, NEURAL REGEN RES, V14, P51, DOI 10.4103/1673-5374.243701
   Zhang XG, 2023, BME FRONT, V4, P0, DOI 10.34133/bmef.0007
   Zhang XW, 2022, BIOACT MATER, V10, P15, DOI 10.1016/j.bioactmat.2021.09.014
   Zhang YR, 2014, NEURAL REGEN RES, V9, P1358, DOI 10.4103/1673-5374.137588
   Zhang YX, 2023, EXPLORATION-PRC, V3, P0, DOI 10.1002/EXP.20210170
NR 106
TC 10
Z9 10
U1 70
U2 228
PU WILEY-V C H VERLAG GMBH
PI WEINHEIM
PA POSTFACH 101161, 69451 WEINHEIM, GERMANY
SN 1616-301X
EI 1616-3028
J9 ADV FUNCT MATER
JI Adv. Funct. Mater.
PD SEP 15
PY 2024
VL 34
IS 38
BP 
EP 
DI 10.1002/adfm.202402698
EA APR 2024
PG 24
WC Chemistry, Multidisciplinary; Chemistry, Physical; Nanoscience & Nanotechnology; Materials Science, Multidisciplinary; Physics, Applied; Physics, Condensed Matter
SC Chemistry; Science & Technology - Other Topics; Materials Science; Physics
GA I0N4V
UT WOS:001200674500001
DA 2025-07-17
ER

PT J
AU Liu, H
   Wu, XY
   Liu, R
   Wang, WJ
   Zhang, DG
   Jiang, Q
AF Liu, Hao
   Wu, Xiangyi
   Liu, Rui
   Wang, Weijun
   Zhang, Dagan
   Jiang, Qing
TI Cartilage-on-a-chip with magneto-mechanical transformation for osteoarthritis recruitment
SO BIOACTIVE MATERIALS
LA English
DT Article
DE Cartilage-on-a-chip; Neodymium magnet; GelMA-HAMA; Mechanical loading
ID peripheral-nerve injury; diagnosis; pain
AB Osteoarthritis (OA) is a prevalent joint disease primarily induced by overstrain, leading to disability and significantly impacting patients' quality of life. However, current OA studies lack an ideal in vitro model, which can recapitulate the high peripheral strain of the joint and precisely model the disease onset process. In this paper, we propose a novel cartilage-on-a-chip platform that incorporates a biohybrid hydrogel comprising Neodymium (NdFeB)/Poly-GelMA-HAMA remote magneto-control hydrogel film. This platform facilitates chondrocyte culture and stress loading, enabling the investigation of chondrocytes under various stress stimuli. The Neodymium (NdFeB)/Poly-GelMA-HAMA hydrogel film exhibits magneto-responsive shape-transition behavior, further dragging the chondrocytes cultured in hydrogels under magnetic stimulation. It was investi-gated that inflammation-related genes and proteins in chondrocytes are changed with mechanical stress stim-ulation in the cartilage-on-a-chip. Especially, MMP-13 and the proportion of collagen secretion are upregulated, showing a phenotype similar to that of real human osteoarthritis. Therefore, we believed that this cartilage-on-a-chip platform provides a desired in vitro model for osteoarthritis, which is of great significance in disease research and drug development.
C1 [Liu, Hao; Wang, Weijun; Zhang, Dagan; Jiang, Qing] Nanjing Drum Tower Hosp, Affiliated Hosp, Dept Sports Med & Adult Reconstruct Surg, State Key Lab Pharmaceut Biotechnol,Med Sch, 321 Zhongshan Rd, Nanjing 210008, Jiangsu, Peoples R China.
   [Wu, Xiangyi; Liu, Rui] Nanjing Univ, Affiliated Drum Tower Hosp, Inst Translat Med, Dept Rheumatol & Immunol,Med Sch, Nanjing 210008, Peoples R China.
C3 Nanjing University; Nanjing University
RP Wang, WJ; Zhang, DG; Jiang, Q (corresponding author), Nanjing Drum Tower Hosp, Affiliated Hosp, Dept Sports Med & Adult Reconstruct Surg, State Key Lab Pharmaceut Biotechnol,Med Sch, 321 Zhongshan Rd, Nanjing 210008, Jiangsu, Peoples R China.
EM zhang_dagan@126.com; qingj@nju.edu.cn
FU National Basic Research Program of China [M2021031]; Major Project of NSFC [2021YFA1201404]; Jiangsu Pro-vincial Key Medical Center Foundation [81991514]; Jiangsu Provincial Medical Outstanding Talent Foundation; Jiangsu Provincial Medical Youth Talent Foundation; Jiangsu Provincial Key Medical Talent Founda-tion; Medical School of Nanjing University [2022-LCYJ-PY-05]; Fundamental Research Funds for the Central Universities;  [14380493];  [14380494]
CR Ahmed-Labib M, 2007, NEUROSURGERY, V61, P1016, DOI 10.1227/01.neu.0000303197.87672.31
   Aminoff MJ, 2004, ANESTHESIOLOGY, V100, P1298, DOI 10.1097/00000542-200405000-00034
   Anderson RR, 2006, LASER SURG MED, V38, P913, DOI 10.1002/lsm.20393
   Antoniadis G, 2014, DTSCH ARZTEBL INT, V111, P273, DOI 10.3238/arztebl.2014.0273
   Beard P, 2011, INTERFACE FOCUS, V1, P602, DOI 10.1098/rsfs.2011.0028
   Bell MAL, 2020, J APPL PHYS, V128, P0, DOI 10.1063/5.0018190
   Bell MAL, 2018, SCI REP-UK, V8, P0, DOI 10.1038/s41598-018-33931-9
   Bouchard R, 2014, IEEE T ULTRASON FERR, V61, P450, DOI 10.1109/TUFFC.2014.2930
   Bouillis J, 2017, J WRIST SURG, V6, P336, DOI 10.1055/s-0037-1599279
   Brull R, 2015, REGION ANESTH PAIN M, V40, P479, DOI 10.1097/AAP.0000000000000125
   Casaletto E, 2020, NEUROL-CLIN PRACT, V10, P415, DOI 10.1212/CPJ.0000000000000767
   Ciaramitaro P, 2010, J PERIPHER NERV SYST, V15, P120, DOI 10.1111/j.1529-8027.2010.00260.x
   Cornelissen AJM, 2018, EUR J PLAST SURG, V41, P269, DOI 10.1007/s00238-018-1404-5
   Garbay B, 2000, PROG NEUROBIOL, V61, P267, DOI 10.1016/S0301-0082(99)00049-0
   Ge XG, 2019, NEW J CHEM, V43, P8835, DOI 10.1039/c9nj01402k
   Gofeld M, 2013, J NEUROSURG, V119, P709, DOI 10.3171/2013.5.JNS122243
   Golovynskyi S, 2018, J BIOPHOTONICS, V11, P0, DOI 10.1002/jbio.201800141
   Gonzalez EA, 2021, FRONTIERS PHOTON., V2, P0, DOI 10.3389/fphot.2021.716656
   Gonzalez EA, 2022, J BIOMED OPT, V27, P0, DOI 10.1117/1.JBO.27.9.096002
   Graham MT, 2022, PROC SPIE, V11960, P0, DOI 10.1117/12.2610511
   Graham MT, 2019, PROC SPIE, V10868, P0, DOI 10.1117/12.2508167
   Grosheva M, 2009, LARYNGOSCOPE, V119, P2299, DOI 10.1002/lary.20637
   HALE GM, 1973, APPL OPTICS, V12, P555, DOI 10.1364/AO.12.000555
   Hemmer E, 2016, NANOSCALE HORIZ, V1, P168, DOI 10.1039/c5nh00073d
   Hewson DW, 2018, ANAESTHESIA, V73, P51, DOI 10.1111/anae.14140
   Holland NR, 2002, J CLIN NEUROPHYSIOL, V19, P444, DOI 10.1097/00004691-200210000-00007
   Jamadar DA, 2010, AM J ROENTGENOL, V194, P216, DOI 10.2214/AJR.09.2712
   Kaplan S, 2010, J NEUROSCI METH, V187, P90, DOI 10.1016/j.jneumeth.2010.01.001
   Laser Institute of America, 2014, ANSI Z136.1-2014, V0, P0
   Lawande Ashwin D, 2014, INDIAN J RADIOL IMAGING, V24, P254, DOI 10.4103/0971-3026.137037
   Li R, 2016, J BIOPHOTONICS, V9, P124, DOI 10.1002/jbio.201500004
   Mallik A, 2005, J NEUROL NEUROSUR PS, V76, P23, DOI 10.1136/jnnp.2005.069138
   Mari JM, 2015, J BIOMED OPT, V20, P0, DOI 10.1117/1.JBO.20.11.110503
   Matthews TP, 2014, J BIOMED OPT, V19, P0, DOI 10.1117/1.JBO.19.1.016004
   Moore AE, 2011, SURG RADIOL ANAT, V33, P649, DOI 10.1007/s00276-011-0791-0
   Nachabé R, 2012, INVEST RADIOL, V47, P209, DOI 10.1097/RLI.0b013e318237527b
   Nachabé R, 2010, J BIOMED OPT, V15, P0, DOI 10.1117/1.3454392
   Noble J, 1998, J TRAUMA, V45, P116, DOI 10.1097/00005373-199807000-00025
   Novak CB, 2010, J HAND SURG-AM, V35A, P1633, DOI 10.1016/j.jhsa.2010.07.018
   OBRIEN JS, 1965, SCIENCE, V147, P1099, DOI 10.1126/science.147.3662.1099
   Piras D, 2013, J BIOMED OPT, V18, P0, DOI 10.1117/1.JBO.18.7.070502
   Poitelon Y, 2020, CELLS-BASEL, V9, P0, DOI 10.3390/cells9040812
   Pulos N, 2019, J AM ACAD ORTHOP SUR, V27, PE838, DOI 10.5435/JAAOS-D-18-00510
   Randolph GW, 2017, LARYNGOSCOPE, V127, P280, DOI 10.1002/lary.26166
   Rangavajla G, 2014, CELLS TISSUES ORGANS, V200, P69, DOI 10.1159/000369451
   Schindelin J, 2012, NAT METHODS, V9, P676, DOI 10.1038/NMETH.2019
   Segelstein, 1981, THESIS U MISSOURI KA, V0, P0
   Sekar SKV, 2017, J BIOMED OPT, V22, P0, DOI 10.1117/1.JBO.22.1.015006
   Siemionow M, 2009, INT REV NEUROBIOL, V87, P141, DOI 10.1016/S0074-7742(09)87008-6
   Simon NG, 2016, J NEUROL NEUROSUR PS, V87, P198, DOI 10.1136/jnnp-2014-310175
   Smith AM, 2009, NAT NANOTECHNOL, V4, P710, DOI 10.1038/nnano.2009.326
   Snipes G J, 1997, SUBCELL BIOCHEM, V28, P173
   Sordillo LA, 2014, J BIOMED OPT, V19, P0, DOI 10.1117/1.JBO.19.5.056004
   Throckmorton GA, 2023, SCI REP-UK, V13, P0, DOI 10.1038/s41598-023-34054-6
   Toia F, 2016, J NEUROSURG, V125, P603, DOI 10.3171/2015.6.JNS151001
   Tuchin Valery V, 2016, JOURNAL OF BIOMEDICAL PHOTONICS & ENGINEERING JOURNAL OF BIOMEDICAL PHOTONICS & ENGINEERING, V2, P30201
   van Veen RLP, 2004, BIOMED TOP MEET, V0, PSF4
   Wang LV, 2008, MED PHYS, V35, P5758, DOI 10.1118/1.3013698
   Wang P, 2012, J BIOMED OPT, V17, P0, DOI 10.1117/1.JBO.17.9.096010
   Wang P, 2012, J BIOPHOTONICS, V5, P25, DOI 10.1002/jbio.201100102
   Wiacek A, 2021, BIOMED OPT EXPRESS, V12, P2079, DOI 10.1364/BOE.417984
   Wijntjes J, 2021, DIAGNOSTICS, V11, P0, DOI 10.3390/diagnostics11010030
   Wilson RH, 2015, J BIOMED OPT, V20, P0, DOI 10.1117/1.JBO.20.3.030901
   Wu W, 2014, J NEUROTRAUM, V31, P1998, DOI 10.1089/neu.2014.3349
   Zhang J, 2011, ANZ J SURG, V81, P227, DOI 10.1111/j.1445-2197.2010.05597.x
NR 65
TC 15
Z9 15
U1 9
U2 73
PU KEAI PUBLISHING LTD
PI BEIJING
PA 16 DONGHUANGCHENGGEN NORTH ST, Building 5, Room 411, BEIJING, DONGCHENG DISTRICT 100009, PEOPLES R CHINA
SN 
EI 2452-199X
J9 BIOACT MATER
JI Bioact. Mater.
PD MAR 15
PY 2024
VL 33
IS 
BP 61
EP 68
DI 10.1016/j.bioactmat.2023.10.030
PG 8
WC Engineering, Biomedical; Materials Science, Biomaterials
SC Engineering; Materials Science
GA Y8AA3
UT WOS:001107418900001
PM 38024232
DA 2025-07-17
ER

PT J
AU Huo, YF
   Cheng, YN
   Dong, XZ
   Cheng, Q
   Liang, XY
   Duan, P
   Yu, YL
   Yan, LS
   Qiu, T
   Pan, ZY
   Dai, HL
AF Huo, Yuanfang
   Cheng, Yannan
   Dong, Xianzhen
   Cheng, Qiang
   Liang, Xinyue
   Duan, Ping
   Yu, Yongle
   Yan, Lesan
   Qiu, Tong
   Pan, Zhenyu
   Dai, Honglian
TI Pleiotropic effects of nitric oxide sustained-release system for peripheral nerve repair
SO ACTA BIOMATERIALIA
LA English
DT Article
DE NO; Nanoparticles; Injectable hydrogel; Regeneration microenvironment; Peripheral nerve regeneration
ID conduits; cells
AB The regenerative microenvironment after peripheral nerve injury is imbalanced and difficult to rebalance, which is mainly affected by inflammation, oxidative stress, and inadequate blood supply. The difficulty in remodeling the nerve regeneration microenvironment is the main reason for slow nerve regeneration. Traditional drug treatments have certain limitations, such as difficulty in penetrating the blood -nerve barrier and lack of pleiotropic effects. Therefore, there is an urgent need to build multifunctional nerve grafts that can effectively regulate the regenerative microenvironment and promote nerve regeneration. Nitric oxide (NO), a highly effective gas transmitter with diatomic radicals, is an important regulator of axonal growth and migration, synaptic plasticity, proliferation of neural precursor cells, and neuronal survival. Moreover, NO provides potential anti -inflammation, anti -oxidation, and blood vessel promotion applications. However, excess NO may cause cell death and neuroinflammatory cell damage. The prerequisite for NO treatment of peripheral nerve injury is that it is gradually released over time. In this study, we constructed an injectable NO slow -release system with two main components, including macromolecular NO donor nanoparticles (mPEG-P(MSNO-EG) nanoparticles, NO -NPs) and a carrier for the nanoparticles, mPEG-PA-PP injectable temperature -sensitive hydrogel. Due to the multiple physiological regulation of NO and better physiological barrier penetration, the conduit effectively regulates the inflammatory response and oxidative stress of damaged peripheral nerves, promotes nerve vascularization, and nerve regeneration and docking, accelerating the nerve regeneration process. Statement of significance The slow regeneration speed of peripheral nerves is mainly due to the destruction of the regeneration microenvironment. Neural conduits with drug delivery capabilities have the potential to improve the microenvironment of nerve regeneration. However, traditional drugs are hindered by the blood nerve barrier and cannot effectively target the injured area. NO, an endogenous gas signaling molecule, can freely cross the blood nerve barrier and act on target cells. However, excessive NO can lead to cell apoptosis. In this study, a NO sustained -release system was constructed to regulate the microenvironment of nerve regeneration through various pathways and promote nerve regeneration. (c) 2024 Acta Materialia Inc. Published by Elsevier Ltd. All rights are reserved, including those for text and data mining, AI training, and similar technologies.
C1 [Huo, Yuanfang; Dong, Xianzhen; Cheng, Qiang; Liang, Xinyue; Yan, Lesan; Qiu, Tong; Dai, Honglian] Wuhan Univ Technol, Biomed Mat & Engn Res Ctr Hubei Prov, State Key Lab Adv Technol Mat Synth & Proc, Wuhan 430070, Peoples R China.
   [Cheng, Yannan; Duan, Ping; Yu, Yongle; Pan, Zhenyu] Wuhan Univ, Dept Orthoped Trauma & Microsurg, Zhongnan Hosp, Wuhan 430071, Peoples R China.
   [Dai, Honglian] Wuhan Univ Technol, Adv Engn Technol Res Inst, Zhongshan 528400, Peoples R China.
C3 Wuhan University of Technology; Wuhan University; Wuhan University of Technology
RP Dai, HL (corresponding author), Wuhan Univ Technol, Biomed Mat & Engn Res Ctr Hubei Prov, State Key Lab Adv Technol Mat Synth & Proc, Wuhan 430070, Peoples R China.; Pan, ZY (corresponding author), Wuhan Univ, Dept Orthoped Trauma & Microsurg, Zhongnan Hosp, Wuhan 430071, Peoples R China.
EM zn000382@whu.edu.cn; daihonglian@whut.edu.cn
FU National Natural Science Foundation of China [52372272, 32201109, 32360234]; Guangdong Basic and Applied Basic Research Foundation [2022B1515120052, 2021A1515110557]; Key Basic Research Program of Shenzhen [JCYJ20200109150218836]; Self-innovation Research Funding Project of Hanjiang Laboratory [HJL202202A002]
CR Bertleff MJOE, 2005, J HAND SURG-AM, V30A, P513, DOI 10.1016/j.jhsa.2004.12.009
   Bess E, 2011, PLOS ONE, V6, P0, DOI 10.1371/journal.pone.0020848
   Chaudhuri O, 2016, NAT MATER, V15, P326, DOI 10.1038/NMAT4489
   CHEN LY, 2022, TRANSL RES, V245, P82, DOI 10.1016/j.trsl.2022.02.004
   Cheng AW, 2003, DEV BIOL, V258, P319, DOI 10.1016/S0012-1606(03)00120-9
   Chiueh CC, 1999, ANN NY ACAD SCI, V890, P301, DOI 10.1111/j.1749-6632.1999.tb08007.x
   Di Meo S, 2016, OXID MED CELL LONGEV, V2016, P0, DOI 10.1155/2016/1245049
   DINERMAN JL, 1994, P NATL ACAD SCI USA, V91, P4214, DOI 10.1073/pnas.91.10.4214
   Dong XZ, 2023, SCI ADV, V9, P0, DOI 10.1126/sciadv.adi1078
   Dubovy P, 2013, INT REV NEUROBIOL, V108, P173, DOI 10.1016/B978-0-12-410499-0.00007-1
   Echeverry S, 2013, EXP NEUROL, V240, P205, DOI 10.1016/j.expneurol.2012.11.013
   Geissler J, 2019, INJURY, V50, PS64, DOI 10.1016/j.injury.2019.10.051
   Gordge MP, 1998, EXP NEPHROL, V6, P12
   Grinsell D, 2014, BIOMED RES INT, V2014, P0, DOI 10.1155/2014/698256
   Guix FX, 2005, PROG NEUROBIOL, V76, P126, DOI 10.1016/j.pneurobio.2005.06.001
   Habre SB, 2018, ANN PLAS SURG, V80, P252, DOI 10.1097/SAP.0000000000001252
   Hackel D, 2012, ANN NY ACAD SCI, V1257, P199, DOI 10.1111/j.1749-6632.2012.06499.x
   Hollenberg SM, 2009, CRIT CARE, V13, P0, DOI 10.1186/cc7706
   Horst BG, 2018, NITRIC OXIDE-BIOL CH, V77, P65, DOI 10.1016/j.niox.2018.04.011
   Ivanova VO, 2020, INT J MOL SCI, V21, P0, DOI 10.3390/ijms21030981
   KALLIO PK, 1993, J HAND SURG-BRIT EUR, V18B, P97, DOI 10.1016/0266-7681(93)90205-T
   KALOMIRI DE, 1994, MICROSURG, V15, P506, DOI 10.1002/micr.1920150714
   Kojima H, 1999, ANGEW CHEM INT EDIT, V38, P3209, DOI 10.1002/(SICI)1521-3773(19991102)38:21<3209::AID-ANIE3209>3.0.CO;2-6
   Labroo P, 2017, J NEURAL ENG, V14, P0, DOI 10.1088/1741-2552/aa867d
   Lan XZ, 2021, J CONTROL RELEASE, V330, P1264, DOI 10.1016/j.jconrel.2020.11.036
   Lau HK, 2015, BIOMACROMOLECULES, V16, P28, DOI 10.1021/bm501361c
   Li RJ, 2014, CELL BIOCHEM BIOPHYS, V68, P449, DOI 10.1007/s12013-013-9742-1
   Lim EMF, 2021, J NEUROINFLAMM, V18, P0, DOI 10.1186/s12974-021-02108-z
   Meek MF, 2008, ANN PLAS SURG, V60, P110, DOI 10.1097/SAP.0b013e31804d441c
   MURPHY S, 1993, TRENDS NEUROSCI, V16, P323, DOI 10.1016/0166-2236(93)90109-Y
   Nakamura T, 2011, ANTIOXID REDOX SIGN, V14, P1479, DOI 10.1089/ars.2010.3570
   Oliveira CJR, 2003, FREE RADICAL BIO MED, V35, P381, DOI 10.1016/S0891-5849(03)00311-3
   Qian Y, 2021, MATER TODAY, V51, P165, DOI 10.1016/j.mattod.2021.09.014
   RAND MJ, 1995, ANNU REV PHYSIOL, V57, P659
   Rauhala Pekka, 2005, TOXICOL APPL PHARMACOL, V207, P91, DOI 10.1016/j.taap.2005.02.028
   Shen JJ, 2021, ACS APPL MATER INTER, V13, P50785, DOI 10.1021/acsami.1c16138
   Singh VK, 2022, INJURY, V53, P1308, DOI 10.1016/j.injury.2022.01.031
   Soundararajan L, 2023, CELL SIGNAL, V101, P0, DOI 10.1016/j.cellsig.2022.110496
   Sun YT, 2023, BIOACT MATER, V28, P227, DOI 10.1016/j.bioactmat.2023.05.013
   Ward MR, 2011, MOL THER, V19, P1323, DOI 10.1038/mt.2011.52
   Xian JA, 2013, FISH SHELLFISH IMMUN, V35, P2032, DOI 10.1016/j.fsi.2013.10.014
   Xu QH, 2017, BIOMACROMOLECULES, V18, P1411, DOI 10.1021/acs.biomac.7b00142
   Zhang SS, 2021, J CONTROL RELEASE, V335, P637, DOI 10.1016/j.jconrel.2021.05.044
   Zhou HF, 2014, ACS NANO, V8, P7305, DOI 10.1021/nn502372n
   ZIELASEK J, 1995, NEUROSCI LETT, V184, P129, DOI 10.1016/0304-3940(94)11187-N
NR 45
TC 9
Z9 9
U1 13
U2 36
PU ELSEVIER SCI LTD
PI London
PA 125 London Wall, London, ENGLAND
SN 1742-7061
EI 1878-7568
J9 ACTA BIOMATER
JI Acta Biomater.
PD JUL 1
PY 2024
VL 182
IS 
BP 28
EP 41
DI 10.1016/j.actbio.2024.05.012
EA JUN 2024
PG 14
WC Engineering, Biomedical; Materials Science, Biomaterials
SC Engineering; Materials Science
GA WZ2P6
UT WOS:001258633600001
PM 38761961
DA 2025-07-17
ER

PT J
AU Xiao, JM
   Yu, ZT
   Tian, Y
   Zeng, MZ
   Su, BR
   Ding, J
   Wu, CH
   Wei, D
   Sun, J
   Fan, HS
AF Xiao, Jiamei
   Yu, Zhuoting
   Tian, Yuan
   Zeng, Mingze
   Su, Borui
   Ding, Jie
   Wu, Chengheng
   Wei, Dan
   Sun, Jing
   Fan, Hongsong
TI Bi-layered hydrogel conduit integrating microneedles for enhanced neural recording and stimulation therapy in peripheral nerve injury repair
SO SENSORS AND ACTUATORS B-CHEMICAL
LA English
DT Article
DE Temperature responsive polymer; Electrical stimulation; Nerve conduit; Hydrogel electrode; Peripheral nerve injury
ID release
AB Nerve conduit is an alternative strategy in peripheral nerve injuries (PNI) treatment both for neural signals recording and therapeutic electrical stimulation (ES). Most conventional conduits suffer from surgical suturing and lacking real-time insights of nerve recovery, as well as failing in integrating therapy strategies. Herein, we introduce a bi-layered hydrogel conduit with microneedles (BHCM), in which poly (N-isopropylacrylamide) (PNIPAm)-incorporated polyethyleneimine (PEI) forms the outer layer for conductivity and electro-driven drug loading and release, whereas PNIPAm/alginate/tannic acid hydrogel (PNIPAm/SA/TA) forms the inner layer to ensure biocompatible mechanics and strong tissue adhesion. Meanwhile, the differences in doping manipulated different critical solution temperature (LCST) and swelling between the double layers determine the self-curling performance. Therefore, the BHCM responds to temperature and self-curls into conduit to wrap and bind to sciatic nerve, avoiding the complicated suturing and enhancing the interfacial electrical transmission. By puncturing the epineurium, the microneedles strongly enhance the electrochemical performance, and synergistically facilitate controllable drug delivery as well as electrical stimulation and recording efficiency. Further, BHCM is demonstrated to regulate macrophage polarization from M1 to M2 through electrically stimulated Rhein release, thereby reducing inflammation and facilitating diabetic PNI repair. The present design aims to improve biosafety, surgical simplicity to realize overall recovery of injured nerves, making it a promising candidate for advanced peripheral nerve repair strategies.
C1 [Xiao, Jiamei; Yu, Zhuoting; Tian, Yuan; Zeng, Mingze; Su, Borui; Ding, Jie; Wu, Chengheng; Wei, Dan; Sun, Jing; Fan, Hongsong] Sichuan Univ, Coll Biomed Engn, Natl Engn Res Ctr Biomat, Chengdu 610064, Peoples R China.
   [Wu, Chengheng] Sichuan Univ, Inst Regulatory Sci Med Devices, Chengdu 610064, Peoples R China.
C3 Sichuan University; Sichuan University
RP Sun, J; Fan, HS (corresponding author), Sichuan Univ, Coll Biomed Engn, Natl Engn Res Ctr Biomat, Chengdu 610064, Peoples R China.
EM jingsun@scu.edu.cn; hsfan@scu.edu.cn
FU National Natural Science Foundation of China [32361133548, 52273141, 52373150]; Natural Science Foundation of Sichuan Province [2023NSFSC0338, 24NSFSC3064]
CR Unknown -, 1900, DOI 10.1002/ADVS.202302519 DOI 10.1002/ADVS.202302519, V0, P0
   Unknown -, 2024, NPJ REGENERATIVE MEDICINE, V0, P0
   Cai C, 2022, APPL MATER TODAY, V27, P0, DOI 10.1016/j.apmt.2022.101491
   Cai YT, 2022, ADV HEALTHC MATER, V11, P0, DOI 10.1002/adhm.202200755
   Chen L, 2023, BIOMATERIALS, V300, P0, DOI 10.1016/j.biomaterials.2023.122207
   Chen X, 2020, ADV FUNCT MATER, V30, P0, DOI 10.1002/adfm.202004537
   Chen ZH, 2022, CARBOHYD POLYM, V296, P0, DOI 10.1016/j.carbpol.2022.119923
   Ding J, 2022, MATER HORIZ, V9, P2215, DOI 10.1039/d2mh00533f
   Fan L, 2021, ADV HEALTHC MATER, V10, P0, DOI 10.1002/adhm.202002249
   Guo TT, 2020, SENSOR ACTUAT B-CHEM, V315, P0, DOI 10.1016/j.snb.2020.128111
   He LM, 2020, ACS APPL MATER INTER, V12, P53150, DOI 10.1021/acsami.0c16885
   Hong XY, 2014, NANO-MICRO LETT, V6, P191, DOI 10.5101/nml140021r
   Hu YN, 2022, ACS NANO, V16, P1868, DOI 10.1021/acsnano.1c11627
   Huang L, 2021, ACS APPL MATER INTER, V13, P16106, DOI 10.1021/acsami.1c01904
   Huang SH, 2020, CARBOHYD POLYM, V246, P0, DOI 10.1016/j.carbpol.2020.116650
   Huang Y, 2022, NANO LETT, V22, P5944, DOI 10.1021/acs.nanolett.2c01997
   Jiang ZW, 2023, CARBOHYD POLYM, V301, P0, DOI 10.1016/j.carbpol.2022.120327
   Khan S, 2021, J CONTROL RELEASE, V338, P341, DOI 10.1016/j.jconrel.2021.08.036
   Koelwyn GJ, 2018, NAT IMMUNOL, V19, P526, DOI 10.1038/s41590-018-0113-3
   Kong YF, 2023, J CONTROL RELEASE, V357, P319, DOI 10.1016/j.jconrel.2023.04.002
   Koppaka S, 2022, J BIOMECH, V136, P0, DOI 10.1016/j.jbiomech.2022.111058
   Lee JM, 2018, SENSOR ACTUAT B-CHEM, V258, P1042, DOI 10.1016/j.snb.2017.11.151
   Lee K, 2020, ADV DRUG DELIVER REV, V165-166, P41, DOI 10.1016/j.addr.2019.11.010
   Lee SY, 2021, J COLLOID INTERF SCI, V601, P143, DOI 10.1016/j.jcis.2021.05.101
   Li JY, 2022, ACTA BIOMATER, V153, P308, DOI 10.1016/j.actbio.2022.08.061
   Ma C, 2015, ANGEW CHEM INT EDIT, V54, P7376, DOI 10.1002/anie.201501705
   Mishra AK, 2020, SCI ROBOT, V5, P0, DOI 10.1126/scirobotics.aaz3918
   Nawrotek K, 2016, CARBOHYD POLYM, V152, P119, DOI 10.1016/j.carbpol.2016.07.002
   Pan XH, 2022, PHARMACOL THERAPEUT, V238, P0, DOI 10.1016/j.pharmthera.2022.108176
   Pantula A, 2022, SCI ROBOT, V7, P0, DOI 10.1126/scirobotics.add2903
   Park SJ, 2015, SENSOR ACTUAT B-CHEM, V215, P133, DOI 10.1016/j.snb.2015.03.036
   Qian Y, 2018, J PINEAL RES, V65, P0, DOI 10.1111/jpi.12516
   Qiao HY, 2019, ACS APPL MATER INTER, V11, P7755, DOI 10.1021/acsami.8b20380
   Shao CY, 2018, CHEM MATER, V30, P3110, DOI 10.1021/acs.chemmater.8b01172
   Song KI, 2020, NAT COMMUN, V11, P0, DOI 10.1038/s41467-020-18025-3
   Tao J, 2020, ADV FUNCT MATER, V30, P0, DOI 10.1002/adfm.202004272
   Thibodeau A, 2022, BIOMATERIALS, V280, P0, DOI 10.1016/j.biomaterials.2021.121269
   Wang ST, 2024, ADV FUNCT MATER, V34, P0, DOI 10.1002/adfm.202310903
   Wei CR, 2022, MICROSYST NANOENG, V8, P0, DOI 10.1038/s41378-022-00366-2
   Yang GG, 2024, ADV MATER, V36, P0, DOI 10.1002/adma.202308831
   Yang M, 2023, ACS NANO, V17, P885, DOI 10.1021/acsnano.2c04606
   Yang QF, 2023, BIOACT MATER, V26, P194, DOI 10.1016/j.bioactmat.2023.02.024
   Yang SY, 2013, NAT COMMUN, V4, P0, DOI 10.1038/ncomms2715
   Yang XQ, 2022, CARBOHYD POLYM, V289, P0, DOI 10.1016/j.carbpol.2022.119443
   Zhang M, 2023, ADV MATER, V35, P0, DOI 10.1002/adma.202212015
   Zhao QP, 2018, INT J MOL MED, V41, P2802, DOI 10.3892/ijmm.2018.3488
   Zhao WY, 2020, ACS APPL MATER INTER, V12, P56898, DOI 10.1021/acsami.0c19492
   Zhao YD, 2023, ADV FUNCT MATER, V33, P0, DOI 10.1002/adfm.202300710
   Zheng J, 2019, NAT COMMUN, V10, P0, DOI 10.1038/s41467-019-09601-3
   Zhou M, 2022, ADV FUNCT MATER, V32, P0, DOI 10.1002/adfm.202200269
NR 50
TC 5
Z9 5
U1 13
U2 52
PU ELSEVIER SCIENCE SA
PI LAUSANNE
PA PO BOX 564, 1001 LAUSANNE, SWITZERLAND
SN 
EI 0925-4005
J9 SENSOR ACTUAT B-CHEM
JI Sens. Actuator B-Chem.
PD AUG 15
PY 2024
VL 413
IS 
BP 
EP 
DI 10.1016/j.snb.2024.135917
EA MAY 2024
PG 13
WC Chemistry, Analytical; Electrochemistry; Instruments & Instrumentation
SC Chemistry; Electrochemistry; Instruments & Instrumentation
GA TA4U9
UT WOS:001238531100001
DA 2025-07-17
ER

PT J
AU Zhao, RL
   Deng, XT
   Tang, YF
   Yang, XZ
   Ge, ZL
   Wang, D
   Shen, YF
   Jiang, LH
   Lin, W
   Zheng, C
   Wang, GL
AF Zhao, Renliang
   Deng, Xiangtian
   Tang, Yunfeng
   Yang, Xiaozhong
   Ge, Zilu
   Wang, Dong
   Shen, Yifan
   Jiang, Lianghua
   Lin, Wei
   Zheng, Cheng
   Wang, Guanglin
TI Mitigating Critical Peripheral Nerve Deficit Therapy with Reactive Oxygen Species/Ca<SUP>2+</SUP>-Responsive Dynamic Hydrogel-Mediated mRNA Delivery
SO ACS NANO
LA English
DT Article
DE Wallerian degeneration; mitochondrial homeostasis; nerve guide conduits; engineering extracellular vesicles; genetic therapy
AB Critical peripheral nerve deficiencies present as one of the most formidable conundrums in the realm of clinical medicine, frequently culminating in structural degradation and derangement of the neuromuscular apparatus. Engineered extracellular vesicles (EVs) exhibit the potential to ameliorate nerve impairments. However, the advent of Wallerian degeneration (WD), an inexorable phenomenon that ensues post peripheral nerve injury, serves as an insurmountable impediment to the direct therapeutic efficacy of EVs. In this investigation, we have fashioned a dynamic network for the conveyance of PTEN-induced kinase 1 (PINK1) mRNA (E-EV-P@HPCEP) using an adaptive hydrogel with reactive oxygen species (ROS)/Ca2+ responsive ability as the vehicle, bearing dual-targeted, engineered EVs. This intricate system is to precisely deliver PINK1 to senescent Schwann cells (SCs) while concurrently orchestrating a transformation in the inflammatory-senescent milieu following injury, thereby stymying the progression of WD in peripheral nerve fibers through the stimulation of autophagy within the mitochondria of the injured cells and the maintenance of mitochondrial mass equilibrium. WD, conventionally regarded as an inexorable process, E-EV-P@HPCEP achieved functionalized EV targeting, orchestrating a dual-response dynamic release mechanism via boronate ester bonds and calcium chelation, effectuating an enhancement in the inflammatory-senescent microenvironment, which expedites the therapeutic management of nerve deficiencies and augments the overall reparative outcome.
C1 [Zhao, Renliang; Deng, Xiangtian; Yang, Xiaozhong; Ge, Zilu; Wang, Dong; Wang, Guanglin] Sichuan Univ, West China Hosp, Orthoped Res Inst, Dept Orthoped, Chengdu 610041, Peoples R China.
   [Zhao, Renliang; Deng, Xiangtian; Yang, Xiaozhong; Ge, Zilu; Wang, Dong; Wang, Guanglin] Sichuan Univ, West China Hosp, Trauma Med Ctr, Dept Orthoped Surg, Chengdu 610041, Peoples R China.
   [Tang, Yunfeng] Sichuan Univ, West China Hosp, Head & Neck Oncol Ward, Canc Ctr, Chengdu 610041, Peoples R China.
   [Shen, Yifan] Zhejiang Univ, Affiliated Hosp 1, Sch Med, Dept Orthoped Surg,Spine Lab, Hangzhou 310003, Peoples R China.
   [Jiang, Lianghua] Jiangsu Univ, Peoples Hosp Kunshan 1, Dept Orthoped Trauma, Suzhou 215300, Jiangsu, Peoples R China.
   [Lin, Wei] Sichuan Univ, West China Hosp 2, Dept Gynecol, Chengdu 610041, Peoples R China.
   [Zheng, Cheng] Sichuan Univ, Natl Engn Res Ctr Biomat, Chengdu 610065, Peoples R China.
C3 Sichuan University; Sichuan University; Sichuan University; Zhejiang University; Jiangsu University; Sichuan University; Sichuan University
RP Wang, GL (corresponding author), Sichuan Univ, West China Hosp, Orthoped Res Inst, Dept Orthoped, Chengdu 610041, Peoples R China.; Wang, GL (corresponding author), Sichuan Univ, West China Hosp, Trauma Med Ctr, Dept Orthoped Surg, Chengdu 610041, Peoples R China.; Lin, W (corresponding author), Sichuan Univ, West China Hosp 2, Dept Gynecol, Chengdu 610041, Peoples R China.; Zheng, C (corresponding author), Sichuan Univ, Natl Engn Res Ctr Biomat, Chengdu 610065, Peoples R China.
EM linwei@scu.edu.cn; zhengcheng@scu.edu.cn; wglfrank@163.com
FU China Postdoctoral Science Foundation [2024NSFSC1507, 2023NSFSC1835]; Natural Science Foundation of Sichuan [XZ202301ZY0046G, 2023HXBH106]; Tibet Autonomous Region [2023M742468, 2023M732467, 2023TQ0224]; China Postdoctoral Science Foundation [21FZ014]; Fund of the High-quality Development of Guang'an People's Hospital
CR Bai YJ, 2023, SMALL, V19, P0, DOI 10.1002/smll.202303542
   Boissonnas A, 2020, J EXP MED, V217, P0, DOI 10.1084/jem.20200471
   Chiang CL, 2023, NAT COMMUN, V14, P0, DOI 10.1038/s41467-023-42402-3
   Davies AJ, 2019, CELL, V176, P716, DOI 10.1016/j.cell.2018.12.022
   Duregotti E, 2015, P NATL ACAD SCI USA, V112, PE497, DOI 10.1073/pnas.1417108112
   Fadia NB, 2020, SCI TRANSL MED, V12, P0, DOI 10.1126/scitranslmed.aav7753
   Fang YC, 2023, ADV SCI, V10, P0, DOI 10.1002/advs.202205744
   Fyfe I, 2022, NAT REV NEUROL, V0, P0, DOI DOI 10.1038/s41582-022-00683-0
   Gao XJ, 2018, SCI TRANSL MED, V10, P0, DOI 10.1126/scitranslmed.aat0195
   Gao X, 2023, ADV SCI, V10, P0, DOI 10.1002/advs.202304487
   Gong GQ, 2023, NATURE, V618, P159, DOI 10.1038/s41586-023-05972-2
   Greenberg ZF, 2023, ADV DRUG DELIVER REV, V199, P0, DOI 10.1016/j.addr.2023.114974
   Han Y, 2023, J HEMATOL ONCOL, V16, P0, DOI 10.1186/s13045-023-01404-w
   Hånell A, 2015, ACTA NEUROPATHOL, V129, P317, DOI 10.1007/s00401-014-1376-x
   Hu YN, 2022, ACS NANO, V16, P1868, DOI 10.1021/acsnano.1c11627
   Hung ME, 2016, J EXTRACELL VESICLES, V5, P0, DOI 10.3402/jev.v5.31027
   Hutson TH, 2019, SCI TRANSL MED, V11, P0, DOI 10.1126/scitranslmed.aaw2064
   Jahromi LP, 2023, ADV DRUG DELIVER REV, V200, P0, DOI 10.1016/j.addr.2023.115028
   Jin BH, 2023, ADV SCI, V10, P0, DOI 10.1002/advs.202203296
   Keddie S, 2023, BRAIN, V146, P4562, DOI 10.1093/brain/awad234
   Kim J, 2023, ADV SCI, V10, P0, DOI 10.1002/advs.202302632
   Kornfeld T, 2021, BIOMATERIALS, V271, P0, DOI 10.1016/j.biomaterials.2021.120692
   Li JW, 2022, SCI ADV, V8, P0, DOI 10.1126/sciadv.abn8420
   Li YM, 2021, BIOMATERIALS, V268, P0, DOI 10.1016/j.biomaterials.2020.120535
   Lin CL, 2022, BIOSENS BIOELECTRON, V211, P0, DOI 10.1016/j.bios.2022.114372
   Mao W, 2023, BIOMATERIALS, V301, P0, DOI 10.1016/j.biomaterials.2023.122209
   Merlini E, 2022, TRENDS NEUROSCI, V45, P53, DOI 10.1016/j.tins.2021.10.014
   Nguyen LTH, 2022, J EXTRACELL VESICLES, V11, P0, DOI 10.1002/jev2.12258
   Pease SE, 2014, TRENDS NEUROSCI, V37, P572, DOI 10.1016/j.tins.2014.07.007
   Roerig J, 2023, SMALL, V19, P0, DOI 10.1002/smll.202301763
   Shrivastava S, 2021, NAT COMMUN, V12, P0, DOI 10.1038/s41467-021-25839-2
   Song YQ, 2019, NEURON, V102, P373, DOI 10.1016/j.neuron.2019.01.050
   Vanhunsel S, 2020, AGEING RES REV, V62, P0, DOI 10.1016/j.arr.2020.101086
   Wang X, 2023, NEURON, V111, P236, DOI 10.1016/j.neuron.2022.10.028
   Wang ZZ, 2022, NAT BIOMED ENG, V6, P0, DOI 10.1038/s41551-022-00902-5
   Xie JL, 2022, ADV HEALTHC MATER, V11, P0, DOI 10.1002/adhm.202200386
   Xing YQ, 2023, SMALL, V19, P0, DOI 10.1002/smll.202204031
   Xuan HY, 2023, ADV SCI, V10, P0, DOI 10.1002/advs.202302519
   Yang ZG, 2020, NAT BIOMED ENG, V4, P69, DOI 10.1038/s41551-019-0485-1
   Yao Z, 2022, ADV SCI, V9, P0, DOI 10.1002/advs.202202102
   You Y, 2023, NAT BIOMED ENG, V7, P887, DOI 10.1038/s41551-022-00989-w
   Zhang JJ, 2023, J EXTRACELL VESICLES, V12, P0, DOI 10.1002/jev2.12369
   Zhang M, 2023, ADV MATER, V35, P0, DOI 10.1002/adma.202212015
   Zhang XL, 2023, ADV HEALTHC MATER, V12, P0, DOI 10.1002/adhm.202301729
   Zhou LM, 2022, SCIENCE, V376, P715, DOI 10.1126/science.abd5926
   Zhou WX, 2024, ADV MATER, V36, P0, DOI 10.1002/adma.202307805
NR 46
TC 4
Z9 4
U1 24
U2 68
PU AMER CHEMICAL SOC
PI WASHINGTON
PA 1155 16TH ST, NW, WASHINGTON, DC 20036 USA
SN 1936-0851
EI 1936-086X
J9 ACS NANO
JI ACS Nano
PD JUN 18
PY 2024
VL 18
IS 26
BP 16556
EP 16576
DI 10.1021/acsnano.3c13102
EA JUN 2024
PG 21
WC Chemistry, Multidisciplinary; Chemistry, Physical; Nanoscience & Nanotechnology; Materials Science, Multidisciplinary
SC Chemistry; Science & Technology - Other Topics; Materials Science
GA XG8Z1
UT WOS:001250632800001
PM 38889128
DA 2025-07-17
ER

PT J
AU Lei, WL
   Peng, CW
   Chiu, SC
   Lu, HE
   Wu, CW
   Cheng, TY
   Huang, WC
AF Lei, Wan-Lou
   Peng, Chih-Wei
   Chiu, Shao-Chu
   Lu, Huai-En
   Wu, Chun-Wei
   Cheng, Tzu-Ya
   Huang, Wei-Chen
TI All Biodisintegratable Hydrogel Biohybrid Neural Interfaces with Synergistic Performances of Microelectrode Array Technologies, Tissue Scaffolding, and Cell Therapy
SO ADVANCED FUNCTIONAL MATERIALS
LA English
DT Article
DE cell therapy; hydrogel electronics; microelectrode arrays; neural interface; peripheral nerve injury; transient electronics
ID induced surface instability; nerve regeneration; graphene oxide; polymer; soft; conductivity; microsystems; electrodes; conduits; dopamine
AB Biohybrid neural interfaces (BHNIs) are a new class of neuromodulating devices that integrate neural microelectrode arrays (MEAs) and cell transplantation to improve treatment of nerve injuries and disorders. However, current BHNI devices are made from abiotic materials that are usually bio-passive, non-biodisintegratable, or rigid, which restricts encapsulated cell activity and host nerve reconstruction and frequently leads to local tissue inflammation. Herein, the first MEA composed of all disintegratable hydrogel tissue scaffold materials with synergistic performances of tissue conformal adhesiveness, MEA technologies, tissue scaffolding and stem cell therapy on a time scale appropriate for nerve tissue repair is proposed. In particular, the MEA conductive tracks are made from extracellular matrix (ECM)-based double-cross-linked dual-electrically conductive hydrogel (ECH) systems with robust tissue-mimicking chemical/physical properties, electrical conductivity, and an affinity for neural progenitor stem cells. Meanwhile, the MEA hydrogel substrate prepared from transglutaminase-incorporated gelatin/silk precursors simultaneously promotes gelation and interfacial adhesion between all MEA stacks, leading to rapid and scalable device integration. When the full hydrogel MEA is subjected to various mechanical stimuli and moisture, it is structurally stable with a low impedance (4 +/- 3 k Omega) comparable to a recently reported benchmark. With seamless lamination around peripheral nerve fibers, the device permits successive neural signal monitoring for wound condition evaluation, while demonstrating synergistic effects of spatiotemporally controlled electrical stimulation and cell transplantation to accelerate restoration of motor function. This BHNI is completely degraded by 1 month thus eliminating the need for surgical retrieval to stably remain, interact, and further fuse with host tissues, successfully exhibiting compatible integration of biology and an implanted electrical system.
C1 [Lei, Wan-Lou; Cheng, Tzu-Ya; Huang, Wei-Chen] Natl Yang Ming Chiao Tung Univ, Inst Biomed Engn, 1001 Univ Rd, Hsinchu 30010, Taiwan.
   [Peng, Chih-Wei; Wu, Chun-Wei] Taipei Med Univ, Sch Biomed Engn, Coll Biomed Engn, 250 Wu Hsing St, Taipei 11031, Taiwan.
   [Chiu, Shao-Chu] Taipei Med Univ, Sch Biomed Engn, 250 Wu Hsing St, Taipei 11031, Taiwan.
   [Lu, Huai-En] Natl Yang Ming Chiao Tung Univ, Inst Bioinformat & Syst Biol, 75 Boai St, Hsinchu 300, Taiwan.
   [Lu, Huai-En] Natl Yang Ming Chiao Tung Univ, Ctr Regenerat Med & Cellular Therapy, 75 Boai St, Hsinchu 300, Taiwan.
   [Lu, Huai-En] Food Ind Res & Dev Inst, Bioresource Collect & Res Ctr, 331 Shih Pin Rd, Hsinchu 300193, Taiwan.
   [Huang, Wei-Chen] Natl Yang Ming Chiao Tung Univ, Dept Elect & Comp Engn, 1001 Univ Rd, Hsinchu 30010, Taiwan.
C3 National Yang Ming Chiao Tung University; Taipei Medical University; Taipei Medical University; National Yang Ming Chiao Tung University; National Yang Ming Chiao Tung University; National Yang Ming Chiao Tung University
RP Huang, WC (corresponding author), Natl Yang Ming Chiao Tung Univ, Inst Biomed Engn, 1001 Univ Rd, Hsinchu 30010, Taiwan.; Huang, WC (corresponding author), Natl Yang Ming Chiao Tung Univ, Dept Elect & Comp Engn, 1001 Univ Rd, Hsinchu 30010, Taiwan.
EM weichenh@nycu.edu.tw
FU NSTC [111-2636-E-A49-007]; National Science and Technology Council in Taiwan; MOST [108-2636-E-009-013, 110-2636-E-009-012]
CR Adewole DO, 2019, FRONT NEUROSCI-SWITZ, V13, P0, DOI 10.3389/fnins.2019.00269
   Adly N, 2023, ADV HEALTHC MATER, V12, P0, DOI 10.1002/adhm.202202869
   Adly N, 2018, NPJ FLEX ELECTRON, V2, P0, DOI 10.1038/s41528-018-0027-z
   Angius D, 2012, BIOMATERIALS, V33, P8034, DOI 10.1016/j.biomaterials.2012.07.056
   Arkenberg MR, 2022, BIOMACROMOLECULES, V0, P0, DOI DOI 10.1021/acs.biomac.2c00585
   Bansal M, 2022, ACS BIOMATER SCI ENG, V8, P3933, DOI 10.1021/acsbiomaterials.2c00231
   Bierman-Duquette RD, 2022, ADV HEALTHC MATER, V11, P0, DOI 10.1002/adhm.202101577
   Breid D, 2021, LANGMUIR, V37, P6985, DOI 10.1021/acs.langmuir.1c00520
   Bréjot T, 2006, EXP NEUROL, V198, P167, DOI 10.1016/j.expneurol.2005.11.026
   Cai JY, 2022, J NANOBIOTECHNOL, V20, P0, DOI 10.1186/s12951-022-01669-2
   Cheah E, 2023, ACTA BIOMATER, V158, P87, DOI 10.1016/j.actbio.2023.01.013
   Cornuéjols R, 2023, ACS APPL MATER INTER, V15, P22854, DOI 10.1021/acsami.3c00553
   Cuenca-Ortolá I, 2022, BIOMEDICINES, V10, P0, DOI 10.3390/biomedicines10112736
   De S, 2011, MACROMOLECULES, V44, P8936, DOI 10.1021/ma201949s
   Dechiraju H, 2022, ADV SUSTAIN SYST, V6, P0, DOI 10.1002/adsu.202100173
   Ding Y, 2023, ACS APPL MATER INTER, V15, P0
   Du JR, 2017, ACTA BIOMATER, V55, P296, DOI 10.1016/j.actbio.2017.04.010
   Du ZJ, 2017, ACTA BIOMATER, V53, P46, DOI 10.1016/j.actbio.2017.02.010
   Fallegger F, 2021, ADV SCI, V8, P0, DOI 10.1002/advs.202003761
   Ferlauto L, 2018, FRONT NEUROSCI-SWITZ, V12, P0, DOI 10.3389/fnins.2018.00648
   Gaudet AD, 2011, J NEUROINFLAMM, V8, P0, DOI 10.1186/1742-2094-8-110
   Geuna S, 2009, INT REV NEUROBIOL, V87, P1
   Ghosh S, 2020, ACS APPL BIO MATER, V3, P5796, DOI 10.1021/acsabm.0c00534
   Gornall JL, 2008, SOFT MATTER, V4, P544, DOI 10.1039/b713075a
   Grosjean M, 2022, BIOMACROMOLECULES, V24, P4430, DOI 10.1021/acs.biomac.2c01166
   Gummadavelli A, 2018, FRONT NEUROSCI-SWITZ, V12, P0, DOI 10.3389/fnins.2018.00474
   Gunapu DVSK, 2021, INT J BIOL MACROMOL, V176, P498, DOI 10.1016/j.ijbiomac.2021.02.051
   Guo RR, 2022, ACTA BIOMATER, V139, P105, DOI 10.1016/j.actbio.2020.12.035
   Guo ZJ, 2022, ADV SCI, V9, P0, DOI 10.1002/advs.202104424
   Han IK, 2023, ADV MATER, V35, P0, DOI 10.1002/adma.202203431
   Han K, 2022, MATER DESIGN, V217, P0, DOI 10.1016/j.matdes.2022.110598
   Hoseinian MS, 2023, CURR STEM CELL RES T, V18, P993, DOI 10.2174/1574888X17666220630090418
   Hsu RS, 2019, ADV SCI, V6, P0, DOI 10.1002/advs.201900520
   Huang WC, 2022, ACS APPL MATER INTER, V14, P46188, DOI 10.1021/acsami.2c11362
   Huang WC, 2018, ADV FUNCT MATER, V28, P0, DOI 10.1002/adfm.201801059
   Jin B, 2023, BIOACT MATER, V21, P511, DOI 10.1016/j.bioactmat.2022.08.027
   Karimi S, 2021, INT J BIOL MACROMOL, V167, P796, DOI 10.1016/j.ijbiomac.2020.11.199
   Ke HF, 2023, ADV SCI, V10, P0, DOI 10.1002/advs.202204528
   Kornev VA, 2018, COMPUT STRUCT BIOTEC, V16, P488, DOI 10.1016/j.csbj.2018.10.011
   Lai BQ, 2023, BIOMATERIALS, V297, P0, DOI 10.1016/j.biomaterials.2023.122103
   Lee BH, 2015, RSC ADV, V5, P106094, DOI 10.1039/c5ra22028a
   Lee JJ, 2022, BIOMATER ADV, V142, P0, DOI 10.1016/j.bioadv.2022.213132
   Lee J, 2019, ACS NANO, V13, P12525, DOI 10.1021/acsnano.9b03050
   Li DD, 2020, MICROCHIM ACTA, V187, P0, DOI 10.1007/s00604-019-4083-4
   Lin J, 2022, FRONT BIOENGINEER BI, V9, P1418
   Liu YX, 2020, NAT BIOTECHNOL, V38, P1031, DOI 10.1038/s41587-020-0495-2
   Liu YX, 2019, NAT BIOMED ENG, V3, P58, DOI 10.1038/s41551-018-0335-6
   Liu ZR, 2021, ADV MATER, V33, P0, DOI 10.1002/adma.202007429
   Lu Y, 2012, BIOMATERIALS, V33, P378, DOI 10.1016/j.biomaterials.2011.09.083
   MacQueen LA, 2019, NPJ SCI FOOD, V3, P0, DOI 10.1038/s41538-019-0054-8
   Madl CM, 2019, ADV SCI, V6, P0, DOI 10.1002/advs.201801716
   Martinsen OG, 2011, BIOIMPEDANCE BIOELEC, V0, P0
   McDermott MK, 2004, BIOMACROMOLECULES, V5, P1270, DOI 10.1021/bm034529a
   Merriam SME, 2011, J MICROELECTROMECH S, V20, P594, DOI 10.1109/JMEMS.2011.2127450
   Mistry AN, 2022, POLYM DEGRAD STABIL, V202, P0, DOI 10.1016/j.polymdegradstab.2022.110051
   Morikawa Y, 2018, ADV HEALTHC MATER, V7, P0, DOI 10.1002/adhm.201701100
   Munim SA, 2019, J POROUS MAT, V26, P881, DOI 10.1007/s10934-018-0687-z
   Nakajima T, 2012, ADV FUNCT MATER, V22, P4426, DOI 10.1002/adfm.201200809
   Nara H, 2016, J ELECTROCHEM SOC, V163, PA434, DOI 10.1149/2.0341603jes
   Newland B, 2021, ACS CHEM NEUROSCI, V12, P1178, DOI 10.1021/acschemneuro.1c00005
   Otomo A, 2020, SCI REP-UK, V10, P0, DOI 10.1038/s41598-020-63537-z
   Park JH, 2011, LANGMUIR, V27, P8548, DOI 10.1021/la2011698
   Penney J, 2020, MOL PSYCHIATR, V25, P148, DOI 10.1038/s41380-019-0468-3
   Perkucin I, 2022, ADV HEALTHC MATER, V11, P0, DOI 10.1002/adhm.202201164
   Purcell EK, 2009, J NEURAL ENG, V6, P0, DOI 10.1088/1741-2560/6/2/026005
   Qiao ZG, 2022, ACS APPL MATER INTER, V14, P31655, DOI 10.1021/acsami.2c06665
   Renz AF, 2018, J NEURAL ENG, V15, P0, DOI 10.1088/1741-2552/aae0c2
   Rochford AE, 2020, ADV MATER, V32, P0, DOI 10.1002/adma.201903182
   Rockwood DN, 2011, NAT PROTOC, V6, P1612, DOI 10.1038/nprot.2011.379
   Rousche PJ, 2001, IEEE T BIO-MED ENG, V48, P361, DOI 10.1109/10.914800
   Sherrell PC, 2014, ADV FUNCT MATER, V24, P769, DOI 10.1002/adfm.201301760
   Song S, 2021, BIOMATERIALS, V275, P0, DOI 10.1016/j.biomaterials.2021.120982
   Soni SS, 2022, BIOMATER SCI-UK, V10, P6951, DOI 10.1039/d2bm01113a
   Soscia DA, 2020, LAB CHIP, V20, P901, DOI 10.1039/c9lc01148j
   Taylor IM, 2017, BIOSENS BIOELECTRON, V89, P400, DOI 10.1016/j.bios.2016.05.084
   Tringides CM, 2021, NAT NANOTECHNOL, V16, P1019, DOI 10.1038/s41565-021-00926-z
   Valeriani D, 2022, FRONT NEUROROBOTICS, V16, P0, DOI 10.3389/fnbot.2022.953968
   Wang D, 2022, SCI ADV, V8, P0, DOI 10.1126/sciadv.abq6900
   Wang J, 2022, THERANOSTICS, V12, P4288, DOI 10.7150/thno.70929
   Wang MH, 2018, BIOSENS BIOELECTRON, V99, P99, DOI 10.1016/j.bios.2017.07.030
   Wang SY, 2022, SOFT MATTER, V18, P6192, DOI 10.1039/d2sm00688j
   Wang Y, 2021, REGEN BIOMATER, V8, P0, DOI 10.1093/rb/rbab035
   Weng PX, 2023, SMALL, V19, P0, DOI 10.1002/smll.202301012
   Wise KD, 2005, IEEE ENG MED BIOL, V24, P22, DOI 10.1109/MEMB.2005.1511497
   Wise KD, 2004, P IEEE, V92, P76, DOI 10.1109/JPROC.2003.820544
   Wu ZG, 2013, INT J SOLIDS STRUCT, V50, P578, DOI 10.1016/j.ijsolstr.2012.10.022
   Xue XL, 2018, SURF INTERFACE ANAL, V50, P180, DOI 10.1002/sia.6356
   Yamamoto H, 2019, ADV BIOSYST, V3, P0, DOI 10.1002/adbi.201900130
   Yang G, 2016, PEERJ, V4, P0, DOI 10.7717/peerj.2497
   Yang JW, 2022, MATER TODAY BIO, V14, P0, DOI 10.1016/j.mtbio.2022.100253
   Yang YL, 2022, ADV HEALTHC MATER, V11, P0, DOI 10.1002/adhm.202101504
   Yao G, 2021, P NATL ACAD SCI USA, V118, P0, DOI 10.1073/pnas.2100772118
   Zhang W, 2023, NEURAL REGEN RES, V18, P200, DOI 10.4103/
   Zhao Y, 2021, NAT COMMUN, V12, P0, DOI 10.1038/s41467-021-25152-y
   Zheng X, 2019, ADV HEALTHC MATER, V8, P0, DOI 10.1002/adhm.201801311
   Zhou Y, 2022, MICROSYST NANOENG, V8, P0, DOI 10.1038/s41378-022-00461-4
   Zhu MX, 2019, SCI REP-UK, V9, P0, DOI 10.1038/s41598-019-42186-x
NR 97
TC 13
Z9 13
U1 17
U2 116
PU WILEY-V C H VERLAG GMBH
PI WEINHEIM
PA POSTFACH 101161, 69451 WEINHEIM, GERMANY
SN 1616-301X
EI 1616-3028
J9 ADV FUNCT MATER
JI Adv. Funct. Mater.
PD JAN 15
PY 2024
VL 34
IS 3
BP 
EP 
DI 10.1002/adfm.202307365
EA OCT 2023
PG 16
WC Chemistry, Multidisciplinary; Chemistry, Physical; Nanoscience & Nanotechnology; Materials Science, Multidisciplinary; Physics, Applied; Physics, Condensed Matter
SC Chemistry; Science & Technology - Other Topics; Materials Science; Physics
GA GC4F1
UT WOS:001087141200001
DA 2025-07-17
ER

PT J
AU Yang, GG
   Hu, YJ
   Guo, W
   Lei, W
   Liu, W
   Guo, GJ
   Geng, CF
   Liu, YT
   Wu, H
AF Yang, Ganguang
   Hu, Yijia
   Guo, Wei
   Lei, Wei
   Liu, Wei
   Guo, Guojun
   Geng, Chaofan
   Liu, Yutian
   Wu, Hao
TI Tunable Hydrogel Electronics for Diagnosis of Peripheral Neuropathy
SO ADVANCED MATERIALS
LA English
DT Article
DE diagnosis; electromyography; on-skin electronics; peripheral neuropathy; stimulation; tunable hydrogels
ID sympathetic skin-response
AB Peripheral neuropathy characterized by rapidly increasing numbers of patients is commonly diagnosed via analyzing electromyography signals obtained from stimulation-recording devices. However, existing commercial electrodes have difficulty in implementing conformal contact with skin and gentle detachment, dramatically impairing stimulation/recording performances. Here, this work develops on-skin patches with polyaspartic acid-modified dopamine/ethyl-based ionic liquid hydrogel (PDEH) as stimulation/recording devices to capture electromyography signals for the diagnosis of peripheral neuropathy. Triggered by a one-step electric field treatment, the hydrogel achieves rapid and wide-range regulation of adhesion and substantially strengthened mechanical performances. Moreover, hydrogel patches assembled with a silver-liquid metal (SLM) layer exhibit superior charge injection and low contact impedance, capable of capturing high-fidelity electromyography. This work further verifies the feasibility of hydrogel devices for accurate diagnoses of peripheral neuropathy in sensory, motor, and mixed nerves. For various body parts, such as fingers, the elderly's loose skin, hairy skin, and children's fragile skin, this work regulates the adhesion of PDEH-SLM devices to establish intimate device/skin interfaces or ensure benign removal. Noticeably, hydrogel patches achieve precise diagnoses of nerve injuries in these clinical cases while providing extra advantages of more effective stimulation/recording performances. These patches offer a promising alternative for the diagnosis and rehabilitation of neuropathy in future. On-skin patches with polyaspartic acid-modified dopamine/ethyl-based ionic liquid hydrogel (PDEH) are developed to capture electromyography signals for the diagnosis of peripheral neuropathy. Triggered by a one-step electric field treatment, the hydrogel realizes rapid, wide-range adhesion regulation, and enhanced mechanical performance. In clinical applications, the PDEH-SLM (silver-liquid metal) devices can establish intimate device/skin interfaces or ensure benign removal while achieving precise diagnoses of nerve injuries.image
C1 [Yang, Ganguang; Hu, Yijia; Guo, Wei; Wu, Hao] Huazhong Univ Sci & Technol, Sch Mech Sci & Engn, Flexible Elect Res Ctr, State Key Lab Intelligent Mfg Equipment & Technol, Wuhan 430074, Hubei, Peoples R China.
   [Lei, Wei; Guo, Guojun; Geng, Chaofan; Liu, Yutian] Huazhong Univ Sci & Technol, Union Hosp, Tongji Med Coll, Dept Hand Surg, Wuhan 430022, Hubei, Peoples R China.
   [Liu, Wei] Wuhan Univ, Renmin Hosp, Dept Geriatr, 238 Jiefang Rd, Wuhan 430060, Peoples R China.
   [Wu, Hao] Huazhong Univ Sci & Technol, Sch Integrated Circuits, Wuhan 430074, Hubei, Peoples R China.
C3 Huazhong University of Science & Technology; Huazhong University of Science & Technology; Wuhan University; Huazhong University of Science & Technology
RP Wu, H (corresponding author), Huazhong Univ Sci & Technol, Sch Mech Sci & Engn, Flexible Elect Res Ctr, State Key Lab Intelligent Mfg Equipment & Technol, Wuhan 430074, Hubei, Peoples R China.; Liu, YT (corresponding author), Huazhong Univ Sci & Technol, Union Hosp, Tongji Med Coll, Dept Hand Surg, Wuhan 430022, Hubei, Peoples R China.; Wu, H (corresponding author), Huazhong Univ Sci & Technol, Sch Integrated Circuits, Wuhan 430074, Hubei, Peoples R China.
EM 2016xh0053@hust.edu.cn; hwu16@hust.edu.cn
FU National Key R&D Program of China; Flexible Electronics Research Center; Wuhan National Laboratory for Optoelectronics of Huazhong University of Science and Technology; National Natural Science Foundation of China [U2013213, 92048302, 52188102, 82201548]; STAR Project by the School of Mechanical Science and Engineering of Huazhong University of Science and Technology;  [2022YFB4700201]
CR Alleman CJM, 2015, DIABETES RES CLIN PR, V109, P215, DOI 10.1016/j.diabres.2015.04.031
   Bjornard KL, 2018, LANCET CHILD ADOLESC, V2, P744, DOI 10.1016/S2352-4642(18)30236-0
   Borden LK, 2021, NAT COMMUN, V12, P0, DOI 10.1038/s41467-021-24022-x
   Choi S, 2018, NAT NANOTECHNOL, V13, P1048, DOI 10.1038/s41565-018-0226-8
   Chung HU, 2019, SCIENCE, V363, P947, DOI 10.1126/science.aau0780
   Ciaramitaro P, 2010, J PERIPHER NERV SYST, V15, P120, DOI 10.1111/j.1529-8027.2010.00260.x
   Deng J, 2021, NAT MATER, V20, P229, DOI 10.1038/s41563-020-00814-2
   Fan HL, 2021, ADV MATER, V33, P0, DOI 10.1002/adma.202102983
   Freeman R, 2005, LANCET, V365, P1259, DOI 10.1016/S0140-6736(05)74815-7
   Gao D, 2020, ADV FUNCT MATER, V30, P0, DOI 10.1002/adfm.201907184
   Giuseppe S, 2019, SCI TRANSL MED, V11, P0
   Gordois A, 2003, DIABETES CARE, V26, P1790, DOI 10.2337/diacare.26.6.1790
   Head KA, 2006, ALTERN MED REV, V11, P294
   Hu FF, 2016, J CLIN NEUROPHYSIOL, V33, P60, DOI 10.1097/WNP.0000000000000226
   Jiang YW, 2023, NAT BIOTECHNOL, V41, P652, DOI 10.1038/s41587-022-01528-3
   Jung D, 2021, SCIENCE, V373, P1022, DOI 10.1126/science.abh4357
   Junwen H, 2021, SCI ROBOT, V6, P0
   Ki H, 2015, ACS MACRO LETT, V4, P769, DOI 10.1021/acsmacrolett.5b00374
   Kim DW, 2022, ADV MATER, V34, P0, DOI 10.1002/adma.202105338
   Kim DW, 2019, ADV FUNCT MATER, V29, P0, DOI 10.1002/adfm.201807614
   Lacour SP, 2016, NAT REV MATER, V1, P0, DOI 10.1038/natrevmats.2016.63
   Levine DJ, 2021, ADV MATER, V33, P0, DOI 10.1002/adma.202007952
   Liang JJ, 2016, ADV MATER, V28, P5986, DOI 10.1002/adma.201600772
   Lin MY, 2022, NAT REV MATER, V7, P850, DOI 10.1038/s41578-022-00427-y
   Lin PC, 2007, APPL PHYS LETT, V90, P0, DOI 10.1063/1.2743939
   Liu XY, 2020, MATER TODAY, V36, P102, DOI 10.1016/j.mattod.2019.12.026
   Lu BY, 2019, NAT COMMUN, V10, P0, DOI 10.1038/s41467-019-09003-5
   Michel R, 2019, P NATL ACAD SCI USA, V116, P738, DOI 10.1073/pnas.1813208116
   Min H, 2022, CHEM ENG J, V429, P0, DOI 10.1016/j.cej.2021.132467
   Morales D, 2019, JAMA NEUROL, V76, P827, DOI 10.1001/jamaneurol.2019.0887
   Park Y, 2022, CHEM REV, V122, P5277, DOI 10.1021/acs.chemrev.1c00639
   Peng JL, 2022, MATTER-US, V5, P0, DOI 10.1016/j.matt.2022.04.030
   Quasthoff S, 2002, J NEUROL, V249, P9, DOI 10.1007/PL00007853
   Ray TR, 2019, CHEM REV, V119, P5461, DOI 10.1021/acs.chemrev.8b00573
   SHAHANI BT, 1984, J NEUROL NEUROSUR PS, V47, P536, DOI 10.1136/jnnp.47.5.536
   Shi X, 2021, NATURE, V591, P240, DOI 10.1038/s41586-021-03295-8
   Silva CA, 2020, ADV FUNCT MATER, V30, P0, DOI 10.1002/adfm.202002041
   Sloan G, 2021, NAT REV ENDOCRINOL, V17, P400, DOI 10.1038/s41574-021-00496-z
   Spaulding EL, 2021, SCIENCE, V373, P1156, DOI 10.1126/science.abb3414
   Stino AM, 2017, J DIABETES INVEST, V8, P646, DOI 10.1111/jdi.12650
   Sun JY, 2012, NATURE, V489, P133, DOI 10.1038/nature11409
   Tesfaye S, 2011, DIABETES-METAB RES, V27, P629, DOI 10.1002/dmrr.1225
   Wang JX, 2018, ADV MATER, V30, P0, DOI 10.1002/adma.201706157
   Wu H, 2023, SCI TRANSL MED, V15, P0, DOI 10.1126/scitranslmed.abq1634
   Wu H, 2021, ADV SCI, V8, P0, DOI 10.1002/advs.202001938
   Yang GG, 2022, ADV FUNCT MATER, V32, P0, DOI 10.1002/adfm.202200457
   Yuk H, 2022, NAT REV MATER, V7, P935, DOI 10.1038/s41578-022-00483-4
   Zhang YS, 2017, SCIENCE, V356, P0, DOI 10.1126/science.aaf3627
   Zhao YS, 2020, MATTER-US, V3, P1196, DOI 10.1016/j.matt.2020.08.024
   Zhuo SY, 2020, SCI ADV, V6, P0, DOI 10.1126/sciadv.aax1464
NR 50
TC 25
Z9 26
U1 25
U2 146
PU WILEY-V C H VERLAG GMBH
PI WEINHEIM
PA POSTFACH 101161, 69451 WEINHEIM, GERMANY
SN 0935-9648
EI 1521-4095
J9 ADV MATER
JI Adv. Mater.
PD MAY 15
PY 2024
VL 36
IS 18
BP 
EP 
DI 10.1002/adma.202308831
EA DEC 2023
PG 19
WC Chemistry, Multidisciplinary; Chemistry, Physical; Nanoscience & Nanotechnology; Materials Science, Multidisciplinary; Physics, Applied; Physics, Condensed Matter
SC Chemistry; Science & Technology - Other Topics; Materials Science; Physics
GA PL2A1
UT WOS:001125857200001
PM 37906182
DA 2025-07-17
ER

PT J
AU Behun, MN
   Kulkarni, M
   Nolfi, AL
   France, CT
   Skillen, CD
   Mahan, MA
   Soletti, L
   Brown, BN
AF Behun, Marissa N.
   Kulkarni, Mangesh
   Nolfi, Alexis L.
   France, Cambell T.
   Skillen, Clint D.
   Mahan, Mark A.
   Soletti, Lorenzo
   Brown, Bryan N.
TI Porcine Acellular Nerve-Derived Hydrogel Improves Outcomes of Direct Muscle Neurotization in Rats
SO TISSUE ENGINEERING PART A
LA English
DT Article
DE direct muscle neurotization; nerve; decellularization; extracellular matrix; hydrogel; biomaterial
ID growth-factor; recovery; reinnervation; transfers; injury; motor
AB Background: The ability to reinnervate a muscle in the absence of a viable nerve stump is a challenging clinical scenario. Direct muscle neurotization (DMN) is an approach to overcome this obstacle; however, success depends on the formation of new muscle endplates, a process, which is often limited due to lack of appropriate axonal pathfinding cues.Objective: This study explored the use of a porcine nerve extracellular matrix hydrogel as a neuroinductive interface between nerve and muscle in a rat DMN model. The goal of the study was to establish whether such hydrogel can be used to improve neuromuscular function in this model.Materials and Methods: A common peroneal nerve-to-gastrocnemius model of DMN was developed. Animals were survived for 2 or 8 weeks following DMN with or without the addition of the hydrogel at the site of neurotization. Longitudinal postural thrust, terminal electrophysiology, and muscle weight assessments were performed to qualify and quantify neuromuscular function. Histological assessments were made to qualify the host response at the DMN site, and to quantify neuromuscular junctions (NMJs) and muscle fiber diameter.Results: The hydrogel-treated group showed a 132% increase in postural thrust at 8 weeks compared with that of the DMN alone group. This was accompanied by an 80% increase in the number of NMJs at 2 weeks, and 26% increase in mean muscle fiber diameter at 8 weeks.Conclusions: These results suggest that a nerve-derived hydrogel may improve the neuromuscular outcome following DNM. Impact statement The development of a novel peripheral nerve-matrix hydrogel that can promote successful reinnervation of an injured muscle could be of benefit to both the clinical and preclinical research spheres. Clinically, this innovation would allow for a more biologically based therapeutic to focus on restoration of physiologic function. This advancement would create a platform for further research and development into other extracellular-based therapeutics to treat nerve, muscle, and immune-related prognoses.
C1 [Behun, Marissa N.; Kulkarni, Mangesh; Nolfi, Alexis L.; France, Cambell T.; Skillen, Clint D.; Brown, Bryan N.] Univ Pittsburgh, McGowan Inst Regenerat Med, 450 Technol Dr,Suite 300, Pittsburgh, PA 15219 USA.
   [Behun, Marissa N.; Kulkarni, Mangesh; Nolfi, Alexis L.; France, Cambell T.; Skillen, Clint D.; Brown, Bryan N.] Univ Pittsburgh, Swanson Sch Engn, Dept Bioengn, Pittsburgh, PA USA.
   [Mahan, Mark A.] Univ Utah, Clin Neurosci Ctr, Dept Neurosurg, Salt Lake City, UT USA.
   [Soletti, Lorenzo; Brown, Bryan N.] Renerva LLC, Pittsburgh, PA USA.
C3 Pennsylvania Commonwealth System of Higher Education (PCSHE); University of Pittsburgh; Pennsylvania Commonwealth System of Higher Education (PCSHE); University of Pittsburgh; Utah System of Higher Education; University of Utah
RP Brown, BN (corresponding author), Univ Pittsburgh, McGowan Inst Regenerat Med, 450 Technol Dr,Suite 300, Pittsburgh, PA 15219 USA.
EM brownb@upmc.edu
FU U.S. Army Medical Research and Development Command, Fort Detrick, Maryland through Medical Technology Enterprise Consortium [W81XWH-18-9-0009, MTEC-18-05-PeripheralNerve-0025]
CR Badylak SE, 2008, SEMIN IMMUNOL, V20, P109, DOI 10.1016/j.smim.2007.11.003
   Becker M, 2002, MUSCLE NERVE, V26, P362, DOI 10.1002/mus.10205
   Bernard M, 2023, PLAST RECONSTR SURG, V152, P458e, DOI 10.1097/PRS.0000000000010261
   BRUNELLI G, 1985, J HAND SURG-AM, V10A, P993, DOI 10.1016/S0363-5023(85)80022-8
   BRUNELLI G, 1980, INT SURG, V65, P529
   BRUNELLI GA, 1993, J RECONSTR MICROSURG, V9, P81, DOI 10.1055/s-2007-1006656
   Dubuisson AS, 2002, NEUROSURGERY, V51, P673, DOI 10.1097/00006123-200209000-00011
   Farjah GH, 2018, IRAN J BASIC MED SCI, V21, P236, DOI 10.22038/ijbms.2018.22327.5699
   Fischer JP, 2013, J HAND SURG-AM, V38A, P2485, DOI 10.1016/j.jhsa.2013.03.041
   Fu SY, 1997, MOL NEUROBIOL, V14, P67, DOI 10.1007/BF02740621
   Fukuda A, 2005, MUSCLE NERVE, V31, P229, DOI 10.1002/mus.20254
   Grinsell D, 2014, BIOMED RES INT, V2014, P0, DOI 10.1155/2014/698256
   Habre SB, 2018, ANN PLAS SURG, V80, P252, DOI 10.1097/SAP.0000000000001252
   Horen SR, 2022, ANN PLAS SURG, V88, P308, DOI 10.1097/SAP.0000000000003006
   Isaacs Jonathan, 2014, HAND (N Y), V9, P131, DOI 10.1007/s11552-014-9601-6
   Iwata Y, 2006, MUSCLE NERVE, V34, P623, DOI 10.1002/mus.20634
   Keilhoff G, 2005, MUSCLE NERVE, V31, P221, DOI 10.1002/mus.20260
   Kemp SWP, 2011, EXP NEUROL, V229, P460, DOI 10.1016/j.expneurol.2011.03.017
   Konofaos P, 2015, J RECONSTR MICROSURG, V31, P481, DOI 10.1055/s-0035-1554937
   Lu CY, 2020, J NEUROSCI, V40, P9602, DOI 10.1523/JNEUROSCI.1736-20.2020
   Marquardt LM, 2015, EXP NEUROL, V265, P1, DOI 10.1016/j.expneurol.2014.12.003
   Meder T, 2021, NPJ REGEN MED, V6, P0, DOI 10.1038/s41536-021-00174-8
   Menderes A, 2002, ANN PLAS SURG, V48, P415, DOI 10.1097/00000637-200204000-00013
   Murovic JA, 2009, NEUROSURGERY, V65, PA11, DOI 10.1227/01.NEU.0000339130.90379.89
   Nguyen QT, 2002, NAT NEUROSCI, V5, P861, DOI 10.1038/nn905
   Prest TA, 2022, MUSCLE NERVE, V65, P247, DOI 10.1002/mus.27455
   Prest TA, 2018, J BIOMED MATER RES A, V106, P450, DOI 10.1002/jbm.a.36235
   Rbia N, 2017, J HAND SURG-AM, V42, P367, DOI 10.1016/j.jhsa.2017.02.017
   Ruijs ACJ, 2005, PLAST RECONSTR SURG, V116, P484, DOI 10.1097/01.prs.0000172896.86594.07
   Simon NG, 2016, J NEUROL NEUROSUR PS, V87, P198, DOI 10.1136/jnnp-2014-310175
   Sun AX, 2019, BIOMATERIALS, V203, P86, DOI 10.1016/j.biomaterials.2019.01.038
   SUNDERLAND S, 1951, BRAIN, V74, P491, DOI 10.1093/brain/74.4.491
   Swanson AN, 2008, J HAND SURG-AM, V33A, P1093, DOI 10.1016/j.jhsa.2008.02.025
   Terzis JK, 2008, FACIAL PLAST SURG, V24, P177, DOI 10.1055/s-2008-1075833
   Terzis JK, 2011, J PLAST RECONSTR AES, V64, P174, DOI 10.1016/j.bjps.2010.04.045
   Terzis JK, 2009, PLAST RECONSTR SURG, V124, P1486, DOI 10.1097/PRS.0b013e3181b98924
   THALHAMMER JG, 1995, ANESTHESIOLOGY, V82, P1013, DOI 10.1097/00000542-199504000-00026
   Zuker RM, 2007, HAND CLIN, V23, P57, DOI 10.1016/j.hcl.2006.12.004
NR 38
TC 0
Z9 0
U1 1
U2 6
PU MARY ANN LIEBERT, INC
PI NEW ROCHELLE
PA 140 HUGUENOT STREET, 3RD FL, NEW ROCHELLE, NY 10801 USA
SN 1937-3341
EI 1937-335X
J9 TISSUE ENG PT A
JI Tissue Eng. Part A
PD JAN 1
PY 2024
VL 30
IS 1-2
BP 84
EP 93
DI 10.1089/ten.tea.2023.0191
EA NOV 2023
PG 10
WC Cell & Tissue Engineering; Cell Biology; Engineering, Biomedical; Materials Science, Biomaterials
SC Cell Biology; Engineering; Materials Science
GA FS0B9
UT WOS:001147715700002
PM 37917102
DA 2025-07-17
ER

PT J
AU Zhang, QF
   Liu, X
   Liu, HQ
   Li, SF
   An, ZP
   Feng, ZJ
AF Zhang, Qunfei
   Liu, Xiang
   Liu, Hongqiang
   Li, Shufen
   An, Zhenping
   Feng, Zujian
TI Construction of bupivacaine-loaded gelatin-based hydrogel delivery system for sciatic nerve block in mice
SO JOURNAL OF BIOMEDICAL MATERIALS RESEARCH PART A
LA English
DT Article
DE bupivacaine; gelatin; hydrogel; sciatic nerve block; sustained release
ID postoperative pain; in-vitro; local-anesthetics; polymeric hydrogel; controlled-release; ropivacaine; chitosan; microspheres; duration; nanoparticles
AB Peripheral nerve blockade (PNB) is a common treatment to relieve postoperative pain. However, local anesthetics alone have a short duration of action and severe side effects during postoperative analgesia. In order to overcome these limitations, the present study reported an injectable hydrogel with a drug slow-release profile for regional nerve blockade. The injectable hydrogel was prepared by crosslinking with gelatin and NHS-PEG-NHS, which was degradable in the physiological environment and displayed sustainable release of anesthetics locally, thus improving the disadvantage of the high toxicity of local anesthetics. In this regard, we conducted a series of in vitro characterizations and proved that the hydrogel has a porous three-dimensional mesh structure with high drug loading capability, and sustainable drug release profile. And cytotoxicity experiments confirmed the good biocompatibility of the hydrogel. It was shown that using the animal sciatic nerve block model, the analgesic effect was greatly improved in vivo, and there was no obvious evidence of permanent inflammation or nerve damage in the block site's sections. This locally slow-release platform, combined with local anesthetics, is therefore a promising contender for long-acting analgesia.
C1 [Zhang, Qunfei; An, Zhenping] Wuhan Univ Sci & Technol, Jinzhou Med Univ, Postgrad Training Base, Xiaogan Hosp, Xiaogan 432000, Peoples R China.
   [Zhang, Qunfei; Liu, Hongqiang; Li, Shufen; An, Zhenping] Wuhan Univ Sci & Technol, Dept Anesthesiol, Xiaogan Hosp, Xiaogan, Peoples R China.
   [Liu, Xiang; Feng, Zujian] Chinese Acad Med Sci & Peking Union Med Coll, Tianjin, Peoples R China.
   [Feng, Zujian] Chinese Acad Med Sci & Peking Union Med Coll, Inst Biomed Engn, Tianjin Key Lab Biomat Res, Tianjin 300192, Peoples R China.
C3 Wuhan University of Science & Technology; Jinzhou Medical University; Wuhan University of Science & Technology; Chinese Academy of Medical Sciences - Peking Union Medical College; Peking Union Medical College; Chinese Academy of Medical Sciences - Peking Union Medical College; Institute of BioMedical Engineering - CAMS; Peking Union Medical College
RP An, ZP (corresponding author), Wuhan Univ Sci & Technol, Jinzhou Med Univ, Postgrad Training Base, Xiaogan Hosp, Xiaogan 432000, Peoples R China.; Feng, ZJ (corresponding author), Chinese Acad Med Sci & Peking Union Med Coll, Inst Biomed Engn, Tianjin Key Lab Biomat Res, Tianjin 300192, Peoples R China.
EM 3228388420@qq.com; fzujian@163.com
FU Program for Innovative Research Team in Peking Union Medical College, CAMS Initiative for Innovative Medicine (2021-I2M-1-065) [2021-I2M-1-065]; Program for Innovative Research Team in Peking Union Medical College, CAMS Initiative for Innovative Medicine
CR Alejo T, 2021, ACS APPL MATER INTER, V13, P17220, DOI 10.1021/acsami.1c00894
   Chen XB, 2023, BIOMATERIALS, V298, P0, DOI 10.1016/j.biomaterials.2023.122139
   Chen XB, 2020, SMALL METHODS, V4, P0, DOI 10.1002/smtd.202000310
   Chou R, 2016, J PAIN, V17, P131, DOI 10.1016/j.jpain.2015.12.008
   Deng WT, 2022, DRUG DELIV, V29, P399, DOI 10.1080/10717544.2021.2023702
   Dowell Deborah, 2016, JAMA, V315, P1624, DOI 10.15585/mmwr.rr6501e1
   DRASNER K, 1994, ANESTHESIOLOGY, V80, P847, DOI 10.1097/00000542-199404000-00018
   Foley PL, 2013, BIOMATERIALS, V34, P2539, DOI 10.1016/j.biomaterials.2012.12.035
   Gu SY, 2023, CHEM ENG J, V466, P0, DOI 10.1016/j.cej.2023.143128
   Guastaferro M, 2022, J SUPERCRIT FLUID, V186, P0, DOI 10.1016/j.supflu.2022.105611
   Gull N, 2019, RSC ADV, V9, P31078, DOI 10.1039/c9ra05025f
   Hoare T, 2012, ACTA BIOMATER, V8, P3596, DOI 10.1016/j.actbio.2012.06.013
   Hu Y, 2021, SCI REP-UK, V11, P0, DOI 10.1038/s41598-021-88503-1
   Jia XQ, 2004, BIOMATERIALS, V25, P4797, DOI 10.1016/j.biomaterials.2003.12.012
   Jiang XH, 2020, DOSE-RESPONSE, V18, P0, DOI 10.1177/1559325820929555
   Joshi G, 2016, J CLIN ANESTH, V35, P524, DOI 10.1016/j.jclinane.2016.08.041
   Khanal M, 2018, ACTA BIOMATER, V74, P280, DOI 10.1016/j.actbio.2018.05.038
   Kim T, 2015, BIOMED RES INT, V2015, P0, DOI 10.1155/2015/812949
   Kokol V, 2021, COLLOID SURFACE A, V616, P0, DOI 10.1016/j.colsurfa.2021.126356
   Lewandowska-Lancucka J, 2019, INT J BIOL MACROMOL, V136, P1196, DOI 10.1016/j.ijbiomac.2019.06.184
   Li HM, 2017, ACTA BIOMATER, V58, P136, DOI 10.1016/j.actbio.2017.06.013
   Li QJ, 2021, ARTIF CELL NANOMED B, V49, P345, DOI 10.1080/21691401.2021.1879104
   Li X, 2019, COLLOID SURFACE A, V562, P237, DOI 10.1016/j.colsurfa.2018.11.014
   Li Y, 2021, DRUG DELIV, V28, P1080, DOI 10.1080/10717544.2021.1931558
   Liang HC, 2003, J BIOMED MATER RES A, V65A, P271, DOI 10.1002/jbm.a.10476
   Loughlin RG, 2008, EUR J PHARM BIOPHARM, V69, P1135, DOI 10.1016/j.ejpb.2008.01.033
   Lu L, 2013, ARCH MED SCI, V9, P614, DOI 10.5114/aoms.2012.30829
   Moraes CM, 2007, J BIOL PHYS, V33, P455, DOI 10.1007/s10867-008-9094-z
   Moura MJ, 2007, BIOMACROMOLECULES, V8, P3823, DOI 10.1021/bm700762w
   Ni Q, 2016, DRUG DES DEV THER, V10, P2499, DOI 10.2147/DDDT.S110742
   Ferreira LEN, 2017, J PHARM PHARMACOL, V69, P161, DOI 10.1111/jphp.12680
   Ohri R, 2012, REGION ANESTH PAIN M, V37, P607, DOI 10.1097/AAP.0b013e3182680f35
   Park JS, 2007, J CONTROL RELEASE, V124, P51, DOI 10.1016/j.jconrel.2007.08.030
   Perez-Castro R, 2009, ANESTH ANALG, V108, P997, DOI 10.1213/ane.0b013e31819385e1
   Prieto M, 2022, BIOMATERIALS, V283, P0, DOI 10.1016/j.biomaterials.2022.121453
   RAMPIL IJ, 1993, ANESTHESIOLOGY, V78, P707, DOI 10.1097/00000542-199304000-00014
   RAMPIL IJ, 1994, ANESTHESIOLOGY, V80, P606, DOI 10.1097/00000542-199403000-00017
   da Silva GHR, 2017, INT J PHARMACEUT, V529, P253, DOI 10.1016/j.ijpharm.2017.06.066
   Rwei AY, 2015, P NATL ACAD SCI USA, V112, P15719, DOI 10.1073/pnas.1518791112
   Sargeant TD, 2012, ACTA BIOMATER, V8, P124, DOI 10.1016/j.actbio.2011.07.028
   Shi JY, 2021, ACTA BIOMATER, V128, P42, DOI 10.1016/j.actbio.2021.04.009
   Taraballi F, 2014, J PHARM SCI-US, V103, P3724, DOI 10.1002/jps.24190
   Templin JS, 2015, ANESTHESIOLOGY, V123, P886, DOI 10.1097/ALN.0000000000000832
   Tofoli GR, 2011, J LIPOSOME RES, V21, P88, DOI 10.3109/08982104.2010.483596
   Verlinde M, 2016, INT J MOL SCI, V17, P0, DOI 10.3390/ijms17030339
   Wang PX, 2017, INT J PHARMACEUT, V528, P62, DOI 10.1016/j.ijpharm.2017.05.069
   Wang YB, 2022, ADV FUNCT MATER, V32, P0, DOI 10.1002/adfm.202206554
   Wang Z, 2016, INT J NANOMED, V11, P2081, DOI 10.2147/IJN.S101563
   WAUD BE, 1975, ANESTHESIOLOGY, V42, P275, DOI 10.1097/00000542-197503000-00007
   Wei SB, 2020, INT J BIOL MACROMOL, V155, P153, DOI 10.1016/j.ijbiomac.2020.03.182
   Wen K, 2022, COLLOID SURFACE B, V210, P0, DOI 10.1016/j.colsurfb.2021.112215
   Werdehausen R, 2009, BRIT J ANAESTH, V103, P711, DOI 10.1093/bja/aep236
   Wu KT, 2021, MACROMOLECULES, V54, P7421, DOI 10.1021/acs.macromol.1c00959
   Yokoi T, 2022, POLYM CHEM-UK, V13, P3756, DOI 10.1039/d2py00360k
   Young S, 2005, J CONTROL RELEASE, V109, P256, DOI 10.1016/j.jconrel.2005.09.023
   Zhang WJ, 2018, THERANOSTICS, V8, P3331, DOI 10.7150/thno.25276
   Zhao TX, 2020, LIFE SCI, V259, P0, DOI 10.1016/j.lfs.2020.118279
NR 57
TC 6
Z9 6
U1 6
U2 15
PU WILEY
PI HOBOKEN
PA 111 RIVER ST, HOBOKEN 07030-5774, NJ USA
SN 1549-3296
EI 1552-4965
J9 J BIOMED MATER RES A
JI J. Biomed. Mater. Res. Part A
PD NOV 15
PY 2024
VL 112
IS 11
BP 1975
EP 1984
DI 10.1002/jbm.a.37754
EA MAY 2024
PG 10
WC Engineering, Biomedical; Materials Science, Biomaterials
SC Engineering; Materials Science
GA E5Y8Q
UT WOS:001232450000001
PM 38804067
DA 2025-07-17
ER
