# Supplementary material for: Hydrogel research in peripheral nerve injury repair: a comprehensive multi-database bibliometric analysis (2015–2025)
Source: Front Neurol. 2026 Apr 29;17:1763950. doi: 10.3389/fneur.2026.1763950 (PMC13167558; doi:10.3389/fneur.2026.1763950)
Supplement: Supplementary file 2 [file Supplementary_file_2.zip › Data/WOSCC-Article/download2025u41.txt]

PT J
AU Yang, XD
   Liang, X
   Wang, BY
   Gao, X
   Yang, WQ
   Li, JJ
   Cai, H
   Tong, Z
   Chen, Y
AF Yang, Xindi
   Liang, Xiao
   Wang, Binyi
   Gao, Xing
   Yang, Wenqiang
   Li, Jiajun
   Cai, Huaan
   Tong, Zan
   Chen, Yun
TI Engineered nerve guide conduit enhances peripheral nerve regeneration by modulating the microenvironment through macrophage-triggered cascade reactions
SO BIOACTIVE MATERIALS
LA English
DT Article
DE Peripheral nerve defect; Nerve conduit; Microenvironment reconstruction; Macrophage polarization; Schwann cells; Interleukin-4 (IL-4)
ID schwann-cells; myelination; hydrogel; repair; defect; pmp22
AB Nerve regeneration after peripheral nerve injury (PNI) depends on exogenous and endogenous pro-healing signals in the microenvironment. Maintaining immune system homeostasis and remodeling the regenerative microenvironment are crucial prerequisites for promoting nerve regeneration. Here, a double-layer PSM/Gel-SC (IL-4) nerve guide conduit was fabricated by photocrosslinking poly (ethylene glycol) diacrylate (PEGDA) and methacrylic acid-sodium alginate (SAMA) hydrogel as the outer layer, with GelMA encapsulating IL-4 overexpressing Schwann cells as the inner layer. PSM/Gel-SC(IL-4) conduit enabled the sustained release of IL-4, inducing pro-healing macrophages polarization through JAK1/STAT6 pathway in vitro. The polarized macrophages further triggered the cellular cascade reactions, enhancing the pro-healing characteristics of endothelial cells and Schwann cells. In addition, PSM/Gel-SC(IL-4) conduit significantly promoted functional recovery and nerve regeneration in 12-mm rat sciatic nerve defect model, induced pro-healing macrophage polarization at the early stage and accelerated angiogenesis and myelination at the nerve regeneration stage. This study developed a novel immunomodulatory strategy to remodel the regenerative microenvironment, and explored the underlying cellular and molecular mechanism, demonstrating considerable therapeutic potential for long-distance nerve defect.
C1 [Yang, Xindi; Liang, Xiao; Gao, Xing; Yang, Wenqiang; Li, Jiajun; Tong, Zan; Chen, Yun] Wuhan Univ, TaiKang Med Sch, Sch Basic Med Sci, Dept Biomed Engn, Wuhan 430071, Peoples R China.
   [Yang, Xindi; Liang, Xiao; Gao, Xing; Yang, Wenqiang; Li, Jiajun; Tong, Zan; Chen, Yun] Wuhan Univ, TaiKang Med Sch, Sch Basic Med Sci, Hubei Prov Key Lab Allergy & Immune Related Dis, Wuhan 430071, Peoples R China.
   [Wang, Binyi] Wuhan Univ, Taikang Med Sch, Sch Basic Med Sci, Hubei Prov Key Lab Dev Originated Dis, Wuhan 430071, Peoples R China.
   [Cai, Huaan] Hunan Normal Univ, Hunan Prov Peoples Hosp, Affiliated Hosp 1, Dept Rehabil, Changsha 410081, Peoples R China.
C3 Wuhan University; Wuhan University; Wuhan University; Hunan Normal University
RP Tong, Z; Chen, Y (corresponding author), Wuhan Univ, TaiKang Med Sch, Sch Basic Med Sci, Dept Biomed Engn, Wuhan 430071, Peoples R China.; Tong, Z; Chen, Y (corresponding author), Wuhan Univ, TaiKang Med Sch, Sch Basic Med Sci, Hubei Prov Key Lab Allergy & Immune Related Dis, Wuhan 430071, Peoples R China.
EM ztong@whu.edu.cn; yunchen@whu.edu.cn
FU National Natural Science Foundation of China [81871493]; Translational Medicine and Inter-disciplinary Research Joint Fund of Zhongnan Hospital of Wuhan Uni-versity [ZNLH202202]; Seed Fund Program for Sino-Foreign Joint Scientific Research Platform of Wuhan University [WHUZZJJ202226]
CR Ali M, 2019, ADV HEALTHC MATER, V8, P0, DOI 10.1002/adhm.201800992
   Aszmann OC, 2008, J RECONSTR MICROSURG, V24, P151, DOI 10.1055/s-2008-1076091
   Cai FY, 2023, MOL BIOL REP, V50, P9469, DOI 10.1007/s11033-023-08782-x
   Calcagni M, 2024, J HAND SURG-EUR VOL, V49, P681, DOI 10.1177/17531934241243031
   Casella G, 2018, MOL THER, V26, P2107, DOI 10.1016/j.ymthe.2018.06.024
   Cattin AL, 2015, CELL, V162, P1127, DOI 10.1016/j.cell.2015.07.021
   Chomiak T, 2009, PLOS ONE, V4, P0, DOI 10.1371/journal.pone.0007754
   Clements MP, 2017, NEURON, V96, P98, DOI 10.1016/j.neuron.2017.09.008
   Dong XZ, 2022, BIOMATERIALS, V280, P0, DOI 10.1016/j.biomaterials.2021.121288
   Dufor T, 2019, SCI ADV, V5, P0, DOI 10.1126/sciadv.aav9847
   Dun XP, 2019, CELL REP, V26, P1458, DOI 10.1016/j.celrep.2018.12.081
   Florio F, 2018, J NEUROSCI, V38, P4275, DOI 10.1523/JNEUROSCI.0201-18.2018
   Fornaro M, 2021, CELLS-BASEL, V10, P0, DOI 10.3390/cells10020425
   Franco R, 2015, PROG NEUROBIOL, V131, P65, DOI 10.1016/j.pneurobio.2015.05.003
   Gomez-Sanchez JA, 2015, J CELL BIOL, V210, P153, DOI 10.1083/jcb.201503019
   Gonzalez-Perez F, 2018, J NEUROSURG-SPINE, V28, P109, DOI 10.3171/2017.5.SPINE161100
   Gu XS, 2014, BIOMATERIALS, V35, P6143, DOI 10.1016/j.biomaterials.2014.04.064
   Han S, 2024, ACS NANO, V18, P28358, DOI 10.1021/acsnano.4c10653
   Hao JX, 2022, BIOACT MATER, V14, P97, DOI 10.1016/j.bioactmat.2021.12.013
   He RC, 2024, ACS APPL MATER INTER, V16, P63317, DOI 10.1021/acsami.4c15013
   Hia EM, 2024, COLLOID SURFACE B, V236, P0, DOI 10.1016/j.colsurfb.2024.113804
   Honda Y, 2022, PLOS ONE, V17, P0, DOI 10.1371/journal.pone.0275175
   Huang YY, 2022, GELS-BASEL, V8, P0, DOI 10.3390/gels8020084
   Jayme TS, 2020, SCI ADV, V6, P0, DOI 10.1126/sciadv.aba4376
   Jessen KR, 2019, GLIA, V67, P421, DOI 10.1002/glia.23532
   Kong Y, 2020, J MATER RES, V35, P1738, DOI 10.1557/jmr.2020.131
   Krauter D, 2024, EMBO MOL MED, V16, P616, DOI 10.1038/s44321-023-00019-5
   Lafuse WP, 2021, CELLS-BASEL, V10, P0, DOI 10.3390/cells10010051
   Li YH, 2022, GENE DEV, V36, P133, DOI 10.1101/gad.349063.121
   Lima R, 2017, PHARMACEUTICALS-BASE, V10, P0, DOI 10.3390/ph10040083
   Liu C, 2021, BIOACT MATER, V6, P3892, DOI 10.1016/j.bioactmat.2021.03.034
   Liu HS, 2023, CHEM ENG J, V452, P0, DOI 10.1016/j.cej.2022.139368
   Liu JY, 2021, BIOACT MATER, V6, P219, DOI 10.1016/j.bioactmat.2020.08.010
   Logan AM, 2017, GLIA, V65, P1452, DOI 10.1002/glia.23173
   Lord M, 2020, NAT BIOMED ENG, V4, P368, DOI 10.1038/s41551-020-0548-3
   Luo LH, 2015, BIOCHEM BIOPH RES CO, V457, P507, DOI 10.1016/j.bbrc.2014.12.121
   Mahar M, 2018, NAT REV NEUROSCI, V19, P323, DOI 10.1038/s41583-018-0001-8
   Mantovani A, 2004, TRENDS IMMUNOL, V25, P677, DOI 10.1016/j.it.2004.09.015
   Masters KS, 2011, MACROMOL BIOSCI, V11, P1149, DOI 10.1002/mabi.201000505
   Mathieu L, 2020, ANN PLAS SURG, V84, P559, DOI 10.1097/SAP.0000000000002233
   Meyer C, 2016, CELL TRANSPLANT, V25, P159, DOI 10.3727/096368915X688010
   Mignon A, 2017, CARBOHYD POLYM, V155, P448, DOI 10.1016/j.carbpol.2016.08.102
   Muscella A, 2020, J NEUROCHEM, V153, P525, DOI 10.1111/jnc.14913
   Nocera G, 2020, CELL MOL LIFE SCI, V77, P3977, DOI 10.1007/s00018-020-03516-9
   Pan JJ, 2021, CARBOHYD POLYM, V266, P0, DOI 10.1016/j.carbpol.2021.118102
   Pandey S, 2022, J NEUROIMMUNE PHARM, V17, P398, DOI 10.1007/s11481-021-10034-3
   Cram JP, 2022, ELIFE, V11, P0, DOI 10.7554/eLife.73511
   Quintes S, 2016, NAT NEUROSCI, V19, P1050, DOI 10.1038/nn.4321
   Roballo KCS, 2019, BIOMATERIALS, V209, P1, DOI 10.1016/j.biomaterials.2019.04.015
   Roberts SL, 2017, DEVELOPMENT, V144, P3114, DOI 10.1242/dev.150656
   RUSHTON WAH, 1951, J PHYSIOL-LONDON, V115, P101, DOI 10.1113/jphysiol.1951.sp004655
   Singh S, 2012, J BIOMED MATER RES A, V100A, P720, DOI 10.1002/jbm.a.34010
   Srotyr M, 2021, NEURO-ONCOLOGY, V23, P7
   Stefanowski J, 2019, FRONT IMMUNOL, V10, P0, DOI 10.3389/fimmu.2019.02588
   Stratton JA, 2018, CELL REP, V24, P2561, DOI 10.1016/j.celrep.2018.08.004
   Wei QH, 2022, J MATER RES TECHNOL, V17, P66, DOI 10.1016/j.jmrt.2021.12.130
   Wu MH, 2024, ADV SCI, V11, P0, DOI 10.1002/advs.202304641
   Wu P, 2023, EUR POLYM J, V194, P0, DOI 10.1016/j.eurpolymj.2023.112137
   Xiang G, 2021, ADV SCI, V8, P0, DOI 10.1002/advs.202002328
   Xin NN, 2022, J MATER CHEM B, V10, P6315, DOI 10.1039/d2tb01111e
   Xu TT, 2023, J CEREBR BLOOD F MET, V43, P325, DOI 10.1177/0271678X221137762
   Yan LF, 2024, MEDCOMM, V5, P0, DOI 10.1002/mco2.658
   Yan YX, 2022, BIOACT MATER, V11, P57, DOI 10.1016/j.bioactmat.2021.09.030
   Yang SH, 2022, BIOACT MATER, V8, P529, DOI 10.1016/j.bioactmat.2021.05.056
   Yang X, 2023, MOLECULES, V28, P0, DOI 10.3390/molecules28093682
   Yao L, 2024, POLYMER, V306, P0, DOI 10.1016/j.polymer.2024.127212
   Ydens E, 2020, NAT NEUROSCI, V23, P676, DOI 10.1038/s41593-020-0618-6
   Yin F, 2023, BIOMED PHARMACOTHER, V160, P0, DOI 10.1016/j.biopha.2023.114293
   You BH, 2018, J MATER SCI TECHNOL, V34, P1016, DOI 10.1016/j.jmst.2017.11.016
   Zhang Q, 2022, BIOMATERIALS, V286, P0, DOI 10.1016/j.biomaterials.2022.121566
   Zhou G, 2020, ACS APPL MATER INTER, V12, P16168, DOI 10.1021/acsami.0c04191
   Zhu L, 2018, EXP CELL RES, V367, P186, DOI 10.1016/j.yexcr.2018.03.034
   ZOIDL G, 1995, EMBO J, V14, P1122, DOI 10.1002/j.1460-2075.1995.tb07095.x
NR 73
TC 0
Z9 0
U1 17
U2 17
PU KEAI PUBLISHING LTD
PI BEIJING
PA 16 DONGHUANGCHENGGEN NORTH ST, Building 5, Room 411, BEIJING, DONGCHENG DISTRICT 100009, PEOPLES R CHINA
SN 
EI 2452-199X
J9 BIOACT MATER
JI Bioact. Mater.
PD SEP 15
PY 2025
VL 51
IS 
BP 46
EP 69
DI 10.1016/j.bioactmat.2025.04.033
PG 24
WC Engineering, Biomedical; Materials Science, Biomaterials
SC Engineering; Materials Science
GA 2UI4C
UT WOS:001491506800001
DA 2025-07-17
ER

PT J
AU Smith, PO
   Huang, GBX
   Devries, K
   Nazhat, SN
   Phillips, JB
AF Smith, Poppy O.
   Huang, Guanbingxue
   Devries, Kate
   Nazhat, Showan N.
   Phillips, James B.
TI Automated production of nerve repair constructs containing endothelial cell tube-like structures
SO BIOFABRICATION
LA English
DT Article
DE engineered neural tissue; endothelial cells; collagen hydrogel; automation; biofabrication
ID engineered neural tissue; stem-cells; collagen hydrogels; schwann-cells; ve-cadherin; regeneration; injury; promote; models; defect
AB Engineered neural tissue (EngNT) is a stabilised aligned cellular hydrogel that offers a potential alternative to the nerve autograft for the treatment of severe peripheral nerve injury. This work aimed to automate the production of EngNT, to improve the feasibility of scalable manufacture for clinical translation. Endothelial cells were used as the cellular component of the EngNT, with the formation of endothelial cell tube-like structures mimicking the polarised vascular structures formed early on in the natural regenerative process. Gel aspiration-ejection for the production of EngNT was automated by integrating a syringe pump with a robotic positioning system, using software coded in Python to control both devices. Having established the production method and tested mechanical properties, the EngNT containing human umbilical vein endothelial cells (EngNT-HUVEC) was characterised in terms of viability and alignment, compatibility with neurite outgrowth from rat dorsal root ganglion neurons and formation of endothelial cell networks in vitro. EngNT-HUVEC manufactured using the automated system contained viable and aligned endothelial cells, which developed into a network of multinucleated endothelial cell tube-like structures inside the constructs and an outer layer of endothelialisation. The EngNT-HUVEC constructs were made in various sizes within minutes. Constructs provided support and guidance to regenerating neurites in vitro. This work automated the formation of EngNT, facilitating high throughput manufacture at scale. The formation of endothelial cell tube-like structures within stabilised hydrogels provides an engineered tissue with potential for use in nerve repair.
C1 [Smith, Poppy O.; Phillips, James B.] UCL, UCL Ctr Nerve Engn, UCL Sch Pharm, Dept Pharmacol, London, England.
   [Huang, Guanbingxue; Devries, Kate; Nazhat, Showan N.] McGill Univ, Dept Min & Mat Engn, Montreal, PQ, Canada.
C3 University of London; University College London; McGill University
RP Phillips, JB (corresponding author), UCL, UCL Ctr Nerve Engn, UCL Sch Pharm, Dept Pharmacol, London, England.; Nazhat, SN (corresponding author), McGill Univ, Dept Min & Mat Engn, Montreal, PQ, Canada.
EM showan.nazhat@mcgill.ca; jb.phillips@ucl.ac.uk
FU Biotechnology and Biological Sciences Research Councilhttp://dx.doi.org/10.13039/501100000268
CR Abhinand CS, 2016, J CELL COMMUN SIGNAL, V10, P347, DOI 10.1007/s12079-016-0352-8
   Bakhashab S, 2014, G3-GENES GENOM GENET, V4, P2159, DOI 10.1534/g3.114.013102
   Bellamkonda RV, 2006, BIOMATERIALS, V27, P3515, DOI 10.1016/j.biomaterials.2006.02.030
   Bentley K, 2014, NAT CELL BIOL, V16, P309, DOI 10.1038/ncb2926
   Bhangra KS, 2016, STEM CELLS INT, V2016, P0, DOI 10.1155/2016/7502178
   Carpentier G, 2012, 4 IMAGEJ US DEV C P, V0, P0
   Cattin AL, 2015, CELL, V162, P1127, DOI 10.1016/j.cell.2015.07.021
   Chen G, 2013, PLOS ONE, V8, P0, DOI 10.1371/journal.pone.0067360
   DeCicco-Skinner KL, 2014, JOVE-J VIS EXP, V0, P0, DOI DOI 10.3791/51312
   DeLisser HM, 1997, AM J PATHOL, V151, P671
   Fagiani E, 2013, CANCER LETT, V328, P18, DOI 10.1016/j.canlet.2012.08.018
   Fonsatti E, 2003, CURR CANCER DRUG TAR, V3, P427, DOI 10.2174/1568009033481741
   Fornasari BE, 2022, INT J MOL SCI, V23, P0, DOI 10.3390/ijms23042254
   Georgiou M, 2015, BIOMATERIALS, V37, P242, DOI 10.1016/j.biomaterials.2014.10.009
   Georgiou M, 2013, BIOMATERIALS, V34, P7335, DOI 10.1016/j.biomaterials.2013.06.025
   Gonzalez-Perez F, 2018, J NEUROSURG-SPINE, V28, P109, DOI 10.3171/2017.5.SPINE161100
   Grasman JM, 2017, SCI REP-UK, V7, P0, DOI 10.1038/s41598-017-04460-8
   Griffanti G, 2023, PHARMACEUTICS, V15, P0, DOI 10.3390/pharmaceutics15041087
   Griffanti G, 2021, J MATER RES, V36, P4867, DOI 10.1557/s43578-021-00433-w
   Griffanti G, 2020, ADV FUNCT MATER, V30, P0, DOI 10.1002/adfm.201903874
   Grinsell D, 2014, BIOMED RES INT, V2014, P0, DOI 10.1155/2014/698256
   Huang JS, 2023, J NANOBIOTECHNOL, V21, P0, DOI 10.1186/s12951-023-01767-9
   Hussain G, 2020, INT J BIOL SCI, V16, P116, DOI 10.7150/ijbs.35653
   Isaacs J, 2014, J BONE JOINT SURG AM, V96A, P1461, DOI 10.2106/JBJS.M.01420
   Jahromi M, 2019, J TISSUE ENG REGEN M, V13, P2077, DOI 10.1002/term.2945
   Kamranpour NO, 2016, BIOFABRICATION, V8, P0, DOI 10.1088/1758-5090/8/1/015018
   Kelley Mary, 2022, METHODS MOL BIOL, V2475, P187, DOI 10.1007/978-1-0716-2217-9_12
   Li A, 2022, CURR NEUROPHARMACOL, V20, P344, DOI 10.2174/1570159X19666210407155543
   Li Y, 2021, FRONT NEUROL, V12, P0, DOI 10.3389/fneur.2021.768267
   Madhusudanan P, 2020, J R SOC INTERFACE, V17, P0, DOI 10.1098/rsif.2019.0505
   Marelli B, 2015, BIOMATERIALS, V37, P183, DOI 10.1016/j.biomaterials.2014.10.019
   Martens W, 2014, FASEB J, V28, P1634, DOI 10.1096/fj.13-243980
   Muangsanit P, 2021, ACTA BIOMATER, V126, P224, DOI 10.1016/j.actbio.2021.03.039
   Muangsanit P, 2020, J NEURAL ENG, V17, P0, DOI 10.1088/1741-2552/abaa9c
   Murphy RNA, 2023, J PLAST RECONSTR AES, V80, P75, DOI 10.1016/j.bjps.2023.02.017
   ORourke C, 2015, J BIOMATER APPL, V30, P599, DOI 10.1177/0885328215597818
   Onyewu SC, 2021, ESSENTIALS OF BLOOD PRODUCT MANAGEMENT IN ANESTHESIA PRACTICE, V0, PP217, DOI 10.1007/978-3-030-59295-022
   Palispis WA, 2017, EXP NEUROL, V290, P106, DOI 10.1016/j.expneurol.2017.01.009
   Paprottka Felix J, 2013, PLAST SURG INT, V2013, P704589, DOI 10.1155/2013/704589
   Park H, 2022, BIOMATERIALS, V286, P0, DOI 10.1016/j.biomaterials.2022.121606
   Phillips James B, 2021, EMERG TOP LIFE SCI, V5, P699, DOI 10.1042/ETLS20210085
   Powell R, 2021, METHODS MOL BIOL, V2269, P245, DOI 10.1007/978-1-0716-1225-5_17
   Prendergast ME, 2021, BIOFABRICATION, V13, P0, DOI 10.1088/1758-5090/ac25cc
   Rayner MLD, 2021, ACTA BIOMATER, V135, P203, DOI 10.1016/j.actbio.2021.08.030
   Rezabeigi E, 2023, INT J MOL SCI, V24, P0, DOI 10.3390/ijms24043889
   Saharinen P, 2017, NAT REV DRUG DISCOV, V16, P635, DOI 10.1038/nrd.2016.278
   Saunders RL, 2010, CELL MOL BIOENG, V3, P60, DOI 10.1007/s12195-010-0112-4
   Siemerink MJ, 2012, ANGIOGENESIS, V15, P151, DOI 10.1007/s10456-011-9251-z
   Smith P, 2024, DATASET, V0, P0, DOI DOI 10.5522/04/26029387.v1
   Thibodeau A, 2022, BIOMATERIALS, V280, P0, DOI 10.1016/j.biomaterials.2021.121269
   Trueman RP, 2024, ADV ENG MATER, V26, P0, DOI 10.1002/adem.202301488
   Vestweber D, 2008, ARTERIOSCL THROM VAS, V28, P223, DOI 10.1161/ATVBAHA.107.158014
   Wei Z, 2023, NAT COMMUN, V14, P0, DOI 10.1038/s41467-023-43768-0
   Wu KW, 2017, FRONT CELL NEUROSCI, V11, P0, DOI 10.3389/fncel.2017.00290
   Zheng TT, 2022, BURNS TRAUMA, V10, P0, DOI 10.1093/burnst/tkac030
   Zimna A, 2015, BIOMED RES INT, V2015, P0, DOI 10.1155/2015/549412
   Zyzynska-Granica B, 2012, PLOS ONE, V7, P0, DOI 10.1371/journal.pone.0051547
NR 57
TC 0
Z9 0
U1 4
U2 8
PU IOP Publishing Ltd
PI BRISTOL
PA TEMPLE CIRCUS, TEMPLE WAY, BRISTOL BS1 6BE, ENGLAND
SN 1758-5082
EI 1758-5090
J9 BIOFABRICATION
JI Biofabrication
PD JAN 1
PY 2025
VL 17
IS 1
BP 
EP 
DI 10.1088/1758-5090/ad8efd
PG 16
WC Engineering, Biomedical; Materials Science, Biomaterials
SC Engineering; Materials Science
GA M9Z0A
UT WOS:001361023400001
PM 39500048
DA 2025-07-17
ER

PT J
AU Lotfi, R
   Dolatyar, B
   Zandi, N
   Tamjid, E
   Pourjavadi, A
   Simchi, A
AF Lotfi, Roya
   Dolatyar, Banafsheh
   Zandi, Nooshin
   Tamjid, Elnaz
   Pourjavadi, Ali
   Simchi, Abdolreza
TI Electrically conductive and photocurable MXene-modulated hydrogel conduits for peripheral nerve regeneration: In vitro and in vivo studies
SO BIOMATERIALS ADVANCES
LA English
DT Article
DE Conductive biocomposite; Photocrosslinking; 2D nanomaterial; Ti3C2 nanosheet, nerve tissue engineering
ID guidance conduits; neural tissue; injury; light; polyaniline; repair
AB Electroconductive biomaterials, as advanced nerve guidance conduits (NGCs), have shown great promise to accelerate the rate of peripheral nerve repair and regeneration (PNR) but remain among the greatest challenges in regenerative medicine because of frail recovery. Herein, we introduce injectable nanocomposite nerve conduits based on gelatin methacrylate (GelMa) and MXene nanosheets (MX) for PNR. Microstructural studies determine that the addition of MX increases the mean pore size of GelMa NH from 5.8 +/- 1.2 mu m to 8.4 +/- 1.6 mu m for the hydrogel containing 0.25 mg/mL MX, for example, leading to higher swelling and degradation rates. The highest electrical conductivity (similar to 910 mu S/cm) is attained for the GelMa-based nanocomposite composed MX with the concentration of 0.125 mg/mL, for the reason that at higher concentrations, agglomeration of the MXs happens. In vitro investigations, including metabolic activity and live-dead assessments by PC12 cells, reveal the biocompatibility of developed nanocomposite hydrogels (NHs) containing different concentrations of MX nanosheets in the range of 0.025-0.25 mg/mL. Implantation of GelMa-MX conduits in a rat model of peripheral nerve injury (PNI) leads to the impressive recovery of the injured sciatic nerve's sensory, motor, and sensory- motor function. Electrophysiological analysis also indicates a significant increase in compound muscle action potential and nerve conduction velocity with a decrease in terminal latency in animals implanted with GelMaMX conduits compared to control groups (animals implanted with GelMa and animals without implantation). Moreover, histological analysis exhibits a notable absence of fibrous connective tissue in the regenerated nerve fibers with a substantial increase in more organized myelinated axons. Our results demonstrate that GelMa-MX conduits promote regeneration of the injured sciatic nerve and could be promising for peripheral nerve tissue engineering.
C1 [Lotfi, Roya; Zandi, Nooshin; Simchi, Abdolreza] Sharif Univ Technol, Inst Convergence Sci & Technol, Tehran 1458889694, Iran.
   [Lotfi, Roya; Zandi, Nooshin; Simchi, Abdolreza] Sharif Univ Technol, Dept Mat Sci & Engn, Tehran 1458889694, Iran.
   [Dolatyar, Banafsheh] Univ Tehran, Coll Sci, Sch Biol, Dev Biol Lab, Tehran, Iran.
   [Tamjid, Elnaz] Tarbiat Modares Univ, Fac Biol Sci, Dept Nanobiotechnol, POB 14115-175, Tehran, Iran.
   [Tamjid, Elnaz] Univ Bremen, Adv Ceram, D-28352 Bremen, Germany.
   [Pourjavadi, Ali] Sharif Univ Technol, Dept Chem, POB 11365-9516, Tehran, Iran.
   [Simchi, Abdolreza] Fraunhofer Inst Mfg Technol & Adv Mat, D-28359 Bremen, Germany.
C3 Sharif University of Technology; Sharif University of Technology; University of Tehran; Tarbiat Modares University; University of Bremen; Sharif University of Technology; Fraunhofer Gesellschaft; Fraunhofer Germany; Fraunhofer Manufacturing Technology & Advanced Materials Bremen
RP Simchi, A (corresponding author), Sharif Univ Technol, Inst Convergence Sci & Technol, Tehran 1458889694, Iran.; Simchi, A (corresponding author), Sharif Univ Technol, Dept Mat Sci & Engn, Tehran 1458889694, Iran.; Pourjavadi, A (corresponding author), Sharif Univ Technol, Dept Chem, POB 11365-9516, Tehran, Iran.
EM r.lotfi69@gmail.com; banafshdolatyar@ut.ac.ir; zandi.nooshin66@gmail.com; e.tamjid@gmail.com; purjavad@sharif.edu; simchi@sharif.edu
FU Research and Technology office of Sharif University of Technology
CR Alsaid Y, 2021, ADV MATER, V33, P0, DOI 10.1002/adma.202008235
   Andriukonis E, 2018, COLLOID SURFACE B, V164, P224, DOI 10.1016/j.colsurfb.2018.01.034
   Baradaran A, 2021, SEMIN PLAST SURG, V35, P204, DOI 10.1055/s-0041-1731630
   Beygisangchin M, 2021, POLYMERS-BASEL, V13, P0, DOI 10.3390/polym13122003
   Bhangra KS, 2016, STEM CELLS INT, V2016, P0, DOI 10.1155/2016/7502178
   Boularaoui S, 2021, ACS BIOMATER SCI ENG, V7, P5810, DOI 10.1021/acsbiomaterials.1c01193
   Cai JY, 2022, J NANOBIOTECHNOL, V20, P0, DOI 10.1186/s12951-022-01669-2
   Chen L, 2022, ACCOUNTS MATER RES, V3, P785, DOI 10.1021/accountsmr.2c00025
   Dolatyar B, 2023, NEUROSCI LETT, V813, P0, DOI 10.1016/j.neulet.2023.137417
   Duan GM, 2023, REGEN BIOMATER, V10, P0, DOI 10.1093/rb/rbac089
   Fan L, 2022, ADV SCI, V9, P0, DOI 10.1002/advs.202105586
   Fang XX, 2020, J MATER CHEM B, V8, P10593, DOI 10.1039/d0tb00779j
   Fonner JM, 2008, BIOMED MATER, V3, P0, DOI 10.1088/1748-6041/3/3/034124
   Grinsell D, 2014, BIOMED RES INT, V2014, P0, DOI 10.1155/2014/698256
   Guimaraes CF, 2020, NAT REV MATER, V5, P351, DOI 10.1038/s41578-019-0169-1
   Ha JH, 2023, POLYMERS-BASEL, V15, P0, DOI 10.3390/polym15122608
   Hu Y, 2016, SCI REP-UK, V6, P0, DOI 10.1038/srep32184
   Huang ZM, 2020, NANOPHOTONICS-BERLIN, V9, P2233, DOI 10.1515/nanoph-2019-0571
   Iravani S, 2021, MATER ADV, V2, P2906, DOI 10.1039/d1ma00189b
   Jiang ZW, 2023, CARBOHYD POLYM, V301, P0, DOI 10.1016/j.carbpol.2022.120327
   Kadri R, 2016, RSC ADV, V6, P27879, DOI 10.1039/c6ra03699f
   Kang MS, 2024, NANO-MICRO LETT, V16, P0, DOI 10.1007/s40820-023-01293-1
   Kantarci F, 2014, EUR RADIOL, V24, P434, DOI 10.1007/s00330-013-3023-7
   Kciuk M, 2020, INT J MOL SCI, V21, P0, DOI 10.3390/ijms21197264
   Kehoe S, 2012, INJURY, V43, P553, DOI 10.1016/j.injury.2010.12.030
   Kellaway SC, 2023, ACTA BIOMATER, V157, P124, DOI 10.1016/j.actbio.2022.12.003
   Kokai LE, 2009, ACTA BIOMATER, V5, P2540, DOI 10.1016/j.actbio.2009.03.009
   Lee HS, 2022, ACTA BIOMATER, V141, P219, DOI 10.1016/j.actbio.2022.01.042
   Li GC, 2023, COMPOS PART B-ENG, V254, P0, DOI 10.1016/j.compositesb.2023.110551
   Liao MH, 2024, NEURAL REGEN RES, V19, P258, DOI 10.4103/1673-5374.379037
   Lin H, 2018, ADV SCI, V5, P0, DOI 10.1002/advs.201800518
   Lin H, 2018, ADV MATER, V30, P0, DOI 10.1002/adma.201703284
   Liu C, 2021, BIOACT MATER, V6, P3892, DOI 10.1016/j.bioactmat.2021.03.034
   Liu TT, 2020, MOLECULES, V25, P0, DOI 10.3390/molecules25225305
   Loessner D, 2016, NAT PROTOC, V11, P727, DOI 10.1038/nprot.2016.037
   Lotfi R, 2020, INT. J. PSYCHOSOC. REHABIL., V24, P0
   Lotfi R, 2023, ACS BIOMATER SCI ENG, V10, P800, DOI 10.1021/acsbiomaterials.3c01394
   Lu JJ, 2018, NANO RES, V11, P4599, DOI 10.1007/s12274-018-2041-9
   Luo Y, 2022, BIOACT MATER, V7, P98, DOI 10.1016/j.bioactmat.2021.05.039
   Ma Y, 2023, CHEM ENG J, V452, P0, DOI 10.1016/j.cej.2022.139424
   Meyer C, 2016, BIOMATERIALS, V76, P33, DOI 10.1016/j.biomaterials.2015.10.040
   Navarro X, 2016, EUR J NEUROSCI, V43, P271, DOI 10.1111/ejn.13033
   Nectow AR, 2012, TISSUE ENG PART B-RE, V18, P40, DOI 10.1089/ten.teb.2011.0240
   Noshadi I, 2017, BIOMATER SCI-UK, V5, P2093, DOI 10.1039/c7bm00110j
   Oh SH, 2013, TISSUE ENG PART C-ME, V19, P233, DOI 10.1089/ten.tec.2012.0221
   Park J, 2020, ADV FUNCT MATER, V30, P0, DOI 10.1002/adfm.202003759
   Parmar V, 2024, HYDROGELS FOR TISSUE ENGINEERING AND REGENERATIVE MEDICINE, V0, P249
   Pozzobon LG, 2021, CHEM-BIOL INTERACT, V348, P0, DOI 10.1016/j.cbi.2021.109621
   Qiao CY, 2021, ADV MATER INTERFACES, V8, P0, DOI 10.1002/admi.202100903
   Quan Q, 2019, NEURAL REGEN RES, V14, P903, DOI 10.4103/1673-5374.249239
   Rajavel K, 2018, NANOTECHNOLOGY, V29, P0, DOI 10.1088/1361-6528/aaa687
   Ray WZ, 2010, EXP NEUROL, V223, P77, DOI 10.1016/j.expneurol.2009.03.031
   Rogers ZJ, 2020, BIOELECTRICITY, V2, P279, DOI 10.1089/bioe.2020.0025
   Ronchi G, 2023, INT J MOL SCI, V24, P0, DOI 10.3390/ijms24031818
   Rozmyslowska-Wojciechowska A, 2019, APPL SURF SCI, V473, P409, DOI 10.1016/j.apsusc.2018.12.081
   Rozmyslowska-Wojciechowska A, 2020, MATERIALS, V13, P0, DOI 10.3390/ma13102347
   Scheibe B, 2019, ACS BIOMATER SCI ENG, V5, P6557, DOI 10.1021/acsbiomaterials.9b01476
   Seo K, 2016, PAIN MED, V17, P2360, DOI 10.1093/pm/pnw088
   Sharifi S, 2021, SCI REP-UK, V11, P0, DOI 10.1038/s41598-021-02830-x
   Sharma N, 2024, J MATER SCI, V59, P6206, DOI 10.1007/s10853-024-09562-z
   Song E, 2013, NANOMATERIALS-BASEL, V3, P498, DOI 10.3390/nano3030498
   Soucy JR, 2018, TISSUE ENG PT A, V24, P1393, DOI 10.1089/ten.tea.2017.0502
   Suzuki K, 2017, ACTA BIOMATER, V53, P250, DOI 10.1016/j.actbio.2017.02.004
   Tao J, 2017, SCI REP-UK, V7, P0, DOI 10.1038/srep46038
   Tomal W, 2020, POLYMERS-BASEL, V12, P0, DOI 10.3390/polym12051073
   Vijayavenkataraman S, 2019, FRONT BIOENG BIOTECH, V7, P0, DOI 10.3389/fbioe.2019.00266
   Wan T, 2023, INT J MOL SCI, V24, P0, DOI 10.3390/ijms241814132
   Wang CY, 2018, J BIOMED MATER RES A, V106, P2070, DOI 10.1002/jbm.a.36390
   Worku AK, 2024, GREEN CHEM LETT REV, V17, P0, DOI 10.1080/17518253.2024.2325983
   Wu SH, 2019, ACS APPL BIO MATER, V2, P4864, DOI 10.1021/acsabm.9b00626
   Wu ZX, 2021, MAT SCI ENG C-MATER, V129, P0, DOI 10.1016/j.msec.2021.112393
   Yacob N, 2014, AIP CONF PROC, V1584, P153, DOI 10.1063/1.4866123
   Yang QF, 2023, BIOACT MATER, V26, P194, DOI 10.1016/j.bioactmat.2023.02.024
   Yin J, 2018, POLYMER, V148, P93, DOI 10.1016/j.polymer.2018.06.022
   Yue K, 2015, BIOMATERIALS, V73, P254, DOI 10.1016/j.biomaterials.2015.08.045
   Zandi N, 2020, MAT SCI ENG C-MATER, V108, P0, DOI 10.1016/j.msec.2019.110432
   Zhou L, 2018, ACS NANO, V12, P10957, DOI 10.1021/acsnano.8b04609
NR 77
TC 0
Z9 0
U1 22
U2 22
PU ELSEVIER
PI AMSTERDAM
PA RADARWEG 29, 1043 NX AMSTERDAM, NETHERLANDS
SN 
EI 2772-9508
J9 BIOMATER ADV
JI Biomater. Adv.
PD MAY 15
PY 2025
VL 170
IS 
BP 
EP 
DI 10.1016/j.bioadv.2025.214197
EA JAN 2025
PG 14
WC Materials Science, Biomaterials
SC Materials Science
GA X0Y6R
UT WOS:001422715200001
PM 39889368
DA 2025-07-17
ER

PT J
AU Agarwal, G
   Moes, K
   Schmidt, CE
AF Agarwal, Gopal
   Moes, Kennedy
   Schmidt, Christine E.
TI Development and in vitro evaluation of biomimetic injectable hydrogels from decellularized human nerves for central nervous system regeneration
SO MATERIALS TODAY BIO
LA English
DT Article
DE Injectable hydrogel; Natural biomaterials; Human peripheral nerves; Decellularization; Delipidation; Neural tissue regeneration; CNS tissue biomimetics
ID extracellular-matrix; macrophage; astrocytes; differentiation; neuroblastoma; polarization; formulation; phenotype; allograft; microglia
AB Injuries to the central nervous system (CNS) often lead to persistent inflammation and limited regeneration. This study developed a clinically relevant injectable hydrogel derived from decellularized human peripheral nerves, with mechanical properties biomimicking native CNS tissue. Using a modified Hudson method, human sciatic nerves were decellularized, effectively removing immunogenic cellular debris while retaining the extracellular matrix. Two delipidation solvents, dichloromethane: ethanol (2:1 v/v) and n-hexane: isopropanol (3:1 v/v), were evaluated, with the former achieving optimal lipid removal and better digestion. The resulting solution was crosslinked with genipin, forming an injectable hydrogel (iHPN) that gelled within 12 min at 37 degrees C and exhibited mechanical stiffness of approximately 400 Pa. Human astrocytes, human microglial cell clone 3 (HMC3), and mouse RAW 264.7 macrophages were cultured individually within iHPN, with lipopolysaccharide (LPS) added to mimic CNS inflammation following injury. Compared to LPS-activated cells on tissue culture plates (TCP), astrocytes within iHPN maintained a quiescent state, as evidenced by reduced GFAP expression and IL-1(3 secretion. RAW 264.7 and HMC3 cells in iHPN displayed an anti-inflammatory phenotype, as shown by increased CD206 and decreased CD86/CD68 expression, along with higher IL-4 and lower TNF-alpha/IL-1(3 secretion. Human SH-SY5Y neuroblastoma cells exhibited higher viability and improved neuronal differentiation in iHPN compared to TCP. Human brain neurons had higher neuronal differentiation within iHPN compared to TCP or collagen hydrogels. Overall, iHPN is a novel injectable hydrogel that has potential for minimally invasive CNS applications, such as a carrier for cell or drug delivery and/or a biomaterial to support axonal growth.
C1 [Agarwal, Gopal; Moes, Kennedy; Schmidt, Christine E.] Univ Florida, Herbert Wertheim Coll Engn, J Crayton Pruitt Family Dept Biomed Engn, Gainesville, FL 32611 USA.
C3 State University System of Florida; University of Florida
RP Schmidt, CE (corresponding author), Univ Florida, J Crayton Pruitt Family Dept Biomed Engn, Gainesville, FL 32611 USA.
EM schmidt@bme.ufl.edu
FU NIH [P0225954]
CR Abrego CJG, 2022, MACROMOL CHEM PHYS, V223, P0, DOI 10.1002/macp.202100366
   Acaz-Fonseca E, 2019, CELL DEATH DISCOV, V5, P0, DOI 10.1038/s41420-019-0166-6
   Agarwal G, 2024, J NEURAL ENG, V21, P0, DOI 10.1088/1741-2552/ad5939
   Agarwal G, 2024, ACS APPL BIO MATER, V7, P1478, DOI 10.1021/acsabm.3c00876
   Agarwal G, 2022, BIOMATER ADV, V139, P0, DOI 10.1016/j.bioadv.2022.212971
   Agarwal G, 2021, MAT SCI ENG C-MATER, V118, P0, DOI 10.1016/j.msec.2020.111518
   Ali SA, 1998, DEV BRAIN RES, V110, P31, DOI 10.1016/S0165-3806(98)00091-1
   Almalla A, 2023, BIOMACROMOLECULES, V24, P5620, DOI 10.1021/acs.biomac.3c00602
   Amer MH, 2017, NPJ REGEN MED, V2, P0, DOI 10.1038/s41536-017-0028-x
   Azad Abul K, 2014, J CYTOL MOL BIOL, V1, P0
   Azouz Solomon M, 2018, PLAST RECONSTR SURG GLOB OPEN, V6, Pe1803, DOI 10.1097/GOX.0000000000001803
   Bae JY, 2021, NEURAL REGEN RES, V16, P1890, DOI 10.4103/1673-5374.306091
   Bajaj P, 2014, ANNU REV BIOMED ENG, V16, P247, DOI 10.1146/annurev-bioeng-071813-105155
   Balakrishnan B, 2013, J MATER CHEM B, V1, P5564, DOI 10.1039/c3tb21056a
   Barros CS, 2011, CSH PERSPECT BIOL, V3, P0, DOI 10.1101/cshperspect.a005108
   Barros MHM, 2013, PLOS ONE, V8, P0, DOI 10.1371/journal.pone.0080908
   Bi ZG, 2024, CHEM ENG J, V488, P0, DOI 10.1016/j.cej.2024.150631
   Bousalis D, 2022, J BIOMED MATER RES A, V110, P595, DOI 10.1002/jbm.a.37312
   Brown M, 2022, BIOMATERIALS, V289, P0, DOI 10.1016/j.biomaterials.2022.121786
   Cao Y, 2019, NUTRIENTS, V11, P0, DOI 10.3390/nu11112794
   Cerqueira SR, 2018, BIOMATERIALS, V177, P176, DOI 10.1016/j.biomaterials.2018.05.049
   Chang B, 2017, MAT SCI ENG R, V111, P1, DOI 10.1016/j.mser.2016.11.001
   CHAPPARD D, 1993, BIOMATERIALS, V14, P507, DOI 10.1016/0142-9612(93)90238-W
   Chen MH, 2017, ACS BIOMATER SCI ENG, V3, P3146, DOI 10.1021/acsbiomaterials.7b00734
   Chen PW, 2015, ACTA NEUROPATHOL, V129, P97, DOI 10.1007/s00401-014-1369-9
   Chen RF, 2022, IMMUN INFLAMM DIS, V10, P0, DOI 10.1002/iid3.740
   CHEN WJ, 1994, J CELL SCI, V107, P2299
   Cornelison RC, 2018, BIOMED MATER, V13, P0, DOI 10.1088/1748-605X/aaab82
   Correia C, 2025, BIOMATER ADV, V167, P0, DOI 10.1016/j.bioadv.2024.214090
   Côté MP, 2011, NEUROTHERAPEUTICS, V8, P294, DOI 10.1007/s13311-011-0024-6
   Côté MP, 2010, EXP NEUROL, V225, P173, DOI 10.1016/j.expneurol.2010.06.011
   Crapo PM, 2011, BIOMATERIALS, V32, P3233, DOI 10.1016/j.biomaterials.2011.01.057
   Crowell AD, 2023, MACROMOLECULES, V56, P7795, DOI 10.1021/acs.macromol.3c00780
   David S, 2015, NEUROSCIENCE, V307, P311, DOI 10.1016/j.neuroscience.2015.08.064
   David S, 2011, NAT REV NEUROSCI, V12, P388, DOI 10.1038/nrn3053
   Dello Russo C, 2018, J NEUROINFLAMM, V15, P0, DOI 10.1186/s12974-018-1288-0
   DePaul MA, 2015, PLOS ONE, V10, P0, DOI 10.1371/journal.pone.0139335
   Dervan A, 2021, PHARMACEUTICS, V13, P0, DOI 10.3390/pharmaceutics13122161
   Dordinejad AK, 2018, POLYM TEST, V70, P39, DOI 10.1016/j.polymertesting.2018.06.015
   Dwane Susan, 2013, BMC RES NOTES, V6, P366, DOI 10.1186/1756-0500-6-366
   Fang YW, 2021, BIOMED PHARMACOTHER, V143, P0, DOI 10.1016/j.biopha.2021.112104
   Franco R, 2015, PROG NEUROBIOL, V131, P65, DOI 10.1016/j.pneurobio.2015.05.003
   Fu YH, 2016, J CELL MOL MED, V20, P740, DOI 10.1111/jcmm.12776
   Galarza S, 2020, ADV HEALTHC MATER, V9, P0, DOI 10.1002/adhm.201901419
   Garrido CA, 2023, BIOMATER ADV, V151, P0, DOI 10.1016/j.bioadv.2023.213423
   Gassowska-Dobrowolska M, 2023, INT J MOL SCI, V24, P0, DOI 10.3390/ijms24129903
   Geissler SA, 2018, J NEURAL ENG, V15, P0, DOI 10.1088/1741-2552/aaa55c
   Hasko G, 1996, J IMMUNOL, V157, P4634
   Hassan F, 2005, MOL CANCER RES, V3, P373, DOI 10.1158/1541-7786.MCR-05-0046
   He L, 2024, BBA-MOL BASIS DIS, V1870, P0, DOI 10.1016/j.bbadis.2023.166992
   Hlavac N, 2020, MATER TODAY ADV, V6, P0, DOI 10.1016/j.mtadv.2019.100039
   Hoffmann LF, 2023, NEURAL REGEN RES, V18, P1265, DOI 10.4103/1673-5374.358621
   Hong JY, 2020, ACTA BIOMATER, V101, P357, DOI 10.1016/j.actbio.2019.11.012
   Houle JD, 2006, J NEUROSCI, V26, P7405, DOI 10.1523/JNEUROSCI.1166-06.2006
   Hu ST, 2024, ACTA BIOMATER, V177, P77, DOI 10.1016/j.actbio.2024.02.001
   Hu Y, 2021, NPG ASIA MATER, V13, P0, DOI 10.1038/s41427-021-00304-0
   Hudson TW, 2004, TISSUE ENG, V10, P1641, DOI 10.1089/ten.2004.10.1641
   Isali I, 2021, ACTA BIOMATER, V131, P198, DOI 10.1016/j.actbio.2021.06.043
   Jin B, 2023, BIOACT MATER, V21, P511, DOI 10.1016/j.bioactmat.2022.08.027
   Kasper M, 2020, ADV HEALTHC MATER, V9, P0, DOI 10.1002/adhm.202000174
   Kisucká A, 2021, CELLS-BASEL, V10, P0, DOI 10.3390/cells10081943
   Kocí Z, 2020, ADV BIOSYST, V4, P0, DOI 10.1002/adbi.201900212
   Kruger TM, 2020, ACS CHEM NEUROSCI, V11, P840, DOI 10.1021/acschemneuro.9b00401
   Kuo CY, 2021, MEDICINA-LITHUANIA, V57, P0, DOI 10.3390/medicina57080778
   Lee HH, 2020, INT IMMUNOPHARMACOL, V86, P0, DOI 10.1016/j.intimp.2020.106726
   Lee W, 2024, ACTA BIOMATER, V180, P140, DOI 10.1016/j.actbio.2024.04.011
   Leversedge FJ, 2020, J HAND SURG-AM, V45, P1148, DOI 10.1016/j.jhsa.2020.07.016
   Li B, 2009, J INNATE IMMUN, V1, P570, DOI 10.1159/000235563
   Li L, 2021, BRAIN BEHAV IMMUN, V91, P740, DOI 10.1016/j.bbi.2020.10.007
   Li Q, 2022, NPG ASIA MATER, V14, P0, DOI 10.1038/s41427-022-00362-y
   Lin T, 2018, ACTA BIOMATER, V73, P326, DOI 10.1016/j.actbio.2018.04.001
   Liu P, 2019, NEURAL REGEN RES, V14, P1335, DOI 10.4103/1673-5374.253510
   Lu ZY, 2021, COMPR PSYCHONEUROEND, V6, P0, DOI 10.1016/j.cpnec.2021.100048
   Lyu JX, 2021, CNS NEUROSCI THER, V27, P515, DOI 10.1111/cns.13620
   Martin ER, 2022, FRONT PHARMACOL, V13, P0, DOI 10.3389/fphar.2022.943627
   McCrary MW, 2020, TISSUE ENG PART C-ME, V26, P23, DOI 10.1089/ten.tec.2019.0135
   McInnes AD, 2022, J FUNCT BIOMATER, V13, P0, DOI 10.3390/jfb13040240
   Merryweather D, 2021, RSC ADV, V11, P33124, DOI 10.1039/d1ra05257h
   Mo Y, 2022, FRONT NEUROL, V13, P0, DOI 10.3389/fneur.2022.921705
   Mosser DM, 2008, NAT REV IMMUNOL, V8, P958, DOI 10.1038/nri2448
   Mungenast Lena, 2023, BIOMATER BIOSYST, V11, P100081, DOI 10.1016/j.bbiosy.2023.100081
   Nam KN, 2010, INT IMMUNOPHARMACOL, V10, P493, DOI 10.1016/j.intimp.2010.01.011
   Neishabouri A, 2022, FRONT BIOENG BIOTECH, V10, P0, DOI 10.3389/fbioe.2022.805299
   Nieto-Nicolau N, 2021, CELL TISSUE RES, V384, P167, DOI 10.1007/s00441-020-03317-3
   Patani R, 2023, NAT REV NEUROL, V19, P395, DOI 10.1038/s41582-023-00822-1
   Pinto ML, 2017, BIOMATERIALS, V124, P211, DOI 10.1016/j.biomaterials.2017.02.004
   Pinto RV, 2020, MOLECULES, V25, P0, DOI 10.3390/molecules25112580
   Qin J, 2023, FRONT NEUROL, V14, P0, DOI 10.3389/fneur.2023.1103416
   Quinteira R, 2024, ACTA BIOMATER, V180, P295, DOI 10.1016/j.actbio.2024.04.026
   Rinker B, 2017, ANN PLAS SURG, V78, PS292, DOI 10.1097/SAP.0000000000001037
   Sackett SD, 2018, SCI REP-UK, V8, P0, DOI 10.1038/s41598-018-28857-1
   Schmölz L, 2017, J IMMUNOL METHODS, V449, P68, DOI 10.1016/j.jim.2017.06.012
   Simoes RF, 2021, FOOD CHEM TOXICOL, V149, P0, DOI 10.1016/j.fct.2021.111967
   Smith JA, 2012, BRAIN RES BULL, V87, P10, DOI 10.1016/j.brainresbull.2011.10.004
   Sorhun DT, 2023, ACS OMEGA, V8, P36933, DOI 10.1021/acsomega.3c04064
   Sridharan R, 2019, ACS BIOMATER SCI ENG, V5, P544, DOI 10.1021/acsbiomaterials.8b00910
   Sridharan R, 2015, MATER TODAY, V18, P313, DOI 10.1016/j.mattod.2015.01.019
   Stanzione A, 2020, APPL SCI-BASEL, V10, P0, DOI 10.3390/app10186550
   Stocco E, 2023, INT J MOL SCI, V24, P0, DOI 10.3390/ijms24119170
   Suss PH, 2022, CELL TISSUE BANK, V23, P511, DOI 10.1007/s10561-021-09977-x
   Taciak B, 2018, PLOS ONE, V13, P0, DOI 10.1371/journal.pone.0198943
   Tarus D, 2016, ACS APPL MATER INTER, V8, P25051, DOI 10.1021/acsami.6b06446
   Tysseling-Mattiace VM, 2008, J NEUROSCI, V28, P3814, DOI 10.1523/JNEUROSCI.0143-08.2008
   Verkhratsky A, 2023, SIGNAL TRANSDUCT TAR, V8, P0, DOI 10.1038/s41392-023-01628-9
   Vizuete AFK, 2022, J NEUROINFLAMM, V19, P0, DOI 10.1186/s12974-022-02612-w
   Wang W, 2021, J INFLAMM-LOND, V18, P0, DOI 10.1186/s12950-021-00271-x
   Wang YJ, 2021, SCI REP-UK, V11, P0, DOI 10.1038/s41598-021-85702-8
   White RE, 2008, RESTOR NEUROL NEUROS, V26, P197
   Willemse J, 2022, BIOMATERIALS, V284, P0, DOI 10.1016/j.biomaterials.2022.121473
   Wollmann L, 2019, ARQ BRAS CARDIOL, V113, P11, DOI 10.5935/abc.20190094
   Wu DT, 2022, TISSUE ENG PART C-ME, V28, P289, DOI 10.1089/ten.tec.2022.0040
   Wu SH, 2017, J MATER CHEM B, V5, P3870, DOI 10.1039/C7TB00721C
   Xiao HM, 2023, MATER TODAY BIO, V19, P0, DOI 10.1016/j.mtbio.2023.100589
   Xiong K, 2023, HELIYON, V9, P0, DOI 10.1016/j.heliyon.2023.e14176
   Yao L, 2024, ACS APPL BIO MATER, V7, P2887, DOI 10.1021/acsabm.3c01266
   Yin J, 2017, J IMMUNOL RES, V2017, P0, DOI 10.1155/2017/5150678
   Yonezawa T, 2010, GLIA, V58, P755, DOI 10.1002/glia.20959
   Zhang FS, 2021, CELL TISSUE BANK, V22, P419, DOI 10.1007/s10561-020-09889-2
   Zhang XW, 2023, J MATER SCI TECHNOL, V138, P17, DOI 10.1016/j.jmst.2022.08.028
   Zheng LW, 2023, ACTA BIOMATER, V156, P37, DOI 10.1016/j.actbio.2022.11.047
   Zhu Y, 2018, ACTA BIOMATER, V73, P112, DOI 10.1016/j.actbio.2018.04.003
NR 121
TC 0
Z9 0
U1 11
U2 11
PU ELSEVIER
PI AMSTERDAM
PA RADARWEG 29, 1043 NX AMSTERDAM, NETHERLANDS
SN 2590-0064
EI 
J9 MATER TODAY BIO
JI Mater. Today Bio
PD APR 15
PY 2025
VL 31
IS 
BP 
EP 
DI 10.1016/j.mtbio.2025.101483
EA JAN 2025
PG 21
WC Engineering, Biomedical; Materials Science, Biomaterials
SC Engineering; Materials Science
GA T1U5K
UT WOS:001402943800001
PM 39896276
DA 2025-07-17
ER

PT J
AU Liu, YQ
   Shang, YQ
   Wang, Z
   Gao, HX
   Jin, NN
   Zhang, WH
   Shen, HY
   Sun, SL
   Wang, DZ
   Wang, ZW
   Gu, XS
   Yang, YM
   Li, GC
AF Liu, Yaqiong
   Shang, Yuqing
   Wang, Zhen
   Gao, Hongxia
   Jin, Nana
   Zhang, Weihao
   Shen, Huoyun
   Sun, Shaolan
   Wang, Dongzhi
   Wang, Zhiwei
   Gu, Xiaosong
   Yang, Yumin
   Li, Guicai
TI From microsphere synthesis to neural tissue regeneration: Unraveling the potentials and progress
SO COMPOSITES PART B-ENGINEERING
LA English
DT Article
DE Microspheres; Fabrication strategy; Function optimization; Tissue engineering; Nerve regeneration
ID traumatic brain-injury; loaded alginate microspheres; drug-delivery; bone regeneration; injectable hydrogel; physicochemical characterization; nanofibrous microspheres; composite microspheres; electrical-stimulation; photothermal therapy
AB Microspheres have been extensively employed as drug delivery systems within the realm of tissue engineering, owing to their remarkable controlled release capabilities. The inherent properties of microspheres, with respect to size and structure, endow them with the ability to form tiny porous network architectures. These architectures can serve as platforms for the delivery of growth factors, drugs, or nanoscale materials, thereby progressively emerging as fundamental constituents in the fabrication of tissue regeneration scaffolds. In the domain of neural tissue engineering, microspheres represent ideal carriers, as they are capable of furnishing multifactorial cues during nerve tissue repair. Such cues encompass the delivery of chemical signals essential for neuronal communication, the conveyance of biological factors conducive to axon outgrowth, and the responsiveness to physical stimulations. Nevertheless, a comprehensive and systematic work summary regarding the application of microspheres in neural tissue engineering remains scarce. Consequently, in this review, we initially conduct a systematic overview of the preparation methodologies, optimization strategies in terms of smart responsiveness, and characterization techniques of diverse microspheres. Additionally, we further consolidate the application of microsphere-based scaffolds in the remediation of nerve injuries, including traumatic brain injury, spinal cord injury, and peripheral nerve injury. Finally, the challenges and prospective directions pertaining to microspheres in tissue engineering are deliberated. The current work is anticipated to offer valuable references for the advancement of microspheres in the domain of various tissue engineering applications.
C1 [Liu, Yaqiong; Shang, Yuqing; Gao, Hongxia; Shen, Huoyun; Sun, Shaolan; Gu, Xiaosong; Yang, Yumin; Li, Guicai] Nantong Univ, Coinnovat Ctr Neuroregenerat, Key Lab Neuroregenerat, Nantong 226001, Peoples R China.
   [Wang, Zhen; Wang, Dongzhi; Wang, Zhiwei] Nantong Univ, Affiliated Hosp, Dept Hepatobiliary & Pancreat Surg, Nantong 226006, Peoples R China.
   [Jin, Nana] Nantong Univ, Affiliated Hosp 2, Inst Translat Neurosci, Ctr Neural Dev & Degenerat Res, Nantong 226014, Jiangsu, Peoples R China.
   [Zhang, Weihao] Nantong Univ, Sch Arts, Nantong 226019, Peoples R China.
   [Li, Guicai] Shandong First Med Univ & Shandong Acad Med Sci, Med Sci & Technol Innovat Ctr, Jinan, Peoples R China.
C3 Nantong University; Nantong University; Nantong University; Nantong University; Shandong First Medical University & Shandong Academy of Medical Sciences
RP Gu, XS; Yang, YM; Li, GC (corresponding author), Nantong Univ, Coinnovat Ctr Neuroregenerat, Key Lab Neuroregenerat, Nantong 226001, Peoples R China.; Wang, DZ; Wang, ZW (corresponding author), Nantong Univ, Affiliated Hosp, Dept Hepatobiliary & Pancreat Surg, Nantong 226006, Peoples R China.
EM w_dongzhi@163.com; wzw3639@163.com; nervegu@ntu.edu.cn; yangym@ntu.edu.cn; gcli1981@ntu.edu.cn
FU National Natural Science Foundation of China; Special Funds for Provincial Science and Technology Programs (Key R & D Program for Social Development) of Jiangsu Province; Large-scale Instrument and Equipment Open Sharing Foundation (2024-2025) of Medical Science and Technology Innovation Center, Shandong First Medical University & Shandong Academy of Medical Sciences; The 'Qing-Lan Project' of Colleges in Jiangsu Province (2024)
CR Aamodt JM, 2016, BIOMATERIALS, V86, P68, DOI 10.1016/j.biomaterials.2016.02.003
   Aguilar-Toalá JE, 2022, RSC ADV, V12, P6449, DOI 10.1039/d1ra08590e
   Ahmed TA, 2016, DRUG DES DEV THER, V10, P483, DOI 10.2147/DDDT.S99651
   Akamatsu Y, 2020, NEUROTHERAPEUTICS, V17, P446, DOI 10.1007/s13311-020-00840-7
   Alizadeh A, 2019, FRONT NEUROL, V10, P0, DOI 10.3389/fneur.2019.00282
   Allan-Wojtas P, 2008, LWT-FOOD SCI TECHNOL, V41, P101, DOI 10.1016/j.lwt.2007.02.003
   Alpdemir S, 2020, IET NANOBIOTECHNOL, V14, P617, DOI 10.1049/iet-nbt.2020.0139
   Amin U, 2021, INT J BIOL MACROMOL, V183, P2184, DOI 10.1016/j.ijbiomac.2021.05.182
   André E, 2019, SOFT MATTER, V15, P504, DOI 10.1039/c8sm02372g
   Ansorena E, 2013, INT J PHARMACEUT, V455, P148, DOI 10.1016/j.ijpharm.2013.07.045
   Ayyanaar S, 2023, INT J BIOL MACROMOL, V253, P0, DOI 10.1016/j.ijbiomac.2023.127480
   Bertsch C, 2023, ADV HEALTHC MATER, V12, P0, DOI 10.1002/adhm.202203115
   Bi YG, 2019, MAT SCI ENG C-MATER, V100, P576, DOI 10.1016/j.msec.2019.03.040
   Bian J, 2021, NANO LETT, V21, P2690, DOI 10.1021/acs.nanolett.0c04713
   Boda SK, 2018, ACS APPL MATER INTER, V10, P25069, DOI 10.1021/acsami.8b06386
   Brown A, 2015, ACTA BIOMATER, V11, P543, DOI 10.1016/j.actbio.2014.09.008
   Butreddy A, 2021, INT J MOL SCI, V22, P0, DOI 10.3390/ijms22168884
   Büyüköz M, 2018, J TISSUE ENG REGEN M, V12, PE707, DOI 10.1002/term.2353
   Cao D, 2019, J DRUG DELIV SCI TECHNOL, V0, P54
   Cao S, 2020, WASTE MANAGE, V105, P531, DOI 10.1016/j.wasman.2020.02.043
   Challen B, 2022, PROTEOMICS, V22, P0, DOI 10.1002/pmic.202100394
   Chen JL, 2020, J COLLOID INTERF SCI, V574, P162, DOI 10.1016/j.jcis.2020.04.040
   Chen KF, 2019, PROG NAT SCI-MATER, V29, P617, DOI 10.1016/j.pnsc.2019.10.003
   Chen KL, 2022, SMALL, V18, P0, DOI 10.1002/smll.202106591
   Chen M, 2022, MOLECULES, V27, P0
   Chen XJ, 2021, FRONT BIOENG BIOTECH, V9, P0, DOI 10.3389/fbioe.2021.787881
   Chen XY, 2019, MAT SCI ENG C-MATER, V101, P619, DOI 10.1016/j.msec.2019.04.012
   Chen ZH, 2021, EXPLORATION-PRC, V1, P0, DOI 10.1002/EXP.20210036
   Chi HG, 2023, FRONT BIOENG BIOTECH, V11, P0, DOI 10.3389/fbioe.2023.1239183
   Chiang PF, 2018, ACS BIOMATER SCI ENG, V4, P3425, DOI 10.1021/acsbiomaterials.8b00635
   Chin JD, 2023, PHARMACEUTICS, V15, P0, DOI 10.3390/pharmaceutics15061721
   Chio JCT, 2022, ANTIOXID REDOX SIGN, V37, P184, DOI 10.1089/ars.2021.0120
   Clogston JD, 2011, METHODS MOL BIOL, V697, P63, DOI 10.1007/978-1-60327-198-1_6
   Clua-Ferré L, 2022, ADV MATER TECHNOL-US, V7, P0, DOI 10.1002/admt.202101696
   Cohen N, 2022, FRONT BIOENG BIOTECH, V10, P0, DOI 10.3389/fbioe.2022.905557
   Daley ELH, 2015, J MATER CHEM B, V3, P7920, DOI 10.1039/c5tb00934k
   Daly AC, 2020, NAT REV MATER, V5, P20, DOI 10.1038/s41578-019-0148-6
   Daniels MJ, 2022, INSTITUTE FOR EUROPE, V0, P1
   Deng S, 2022, BIOFABRICATION, V15, P0
   Dhamecha D, 2019, INT J PHARMACEUT, V569, P0, DOI 10.1016/j.ijpharm.2019.118627
   Dhanka M, 2017, MAT SCI ENG C-MATER, V81, P542, DOI 10.1016/j.msec.2017.08.055
   Ding SL, 2022, BIOACT MATER, V17, P81, DOI 10.1016/j.bioactmat.2022.01.033
   Donate R, 2020, E-POLYMERS, V20, P571, DOI 10.1515/epoly-2020-0046
   Duan HX, 2021, ACTA PHARM SIN B, V11, P55, DOI 10.1016/j.apsb.2020.09.016
   Escutia-Guadarrama L, 2022, POLYMERS-BASEL, V14, P0, DOI 10.3390/polym14214705
   Fan HY, 2018, INT J BIOL MACROMOL, V120, P263, DOI 10.1016/j.ijbiomac.2018.08.084
   Fan L, 2021, ADV HEALTHC MATER, V10, P0, DOI 10.1002/adhm.202002249
   Farshidfar N, 2023, MAR DRUGS, V21, P0, DOI 10.3390/md21030189
   Fernandes MM, 2019, ACS APPL MATER INTER, V11, P45265, DOI 10.1021/acsami.9b14001
   Ferreira S, 2021, J FOOD ENG, V0, P291
   Franco P, 2021, POLYMERS-BASEL, V13, P0, DOI 10.3390/polym13020246
   Gai TT, 2024, CHEM ENG J, V0, P498
   Gan MF, 2021, ACTA BIOMATER, V135, P289, DOI 10.1016/j.actbio.2021.08.041
   Gao HX, 2023, INT J BIOL MACROMOL, V253, P0, DOI 10.1016/j.ijbiomac.2023.127015
   Gao W, 2022, FRONT BIOENG BIOTECH, V10, P0, DOI 10.3389/fbioe.2022.996177
   Gao YK, 2022, BIOACT MATER, V14, P377, DOI 10.1016/j.bioactmat.2022.01.041
   Gao YL, 2022, COLLOID SURFACE B, V219, P0, DOI 10.1016/j.colsurfb.2022.112799
   Garzón I, 2018, J TISSUE ENG REGEN M, V12, P204, DOI 10.1002/term.2397
   George J, 2020, BIOTECHNOL ADV, V42, P0, DOI 10.1016/j.biotechadv.2019.03.009
   Gilkerson R, 2018, ANTIOXIDANTS-BASEL, V7, P0, DOI 10.3390/antiox7100126
   Giuliani C, 2019, ANTIOXIDANTS-BASEL, V8, P0, DOI 10.3390/antiox8050112
   Gordon S, 2014, IMMUNOL REV, V262, P36, DOI 10.1111/imr.12223
   Gordon T, 2009, MOTOR CONTROL, V13, P412, DOI 10.1123/mcj.13.4.412
   Gu X, 2022, ACTA BIOMATER, V141, P190, DOI 10.1016/j.actbio.2022.01.021
   Guillot-Ferriols M, 2022, GELS-BASEL, V8, P0, DOI 10.3390/gels8100680
   Gungor-Ozkerim PS, 2014, J BIOMED MATER RES A, V102, P1897, DOI 10.1002/jbm.a.34857
   Gupta V, 2017, ANNU REV BIOMED ENG, V19, P135, DOI 10.1146/annurev-bioeng-071516-044712
   Hamilton M, 2021, ACS BIOMATER SCI ENG, V7, P3754, DOI 10.1021/acsbiomaterials.1c00658
   Han Q, 2022, J BIOMAT SCI-POLYM E, V33, P747, DOI 10.1080/09205063.2021.2014113
   Han S, 2023, INT J BIOL MACROMOL, V253, P0, DOI 10.1016/j.ijbiomac.2023.126721
   Hasan ML, 2019, J BIOMED MATER RES B, V107, P2263, DOI 10.1002/jbm.b.34318
   He JQ, 2021, NANO RES, V14, P3988, DOI 10.1007/s12274-021-3325-z
   He JM, 2021, BIO-MED MATER ENG, V32, P347, DOI 10.3233/BME-201178
   He LN, 2023, J CONTROL RELEASE, V363, P180, DOI 10.1016/j.jconrel.2023.09.035
   He TX, 2020, CARBOHYD POLYM, V236, P0, DOI 10.1016/j.carbpol.2020.116094
   Heo Y, 2022, BIOMATER SCI-UK, V10, P947, DOI 10.1039/d1bm01846a
   Hoesli CA, 2012, J BIOMED MATER RES B, V100B, P1017, DOI 10.1002/jbm.b.32667
   Hou WH, 2023, ISCIENCE, V26, P0, DOI 10.1016/j.isci.2023.107976
   Hu X, 2023, SIGNAL TRANSDUCT TAR, V8, P0, DOI 10.1038/s41392-023-01477-6
   Hu XW, 2023, FRONT BIOENG BIOTECH, V11, P0, DOI 10.3389/fbioe.2023.1249706
   Hu XL, 2020, COLLOID SURFACE B, V195, P0, DOI 10.1016/j.colsurfb.2020.111218
   Hu ZA, 2018, ACS APPL MATER INTER, V10, P2377, DOI 10.1021/acsami.7b18458
   Huang D, 2020, NANOSCALE, V12, P20002, DOI 10.1039/d0nr04592f
   Huang GY, 2017, CHEM REV, V117, P12764, DOI 10.1021/acs.chemrev.7b00094
   Huang HJ, 2017, CORROS SCI, V123, P339, DOI 10.1016/j.corsci.2017.05.009
   Huang LX, 2018, CARBOHYD POLYM, V202, P611, DOI 10.1016/j.carbpol.2018.09.021
   Huang XQ, 2023, FRONT PHARMACOL, V14, P0, DOI 10.3389/fphar.2023.1117542
   Ibadat NF, 2021, POLYMERS-BASEL, V13, P0, DOI 10.3390/polym13213639
   Ii S, 2024, MATERIALS, V17, P0, DOI 10.3390/ma17030578
   Im GB, 2022, FRONT BIOENG BIOTECH, V10, P0, DOI 10.3389/fbioe.2022.1053491
   Ionescu OM, 2021, MACROMOL BIOSCI, V21, P0, DOI 10.1002/mabi.202100230
   Jain P, 2021, SAUDI J BIOL SCI, V28, P2677, DOI 10.1016/j.sjbs.2021.03.046
   Jang HY, 2020, ACS BIOMATER SCI ENG, V6, P5172, DOI 10.1021/acsbiomaterials.0c00550
   Jayachandran V, 2022, CURR PHARM DESIGN, V28, P1067, DOI 10.2174/1381612828666220518142911
   Ji SF, 2024, ADV SCI, V11, P0, DOI 10.1002/advs.202306305
   Ji WQ, 2020, ACTA BIOMATER, V116, P268, DOI 10.1016/j.actbio.2020.09.012
   Ji XF, 2022, BIOMATERIALS, V285, P0, DOI 10.1016/j.biomaterials.2022.121530
   Ji YH, 2017, J BIOMED MATER RES A, V105, P1593, DOI 10.1002/jbm.a.35962
   Jiang P, 2020, CHEM MATER, V32, P9983, DOI 10.1021/acs.chemmater.0c02941
   Jing T, 2024, CHEM ENG J, V0, P490
   John JV, 2020, SMALL, V16, P0, DOI 10.1002/smll.201907393
   Kalra S, 2022, INFLAMMOPHARMACOLOGY, V30, P1153, DOI 10.1007/s10787-022-01017-8
   Kaptan Y, 2022, EUR J PHARM BIOPHARM, V181, P60, DOI 10.1016/j.ejpb.2022.11.001
   Karimi S, 2020, INT J BIOL MACROMOL, V156, P648, DOI 10.1016/j.ijbiomac.2020.04.037
   Ke HF, 2023, ADV SCI, V10, P0, DOI 10.1002/advs.202204528
   Kianfar E, 2022, CARBON LETT, V32, P1645, DOI 10.1007/s42823-022-00395-x
   Kim J, 2022, FRONT BIOENG BIOTECH, V10, P0, DOI 10.3389/fbioe.2022.827626
   Kim KA, 2014, MOL NUTR FOOD RES, V58, P963, DOI 10.1002/mnfr.201300433
   Kong XY, 2020, J BIOMED MATER RES B, V108, P3200, DOI 10.1002/jbm.b.34658
   Kumar A, 2022, TRENDS FOOD SCI TECH, V128, P22, DOI 10.1016/j.tifs.2022.07.016
   Lackington WA, 2019, J CONTROL RELEASE, V304, P51, DOI 10.1016/j.jconrel.2019.05.001
   Lai WF, 2017, RSC ADV, V7, P44482, DOI 10.1039/c7ra07568e
   Lee HS, 2022, ACTA BIOMATER, V141, P219, DOI 10.1016/j.actbio.2022.01.042
   Lemos TSA, 2021, CARBOHYD POLYM, V265, P0, DOI 10.1016/j.carbpol.2021.118013
   Leong WY, 2015, TRENDS BIOTECHNOL, V33, P653, DOI 10.1016/j.tibtech.2015.09.003
   Li B, 2023, COLLOID SURFACE B, V223, P0, DOI 10.1016/j.colsurfb.2023.113175
   Li GN, 2008, TISSUE ENG PART B-RE, V14, P33, DOI 10.1089/teb.2007.0181
   Li J, 2021, NANOMATERIALS, V11, P0
   Li JJ, 2021, ACTA BIOMATER, V131, P532, DOI 10.1016/j.actbio.2021.07.006
   Li JY, 2021, J ORTHOP SURG RES, V16, P0, DOI 10.1186/s13018-021-02777-9
   Li M, 2023, NEURAL REGEN RES, V18, P162, DOI 10.4103/1673-5374.344842
   Li Qian, 2023, BIOACT MATER, V25, P485, DOI 10.1016/j.bioactmat.2022.07.025
   Li QP, 2023, MOLECULES, V28, P0, DOI 10.3390/molecules28052013
   Li W, 2022, NAT COMMUN, V13, P0, DOI 10.1038/s41467-022-28787-7
   Li YL, 2012, CHEM SOC REV, V41, P2193, DOI 10.1039/c1cs15203c
   Liang FG, 2023, MATER TODAY BIO, V21, P0, DOI 10.1016/j.mtbio.2023.100712
   Liang X, 2022, ACTA BIOMATER, V144, P242, DOI 10.1016/j.actbio.2022.03.045
   Liang YP, 2019, SMALL, V15, P0, DOI 10.1002/smll.201900046
   Liao SD, 2022, J ORTHOP TRANSL, V33, P174, DOI 10.1016/j.jot.2022.03.007
   Lin ZJ, 2018, BIOMATERIALS, V174, P1, DOI 10.1016/j.biomaterials.2018.05.011
   Liu GD, 2023, BIOMATER ADV, V154, P0, DOI 10.1016/j.bioadv.2023.213642
   Liu HT, 2020, ADV SCI, V7, P0, DOI 10.1002/advs.201903739
   Liu J, 2023, INT J BIOL MACROMOL, V244, P0, DOI 10.1016/j.ijbiomac.2023.125188
   Liu JQ, 2022, TRENDS CELL BIOL, V32, P216, DOI 10.1016/j.tcb.2021.10.001
   Liu N, 2023, J DENT, V136, P0, DOI 10.1016/j.jdent.2023.104624
   Liu S, 2023, MILITARY MED RES, V10, P0, DOI 10.1186/s40779-023-00448-w
   Liu T, 2022, J NANOBIOTECHNOL, V20, P0, DOI 10.1186/s12951-022-01337-5
   Liu Z, 2022, BIOMED RES INT, V2022, P0, DOI 10.1155/2022/4072975
   Liu Z, 2020, REGEN BIOMATER, V7, P381, DOI 10.1093/rb/rbaa009
   Long F, 2023, GLOB CHALL, V7, P0, DOI 10.1002/gch2.202300063
   Long Shihe, 2020, PHARMACEUTICAL NANOTECHNOLOGY, V8, P358, DOI 10.2174/2211738508666201009123235
   Lopes B, 2022, INT J MOL SCI, V23, P0, DOI 10.3390/ijms23020918
   Lu X, 2024, J MATER CHEM B, V12, P5207, DOI 10.1039/d3tb02868b
   Luo JX, 2023, ADV HEALTHC MATER, V12, P0, DOI 10.1002/adhm.202301366
   Ma C, 2015, ADV HEALTHC MATER, V4, P2699, DOI 10.1002/adhm.201500531
   Ma X, 2022, POLYMERS, V14, P0
   Ma Y, 2023, CHEM ENG J, V452, P0, DOI 10.1016/j.cej.2022.139424
   Maiti A, 2016, SCI REP-UK, V6, P0, DOI 10.1038/srep24871
   Malikmammadov E, 2018, J BIOMAT SCI-POLYM E, V29, P805, DOI 10.1080/09205063.2017.1354671
   Mansoori B, 2020, J CELL PHYSIOL, V235, P6817, DOI 10.1002/jcp.29576
   Martins LA, 2022, ACS APPL POLYM MATER, V4, P5368, DOI 10.1021/acsapm.2c00380
   Mercadé-Prieto R, 2012, J MICROENCAPSUL, V29, P277, DOI 10.3109/02652048.2011.646331
   Min Q, 2022, BIOMIMETICS-BASEL, V7, P0, DOI 10.3390/biomimetics7020041
   Mo FW, 2022, MATERIALS, V15, P0, DOI 10.3390/ma15248768
   Mohajeri M, 2022, BIOMED PHYS ENG EXPR, V8, P0, DOI 10.1088/2057-1976/ac4e2d
   Morhenn VB, 2002, DERMATOL SURG, V28, P484, DOI 10.1046/j.1524-4725.2002.01273.x
   Najjari A, 2022, BIOMED ENG-BIOMED TE, V67, P71, DOI 10.1515/bmt-2021-0265
   Namgung B, 2021, BIOCHEM SOC T, V49, P761, DOI 10.1042/BST20200673
   Nanaki S, 2020, POLYMERS, V12, P0
   Natesan S, 2010, TISSUE ENG PT A, V16, P1369, DOI 10.1089/ten.TEA.2009.0404
   Nazemi Z, 2020, J CONTROL RELEASE, V321, P145, DOI 10.1016/j.jconrel.2020.02.009
   Ni H, 2025, GEOENERGY SCIENCE AND ENGINEERING, V0, P244
   Ni J, 2023, J PERIODONTOL, V94, P1436, DOI 10.1002/JPER.22-0747
   Niculescu AG, 2021, INT J MOL SCI, V22, P0, DOI 10.3390/ijms22042011
   Niu N, 2019, J NANOMATER, V2019, P0, DOI 10.1155/2019/7425787
   Niu XL, 2020, EUR POLYM J, V134, P0, DOI 10.1016/j.eurpolymj.2020.109861
   Barud HGO, 2015, CARBOHYD POLYM, V128, P41, DOI 10.1016/j.carbpol.2015.04.007
   Oswald MCW, 2018, FEBS LETT, V592, P679, DOI 10.1002/1873-3468.12972
   Öztürk K, 2024, INT J PHARMACEUT, V666, P0, DOI 10.1016/j.ijpharm.2024.124799
   Park H, 2020, COMPOS B ENG, V0, P203
   Park HL, 2020, ADV MATER, V32, P0, DOI 10.1002/adma.201903558
   Park JE, 2023, MATERIALS, V16, P0, DOI 10.3390/ma16051885
   Park W, 2019, MACROMOL BIOSCI, V19, P0, DOI 10.1002/mabi.201900136
   Patriarca C, 2020, ANAL CHEM, V92, P14210, DOI 10.1021/acs.analchem.0c03438
   Patrício TMF, 2019, MAT SCI ENG C-MATER, V96, P234, DOI 10.1016/j.msec.2018.11.014
   Pei Y, 2021, J COLLOID INTERF SCI, V582, P610, DOI 10.1016/j.jcis.2020.08.068
   Penoy N, 2021, INT J PHARMACEUT, V592, P0, DOI 10.1016/j.ijpharm.2020.120093
   Perez RA, 2015, ACTA BIOMATER, V21, P2, DOI 10.1016/j.actbio.2015.03.013
   Piacentini R, 2008, J CELL PHYSIOL, V215, P129, DOI 10.1002/jcp.21293
   Qi P, 2021, RSC ADV, V12, P1216, DOI 10.1039/d1ra07799f
   Qian Y, 2023, BIOMATERIALS, V299, P0, DOI 10.1016/j.biomaterials.2023.122137
   Qu W, 2022, POLYMERS, V15, P0
   Querido W, 2021, MOLECULES, V26, P0, DOI 10.3390/molecules26040922
   Radaei P, 2017, MAT SCI ENG C-MATER, V75, P545, DOI 10.1016/j.msec.2017.02.108
   Radnik J, 2022, ANAL BIOANAL CHEM, V414, P4331, DOI 10.1007/s00216-022-04057-9
   Rajabi AH, 2015, ACTA BIOMATER, V24, P12, DOI 10.1016/j.actbio.2015.07.010
   Rauchman SH, 2023, FRONT NEUROSCI-SWITZ, V17, P0, DOI 10.3389/fnins.2023.1090672
   Ribeiro C, 2018, NAT PROTOC, V13, P681, DOI 10.1038/nprot.2017.157
   Rockwood DN, 2011, NAT PROTOC, V6, P1612, DOI 10.1038/nprot.2011.379
   Rokstad AMA, 2014, ADV DRUG DELIVER REV, V67-68, P111, DOI 10.1016/j.addr.2013.07.010
   Rostam HM, 2020, MATTER-US, V2, P1564, DOI 10.1016/j.matt.2020.03.018
   Samal P, 2019, ADV MATER, V31, P0, DOI 10.1002/adma.201805764
   Samirah AS, 2021, J BASIC CLIN PHYSIOL, V32, P555, DOI 10.1515/JBCPP-2020-0422
   Sanchez-Ballester NM, 2019, CARBOHYD POLYM, V207, P224, DOI 10.1016/j.carbpol.2018.11.096
   Santos LJ, 2015, TRENDS BIOTECHNOL, V33, P471, DOI 10.1016/j.tibtech.2015.06.006
   Sarviya N, 2022, BIOMATER ADV, V139, P0, DOI 10.1016/j.bioadv.2022.212981
   Sathiyaseelan A, 2023, NUTRIENTS, V15, P0, DOI 10.3390/nu15061319
   Schmidt CE, 2003, ANNU REV BIOMED ENG, V5, P293, DOI 10.1146/annurev.bioeng.5.011303.120731
   Schnabel-Lubovsky M, 2019, J TISSUE ENG REGEN M, V13, P587, DOI 10.1002/term.2813
   Seong YJ, 2020, MAT SCI ENG C-MATER, V109, P0, DOI 10.1016/j.msec.2019.110480
   Sharma R, 2021, CURR PROTOC, V1, P0, DOI 10.1002/cpz1.331
   Sharma Y, 2023, TUBERCULOSIS, V143, P0, DOI 10.1016/j.tube.2023.102417
   Shen HL, 2021, MICROMACHINES-BASEL, V12, P0, DOI 10.3390/mi12010096
   Shen JL, 2022, BIOACT MATER, V12, P153, DOI 10.1016/j.bioactmat.2021.10.013
   Shen Y, 2020, MOLECULES, V26, P0
   Shi M, 2022, FRONT BIOENG BIOTECH, V10, P0, DOI 10.3389/fbioe.2022.813805
   Shi ZL, 2022, J ORTHOP SURG RES, V17, P0, DOI 10.1186/s13018-022-02985-x
   Singhvi MS, 2019, J APPL MICROBIOL, V127, P1612, DOI 10.1111/jam.14290
   Skop NB, 2019, ASN NEURO, V11, P0, DOI 10.1177/1759091419830186
   Skop NB, 2016, J TISSUE ENG REGEN M, V10, PE419, DOI 10.1002/term.1832
   Slotkin JR, 2017, BIOMATERIALS, V123, P63, DOI 10.1016/j.biomaterials.2017.01.024
   Snider C, 2020, J BIOMED MATER RES B, V108, P2789, DOI 10.1002/jbm.b.34608
   Son D, 2020, POLYMERS-BASEL, V12, P0, DOI 10.3390/polym12051053
   Song LQ, 2017, TISSUE ENG PART C-ME, V23, P627, DOI 10.1089/ten.tec.2017.0307
   Song XY, 2018, INT J BIOL MACROMOL, V120, P2086, DOI 10.1016/j.ijbiomac.2018.09.029
   Su JJ, 2021, ADV MATER, V33, P0, DOI 10.1002/adma.202100619
   Su XJ, 2025, ADV HEALTHC MATER, V14, P0, DOI 10.1002/adhm.202402129
   Su Y, 2021, DRUG DELIV, V28, P1397, DOI 10.1080/10717544.2021.1938756
   Sulaiman SB, 2020, POLYMERS-BASEL, V12, P0, DOI 10.3390/polym12102404
   Sun HN, 2021, ADV ENERGY MATER, V11, P0, DOI 10.1002/aenm.202101937
   Sun M, 2023, SMART MATERIALS IN MEDICINE, V4, P111, DOI 10.1016/j.smaim.2022.07.001
   Sun R, 2009, FRONT CHEM CHINA, V4, P222
   Sun SL, 2023, ACS APPL NANO MATER, V6, P20469, DOI 10.1021/acsanm.3c04669
   Sun WF, 2014, INFLAMM RES, V63, P287, DOI 10.1007/s00011-013-0699-8
   Suvarnapathaki S, 2018, J MATER RES, V33, P2012, DOI 10.1557/jmr.2018.77
   Tai GP, 2018, BURNS TRAUMA, V6, P0, DOI 10.1186/s41038-018-0123-2
   Tam RY, 2014, NEUROPSYCHOPHARMACOL, V39, P169, DOI 10.1038/npp.2013.237
   Tam SK, 2011, J BIOMED MATER RES A, V98A, P40, DOI 10.1002/jbm.a.33047
   Tan YX, 2021, POLYMERS-BASEL, V13, P0, DOI 10.3390/polym13183079
   Teng X, 2022, POLYMERS, V15, P0
   Thangavelu M, 2020, INT J BIOL MACROMOL, V146, P1024, DOI 10.1016/j.ijbiomac.2019.09.228
   Tiernan H, 2020, SPECTROCHIM ACTA A, V241, P0, DOI 10.1016/j.saa.2020.118636
   Turkoglu OF, 2010, BRIT J NEUROSURG, V24, P578, DOI 10.3109/02688697.2010.487126
   Tutar R, 2022, J MATER CHEM B, V10, P2912, DOI 10.1039/d1tb02502c
   Tycova A, 2021, ELECTROPHORESIS, V42, P103, DOI 10.1002/elps.202000191
   Ukkunda NS, 2024, CRIT REV FOOD SCI, V0, P0, DOI DOI 10.1080/10408398.2024.2395487
   van der Kooij RS, 2022, EUR J PHARM BIOPHARM, V170, P24, DOI 10.1016/j.ejpb.2021.11.007
   Velnar T, 2016, BOSNIAN J BASIC MED, V16, P82, DOI 10.17305/bjbms.2016.525
   Vorobyova V, 2022, J MICROBIOL METH, V193, P0, DOI 10.1016/j.mimet.2021.106384
   Wang JJ, 2022, APPL MATER TODAY, V26, P0, DOI 10.1016/j.apmt.2021.101278
   Wang Q, 2024, J MATER CHEM B, V12, P10983, DOI 10.1039/d4tb01564a
   Wang Q, 2024, INT J BIOL MACROMOL, V277, P0, DOI 10.1016/j.ijbiomac.2024.134510
   Wang R, 2021, INT J MOL SCI, V22, P0, DOI 10.3390/ijms22031206
   Wang WQ, 2020, INT J MOL SCI, V21, P0, DOI 10.3390/ijms21020487
   Wang X, 2021, ENG REGEN, V2, P230, DOI 10.1016/j.engreg.2021.11.006
   Wang Z, 2022, INTERNATIONAL JOURNAL OF MOLECULAR SCIENCES, V23, P0
   Wang ZY, 2023, SMART MATER. MED., V4, P15, DOI 10.1016/J.SMAIM.2022.07.004
   Wang ZX, 2023, REGEN BIOMATER, V10, P0, DOI 10.1093/rb/rbad068
   Wanselius M, 2022, GELS-BASEL, V8, P0, DOI 10.3390/gels8090588
   Wee CY, 2024, J BIOMED MATER RES B, V112, P0, DOI 10.1002/jbm.b.35349
   Wen G, 2020, J ORTHOP RES, V38, P961, DOI 10.1002/jor.24542
   Wen JM, 2022, BIOMATER SCI-UK, V10, P3346, DOI 10.1039/d2bm00109h
   Whitehead TJ, 2020, REGEN MED, V15, P0, DOI 10.2217/rme-2020-0059
   Wilems TS, 2015, ACTA BIOMATER, V28, P23, DOI 10.1016/j.actbio.2015.09.018
   Willand MP, 2016, NEUROREHAB NEURAL RE, V30, P490, DOI 10.1177/1545968315604399
   Willerth SM, 2007, ADV DRUG DELIVER REV, V59, P325, DOI 10.1016/j.addr.2007.03.014
   Wu H, 2024, ACS NANO, V18, P35575, DOI 10.1021/acsnano.4c13562
   Wu J, 2024, MICROMACHINES, V15, P0
   Wu JB, 2024, J PHARM ANAL, V14, P0, DOI 10.1016/j.jpha.2024.01.014
   Wu WD, 2023, ACS NANO, V17, P3818, DOI 10.1021/acsnano.2c12017
   Wu YF, 2024, BURNS TRAUMA, V12, P0, DOI 10.1093/burnst/tkae013
   Wynn TA, 2008, J PATHOL, V214, P199, DOI 10.1002/path.2277
   Xia YD, 2022, FRONT BIOENG BIOTECH, V10, P0, DOI 10.3389/fbioe.2022.894667
   Xiao WQ, 2020, J MATER SCI-MATER M, V31, P0, DOI 10.1007/s10856-020-06466-7
   Xu J, 2021, INT J BIOL MACROMOL, V187, P614, DOI 10.1016/j.ijbiomac.2021.07.127
   Xu JH, 2021, AAPS PHARMSCITECH, V22, P0, DOI 10.1208/s12249-020-01878-8
   Xu PW, 2020, TISSUE ENG PART C-ME, V26, P418, DOI 10.1089/ten.TEC.2020.0064
   Xu TP, 2022, SMALL, V18, P0, DOI 10.1002/smll.202200314
   Xu WK, 2021, RSC ADV, V11, P5055, DOI 10.1039/d0ra09958a
   Xu XY, 2002, BIOMATERIALS, V23, P3765, DOI 10.1016/S0142-9612(02)00116-3
   Xue RY, 2024, MATER TODAY BIO, V27, P0, DOI 10.1016/j.mtbio.2024.101126
   Yan SQ, 2022, ACS NANO, V16, P15115, DOI 10.1021/acsnano.2c06331
   Yanez M, 2017, CURR PHARM DESIGN, V23, P6347, DOI 10.2174/1381612823666170510124348
   Yang C, 2023, INT J MOL SCI, V24, P0
   Yang CH, 2023, SMALL, V19, P0, DOI 10.1002/smll.202301092
   Yang HY, 2022, CARBOHYD POLYM, V292, P0, DOI 10.1016/j.carbpol.2022.119693
   Yang IH, 2021, BIOACT MATER, V6, P1699, DOI 10.1016/j.bioactmat.2020.11.029
   Yang K, 2018, J MATER CHEM B, V6, P7543, DOI 10.1039/c8tb02314j
   Yang L, 2021, ACS NANO, V15, P20600, DOI 10.1021/acsnano.1c09325
   Yawalkar AN, 2022, J DRUG DELIV SCI TEC, V75, P0, DOI 10.1016/j.jddst.2022.103659
   Yd GV, 2021, J DRUG DELIV SCI TECHNOL, V64, P0
   Yin XC, 2023, MATER TODAY BIO, V23, P0, DOI 10.1016/j.mtbio.2023.100836
   Yu J, 2022, BIOENGINEERED, V13, P8735, DOI 10.1080/21655979.2022.2054911
   Yu ML, 2018, ARTIF CELL NANOMED B, V46, PS1070, DOI 10.1080/21691401.2018.1443940
   Yuan ZY, 2021, SMALL, V17, P0, DOI 10.1002/smll.202006596
   Yunoki A, 2014, ACS APPL MATER INTER, V6, P11973, DOI 10.1021/am503030c
   Zamproni LN, 2017, INT J PHARMACEUT, V519, P323, DOI 10.1016/j.ijpharm.2017.01.036
   Zeng W, 2021, CARBOHYD POLYM, V258, P0, DOI 10.1016/j.carbpol.2021.117684
   Zeng YW, 2022, ACTA BIOMATER, V153, P108, DOI 10.1016/j.actbio.2022.09.018
   Zeng ZQ, 2020, J CELL PHYSIOL, V235, P1973, DOI 10.1002/jcp.29173
   Zhang Caiyun, 2023, SHENG WU GONG CHENG XUE BAO, V39, P74, DOI 10.13345/j.cjb.220341
   Zhang DY, 2020, CARBOHYD POLYM, V247, P0, DOI 10.1016/j.carbpol.2020.116569
   Zhang DY, 2021, INT J BIOL MACROMOL, V173, P591, DOI 10.1016/j.ijbiomac.2021.01.157
   Zhang F, 2018, J MATER CHEM B, V6, P2831, DOI 10.1039/c8tb00569a
   Zhang M, 2021, MOLECULES, V26, P0
   Zhang MG, 2020, J BIOMED MATER RES B, V108, P1097, DOI 10.1002/jbm.b.34461
   Zhang N, 2022, J TISSUE ENG, V13, P0, DOI 10.1177/20417314221087417
   Zhang S, 2020, MICROMACHINES, V11, P0
   Zhang SH, 2022, CHEM-ASIAN J, V17, P0, DOI 10.1002/asia.202200630
   Zhang W, 2020, CARBOHYD POLYM, V236, P0, DOI 10.1016/j.carbpol.2020.116043
   Zhang X, 2021, POLYMERS, V13, P0
   Zhang XG, 2019, J PHYS CHEM LETT, V10, P4185, DOI 10.1021/acs.jpclett.9b01735
   Zhang Y, 2021, PHARMACEUTICS, V13, P0
   Zhang YD, 2024, MACROMOL BIOSCI, V24, P0, DOI 10.1002/mabi.202300245
   Zhang Y, 2013, ADV DRUG DELIVER REV, V65, P104, DOI 10.1016/j.addr.2012.10.003
   Zhang ZG, 2022, LANGMUIR, V38, P4059, DOI 10.1021/acs.langmuir.2c00079
   Zhao C, 2020, ADV FUNCT MATER, V30, P0, DOI 10.1002/adfm.202000776
   Zhao JJ, 2024, CELL TISSUE RES, V396, P1, DOI 10.1007/s00441-024-03878-7
   Zhao J, 2023, CYTOTHERAPY, V25, P1317, DOI 10.1016/j.jcyt.2023.08.005
   Zhao YZ, 2021, MAT SCI ENG C-MATER, V122, P0, DOI 10.1016/j.msec.2021.111877
   Zhao ZY, 2021, ACS NANO, V15, P13041, DOI 10.1021/acsnano.1c02147
   Zheng J, 2024, J BIOMED MATER RES A, V0, P0, DOI DOI 10.1002/jbm.a.37788
   Zheng LW, 2023, ACTA BIOMATER, V156, P37, DOI 10.1016/j.actbio.2022.11.047
   Zheng TT, 2024, BIOACT MATER, V35, P401, DOI 10.1016/j.bioactmat.2024.01.025
   Zhong R, 2020, INT J BIOL MACROMOL, V146, P939, DOI 10.1016/j.ijbiomac.2019.09.217
   Zhong Y, 2024, FRONT CHEM, V12, P0, DOI 10.3389/fchem.2024.1376799
   Zhou GY, 2018, MACROMOL BIOSCI, V18, P0, DOI 10.1002/mabi.201800112
   Zhou JY, 2021, INT J PHARMACEUT, V593, P0, DOI 10.1016/j.ijpharm.2020.120173
   Zhou KJ, 2023, LANGMUIR, V39, P11459, DOI 10.1021/acs.langmuir.3c01474
   Zhou WX, 2021, SMALL METHODS, V5, P0, DOI 10.1002/smtd.202000920
   Zhou ZN, 2019, ACS BIOMATER SCI ENG, V5, P4386, DOI 10.1021/acsbiomaterials.9b00812
   Zhu BY, 2020, INT J BIOL MACROMOL, V154, P1347, DOI 10.1016/j.ijbiomac.2019.11.014
   Zhu JJ, 2024, MATERIALS, V17, P0, DOI 10.3390/ma17020336
   Zhu SL, 2023, BIOACT MATER, V26, P306, DOI 10.1016/j.bioactmat.2023.03.005
   Zhu YQ, 2024, STEM CELL RES THER, V15, P0, DOI 10.1186/s13287-024-03753-w
   Zhu Z, 2023, BIOACT MATER, V28, P167, DOI 10.1016/j.bioactmat.2023.05.005
   Zhuang WD, 2022, BIOMATER ADV, V133, P0, DOI 10.1016/j.msec.2021.112619
   Zhuo ZW, 2021, ACTA BIOMATER, V134, P13, DOI 10.1016/j.actbio.2021.07.027
   Zielinska A, 2023, J CONTROL RELEASE, V359, P207, DOI 10.1016/j.jconrel.2023.05.042
   Zolfagharzadeh V, 2023, INT J BIOL MACROMOL, V225, P687, DOI 10.1016/j.ijbiomac.2022.11.133
   Zuo KJ, 2020, EXP NEUROL, V332, P0, DOI 10.1016/j.expneurol.2020.113397
NR 331
TC 0
Z9 0
U1 24
U2 24
PU ELSEVIER SCI LTD
PI London
PA 125 London Wall, London, ENGLAND
SN 1359-8368
EI 1879-1069
J9 COMPOS PART B-ENG
JI Compos. Pt. B-Eng.
PD JUN 1
PY 2025
VL 298
IS 
BP 
EP 
DI 10.1016/j.compositesb.2025.112363
EA MAR 2025
PG 32
WC Engineering, Multidisciplinary; Materials Science, Composites
SC Engineering; Materials Science
GA 0BB7F
UT WOS:001443135700001
DA 2025-07-17
ER

PT J
AU Zhang, LJ
   Qiu, P
   Shen, SS
   Zhang, CL
   Qin, JB
   Xu, ZJ
   Yixi, Z
   Lv, JJ
   Pu, HJ
   Lei, JH
   Lu, XW
   Huang, Q
   Yi, BC
   Yin, MY
AF Zhang, Linjie
   Qiu, Peng
   Shen, Sisi
   Zhang, Chunling
   Qin, Jinbao
   Xu, Zhijue
   Yixi, Zhuoma
   Lv, Jiajie
   Pu, Hongji
   Lei, Jiahao
   Lu, Xinwu
   Huang, Qun
   Yi, Bingcheng
   Yin, Minyi
TI Polydopamine-modified hydrogel nanofibers for sustained SFRP2 release: synergistic promotion of angiogenesis and nerve regeneration
SO NPG ASIA MATERIALS
LA English
DT Article
AB Hydrogel nanofibers provide a regeneration-permissive environment conducive to the regrowth of numerous nerve fibers, thereby enhancing regenerative capacity in cases of peripheral nerve injury and spinal cord injury. However, developing hydrogel nanofiber-based nerve guidance conduits (NGCs) with tailored drug release profiles to synergistically promote angiogenesis and axonal regeneration remains a significant challenge. In this study, novel polydopamine (PDA)-modified gelatin methacryloyl (GelMA) hydrogel nanofibers are developed as an efficient drug delivery platform for sustained release of Secreted Frizzled-Related Protein-2 (SFRP2). This platform aims to promote neurite outgrowth, facilitate nerve function recovery, and enhance angiogenesis through Wnt signaling pathways. Results indicate that PDA coating significantly improves the hydrophilicity and mechanical properties of GelMA hydrogel nanofibers, which were fabricated using a combination of electrospinning and photo-crosslinking technology. This modification enables SFRP2 loading for sustained release through pi-pi stacking interactions and hydrogen bonding. In vitro experiments demonstrate that SFRP2-loaded hydrogel nanofibers effectively enhance the adhesion, proliferation, viability, and migration of Mouse Schwann Cells (MSCs), while also promoting tube formation and ameliorating the inflammatory microenvironment of Human Umbilical Vein Endothelial Cells (HUVECs). Furthermore, the SFRP2-loaded hydrogel nanofibers are confirmed to exert their functions for angiogenesis and peripheral nerve regeneration via the calcium-dependent calcineurin/NFATc3 signaling pathway. Finally, the hydrogel nanofiber-based NGCs are applied in a mouse model of peripheral nerve injury, and results demonstrate that the SFRP2 similar to PDA@GelMA conduit significantly enhances angiogenesis, promotes peripheral nerve repair, and facilitates target muscle restoration and functional recovery, thus presents a promising therapeutic strategy for patients with peripheral nerve injuries.
C1 [Zhang, Linjie; Qiu, Peng; Qin, Jinbao; Xu, Zhijue; Yixi, Zhuoma; Lv, Jiajie; Pu, Hongji; Lei, Jiahao; Lu, Xinwu; Huang, Qun; Yin, Minyi] Shanghai Jiao Tong Univ, Shanghai Peoples Hosp 9, Dept Vasc Surg, Sch Med, Shanghai 200011, Peoples R China.
   [Shen, Sisi] Shanghai Jiao Tong Univ, Shanghai Peoples Hosp 9, Dept Plast & Reconstruct Surg, Shanghai Key Lab Tissue Engn,Sch Med, Shanghai 200011, Peoples R China.
   [Zhang, Chunling; Yi, Bingcheng] Univ Hlth & Rehabil Sci, Qingdao Cent Hosp, Dept Tradit Chinese Med, Qingdao 266042, Peoples R China.
   [Xu, Zhijue] Shanghai Jiao Tong Univ, Shanghai Ctr Syst Biomed, Key Lab Syst Biomed, Minist Educ, Shanghai 200240, Peoples R China.
   [Yi, Bingcheng] Univ Hlth & Rehabil Sci, Sch Rehabil Sci & Engn, Qingdao Key Lab Mat Tissue Repair & Rehabil, Qingdao 266071, Peoples R China.
C3 Shanghai Jiao Tong University; Shanghai Jiao Tong University; University of Health & Rehabilitation Sciences; Shanghai Jiao Tong University; University of Health & Rehabilitation Sciences
RP Huang, Q; Yin, MY (corresponding author), Shanghai Jiao Tong Univ, Shanghai Peoples Hosp 9, Dept Vasc Surg, Sch Med, Shanghai 200011, Peoples R China.; Yi, BC (corresponding author), Univ Hlth & Rehabil Sci, Qingdao Cent Hosp, Dept Tradit Chinese Med, Qingdao 266042, Peoples R China.; Yi, BC (corresponding author), Univ Hlth & Rehabil Sci, Sch Rehabil Sci & Engn, Qingdao Key Lab Mat Tissue Repair & Rehabil, Qingdao 266071, Peoples R China.
EM huangqunsjtu@shsmu.edu.cn; yibingcheng@uor.edu.cn; YINMY1110@sh9hospital.org.cn
FU National Natural Science Foundation of China (National Science Foundation of China) [JYZZ161]; Fundamental research program funding of Ninth People's Hospital affiliated to Shanghai Jiao Tong University School of Medicine [82470510]; National Natural Science Foundation of China [ZR2024QH150]; Shandong Provincial Natural Science Foundation [23-2-1-132-zyyd-jch]; Qingdao Natural Science Foundation
CR Buncke G, 2022, PLAST AESTHET RES, V9, P0, DOI 10.20517/2347-9264.2022.08
   Caprariello AV, 2022, NAT CHEM BIOL, V18, P925, DOI 10.1038/s41589-022-01115-2
   Chen CM, 2019, ADV FUNCT MATER, V29, P0, DOI 10.1002/adfm.201806899
   Chen Z, 2022, NPG ASIA MATER, V14, P0, DOI 10.1038/s41427-022-00368-6
   Dong XZ, 2023, SCI ADV, V9, P0, DOI 10.1126/sciadv.adi1078
   du Sert NP, 2020, J CEREBR BLOOD F MET, V40, P1769, DOI 10.1186/s12917-020-02451-y
   Eelen G, 2020, CIRC RES, V127, P310, DOI 10.1161/CIRCRESAHA.120.316851
   Evers TMJ, 2021, NAT METAB, V3, P456, DOI 10.1038/s42255-021-00384-w
   Fane ME, 2020, CLIN CANCER RES, V26, P5709, DOI 10.1158/1078-0432.CCR-20-0446
   Gaharwar AK, 2020, NAT REV MATER, V5, P686, DOI 10.1038/s41578-020-0209-x
   Gao SY, 2023, MATER TODAY ADV, V17, P0, DOI 10.1016/j.mtadv.2022.100325
   Gong BW, 2022, EXPLORATION-PRC, V2, P0, DOI 10.1002/EXP.20210035
   Gong JL, 2023, ACS NANO, V17, P16573, DOI 10.1021/acsnano.3c02407
   Hollis ER, 2015, NAT COMMUN, V6, P0, DOI 10.1038/ncomms7079
   Huang Q, 2022, NANO RES, V15, P3434, DOI 10.1007/s12274-021-3961-3
   Iwata M, 2017, SCI REP-UK, V7, P0, DOI 10.1038/srep40164
   Javidi H, 2023, SCI REP-UK, V13, P0, DOI 10.1038/s41598-023-38456-4
   Jiang LJ, 2021, CIRC RES, V129, PE146, DOI 10.1161/CIRCRESAHA.121.319494
   Kaur A, 2016, NATURE, V532, P250, DOI 10.1038/nature17392
   Kim J, 2024, ADV HEALTHC MATER, V13, P0, DOI 10.1002/adhm.202400142
   Kornfeld T, 2021, INT J MOL SCI, V22, P0, DOI 10.3390/ijms22073515
   Koshy ST, 2014, BIOMATERIALS, V35, P2477, DOI 10.1016/j.biomaterials.2013.11.044
   Lee JH, 2021, PROG MATER SCI, V117, P0, DOI 10.1016/j.pmatsci.2020.100732
   Li DH, 2024, BIOMACROMOLECULES, V25, P1550, DOI 10.1021/acs.biomac.3c01124
   Li LF, 2022, ADV FIBER MATER, V4, P1375, DOI 10.1007/s42765-022-00198-9
   Li R, 2020, ACTA PHARMACOL SIN, V41, P1289, DOI 10.1038/s41401-019-0338-1
   Liang CJ, 2019, CELL REP, V28, P1511, DOI 10.1016/j.celrep.2019.07.023
   Liu XY, 2023, NAT METHODS, V20, P0, DOI 10.1038/s41592-023-02020-9
   Lopes B, 2022, INT J MOL SCI, V23, P0, DOI 10.3390/ijms23020918
   Ma T, 2022, BIOMATERIALS, V289, P0, DOI 10.1016/j.biomaterials.2022.121755
   Mehrotra P, 2024, NAT COMMUN, V15, P0, DOI 10.1038/s41467-024-53276-4
   Muangsanit P, 2021, ACTA BIOMATER, V126, P224, DOI 10.1016/j.actbio.2021.03.039
   Namini MS, 2022, BIOMATERIALS FOR VASCULOGENESIS AND ANGIOGENESIS, V0, PP111, DOI 10.1016/B978-0-12-821867-9.00017-2
   Omeroglu H, 2016, MUSCULOSKELETAL RESEARCH AND BASIC SCIENCE, V0, P443
   Park D, 2022, NPJ REGEN MED, V7, P0, DOI 10.1038/s41536-022-00257-0
   Park J, 2020, ADV FUNCT MATER, V30, P0, DOI 10.1002/adfm.202003759
   Qiu CS, 2022, PLAST AESTHET RES, V9, P0, DOI 10.20517/2347-9264.2021.126
   Rahman M, 2023, J BIOMED MATER RES A, V111, P1916, DOI 10.1002/jbm.a.37595
   Rahmati M, 2021, PROG MATER SCI, V117, P0, DOI 10.1016/j.pmatsci.2020.100721
   Saffari TM, 2020, J PLAST RECONSTR AES, V73, P460, DOI 10.1016/j.bjps.2019.11.048
   Saio S, 2021, INT J MOL SCI, V22, P0, DOI 10.3390/ijms222011169
   Salzer JL, 2015, CSH PERSPECT BIOL, V7, P0, DOI 10.1101/cshperspect.a020529
   Seliktar D, 2012, SCIENCE, V336, P1124, DOI 10.1126/science.1214804
   Siemerink MJ, 2012, ANGIOGENESIS, V15, P151, DOI 10.1007/s10456-011-9251-z
   Tang YD, 2019, BIOMED PHARMACOTHER, V115, P0, DOI 10.1016/j.biopha.2019.108871
   Taveggia C, 2010, NAT REV NEUROL, V6, P276, DOI 10.1038/nrneurol.2010.37
   Tran THN, 2024, COMMUN BIOL, V7, P0, DOI 10.1038/s42003-024-05881-8
   van Loon K, 2021, CANCER METAST REV, V40, P191, DOI 10.1007/s10555-020-09941-3
   Vatner DE, 2020, BASIC RES CARDIOL, V115, P0, DOI 10.1007/s00395-020-0808-0
   Vijayavenkataraman S, 2020, ACTA BIOMATER, V106, P54, DOI 10.1016/j.actbio.2020.02.003
   Wang G, 2022, BIOENG TRANSL MED, V7, P0, DOI 10.1002/btm2.10361
   Wariyar SS, 2022, EXP NEUROL, V353, P0, DOI 10.1016/j.expneurol.2022.114029
   Wei CQ, 2024, BIOMED PHARMACOTHER, V175, P0, DOI 10.1016/j.biopha.2024.116645
   Xiao Y, 2023, NAT NEUROSCI, V26, P1663, DOI 10.1038/s41593-023-01423-3
   Yan YX, 2022, BIOACT MATER, V11, P57, DOI 10.1016/j.bioactmat.2021.09.030
   Yang HC, 2014, J MATER CHEM A, V2, P10225, DOI 10.1039/c4ta00143e
   Yang JQ, 2024, FRONT IMMUNOL, V15, P0, DOI 10.3389/fimmu.2024.1432402
   Yao SL, 2024, BIOACT MATER, V35, P534, DOI 10.1016/j.bioactmat.2024.01.021
   Yi BC, 2024, CARDIOVASC INNOV APP, V9, P0, DOI 10.15212/CVIA.2024.0019
   Yi BC, 2023, BIOACT MATER, V25, P657, DOI 10.1016/j.bioactmat.2022.07.010
   Yi BC, 2022, BIOACT MATER, V15, P82, DOI 10.1016/j.bioactmat.2021.12.005
   Yi BC, 2021, APPL MATER TODAY, V25, P0, DOI 10.1016/j.apmt.2021.101198
   Yuan TJ, 2023, J NANOBIOTECHNOL, V21, P0, DOI 10.1186/s12951-023-01787-5
   Zarrintaj P, 2020, APPL MATER TODAY, V20, P0, DOI 10.1016/j.apmt.2020.100784
   Zhang B, 2025, AGGREGATE, V6, P0, DOI 10.1002/agt2.674
   Zhang F, 2023, J NANOBIOTECHNOL, V21, P0, DOI 10.1186/s12951-023-01853-y
   Zhang K, 2018, BONE RES, V6, P0, DOI 10.1038/s41413-018-0032-9
   Zhang N, 2022, J TISSUE ENG, V13, P0, DOI 10.1177/20417314221087417
   Zhang TL, 2023, APPL MATER TODAY, V34, P0, DOI 10.1016/j.apmt.2023.101884
   Zhuang WR, 2019, J CONTROL RELEASE, V294, P311, DOI 10.1016/j.jconrel.2018.12.014
   Zoneff E, 2024, NAT COMMUN, V15, P0, DOI 10.1038/s41467-024-48719-x
NR 71
TC 0
Z9 0
U1 0
U2 0
PU NATURE PORTFOLIO
PI BERLIN
PA HEIDELBERGER PLATZ 3, BERLIN, 14197, GERMANY
SN 1884-4049
EI 1884-4057
J9 NPG ASIA MATER
JI NPG Asia Mater.
PD JUL 4
PY 2025
VL 17
IS 1
BP 
EP 
DI 10.1038/s41427-025-00610-x
PG 19
WC Materials Science, Multidisciplinary
SC Materials Science
GA 4OM7J
UT WOS:001522897600001
DA 2025-07-17
ER

PT J
AU Bartesaghi, L
   Giangreco, B
   Chiappini, V
   Castillo, MFV
   Monaco, M
   Médard, JJ
   Gambarotta, G
   Agus, M
   Cali, C
AF Bartesaghi, Luca
   Giangreco, Basilio
   Chiappini, Vanessa
   Veloz Castillo, Maria Fernanda
   Monaco, Martina
   Medard, Jean-Jaques
   Gambarotta, Giovanna
   Agus, Marco
   Cali, Corrado
TI Tight Spaces, Tighter Signals: Spatial Constraints as Drivers of Peripheral Myelination
SO CELLS
LA English
DT Article
DE peripheral nervous system (PNS); Schwann cells; myelin; neuregulin-1 (NRG-1); in vitro models; microfluidic chambers; "sandwich" technique; mechanotransduction; spatial constraints
ID schwann-cells; nerve regeneration; neuregulin-1; differentiation; promotes; mechanisms; outgrowth; platform; culture; injury
AB Peripheral myelination is driven by the intricate interplay between Schwann cells and axons, coordinated through molecular signaling and the structural organization of their shared environment. While the biochemical regulation of this process has been extensively studied, the influence of spatial architecture and mechanical cues remains poorly understood. Here, we use in vitro co-culture models-featuring microfluidic devices and hydrogel-based scaffolds-to explore how extracellular organization, cellular density, and spatial constraints shape Schwann cell behavior. Our results show that (i) pro-myelinating effects triggered by ascorbic acid administration is distally propagated along axons in Schwann cell-DRG co-cultures, (ii) ascorbic acid modulates Neuregulin-1 expression, (iii) a critical threshold of cellular density is required to support proper Schwann cell differentiation and myelin formation, and (iv) spatial confinement promotes myelination in the absence of ascorbic acid. Together, these findings highlight how spatial and structural parameters regulate the cellular and molecular events underlying peripheral myelination, offering new physiologically relevant models of myelination and opening new avenues for peripheral nerve repair strategies.
C1 [Bartesaghi, Luca; Chiappini, Vanessa; Veloz Castillo, Maria Fernanda; Cali, Corrado] Univ Turin, Dept Neurosci Rita Levi Montalcini, I-10126 Turin, Italy.
   [Bartesaghi, Luca; Chiappini, Vanessa; Veloz Castillo, Maria Fernanda; Monaco, Martina; Gambarotta, Giovanna; Cali, Corrado] Neurosci Inst Cavalieri Ottolenghi, Reg Gonzole 10, I-10043 Orbassano, Italy.
   [Giangreco, Basilio] Lausanne Univ Hosp, Ctr Psychiat Neurosci, Dept Psychiat, CH-1015 Lausanne, Switzerland.
   [Giangreco, Basilio] Univ Lausanne, CHUV UNIL, CH-1015 Lausanne, Switzerland.
   [Chiappini, Vanessa] Carl Zeiss Microscopy, D-73447 Oberkochen, Germany.
   [Veloz Castillo, Maria Fernanda] King Abdullah Univ Sci & Technol, Biol & Environm Sci & Engn Div, Thuwal 23955, Saudi Arabia.
   [Medard, Jean-Jaques] Univ Lyon UCBL1, Canc Res Ctr Lyon CRCL, CNRS, INSERM,U1052,UMR 5286,Ctr Leon Berard, F-69008 Lyon, France.
   [Gambarotta, Giovanna] Univ Turin, Dept Clin & Biol Sci DSCB, I-10043 Orbassano, Italy.
   [Agus, Marco] Hamad Bin Khalifa Univ, Coll Sci & Engn, LAS Bldg,POB 5825, Doha, Qatar.
C3 University of Turin; University of Lausanne; Centre Hospitalier Universitaire Vaudois (CHUV); University of Lausanne; Centre Hospitalier Universitaire Vaudois (CHUV); Carl Zeiss AG; King Abdullah University of Science & Technology; UNICANCER; Centre Leon Berard; Centre de Recherche en cancerologie (CRCL); Centre National de la Recherche Scientifique (CNRS); CNRS - National Institute for Biology (INSB); Universite Claude Bernard Lyon 1; Institut National de la Sante et de la Recherche Medicale (Inserm); University of Turin; Qatar Foundation (QF); Hamad Bin Khalifa University-Qatar
RP Bartesaghi, L; Cali, C (corresponding author), Univ Turin, Dept Neurosci Rita Levi Montalcini, I-10126 Turin, Italy.; Bartesaghi, L; Cali, C (corresponding author), Neurosci Inst Cavalieri Ottolenghi, Reg Gonzole 10, I-10043 Orbassano, Italy.
EM barteluk@msn.com; basilio.giangreco@chuv.ch; vanessa.chiappini@unito.it; maria.velozcastillo@kaust.edu.sa; martina.monaco777@edu.unito.it; jackmedard@hotmail.com; giovanna.gambarotta@unito.it; magus@hbku.edu.qa; corrado.cali@unito.it
FU University of Lausanne, the Swiss National Science Foundation; University of Lausanne [31003A_135735/1]; Swiss National Science Foundation; Swedish Strategic Research Area Neuroscience (StratNeuro) program [2015-02394]; Swedish Research Council; Swedish Research Council [2015-02394] Funding Source: Swedish Research Council
CR Acheta J, 2022, GLIA, V70, P2276, DOI 10.1002/glia.24251
   Acheta J, 2022, FRONT CELL NEUROSCI, V15, P0, DOI 10.3389/fncel.2021.812588
   Bartesaghi L, 2015, EUR J NEUROSCI, V42, P1788, DOI 10.1111/ejn.12929
   Belin S, 2017, FRONT CELL NEUROSCI, V11, P0, DOI 10.3389/fncel.2017.00347
   Birchmeier C, 2008, GLIA, V56, P1491, DOI 10.1002/glia.20753
   Boni R, 2018, J BIOMED SCI, V25, P0, DOI 10.1186/s12929-018-0491-8
   Candiello J, 2013, J BIOL ENG, V7, P0, DOI 10.1186/1754-1611-7-9
   CAREY DJ, 1987, DEV BRAIN RES, V32, P95, DOI 10.1016/0165-3806(87)90142-8
   de Visser M, 2011, LANCET NEUROL, V10, P291, DOI 10.1016/S1474-4422(11)70042-4
   ELDRIDGE CF, 1989, J NEUROSCI, V9, P625
   Espinoza F, 2020, ANTIOXIDANTS-BASEL, V9, P0, DOI 10.3390/antiox9121276
   Freeman FE, 2017, SCI REP-UK, V7, P0, DOI 10.1038/s41598-017-17286-1
   Gess B, 2011, J NEUROSCI, V31, P17180, DOI 10.1523/JNEUROSCI.3457-11.2011
   Ghidinelli M, 2017, PLOS BIOL, V15, P0, DOI 10.1371/journal.pbio.2001408
   Hashimoto T, 2002, EXP BRAIN RES, V146, P356, DOI 10.1007/s00221-002-1173-y
   Hernandez M, 2016, J NEUROSCI, V36, P806, DOI 10.1523/JNEUROSCI.2873-15.2016
   Hörste GMZ, 2006, CURR OPIN NEUROL, V19, P464, DOI 10.1097/01.wco.0000245369.44199.27
   Huff TC, 2021, J NEUROCHEM, V157, P1759, DOI 10.1111/jnc.15015
   Jagielska A, 2012, STEM CELLS DEV, V21, P2905, DOI 10.1089/scd.2012.0189
   Jeanette H, 2021, GLIA, V69, P1061, DOI 10.1002/glia.23949
   Jessen KR, 2015, CSH PERSPECT BIOL, V7, P0, DOI 10.1101/cshperspect.a020487
   Kataoka K, 2004, TISSUE ENG, V10, P493, DOI 10.1089/107632704323061852
   Kuznetsov MS, 2022, B EXP BIOL MED+, V174, P265, DOI 10.1007/s10517-023-05686-5
   La Marca R, 2011, NAT NEUROSCI, V14, P857, DOI 10.1038/nn.2849
   López-Fagundo C, 2014, J R SOC INTERFACE, V11, P0, DOI 10.1098/rsif.2014.0247
   Lopez-Leal R, 2016, CELL MOL NEUROBIOL, V36, P429, DOI 10.1007/s10571-015-0314-3
   Luo XB, 2025, NAT COMMUN, V16, P0, DOI 10.1038/s41467-024-55118-9
   Manganas P, 2022, FRONT CELL NEUROSCI, V16, P0, DOI 10.3389/fncel.2022.948454
   Mazzara PG, 2017, NAT COMMUN, V8, P0, DOI 10.1038/ncomms14088
   Michailov GV, 2004, SCIENCE, V304, P700, DOI 10.1126/science.1095862
   Mikdache A, 2022, DEVELOPMENT, V149, P0, DOI 10.1242/dev.200640
   Miny L, 2022, FRONT BIOENG BIOTECH, V10, P0, DOI 10.3389/fbioe.2022.919646
   Monk KR, 2015, GLIA, V63, P1376, DOI 10.1002/glia.22852
   Nave KA, 2010, NATURE, V468, P244, DOI 10.1038/nature09614
   Negro S, 2022, J ANAT, V241, P1235, DOI 10.1111/joa.13606
   Pereira JA, 2012, TRENDS NEUROSCI, V35, P123, DOI 10.1016/j.tins.2011.11.006
   Poitelon Y, 2016, NAT NEUROSCI, V19, P879, DOI 10.1038/nn.4316
   Povysheva T V, 2016, DOKL BIOL SCI, V469, P163, DOI 10.1134/S0012496616040153
   Rasband MN, 2016, CSH PERSPECT BIOL, V8, P0, DOI 10.1101/cshperspect.a020495
   Rayner MLD, 2018, ANAT REC, V301, P1628, DOI 10.1002/ar.23918
   Röhr D, 2017, GLIA, V65, P1186, DOI 10.1002/glia.23152
   Rosenberg SS, 2008, P NATL ACAD SCI USA, V105, P14662, DOI 10.1073/pnas.0805640105
   Rosso G, 2022, BIOENG TRANSL MED, V7, P0, DOI 10.1002/btm2.10257
   Rosso G, 2017, CELL PHYSIOL BIOCHEM, V44, P1263, DOI 10.1159/000485485
   Rosso G, 2017, NANOMED-NANOTECHNOL, V13, P493, DOI 10.1016/j.nano.2016.06.011
   Saha K, 2008, BIOPHYS J, V95, P4426, DOI 10.1529/biophysj.108.132217
   Salzer JL, 2015, CSH PERSPECT BIOL, V7, P0, DOI 10.1101/cshperspect.a020529
   SALZER JL, 1980, J CELL BIOL, V84, P739, DOI 10.1083/jcb.84.3.739
   Sancho P, 2019, HUM MOL GENET, V28, P1629, DOI 10.1093/hmg/ddz006
   Schindelin J, 2012, NAT METHODS, V9, P676, DOI 10.1038/NMETH.2019
   Schumacher N, 2025, J NEUROCHEM, V169, P0, DOI 10.1111/jnc.16268
   Sun QY, 2025, CELL ADHES MIGR, V19, P0, DOI 10.1080/19336918.2025.2450311
   Suter U, 2003, NAT REV NEUROSCI, V4, P714, DOI 10.1038/nrn1196
   Sutinen A, 2022, FEBS OPEN BIO, V0, P0, DOI DOI 10.1002/2211-5463.13422
   Suzuki Y, 1999, NEUROSCI LETT, V259, P75, DOI 10.1016/S0304-3940(98)00924-0
   Syed N, 2010, J NEUROSCI, V30, P6122, DOI 10.1523/JNEUROSCI.1681-09.2010
   Taveggia C, 2005, NEURON, V47, P681, DOI 10.1016/j.neuron.2005.08.017
   Taveggia C, 2016, CURR OPIN NEUROBIOL, V39, P24, DOI 10.1016/j.conb.2016.03.006
   Taylor AM, 2005, NAT METHODS, V2, P599, DOI 10.1038/NMETH777
   Tsai E, 2019, GLIA, V67, P1229, DOI 10.1002/glia.23595
   Urbanski MM, 2016, SCI REP-UK, V6, P0, DOI 10.1038/srep33751
   Vaquié A, 2019, CELL REP, V27, P3152, DOI 10.1016/j.celrep.2019.05.060
   Velanac V, 2012, GLIA, V60, P203, DOI 10.1002/glia.21255
   Ventre D, 2018, J NEURAL ENG, V15, P0, DOI 10.1088/1741-2552/aabeba
   Willem M, 2006, SCIENCE, V314, P664, DOI 10.1126/science.1132341
   Wilson ER, 2021, DEV NEUROBIOL, V81, P464, DOI 10.1002/dneu.22744
   Wu ZX, 2020, MAT SCI ENG C-MATER, V109, P0, DOI 10.1016/j.msec.2019.110530
   Yu P, 2023, FRONT BIOENG BIOTECH, V11, P0, DOI 10.3389/fbioe.2023.1133718
   Zhang JH, 2012, CIRC RES, V111, P1125, DOI 10.1161/CIRCRESAHA.112.273144
NR 69
TC 0
Z9 0
U1 0
U2 0
PU MDPI
PI BASEL
PA MDPI AG, Grosspeteranlage 5, CH-4052 BASEL, SWITZERLAND
SN 
EI 2073-4409
J9 CELLS-BASEL
JI Cells
PD JUN 18
PY 2025
VL 14
IS 12
BP 
EP 
DI 10.3390/cells14120926
PG 21
WC Cell Biology
SC Cell Biology
GA 4CK4V
UT WOS:001514692200001
PM 40558553
DA 2025-07-17
ER

PT J
AU Wei, ZY
   Li, XX
   Chen, YC
   Han, ZP
   Li, Y
   Gan, L
   Yang, Y
   Chen, YJ
   Zhang, F
   Ye, XJ
   Cui, WG
AF Wei, Zhenyuan
   Li, Xiaoxiao
   Chen, Yicheng
   Han, Zhaopu
   Li, Yan
   Gan, Lin
   Yang, Yang
   Chen, Yujie
   Zhang, Feng
   Ye, Xiaojian
   Cui, Wenguo
TI Programmable DNA-Peptide Conjugated Hydrogel via Click Chemistry for Sequential Modulation of Peripheral Nerve Regeneration
SO ADVANCED FUNCTIONAL MATERIALS
LA English
DT Article
DE click chemistry; DNA hydrogel; peripheral nerve regeneration; regenerative medicine; tissue engineering
ID schwann-cells; extracellular vesicles; stem-cells; injury; repair; exosm; strategy; challenges; angiogenesis; phenotype
AB During peripheral nerve regeneration, current deoxyribonucleic acid (DNA)-based therapeutic platforms face the challenge of precisely regulating Schwann cells (SCs) fate to sustain their repair phenotype due to their inability to stably and precisely integrate multiple bioactive components. Herein, the strain-promoted azide-alkyne cycloaddition reaction is utilized to integrate the neurotrophic factor mimetic peptide RGI and the laminin-derived peptide IKVAV into DNA monomers. Through DNA sequence self-assembly, a programmable DNA-peptide conjugated hydrogel is constructed for loading bone marrow mesenchymal stem cell-derived exosomes. This programmable hydrogel can rapidly, stably, and precisely integrate various bioactive components into the hydrogel network, thereby enabling sequential modulation of peripheral nerve repair. In vitro, studies show that this hydrogel, through sequential modulation mechanisms, can activate the neuregulin-1 (Nrg1)/ErbB pathway to induce the reprogramming of SCs and promote the recruitment and proliferation of repair SCs. The induced repair SCs promote neuronal axon outgrowth and enhance tube formation in endothelial cells. In vivo, this programmable hydrogel can gelate in situ through intraneural injection in a rat sciatic nerve crush injury model, promoting nerve regeneration and functional recovery. In summary, this work provides an effective and practical strategy for peripheral nerve regeneration.
C1 [Wei, Zhenyuan; Li, Xiaoxiao; Chen, Yicheng; Han, Zhaopu; Chen, Yujie; Ye, Xiaojian] Shanghai Jiao Tong Univ, Tongren Hosp, Hongqiao Int Inst Med, Ctr Spinal Minimally Invas Res,Lab Key Technol & M, Shanghai 200336, Peoples R China.
   [Li, Yan; Gan, Lin; Yang, Yang] Shanghai Jiao Tong Univ, Tongren Hosp, Sch Med, Dept Rehabil Med, Shanghai 200336, Peoples R China.
   [Zhang, Feng] Fudan Univ, Eye & ENT Hosp, Eye Inst, Shanghai 200031, Peoples R China.
   [Zhang, Feng] Fudan Univ, Eye & ENT Hosp, Dept Ophthalmol, Shanghai 200031, Peoples R China.
   [Zhang, Feng] Fudan Univ, Chinese Acad Med Sci, NHC Key Lab Myopia, Key Lab Myopia, Shanghai 200031, Peoples R China.
   [Cui, Wenguo] Shanghai Jiao Tong Univ, Ruijin Hosp, Shanghai Inst Traumatol & Orthopaed, Dept Orthopaed,Shanghai Key Lab Prevent & Treatme, 197 Ruijin 2nd Rd, Shanghai 200025, Peoples R China.
C3 Shanghai Jiao Tong University; Shanghai Jiao Tong University; Fudan University; Fudan University; Chinese Academy of Medical Sciences - Peking Union Medical College; Fudan University; Shanghai Jiao Tong University
RP Ye, XJ (corresponding author), Shanghai Jiao Tong Univ, Tongren Hosp, Hongqiao Int Inst Med, Ctr Spinal Minimally Invas Res,Lab Key Technol & M, Shanghai 200336, Peoples R China.; Zhang, F (corresponding author), Fudan Univ, Eye & ENT Hosp, Eye Inst, Shanghai 200031, Peoples R China.; Zhang, F (corresponding author), Fudan Univ, Eye & ENT Hosp, Dept Ophthalmol, Shanghai 200031, Peoples R China.; Zhang, F (corresponding author), Fudan Univ, Chinese Acad Med Sci, NHC Key Lab Myopia, Key Lab Myopia, Shanghai 200031, Peoples R China.; Cui, WG (corresponding author), Shanghai Jiao Tong Univ, Ruijin Hosp, Shanghai Inst Traumatol & Orthopaed, Dept Orthopaed,Shanghai Key Lab Prevent & Treatme, 197 Ruijin 2nd Rd, Shanghai 200025, Peoples R China.
EM zhangfeng_hels@163.com; 732004380@shsmu.edu.cn; wgcui@sjtu.edu.cn
FU Laboratory Open Fund of Key Technology and Materials in Minimally Invasive Spine Surgery; Shanghai Science and Technology Commission Project [22Y11912000]; Shanghai Jiao Tong University Institute of Minimally Invasive Surgery on Spine [2021JCPT03]; Key Specialty Department of the Changning District Health Commission [20231002];  [2024JZWC-ZDA01]
CR An Y, 2022, J INTEGR NEUROSCI, V21, P0, DOI 10.31083/j.jin2103091
   Athanasiadou D, 2023, P NATL ACAD SCI USA, V120, P0, DOI 10.1073/pnas.2220565120
   Balakrishnan A, 2021, FRONT MOL NEUROSCI, V13, P0, DOI 10.3389/fnmol.2020.608442
   Betzer O, 2020, NANOMEDICINE-UK, V12, P0
   Bhatheja K, 2006, INT J BIOCHEM CELL B, V38, P1995, DOI 10.1016/j.biocel.2006.05.007
   Bosch-Queralt M, 2023, NEUROBIOL DIS, V176, P0, DOI 10.1016/j.nbd.2022.105952
   Brinkmann BG, 2008, NEURON, V59, P581, DOI 10.1016/j.neuron.2008.06.028
   Bucan V, 2019, MOL NEUROBIOL, V56, P1812, DOI 10.1007/s12035-018-1172-z
   Bush J, 2021, APPL SCI-BASEL, V11, P0, DOI 10.3390/app11041885
   Cao DJ, 2022, MACROMOL RAPID COMM, V43, P0, DOI 10.1002/marc.202200281
   Carbon S, 2019, NUCLEIC ACIDS RES, V47, PD330, DOI 10.1093/nar/gky1055
   Chang HM, 2013, PLOS ONE, V8, P0, DOI 10.1371/journal.pone.0053444
   Chen JC, 2022, FRONT BIOENG BIOTECH, V9, P0, DOI 10.3389/fbioe.2021.811971
   DeLeonibus A, 2021, MICROSURG, V41, P286, DOI 10.1002/micr.30713
   Dong YH, 2020, CHEM REV, V120, P9420, DOI 10.1021/acs.chemrev.0c00294
   Finke A, 2019, ADV HEALTHC MATER, V8, P0, DOI 10.1002/adhm.201900080
   Fornaro M, 2021, CELLS-BASEL, V10, P0, DOI 10.3390/cells10020425
   Frostick SP, 1998, MICROSURG, V18, P397, DOI 10.1002/(SICI)1098-2752(1998)18:7<397::AID-MICR2>3.0.CO;2-F
   Gacanin J, 2020, ADV FUNCT MATER, V30, P0, DOI 10.1002/adfm.201906253
   Ge Z, 2023, SMALL, V19, P0
   Gomez-Sanchez JA, 2017, J NEUROSCI, V37, P9086, DOI 10.1523/JNEUROSCI.1453-17.2017
   Gordon T, 2020, INT J MOL SCI, V21, P0, DOI 10.3390/ijms21228652
   Hassannejad Z, 2019, INJURY, V50, P278, DOI 10.1016/j.injury.2018.12.027
   He LC, 2021, ADV SCI, V8, P0, DOI 10.1002/advs.202003775
   Hessvik NP, 2018, CELL MOL LIFE SCI, V75, P193, DOI 10.1007/s00018-017-2595-9
   Hivare P, 2022, NANOSCALE, V14, P8611, DOI 10.1039/d1nr07187d
   Hopf A, 2020, CELLS-BASEL, V9, P0, DOI 10.3390/cells9091990
   Hoving JJA, 2024, ELIFE, V13, P0, DOI 10.7554/eLife.88872
   Hu TT, 2023, BURNS TRAUMA, V11, P0, DOI 10.1093/burnst/tkad013
   Huang YJ, 2024, CELL REP, V43, P0, DOI 10.1016/j.celrep.2024.113753
   Jessen K R, 2016, J PHYSIOL, V594, P3521, DOI 10.1113/JP270874
   Jessen KR, 2019, FRONT CELL NEUROSCI, V13, P0, DOI 10.3389/fncel.2019.00033
   Jin LY, 2021, CELL DEATH DISCOV, V7, P0, DOI 10.1038/s41420-021-00544-7
   Jo YR, 2023, CELL MOL LIFE SCI, V80, P0, DOI 10.1007/s00018-022-04683-7
   Kaewkhaw R, 2012, NAT PROTOC, V7, P1996, DOI 10.1038/nprot.2012.118
   Ko PY, 2018, J MOL NEUROSCI, V64, P601, DOI 10.1007/s12031-018-1056-8
   Kong LC, 2022, THERANOSTICS, V12, P4993, DOI 10.7150/thno.74571
   Lee TS, 2018, BBA-GEN SUBJECTS, V1862, P1091, DOI 10.1016/j.bbagen.2018.02.001
   Li C, 2015, ANGEW CHEM INT EDIT, V54, P3957, DOI 10.1002/anie.201411383
   Li C, 2015, SMALL, V11, P1138, DOI 10.1002/smll.201401906
   Li C, 2022, NEURAL REGEN RES, V17, P2050, DOI 10.4103/1673-5374.335167
   Li DD, 2022, ACS MEAS SCI AU, V2, P385, DOI 10.1021/acsmeasuresciau.2c00019
   Li DD, 2022, NEURAL REGEN RES, V17, P459, DOI 10.4103/1673-5374.317990
   Li FY, 2020, ADV MATER, V32, P0, DOI 10.1002/adma.201806538
   Li JJ, 2022, ADV MATER, V34, P0, DOI 10.1002/adma.202202513
   Li R, 2020, ACTA PHARMACOL SIN, V41, P1289, DOI 10.1038/s41401-019-0338-1
   Li Y, 2021, ADV FUNCT MATER, V31, P0, DOI 10.1002/adfm.202010215
   Lin PH, 2021, MATER ADV, V2, P2561, DOI 10.1039/d0ma00732c
   Lin RT, 2021, BMC GENOMICS, V22, P0, DOI 10.1186/s12864-021-07895-6
   Liu AQ, 2021, BIOMATERIALS, V272, P0, DOI 10.1016/j.biomaterials.2021.120718
   Liu B, 2024, J CONTROL RELEASE, V368, P24, DOI 10.1016/j.jconrel.2024.02.019
   Liu B, 2022, BIOACT MATER, V14, P61, DOI 10.1016/j.bioactmat.2021.11.022
   Liu C, 2021, BIOACT MATER, V6, P3892, DOI 10.1016/j.bioactmat.2021.03.034
   Liu CJ, 2023, BRIEF BIOINFORM, V24, P0, DOI 10.1093/bib/bbac558
   Liu SY, 2021, BIOMATER SCI-UK, V9, P8221, DOI 10.1039/d1bm01377g
   Liu T, 2022, J NANOBIOTECHNOL, V20, P0, DOI 10.1186/s12951-022-01337-5
   Liu WT, 2018, SCI REP-UK, V8, P0, DOI 10.1038/s41598-018-30455-0
   Lopes B, 2022, INT J MOL SCI, V23, P0, DOI 10.3390/ijms23020918
   López-Leal R, 2020, J CELL SCI, V133, P0, DOI 10.1242/jcs.239004
   Lopez-Silva TL, 2021, BIOMATERIALS, V265, P0, DOI 10.1016/j.biomaterials.2020.120401
   Ma WJ, 2021, SIGNAL TRANSDUCT TAR, V6, P0, DOI 10.1038/s41392-021-00727-9
   Ma WJ, 2020, ACS APPL MATER INTER, V12, P2095, DOI 10.1021/acsami.9b19079
   Mao Q, 2019, TISSUE ENG PT A, V25, P887, DOI 10.1089/ten.tea.2018.0176
   Min Q, 2021, GLIA, V69, P235, DOI 10.1002/glia.23892
   Modrak M, 2020, J NEUROSCI RES, V98, P780, DOI 10.1002/jnr.24538
   Namgung U, 2014, CELLS TISSUES ORGANS, V200, P6, DOI 10.1159/000370324
   Namini MS, 2023, STEM CELL RES THER, V14, P0, DOI 10.1186/s13287-023-03467-5
   Nocera G, 2020, CELL MOL LIFE SCI, V77, P3977, DOI 10.1007/s00018-020-03516-9
   Pandey S, 2022, J NEUROIMMUNE PHARM, V17, P398, DOI 10.1007/s11481-021-10034-3
   Park J, 2020, ADV FUNCT MATER, V30, P0, DOI 10.1002/adfm.202003759
   Qi F, 2023, RESEARCH-CHINA, V6, P0, DOI 10.34133/research.0036
   Qian Y, 2021, MATER TODAY, V51, P165, DOI 10.1016/j.mattod.2021.09.014
   Qu WR, 2021, NEURAL REGEN RES, V16, P93, DOI 10.4103/1673-5374.286956
   Rao F, 2020, THERANOSTICS, V10, P1590, DOI 10.7150/thno.36272
   Rao ZL, 2022, FRONT CELL NEUROSCI, V16, P0, DOI 10.3389/fncel.2022.926222
   Raut HK, 2020, BIOTECHNOL J, V15, P0, DOI 10.1002/biot.202000160
   Roncaglia P, 2013, J BIOMED SEMANT, V4, P0, DOI 10.1186/2041-1480-4-20
   Ronchi G, 2016, EUR J NEUROSCI, V43, P351, DOI 10.1111/ejn.12974
   Saffari TM, 2020, NEURAL REGEN RES, V15, P1573, DOI 10.4103/1673-5374.276327
   Sang QL, 2018, BIOMED PHARMACOTHER, V103, P1146, DOI 10.1016/j.biopha.2018.04.116
   Serger E, 2022, NATURE, V607, P585, DOI 10.1038/s41586-022-04884-x
   Smith CS, 2022, EUR J CELL BIOL, V101, P0, DOI 10.1016/j.ejcb.2022.151277
   Song S, 2021, BIOMATERIALS, V275, P0, DOI 10.1016/j.biomaterials.2021.120982
   Stephanopoulos N, 2015, NANO LETT, V15, P603, DOI 10.1021/nl504079q
   Subramanian A, 2005, P NATL ACAD SCI USA, V102, P15545, DOI 10.1073/pnas.0506580102
   Suzuki K, 2017, ACTA BIOMATER, V53, P250, DOI 10.1016/j.actbio.2017.02.004
   Tan GH, 2012, NAT NEUROSCI, V15, P258, DOI 10.1038/nn.3005
   Tian TR, 2022, BONE RES, V10, P0, DOI 10.1038/s41413-022-00212-1
   Tzekova N, 2014, J CLIN IMMUNOL, V34, PS86, DOI 10.1007/s10875-014-0015-6
   Vijayavenkataraman S, 2020, ACTA BIOMATER, V106, P54, DOI 10.1016/j.actbio.2020.02.003
   Vrijsen KR, 2016, ADV HEALTHC MATER, V5, P2555, DOI 10.1002/adhm.201600308
   Wagstaff LJ, 2021, ELIFE, V10, P0, DOI 10.7554/eLife.62232
   Wang J, 2021, J CONTROL RELEASE, V329, P894, DOI 10.1016/j.jconrel.2020.10.020
   [Wang Ping 王苹], 2021, 物理化学学报 ACTA PHYSICA-CHIMICA SINICA, V37, P0
   Wang Q, 2022, FRONT CELL NEUROSCI, V16, P0, DOI 10.3389/fncel.2022.836931
   Wang YX, 2021, MOL MED, V27, P0, DOI 10.1186/s10020-021-00292-5
   Wei ZJ, 2019, NEURAL REGEN RES, V14, P1462, DOI 10.4103/1673-5374.253532
   Wu P, 2021, BIOACT MATER, V6, P3515, DOI 10.1016/j.bioactmat.2021.03.020
   Wu YZ, 2014, CHEM COMMUN, V50, P14620, DOI 10.1039/c4cc07144a
   Xian PP, 2019, THERANOSTICS, V9, P5956, DOI 10.7150/thno.33872
   Xing ZY, 2018, P NATL ACAD SCI USA, V115, P8137, DOI 10.1073/pnas.1722206115
   Xu WT, 2021, ANGEW CHEM INT EDIT, V60, P6890, DOI 10.1002/anie.201909927
   Xuan HY, 2023, ADV SCI, V10, P0, DOI 10.1002/advs.202302519
   Yang B, 2022, ANGEW CHEM-GER EDIT, V134, P0
   Yang SH, 2020, THERANOSTICS, V10, P8227, DOI 10.7150/thno.44276
   Yao XY, 2023, BIOACT MATER, V20, P319, DOI 10.1016/j.bioactmat.2022.05.034
   Yu MM, 2021, ACTA BIOMATER, V134, P190, DOI 10.1016/j.actbio.2021.07.026
   Yu TH, 2021, CURR NEUROPHARMACOL, V19, P2141, DOI 10.2174/1570159X19666210203161559
   Zhang J, 2020, ACS APPL MATER INTER, V12, P21441, DOI 10.1021/acsami.0c03360
   Zhang J, 2022, EXP NEUROL, V347, P0, DOI 10.1016/j.expneurol.2021.113895
   Zhang PX, 2019, NEURAL REGEN RES, V14, P51, DOI 10.4103/1673-5374.243701
   Zhang Y, 2017, MOL NEUROBIOL, V54, P2659, DOI 10.1007/s12035-016-9851-0
   Zhang YT, 2021, ACS APPL MATER INTER, V13, P18472, DOI 10.1021/acsami.0c22671
   Zhao JH, 2020, STEM CELL RES THER, V11, P0, DOI 10.1186/s13287-020-01872-8
   Zhou ZY, 2024, MATER HORIZ, V11, P1465, DOI 10.1039/d3mh01581e
NR 115
TC 0
Z9 0
U1 66
U2 66
PU WILEY-V C H VERLAG GMBH
PI WEINHEIM
PA POSTFACH 101161, 69451 WEINHEIM, GERMANY
SN 1616-301X
EI 1616-3028
J9 ADV FUNCT MATER
JI Adv. Funct. Mater.
PD JUN 15
PY 2025
VL 35
IS 23
BP 
EP 
DI 10.1002/adfm.202419915
EA JAN 2025
PG 22
WC Chemistry, Multidisciplinary; Chemistry, Physical; Nanoscience & Nanotechnology; Materials Science, Multidisciplinary; Physics, Applied; Physics, Condensed Matter
SC Chemistry; Science & Technology - Other Topics; Materials Science; Physics
GA 3JZ1P
UT WOS:001402420400001
DA 2025-07-17
ER

PT J
AU Liu, JZ
   Lin, ZY
   Wu, HY
   Zhang, JM
   Wang, FJ
   Wang, L
   Lu, SL
   Gao, J
AF Liu, Jinzhi
   Lin, Zhiyuan
   Wu, Huanyou
   Zhang, Jianming
   Wang, Fujun
   Wang, Lu
   Lu, Shuliang
   Gao, Jing
TI Dual-regulation biomimetic composite nerve scaffold with oriented structure and conductive function for skin peripheral nerve injury repair
SO COLLOIDS AND SURFACES B-BIOINTERFACES
LA English
DT Article
DE Biomimetic composite nerve scaffold; Skin peripheral nerve injury; Oriented nanofiber membrane; Ionic conductive hydrogel
ID nanofibrous scaffolds; mechanisms; design
AB Skin peripheral nerve injury repair still faces significant clinical challenges. Although nerve tissue engineering scaffolds show potential, issues such as limited functionality and low repair efficiency persist. This study developed a dual-regulation biomimetic composite nerve scaffold with oriented structure and conductive function to promote nerve injury repair. The structural layer was a chitosan (CS)/polycaprolactone (PCL) oriented nanofiber membrane, which could promote cell adhesion and induce directional growth of cells. The functional layer was a CS/sodium alginate (SA) ionic conductive hydrogel, which could enhance endogenous electric fields to promote cell proliferation and differentiation. The two layers were combined through physical crosslinking, avoiding the use of chemical adhesives and preserving the surface morphology of the nanofibrous membrane and the porous structure of the hydrogel. The biomimetic composite nerve scaffold exhibited layered degradability, excellent orientation, conductivity, and biocompatibility. Cell experiments indicated that the scaffold effectively induced directional migration, growth, and differentiation of cells and enhanced cell activity, thereby providing a favorable microenvironment for nerve regeneration. This study not only overcomes the limitation of functional singularity in traditional nerve scaffolds but also aligns with the forefront trend in tissue engineering toward multifunctional and biomimetic materials. It demonstrates great potential for treating complex conditions such as traumatic nerve defects and post-surgical nerve regeneration and has broad application prospects in the field of neural tissue engineering.
C1 [Liu, Jinzhi; Wang, Fujun; Wang, Lu; Gao, Jing] Donghua Univ, Coll Text, Shanghai Frontiers Sci Ctr Adv Text, Shanghai 201620, Peoples R China.
   [Lin, Zhiyuan; Wu, Huanyou; Zhang, Jianming] Hantech Med Device Co Ltd, 288 Sanheng Rd, Changhe Ind Pk, Ningbo 315326, Peoples R China.
   [Wang, Fujun; Wang, Lu; Gao, Jing] Donghua Univ, Key Lab Text Ind Biomed Text Mat & Technol, Shanghai, Peoples R China.
   [Lu, Shuliang] Shanghai Jiao Tong Univ, Sch Med, Ruijin Hosp, Shanghai Burn Inst, 197 Ruijin Er Rd, Shanghai 200025, Peoples R China.
C3 Donghua University; Donghua University; Shanghai Jiao Tong University
RP Gao, J (corresponding author), Donghua Univ, Coll Text, Shanghai Frontiers Sci Ctr Adv Text, Shanghai 201620, Peoples R China.
EM gao2001jing@dhu.edu.cn
FU The 2023 Ningbo 'Chuangxin Yongjiang 2035' Science and Technology Innovation Ecosystem Cultivation Program of China [20231ZDYF020353]
CR Andrzejewska A, 2021, ADV SCI, V8, P0, DOI 10.1002/advs.202002944
   Baker BM, 2007, BIOMATERIALS, V28, P1967, DOI 10.1016/j.biomaterials.2007.01.004
   Chang B, 2016, EUR J NEUROSCI, V44, P2040, DOI 10.1111/ejn.13250
   Chen Z, 2022, NPG ASIA MATER, V14, P0, DOI 10.1038/s41427-022-00368-6
   Chu XL, 2022, NEURAL REGEN RES, V17, P2185, DOI 10.4103/1673-5374.335823
   Chu Y, 2024, CHEM ENG J, V502, P0, DOI 10.1016/j.cej.2024.157969
   Cullen D Kacy, 2011, CRIT REV BIOMED ENG, V39, P1
   Dai Y, 2024, ADV HEALTHC MATER, V13, P0, DOI 10.1002/adhm.202303539
   Döge N, 2017, EUR J PHARM BIOPHARM, V116, P138, DOI 10.1016/j.ejpb.2016.12.012
   Elkhoury K, 2021, BIOACT MATER, V6, P3904, DOI 10.1016/j.bioactmat.2021.03.040
   Entekhabi E, 2016, MAT SCI ENG C-MATER, V69, P380, DOI 10.1016/j.msec.2016.06.078
   Fernandez JG, 2012, ADV MATER, V24, P480, DOI 10.1002/adma.201104051
   Gan SC, 2021, INT J BIOL MACROMOL, V181, P418, DOI 10.1016/j.ijbiomac.2021.03.068
   Gu ZH, 2023, REGEN BIOMATER, V10, P0, DOI 10.1093/rb/rbad001
   Han S, 2024, ACS NANO, V18, P28358, DOI 10.1021/acsnano.4c10653
   Kang XC, 2023, J MATER SCI TECHNOL, V142, P134, DOI 10.1016/j.jmst.2022.09.036
   Khatti T, 2019, MATER SCI ENG B-ADV, V250, P0, DOI 10.1016/j.mseb.2019.114440
   Lan DW, 2023, BIOMACROMOLECULES, V24, P5451, DOI 10.1021/acs.biomac.3c00920
   Li XY, 2018, COLLOID SURFACE B, V171, P461, DOI 10.1016/j.colsurfb.2018.07.045
   Liang YP, 2023, CHEM SCI, V14, P3091, DOI 10.1039/d3sc00145h
   Lin RK, 2023, CARBOHYD POLYM, V316, P0, DOI 10.1016/j.carbpol.2023.121044
   Liu HB, 2023, CARBOHYD POLYM, V316, P0, DOI 10.1016/j.carbpol.2023.121050
   Liu RT, 2021, APPL SURF SCI, V560, P0, DOI 10.1016/j.apsusc.2021.149965
   Liu YN, 2023, ADV FIBER MATER, V5, P1241, DOI 10.1007/s42765-023-00281-9
   Luo RZ, 2021, ADV HEALTHC MATER, V10, P0, DOI 10.1002/adhm.202100557
   Ma XM, 2024, ADV HEALTHC MATER, V13, P0, DOI 10.1002/adhm.202402331
   Ma YH, 2021, BIOMATERIALS, V279, P0, DOI 10.1016/j.biomaterials.2021.121192
   Mungenast L, 2022, INT J MOL SCI, V23, P0, DOI 10.3390/ijms231911525
   Murphy WL, 2014, NAT MATER, V13, P547, DOI 10.1038/NMAT3937
   Neuman KE, 2023, CELLS TISSUES ORGANS, V212, P45, DOI 10.1159/000524692
   Nie R, 2024, INT J BIOL MACROMOL, V268, P0, DOI 10.1016/j.ijbiomac.2024.131643
   Palani N, 2024, J NANOBIOTECHNOL, V22, P0, DOI 10.1186/s12951-024-02491-8
   Peng JY, 2022, TRENDS MOL MED, V28, P583, DOI 10.1016/j.molmed.2022.04.005
   Pittenger MF, 1999, SCIENCE, V284, P143, DOI 10.1126/science.284.5411.143
   Ranjbar-Mohammadi M, 2016, CARBOHYD POLYM, V140, P104, DOI 10.1016/j.carbpol.2015.12.012
   Romeo-Guitart D, 2019, NEURAL REGEN RES, V14, P1122, DOI 10.4103/1673-5374.251187
   Shan YZ, 2024, ADV FUNCT MATER, V34, P0, DOI 10.1002/adfm.202400295
   Song FY, 2021, ACTA BIOMATER, V136, P170, DOI 10.1016/j.actbio.2021.09.056
   Song JQ, 2023, INT J EXTREME MANUF, V5, P0, DOI 10.1088/2631-7990/acde21
   Su ZW, 2020, CARBOHYD POLYM, V230, P0, DOI 10.1016/j.carbpol.2019.115635
   Teo WE, 2006, NANOTECHNOLOGY, V17, PR89, DOI 10.1088/0957-4484/17/14/R01
   Vijayavenkataraman S, 2020, ACTA BIOMATER, V106, P54, DOI 10.1016/j.actbio.2020.02.003
   Vijayavenkataraman S, 2018, POLYMERS-BASEL, V10, P0, DOI 10.3390/polym10070753
   Villanueva-Flores F, 2023, PHARMACEUTICS, V15, P0, DOI 10.3390/pharmaceutics15061750
   Wang CL, 2024, ACCOUNTS MATER RES, V5, P987, DOI 10.1021/accountsmr.4c00145
   Wang QQ, 2022, BIOMATER SCI-UK, V10, P6061, DOI 10.1039/d2bm01216b
   Wang RX, 2018, ADV MATER, V30, P0, DOI 10.1002/adma.201706267
   Wang XQ, 2024, BIOACT MATER, V41, P577, DOI 10.1016/j.bioactmat.2024.07.018
   Wang YH, 2021, STEM CELL RES THER, V12, P0, DOI 10.1186/s13287-021-02450-2
   Wei X, 2013, ACTA PHARMACOL SIN, V34, P747, DOI 10.1038/aps.2013.50
   Wenwei Y, 2019, J. HARBIN ENG. UNIV., V0, P0
   Wu J, 2017, DRUG DISCOV TODAY, V22, P1375, DOI 10.1016/j.drudis.2017.03.007
   Xie JW, 2010, NANOSCALE, V2, P35, DOI 10.1039/b9nr00243j
   Xu YZ, 2023, ACS BIOMATER SCI ENG, V9, P6821, DOI 10.1021/acsbiomaterials.3c00761
   Zha KK, 2022, FRONT CELL DEV BIOL, V10, P0, DOI 10.3389/fcell.2022.824812
   Zhang H, 2022, ADV FUNCT MATER, V32, P0, DOI 10.1002/adfm.202203829
   Zhang J, 2021, ADV HEALTHC MATER, V10, P0, DOI 10.1002/adhm.202000604
   Zhang M, 2023, INT J MOL SCI, V24, P0, DOI 10.3390/ijms241612956
   Zhang RC, 2021, NEURAL REGEN RES, V16, P2170, DOI 10.4103/1673-5374.310941
   Zhao J, 2018, J POWER SOURCES, V378, P603, DOI 10.1016/j.jpowsour.2018.01.005
NR 60
TC 0
Z9 0
U1 8
U2 8
PU ELSEVIER
PI AMSTERDAM
PA RADARWEG 29, 1043 NX AMSTERDAM, NETHERLANDS
SN 0927-7765
EI 1873-4367
J9 COLLOID SURFACE B
JI Colloid Surf. B-Biointerfaces
PD SEP 15
PY 2025
VL 253
IS 
BP 
EP 
DI 10.1016/j.colsurfb.2025.114768
EA MAY 2025
PG 11
WC Biophysics; Chemistry, Physical; Materials Science, Biomaterials
SC Biophysics; Chemistry; Materials Science
GA 2TB9C
UT WOS:001490654900001
PM 40347663
DA 2025-07-17
ER

PT J
AU Han, HY
   Ji, DC
   Yang, S
   Pang, B
   Chen, X
   Zhu, JQ
   Cao, WX
   Song, T
AF Han, Hongyang
   Ji, Dongcao
   Yang, Shu
   Pang, Bo
   Chen, Xi
   Zhu, Jiaqi
   Cao, Wenxin
   Song, Tao
TI Strong, antioxidant, and biodegradable gelatin methacryloyl composite hydrogel for oxidative stress protection in Schwann cells
SO FRONTIERS IN BIOENGINEERING AND BIOTECHNOLOGY
LA English
DT Article
DE gelatin methacryloyl; peripheral nerve injury; tannic acid; Schwann cell; antioxidant
ID nerve regeneration; delivery; extract; injury
AB Gelatin methacryloyl (GelMA), a biomaterial widely used in tissue engineering, exhibits excellent biocompatibility and cell adhesion properties. However, its poor mechanical strength and functional monotony restrict broader clinical applications of this material. In this study, we introduced sodium acrylate (SA) and tannic acid (TA) into the GelMA system via a two-step crosslinking strategy, successfully fabricating a GelMA/SA-TA (GST) composite hydrogel that achieved dual enhancement of mechanical and antioxidant properties. The incorporation of SA and TA significantly improved the mechanical performance of the hydrogel, which exhibited a maximum tensile modulus of 31.83 +/- 2.84 kPa. At the same time, TA endowed the hydrogel with exceptional antioxidant ability, resulting in a free radical scavenging rate of 89.93% +/- 0.9% in vitro. Biological tests revealed that the GST hydrogel effectively alleviated oxidative stress damage in rat Schwann cells (RSC96) by suppressing the generation of reactive oxygen species (ROS) and promoting the secretion of brain-derived neurotrophic factor (BDNF). This work presents the first report of an antioxidant hydrogel capable of protecting Schwann cells without compromising their mechanical integrity, highlighting its transformative potential for peripheral nerve injury repair. The synergistic SA-TA modification strategy provides new insights into the design of multifunctional biomaterials for neural regeneration applications.
C1 [Han, Hongyang; Yang, Shu; Pang, Bo; Chen, Xi; Song, Tao] Harbin Med Univ, Affiliated Hosp 1, Sch Stomatol, NHC Key Lab Cell Transplantat, Harbin, Peoples R China.
   [Ji, Dongcao; Zhu, Jiaqi; Cao, Wenxin] Harbin Inst Technol, Ctr Composite Mat & Struct, Harbin, Peoples R China.
   [Zhu, Jiaqi; Cao, Wenxin] Harbin Inst Technol, Zhengzhou Res Inst, Zhengzhou 450003, Peoples R China.
C3 Harbin Medical University; Harbin Institute of Technology; Harbin Institute of Technology
RP Song, T (corresponding author), Harbin Med Univ, Affiliated Hosp 1, Sch Stomatol, NHC Key Lab Cell Transplantat, Harbin, Peoples R China.; Zhu, JQ; Cao, WX (corresponding author), Harbin Inst Technol, Ctr Composite Mat & Struct, Harbin, Peoples R China.; Zhu, JQ; Cao, WX (corresponding author), Harbin Inst Technol, Zhengzhou Res Inst, Zhengzhou 450003, Peoples R China.
EM zhuqj@hit.edu.cn; caowenxin@hit.edu.cn; stomfs@163.com
FU National Youth Science Funds of China [52102039]; China Postdoctoral Science Foundation [2021M700036, 2023T160156]; Key Research and Development Program of Heilongjiang Province [GA21D001, 2022ZX06C05, 2024ZX12C08]; Aeronautical Science Foundation of China [2022Z065077001]; Heilongjiang Provincial Natural Science Foundation Joint Guidance Project [LH2019H080]
CR Baldwin A, 2022, J BIOMATER APPL, V36, P1503, DOI 10.1177/08853282211058099
   Bosch-Queralt M, 2023, NEUROBIOL DIS, V176, P0, DOI 10.1016/j.nbd.2022.105952
   Choi BS, 2010, NEUROCHEM RES, V35, P1269, DOI 10.1007/s11064-010-0185-4
   Meine BD, 2024, BIOCHEM BIOPH RES CO, V734, P0, DOI 10.1016/j.bbrc.2024.150635
   do Nascimento MF, 2023, DRUG DELIV TRANSL RE, V13, P3223, DOI 10.1007/s13346-023-01383-y
   Doce RR, 2009, ANIM FEED SCI TECH, V150, P75, DOI 10.1016/j.anifeedsci.2008.08.005
   Dong LL, 2022, INT J BIOPRINTING, V8, P220, DOI 10.18063/ijb.v8i3.587
   Du YF, 2021, GENES GENOM, V43, P1423, DOI 10.1007/s13258-021-01176-y
   Gardiner J, 2009, NEUROSCIENTIST, V15, P47, DOI 10.1177/1073858408325269
   Gülçin I, 2010, ARAB J CHEM, V3, P43, DOI 10.1016/j.arabjc.2009.12.008
   Gwak MA, 2021, INT J BIOL MACROMOL, V191, P918, DOI 10.1016/j.ijbiomac.2021.09.169
   Han S, 2024, ACS NANO, V18, P28358, DOI 10.1021/acsnano.4c10653
   Hou YJ, 2023, MOLECULES, V28, P0, DOI 10.3390/molecules28227675
   Hsu HH, 2020, ACS SUSTAIN CHEM ENG, V8, P6935, DOI 10.1021/acssuschemeng.9b07250
   Huang F, 2021, INT J BIOL MACROMOL, V167, P434, DOI 10.1016/j.ijbiomac.2020.11.206
   Huang HA, 2024, BIOMATER SCI-UK, V12, P6392, DOI 10.1039/d4bm01066c
   Huang YJ, 2024, INT J NANOMED, V19, P231, DOI 10.2147/IJN.S445844
   Hui TK, 2023, J MATER CHEM B, V11, P3808, DOI 10.1039/d3tb00340j
   Jing W, 2022, BIOMED PHARMACOTHER, V154, P0, DOI 10.1016/j.biopha.2022.113561
   Kobayashi M, 2012, J NEUROPATH EXP NEUR, V71, P511, DOI 10.1097/NEN.0b013e318257fe7b
   Kouyoumdjian JA, 2017, NEUROL INDIA, V65, P551, DOI 10.4103/neuroindia.NI_987_16
   Liu BC, 2018, BIOMATERIALS, V171, P83, DOI 10.1016/j.biomaterials.2018.04.023
   Liu Y, 2024, INT J BIOL MACROMOL, V278, P0, DOI 10.1016/j.ijbiomac.2024.134896
   Liu Z, 2022, MATER TODAY BIO, V16, P0, DOI 10.1016/j.mtbio.2022.100425
   Lopes B, 2022, INT J MOL SCI, V23, P0, DOI 10.3390/ijms23020918
   Magalhaes ASG, 2012, QUIM NOVA, V35, P1464, DOI 10.1590/S0100-40422012000700030
   Park JH, 2011, NEUROCHEM RES, V36, P2043, DOI 10.1007/s11064-011-0528-9
   Qiu JY, 2019, ANN TRANSL MED, V7, P0, DOI 10.21037/atm.2019.11.18
   Raza C, 2020, LIFE SCI, V243, P0, DOI 10.1016/j.lfs.2020.117308
   Shi ZL, 2022, J ORTHOP SURG RES, V17, P0, DOI 10.1186/s13018-022-02985-x
   Usal TD, 2019, INT J BIOL MACROMOL, V121, P699, DOI 10.1016/j.ijbiomac.2018.10.060
   Wang ZQ, 2020, SCI REP-UK, V10, P0, DOI 10.1038/s41598-020-59319-2
   Xu HL, 2023, ACS BIOMATER SCI ENG, V9, P6309, DOI 10.1021/acsbiomaterials.3c01048
   Xu WL, 2023, ACTA BIOMATER, V160, P225, DOI 10.1016/j.actbio.2023.02.004
   Yue K, 2015, BIOMATERIALS, V73, P254, DOI 10.1016/j.biomaterials.2015.08.045
   Yulak F, 2024, BRAIN RES, V1844, P0, DOI 10.1016/j.brainres.2024.149175
   Zeng WS, 2023, EUR POLYM J, V198, P0, DOI 10.1016/j.eurpolymj.2023.112425
   Zhou L, 2018, ACS NANO, V12, P10957, DOI 10.1021/acsnano.8b04609
NR 38
TC 0
Z9 0
U1 3
U2 3
PU FRONTIERS MEDIA SA
PI LAUSANNE
PA AVENUE DU TRIBUNAL FEDERAL 34, LAUSANNE, CH-1015, SWITZERLAND
SN 2296-4185
EI 
J9 FRONT BIOENG BIOTECH
JI Front. Bioeng. Biotechnol.
PD JUN 3
PY 2025
VL 13
IS 
BP 
EP 
DI 10.3389/fbioe.2025.1586380
PG 14
WC Biotechnology & Applied Microbiology; Engineering, Biomedical
SC Biotechnology & Applied Microbiology; Engineering
GA 3VD1H
UT WOS:001509744600001
PM 40529174
DA 2025-07-17
ER

PT J
AU Feng, Y
   Yao, XM
   Ma, YY
   Jiang, YH
   Zhao, XY
   Deng, H
   Dai, X
   Jie, J
   Wang, WW
   Yang, YM
   Yang, PX
AF Feng, Yuan
   Yao, Xiaomin
   Ma, Yuyang
   Jiang, Yuhui
   Zhao, Xueying
   Deng, Hui
   Dai, Xiu
   Jie, Jing
   Wang, Weiwei
   Yang, Yumin
   Yang, Pengxiang
TI Adoptive Treg therapy using chitosan conduits/self-assembled peptide hydrogels for enhanced immunomodulation and peripheral nerve regeneration
SO CHEMICAL ENGINEERING JOURNAL
LA English
DT Article
DE Tregs; Chitosan conduits; Peptide hydrogel scaffolds; Immune microenvironment; Peripheral nerve regeneration
ID regulatory t-cells; angiogenesis; inflammation; macrophages; activation; blocks
AB Tissue healing is regulated by the immune system, and harnessing the endogenous regenerative capacity has recently become an active area of research. Regulatory T cells (Tregs) are a subset of adaptive immune cells known for their potent immunosuppressive abilities and crucial role in maintaining tissue homeostasis. The use of Tregs shows great potential as a clinical approach for promoting tissue repair and regeneration. However, systemic immune suppression induced by Tregs presents significant risks to patients, including increased susceptibility to infections, nephrotoxicity, and the development of lymphoproliferative disorders. In the case of peripheral nerves, especially those with long-gap defects, the efficiency of spontaneous regeneration diminishes or may even cease entirely due to the complex and precisely regulated microenvironments within the body. While the local application of Tregs has shown effective immune regulatory effects, much remains unknown about their impact and underlying mechanisms in nerve regeneration. We synthesized a nano artificial growth factor hydrogel scaffold incorporating a cyclic BDNF mimetic sequence, designed to specifically bind to its receptor and activate Schwann cells and nerve cells. The hydrogel scaffold encapsulating Tregs preserves their proliferative potential and key Foxp3 phenotype, mitigating functional impairments caused by their inherent instability and susceptibility to polarization. Importantly, we report that chitosan conduits filled with Tregs, supported by a BDNF self-assembled peptide hydrogel, promote peripheral nerve regeneration in a 6-mm sciatic nerve defect model in mice. In addition to effectively regulating angiogenesis and macrophage polarization, they directly accelerate nerve regeneration, myelination, and functional recovery. We have developed a biologic approach for neural applications that ensures preservation, stability, and the creation of biomimetic neural microenvironments. This paves the way for new, viable strategies to leverage biomaterial-mediated Tregs regeneration mechanisms in treating peripheral nerve injuries and advancing clinical translation.
C1 [Feng, Yuan; Yao, Xiaomin; Ma, Yuyang; Jiang, Yuhui; Zhao, Xueying; Deng, Hui; Dai, Xiu; Yang, Yumin; Yang, Pengxiang] Nantong Univ, Key Lab Neuroregenerat Jiangsu Prov, Nantong 226001, Peoples R China.
   [Feng, Yuan; Yao, Xiaomin; Ma, Yuyang; Jiang, Yuhui; Zhao, Xueying; Deng, Hui; Dai, Xiu; Yang, Yumin; Yang, Pengxiang] Nantong Univ, Coinnovat Ctr Neuroregenerat, NMPA Key Lab Res & Evaluat Tissue Engn Technol Pro, Minist Educ, Nantong 226001, Peoples R China.
   [Jie, Jing] Nantong Univ, Affiliated Hosp 2, Dept Clin Lab, Nantong 226001, Peoples R China.
   [Wang, Weiwei] Chinese Acad Med Sci & Peking Union Med Coll, Nankai Univ, Key Lab Biomat & Nanotechnol Canc Immunotherapy, State Key Lab Adv Med Mat & Devices,Tianjin Key La, Tianjin 300192, Peoples R China.
C3 Nantong University; Nantong University; Nantong University; Nankai University; Chinese Academy of Medical Sciences - Peking Union Medical College; Peking Union Medical College
RP Yang, YM; Yang, PX (corresponding author), Nantong Univ, Key Lab Neuroregenerat Jiangsu Prov, Nantong 226001, Peoples R China.; Yang, YM; Yang, PX (corresponding author), Nantong Univ, Coinnovat Ctr Neuroregenerat, NMPA Key Lab Res & Evaluat Tissue Engn Technol Pro, Minist Educ, Nantong 226001, Peoples R China.; Jie, J (corresponding author), Nantong Univ, Affiliated Hosp 2, Dept Clin Lab, Nantong 226001, Peoples R China.; Wang, WW (corresponding author), Chinese Acad Med Sci & Peking Union Med Coll, Nankai Univ, Key Lab Biomat & Nanotechnol Canc Immunotherapy, State Key Lab Adv Med Mat & Devices,Tianjin Key La, Tianjin 300192, Peoples R China.
EM jiejing1103@126.com; wwwangtj@163.com; yangym@ntu.edu.cn; yangpengxiang@ntu.edu.cn
FU National Natural Science Foundation of China [32271389, 32230057, 32101099, 31900987]; Jiangsu Natural Science Foundation [BK20230608]; Nantong University innovative training program [2024007CX]
CR Adusei KM, 2021, ACTA BIOMATER, V133, P17, DOI 10.1016/j.actbio.2021.04.023
   Ali N, 2017, CELL, V169, P1119, DOI 10.1016/j.cell.2017.05.002
   Allen ME, 2022, NAT REV CHEM, V6, P562, DOI 10.1038/s41570-022-00404-7
   Arpaia N, 2015, CELL, V162, P1078, DOI 10.1016/j.cell.2015.08.021
   Becker M, 2024, CELL METAB, V36, P229, DOI 10.1016/j.cmet.2023.12.019
   Chen ZJ, 2023, ACTA BIOMATER, V155, P218, DOI 10.1016/j.actbio.2022.11.002
   DAlessio FR, 2015, AM J RESP CELL MOL, V52, P603, DOI 10.1165/rcmb.2014-0278OC
   Dombrowski Y, 2017, NAT NEUROSCI, V20, P674, DOI 10.1038/nn.4528
   Dong XH, 2021, BIOMATERIALS, V272, P0, DOI 10.1016/j.biomaterials.2021.120767
   Edelbrock AN, 2018, NANO LETT, V18, P6237, DOI 10.1021/acs.nanolett.8b02317
   Feng F, 2023, SCI ADV, V9, P0, DOI 10.1126/sciadv.adg0234
   Fichman G, 2014, ACTA BIOMATER, V10, P1671, DOI 10.1016/j.actbio.2013.08.013
   Gu XS, 2014, BIOMATERIALS, V35, P6143, DOI 10.1016/j.biomaterials.2014.04.064
   Guo JQ, 2023, NAT NANOTECHNOL, V18, P0, DOI 10.1038/s41565-023-01401-7
   Hu R, 2021, J PAIN RES, V14, P893, DOI 10.2147/JPR.S301343
   Hu W, 2021, NAT IMMUNOL, V22, P1163, DOI 10.1038/s41590-021-01001-4
   Hu XM, 2018, NAT REV NEUROL, V14, P559, DOI 10.1038/s41582-018-0028-5
   Huang MT, 2007, FASEB J, V21, P0
   Jie J, 2022, ACS APPL MATER INTER, V14, P37514, DOI 10.1021/acsami.2c10727
   Kwee BJ, 2018, BIOMATERIALS, V178, P109, DOI 10.1016/j.biomaterials.2018.06.003
   Langston PK, 2023, SCI IMMUNOL, V8, P0, DOI 10.1126/sciimmunol.adi5377
   Leung OM, 2018, CELL REP, V24, P1610, DOI 10.1016/j.celrep.2018.07.019
   Li JT, 2018, FRONT IMMUNOL, V9, P0, DOI 10.3389/fimmu.2018.00585
   Li XL, 2022, STEM CELL RES THER, V13, P0, DOI 10.1186/s13287-021-02690-2
   Li X, 2018, LEUKEMIA RES, V67, P60, DOI 10.1016/j.leukres.2018.02.007
   Li ZT, 2021, ADV FUNCT MATER, V31, P0, DOI 10.1002/adfm.202100088
   Liao X, 2022, ACTA BIOMATER, V149, P82, DOI 10.1016/j.actbio.2022.06.039
   Liston A, 2024, NAT REV IMMUNOL, V24, P326, DOI 10.1038/s41577-023-00960-z
   Liu GW, 2011, IMMUNOL CELL BIOL, V89, P130, DOI 10.1038/icb.2010.70
   Liu X, 2022, J AM CHEM SOC, V144, P9312, DOI 10.1021/jacs.2c01025
   Loffredo LF, 2024, J EXP MED, V221, P0, DOI 10.1084/jem.20231244
   Lopez-Silva TL, 2021, BIOMATERIALS, V265, P0, DOI 10.1016/j.biomaterials.2020.120401
   Lust K, 2022, SCIENCE, V377, P1061, DOI 10.1126/science.abp9262
   Luznik Z, 2020, J IMMUNOL, V205, P2557, DOI 10.4049/jimmunol.2000574
   Namini MS, 2023, STEM CELL RES THER, V14, P0, DOI 10.1186/s13287-023-03467-5
   Notaras M, 2019, NEUROSCIENTIST, V25, P434, DOI 10.1177/1073858418810142
   Park TY, 2023, NATURE, V619, P606, DOI 10.1038/s41586-023-06300-4
   Proto JD, 2018, IMMUNITY, V49, P666, DOI 10.1016/j.immuni.2018.07.015
   Qian Y, 2021, MATER TODAY, V51, P165, DOI 10.1016/j.mattod.2021.09.014
   Roballo KCS, 2019, BIOMATERIALS, V209, P1, DOI 10.1016/j.biomaterials.2019.04.015
   Shi LT, 2023, BIOMATERIALS, V292, P0, DOI 10.1016/j.biomaterials.2022.121928
   Stephan SB, 2015, NAT BIOTECHNOL, V33, P97, DOI 10.1038/nbt.3104
   Tiemessen MM, 2007, P NATL ACAD SCI USA, V104, P19446, DOI 10.1073/pnas.0706832104
   Wang JR, 2024, ADV FUNCT MATER, V34, P0, DOI 10.1002/adfm.202307711
   Wang ZL, 2022, ACS NANO, V16, P14644, DOI 10.1021/acsnano.2c05263
   Worthington JJ, 2015, IMMUNITY, V42, P903, DOI 10.1016/j.immuni.2015.04.012
   Xiao JH, 2013, J NEUROCHEM, V125, P386, DOI 10.1111/jnc.12168
   Yan YX, 2022, BIOACT MATER, V11, P57, DOI 10.1016/j.bioactmat.2021.09.030
   Yang PX, 2023, BIOACT MATER, V30, P85, DOI 10.1016/j.bioactmat.2023.07.003
   Yang PX, 2018, NANO LETT, V18, P4377, DOI 10.1021/acs.nanolett.8b01406
   Zhang B, 2021, NAT BIOMED ENG, V5, P0, DOI 10.1038/s41551-021-00797-8
   Zhang CY, 2023, ADV FUNCT MATER, V33, P0, DOI 10.1002/adfm.202302251
   Zhang C, 2024, ADV FUNCT MATER, V34, P0, DOI 10.1002/adfm.202313090
   Zhang WT, 2023, SCI ADV, V9, P0, DOI 10.1126/sciadv.adg6007
   Zhang X, 2023, BIOMATER ADV, V155, P0, DOI 10.1016/j.bioadv.2023.213668
   Zhao XY, 2024, J MATER CHEM B, V12, P2217, DOI 10.1039/d3tb02557h
   Zheng WW, 2024, NANO TODAY, V54, P0, DOI 10.1016/j.nantod.2023.102064
NR 57
TC 0
Z9 0
U1 25
U2 25
PU ELSEVIER SCIENCE SA
PI LAUSANNE
PA PO BOX 564, 1001 LAUSANNE, SWITZERLAND
SN 1385-8947
EI 1873-3212
J9 CHEM ENG J
JI Chem. Eng. J.
PD JAN 15
PY 2025
VL 506
IS 
BP 
EP 
DI 10.1016/j.cej.2025.159812
EA JAN 2025
PG 15
WC Engineering, Environmental; Engineering, Chemical
SC Engineering
GA W7J9E
UT WOS:001420302100001
DA 2025-07-17
ER

PT J
AU Liu, K
   Shao, JB
   Han, BB
   Liu, JF
   Yan, S
   Liu, B
   Liu, Y
AF Liu, Kai
   Shao, Jiangbo
   Han, Beibei
   Liu, Jianfeng
   Yan, Shuai
   Liu, Bin
   Liu, Yao
TI Conductive MeCbl/PEDOT:PSS/HA hydrogels with electrical stimulation for enhanced peripheral nerve regeneration
SO MATERIALS TODAY BIO
LA English
DT Article
DE Peripheral nerve regeneration; Hydrogel; Conductive coating; Mecobalamin; Electrical stimulation
ID fiber-type; growth; antioxidant; maturation; resistance; pedotpss; targets; injury; repair
AB Peripheral nerve regeneration (PNR) represents a substantial challenge in the medical field, primarily due to the limited regenerative capacity of the peripheral nerve system (PNS). Current research efforts are focused on developing advanced medical polymer materials to enhance nerve recovery. Despite significant progress, several critical issues remain unresolved, including biocompatibility, stability, mechanical strength, controlled degradation rates, and sustained release of therapeutic agents. This study examines the utilization of hyaluronic acid hydrogels, doped with mecobalamin (MeCbl) and conductive poly(3,4-ethylenedioxythiophene):polystyrene sulfonate (PEDOT:PSS), in combination with exogenous electrical stimulation (ES) for PNR of rats. The strategy utilizes the MeCbl hydrogel to create a regenerative microenvironment and provide nutritional support for nerve cells, while PEDOT:PSS facilitates enhanced electrical signal conduction. ES has been shown to promote PNR and functional recovery, thereby demonstrating considerable potential. This study aims to comprehensively analyze the synergistic effects and potential value of this combined therapeutic approach, providing novel insights and pathways for the effective PNR.
C1 [Liu, Kai; Han, Beibei; Liu, Jianfeng; Liu, Bin] First Hosp Jilin Univ, Orthoped Ctr, Dept Hand & Foot Surg, Changchun 130021, Peoples R China.
   [Liu, Yao] First Hosp Jilin Univ, Orthoped Ctr, Dept Sport Med, Changchun 130021, Peoples R China.
   [Shao, Jiangbo] First Hosp Jilin Univ, Dept Ultrasound Diag, Changchun, Peoples R China.
   [Liu, Kai; Han, Beibei; Liu, Jianfeng; Liu, Bin; Liu, Yao] Engn Lab Tissue Engn Biomat Jilin Prov, Changchun 130021, Peoples R China.
   [Yan, Shuai] First Hosp Jilin Univ, Dept Operating Room, Changchun 130021, Peoples R China.
C3 Jilin University; Jilin University; Jilin University; Jilin University
RP Liu, B (corresponding author), First Hosp Jilin Univ, Orthoped Ctr, Dept Hand & Foot Surg, Changchun 130021, Peoples R China.; Liu, Y (corresponding author), First Hosp Jilin Univ, Orthoped Ctr, Dept Sport Med, Changchun 130021, Peoples R China.
EM l_bin@jlu.edu.cn; liuyao@jlu.edu.cn
FU National Natural Science Foundation of China (NSFC); Laboratory Independent Innovation Capacity Building Project of Jilin Provincial Development and Reform Commission; Doctor of excellence program (DEP); The First Hospital of Jilin University [JDYY-DEP-2023026, JDYY-DEP-2023027];  [U23A20490];  [2021C006]
CR Abidian MR, 2012, ADV HEALTHC MATER, V1, P762, DOI 10.1002/adhm.201200182
   ALNAQEEB MA, 1987, J ANAT, V153, P31
   An R, 2021, DRUG DES DEV THER, V15, P4837, DOI 10.2147/DDDT.S336066
   Ayanwuyi L, 2022, NEURAL REGEN RES, V17, P1042, DOI 10.4103/1673-5374.324848
   Batty NJ, 2017, NEUROSCI LETT, V652, P56, DOI 10.1016/j.neulet.2016.12.033
   Bin JM, 2024, NAT COMMUN, V15, P0, DOI 10.1038/s41467-024-45908-6
   Birenbaum NK, 2023, MUSCLE NERVE, V67, P244, DOI 10.1002/mus.27776
   Chen J, 2024, STEM CELLS, V42, P460, DOI 10.1093/stmcls/sxae017
   Cheng H, 2021, STEM CELLS INT, V2021, P0, DOI 10.1155/2021/6697574
   Chu XL, 2022, NEURAL REGEN RES, V17, P2185, DOI 10.4103/1673-5374.335823
   Ciciliot S, 2013, INT J BIOCHEM CELL B, V45, P2191, DOI 10.1016/j.biocel.2013.05.016
   CRAMER KS, 1995, DEV BIOL, V171, P16, DOI 10.1006/dbio.1995.1256
   Daré RG, 2020, FREE RADICAL BIO MED, V160, P342, DOI 10.1016/j.freeradbiomed.2020.08.019
   Das KK, 2024, APPL MATER TODAY, V39, P0, DOI 10.1016/j.apmt.2024.102332
   Davis R, 2022, INT J ADV MANUF TECH, V120, P1473, DOI 10.1007/s00170-022-08770-8
   Mangueira MDMM, 2022, LASER MED SCI, V37, P2957, DOI 10.1007/s10103-022-03565-5
   Gharia AA, 2024, SCI ADV, V10, P0, DOI 10.1126/sciadv.ado5042
   Gkoupidenis P, 2015, ADV MATER, V27, P7176, DOI 10.1002/adma.201503674
   Gong ZY, 2025, J NANOBIOTECHNOL, V23, P0, DOI 10.1186/s12951-025-03098-3
   Gülçin I, 2010, ARAB J CHEM, V3, P43, DOI 10.1016/j.arabjc.2009.12.008
   Hosseinzadeh B, 2023, MATER TODAY SUSTAIN, V23, P0, DOI 10.1016/j.mtsust.2023.100468
   Huang LH, 2007, BIOMATERIALS, V28, P1741, DOI 10.1016/j.biomaterials.2006.12.007
   Jones RA, 2017, CELL REP, V21, P2348, DOI 10.1016/j.celrep.2017.11.008
   Khaboushan AS, 2024, SCI REP-UK, V14, P0, DOI 10.1038/s41598-024-65286-9
   Khalil M, 2024, NAT REV NEUROL, V20, P269, DOI 10.1038/s41582-024-00955-x
   Knorr S, 2021, JOVE-J VIS EXP, V0, P0, DOI DOI 10.3791/62606
   Konstantinou E, 2020, CELLS-BASEL, V9, P0, DOI 10.3390/cells9091924
   Kuchinka J, 2021, BIOENGINEERING-BASEL, V8, P0, DOI 10.3390/bioengineering8120215
   Li XC, 2018, MOLECULES, V23, P0, DOI 10.3390/molecules23071692
   Liu C, 2019, BIOMATER SCI-UK, V7, P1995, DOI 10.1039/c8bm01363b
   Liu K, 2024, MATER TODAY BIO, V26, P0, DOI 10.1016/j.mtbio.2024.101064
   Lu XX, 2024, CANCER LETT, V582, P0, DOI 10.1016/j.canlet.2023.216517
   Mahmoudinezhad MH, 2018, J BIOSCIENCES, V43, P307, DOI 10.1007/s12038-018-9748-3
   Mankavi F, 2023, NANOMATERIALS-BASEL, V13, P0, DOI 10.3390/nano13182528
   MCARDLE JJ, 1977, J PHYSIOL-LONDON, V271, P567, DOI 10.1113/jphysiol.1977.sp012015
   Mech AM, 2020, J ANAT, V237, P603, DOI 10.1111/joa.13228
   Meng J, 2024, MATER TODAY BIO, V29, P0, DOI 10.1016/j.mtbio.2024.101339
   Missias AC, 1996, DEV BIOL, V179, P223, DOI 10.1006/dbio.1996.0253
   Nishimoto Shunsuke, 2015, FRONT CELL NEUROSCI, V9, P298, DOI 10.3389/fncel.2015.00298
   NYSTROM B, 1968, ACTA NEUROL SCAND, V44, P363, DOI 10.1111/j.1600-0404.1968.tb05578.x
   Park J, 2025, BIOMATERIALS, V317, P0, DOI 10.1016/j.biomaterials.2025.123103
   Paul Cristiana, 2017, INTEGR MED (ENCINITAS), V16, P42
   Pertea M, 2015, NAT BIOTECHNOL, V33, P290, DOI 10.1038/nbt.3122
   Pisciotta A, 2022, FRONT PHYSIOL, V13, P0, DOI 10.3389/fphys.2022.930804
   ROBINSON JP, 1988, J LEUKOCYTE BIOL, V43, P304, DOI 10.1002/jlb.43.4.304
   Rouabhia M, 2020, J TISSUE ENG REGEN M, V14, P909, DOI 10.1002/term.3040
   Runge MB, 2010, BIOMATERIALS, V31, P5916, DOI 10.1016/j.biomaterials.2010.04.012
   Schiaffino S, 2011, PHYSIOL REV, V91, P1447, DOI 10.1152/physrev.00031.2010
   Senanayake J, 2024, PLOS ONE, V19, P0, DOI 10.1371/journal.pone.0308207
   Shi W, 2021, J MATER CHEM B, V9, P7182, DOI 10.1039/d1tb00156f
   Sleigh JN, 2014, J NEUROSCI METH, V227, P159, DOI 10.1016/j.jneumeth.2014.02.005
   Smith IW, 2013, J NEUROSCI, V33, P17724, DOI 10.1523/JNEUROSCI.3339-13.2013
   Steiner J, 2007, BMC NEUROSCI, V8, P0, DOI 10.1186/1471-2202-8-2
   Stifani N, 2014, FRONT CELL NEUROSCI, V8, P1, DOI 10.3389/fncel.2014.00293
   Taisescu O, 2025, GELS-BASEL, V11, P0, DOI 10.3390/gels11020126
   Talbot J, 2016, WIRES DEV BIOL, V5, P518, DOI 10.1002/wdev.230
   Tapia JC, 2012, NEURON, V74, P816, DOI 10.1016/j.neuron.2012.04.017
   Triolo D, 2006, J CELL SCI, V119, P3981, DOI 10.1242/jcs.03168
   Ukon Y, 2019, INT J MOL SCI, V20, P0, DOI 10.3390/ijms20102557
   Wan T, 2025, MATER TODAY BIO, V30, P0, DOI 10.1016/j.mtbio.2024.101403
   Wang L, 2020, CARBOHYD POLYM, V249, P0, DOI 10.1016/j.carbpol.2020.116829
   Wang SP, 2023, BRAIN RES, V1798, P0, DOI 10.1016/j.brainres.2022.148163
   Wang ZM, 2023, MATERIALS, V16, P0, DOI 10.3390/ma16010320
   Weber M, 2018, FRONT BIOENG BIOTECH, V6, P0, DOI 10.3389/fbioe.2018.00099
   Wilden A, 2022, FRONT IMMUNOL, V13, P0, DOI 10.3389/fimmu.2022.991295
   Wood SJ, 1997, J PHYSIOL-LONDON, V500, P165, DOI 10.1113/jphysiol.1997.sp022007
   Yan YX, 2022, BIOACT MATER, V11, P57, DOI 10.1016/j.bioactmat.2021.09.030
   Yang G, 2024, TOXICS, V12, P0, DOI 10.3390/toxics12020150
   Yang TT, 2023, J MATER CHEM B, V11, P3226, DOI 10.1039/d3tb00014a
   Yang YK, 2023, FRONT CELL NEUROSCI, V17, P0, DOI 10.3389/fncel.2023.1253438
   Yin L, 2022, J INTEGR MED-JIM, V20, P265, DOI 10.1016/j.joim.2022.02.001
   Zhang DT, 2020, MACROMOL BIOSCI, V20, P0, DOI 10.1002/mabi.201900382
   Zhang J, 2021, ADV HEALTHC MATER, V10, P0, DOI 10.1002/adhm.202000604
   Zhang M, 2023, ADV MATER, V35, P0, DOI 10.1002/adma.202212015
   Zhang Z, 2023, J FUNCT BIOMATER, V14, P0, DOI 10.3390/jfb14050238
NR 75
TC 0
Z9 0
U1 10
U2 10
PU ELSEVIER
PI AMSTERDAM
PA RADARWEG 29, 1043 NX AMSTERDAM, NETHERLANDS
SN 2590-0064
EI 
J9 MATER TODAY BIO
JI Mater. Today Bio
PD JUN 15
PY 2025
VL 32
IS 
BP 
EP 
DI 10.1016/j.mtbio.2025.101755
EA APR 2025
PG 21
WC Engineering, Biomedical; Materials Science, Biomaterials
SC Engineering; Materials Science
GA 1QV9T
UT WOS:001471490100001
PM 40290882
DA 2025-07-17
ER

PT J
AU Bi, SW
   He, CY
   Zhou, YN
   Liu, RQ
   Chen, C
   Zhao, XS
   Zhang, L
   Cen, Y
   Gu, J
   Yan, B
AF Bi, Siwei
   He, Changyuan
   Zhou, Yannan
   Liu, Ruiqi
   Chen, Chong
   Zhao, Xueshan
   Zhang, Li
   Cen, Ying
   Gu, Jun
   Yan, Bin
TI Versatile conductive hydrogel orchestrating neuro-immune microenvironment for rapid diabetic wound healing through peripheral nerve regeneration
SO BIOMATERIALS
LA English
DT Article
DE Diabetic wounds; Nerve repair; Neuro-immune microenvironmental; modulation; Hydrogel dressing; Curcumin release
ID antibacterial; antioxidant; dressings; dextran
AB Diabetic wound (DW), notorious for prolonged healing processes due to the unregulated immune response, neuropathy, and persistent infection, poses a significant challenge to clinical management. Current strategies for treating DW primarily focus on alleviating the inflammatory milieu or promoting angiogenesis, while limited attention has been given to modulating the neuro-immune microenvironment. Thus, we present an electrically conductive hydrogel dressing and identify its neurogenesis influence in a nerve injury animal model initially by encouraging the proliferation and migration of Schwann cells. Further, endowed with the synergizing effect of near-infrared responsive release of curcumin and nature-inspired artificial heterogeneous melanin nanoparticles, it can harmonize the immune microenvironment by restoring the macrophage phenotype and scavenging excessive reactive oxygen species. This in-situ formed hydrogel also exhibits mild photothermal therapy antibacterial efficacy. In the infected DW model, this hydrogel effectively supports nerve regeneration and mitigates the immune microenvironment, thereby expediting the healing progress. The versatile hydrogel exhibits significant therapeutic potential for application in DW healing through fine-tuning the neuro-immune microenvironment.
C1 [Bi, Siwei; Zhou, Yannan; Liu, Ruiqi; Cen, Ying] Sichuan Univ, West China Hosp, Dept Burn & Plast Surg, Chengdu 610000, Peoples R China.
   [He, Changyuan; Chen, Chong; Yan, Bin] Sichuan Univ, Coll Biomass Sci & Engn, Natl Engn Lab Clean Technol Leather Manufacture, Chengdu 610000, Peoples R China.
   [Zhao, Xueshan; Zhang, Li; Gu, Jun] Sichuan Univ, West China Hosp, Dept Cardiovasc Surg, Chengdu 610000, Peoples R China.
C3 Sichuan University; Sichuan University; Sichuan University
RP Cen, Y (corresponding author), Sichuan Univ, West China Hosp, Dept Burn & Plast Surg, Chengdu 610000, Peoples R China.; Yan, B (corresponding author), Sichuan Univ, Coll Biomass Sci & Engn, Natl Engn Lab Clean Technol Leather Manufacture, Chengdu 610000, Peoples R China.; Gu, J (corresponding author), Sichuan Univ, West China Hosp, Dept Cardiovasc Surg, Chengdu 610000, Peoples R China.
EM cenyinghx@163.com; gujun@wchscu.cn; yanbinscu@126.com
FU Natural Science Foundation of Sichuan Province [2022NSFSC1489, 2022NSFSC1395, 2023NSFSC1644, 2023NSFSC1443]; Chengdu Science and Technology Funding [2022-YF05-01277-SN]
CR AbdulSalam SF, 2016, BIOCHEMISTRY-US, V55, P5341, DOI 10.1021/acs.biochem.6b00703
   Aitcheson SM, 2021, MOLECULES, V26, P0, DOI 10.3390/molecules26164917
   Choreño-Parra JA, 2020, CYTOKINE GROWTH F R, V53, P53, DOI 10.1016/j.cytogfr.2020.04.004
   Bi SW, 2023, IND ENG CHEM RES, V62, P7492, DOI 10.1021/acs.iecr.3c00312
   Bolino A, 2021, NEUROTHERAPEUTICS, V18, P2169, DOI 10.1007/s13311-021-01083-w
   Burgess JL, 2021, MEDICINA-LITHUANIA, V57, P0, DOI 10.3390/medicina57101072
   Chen F, 2023, ADV HEALTHC MATER, V12, P0, DOI 10.1002/adhm.202300074
   Cho J, 2006, BIOMACROMOLECULES, V7, P2845, DOI 10.1021/bm060436s
   Devigili G, 2020, EXPERT REV NEUROTHER, V20, P967, DOI 10.1080/14737175.2020.1794825
   Dixon D, 2021, DRUGS, V81, P29, DOI 10.1007/s40265-020-01415-8
   Dokoshi T, 2024, NAT COMMUN, V15, P0, DOI 10.1038/s41467-024-47072-3
   dos Santos DM, 2016, CARBOHYD POLYM, V138, P317, DOI 10.1016/j.carbpol.2015.11.056
   Du XC, 2019, MAT SCI ENG C-MATER, V104, P0, DOI 10.1016/j.msec.2019.109930
   Falanga V, 2022, NAT REV DIS PRIMERS, V8, P0, DOI 10.1038/s41572-022-00377-3
   Fan L, 2022, ADV HEALTHC MATER, V11, P0, DOI 10.1002/adhm.202101556
   Feldman EL, 2019, NAT REV DIS PRIMERS, V5, P0, DOI 10.1038/s41572-019-0092-1
   Ghorbani F, 2020, MATER TODAY COMMUN, V22, P0, DOI 10.1016/j.mtcomm.2019.100752
   Grice EA, 2008, GENOME RES, V18, P1043, DOI 10.1101/gr.075549.107
   Guan Y, 2021, SCI ADV, V7, P0, DOI 10.1126/sciadv.abj0153
   Gunsch G, 2023, TRENDS ENDOCRIN MET, V34, P622, DOI 10.1016/j.tem.2023.07.004
   Hahn WO, 2016, EMERG INFECT DIS, V22, P1908, DOI 10.3201/eid2211.160141
   Han G, 2017, ADV THER, V34, P599, DOI 10.1007/s12325-017-0478-y
   He CY, 2024, J CONTROL RELEASE, V370, P543, DOI 10.1016/j.jconrel.2024.05.011
   He JH, 2020, CHEM ENG J, V385, P0, DOI 10.1016/j.cej.2019.123464
   Hoeffel G, 2021, NATURE, V594, P94, DOI 10.1038/s41586-021-03563-7
   Holl J, 2021, CELLS-BASEL, V10, P0, DOI 10.3390/cells10030655
   Hu B, 2024, ADV HEALTHC MATER, V13, P0, DOI 10.1002/adhm.202303817
   Jessen KR, 2016, J PHYSIOL-LONDON, V594, P3521, DOI 10.1113/JP270874
   Jetten N, 2014, ANGIOGENESIS, V17, P109, DOI 10.1007/s10456-013-9381-6
   Ji JY, 2022, INT J NANOMED, V17, P3163, DOI 10.2147/IJN.S363827
   Joorabloo A, 2022, J NANOBIOTECHNOL, V20, P0, DOI 10.1186/s12951-022-01616-1
   Khanna S, 2010, PLOS ONE, V5, P0, DOI 10.1371/journal.pone.0009539
   Khorsandi K, 2022, INFLAMM REGEN, V42, P0, DOI 10.1186/s41232-022-00226-6
   Kong YF, 2021, APPL MATER TODAY, V24, P0, DOI 10.1016/j.apmt.2021.101090
   Kumari A, 2022, PHARMACEUTICS, V14, P0, DOI 10.3390/pharmaceutics14112288
   Lee JH, 2021, PROG MATER SCI, V117, P0, DOI 10.1016/j.pmatsci.2020.100732
   Li RT, 2022, ADV SCI, V9, P0, DOI 10.1002/advs.202105152
   Li ZY, 2023, ISCIENCE, V26, P0, DOI 10.1016/j.isci.2023.106721
   Liang YP, 2022, ACS NANO, V16, P3194, DOI 10.1021/acsnano.1c11040
   Liu P, 2019, NEURAL REGEN RES, V14, P1335, DOI 10.4103/1673-5374.253510
   Liu WS, 2022, SCI ADV, V8, P0, DOI 10.1126/sciadv.abn7006
   Louiselle AE, 2021, TRANSL RES, V236, P109, DOI 10.1016/j.trsl.2021.05.006
   Lu SY, 2023, SMALL METHODS, V7, P0, DOI 10.1002/smtd.202200883
   Lu YZ, 2024, NATURE, V628, P604, DOI 10.1038/s41586-024-07237-y
   Luo Y, 2022, BIOACT MATER, V7, P98, DOI 10.1016/j.bioactmat.2021.05.039
   Middleton SJ, 2022, J ANAT, V241, P1186, DOI 10.1111/joa.13544
   Min Q, 2021, GLIA, V69, P235, DOI 10.1002/glia.23892
   Mo XH, 2022, NANO TODAY, V46, P0, DOI 10.1016/j.nantod.2022.101589
   Mohtashami M, 2021, BIOTECHNOL APPL BIOC, V68, P1421, DOI 10.1002/bab.2064
   Muppirala AN, 2021, WIRES DEV BIOL, V10, P0, DOI 10.1002/wdev.398
   Nocera G, 2020, CELL MOL LIFE SCI, V77, P3977, DOI 10.1007/s00018-020-03516-9
   Nowak NC, 2021, TRANSL RES, V236, P87, DOI 10.1016/j.trsl.2021.05.003
   Ou MY, 2022, THERANOSTICS, V12, P5470, DOI 10.7150/thno.72317
   Parfejevs V, 2018, NAT COMMUN, V9, P0, DOI 10.1038/s41467-017-01488-2
   Patel BK, 2022, INT J MOL SCI, V23, P0, DOI 10.3390/ijms23042375
   Patil PS, 2016, ACTA BIOMATER, V36, P164, DOI 10.1016/j.actbio.2016.03.022
   Peters MJ, 2001, ELECTROMAGNETICS, V21, P545, DOI 10.1080/027263401752246199
   Polaka S, 2022, ACS OMEGA, V0, P0, DOI DOI 10.1021/acsomega.2c02675
   Qi JC, 2022, J OTOL, V17, P247, DOI 10.1016/j.joto.2022.08.003
   Qi XL, 2022, ADV SCI, V9, P0, DOI 10.1002/advs.202106015
   Qian YN, 2022, ADV MATER, V34, P0, DOI 10.1002/adma.202200521
   Saifi B, 2022, PHYTOTHER RES, V36, P808, DOI 10.1002/ptr.7360
   Saporta MA, 2023, NEUROBIOLOGY OF BRAIN DISORDERS, VSecond Edition, P165
   Sasaki H, 2020, DIABETOL INT, V11, P87, DOI 10.1007/s13340-019-00424-7
   Shao ZJ, 2023, BIOACT MATER, V20, P561, DOI 10.1016/j.bioactmat.2022.06.018
   Sheng LL, 2021, BIOMATERIALS, V264, P0, DOI 10.1016/j.biomaterials.2020.120414
   Singh SP, 2018, INT J BIOL MACROMOL, V110, P375, DOI 10.1016/j.ijbiomac.2017.11.163
   Sloan G, 2021, NAT REV ENDOCRINOL, V17, P400, DOI 10.1038/s41574-021-00496-z
   Stierli S, 2019, GLIA, V67, P2203, DOI 10.1002/glia.23643
   Sun H, 2022, DIABETES RES CLIN PR, V183, P0, DOI 10.1016/j.diabres.2021.109119
   Tao BL, 2021, CHEM ENG J, V403, P0, DOI 10.1016/j.cej.2020.126182
   Tu CX, 2022, BIOMATERIALS, V286, P0, DOI 10.1016/j.biomaterials.2022.121597
   Ullrich KAM, 2020, EXCLI J, V19, P1563, DOI 10.17179/excli2020-3104
   Wang G, 2023, BIOMED PHARMACOTHER, V157, P0, DOI 10.1016/j.biopha.2022.114004
   Wang GL, 2022, NEUROSCI LETT, V770, P0, DOI 10.1016/j.neulet.2021.136391
   Wang HN, 2021, BIOMATER SCI-UK, V9, P1530, DOI 10.1039/d0bm01747g
   Wang X, 2024, BIOMED PHARMACOTHER, V170, P0, DOI 10.1016/j.biopha.2023.116035
   Wang Y, 2024, MATER DESIGN, V237, P0, DOI 10.1016/j.matdes.2023.112620
   Wang Y, 2022, ACS APPL MATER INTER, V14, P55342, DOI 10.1021/acsami.2c15820
   Wolcott RD, 2016, WOUND REPAIR REGEN, V24, P163, DOI 10.1111/wrr.12370
   Wu TD, 2022, TISSUE CELL, V77, P0, DOI 10.1016/j.tice.2022.101873
   Wu Y, 2023, ADV FUNCT MATER, V33, P0, DOI 10.1002/adfm.202305992
   Xiang YJ, 2023, CHEM ENG J, V460, P0, DOI 10.1016/j.cej.2023.141852
   Xiong Y, 2023, ADV HEALTHC MATER, V12, P0, DOI 10.1002/adhm.202300779
   Xiong Y, 2023, ADV MATER, V35, P0, DOI 10.1002/adma.202212300
   Xu ZJ, 2023, NANO RES, V16, P905, DOI 10.1007/s12274-022-4792-6
   Xu ZJ, 2022, ACTA BIOMATER, V147, P147, DOI 10.1016/j.actbio.2022.05.047
   Yu R, 2022, NANO-MICRO LETT, V14, P0, DOI 10.1007/s40820-021-00751-y
   Zakin E, 2019, SEMIN NEUROL, V39, P560, DOI 10.1055/s-0039-1688978
   Zhang HJ, 2022, GIANT-AMSTERDAM, V12, P0, DOI 10.1016/j.giant.2022.100120
   Zhang M, 2022, ACS APPL MATER INTER, V14, P8728, DOI 10.1021/acsami.1c21200
   Zhang YS, 2023, MOL NEUROBIOL, V60, P329, DOI 10.1007/s12035-022-03090-0
   ZHAO H, 1991, PHARMACEUT RES, V8, P400, DOI 10.1023/A:1015866104055
   Zhao H, 2020, BIOMATERIALS, V258, P0, DOI 10.1016/j.biomaterials.2020.120286
   Zhao P, 2023, ADV SCI, V10, P0, DOI 10.1002/advs.202206585
   Zhao X, 2017, BIOMATERIALS, V122, P34, DOI 10.1016/j.biomaterials.2017.01.011
   Zhao X, 2015, ACTA BIOMATER, V26, P236, DOI 10.1016/j.actbio.2015.08.006
   Zhou CM, 2023, CARBOHYD POLYM, V321, P0, DOI 10.1016/j.carbpol.2023.121293
   Zhou SL, 2022, FRONT PHYSIOL, V13, P0, DOI 10.3389/fphys.2022.814754
   Zhou XH, 2019, ACS NANO, V13, P10980, DOI 10.1021/acsnano.9b02160
   Zhou ZP, 2023, BIOMATERIALS, V299, P0, DOI 10.1016/j.biomaterials.2023.122141
   Zhu ZQ, 2022, ADV FUNCT MATER, V32, P0, DOI 10.1002/adfm.202201875
NR 102
TC 18
Z9 18
U1 66
U2 166
PU ELSEVIER SCI LTD
PI London
PA 125 London Wall, London, ENGLAND
SN 0142-9612
EI 1878-5905
J9 BIOMATERIALS
JI Biomaterials
PD MAR 15
PY 2025
VL 314
IS 
BP 
EP 
DI 10.1016/j.biomaterials.2024.122841
EA SEP 2024
PG 18
WC Engineering, Biomedical; Materials Science, Biomaterials
SC Engineering; Materials Science
GA G6X7C
UT WOS:001318048700001
PM 39293307
DA 2025-07-17
ER

PT J
AU Su, HT
   Ye, QP
   Wang, D
   Liu, AQ
   Wang, YG
   Zhang, Y
   Weng, LJ
AF Su, Haitao
   Ye, Qiuping
   Wang, Di
   Liu, Anqi
   Wang, Yaguang
   Zhang, Ye
   Weng, Lijun
TI A self-assembling peptide-based hydrogel containing NF-κB inhibitors and NGF for peripheral nerve injury repair
SO BIOFABRICATION
LA English
DT Article
DE peripheral nerve injury; supramolecular hydrogel; sustained release; anti-inflammatory
ID cerebral ischemic-injury; picroside ii; axonal regeneration; cell; macrophages; neurotrophins; degeneration
AB An inflammatory response may be initiated after peripheral nerve injury (PNI), potentially hindering the repair and regeneration of damaged nerves. Administering anti-inflammatory agents to modulate macrophage phenotypes may reduce post-injury inflammation and show potential for treating PNI. Regrettably, the limited half-lives of these compounds within the human body constrain their efficacy as anti-inflammatory agents. In this study, we co-assembled picroside II (PII) and nerve growth factor (NGF) with the hydrogelator compound Nap-Phe-Phe-Tyr-OH (NapFFY) to form a supramolecular hydrogel, PII/NGF/NapFFY@Gel, which could be accurately delivered to the nerve injury site via in situ injection to improve its bioavailability. Our results demonstrated that the PII/NGF/NapFFY@Gel exhibits favorable drug slow-release performance in both in vivo and in vitro experiments. Furthermore, cell and animal studies revealed that the PII/NGF/NapFFY@Gel effectively enhanced nerve recovery and regeneration by modulating the inflammatory microenvironment. This mechanism involves inhibiting the NF-kappa B inflammatory signaling pathway, suppressing macrophage polarization to the M1 phenotype, and upregulating the expression of proteins associated with nerve regeneration. Taken together, the results of this study suggest that improving the inflammatory microenvironment and promoting nerve repair through the in situ injection of PII/NGF/NapFFY@Gel with sustained drug release may be a novel treatment for PNI.
C1 [Su, Haitao; Ye, Qiuping; Wang, Di; Liu, Anqi; Wang, Yaguang; Zhang, Ye; Weng, Lijun] Anhui Med Univ, Affiliated Hosp 2, Dept Pain, 678 Furong Rd, Hefei 230601, Peoples R China.
   [Su, Haitao; Ye, Qiuping; Wang, Di; Liu, Anqi; Wang, Yaguang; Zhang, Ye; Weng, Lijun] Anhui Med Univ, Affiliated Hosp 2, Dept Anesthesiol, 678 Furong Rd, Hefei 230601, Peoples R China.
   [Su, Haitao; Ye, Qiuping; Wang, Di; Liu, Anqi; Wang, Yaguang; Zhang, Ye; Weng, Lijun] Anhui Med Univ, Anhui Higher Educ Inst, Key Lab Anesthesiol & Perioperat Med, 678 Furong Rd, Hefei 230601, Peoples R China.
C3 Anhui Medical University; Anhui Medical University; Anhui Medical University
RP Wang, YG; Zhang, Y; Weng, LJ (corresponding author), Anhui Med Univ, Affiliated Hosp 2, Dept Pain, 678 Furong Rd, Hefei 230601, Peoples R China.; Wang, YG; Zhang, Y; Weng, LJ (corresponding author), Anhui Med Univ, Affiliated Hosp 2, Dept Anesthesiol, 678 Furong Rd, Hefei 230601, Peoples R China.; Wang, YG; Zhang, Y; Weng, LJ (corresponding author), Anhui Med Univ, Anhui Higher Educ Inst, Key Lab Anesthesiol & Perioperat Med, 678 Furong Rd, Hefei 230601, Peoples R China.
EM wangyaguang@ahmu.edu.cn; zhangy@ahmu.edu.cn; wlj512wlj@126.com
FU Anhui Province University natural sciences fund subsidization project; Anhui Provincial Natural Science Foundation [2308085MH238];  [KJ2020A0213]
CR Allard DE, 2018, J CLIN INVEST, V128, P4727, DOI 10.1172/JCI99308
   Cattin AL, 2015, CELL, V162, P1127, DOI 10.1016/j.cell.2015.07.021
   Chen PW, 2015, ACTA NEUROPATHOL, V130, P605, DOI 10.1007/s00401-015-1482-4
   Cisterna BA, 2020, NAT COMMUN, V11, P0, DOI 10.1038/s41467-019-14063-8
   Defrancesco-Lisowitz A, 2015, NEUROSCIENCE, V302, P174, DOI 10.1016/j.neuroscience.2014.09.027
   Deibert CP, 2015, NEUROSURGERY, V77, PN17, DOI 10.1227/01.neu.0000467295.18386.90
   Fang ZW, 2020, J NANOBIOTECHNOL, V18, P0, DOI 10.1186/s12951-020-00606-5
   Hervera A, 2018, NAT CELL BIOL, V20, P307, DOI 10.1038/s41556-018-0039-x
   Huang EJ, 2001, ANNU REV NEUROSCI, V24, P677, DOI 10.1146/annurev.neuro.24.1.677
   Iizasa E, 2021, NAT COMMUN, V12, P0, DOI 10.1038/s41467-021-22620-3
   Jin BH, 2023, ADV SCI, V10, P0, DOI 10.1002/advs.202203296
   Kiliç Y, 2017, DRUG DES DEV THER, V11, P1917, DOI 10.2147/DDDT.S132401
   Kim GB, 2018, BIOMATERIALS, V178, P504, DOI 10.1016/j.biomaterials.2018.03.059
   Klein R, 2010, CELL, V143, P32, DOI 10.1016/j.cell.2010.09.018
   Lewin GR, 1996, ANNU REV NEUROSCI, V19, P289, DOI 10.1146/annurev.ne.19.030196.001445
   Li GC, 2021, SCI ADV, V7, P0, DOI 10.1126/sciadv.abi5812
   Li R, 2020, THERANOSTICS, V10, P1649, DOI 10.7150/thno.40919
   Li R, 2018, BIOMATERIALS, V168, P24, DOI 10.1016/j.biomaterials.2018.03.044
   Li XW, 2020, BIOMATERIALS, V245, P0, DOI 10.1016/j.biomaterials.2020.119978
   Liu P, 2019, NEURAL REGEN RES, V14, P1335, DOI 10.4103/1673-5374.253510
   Liu S, 2019, NAT COMMUN, V10, P0, DOI 10.1038/s41467-019-11190-0
   Luo LH, 2021, BIOACT MATER, V6, P638, DOI 10.1016/j.bioactmat.2020.08.028
   Mitchell AC, 2016, ACTA BIOMATER, V30, P1, DOI 10.1016/j.actbio.2015.11.007
   Negi AS, 2008, MED RES REV, V28, P746, DOI 10.1002/med.20115
   Niemi JP, 2013, J NEUROSCI, V33, P16236, DOI 10.1523/JNEUROSCI.3319-12.2013
   Nong XL, 2018, NEUROCHEM RES, V43, P1058, DOI 10.1007/s11064-018-2518-7
   Ohta M, 2018, INT J MOL MED, V42, P1484, DOI 10.3892/ijmm.2018.3714
   Piao XH, 2017, OXID MED CELL LONGEV, V2017, P0, DOI 10.1155/2017/7085709
   Saha S, 2017, IMMUNOL REV, V280, P102, DOI 10.1111/imr.12603
   Shen BY, 2017, INFLAMMATION, V40, P752, DOI 10.1007/s10753-017-0519-3
   Sun J, 2024, NEUROTHERAPEUTICS, V21, P0, DOI 10.1016/j.neurot.2024.e00347
   Tan JL, 2019, ACS NANO, V13, P5616, DOI 10.1021/acsnano.9b00788
   THOENEN H, 1995, SCIENCE, V270, P593, DOI 10.1126/science.270.5236.593
   Wang DL, 2015, CHEM SCI, V6, P5090, DOI 10.1039/c5sc90038g
   Wang D, 2023, ACTA BIOMATER, V164, P111, DOI 10.1016/j.actbio.2023.03.035
   Wang JY, 2024, ADV SCI, V11, P0, DOI 10.1002/advs.202302988
   Wang TT, 2015, J MOL NEUROSCI, V57, P335, DOI 10.1007/s12031-015-0623-5
   Wang TT, 2015, CLIN EXP PHARMACOL P, V42, P930, DOI 10.1111/1440-1681.12445
   Wang Y, 2022, MILITARY MED RES, V9, P0, DOI 10.1186/s40779-022-00376-1
   Wei S, 2022, BIOACT MATER, V18, P300, DOI 10.1016/j.bioactmat.2022.03.014
   Wu CH, 2016, J BIOMED SCI, V23, P0, DOI 10.1186/s12929-016-0223-x
   Wu JD, 2018, ADV MATER, V30, P0, DOI 10.1002/adma.201805018
   Xi K, 2020, NAT COMMUN, V11, P0, DOI 10.1038/s41467-020-18265-3
   Xiong XY, 2016, PROG NEUROBIOL, V142, P23, DOI 10.1016/j.pneurobio.2016.05.001
   Xu D, 2019, ADV MATER, V31, P0, DOI 10.1002/adma.201900727
   Xu JH, 2021, NEURAL REGEN RES, V16, P166, DOI 10.4103/1673-5374.286978
   Yao HX, 2022, IMMUNOPHARM IMMUNOT, V44, P437, DOI 10.1080/08923973.2022.2054425
   Zaman R, 2019, J CONTROL RELEASE, V301, P176, DOI 10.1016/j.jconrel.2019.02.016
   Zhu DS, 2021, NAT COMMUN, V12, P0, DOI 10.1038/s41467-021-21682-7
   Zhu H, 2018, CELL DEATH DIS, V9, P0, DOI 10.1038/s41419-018-0760-1
NR 50
TC 0
Z9 0
U1 8
U2 8
PU IOP Publishing Ltd
PI BRISTOL
PA TEMPLE CIRCUS, TEMPLE WAY, BRISTOL BS1 6BE, ENGLAND
SN 1758-5082
EI 1758-5090
J9 BIOFABRICATION
JI Biofabrication
PD APR 1
PY 2025
VL 17
IS 2
BP 
EP 
DI 10.1088/1758-5090/adc340
PG 18
WC Engineering, Biomedical; Materials Science, Biomaterials
SC Engineering; Materials Science
GA 0RZ0N
UT WOS:001454607600001
PM 40145273
DA 2025-07-17
ER

PT J
AU Fan, N
   Song, D
   Ding, HR
   Yang, HL
   Xu, C
   Wang, C
   Yang, YK
AF Fan, Na
   Song, Da
   Ding, Huairong
   Yang, Hongli
   Xu, Cong
   Wang, Chao
   Yang, Yikun
TI E-jet 3D printed aligned nerve guidance conduits incorporated with decellularized extracellular matrix hydrogel encapsulating extracellular vesicles for peripheral nerve repair
SO ACTA BIOMATERIALIA
LA English
DT Article
DE 3D printing; Alignment scaffold; Extracellular vesicles; Umbilical cord extracellular matrix; Peripheral nerve regeneration
ID schwann-cell migration; growth-factor delivery; in-vivo; stem-cells; exosm; regeneration; tissue; strategy; biomaterials; polypyrrole
AB Peripheral nerve injury (PNI) as a common clinical issue that presents significant challenges for repair. Factors such as donor site morbidity from autologous transplantation, slow recovery of long-distance nerve damage, and deficiencies in local cytokines and extracellular matrix contribute to the complexity of effective PNI treatment. It is extremely urgent to develop functional nerve guidance conduits (NGCs) as substitutes for nerve autografts. We fabricate an aligned topological scaffold by combining the E-jet 3D printing and electrospinning to exert synergistic topographical cue for peripheral nerve regeneration. To address the limitation of NGCs with hollow lumens in repairing long-distance nerve defects, we modified the internal microenvironment by filling the lumen with umbilical cord-derived decellularized extracellular matrix (dECM) hydrogels and extracellular vesicles (EVs). This approach led to the development of a functional HE-NGC. Herein, the HE-NGCs provided obvious guidance and proliferation to SCs and PC12 in vitro due to the sustained-release effect of dECM hydrogels and the outstanding proliferation-promoting role of EVs. The HE-NGCs was surgically implanted in vivo to bridge 12-mm gap sciatic nerve defect in rats and it had a satisfactory effect in reestablishment of the sciatic nerve, including the recovery of motor functions and the myelination. Further studies revealed that HE-NGCs might promoted axon growth by activating the PI3K/Akt/mTOR and inhibiting the MAPK signaling pathways. These findings indicate that HE-NGCs effectively promote nerve regeneration, offering a promising strategy for applications in peripheral nerve repair. Statement of Significance: This study introduces an approach using an E-jet 3D printing system to fabricate threedimensional aligned scaffolds with varying gap sizes, optimizing the structure for Schwann cells migration. We present, for the first time, a comprehensive investigation into the effects of EVs derived from umbilical cord mesenchymal stem cells on Schwann cells behavior. By leveraging the natural extracellular matrix (ECM), we significantly enhanced the efficacy and longevity of EVs encapsulated within a dECM hydrogel. Our provided strategy involves utilizing EVs to support nerve cell migration and proliferation along aligned NGCs. As the dECM hydrogel degrades, EVs are gradually released, facilitating the deposition of new ECM and enabling the repair of nerve defects up to 12-mm in length.
C1 [Fan, Na] Liaocheng Peoples Hosp, Zhong Yuan Acad Biol Med, Liaocheng 252000, Shandong, Peoples R China.
   [Song, Da; Ding, Huairong] Liaocheng Peoples Hosp, Dept Orthoped, Liaocheng 252000, Shandong, Peoples R China.
   [Song, Da; Ding, Huairong] Liaocheng Hosp, Dept Orthoped, Beijing Jishuitan Hosp, Liaocheng 252000, Shandong, Peoples R China.
   [Yang, Hongli; Xu, Cong; Yang, Yikun] Liaocheng Peoples Hosp, Cent Lab, Liaocheng 252000, Shandong, Peoples R China.
   [Wang, Chao] Liaocheng Univ, Inst BioPharmceut Res, Liaocheng 252059, Shandong, Peoples R China.
C3 Liaocheng University
RP Yang, YK (corresponding author), Liaocheng Peoples Hosp, Cent Lab, Liaocheng 252000, Shandong, Peoples R China.
EM hnu_yangyikun@163.com
FU Science and Technology Develop-ment Project of the Affiliated Hospital of Shandong Second Medical University [2023FYQ038]
CR Acharya AP, 2010, BIOMATERIALS, V31, P7444, DOI 10.1016/j.biomaterials.2010.06.025
   Aizawa Y, 2010, ADV MATER, V22, P4831, DOI 10.1002/adma.201001855
   Alves-Lopes JP, 2018, NAT PROTOC, V13, P248, DOI 10.1038/nprot.2017.140
   Arutyunyan I, 2018, STEM CELL RES THER, V9, P0, DOI 10.1186/s13287-018-0992-0
   Carr MJ, 2017, CURR OPIN NEUROBIOL, V47, P52, DOI 10.1016/j.conb.2017.09.003
   Chen CW, 2018, CARDIOVASC RES, V114, P1029, DOI 10.1093/cvr/cvy067
   Chen J, 2019, J CELL PHYSIOL, V234, P23097, DOI 10.1002/jcp.28873
   Chen SH, 2019, ACS APPL MATER INTER, V11, P17167, DOI 10.1021/acsami.9b01066
   Ching RC, 2015, NEURAL REGEN RES, V10, P743, DOI 10.4103/1673-5374.156968
   Chomiak T, 2009, PLOS ONE, V4, P0, DOI 10.1371/journal.pone.0007754
   Cofano F, 2019, INT J MOL SCI, V20, P0, DOI 10.3390/ijms20112698
   Crapo PM, 2011, BIOMATERIALS, V32, P3233, DOI 10.1016/j.biomaterials.2011.01.057
   Daly W, 2012, J R SOC INTERFACE, V9, P202, DOI 10.1098/rsif.2011.0438
   Das RK, 2016, NAT MATER, V15, P318, DOI 10.1038/NMAT4483
   Daud MFB, 2012, BIOMATERIALS, V33, P5901, DOI 10.1016/j.biomaterials.2012.05.008
   Dong XH, 2021, BIOMATERIALS, V272, P0, DOI 10.1016/j.biomaterials.2021.120767
   Galili U, 2021, FRONT MOL BIOSCI, V8, P0, DOI 10.3389/fmolb.2021.746883
   García-Manrique P, 2018, TRENDS BIOTECHNOL, V36, P10, DOI 10.1016/j.tibtech.2017.10.005
   Gonalves NP, 2020, BIOMEDICINES, V8, P0
   Grinsell D, 2014, BIOMED RES INT, V2014, P0, DOI 10.1155/2014/698256
   Haggerty AE, 2019, ACTA BIOMATER, V86, P185, DOI 10.1016/j.actbio.2019.01.024
   Han GH, 2019, NEURAL REGEN RES, V14, P1343, DOI 10.4103/1673-5374.253511
   Hellenbrand D, 2021, NEURAL REGEN RES, V16, P871, DOI 10.4103/1673-5374.297786
   Hoffman-Kim D, 2010, ANNU REV BIOMED ENG, V12, P203, DOI 10.1146/annurev-bioeng-070909-105351
   Huang CC, 2016, BIOMATERIALS, V111, P103, DOI 10.1016/j.biomaterials.2016.09.029
   Huang HT, 2017, NEUROCHEM RES, V42, P3515, DOI 10.1007/s11064-017-2399-1
   Kalluri R, 2020, SCIENCE, V367, P640, DOI 10.1126/science.aau6977
   Lee HS, 2022, ACTA BIOMATER, V141, P219, DOI 10.1016/j.actbio.2022.01.042
   Li R, 2018, BIOMATERIALS, V168, P24, DOI 10.1016/j.biomaterials.2018.03.044
   Li SY, 2013, PLOS ONE, V8, P0, DOI 10.1371/journal.pone.0057000
   Liu JT, 2022, BIOCHEM BIOPH RES CO, V602, P27, DOI 10.1016/j.bbrc.2022.02.063
   Liu SH, 2021, INT J BIOL MACROMOL, V166, P1280, DOI 10.1016/j.ijbiomac.2020.11.010
   Lopez-Leal R, 2016, CELL MOL NEUROBIOL, V36, P429, DOI 10.1007/s10571-015-0314-3
   Lu KZ, 2024, GIANT-AMSTERDAM, V18, P0, DOI 10.1016/j.giant.2024.100270
   Luo LH, 2021, BIOACT MATER, V6, P638, DOI 10.1016/j.bioactmat.2020.08.028
   Ma TC, 2014, J BIOL CHEM, V289, P0, DOI 10.1074/jbc.M114.582460
   Ma XJM, 2009, NAT REV MOL CELL BIO, V10, P307, DOI 10.1038/nrm2672
   Madduri S, 2012, J CONTROL RELEASE, V161, P274, DOI 10.1016/j.jconrel.2011.11.036
   Manoukian OS, 2021, BIOACT MATER, V6, P2881, DOI 10.1016/j.bioactmat.2021.02.016
   Mantuano E, 2008, J NEUROSCI, V28, P11571, DOI 10.1523/JNEUROSCI.3053-08.2008
   Mitrousis N, 2018, NAT REV MATER, V3, P441, DOI 10.1038/s41578-018-0057-0
   Muheremu A, 2015, BIOMED RES INT, V2015, P0, DOI 10.1155/2015/237507
   Nagarajan R, 2002, P NATL ACAD SCI USA, V99, P8998, DOI 10.1073/pnas.132080999
   Navarro X, 2007, PROG NEUROBIOL, V82, P163, DOI 10.1016/j.pneurobio.2007.06.005
   Pabari A, 2011, J CONTROL RELEASE, V156, P2, DOI 10.1016/j.jconrel.2011.07.001
   Padinharayil H, 2024, LIFE SCI, V342, P0, DOI 10.1016/j.lfs.2024.122542
   Pan JF, 2022, BIOACT MATER, V15, P272, DOI 10.1016/j.bioactmat.2021.12.004
   Pang S, 2024, BIOACT MATER, V38, P124, DOI 10.1016/j.bioactmat.2024.04.012
   Phinney DG, 2017, STEM CELLS, V35, P851, DOI 10.1002/stem.2575
   Rao ZL, 2021, MAT SCI ENG C-MATER, V120, P0, DOI 10.1016/j.msec.2020.111791
   Riazifar M, 2017, ANNU REV PHARMACOL, V57, P125, DOI 10.1146/annurev-pharmtox-061616-030146
   Rittchen S, 2015, BIOMATERIALS, V56, P78, DOI 10.1016/j.biomaterials.2015.03.044
   Rosales AM, 2016, NAT REV MATER, V1, P0, DOI 10.1038/natrevmats.2015.12
   Sarker M, 2018, BIOTECHNOL J, V13, P0, DOI 10.1002/biot.201700635
   Selim OA, 2022, TISSUE ENG PART B-RE, V28, P295, DOI 10.1089/ten.teb.2020.0355
   Shrestha S, 2018, CARBON, V136, P430, DOI 10.1016/j.carbon.2018.04.064
   Singh A, 2019, BIOMACROMOLECULES, V20, P662, DOI 10.1021/acs.biomac.8b01308
   Smoak MM, 2021, SCI ADV, V7, P0, DOI 10.1126/sciadv.abg4123
   Sun BB, 2019, MAT SCI ENG C-MATER, V94, P190, DOI 10.1016/j.msec.2018.09.021
   Takahashi Y, 2013, J BIOTECHNOL, V165, P77, DOI 10.1016/j.jbiotec.2013.03.013
   Tian LL, 2015, REGEN BIOMATER, V2, P31, DOI 10.1093/rb/rbu017
   Vennemeyer JJ, 2015, J BIOMATER APPL, V29, P1145, DOI 10.1177/0885328214553135
   Visser J, 2015, NAT COMMUN, V6, P0, DOI 10.1038/ncomms7933
   Wang J, 2020, ACTA BIOMATER, V117, P180, DOI 10.1016/j.actbio.2020.09.037
   Wang L, 2015, ACS NANO, V9, P9167, DOI 10.1021/acsnano.5b03644
   Watanabe Y, 2017, J TISSUE ENG REGEN M, V11, P362, DOI 10.1002/term.1919
   Wu K, 2023, ACS APPL MATER INTER, V15, P0, DOI 10.1021/acsami.2c16682
   Xi K, 2020, NAT COMMUN, V11, P0, DOI 10.1038/s41467-020-18265-3
   Xia W, 2023, MATER DESIGN, V229, P0, DOI 10.1016/j.matdes.2023.111877
   Xu C, 2022, ONCOL LETT, V23, P0, DOI 10.3892/ol.2021.13146
   Xu XK, 2018, BIOSCIENCE REP, V38, P0, DOI 10.1042/BSR20181206
   Xu XH, 2021, NANO LETT, V21, P8151, DOI 10.1021/acs.nanolett.1c02530
   Yang HL, 2021, J CANCER, V12, P7266, DOI 10.7150/jca.63919
   Yang SH, 2022, BIOACT MATER, V8, P529, DOI 10.1016/j.bioactmat.2021.05.056
   Yang SH, 2020, THERANOSTICS, V10, P8227, DOI 10.7150/thno.44276
   Yang YK, 2020, BIOMATERIALS, V230, P0, DOI 10.1016/j.biomaterials.2019.119618
   Yi S, 2019, EXP NEUROL, V319, P0, DOI 10.1016/j.expneurol.2018.05.016
   Yu MM, 2021, ACTA BIOMATER, V134, P190, DOI 10.1016/j.actbio.2021.07.026
   Zeng JF, 2022, NPJ REGEN MED, V7, P0, DOI 10.1038/s41536-022-00269-w
   Zhang DT, 2018, ACTA BIOMATER, V74, P143, DOI 10.1016/j.actbio.2018.05.018
   Zhang ZH, 2016, GLIA, V64, P374, DOI 10.1002/glia.22934
   Zhao ZH, 2017, CELL MOL NEUROBIOL, V37, P707, DOI 10.1007/s10571-016-0406-8
   Zhou G, 2020, ACS APPL MATER INTER, V12, P16168, DOI 10.1021/acsami.0c04191
   Zhou SL, 2014, J CELL SCI, V127, P967, DOI 10.1242/jcs.131672
NR 84
TC 2
Z9 2
U1 19
U2 19
PU ELSEVIER SCI LTD
PI London
PA 125 London Wall, London, ENGLAND
SN 1742-7061
EI 1878-7568
J9 ACTA BIOMATER
JI Acta Biomater.
PD MAR 1
PY 2025
VL 194
IS 
BP 122
EP 139
DI 10.1016/j.actbio.2025.01.025
EA FEB 2025
PG 18
WC Engineering, Biomedical; Materials Science, Biomaterials
SC Engineering; Materials Science
GA Z0P3P
UT WOS:001436029600001
PM 39824451
DA 2025-07-17
ER

PT J
AU Yue, HX
   Wang, YX
   Fernandes, S
   Vyas, C
   Bartolo, P
AF Yue, Hexin
   Wang, Yaxin
   Fernandes, Samantha
   Vyas, Cian
   Bartolo, Paulo
TI Bioprinting of GelMA/PEGDA Hybrid Bioinks for SH-SY5Y Cell Encapsulation: Role of Molecular Weight and Concentration
SO MACROMOLECULAR BIOSCIENCE
LA English
DT Article
DE bioprinting; GelMA; PEGDA; peripheral nerve regeneration; SH-SY5Y cells
ID gelatin methacrylate; cross-linking; regeneration; hydrogel; injury; nerves
AB Current clinical interventions for large peripheral nerve gap injuries are limited. Bioprinting provides opportunities to develop tissue engineered constructs that provide a biomimetic environment to guide nerve regeneration. However, hydrogels that are cell-instructive, mechanically compliant, and have an appropriate biodegradation profile for nerve guidance conduit applications are limited. In this study, a photocrosslinkable gelatin methacryloyl (GelMA) and polyethylene glycol diacrylate (PEGDA) hybrid bioink is developed. The role of PEGDA molecular weight and concentration in tuning the hydrogel physicochemical and biological properties is evaluated. PEGDA modulated the hydrogel network structure and properties in a molecular weight and concentration dependent manner. A lower molecular weight and high concentration induced high crosslinking density thus improving compressive modulus, lower swelling, and a slower degradation profile. The bioinks showed good printability and are able to fabricate multi-layer constructs with high shape fidelity and flexibility. The SH-SY5Y cells maintained high cell viability after bioprinting in all bioinks. However, cells showed limited metabolic activity and spreading in the GelMA/PEGDA hydrogels with both high concentration and molecular weight. This preliminary study provides guidance on the use of specific molecular weights and concentrations in GelMA/PEGDA bioinks for the bioprinting of SH-SY5Y cells.
C1 [Yue, Hexin; Wang, Yaxin; Fernandes, Samantha] Univ Manchester, Dept Mech Aerosp & Civil Engn, Manchester M13 9PL, England.
   [Vyas, Cian; Bartolo, Paulo] Nanyang Technol Univ, Singapore Ctr 3D Printing, Sch Mech & Aerosp Engn, Singapore 639798, Singapore.
C3 University of Manchester; Nanyang Technological University; Singapore Centre for 3D Printing
RP Yue, HX (corresponding author), Univ Manchester, Dept Mech Aerosp & Civil Engn, Manchester M13 9PL, England.; Vyas, C; Bartolo, P (corresponding author), Nanyang Technol Univ, Singapore Ctr 3D Printing, Sch Mech & Aerosp Engn, Singapore 639798, Singapore.
EM hexin.yue@manchester.ac.uk; cian.vyas@ntu.edu.sg; pbartolo@ntu.edu.sg
FU United Kingdom Engineering and Physical Sciences Research Council [EP/R513131/1]; United Kingdom Engineering and Physical Sciences Research Council (EPSRC) Doctoral Prize Fellowship [EP/R00661X/1, EP/S019367/1, EP/P025021/1, EP/P025498/1]; EPSRC
CR Akcay G, 2021, MICROMACHINES-BASEL, V12, P0, DOI 10.3390/mi12020165
   Ao QA, 2011, BIOMATERIALS, V32, P787, DOI 10.1016/j.biomaterials.2010.09.046
   Bartolo P, 2022, CIRP ANN-MANUF TECHN, V71, P577, DOI 10.1016/j.cirp.2022.06.001
   Blache U, 2022, NAT REV METHOD PRIME, V2, P0, DOI 10.1038/s43586-022-00179-7
   Browning MB, 2014, J BIOMED MATER RES A, V102, P4244, DOI 10.1002/jbm.a.35096
   Chen YC, 2012, ADV FUNCT MATER, V22, P2027, DOI 10.1002/adfm.201101662
   Das S, 2024, BIOMACROMOLECULES, V25, P2156, DOI 10.1021/acs.biomac.3c01271
   Das S, 2024, ACS BIOMATER SCI ENG, V10, P1620, DOI 10.1021/acsbiomaterials.3c01226
   Della Sala F, 2020, J MECH BEHAV BIOMED, V110, P0, DOI 10.1016/j.jmbbm.2020.103885
   Duan JH, 2022, J MICROBIOL BIOTECHN, V32, P531, DOI 10.4014/jmb.2111.11003
   Fan L, 2018, ACS APPL MATER INTER, V10, P17742, DOI 10.1021/acsami.8b05293
   Gaglio CG, 2024, FRONT BIOENG BIOTECH, V12, P0, DOI 10.3389/fbioe.2024.1383010
   Gao JP, 2023, J FUNCT BIOMATER, V14, P0, DOI 10.3390/jfb14020096
   Guimaraes CF, 2020, NAT REV MATER, V5, P351, DOI 10.1038/s41578-019-0169-1
   He J, 2023, ADV HEALTHC MATER, V12, P0, DOI 10.1002/adhm.202300395
   Hoch E, 2013, J MATER CHEM B, V1, P5675, DOI 10.1039/c3tb20745e
   Jain Tanmay, 2021, BIOPRINTING, V22, Pe00131, DOI 10.1016/j.bprint.2021.e00131
   Koffler J, 2019, NAT MED, V25, P263, DOI 10.1038/s41591-018-0296-z
   Kong DC, 2021, MACROMOL MATER ENG, V306, P0, DOI 10.1002/mame.202100536
   Kornfeld T, 2019, WIEN MED WOCHENSCHR, V169, P240, DOI 10.1007/s10354-018-0675-6
   Lackington WA, 2017, ACS BIOMATER SCI ENG, V3, P1221, DOI 10.1021/acsbiomaterials.6b00500
   Lee H, 2020, ACS BIOMATER SCI ENG, V6, P2469, DOI 10.1021/acsbiomaterials.9b01735
   Lim KS, 2019, MACROMOL BIOSCI, V19, P0, DOI 10.1002/mabi.201900098
   Lim KS, 2016, ACS BIOMATER SCI ENG, V2, P1752, DOI 10.1021/acsbiomaterials.6b00149
   Liu JY, 2021, BIOACT MATER, V6, P219, DOI 10.1016/j.bioactmat.2020.08.010
   Liu K, 2022, ADV SCI, V9, P0, DOI 10.1002/advs.202103875
   Loessner D, 2016, NAT PROTOC, V11, P727, DOI 10.1038/nprot.2016.037
   Marescal O, 2020, DEV CELL, V55, P259, DOI 10.1016/j.devcel.2020.09.029
   Ouyang LL, 2020, SCI ADV, V6, P0, DOI 10.1126/sciadv.abc5529
   Ouyang LL, 2016, BIOFABRICATION, V8, P0, DOI 10.1088/1758-5090/8/3/035020
   Park J, 2020, ADV FUNCT MATER, V30, P0, DOI 10.1002/adfm.202003759
   Parker BJ, 2021, ACTA BIOMATER, V135, P77, DOI 10.1016/j.actbio.2021.08.052
   Richbourg NR, 2020, PROG POLYM SCI, V105, P0, DOI 10.1016/j.progpolymsci.2020.101243
   Schwab A, 2020, CHEM REV, V120, P10850, DOI 10.1021/acs.chemrev.0c00084
   Slavin BR, 2021, FRONT BIOENG BIOTECH, V9, P0, DOI 10.3389/fbioe.2021.695850
   Son KH, 2016, CELL SHEET ENGIN MAT, V9, P854
   Stocco E, 2023, INT J MOL SCI, V24, P0, DOI 10.3390/ijms24119170
   Vila A, 2020, BIOFABRICATION, V12, P0, DOI 10.1088/1758-5090/ab5f50
   Wang YH, 2018, MATERIALS, V11, P0, DOI 10.3390/ma11081345
   Wu ZX, 2020, MAT SCI ENG C-MATER, V109, P0, DOI 10.1016/j.msec.2019.110530
   Yao L, 2010, BIOMATERIALS, V31, P5789, DOI 10.1016/j.biomaterials.2010.03.081
   Yin J, 2018, ACS APPL MATER INTER, V10, P6849, DOI 10.1021/acsami.7b16059
   Zhao X, 2016, ADV HEALTHC MATER, V5, P108, DOI 10.1002/adhm.201500005
   Zhong C, 2010, ACTA BIOMATER, V6, P3908, DOI 10.1016/j.actbio.2010.04.011
   Zhu MX, 2019, SCI REP-UK, V9, P0, DOI 10.1038/s41598-019-42186-x
   Zhu W, 2018, NANOTECHNOLOGY, V29, P0, DOI 10.1088/1361-6528/aaafa1
NR 46
TC 0
Z9 0
U1 4
U2 4
PU WILEY-V C H VERLAG GMBH
PI WEINHEIM
PA POSTFACH 101161, 69451 WEINHEIM, GERMANY
SN 1616-5187
EI 1616-5195
J9 MACROMOL BIOSCI
JI Macromol. Biosci.
PD JUN 15
PY 2025
VL 25
IS 6
BP 
EP 
DI 10.1002/mabi.202400587
EA MAR 2025
PG 13
WC Biochemistry & Molecular Biology; Materials Science, Biomaterials; Polymer Science
SC Biochemistry & Molecular Biology; Materials Science; Polymer Science
GA 3VM6P
UT WOS:001451029900001
PM 40129363
DA 2025-07-17
ER

PT J
AU Du, LB
   Zeng, CY
   Ren, XM
   Li, M
   Ma, R
   Gao, Y
   Xing, XW
   Wang, C
   Liu, ZY
   Liu, ZQ
   Zhang, W
AF Du, Longbo
   Zeng, Chuyang
   Ren, Xiaomeng
   Li, Meng
   Ma, Rui
   Gao, Yi
   Xing, Xiaowen
   Wang, Cui
   Liu, Zhongyang
   Liu, Zhiqiang
   Zhang, Wei
TI Hyaluronic Acid-Based Therapy for Alleviating Early Lipid Peroxidation in Peripheral Nerve Compression Injury Repair
SO WORLD NEUROSURGERY
LA English
DT Article
DE CD44; Extracellular matrix; Hyaluronic acid; Lipid peroxidation; Oxidative stress; Peripheral nerve injury
ID ferroptosis; microenvironment; regeneration; hydrogel; iron
AB BACKGROUND: Peripheral nerve injuries compromise sensory and motor functions, severely affecting patients' quality of life. Early lipid peroxidation drives oxidative stress, disrupting the regenerative microenvironment. Hyaluronic acid (HA), an essential extracellular matrix component, shows promise in mitigating oxidative damage and fostering repair.  METHODS: In a rat sciatic nerve crush model, HA hydrogel was applied to enhance retention at the injury site. Transcriptomic analysis at 24 hours postinjury identified key pathways. In vitro assays examined HA's protective effects on Schwann cells against lipid peroxidation and oxidative stress. In vivo, HA hydrogel was administered immediately (0 hour) postcrush, followed by 4-methylumbelliferonee induced inhibition of endogenous HA synthesis and exogenous HA supplementation to clarify HA's role.  RESULTS: HA treatment reduced early lipid peroxidation, upregulated glutathione metabolism, and stimulated extracellular matrix receptor interactions, notably elevating CD44 expression. In vitro, HA lowered oxidative stress and maintained Schwann cell viability. In vivo, early HA intervention mitigated muscle atrophy, preserved myelin sheaths, and improved Sciatic Functional Index scores compared to delayed or untreated controls. Inhibiting endogenous HA synthesis impaired recovery, which was partially reversed by exogenous HA.  CONCLUSIONS: Early HA intervention modulates lipid peroxidation and oxidative stress via the HA/CD44 axis, establishing a supportive microenvironment for peripheral nerve regeneration and functional recovery. These findings underscore the potential of HA-based strategies to curb early lipid peroxidation, thereby expediting nerve repair and accelerating regeneration.
C1 [Du, Longbo; Ma, Rui; Gao, Yi] Peoples Liberat Army Gen Hosp, Dept Orthoped, Med Sch, Beijing, Peoples R China.
   [Du, Longbo; Zeng, Chuyang; Ren, Xiaomeng; Li, Meng; Ma, Rui; Gao, Yi; Zhang, Wei] Natl Clin Res Ctr Orthoped Sports Med & Rehabil, Beijing, Peoples R China.
   [Du, Longbo; Zeng, Chuyang; Ren, Xiaomeng; Li, Meng; Ma, Rui; Gao, Yi; Liu, Zhongyang; Zhang, Wei] Peoples Liberat Army Gen Hosp, Sr Dept Orthoped, Med Ctr 4, Beijing, Peoples R China.
   [Zeng, Chuyang] Chinese Peoples Armed Police Force, Surg Clin 2, Heilongjiang Municipal Corps Hosp, Harbin, Peoples R China.
   [Xing, Xiaowen; Wang, Cui; Liu, Zhiqiang] Beijing Inst Basic Med Sci, Brain Sci Ctr, Beijing, Peoples R China.
C3 Chinese People's Liberation Army General Hospital; Chinese People's Liberation Army General Hospital; Academy of Military Medical Sciences - China; Institute of Basic Medical Sciences (IBMS)
RP Zhang, W (corresponding author), Natl Clin Res Ctr Orthoped Sports Med & Rehabil, Beijing, Peoples R China.; Zhang, W (corresponding author), Peoples Liberat Army Gen Hosp, Sr Dept Orthoped, Med Ctr 4, Beijing, Peoples R China.
EM bszw@hotmail.com
FU Natural Science Foundation of China [82172451]; Natural Science Foundation of Beijing, China [23L20050, L232018]
CR Amorim S, 2021, TRENDS BIOTECHNOL, V39, P90, DOI 10.1016/j.tibtech.2020.06.003
   Buckley C, 2024, INT J PHARMACEUT, V661, P0, DOI 10.1016/j.ijpharm.2024.124477
   Chen X, 2021, AUTOPHAGY, V17, P2054, DOI 10.1080/15548627.2020.1810918
   Chen YX, 2020, OXID MED CELL LONGEV, V2020, P0, DOI 10.1155/2020/6375938
   DEMEDINACELI L, 1982, EXP NEUROL, V77, P634, DOI 10.1016/0014-4886(82)90234-5
   Dixon SJ, 2012, CELL, V149, P1060, DOI 10.1016/j.cell.2012.03.042
   Dong XZ, 2023, SCI ADV, V9, P0, DOI 10.1126/sciadv.adi1078
   Fadia NB, 2020, SCI TRANSL MED, V12, P0, DOI 10.1126/scitranslmed.aav7753
   Fujii J, 2024, INT J MOL SCI, V25, P0, DOI 10.3390/ijms25147544
   Govindaraju P, 2019, MATRIX BIOL, V75-76, P314, DOI 10.1016/j.matbio.2018.06.004
   Graça MFP, 2020, CARBOHYD POLYM, V241, P0, DOI 10.1016/j.carbpol.2020.116364
   Guan YJ, 2023, BIOACT MATER, V26, P370, DOI 10.1016/j.bioactmat.2023.02.002
   Han L, 2022, MATER TODAY BIO, V16, P0, DOI 10.1016/j.mtbio.2022.100387
   Hu YN, 2022, ACS NANO, V16, P1868, DOI 10.1021/acsnano.1c11627
   Huo YF, 2024, ACTA BIOMATER, V182, P28, DOI 10.1016/j.actbio.2024.05.012
   Jang DG, 2020, BMB REP, V53, P491, DOI 10.5483/BMBRep.2020.53.10.156
   Kobayashi T, 2020, BIOMOLECULES, V10, P0, DOI 10.3390/biom10111525
   Lee SH, 2023, FREE RADICAL BIO MED, V208, P252, DOI 10.1016/j.freeradbiomed.2023.08.014
   Leng Y, 2019, MATRIX BIOL, V78-79, P236, DOI 10.1016/j.matbio.2018.08.008
   Liang DG, 2023, CELL, V186, P2748, DOI 10.1016/j.cell.2023.05.003
   Liu ZQ, 2022, NANO TODAY, V46, P0, DOI 10.1016/j.nantod.2022.101625
   Nelson DW, 2021, ADV HEALTHC MATER, V10, P0, DOI 10.1002/adhm.202101329
   Otto G, 2021, NAT REV NEUROSCI, V22, P456, DOI 10.1038/s41583-021-00486-0
   Ouasti S, 2020, CELLS-BASEL, V9, P0, DOI 10.3390/cells9061477
   Ouyang QH, 2024, SMALL METHODS, V8, P0, DOI 10.1002/smtd.202400513
   Qiu S, 2023, NEURAL REGEN RES, V18, P664, DOI 10.4103/1673-5374.350213
   Qu WR, 2021, NEURAL REGEN RES, V16, P93, DOI 10.4103/1673-5374.286956
   Stockwell BR, 2022, CELL, V185, P2401, DOI 10.1016/j.cell.2022.06.003
   Sun YT, 2023, BIOACT MATER, V28, P227, DOI 10.1016/j.bioactmat.2023.05.013
   Suzuki K, 2017, ACTA BIOMATER, V53, P250, DOI 10.1016/j.actbio.2017.02.004
   Vasvani S, 2020, INT J BIOL MACROMOL, V151, P1012, DOI 10.1016/j.ijbiomac.2019.11.066
   Vigetti D, 2014, MATRIX BIOL, V35, P8, DOI 10.1016/j.matbio.2013.10.002
   Wang JY, 2024, ADV SCI, V11, P0, DOI 10.1002/advs.202302988
   Wang L, 2020, SCI ADV, V6, P0, DOI 10.1126/sciadv.abc6686
   Wang SR, 2022, BIOMATERIALS, V280, P0, DOI 10.1016/j.biomaterials.2021.121251
   Wang X, 2023, J MATER CHEM B, V11, P11552, DOI 10.1039/d3tb01727c
   Ward R, 2014, LANCET NEUROL, V13, P1045, DOI 10.1016/S1474-4422(14)70117-6
   Weng X, 2022, TRENDS ENDOCRIN MET, V33, P318, DOI 10.1016/j.tem.2022.02.002
   Xu WL, 2022, NEURAL REGEN RES, V17, P2064, DOI 10.4103/1673-5374.335166
   Xuan HY, 2023, ADV SCI, V10, P0, DOI 10.1002/advs.202302519
   Zhan YX, 2023, INT J NANOMED, V18, P2777, DOI 10.2147/IJN.S410092
   Zheng JS, 2020, CELL METAB, V32, P920, DOI 10.1016/j.cmet.2020.10.011
NR 42
TC 0
Z9 0
U1 7
U2 7
PU ELSEVIER SCIENCE INC
PI NEW YORK
PA STE 800, 230 PARK AVE, NEW YORK, NY 10169 USA
SN 1878-8750
EI 1878-8769
J9 WORLD NEUROSURG
JI World Neurosurg.
PD MAY 15
PY 2025
VL 197
IS 
BP 
EP 
DI 10.1016/j.wneu.2025.123818
EA MAR 2025
PG 13
WC Clinical Neurology; Surgery
SC Neurosciences & Neurology; Surgery
GA 0VB0N
UT WOS:001456697700001
PM 39987976
DA 2025-07-17
ER

PT J
AU Maeng, WY
   Lee, Y
   Chen, SH
   Kim, KS
   Sung, D
   Tseng, WL
   Kim, GN
   Koh, YH
   Hsueh, YY
   Koo, J
AF Maeng, Woo-Youl
   Lee, Yerim
   Chen, Szu-Han
   Kim, Kyung Su
   Sung, Daeun
   Tseng, Wan-Ling
   Kim, Gyu-Nam
   Koh, Young-Hag
   Hsueh, Yuan-Yu
   Koo, Jahyun
TI 3D printed biodegradable hydrogel-based multichannel nerve conduits mimicking peripheral nerve fascicules
SO MATERIALS TODAY BIO
LA English
DT Article
DE Nerve guidance conduits; Peripheral nerve injury; Mimicking real nerve fascicles; VAT-Free DLP; In vivo animal studies; Food-grade dye; Peripheral nerve regeneration
ID regeneration; repair; cells
AB Treating peripheral nerve injury (PNI) is a prevalent clinical challenge. The improper dispersion of regenerating axons makes it difficult to develop nerve guidance conduits (NGCs) for treating PNI. The multichannel NGCs, designed to mimic the fascicular structure of nerves, are proposed as an alternative to single hollow lumen NGCs. Hydrogel-based NGCs with microscale multichannels resembling actual nerve fascicles are fabricated using digital light processing as 3D printing. Gelatin methacryloyl (GelMA) and polyethylene glycol diacrylate (PEGDA), which are biodegradable and photocurable, are used as the printing solution. The addition of a foodgrade dye to the printing solution can prevent overcuring by adjusting the optical path length of light and regulating the polymerization rate. This work further demonstrates that the addition of dyes can enable highresolution printing, resulting in the achievement of fine multichannels with a diameter of 200 mu m. In vivo animal studies using a rat sciatic nerve gap model show that GelMA/PEGDA-based multichannel NGCs can significantly improve peripheral nerve regeneration, as indicated by improved paw sensory recoveries, increased hindlimb gait function, and muscle fiber regeneration. Furthermore, the mechanical properties, pore size, and biodegradation rate of the hydrogel constituting the NGCs successfully demonstrate the feasibility of hydrogelbased multichannel NGCs for accelerating neurologic recoveries.
C1 [Maeng, Woo-Youl; Lee, Yerim; Kim, Kyung Su; Sung, Daeun; Kim, Gyu-Nam; Koh, Young-Hag; Koo, Jahyun] Korea Univ, Sch Biomed Engn, Seoul 02841, South Korea.
   [Maeng, Woo-Youl] Northwestern Univ, Querrey Simpson Inst Bioelect, Evanston, IL 60208 USA.
   [Maeng, Woo-Youl] Northwestern Univ, Ctr Biointegrated Elect, Evanston, IL 60208 USA.
   [Lee, Yerim; Kim, Kyung Su; Kim, Gyu-Nam; Koh, Young-Hag; Koo, Jahyun] Korea Univ, Interdisciplinary Program Precis Publ Hlth, Seoul 02841, South Korea.
   [Chen, Szu-Han; Tseng, Wan-Ling; Hsueh, Yuan-Yu] Natl Cheng Kung Univ, Coll Med, Div Plast & Reconstruct Surg, Dept Surg,Natl Cheng Kung Univ Hosp, Tainan 70456, Taiwan.
   [Hsueh, Yuan-Yu] Natl Cheng Kung Univ, Coll Med, Dept Physiol, Tainan 701, Taiwan.
C3 Korea University; Northwestern University; Northwestern University; Korea University; National Cheng Kung University; National Cheng Kung University Hospital; National Cheng Kung University
RP Koo, J (corresponding author), Korea Univ, Sch Biomed Engn, Seoul 02841, South Korea.; Hsueh, YY (corresponding author), Natl Cheng Kung Univ, Coll Med, Div Plast & Reconstruct Surg, Dept Surg,Natl Cheng Kung Univ Hosp, Tainan 70456, Taiwan.
EM yyhsueh@mail.ncku.edu.tw; jahyunkoo@korea.ac.kr
FU National Research Foundation of Korea (NRF) [RS-2024-00345402]; Korea Health Industry Development Institute (KHIDI) [RS-2022-KH125686 (HI22C0647), RS-2023-KH136924]; National Science and Technology Council (NSTC) - Taiwan government [111-2923-B-006-001-MY2, 112-2314-B-006-026-MY3]
CR Ahn D, 2020, ACS CENTRAL SCI, V6, P1555, DOI 10.1021/acscentsci.0c00929
   Arslantunali D, 2014, MED DEVICES-EVID RES, V7, P405, DOI 10.2147/MDER.S59124
   Cai L, 2010, POLYMER, V51, P164, DOI 10.1016/j.polymer.2009.11.042
   Chen X, 2020, ADV FUNCT MATER, V30, P0, DOI 10.1002/adfm.202004537
   Cheng Y, 2020, NANO ENERGY, V69, P0, DOI 10.1016/j.nanoen.2019.104411
   Chiono V, 2009, INT REV NEUROBIOL, V87, P173, DOI 10.1016/S0074-7742(09)87009-8
   Du J, 2018, BIOMATER SCI-UK, V6, P1299, DOI 10.1039/c8bm00260f
   Fu J, 2019, J MATER CHEM B, V7, P1523, DOI 10.1039/c9tb90023c
   Gastaldi M, 2021, ACS MATER LETT, V3, P1, DOI 10.1021/acsmaterialslett.0c00455
   Gobrecht A, 2015, ANAL CHIM ACTA, V853, P486, DOI 10.1016/j.aca.2014.10.014
   Goodner MD, 2002, CHEM ENG SCI, V57, P887, DOI 10.1016/S0009-2509(01)00287-1
   Hales TC, 2001, DISCRETE COMPUT GEOM, V25, P1, DOI 10.1007/s004540010071
   Hamdaoui O, 2022, ULTRASON SONOCHEM, V83, P0, DOI 10.1016/j.ultsonch.2022.105918
   Harrass K, 2013, SOFT MATTER, V9, P2869, DOI 10.1039/c2sm27603h
   Heinrich MA, 2019, SMALL, V15, P0, DOI 10.1002/smll.201805510
   Heltmann-Meyer S, 2021, BIOMED MATER, V16, P0, DOI 10.1088/1748-605X/ac1e9d
   Houshyar S, 2019, ACS CHEM NEUROSCI, V10, P3349, DOI 10.1021/acschemneuro.9b00203
   Hsueh YY, 2014, BIOMATERIALS, V35, P2234, DOI 10.1016/j.biomaterials.2013.11.081
   Jiang HQ, 2020, FRONT BIOENG BIOTECH, V8, P0, DOI 10.3389/fbioe.2020.582646
   Johnson EO, 2008, INJURY, V39, PS30, DOI 10.1016/j.injury.2008.05.018
   Kessler A, 2020, OPER DENT, V45, P30, DOI 10.2341/18-229-L
   Krych AJ, 2009, ACTA BIOMATER, V5, P2551, DOI 10.1016/j.actbio.2009.03.021
   Lee JB, 2018, MATERIALS, V11, P0, DOI 10.3390/ma11091711
   Li Y, 2019, ADDIT MANUF, V30, P0, DOI 10.1016/j.addma.2019.100889
   Liu HY, 2021, J MATER CHEM B, V9, P5537, DOI 10.1039/d1tb00247c
   LLOYD CH, 1986, DENT MATER, V2, P170, DOI 10.1016/S0109-5641(86)80030-6
   Luo LH, 2021, BIOACT MATER, V6, P638, DOI 10.1016/j.bioactmat.2020.08.028
   Ma Y, 2023, CHEM ENG J, V452, P0, DOI 10.1016/j.cej.2022.139424
   Ma YZ, 2022, CELL REP PHYS SCI, V3, P0, DOI 10.1016/j.xcrp.2022.100985
   Mamaghani KR, 2018, MATER TODAY-PROC, V5, P15790, DOI 10.1016/j.matpr.2018.04.193
   Meek MF, 2009, MICROSURG, V29, P473, DOI 10.1002/micr.20642
   Mohammadi M, 2020, J APPL POLYM SCI, V137, P0, DOI 10.1002/app.49219
   Moore Amy M, 2009, HAND (N Y), V4, P239, DOI 10.1007/s11552-009-9183-x
   Muheremu A, 2015, BIOMED RES INT, V2015, P0, DOI 10.1155/2015/237507
   Murphy CM, 2010, BIOMATERIALS, V31, P461, DOI 10.1016/j.biomaterials.2009.09.063
   Nazeri N, 2022, J MATER SCI-MATER M, V33, P0, DOI 10.1007/s10856-022-06669-0
   Nectow AR, 2012, TISSUE ENG PART B-RE, V18, P40, DOI 10.1089/ten.teb.2011.0240
   Park J, 2020, ADV FUNCT MATER, V30, P0, DOI 10.1002/adfm.202003759
   Qian Y, 2018, J PINEAL RES, V65, P0, DOI 10.1111/jpi.12516
   Qian Y, 2018, ADV SCI, V5, P0, DOI 10.1002/advs.201700499
   Qian Y, 2018, NAT COMMUN, V9, P0, DOI 10.1038/s41467-017-02598-7
   Roballo KCS, 2019, TRANSPL IMMUNOL, V53, P61, DOI 10.1016/j.trim.2019.01.003
   Roppolo I, 2017, MATER HORIZ, V4, P396, DOI 10.1039/c7mh00072c
   Ruiter GCW, 2009, NEUROSURG FOCUS, V26, P0, DOI 10.3171/FOC.2009.26.2.E5
   Song JH, 2024, ADV HEALTHC MATER, V13, P0, DOI 10.1002/adhm.202401160
   Valentino C, 2023, BIOMACROMOLECULES, V24, P1731, DOI 10.1021/acs.biomac.2c01498
   Vitale A, 2016, MATERIALS, V9, P0, DOI 10.3390/ma9090760
   Wadley HNG, 2006, PHILOS T R SOC A, V364, P31, DOI 10.1098/rsta.2005.1697
   Wang F, 2017, J APPL POLYM SCI, V134, P0, DOI 10.1002/app.44988
   Wang J, 2020, ACS NANO, V14, P12579, DOI 10.1021/acsnano.0c03570
   Wang SL, 2023, BIOMED MATER, V18, P0, DOI 10.1088/1748-605X/acf0ae
   Yan YX, 2022, BIOACT MATER, V11, P57, DOI 10.1016/j.bioactmat.2021.09.030
   Yao L, 2013, GENE THER, V20, P1149, DOI 10.1038/gt.2013.42
   Ye WS, 2020, MATER DESIGN, V192, P0, DOI 10.1016/j.matdes.2020.108757
   Yuk H, 2019, CHEM SOC REV, V48, P1642, DOI 10.1039/c8cs00595h
   Zhang F, 2024, J MATER CHEM B, V12, P11636, DOI 10.1039/d4tb01374c
   Zhang QC, 2015, PROG MATER SCI, V74, P332, DOI 10.1016/j.pmatsci.2015.05.001
   Zhao YT, 2017, ACS OMEGA, V2, P7471, DOI 10.1021/acsomega.7b01003
   Zhou WX, 2024, ADV MATER, V36, P0, DOI 10.1002/adma.202307805
   Zhu W, 2018, MATER TODAY, V21, P951, DOI 10.1016/j.mattod.2018.04.001
NR 60
TC 2
Z9 2
U1 17
U2 17
PU ELSEVIER
PI AMSTERDAM
PA RADARWEG 29, 1043 NX AMSTERDAM, NETHERLANDS
SN 2590-0064
EI 
J9 MATER TODAY BIO
JI Mater. Today Bio
PD APR 15
PY 2025
VL 31
IS 
BP 
EP 
DI 10.1016/j.mtbio.2025.101514
EA JAN 2025
PG 15
WC Engineering, Biomedical; Materials Science, Biomaterials
SC Engineering; Materials Science
GA W2U4I
UT WOS:001417188300001
PM 39944532
DA 2025-07-17
ER

PT J
AU Zhang, B
   Bai, M
   Yang, MS
   Wang, YM
   Chen, XY
   Liu, BY
   Shi, GZ
AF Zhang, Bin
   Bai, Miao
   Yang, Mengshi
   Wang, Yumei
   Chen, Xiyu
   Liu, Baiyun
   Shi, Guangzhi
TI Injectable nanocomposite hydrogel for localized precision delivery of dexamethasone after traumatic brain injury: dual modulation of neuroinflammation and blood-brain barrier restoration
SO JOURNAL OF TRANSLATIONAL MEDICINE
LA English
DT Article
DE Traumatic brain injury; Nanocomposite hydrogel; Glucocorticoids; Blood brain barrier; Brain edema
ID controlled-trial; head-injury; edema
AB BackgroundGlucocorticoids (GCs) have been widely used in the treatment of severe traumatic brain injury (TBI) to inhibit neuroinflammation and alleviating brain edema and cannot be replaced by other drugs. However, their systemic application still faces many obstacles, such as the poor blood-brain-barrier (BBB) penetration and severe side effects. Therefore, new treatment strategy or compounds are urgently needed in clinic.MethodsHerein, an injectable nanocomposite hydrogel is developed as a biofunctionalized delivery platform for intraoperative administration of dexamethasone (DEX) after TBI. By using a mice TBI model, the safety and efficacy of the nanohydrogels in treating BBB disruption, brain edema and nerve injury were evaluated after TBI.ResultsThe hydrogel is composed of polysaccharide matrix (carboxymethyl chitosan and oxidized dextran) and mesoporous polydopamine (MPDA) nanoparticles loaded with DEX (MPDA@DEX@gel) that could realize in situ injection, self-assembly, a high DEX loading rate and sustained release around the lesion. The MPDA@DEX@gel exhibits excellent antibacterial and hemostatic properties, good biocompatibility and antioxidation, and self-healing capability in vitro. These in vitro and in vivo results show that local application of MPDA@DEX@gel not only alleviates brain edema, promotes neuronal survival, and improves neurological function by restoring the integrity of BBB and inhibiting neuroinflammation after TBI, but also effectively avoids the peripheral and central side effects.ConclusionOur study provides a promising treatment strategy for the rational use of GCs in patients with severe TBI.
C1 [Zhang, Bin; Yang, Mengshi; Wang, Yumei; Chen, Xiyu; Shi, Guangzhi] Capital Med Univ, Beijing Tiantan Hosp, Dept Crit Care Med, Beijing, Peoples R China.
   [Bai, Miao] Tsinghua Univ, Hosp 1, Dept Neurol, Beijing, Peoples R China.
   [Liu, Baiyun] Capital Med Univ, Beijing Tiantan Hosp, Dept Neurosurg, Beijing, Peoples R China.
C3 Capital Medical University; Tsinghua University; Capital Medical University
RP Shi, GZ (corresponding author), Capital Med Univ, Beijing Tiantan Hosp, Dept Crit Care Med, Beijing, Peoples R China.; Liu, BY (corresponding author), Capital Med Univ, Beijing Tiantan Hosp, Dept Neurosurg, Beijing, Peoples R China.
EM liubaiyun1212@163.com; shiguangzhi@bjtth.org
FU Beijing Science and Technology Planning Project
CR Arvejeh PM, 2025, J TRANSL MED, V23, P0, DOI 10.1186/s12967-025-06396-4
   BRACKEN MB, 1990, NEW ENGL J MED, V322, P1405, DOI 10.1056/NEJM199005173222001
   Correa S, 2021, CHEM REV, V121, P11385, DOI 10.1021/acs.chemrev.0c01177
   de Kloet ER, 2023, STRESS, V26, P0, DOI 10.1080/10253890.2023.2247090
   de Kloet Edo Ronald, 2022, CURR OPIN ENDOCR METAB RES, V24, P100352, DOI 10.1016/j.coemr.2022.100352
   De Kloet ER, 1997, STRESS, V2, P13
   DEARDEN NM, 1986, J NEUROSURG, V64, P81, DOI 10.3171/jns.1986.64.1.0081
   DEKLOET ER, 1974, ENDOCRINOLOGY, V94, P61, DOI 10.1210/endo-94-1-61
   Deng QS, 2023, BIOACT MATER, V27, P409, DOI 10.1016/j.bioactmat.2023.04.004
   DICK AR, 1976, J NEUROSURG, V45, P141, DOI 10.3171/jns.1976.45.2.0141
   Ding CB, 2024, INT J BIOL MACROMOL, V259, P0, DOI 10.1016/j.ijbiomac.2024.129356
   Edwards P, 2005, LANCET, V365, P1957
   Eelkema R, 2020, ADV MATER, V32, P0, DOI 10.1002/adma.201906012
   GIANNOTTA SL, 1984, NEUROSURGERY, V15, P497, DOI 10.1227/00006123-198410000-00004
   Gobiet W, 1976, INTRACRANIAL PRESSURE III, V0, PP231, DOI 10.1007/978-3-642-66508-039
   Griffith LG, 2006, NAT REV MOL CELL BIO, V7, P211, DOI 10.1038/nrm1858
   GUDEMAN SK, 1979, J NEUROSURG, V51, P301, DOI 10.3171/jns.1979.51.3.0301
   HALL ED, 1992, J NEUROSURG, V76, P13, DOI 10.3171/jns.1992.76.1.0013
   Han YH, 2024, BIOMATERIALS, V306, P0, DOI 10.1016/j.biomaterials.2024.122495
   Harris WJ, 2023, EUR J NUCL MED MOL I, V50, P1051, DOI 10.1007/s00259-022-05997-1
   Hu XM, 2015, NAT REV NEUROL, V11, P56, DOI 10.1038/nrneurol.2014.207
   Huang TC, 2023, MOL PHARMACEUT, V20, P41, DOI 10.1021/acs.molpharmaceut.2c00605
   Huang Y, 2022, ACS NANO, V16, P13022, DOI 10.1021/acsnano.2c05557
   Hutchinson PJ, 2016, NEW ENGL J MED, V375, P1119, DOI 10.1056/NEJMoa1605215
   Ji XF, 2022, BIOMATERIALS, V285, P0, DOI 10.1016/j.biomaterials.2022.121530
   Li YF, 2022, FRONT AGING NEUROSCI, V14, P0, DOI 10.3389/fnagi.2022.901117
   Liu JQ, 2024, SMALL, V20, P0, DOI 10.1002/smll.202309583
   Ma XT, 2020, BIOACT MATER, V5, P124, DOI 10.1016/j.bioactmat.2020.01.005
   Maas AIR, 2022, LANCET NEUROL, V21, P1004, DOI 10.1016/S1474-4422(22)00309-X
   MARMAROU A, 1994, ACTA NEUROCHIR, V0, P421
   Mason BL, 2008, ENDOCRINOLOGY, V149, P5244, DOI 10.1210/en.2008-0041
   MAXWELL RE, 1971, J NEUROSURG, V34, P477, DOI 10.3171/jns.1971.34.4.0477
   Meng JS, 2023, ADV SCI, V10, P0, DOI 10.1002/advs.202300517
   Morganti-Kossmann MC, 2019, ACTA NEUROPATHOL, V137, P731, DOI 10.1007/s00401-018-1944-6
   Pan JM, 2023, ADV MATER, V35, P0, DOI 10.1002/adma.202301779
   Park J, 2014, ACS NANO, V8, P3347, DOI 10.1021/nn405809c
   Podder AK, 2024, SCI ADV, V10, P0, DOI 10.1126/sciadv.adk9918
   Reichardt Holger M, 2006, EXPERT REV NEUROTHER, V6, P1657, DOI 10.1586/14737175.6.11.1657
   RENAUDIN J, 1973, J NEUROSURG, V39, P302, DOI 10.3171/jns.1973.39.3.0302
   SAUL TG, 1981, J NEUROSURG, V54, P596, DOI 10.3171/jns.1981.54.5.0596
   Shan BH, 2024, ADV MATER, V36, P0, DOI 10.1002/adma.202210707
   Stocchetti N, 2014, NEW ENGL J MED, V371, P972, DOI 10.1056/NEJMra1208708
   Sulhan S, 2020, J NEUROSCI RES, V98, P19, DOI 10.1002/jnr.24331
   van Hameren G, 2024, NAT REV NEUROL, V20, P408, DOI 10.1038/s41582-024-00973-9
   van Vliet EA, 2020, NEUROBIOL DIS, V145, P0, DOI 10.1016/j.nbd.2020.105080
   Wilson L, 2017, LANCET NEUROL, V16, P813, DOI 10.1016/S1474-4422(17)30279-X
   Winkler EA, 2016, NEUROSURG CLIN N AM, V27, P473, DOI 10.1016/j.nec.2016.05.008
   Yang JP, 2023, J NANOBIOTECHNOL, V21, P0, DOI 10.1186/s12951-023-01896-1
   Zhang AB, 2024, J TRANSL MED, V22, P0, DOI 10.1186/s12967-024-05735-1
   Zhang B, 2020, J NEUROINFLAMM, V17, P0, DOI 10.1186/s12974-020-02000-2
   Zhang B, 2020, J NEUROTRAUM, V37, P262, DOI 10.1089/neu.2019.6556
   Zhao X, 2017, BIOMATERIALS, V122, P34, DOI 10.1016/j.biomaterials.2017.01.011
   Zhao Z, 2015, CELL, V163, P1064, DOI 10.1016/j.cell.2015.10.067
   Zhu HJ, 2023, ACS NANO, V17, P7953, DOI 10.1021/acsnano.2c12448
NR 54
TC 0
Z9 0
U1 1
U2 1
PU BMC
PI LONDON
PA CAMPUS, 4 CRINAN ST, LONDON N1 9XW, ENGLAND
SN 
EI 1479-5876
J9 J TRANSL MED
JI J. Transl. Med.
PD MAY 23
PY 2025
VL 23
IS 1
BP 
EP 
DI 10.1186/s12967-025-06528-w
PG 20
WC Medicine, Research & Experimental
SC Research & Experimental Medicine
GA 2XI3B
UT WOS:001493547600007
PM 40410771
DA 2025-07-17
ER

PT J
AU Park, J
   Seong, D
   Choi, H
   Lee, J
   Song, J
   Shin, M
   Son, D
AF Park, Jaehyun
   Seong, Duhwan
   Choi, Heewon
   Lee, Jaebeom
   Song, Jihyang
   Shin, Mikyung
   Son, Donghee
TI A nerve-adhesive stretchable electrode for stable neural signal recording and stimulation
SO MRS BULLETIN
LA English
DT Article
DE Self-healing polymer; Nerve-adhesive; Peripheral neural interface; Stretchable electrode; Mechanical adaptation
ID printable elastic conductors; transistors
AB Achieving long-term stable monitoring of neural signals and on-demand feedback electrical stimulation in a closed-loop manner is essential for personalized diagnosis and treatment of neurological disorders. In addition, stiffness of tissue-interfacing electrodes utilized during bidirectional signaling operations should be mechanically adaptive to the peripheral nerves for preventing undesired tissue compression. However, challenges remain associated with absence of tissue adhesion and cyclic stretching durability of the conventional soft electrodes, leading to unstable device-tissue interactions. Here, we developed a nerve-adhesive stretchable electrode (NSE) that is capable of stably monitoring sensory neural signals and electrical modulation. The NSE consists of a tough self-healing polymer substrate, an ultrathin stretchable polyimide-Au-polyimide electrode, and a mussel-inspired wet tissue-adhesive hydrogel layer (alginate conjugated with boronic acid, Alg-BA). The Alg-BA enabled the NSE to be reliably attached to the sciatic nerve of a rat, while significantly improving its signal-to-noise ratios. In addition, the dynamic stress relaxation of the NSE was highly beneficial for mechanical adaptation to the nerve, featuring the long-term tissue safety even after implantation for eight weeks. The synergistic use of tissue-adhesive materials coupled with the stretchable electronic devices would provide a great opportunity to develop the advanced neural prostheses. Soft stretchable electrodes have been extensively developed for achieving long-term stable peripheral neural interfacing owing to their strain-insensitive bidirectional signaling performance. Although the conventional electrodes were highly effective in measuring neural signals and providing sensory feedback in patients with limb nerve damage or amputations, they were easily slipped from the original position on the nerve surface due to absence of a tissue adhesion property. The challenge has led to inaccurate interpretation of numerous sensory/motor information obtained from high-density multichannel electrodes as well as inflammation originating from occurrence of shear stress at the device-nerve interface. In this regard, the tissue adhesion is essential to provide the long-term stable neural interfacing. To address the unmet needs, wet-adhesive hydrogel materials should be integrated with the conventional stretchable electrodes. This article reports a promising strategy for realizing the chronic nerve-interfacing electrodes without causing device-tissue detachment or mechanical compression issues. The nerve-adhesive electrode consisting of a wet hydrogel, a self-healing polymeric substrate, and a stretchable Au nanomembrane was easily implanted to a sciatic nerve of a rodent model without using a conventional suturing process. The period of implantation of the nerve-adhesive electrode was almost finalized within 60 s, leading to a dramatic decrease in surgical deviations based on the surgeon's expertise as well as an alleviation of surgery complexity. It is highly expected that development of the tissue-adhesive stretchable electrode would be the key solution for achieving future human-machine interface and personalized neural prostheses.
C1 [Park, Jaehyun; Seong, Duhwan; Choi, Heewon; Son, Donghee] Sungkyunkwan Univ, Dept Elect & Comp Engn, Suwon, South Korea.
   [Park, Jaehyun; Seong, Duhwan; Choi, Heewon; Lee, Jaebeom; Song, Jihyang; Shin, Mikyung; Son, Donghee] Inst Basic Sci, Ctr Neurosci Imaging Res, Suwon, South Korea.
   [Lee, Jaebeom; Shin, Mikyung] Sungkyunkwan Univ, Dept Intelligent Precis Healthcare Convergence, Suwon, South Korea.
   [Song, Jihyang; Son, Donghee] Sungkyunkwan Univ, Dept Artificial Intelligence Syst Engn, Suwon, South Korea.
   [Shin, Mikyung] Sungkyunkwan Univ, Dept Biomed Engn, Suwon, South Korea.
C3 Sungkyunkwan University (SKKU); Institute for Basic Science - Korea (IBS); Sungkyunkwan University (SKKU); Sungkyunkwan University (SKKU); Sungkyunkwan University (SKKU)
RP Son, D (corresponding author), Sungkyunkwan Univ, Dept Elect & Comp Engn, Suwon, South Korea.; Son, D (corresponding author), Inst Basic Sci, Ctr Neurosci Imaging Res, Suwon, South Korea.; Son, D (corresponding author), Sungkyunkwan Univ, Dept Artificial Intelligence Syst Engn, Suwon, South Korea.
EM daniel3600@g.skku.edu
FU National Research Foundation of Korea (NRF) grant by the Korea Government (MSIT) [2020R1C1C1005567, 2022M3E5E9018583]; Institute for Basic Science [IBS-R015-D1]; Institute of Information & Communications Technology Planning & Evaluation (IITP) - Korea Government (MSIT) [2020-0-00261]; MSIT (Ministry of Science and ICT), Korea, under the ICT Creative Consilience program [IITP-2020-0-01821]
CR Araki T, 2019, ADV HEALTHC MATER, V8, P0, DOI 10.1002/adhm.201900130
   Bartlett MD, 2019, NPG ASIA MATER, V11, P0, DOI 10.1038/s41427-019-0122-1
   Bovone G, 2021, ACS BIOMATER SCI ENG, V7, P4048, DOI 10.1021/acsbiomaterials.0c01677
   Cao Y, 2019, NAT ELECTRON, V2, P75, DOI 10.1038/s41928-019-0206-5
   Choi H, 2023, NAT ELECTRON, V6, P779, DOI 10.1038/s41928-023-01023-w
   Choi Y, 2022, ACS NANO, V16, P1368, DOI 10.1021/acsnano.1c09393
   Chortos A, 2016, NAT MATER, V15, P937, DOI 10.1038/nmat4671
   Deng J, 2021, NAT MATER, V20, P229, DOI 10.1038/s41563-020-00814-2
   Han WB, 2021, ACS APPL ELECTRON MA, V3, P485, DOI 10.1021/acsaelm.0c00724
   Hong SH, 2018, BIOMACROMOLECULES, V19, P2053, DOI 10.1021/acs.biomac.8b00144
   Huang Y, 2023, NAT ELECTRON, V6, P0, DOI 10.1038/s41928-023-01074-z
   Jang KI, 2014, NAT COMMUN, V5, P0, DOI 10.1038/ncomms5779
   Jiang Y, 2023, NATURE, V614, P456, DOI 10.1038/s41586-022-05579-z
   Jiang Z, 2022, NAT ELECTRON, V5, P784, DOI 10.1038/s41928-022-00868-x
   Jin S, 2023, NATURE, V623, P58, DOI 10.1038/s41586-023-06628-x
   Kang JH, 2018, ADV MATER, V30, P0, DOI 10.1002/adma.201706846
   Kim DW, 2022, ADV MATER, V34, P0, DOI 10.1002/adma.202105338
   Kim DH, 2011, SCIENCE, V333, P838, DOI 10.1126/science.1206157
   Kim HJ, 2024, NANO LETT, V24, P8453, DOI 10.1021/acs.nanolett.4c01163
   Kim J, 2016, SCI ADV, V2, P0, DOI 10.1126/sciadv.1501101
   Kim SH, 2019, ACS NANO, V13, P6531, DOI 10.1021/acsnano.9b00160
   KWAN MK, 1992, ACTA ORTHOP SCAND, V63, P267, DOI 10.3109/17453679209154780
   Lee GH, 2023, NAT COMMUN, V14, P0, DOI 10.1038/s41467-023-39928-x
   Li N, 2023, SCIENCE, V381, P686, DOI 10.1126/science.adg8758
   Liu J, 2020, P NATL ACAD SCI USA, V117, P14769, DOI 10.1073/pnas.2000207117
   Liu YX, 2020, NAT BIOTECHNOL, V38, P1031, DOI 10.1038/s41587-020-0495-2
   Matsuhisa N, 2017, NAT MATER, V16, P834, DOI 10.1038/nmat4904
   Matsuhisa N, 2015, NAT COMMUN, V6, P0, DOI 10.1038/ncomms8461
   Nan K, 1900, V15, V0, P0
   Park J, 2022, NAT COMMUN, V13, P0, DOI 10.1038/s41467-022-32966-x
   Reeder J, 2014, ADV MATER, V26, P4967, DOI 10.1002/adma.201400420
   Sekitani T, 2012, MRS BULL, V37, P236, DOI 10.1557/mrs.2012.42
   Seo H, 2021, ADV MATER, V33, P0, DOI 10.1002/adma.202007346
   Seong D, 2024, ADV MATER, V36, P0, DOI 10.1002/adma.202307810
   Sim K, 2020, NAT ELECTRON, V3, P775, DOI 10.1038/s41928-020-00493-6
   Someya T, 2016, NATURE, V540, P379, DOI 10.1038/nature21004
   Son D, 2018, NAT NANOTECHNOL, V13, P1057, DOI 10.1038/s41565-018-0244-6
   Son D, 2014, NAT NANOTECHNOL, V9, P397, DOI 10.1038/nnano.2014.38
   Song KI, 2020, NAT COMMUN, V11, P0, DOI 10.1038/s41467-020-18025-3
   Springsteen G, 2002, TETRAHEDRON, V58, P5291, DOI 10.1016/S0040-4020(02)00489-1
   Tringides CM, 2021, NAT NANOTECHNOL, V16, P1019, DOI 10.1038/s41565-021-00926-z
   Wang SL, 2023, SCI ADV, V9, P0, DOI 10.1126/sciadv.adj0540
   Won SM, 2020, CELL, V181, P115, DOI 10.1016/j.cell.2020.02.054
   Wu SJ, 2024, NAT COMMUN, V15, P0, DOI 10.1038/s41467-024-45147-9
   Yang QS, 2021, NAT MATER, V20, P1559, DOI 10.1038/s41563-021-01051-x
   Yin JY, 2024, NAT REV BIOENG, V2, P541, DOI 10.1038/s44222-024-00175-4
   Yu Y, 2022, SCI ROBOT, V7, P0, DOI 10.1126/scirobotics.abn0495
   Yu Y, 2020, SCI ROBOT, V5, P0, DOI 10.1126/scirobotics.aaz7946
   Zhao CZ, 2024, NAT REV BIOENG, V2, P671, DOI 10.1038/s44222-024-00194-1
   Zhao SY, 2023, NAT NEUROSCI, V26, P696, DOI 10.1038/s41593-023-01267-x
   Zhou ZH, 2020, NAT ELECTRON, V3, P571, DOI 10.1038/s41928-020-0428-6
NR 52
TC 2
Z9 2
U1 8
U2 15
PU SPRINGER HEIDELBERG
PI HEIDELBERG
PA TIERGARTENSTRASSE 17, D-69121 HEIDELBERG, GERMANY
SN 0883-7694
EI 1938-1425
J9 MRS BULL
JI MRS Bull.
PD JAN 15
PY 2025
VL 50
IS 1
BP 9
EP 19
DI 10.1557/s43577-024-00809-3
EA NOV 2024
PG 11
WC Materials Science, Multidisciplinary; Physics, Applied
SC Materials Science; Physics
GA S9S9I
UT WOS:001357777000001
DA 2025-07-17
ER

PT J
AU Park, J
   Kim, J
   Choe, G
   Jung, YM
   Lee, JY
AF Park, Junggeon
   Kim, Junghyun
   Choe, Goeun
   Jung, Youngmee
   Lee, Jae Young
TI Conductive hydrogel luminal filler for peripheral nerve regeneration
SO BIOMATERIALS
LA English
DT Article
DE Peripheral nerve regeneration; Luminal filler; Conductive hydrogel; Graphene
ID electrical-stimulation; graphene oxide; tissue; biomaterials; growth; index
AB Peripheral nerve injuries impair quality of life due to pain and loss of sensory and motor functions. Current treatments like autografts and nerve guidance conduits (NGCs) have limitations in functional restoration. Luminal fillers can enhance the effectiveness of NGCs by providing beneficial intraneural environments. In this study, we devised a novel injectable conductive luminal filler that allows for electrically active environments and efficient electrical stimulation of nerves. We developed injectable conductive hydrogel as a luminal filler for NGCs, composed of pluronic-coated reduced graphene oxide (rGO) and gelatin-based polymers, that gels spontaneously under physiological conditions. This filler combines nerve-like softness (0.31 +/- 0.02 kPa), appropriate conductivity (2.7 +/- 0.3 mS/cm), quick gelation (<5 min), and in vivo degradability. In a rat peripheral nerve defect model, the conductive hydrogel filler with electrical stimulation showed promising results in nerve regrowth, myelination, and functional recovery, performing comparably to autografts. This study underscores the potential of conductive fillers in enhancing nerve regeneration therapies.
C1 [Park, Junggeon; Kim, Junghyun; Lee, Jae Young] Gwangju Inst Sci & Technol, Sch Mat Sci & Engn, Gwangju 61005, South Korea.
   [Choe, Goeun; Jung, Youngmee] Korea Inst Sci & Technol KIST, Biomed Res Inst, Ctr Biomat, Seoul 02792, South Korea.
   [Jung, Youngmee] Yonsei Univ, YU KIST Inst, Sch Elect & Elect Engn, Seoul 03722, South Korea.
C3 Gwangju Institute of Science & Technology (GIST); Korea Institute of Science & Technology (KIST); Yonsei University
RP Lee, JY (corresponding author), Gwangju Inst Sci & Technol, Sch Mat Sci & Engn, Gwangju 61005, South Korea.
EM jaeyounglee@gist.ac.kr
FU National Research Foundation of Korea (NRF) - Korea government Ministry of Science and ICT [2023R1A2C2002802, RS-2024-00449435]
CR An Y, 2022, J INTEGR NEUROSCI, V21, P0, DOI 10.31083/j.jin2103091
   Bajpai SK, 2007, J NANOSCI NANOTECHNO, V7, P2994, DOI 10.1166/jnn.2007.911
   Barwell J, 2012, ADV EXP MED BIOL, V744, P13, DOI 10.1007/978-1-4614-2364-5_2
   Batty NJ, 2017, NEUROSCI LETT, V652, P56, DOI 10.1016/j.neulet.2016.12.033
   Bell JHA, 2012, TISSUE ENG PART B-RE, V18, P116, DOI 10.1089/ten.TEB.2011.0498
   Brushart TM, 2002, J NEUROSCI, V22, P6631
   Burnett Mark G, 2004, NEUROSURG FOCUS, V16, PE1, DOI 10.3171/foc.2004.16.5.2
   Cai C, 2022, APPL MATER TODAY, V27, P0, DOI 10.1016/j.apmt.2022.101491
   Cameron MA, 2017, J NEUROPHYSIOL, V117, P2014, DOI 10.1152/jn.00915.2016
   Carson RG, 2021, J PHYSIOL-LONDON, V599, P2375, DOI 10.1113/JP278298
   Choe G, 2023, ACS BIOMATER SCI ENG, V9, P3512, DOI 10.1021/acsbiomaterials.3c00222
   Chowdhury I, 2015, ENVIRON SCI TECHNOL, V49, P10886, DOI 10.1021/acs.est.5b01866
   Cottrell GS, 2005, J COMP NEUROL, V490, P239, DOI 10.1002/cne.20669
   Daly W, 2012, J R SOC INTERFACE, V9, P202, DOI 10.1098/rsif.2011.0438
   Dasari BL, 2018, COMPOS PART B-ENG, V145, P136, DOI 10.1016/j.compositesb.2018.03.022
   DEMEDINACELI L, 1982, EXP NEUROL, V77, P634, DOI 10.1016/0014-4886(82)90234-5
   Dietzmeyer N, 2020, CELL TRANSPLANT, V29, P0, DOI 10.1177/0963689720910095
   Dong CJ, 2020, APPL MATER TODAY, V21, P0, DOI 10.1016/j.apmt.2020.100870
   Ehmsen JT, 2020, EXP NEUROL, V331, P0, DOI 10.1016/j.expneurol.2020.113379
   Evans GRD, 2001, ANAT RECORD, V263, P396, DOI 10.1002/ar.1120
   Fu SY, 1997, MOL NEUROBIOL, V14, P67, DOI 10.1007/BF02740621
   Ge L, 2016, ACTA PHARMACOL SIN, V37, P67, DOI 10.1038/aps.2015.140
   Ghobril C, 2015, CHEM SOC REV, V44, P1820, DOI 10.1039/c4cs00332b
   Gies V, 2018, TOXICOL RES-UK, V7, P93, DOI 10.1039/c7tx00278e
   Gordon T, 2016, HAND CLIN, V32, P103, DOI 10.1016/j.hcl.2015.12.001
   Guo BL, 2018, BIOMACROMOLECULES, V19, P1764, DOI 10.1021/acs.biomac.8b00276
   Hadjistamov D, 1996, RHEOL ACTA, V35, P364, DOI 10.1007/BF00403537
   Ho CC, 2016, J MATER CHEM B, V4, P505, DOI 10.1039/c5tb02401c
   Hu YN, 2022, ACS NANO, V16, P1868, DOI 10.1021/acsnano.1c11627
   Jara JS, 2020, FRONT CELL DEV BIOL, V8, P0, DOI 10.3389/fcell.2020.00736
   Kanaya F, 1996, PLAST RECONSTR SURG, V98, P1264, DOI 10.1097/00006534-199612000-00023
   Kasper M, 2020, ADV HEALTHC MATER, V9, P0, DOI 10.1002/adhm.202000174
   Kong YF, 2022, BRAIN BEHAV IMMUN-HL, V26, P0, DOI 10.1016/j.bbih.2022.100556
   Koppes AN, 2016, ACTA BIOMATER, V39, P34, DOI 10.1016/j.actbio.2016.05.014
   Lee JH, 2022, SCI REP-UK, V12, P0, DOI 10.1038/s41598-021-03928-y
   Lee J, 2019, ACS NANO, V13, P12525, DOI 10.1021/acsnano.9b03050
   Li YB, 2016, INT J ENV RES PUB HE, V13, P0, DOI 10.3390/ijerph13111149
   Liu YX, 2019, NAT BIOMED ENG, V3, P58, DOI 10.1038/s41551-018-0335-6
   Lu SY, 2023, SMALL METHODS, V7, P0, DOI 10.1002/smtd.202200883
   Mann CJ, 2011, SKELET MUSCLE, V1, P0, DOI 10.1186/2044-5040-1-21
   Mao W, 2023, BIOMATERIALS, V301, P0, DOI 10.1016/j.biomaterials.2023.122209
   Martyn C, 1997, J NEUROL NEUROSUR PS, V62, P310, DOI 10.1136/jnnp.62.4.310
   MATA M, 1990, J NEUROCYTOL, V19, P432, DOI 10.1007/BF01188409
   Meder T, 2021, NPJ REGEN MED, V6, P0, DOI 10.1038/s41536-021-00174-8
   Merrill DR, 2005, J NEUROSCI METH, V141, P171, DOI 10.1016/j.jneumeth.2004.10.020
   Mironov SL, 2009, BMC NEUROSCI, V10, P0, DOI 10.1186/1471-2202-10-29
   Murphy WL, 2014, NAT MATER, V13, P547, DOI 10.1038/NMAT3937
   Osterweis M, 1987, PAIN AND DISABILITY: CLINICAL, V0, P0, DOI 10.17226/991
   Ou LL, 2016, PART FIBRE TOXICOL, V13, P0, DOI 10.1186/s12989-016-0168-y
   Parak WJ, 2001, EUR BIOPHYS J BIOPHY, V29, P607, DOI 10.1007/s002490000109
   Park J, 2023, SMALL, V19, P0, DOI 10.1002/smll.202300250
   Park J, 2020, ADV FUNCT MATER, V30, P0, DOI 10.1002/adfm.202003759
   Perner C, 2021, STAR PROTOC, V2, P0, DOI 10.1016/j.xpro.2021.100333
   Qian Y, 2018, NAT COMMUN, V9, P0, DOI 10.1038/s41467-017-02598-7
   Ryan AJ, 2017, ADV HEALTHC MATER, V6, P0, DOI 10.1002/adhm.201700954
   Sarker M, 2018, BIOTECHNOL J, V13, P0, DOI 10.1002/biot.201700635
   Shin J, 2017, BIOMACROMOLECULES, V18, P3060, DOI 10.1021/acs.biomac.7b00568
   Siwei Q, 2022, TRANSL NEUROSCI, V13, P38, DOI 10.1515/tnsci-2022-0214
   Stankovich S, 2007, CARBON, V45, P1558, DOI 10.1016/j.carbon.2007.02.034
   Tarcan R, 2020, J MATER CHEM C, V8, P1198, DOI 10.1039/c9tc04916a
   Udina E, 2008, EXP NEUROL, V210, P238, DOI 10.1016/j.expneurol.2007.11.007
   van de Vlekkert D, 2020, BIO-PROTOCOL, V10, P0, DOI 10.21769/BioProtoc.3629
   Wang HT, 2012, NEURAL REGEN RES, V7, P620, DOI 10.3969/j.issn.1673-5374.2012.08.010
   Wu YB, 2016, BIOMATERIALS, V87, P18, DOI 10.1016/j.biomaterials.2016.02.010
   Xu HX, 2022, COMPOS PART B-ENG, V230, P0, DOI 10.1016/j.compositesb.2021.109509
   Yao XY, 2021, J MATER CHEM B, V9, P6958, DOI 10.1039/d1tb00686j
   Zarrintaj P, 2020, APPL MATER TODAY, V20, P0, DOI 10.1016/j.apmt.2020.100784
   Zarrintaj P, 2018, CARBOHYD POLYM, V187, P66, DOI 10.1016/j.carbpol.2018.01.060
   Zhang XY, 2011, CARBON, V49, P986, DOI 10.1016/j.carbon.2010.11.005
   Zhang Y, 2021, STEM CELL RES THER, V12, P0, DOI 10.1186/s13287-021-02200-4
   Zhao YH, 2020, BIOMATERIALS, V255, P0, DOI 10.1016/j.biomaterials.2020.120164
NR 71
TC 2
Z9 2
U1 63
U2 63
PU ELSEVIER SCI LTD
PI London
PA 125 London Wall, London, ENGLAND
SN 0142-9612
EI 1878-5905
J9 BIOMATERIALS
JI Biomaterials
PD JUN 15
PY 2025
VL 317
IS 
BP 
EP 
DI 10.1016/j.biomaterials.2025.123103
EA JAN 2025
PG 14
WC Engineering, Biomedical; Materials Science, Biomaterials
SC Engineering; Materials Science
GA T4U8R
UT WOS:001404984200001
PM 39827510
DA 2025-07-17
ER

PT J
AU Zhou, JR
   Elkhoury, K
   Soman, SS
   Vijayavenkataraman, S
AF Zhou, Jiarui
   Elkhoury, Kamil
   Soman, Soja Saghar
   Vijayavenkataraman, Sanjairaj
TI Biofabrication of tri-layered nerve guide conduits for peripheral nerve regeneration: Synergizing melt-electrowriting of polymeric fibers and extrusion-based 3D bioprinting
SO INTERNATIONAL JOURNAL OF BIOPRINTING
LA English
DT Article
DE 3D bioprinting; GelMA hydrogel; Nerve guide conduit; Neural stem cells; Polycaprolactone fiber; Tissue engineering
ID gelatin methacryloyl gelma; hydrogels; injury; marine
AB Nerve guide conduits (NGCs) are promising alternatives to autografts for the treatment of peripheral nerve injuries. These conduits are designed to replace the nerve tissue that has been damaged or removed from the injured nerve region. An ideal nerve conduit should effectively bridge the nerve gap and induce nerve cell growth and regeneration. Current FDA-approved NGCs predominantly address gaps smaller than 2 cm and are fabricated from rigid synthetic polymers. Nevertheless, cells prefer softer substrates that more closely mimic the extracellular matrix (ECM). While hydrogels emerge as an ideal ECM-mimicking material, their application is limited by challenges in suturing, maintaining structural integrity, and susceptibility to rapid biodegradation. In this study, we propose a tri-layered NGC biofabricated by combining melt-electrowriting (MEW) and extrusion-based bioprinting, thereby facilitating three functionalities-the outer layer of MEW-polycaprolactone (PCL) fiber monophasic structure for mechanical integrity, the middle layer of MEW-PCL aligned fibers providing topographical cues for axonal directionality, and the inner bioprinted gelatin methacryloyl layer for encapsulating cells in an ECM-mimicking matrix (similar to 7 kPa stiffness matching nerve tissues). In addition to having tunable mechanical properties (by changing the outer layer design), these biocompatible materials are cost-effective, easily biofabricated, highly tunable for drug-loading, and can support the growth, proliferation, and differentiation of human neural stem cells to peripheral neurons, making the proposed tri-layered NGCs promising candidates for treating long nerve gap injuries.
C1 [Zhou, Jiarui; Elkhoury, Kamil; Soman, Soja Saghar; Vijayavenkataraman, Sanjairaj] New York Univ Abu Dhabi, Div Engn, Vijay Lab, Abu Dhabi, U Arab Emirates.
   [Zhou, Jiarui; Vijayavenkataraman, Sanjairaj] NYU, Tandon Sch Engn, Dept Mech & Aerosp Engn, Brooklyn, NY 11201 USA.
C3 New York University; New York University Abu Dhabi; New York University; New York University Tandon School of Engineering
RP Vijayavenkataraman, S (corresponding author), New York Univ Abu Dhabi, Div Engn, Vijay Lab, Abu Dhabi, U Arab Emirates.; Vijayavenkataraman, S (corresponding author), NYU, Tandon Sch Engn, Dept Mech & Aerosp Engn, Brooklyn, NY 11201 USA.
EM vs89@nyu.edu
FU Early-Stage Research Award from the NYU Discovery Research Fund for Human Health
CR Akhtar R, 2011, MATER TODAY, V14, P96, DOI 10.1016/S1369-7021(11)70059-1
   An J, 2022, CURR STEM CELL RES T, V17, P756, DOI 10.2174/1574888X16666210907141447
   Annabi N, 2010, TISSUE ENG PART B-RE, V16, P371, DOI 10.1089/ten.teb.2009.0639
   Borschel GH, 2003, J SURG RES, V114, P133, DOI 10.1016/S0022-4804(03)00255-5
   Caliari SR, 2016, NAT METHODS, V13, P405, DOI 10.1038/nmeth.3839
   Carvalho CR, 2019, FRONT BIOENG BIOTECH, V7, P0, DOI 10.3389/fbioe.2019.00337
   Chen TG, 2023, MATER TODAY BIO, V19, P0, DOI 10.1016/j.mtbio.2023.100606
   Chen Z, 2022, NPG ASIA MATER, V14, P0, DOI 10.1038/s41427-022-00368-6
   Elkhoury K, 2021, BIOACT MATER, V6, P3904, DOI 10.1016/j.bioactmat.2021.03.040
   Elkhoury K, 2021, INT J BIOL MACROMOL, V183, P918, DOI 10.1016/j.ijbiomac.2021.05.040
   Elkhoury K, 2020, POLYMERS-BASEL, V12, P0, DOI 10.3390/polym12122944
   Fadia NB, 2020, SCI TRANSL MED, V12, P0, DOI 10.1126/scitranslmed.aav7753
   Fan L, 2018, ACS APPL MATER INTER, V10, P17742, DOI 10.1021/acsami.8b05293
   Fang WZ, 2023, INT J BIOPRINTING, V9, P207, DOI 10.18063/ijb.759
   Frost HK, 2018, SCI REP-UK, V8, P0, DOI 10.1038/s41598-018-34699-8
   Fu Q, 2007, J NEUROSCI, V27, P4154, DOI 10.1523/JNEUROSCI.4353-06.2007
   Gao SY, 2023, MATER TODAY ADV, V17, P0, DOI 10.1016/j.mtadv.2022.100325
   Gao Y, 2015, NEURAL REGEN RES, V10, P1003, DOI 10.4103/1673-5374.158369
   Govindharaj M, 2022, J CLEAN PROD, V330, P0, DOI 10.1016/j.jclepro.2021.129923
   Gu LL, 2020, REGEN BIOMATER, V7, P195, DOI 10.1093/rb/rbz050
   Hawkins AM, 2011, ACTA BIOMATER, V7, P1956, DOI 10.1016/j.actbio.2011.01.024
   Jin ZBY, 2021, ADV SCI, V8, P0, DOI 10.1002/advs.202101394
   Ju MS, 2006, J BIOMECH, V39, P97, DOI 10.1016/j.jbiomech.2004.10.026
   Kanemura Y, 2002, J NEUROSCI RES, V69, P869, DOI 10.1002/jnr.10377
   Kessler L, 2023, ACS APPL POLYM MATER, V5, P913, DOI 10.1021/acsapm.2c01845
   Kim J, 2021, MACROMOL MATER ENG, V306, P0, DOI 10.1002/mame.202000685
   Kim J, 2024, BIOFABRICATION, V16, P0, DOI 10.1088/1758-5090/ad05e2
   Kim YT, 2008, BIOMATERIALS, V29, P3117, DOI 10.1016/j.biomaterials.2008.03.042
   Knight E, 2015, J ANAT, V227, P746, DOI 10.1111/joa.12257
   Kornfeld T, 2019, WIEN MED WOCHENSCHR, V169, P240, DOI 10.1007/s10354-018-0675-6
   Kuffler DP, 2020, INT J MOL SCI, V21, P0, DOI 10.3390/ijms21051808
   Lee HS, 2022, ACTA BIOMATER, V141, P219, DOI 10.1016/j.actbio.2022.01.042
   Li A, 2014, BIOMATERIALS, V35, P8780, DOI 10.1016/j.biomaterials.2014.06.049
   Maugeri G, 2021, HELIYON, V7, P0, DOI 10.1016/j.heliyon.2021.e08281
   Merivaara A, 2022, POLYMERS-BASEL, V14, P0, DOI 10.3390/polym14245530
   Mijailovic AS, 2021, J MECH BEHAV BIOMED, V114, P0, DOI 10.1016/j.jmbbm.2020.104168
   Murphy CM, 2010, CELL ADHES MIGR, V4, P377, DOI 10.4161/cam.4.3.11747
   Naganuma T, 2017, NANOSCALE, V9, P13171, DOI 10.1039/c7nr04785a
   OConnell CD, 2018, SOFT MATTER, V14, P2142, DOI 10.1039/c7sm02187a
   ONeill KL, 2023, SMALL METHODS, V7, P0, DOI 10.1002/smtd.202201589
   Ouyang LL, 2020, SCI ADV, V6, P0, DOI 10.1126/sciadv.abc5529
   Petcu EB, 2018, BIOFABRICATION, V10, P0, DOI 10.1088/1758-5090/aaaf50
   Puhl DL, 2021, BIOENGINEERING-BASEL, V8, P0, DOI 10.3390/bioengineering8010004
   Sarker M, 2018, BIOTECHNOL J, V13, P0, DOI 10.1002/biot.201700635
   Sater AP, 2018, CLIN CHIM ACTA, V482, P149, DOI 10.1016/j.cca.2018.04.008
   Shahidi S, 2021, MAT SCI ENG C-MATER, V126, P0, DOI 10.1016/j.msec.2021.112131
   Soman SS, 2022, INT J BIOPRINTING, V8, P82, DOI 10.18063/ijb.v8i4.604
   Soman SS, 2020, INT J MOL SCI, V21, P0, DOI 10.3390/ijms21165792
   Taddei ML, 2012, J PATHOL, V226, P380, DOI 10.1002/path.3000
   Takeya H, 2023, SCI REP-UK, V13, P0, DOI 10.1038/s41598-023-39141-2
   Van den Bulcke AI, 2000, BIOMACROMOLECULES, V1, P31, DOI 10.1021/bm990017d
   Vijayavenkataraman S, 2019, FRONT BIOENG BIOTECH, V7, P0, DOI 10.3389/fbioe.2019.00266
   Weekes A, 2024, BIOFABRICATION, V16, P0, DOI 10.1088/1758-5090/ad0ee1
   Weltman A, 2016, MICROMACHINES-BASEL, V7, P0, DOI 10.3390/mi7100180
   Wu WB, 2023, MATER TODAY BIO, V20, P0, DOI 10.1016/j.mtbio.2023.100652
   Xiao SN, 2019, STEM CELL REV REP, V15, P664, DOI 10.1007/s12015-019-09893-4
   Xu WY, 2019, ACS APPL MATER INTER, V11, P8838, DOI 10.1021/acsami.8b21268
   Yang SH, 2022, BIOACT MATER, V8, P529, DOI 10.1016/j.bioactmat.2021.05.056
   Ye WS, 2020, MATER DESIGN, V192, P0, DOI 10.1016/j.matdes.2020.108757
   Yin BH, 2022, J COMPOS SCI, V6, P0, DOI 10.3390/jcs6010019
   Yin H, 2023, FRONT SOFT MATTER, V2, P0, DOI 10.3389/frsfm.2022.1101680
   Yue K, 2015, BIOMATERIALS, V73, P254, DOI 10.1016/j.biomaterials.2015.08.045
   Zhang KH, 2016, ACTA BIOMATER, V37, P131, DOI 10.1016/j.actbio.2016.04.008
   Zhao YH, 2020, BIOMATERIALS, V255, P0, DOI 10.1016/j.biomaterials.2020.120164
NR 64
TC 0
Z9 0
U1 2
U2 2
PU Accscience Publishing
PI Singapore
PA 8 Burn Road#15-03 Trivex, Singapore, SINGAPORE
SN 2424-7723
EI 2424-8002
J9 INT J BIOPRINTING
JI Int. J. Bioprinting
PD JUN 15
PY 2025
VL 11
IS 2
BP 530
EP 544
DI 10.36922/IJB025040032
PG 15
WC Engineering, Biomedical; Materials Science, Biomaterials
SC Engineering; Materials Science
GA 2KS5P
UT WOS:001484969000004
DA 2025-07-17
ER

PT J
AU Qin, YR
   Chen, B
   Hu, YB
   Zhang, XY
   Wang, ZH
   Ma, CJ
   Yang, RS
   Wang, B
   Li, F
   Niu, SW
   Han, Y
   Lu, D
AF Qin, Yanrong
   Chen, Bo
   Hu, Yubin
   Zhang, Xiyu
   Wang, Zihan
   Ma, Chengjie
   Yang, Ruishan
   Wang, Bang
   Li, Fan
   Niu, Shiwei
   Han, Yi
   Lu, Di
TI Biophysically Optimized Nanofiber-Hydrogel Scaffold Composite Acts as "Bio-Bonsai" for Peripheral Nerve Simulation and Regeneration via Orienting Adipose Derived Stem Cells into Schwann-Like Cell Differentiation
SO ADVANCED HEALTHCARE MATERIALS
LA English
DT Article
DE aligned nanofiber; ECM-simulated hydrogel; peripheral nerve; Schwann-like cell differentiation; stem cells
ID carboxymethylated chitosan; proliferation; activation; conduit; injury
AB Efficient repairment of peripheral nerve injury (PNI) remains a severe clinical challenge worldwide, and recovering the regenerative capability of neurons in peripheral nervous system is hindered by the slow rate and inaccurate direction of axonal elongation. Schwann cells (SCs) loaded nerve guidance conduit has been proven to improve PNI repair, but the low cell survival rate and incomplete differentiation of SCs limited its practical application. To address these hurdles, a biophysically optimized nanofiber-hydrogel scaffold composite (APML@PC) is prepared in this study, the "bio"bonsai""inspired strategy integrates topological and biological cues to promote adipose-derived mesenchymal stem cells (ADSCs) adhesion, proliferation, and Schwann-like cell differentiation. In vitro and in vivo experiments confirmed the favorable biocompatibility and reasonable biodegradation behavior of this inducible platform, and the robust capability to promote axonal growth, remyelination regeneration, as well as nerve function recovery. This novel composite can serve as a promising candidate for the development of advanced stem cell-based peripheral nerve regeneration, thereby paving a new avenue for clinically effective PNI therapy.
C1 [Qin, Yanrong; Chen, Bo; Wang, Zihan; Ma, Chengjie; Yang, Ruishan; Wang, Bang; Li, Fan; Niu, Shiwei; Han, Yi; Lu, Di] Kunming Med Univ, Yunnan Key Lab Stem Cell & Regenerat Med, Collage Rehabil, Kunming 650500, Peoples R China.
   [Hu, Yubin] Kunming Med Univ, Affiliated Hosp 1, Dept Med Imaging, Kunming 650031, Peoples R China.
   [Zhang, Xiyu] Yunnan Univ, Sch Life Sci, State key Lab Conservat & Utilizat Bioresources, Kunming 650091, Peoples R China.
C3 Kunming Medical University; Kunming Medical University; Yunnan University
RP Niu, SW; Han, Y; Lu, D (corresponding author), Kunming Med Univ, Yunnan Key Lab Stem Cell & Regenerat Med, Collage Rehabil, Kunming 650500, Peoples R China.
EM niushiwei@kmmu.edu.cn; kmhanyi@kmmu.edu.cn; ludi@kmmu.edu.cn
FU National Natural Science Foundation of China; Yunnan Science and Technology Program [202301AS070086]; Applied Basic Research Foundation of Yunnan Province [202201AY070001-029 /202201AY070001-030 /202001AY070001-014]; Yunling Scholar Project of Yunnan Revitalization Talent Support Program, Yunnan Revitalization Talent Support Program, First-Class Discipline Team of Kunming Medical University [2024XKTDYS01, YSZJGZZ-2020040];  [82271431]
CR Baad-Hansen L, 2017, CEPHALALGIA, V37, P670, DOI 10.1177/0333102417706310
   Bancelin S, 2014, NAT COMMUN, V5, P0, DOI 10.1038/ncomms5920
   Bosch-Queralt M, 2023, NEUROBIOL DIS, V176, P0, DOI 10.1016/j.nbd.2022.105952
   Cai YT, 2022, ADV HEALTHC MATER, V11, P0, DOI 10.1002/adhm.202200755
   Cao YP, 2018, FOOD ADDIT CONTAM B, V11, P229, DOI 10.1080/19393210.2018.1477841
   Carrow JK, 2020, P NATL ACAD SCI USA, V117, P13329, DOI 10.1073/pnas.1914345117
   Chen J, 2019, J CELL PHYSIOL, V234, P23097, DOI 10.1002/jcp.28873
   Contreras E, 2022, EXP NEUROL, V354, P0, DOI 10.1016/j.expneurol.2022.114069
   Dong M, 2020, ACS NANO, V14, P16565, DOI 10.1021/acsnano.0c05197
   Elnaggar MA, 2021, MAT SCI ENG C-MATER, V119, P0, DOI 10.1016/j.msec.2020.111550
   Gao HY, 2023, ACS NANO, V17, P16204, DOI 10.1021/acsnano.3c05725
   Gordon T, 2020, INT J MOL SCI, V21, P0, DOI 10.3390/ijms21228652
   He B, 2014, EUR J PHARMACOL, V740, P127, DOI 10.1016/j.ejphar.2014.07.008
   He B, 2011, EUR J PHARMACOL, V667, P195, DOI 10.1016/j.ejphar.2011.06.001
   Hohenester E, 2019, ESSAYS BIOCHEM, V63, P285, DOI 10.1042/EBC20180075
   Hrynevich A, 2021, MACROMOL BIOSCI, V21, P0, DOI 10.1002/mabi.202000439
   Hu YN, 2022, ACS NANO, V16, P1868, DOI 10.1021/acsnano.1c11627
   Huang LL, 2018, ACTA BIOMATER, V68, P223, DOI 10.1016/j.actbio.2017.12.010
   Jaiswal MK, 2017, ADV MATER, V29, P0, DOI 10.1002/adma.201702037
   Jiang YH, 2022, FRONT BIOENG BIOTECH, V10, P0, DOI 10.3389/fbioe.2022.1039777
   Jin BH, 2023, ADV SCI, V10, P0, DOI 10.1002/advs.202203296
   Jin GR, 2018, MAT SCI ENG C-MATER, V92, P995, DOI 10.1016/j.msec.2018.06.065
   Kang MK, 2022, GLIA, V70, P414, DOI 10.1002/glia.24117
   Klimovich P, 2021, INT J MOL SCI, V22, P0, DOI 10.3390/ijms222413380
   Layrolle P, 2023, BIOMOLECULES, V13, P0, DOI 10.3390/biom13010025
   Lee BK, 2012, BIOMATERIALS, V33, P9027, DOI 10.1016/j.biomaterials.2012.09.008
   Lee HP, 2020, ADV SCI, V7, P0, DOI 10.1002/advs.202000863
   Lee SY, 2022, INT J NANOMED, V17, P6723, DOI 10.2147/IJN.S362144
   Li BL, 2017, ACS APPL MATER INTER, V9, P15286, DOI 10.1021/acsami.7b02529
   Li BL, 2014, NANOSCALE, V6, P9831, DOI 10.1039/c4nr02592j
   Liu QH, 2022, NANO ENERGY, V102, P0, DOI 10.1016/j.nanoen.2022.107686
   Liu Y, 2023, MATER TODAY BIO, V20, P0, DOI 10.1016/j.mtbio.2023.100668
   Ma Y, 2021, J MATER CHEM B, V9, P6310, DOI 10.1039/d1tb00782c
   Nocera G, 2020, CELL MOL LIFE SCI, V77, P3977, DOI 10.1007/s00018-020-03516-9
   OBrien AL, 2022, PHYSIOLOGY, V37, P302, DOI 10.1152/physiol.00008.2022
   Peng Z, 2022, CHEM ENG J, V442, P0, DOI 10.1016/j.cej.2022.136163
   Poongodi R, 2021, INT J MOL SCI, V22, P0, DOI 10.3390/ijms222413347
   Qin Y, 2023, ADV SCI, V10, P0, DOI 10.1002/advs.202207334
   Raza C, 2020, LIFE SCI, V243, P0, DOI 10.1016/j.lfs.2020.117308
   Ribeiro-Resende VT, 2009, BIOMATERIALS, V30, P5251, DOI 10.1016/j.biomaterials.2009.07.007
   Roy S, 2022, ADV DRUG DELIVER REV, V187, P0, DOI 10.1016/j.addr.2022.114361
   Saffari TM, 2022, NEURAL REGEN RES, V17, P2179, DOI 10.4103/1673-5374.336870
   Saheb-Al-Zamani M, 2013, EXP NEUROL, V247, P165, DOI 10.1016/j.expneurol.2013.04.011
   Sarker MD, 2018, PROG NEUROBIOL, V171, P125, DOI 10.1016/j.pneurobio.2018.07.002
   Sharifi F, 2018, INT J BIOL MACROMOL, V115, P243, DOI 10.1016/j.ijbiomac.2018.04.045
   Silva GA, 2004, SCIENCE, V303, P1352, DOI 10.1126/science.1093783
   Sleijser-Koehorst MLS, 2023, J NEUROINFLAMM, V20, P0, DOI 10.1186/s12974-023-02777-y
   Su QS, 2022, FRONT CELL NEUROSCI, V16, P0, DOI 10.3389/fncel.2022.865266
   Sun MY, 2024, ADV FUNCT MATER, V34, P0, DOI 10.1002/adfm.202305827
   Tao HY, 2013, EUR J PHARMACOL, V702, P85, DOI 10.1016/j.ejphar.2013.01.046
   Varadarajan SG, 2022, CELL, V185, P77, DOI 10.1016/j.cell.2021.10.029
   Wan T, 2024, BIOMED PHARMACOTHER, V170, P1, DOI 10.1016/j.biopha.2023.116024
   Wan T, 2023, NANOMATERIALS-BASEL, V13, P0, DOI 10.3390/nano13091449
   Wang G, 2010, BIOTECHNOL LETT, V32, P59, DOI 10.1007/s10529-009-0123-1
   Wang S, 2017, ADV BIOSYST, V1, P0, DOI 10.1002/ADBI.201600042
   Wang XC, 2022, ACS APPL MATER INTER, V14, P11177, DOI 10.1021/acsami.2c00106
   Wu HY, 2023, PHARMACEUTICS, V15, P0, DOI 10.3390/pharmaceutics15112637
   Wu JR, 2018, CHEM ENG J, V342, P90, DOI 10.1016/j.cej.2018.02.052
   Xue JJ, 2019, CHEM REV, V119, P5298, DOI 10.1021/acs.chemrev.8b00593
   Yan YX, 2022, BIOACT MATER, V11, P57, DOI 10.1016/j.bioactmat.2021.09.030
   Yang YK, 2023, FRONT CELL NEUROSCI, V17, P0, DOI 10.3389/fncel.2023.1253438
   Yao XY, 2023, BIOACT MATER, V20, P319, DOI 10.1016/j.bioactmat.2022.05.034
   Yi S, 2019, EXP NEUROL, V319, P0, DOI 10.1016/j.expneurol.2018.05.016
   Zhang FS, 2022, GELS-BASEL, V8, P0, DOI 10.3390/gels8010041
   Zhang RC, 2021, NEURAL REGEN RES, V16, P2170, DOI 10.4103/1673-5374.310941
   Zhang X, 2020, ADV MATER INTERFACES, V7, P0, DOI 10.1002/admi.202000225
   Zhang XD, 2018, APPL MATER TODAY, V10, P164, DOI 10.1016/j.apmt.2017.12.001
   Zhao XY, 2024, J MATER CHEM B, V12, P2217, DOI 10.1039/d3tb02557h
   Zheng N, 2022, ACS NANO, V16, P2292, DOI 10.1021/acsnano.1c08491
   Zhu YD, 2023, ADV HEALTHC MATER, V12, P0, DOI 10.1002/adhm.202300731
NR 70
TC 0
Z9 0
U1 12
U2 12
PU WILEY
PI HOBOKEN
PA 111 RIVER ST, HOBOKEN 07030-5774, NJ USA
SN 2192-2640
EI 2192-2659
J9 ADV HEALTHC MATER
JI Adv. Healthc. Mater.
PD MAY 15
PY 2025
VL 14
IS 13
BP 
EP 
DI 10.1002/adhm.202404178
EA APR 2025
PG 16
WC Engineering, Biomedical; Nanoscience & Nanotechnology; Materials Science, Biomaterials
SC Engineering; Science & Technology - Other Topics; Materials Science
GA 2RP8M
UT WOS:001461618700001
PM 40195902
DA 2025-07-17
ER

PT J
AU Bu, ZH
   Jing, JX
   Liu, W
   Fan, Z
   Huang, JC
   Zhou, Z
   Hu, JH
   An, JX
   Hong, JC
   Yu, JN
   Tang, DL
   Sun, M
   Du, JZ
   Wu, P
AF Bu, Ziheng
   Jing, Jianxing
   Liu, Wei
   Fan, Zhen
   Huang, Junchao
   Zhou, Zheng
   Hu, Jianhai
   An, Jinxi
   Hong, Jiachang
   Yu, Jianing
   Tang, Daolin
   Sun, Min
   Du, Jianzhong
   Wu, Peng
TI Treatment of Denervated Muscle Atrophy by Injectable Dual-Responsive Hydrogels Loaded with Extracellular Vesicles
SO ADVANCED SCIENCE
LA English
DT Article
DE denervated muscle atrophy; extracellular vesicles; hydrogel; ultrasound responsiveness
ID peripheral-nerve injury; mesenchymal stem-cells; regeneration; therapy; cancer; repair
AB Denervated muscle atrophy, a common outcome of nerve injury, often results in irreversible fibrosis due to the limited effectiveness of current therapeutic interventions. While extracellular vesicles (EVs) offer promise for treating muscle atrophy, their therapeutic potential is hindered by challenges in delivery and bioactivity within the complex microenvironment of the injury site. To address this issue, an injectable hydrogel is developed that is responsive to both ultrasound and pH, with inherent anti-inflammatory and antioxidant properties, designed to improve the targeted delivery of stem cell-derived EVs. This hydrogel system allows for controlled release of EVs from human umbilical cord mesenchymal stem cells (HUC-MSCs), adapting to the specific conditions of the injury environment. In vivo studies using a rat model of nerve injury demonstrated that the EV-loaded hydrogel (EVs@UR-gel) significantly preserved muscle function. Six weeks post-nerve reconstruction, treated rats exhibited muscle strength, circumference, and wet weight reaching 89.53 +/- 0.96%, 76.02 +/- 7.49%, and 88.0 +/- 2.65% of healthy controls, respectively, alongside an improvement in the sciatic nerve index (-0.11 +/- 0.09). This platform presents a novel therapeutic approach by maintaining EV bioactivity, enabling tunable release based on the disease state, and facilitating the restoration of muscle structure and function.
C1 [Bu, Ziheng; Liu, Wei; Huang, Junchao; Zhou, Zheng; Hu, Jianhai; Hong, Jiachang; Sun, Min; Du, Jianzhong; Wu, Peng] Tongji Univ, Shanghai Peoples Hosp 10, Dept Orthoped, Sch Med, Shanghai 200072, Peoples R China.
   [Jing, Jianxing; Fan, Zhen; Du, Jianzhong] Tongji Univ, Sch Mat Sci & Engn, Dept Polymer Mat, 4800 Caoan Rd, Shanghai 201804, Peoples R China.
   [An, Jinxi; Yu, Jianing] Anhui Univ Sci & Technol, Sch Med, 168 Taifeng St, Huainan 232000, Anhui, Peoples R China.
   [Tang, Daolin] UT Southwestern Med Ctr, Dept Surg, Dallas, TX 75390 USA.
   [Sun, Min; Du, Jianzhong] East China Univ Sci & Technol, Sch Mat Sci & Engn, Key Lab Ultrafine Mat, Minist Educ, Shanghai 200237, Peoples R China.
C3 Tongji University; Tongji University; Anhui University of Science & Technology; University of Texas System; University of Texas Southwestern Medical Center; East China University of Science & Technology
RP Sun, M (corresponding author), Tongji Univ, Shanghai Peoples Hosp 10, Dept Orthoped, Sch Med, Shanghai 200072, Peoples R China.; Sun, M (corresponding author), East China Univ Sci & Technol, Sch Mat Sci & Engn, Key Lab Ultrafine Mat, Minist Educ, Shanghai 200237, Peoples R China.
EM minsun@tongji.edu.cn
FU the International Scientific Collaboration fund of Science and Technology Commission of Shanghai Municipality [52222306, 22075212, 21925505, 22305177]; National Natural Science Foundation of China [21520710100, 23520710900]; International Scientific Collaboration fund of Science and Technology Commission of Shanghai Municipality [2022M720107, GZB20230517]; China Postdoctoral Science Foundation [2022568]; Shanghai "Super Postdoc" Incentive Plan [23YF1433000]; Shanghai Rising-Star Program [03.02.22.007]; Shanghai Municipal Health Commission Clinical Research General Project Fund [04.03.19.122]; Shanghai Tenth People's Hospital National Natural Science Foundation Internal Incubation Project Fund; National Science Fund for Distinguished Young Scholars
CR Cai QC, 2020, LIFE SCI, V248, P0, DOI 10.1016/j.lfs.2020.117465
   Cieza A, 2020, LANCET, V396, P2006, DOI 10.1016/S0140-6736(20)32340-0
   Cisterna BA, 2020, NAT COMMUN, V11, P0, DOI 10.1038/s41467-019-14063-8
   Cohen S, 2015, NAT REV DRUG DISCOV, V14, P58, DOI 10.1038/nrd4467
   Dubuisson N, 2021, CELLS-BASEL, V10, P0, DOI 10.3390/cells10113023
   Dumitru A, 2018, ADV EXP MED BIOL, V1088, P73, DOI 10.1007/978-981-13-1435-3_4
   Fennel ZJ, 2024, AGING CELL, V23, P0, DOI 10.1111/acel.14144
   Galderisi U, 2022, STEM CELL REV REP, V18, P23, DOI 10.1007/s12015-021-10231-w
   Gionet-Gonzales MA, 2023, ACTA BIOMATER, V155, P271, DOI 10.1016/j.actbio.2022.10.054
   Gordon T, 2020, INT J MOL SCI, V21, P0, DOI 10.3390/ijms21228652
   Grinsell D, 2014, BIOMED RES INT, V2014, P0, DOI 10.1155/2014/698256
   Gupta D, 2021, ADV DRUG DELIVER REV, V178, P0, DOI 10.1016/j.addr.2021.113961
   Han XY, 2023, NANO TODAY, V49, P0, DOI 10.1016/j.nantod.2023.101804
   He NN, 2020, ADV EXP MED BIOL, V1228, P255, DOI 10.1007/978-981-15-1792-1_17
   Hewson DW, 2018, ANAESTHESIA, V73, P51, DOI 10.1111/anae.14140
   Hu HX, 2022, INT J NANOMED, V17, P6201, DOI 10.2147/IJN.S389471DovePress
   Hu HX, 2020, J EXTRACELL VESICLES, V9, P0, DOI 10.1080/20013078.2020.1778883
   Jeppesen DK, 2023, TRENDS CELL BIOL, V33, P667, DOI 10.1016/j.tcb.2023.01.002
   Joe AWB, 2010, NAT CELL BIOL, V12, P153, DOI 10.1038/ncb2015
   Juckett L, 2022, BIOMOLECULES, V12, P0, DOI 10.3390/biom12121856
   Kalliola S, 2017, COLLOID SURFACE B, V153, P229, DOI 10.1016/j.colsurfb.2017.02.025
   Kalluri R, 2020, SCIENCE, V367, P640, DOI 10.1126/science.aau6977
   Kosik-Koziol A, 2019, BIOFABRICATION, V11, P0, DOI 10.1088/1758.5090/ab15cb
   Kozakowska M, 2015, J MUSCLE RES CELL M, V36, P377, DOI 10.1007/s10974-015-9438-9
   Kumar MNVR, 2004, CHEM REV, V104, P6017, DOI 10.1021/cr030441b
   Kumar MA, 2024, SIGNAL TRANSDUCT TAR, V9, P0, DOI 10.1038/s41392-024-01735-1
   Leduc-Gaudet JP, 2023, NAT COMMUN, V14, P0, DOI 10.1038/s41467-023-36817-1
   Li SY, 2024, ADV SCI, V11, P0, DOI 10.1002/advs.202403227
   Lin HC, 2023, NAT COMMUN, V14, P0, DOI 10.1038/s41467-023-42313-3
   Lin HC, 2022, J CACHEXIA SARCOPENI, V13, P2102, DOI 10.1002/jcsm.13023
   Lin XH, 2020, ANGEW CHEM INT EDIT, V59, P14212, DOI 10.1002/anie.201906823
   Liu BL, 2024, SIGNAL TRANSDUCT TAR, V9, P0, DOI 10.1038/s41392-024-01856-7
   Lobb RJ, 2015, J EXTRACELL VESICLES, V4, P0, DOI 10.3402/jev.v4.27031
   Lopes B, 2022, INT J MOL SCI, V23, P0, DOI 10.3390/ijms23020918
   Ma SX, 2023, CELL METAB, V35, P2028, DOI 10.1016/j.cmet.2023.10.013
   Martin JA, 2018, NAT COMMUN, V9, P0, DOI 10.1038/s41467-018-03797-6
   Matsuda T, 2019, SCIENCE, V363, P504, DOI 10.1126/science.aau9533
   Modrak M, 2020, J NEUROSCI RES, V98, P780, DOI 10.1002/jnr.24538
   Muheremu A, 2015, BIOMED RES INT, V2015, P0, DOI 10.1155/2015/237507
   Naruse M, 2023, J APPL PHYSIOL, V134, P900, DOI 10.1152/japplphysiol.00768.2022
   Nunna S, 2017, POLYM TEST, V59, P203, DOI 10.1016/j.polymertesting.2017.02.006
   Phinney DG, 2012, J CELL BIOCHEM, V113, P2806, DOI 10.1002/jcb.24166
   Riuzzi F, 2018, J CACHEXIA SARCOPENI, V9, P1213, DOI 10.1002/jcsm.12350
   Sandonà M, 2021, FRONT BIOENG BIOTECH, V9, P0, DOI 10.3389/fbioe.2021.652970
   Santosa KB, 2018, J NEUROSCI RES, V96, P1125, DOI 10.1002/jnr.24231
   Schiaffino S, 2013, FEBS J, V280, P4294, DOI 10.1111/febs.12253
   Shan BH, 2024, ADV MATER, V36, P0, DOI 10.1002/adma.202210707
   Shen YT, 2019, FRONT PHYSIOL, V10, P0, DOI 10.3389/fphys.2019.01298
   Sirsi SR, 2014, ADV DRUG DELIVER REV, V72, P3, DOI 10.1016/j.addr.2013.12.010
   Smit X, 2004, SCAND J PLAST RECONS, V38, P321, DOI 10.1080/02844310410034277
   Su X, 2023, ADV EXP MED BIOL, V1418, P119, DOI 10.1007/978-981-99-1443-2_8
   Wang BYH, 2023, STEM CELL RES THER, V14, P0, DOI 10.1186/s13287-023-03418-0
   Wang JJ, 2023, REGEN BIOMATER, V10, P0, DOI 10.1093/rb/rbad012
   Wang L, 2022, BIOMATERIALS, V285, P0, DOI 10.1016/j.biomaterials.2022.121537
   Wang ML, 2019, CONNECT TISSUE RES, V60, P3, DOI 10.1080/03008207.2018.1489381
   Wang S, 2022, INT J NANOMED, V17, P1757, DOI 10.2147/IJN.S355366
   Wang Y, 2021, BIOMATERIALS, V277, P0, DOI 10.1016/j.biomaterials.2021.121072
   Wei SY, 2023, BIOMATERIALS, V303, P0, DOI 10.1016/j.biomaterials.2023.122402
   Weng J, 2018, FRONT MOL NEUROSCI, V11, P0, DOI 10.3389/fnmol.2018.00069
   Wu JY, 2019, BIOMATERIALS, V206, P87, DOI 10.1016/j.biomaterials.2019.03.022
   Wu P, 2013, J NEUROSCI METH, V214, P37, DOI 10.1016/j.jneumeth.2013.01.003
   Wu YH, 2018, ADV FUNCT MATER, V28, P0, DOI 10.1002/adfm.201801000
   Xu X, 2023, FRONT NUTR, V10, P0, DOI 10.3389/fnut.2023.1099143
   Xuan LY, 2024, NANO-MICRO LETT, V16, P0, DOI 10.1007/s40820-024-01421-5
   Yang XM, 2022, FRONT PHYSIOL, V13, P0, DOI 10.3389/fphys.2022.923190
   Yu B, 2023, NAT COMMUN, V14, P0, DOI 10.1038/s41467-023-37832-y
   Yu YY, 2024, P NATL ACAD SCI USA, V121, P0, DOI 10.1073/pnas.2316544121
   Yue BL, 2020, CELL PROLIFERAT, V53, P0, DOI 10.1111/cpr.12857
   Zhang AQ, 2018, J CACHEXIA SARCOPENI, V9, P755, DOI 10.1002/jcsm.12296
   Zhang H, 2023, BIOCHEM PHARMACOL, V214, P0, DOI 10.1016/j.bcp.2023.115664
   Zhang LL, 2022, BIOCHEM PHARMACOL, V203, P0, DOI 10.1016/j.bcp.2022.115186
NR 71
TC 0
Z9 0
U1 25
U2 25
PU WILEY
PI HOBOKEN
PA 111 RIVER ST, HOBOKEN 07030-5774, NJ USA
SN 
EI 2198-3844
J9 ADV SCI
JI Adv. Sci.
PD MAR 15
PY 2025
VL 12
IS 10
BP 
EP 
DI 10.1002/advs.202412248
EA JAN 2025
PG 17
WC Chemistry, Multidisciplinary; Nanoscience & Nanotechnology; Materials Science, Multidisciplinary
SC Chemistry; Science & Technology - Other Topics; Materials Science
GA 0CG4Y
UT WOS:001400921000001
PM 39836492
DA 2025-07-17
ER

PT J
AU Wen, ZF
   Song, LR
   Liu, P
   Chin, ATZE
   Zhou, WY
   Hu, QF
AF Wen, Zhengfa
   Song, Linran
   Liu, Peng
   Chin, Amoz Thomas Zhao-En
   Zhou, Wenyan
   Hu, Qingfeng
TI A laminin-mimicking hydrogel as regenerative microenvironment for the repair of peripheral nerve injury
SO COLLOIDS AND SURFACES A-PHYSICOCHEMICAL AND ENGINEERING ASPECTS
LA English
DT Article
DE Peripheral nerve regeneration; RADA16; Laminin-mimicking hydrogel; UV-curable; Hydrogel
ID guidance
AB Extracellular matrix (ECM) components incorporated into biomaterials play a critical role in establishing a conducive microenvironment for tissue regeneration. When addressing peripheral injuries, an effective bioscaffold not only necessitates ample ECM components but also offers a stable substrate throughout the regeneration process. Here, we present a UV gelation hydrogel characterized by excellent biocompatibility and a slow degradation rate. Through the copolymerization of self-assembling peptide RADA16 and laminin signal IKVAV, we enhance the extension of nerve fibers. Furthermore, the hydrogel network, formed by cross-linking RADA16IKVAV with gelatin methacrylate (Gel-Ma), prolongs the mechanical property and degradation of the hydrogel, thereby fostering an environment conducive to nerve regeneration. In vivo studies corroborate the implanted hydrogel significantly facilitates axonal extension in 5 mm rat sciatic nerve defects. Notably, the hydrogel implantation repairs the injury site and achieves complete reconnection of the transected nerve, thereby substantially enhancing hindlimb locomotion function. These findings underscore the efficacy of laminin-mimicking hydrogel in promoting both morphological and functional recovery of injured sciatic nerves, holding promise for treating peripheral nerve defects.
C1 [Wen, Zhengfa; Song, Linran; Chin, Amoz Thomas Zhao-En; Hu, Qingfeng] Zhejiang Univ, Affiliated Hosp 4, Int Inst Med, Dept Orthoped,Int Sch Med, Yiwu, Zhejiang, Peoples R China.
   [Zhou, Wenyan] Taizhou Univ, Sch Med, Taizhou 318000, Zhejiang, Peoples R China.
   [Liu, Peng] Taizhou Univ Hosp, Taizhou Cent Hosp, Dept Neurol, Taizhou, Zhejiang, Peoples R China.
C3 Zhejiang University; Taizhou University; Taizhou University
RP Hu, QF (corresponding author), Zhejiang Univ, Affiliated Hosp 4, Int Inst Med, Dept Orthoped,Int Sch Med, Yiwu, Zhejiang, Peoples R China.; Zhou, WY (corresponding author), Taizhou Univ, Sch Med, Taizhou 318000, Zhejiang, Peoples R China.
EM zhouwenyan@tzc.edu.cn; huqingfeng@zju.edu.cn
FU Zhejiang Provincial Natural Science Foundation of China [LQ24H090009]; Technology Plan Project of Taizhou [24ywa52]
CR Akram R, 2022, BIOMEDICINES, V10, P0, DOI 10.3390/biomedicines10123186
   Carvalho CR, 2019, FRONT BIOENG BIOTECH, V7, P0, DOI 10.3389/fbioe.2019.00337
   Deng PP, 2022, ADV HEALTHC MATER, V11, P0, DOI 10.1002/adhm.202200115
   Dong M, 2020, ACS NANO, V14, P16565, DOI 10.1021/acsnano.0c05197
   Dzierzynska M, 2023, SCI REP-UK, V13, P0, DOI 10.1038/s41598-023-33464-w
   Fornasari BE, 2020, FRONT BIOENG BIOTECH, V8, P0, DOI 10.3389/fbioe.2020.554257
   Garcia-Diaz B, 2019, ACTA NEUROPATHOL, V138, P457, DOI 10.1007/s00401-019-02011-1
   González-Pérez F, 2022, ADV HEALTHC MATER, V11, P0, DOI 10.1002/adhm.202201646
   Gu XS, 2014, BIOMATERIALS, V35, P6143, DOI 10.1016/j.biomaterials.2014.04.064
   Huang L, 2021, ACS APPL MATER INTER, V13, P16106, DOI 10.1021/acsami.1c01904
   Kania A, 2016, NAT REV MOL CELL BIO, V17, P240, DOI 10.1038/nrm.2015.16
   Kanno H, 2023, INT J MOL SCI, V24, P0, DOI 10.3390/ijms24043880
   Kirtonia A, 2022, CELL MOL LIFE SCI, V79, P0, DOI 10.1007/s00018-022-04392-1
   Koffler J, 2019, NAT MED, V25, P263, DOI 10.1038/s41591-018-0296-z
   Lee MFH, 2023, AURIS NASUS LARYNX, V50, P365, DOI 10.1016/j.anl.2022.09.012
   Li GC, 2021, SCI ADV, V7, P0, DOI 10.1126/sciadv.abi5812
   Li XL, 2025, MILITARY MED RES, V12, P0, DOI 10.1186/s40779-025-00596-1
   Liu K, 2022, ADV SCI, V9, P0, DOI 10.1002/advs.202103875
   Long ZY, 2025, PHYTOTHER RES, V39, P2324, DOI 10.1002/ptr.8469
   López-Cebral R, 2017, ACS BIOMATER SCI ENG, V3, P3098, DOI 10.1021/acsbiomaterials.7b00655
   Park SS, 2011, J CELL PHYSIOL, V226, P3251, DOI 10.1002/jcp.22686
   Rao F, 2020, THERANOSTICS, V10, P1590, DOI 10.7150/thno.36272
   Rao ZL, 2021, MAT SCI ENG C-MATER, V120, P0, DOI 10.1016/j.msec.2020.111791
   Salehi M, 2019, J CELL PHYSIOL, V234, P15357, DOI 10.1002/jcp.28183
   Samadian H, 2019, J MATER SCI-MATER M, V30, P0, DOI 10.1007/s10856-019-6309-8
   Sankar S, 2021, FRONT BIOENG BIOTECH, V9, P0, DOI 10.3389/fbioe.2021.679525
   Suh LH, 2004, J NEUROSCI, V24, P1976, DOI 10.1523/JNEUROSCI.1670-03.2004
   Tao J, 2019, ACTA BIOMATER, V90, P49, DOI 10.1016/j.actbio.2019.03.047
   Taylor H, 2017, CURR BIOL, V27, PR90, DOI 10.1016/j.cub.2017.01.003
   Usal TD, 2019, INT J BIOL MACROMOL, V121, P699, DOI 10.1016/j.ijbiomac.2018.10.060
   Vijayavenkataraman S, 2020, ACTA BIOMATER, V106, P54, DOI 10.1016/j.actbio.2020.02.003
   Wu WB, 2023, MATER TODAY BIO, V20, P0, DOI 10.1016/j.mtbio.2023.100652
   Xu NJ, 2012, SEMIN CELL DEV BIOL, V23, P58, DOI 10.1016/j.semcdb.2011.10.024
   Xuan HY, 2023, ADV SCI, V10, P0, DOI 10.1002/advs.202302519
   Yan YX, 2022, BIOACT MATER, V11, P57, DOI 10.1016/j.bioactmat.2021.09.030
   Yang HF, 2018, J CELL PHYSIOL, V233, P9458, DOI 10.1002/jcp.26838
   Yang J, 2023, NEURAL REGEN RES, V18, P657, DOI 10.4103/1673-5374.350212
   Yang RJ, 2023, J FUNCT BIOMATER, V14, P0, DOI 10.3390/jfb14050260
   Yang XL, 2022, MACROMOL BIOSCI, V22, P0, DOI 10.1002/mabi.202200019
   Yao X, 2023, NANOMEDICINE-UK, V18, P1305, DOI 10.2217/nnm-2023-0161
   Ye JJ, 2021, ADV HEALTHC MATER, V10, P0, DOI 10.1002/adhm.202100242
   Zhang J, 2021, ADV HEALTHC MATER, V10, P0, DOI 10.1002/adhm.202000604
   Zheng CS, 2021, THERANOSTICS, V11, P2917, DOI 10.7150/thno.50825
   Zheng TT, 2022, BURNS TRAUMA, V10, P0, DOI 10.1093/burnst/tkac030
NR 44
TC 0
Z9 0
U1 2
U2 2
PU ELSEVIER
PI AMSTERDAM
PA RADARWEG 29, 1043 NX AMSTERDAM, NETHERLANDS
SN 0927-7757
EI 1873-4359
J9 COLLOID SURFACE A
JI Colloid Surf. A-Physicochem. Eng. Asp.
PD OCT 20
PY 2025
VL 723
IS 
BP 
EP 
DI 10.1016/j.colsurfa.2025.137369
PG 11
WC Chemistry, Physical
SC Chemistry
GA 3SM8K
UT WOS:001507955600014
DA 2025-07-17
ER

PT J
AU Liu, KP
   Wang, HL
   Wang, L
   Ma, W
   Yang, JW
   Li, CY
   Liu, JH
   Bao, WL
   Li, LY
   Du, Y
   Gao, HQ
AF Liu, Kuangpin
   Wang, Hailei
   Wang, Le
   Ma, Wei
   Yang, Jinwei
   Li, Chunyan
   Liu, Jinhua
   Bao, Wenli
   Li, Liyan
   Du, Yan
   Gao, Hongqiang
TI Benzeneboronic acid-modified hyaluronic acid hydrogel enhances the differentiation of dorsal root ganglion stem cells in a three-dimensional environment
SO INTERNATIONAL JOURNAL OF BIOLOGICAL MACROMOLECULES
LA English
DT Article
DE Dorsal root ganglia; Peripheral nervous system; Stem cells; Synapse; Hyaluronic acid; 3-Aminophenylboronic acid; Three-dimensional culture
ID tissue; matrices; inks
AB Peripheral nerve injuries (PNI) remain challenging to treat due to limited regeneration capacity and the lack of effective therapeutic scaffolds to support nerve repair. This study aims to develop and evaluate a 3-aminophenylboronic acid-modified hyaluronic acid (HAB) hydrogel as a 3D scaffold to enhance Dorsal root ganglion-derived stem cells (DRGSCs) attachment, migration, and neuronal differentiation for peripheral nerve regeneration. The HAB hydrogel was synthesized through an amidation reaction and characterized using Fourier transform infrared spectroscopy (FTIR) and 1H nuclear magnetic resonance (1H NMR). DRGSCs were cultured in HAB hydrogel, and neuronal differentiation was assessed through immunofluorescence staining, PCR, and multi-electrode array (MEA) recordings. Cytotoxicity, proliferation, and in vivo biocompatibility were evaluated through live/dead staining, CCK-8 assays, and subcutaneous implantation in rats. Transcriptomic analysis was performed to explore gene expression profiles. Our results shown that DRGSCs cultured in HAB hydrogel exhibited significantly improved attachment (78.5 % f 3.2 % vs. 45.3 % f 2.8 %, p <0.05) and migration speeds (21.4 mu m/h vs. 12.9 mu m/h, p < 0.05) compared to 2D cultures. Neuronal differentiation efficiency, as indicated by Tuj1-positive cells, was also higher (72.6 % f 4.1 % vs. 42.8 % f 3.9 %, p < 0.01). RNA sequencing identified 990 differentially expressed genes (627 upregulated, 363 downregulated), with pathways involved in synaptic vesicle cycling, glutamatergic and GABAergic synapses significantly enriched (p < 0.05). Validation revealed that the expression trends of Gnao1 and Grm7 in the plastic petri dish and HAB hydrogel groups were consistent with the RNA sequencing results. In vivo, the hydrogel showed excellent biocompatibility, with reduced TNF-alpha and IL-1 beta expression over a 28-day degradation cycle (p < 0.01). The HAB hydrogel provides a supportive 3D microenvironment that enhances DRGSCs differentiation and electrophysiological activity, highlighting its potential as a promising scaffold for peripheral nerve regeneration and neuroregenerative medicine.
C1 [Liu, Kuangpin; Liu, Jinhua; Bao, Wenli] Kunming Med Univ, Coll Rehabil, Kunming 650500, Peoples R China.
   [Du, Yan] Kunming Univ Sci & Technol, Coll Informat Engn & Automat, Kunming 650032, Peoples R China.
   [Wang, Hailei; Gao, Hongqiang] Kunming Med Univ, Affiliated Calmette Hosp, Hepat Surg, Kunming 650500, Peoples R China.
   [Wang, Le] Univ Hlth & Rehabil Sci, Qingdao Cent Hosp, Dept Clin Lab, Qingdao 266000, Peoples R China.
   [Ma, Wei; Li, Liyan] Kunming Med Univ, Inst Neurosci, Kunming 650500, Peoples R China.
   [Yang, Jinwei] First Peoples Hosp Yunnan Prov, Dept Gen Surg 2, Kunming 650032, Peoples R China.
   [Li, Chunyan] Kunming Med Univ, Affiliated Hosp 2, Neurol Dept, Kunming 650032, Peoples R China.
C3 Kunming Medical University; Kunming University of Science & Technology; Kunming Medical University; University of Health & Rehabilitation Sciences; Kunming Medical University; Kunming University of Science & Technology; Kunming Medical University
RP Du, Y (corresponding author), Kunming Univ Sci & Technol, Coll Informat Engn & Automat, Kunming 650032, Peoples R China.; Gao, HQ (corresponding author), Kunming Med Univ, Affiliated Calmette Hosp, Hepat Surg, Kunming 650500, Peoples R China.; Li, LY (corresponding author), Kunming Med Univ, Inst Neurosci, Kunming 650500, Peoples R China.
EM kmliyanl@163.com; 1027555959@qq.com; 13708466595@163.com
FU Scientific Research Fund of Education Department of Yunnan Province [2024 J0173]; Kunming Medical University talent introduction research project [K132310532]
CR Unknown -, 2023, MATERIALS TODAY BIO, V0, P22
   Antoine EE, 2014, TISSUE ENG PART B-RE, V20, P683, DOI 10.1089/ten.teb.2014.0086
   Balakrishnan A, 2021, FRONT MOL NEUROSCI, V13, P0, DOI 10.3389/fnmol.2020.608442
   Benedetti MC, 2024, HELIYON, V10, P0, DOI 10.1016/j.heliyon.2024.e26656
   Boudou T, 2010, ADV MATER, V22, P441, DOI 10.1002/adma.200901327
   Burdick JA, 2011, ADV MATER, V23, PH41, DOI 10.1002/adma.201003963
   Chen WQ, 2014, NANO TODAY, V9, P759, DOI 10.1016/j.nantod.2014.12.002
   Costa EC, 2016, BIOTECHNOL ADV, V34, P1427, DOI 10.1016/j.biotechadv.2016.11.002
   Couvrette LJ, 2023, BIOENGINEERING-BASEL, V10, P0, DOI 10.3390/bioengineering10111309
   Czeisler C, 2016, J COMP NEUROL, V524, P3485, DOI 10.1002/cne.24078
   Dicker KT, 2014, ACTA BIOMATER, V10, P1558, DOI 10.1016/j.actbio.2013.12.019
   Discher DE, 2009, SCIENCE, V324, P1673, DOI 10.1126/science.1171643
   Du J, 2023, CELLS, V12, P0
   Duval K, 2017, PHYSIOLOGY, V32, P266, DOI 10.1152/physiol.00036.2016
   Edmondson R, 2014, ASSAY DRUG DEV TECHN, V12, P207, DOI 10.1089/adt.2014.573
   Feng HJ, 2018, NEUROBIOL DIS, V116, P131, DOI 10.1016/j.nbd.2018.05.005
   Flagelli A, 2021, FRONTIERS IN CELL AND DEVELOPMENTAL BIOLOGY, V0, P9
   Gomez-Sanchez JA, 2022, INT. J. MOL. SCI., V23, P0
   Gomila Pelegri N, 2023, INT. J. MOL. SCI., V24, P0
   Gopinathan J, 2018, TISSUE ENG REGEN MED, V15, P531
   Gu XS, 2011, PROG NEUROBIOL, V93, P204, DOI 10.1016/j.pneurobio.2010.11.002
   Gu Y, 2010, SCI CHINA LIFE SCI, V53, P1057, DOI 10.1007/s11427-010-4053-x
   Gurski LA, 2009, BIOMATERIALS, V30, P6076, DOI 10.1016/j.biomaterials.2009.07.054
   Ho TC, 2022, MOLECULES, V27, P0, DOI 10.3390/molecules27092902
   Huang Z, 2020, CELLS-BASEL, V9, P0, DOI 10.3390/cells9112497
   Hwang DW, 2014, PLOS ONE, V9, P0, DOI 10.1371/journal.pone.0105129
   Khaled MM, 2023, TISSUE ENG REGEN MED, V20, P839, DOI 10.1007/s13770-023-00559-4
   Kim JE, 2016, TISSUE ENG REGEN MED, V13, P636, DOI 10.1007/s13770-016-0125-8
   Langhans SA, 2018, FRONT PHARMACOL, V9, P0, DOI 10.3389/fphar.2018.00006
   Li HY, 2007, STEM CELLS, V25, P2053, DOI 10.1634/stemcells.2007-0080
   Li M, 2018, J BIOMAT SCI-POLYM E, V29, P2168, DOI 10.1080/09205063.2018.1528520
   Li Q, 2024, INT. J. MOL. SCI., V25, P0
   Li W, 2023, NEUROSCI RES, V194, P15, DOI 10.1016/j.neures.2023.04.003
   Lim SH, 2010, BIOMATERIALS, V31, P9031, DOI 10.1016/j.biomaterials.2010.08.021
   Ling HS, 2018, ACS APPL MATER INTER, V10, P29238, DOI 10.1021/acsami.8b05780
   Liu F, 2021, STEM CELLS INT, V2021, P0, DOI 10.1155/2021/8124444
   Long YP, 2020, MAT SCI ENG C-MATER, V116, P0, DOI 10.1016/j.msec.2020.111258
   Ma PX, 2008, ADV DRUG DELIVER REV, V60, P184, DOI 10.1016/j.addr.2007.08.041
   Maniglier M, 2022, STEM CELL REP, V17, P2467, DOI 10.1016/j.stemcr.2022.10.002
   Mueller JL, 2022, FRONT NEUROSCI-SWITZ, V16, P0, DOI 10.3389/fnins.2022.970350
   Murtazina A, 2023, DEVELOPMENT, V150, P0, DOI 10.1242/dev.201164
   Painter MW, 2014, NEURON, V83, P331, DOI 10.1016/j.neuron.2014.06.016
   Qian XQ, 2021, FRONT ONCOL, V11, P0, DOI 10.3389/fonc.2021.693360
   Quigley AF, 2013, J NEURAL ENG, V10, P0, DOI 10.1088/1741-2560/10/1/016008
   Rammensee S, 2017, STEM CELLS, V35, P497, DOI 10.1002/stem.2489
   Seidlits SK, 2019, J BIOMED MATER RES A, V107, P704, DOI 10.1002/jbm.a.36603
   Song JM, 2021, J NEUROSCI, V41, P2344, DOI 10.1523/JNEUROSCI.2108-20.2021
   Sousa V, 2023, BIOMACROMOLECULES, V24, P3380, DOI 10.1021/acs.biomac.3c00433
   Sun BW, 2025, ONCOGENE, V44, P450, DOI 10.1038/s41388-024-03234-7
   Sung H, 2021, CA-CANCER J CLIN, V71, P209, DOI 10.3322/caac.21660
   Taira R, 2024, SCI REP-UK, V14, P0, DOI 10.1038/s41598-024-68062-x
   Tejeda G, 2023, CELLS TISSUES ORGANS, V211, P655, DOI 10.1159/000515351
   Tibbitt MW, 2009, BIOTECHNOL BIOENG, V103, P655, DOI 10.1002/bit.22361
   Toole BP, 2004, NAT REV CANCER, V4, P528, DOI 10.1038/nrc1391
   Venkei ZG, 2018, J CELL BIOL, V217, P3785, DOI 10.1083/jcb.201807037
   Wade RJ, 2012, MATER TODAY, V15, P454, DOI 10.1016/S1369-7021(12)70197-9
   Weiss T, 2016, GLIA, V64, P2133, DOI 10.1002/glia.23045
   Xia WL, 2015, STEM CELL REP, V4, P795, DOI 10.1016/j.stemcr.2015.03.004
   Zhang J, 2024, BIOFABRICATION, V16, P0
NR 59
TC 0
Z9 0
U1 8
U2 8
PU ELSEVIER
PI AMSTERDAM
PA RADARWEG 29, 1043 NX AMSTERDAM, NETHERLANDS
SN 0141-8130
EI 1879-0003
J9 INT J BIOL MACROMOL
JI Int. J. Biol. Macromol.
PD MAY 15
PY 2025
VL 309
IS 
BP 
EP 
DI 10.1016/j.ijbiomac.2025.142786
EA APR 2025
PG 13
WC Biochemistry & Molecular Biology; Chemistry, Applied; Polymer Science
SC Biochemistry & Molecular Biology; Chemistry; Polymer Science
GA 1IQ2A
UT WOS:001465917500001
PM 40185459
DA 2025-07-17
ER

PT J
AU Liu, YP
   Du, YW
   Wang, J
   Wu, LX
   Lin, F
   Cui, WG
AF Liu, Yupu
   Du, Yawei
   Wang, Juan
   Wu, Longxi
   Lin, Feng
   Cui, Wenguo
TI Reduce electrical overload via threaded Chinese acupuncture in nerve electrical therapy
SO BIOACTIVE MATERIALS
LA English
DT Article
DE Bioelectrical stimulation; Electrical overload; Threaded microneedle electrode system; Microspheres; Neuroregeneration
ID electroacupuncture; microenvironment; electrodes
AB Bioelectrical stimulation is a powerful technique used to promote tissue regeneration, but it can be hindered by an "electrical overload" phenomenon in the core region of stimulation. We develop a threaded microneedle electrode system that protects against "electrical overload" by delivering medicinal hydrogel microspheres into the core regions. The threaded needle body is coated with polydopamine and chitosan to enhance the adhesion of microspheres, which are loaded into the threaded grooves, allowing for their stereoscopic release in the core regions. After the electrode is inserted, the microspheres can be delivered three-dimensionally through physical swelling and the shear-thinning effect of chitosan, mitigating the electrical damage. Microspheres are designed to release alkylated vitamin B12 and vitamin E, providing antioxidant and cell protection effects upon in-situ activation, reducing reactive oxygen species (ROS) by 72.8 % and cell death by 59.5 %. In the model of peripheral nerve injury, the electrode system improves the overall antioxidant capacity by 78.5 % and protects the surrounding cells. Additionally, it leads to an improved nerve conduction velocity ratio of 41.9 % and sciatic nerve function index of 12.1 %, indicating enhanced neuroregeneration. The threaded microneedle electrode system offers a promising approach for nerve repair by inhibiting "electrical overload", potentially improving outcomes for tissue regeneration.
C1 [Liu, Yupu; Du, Yawei; Wang, Juan; Wu, Longxi; Lin, Feng; Cui, Wenguo] Shanghai Jiao Tong Univ, Sch Med, Shanghai Key Lab Prevent & Treatment Bone & Joint, Shanghai Inst Traumatol & Orthopaed,Ruijin Hosp, 197 Ruijin 2nd Rd, Shanghai 200025, Peoples R China.
C3 Shanghai Jiao Tong University
RP Cui, WG (corresponding author), Shanghai Jiao Tong Univ, Sch Med, Shanghai Key Lab Prevent & Treatment Bone & Joint, Shanghai Inst Traumatol & Orthopaed,Ruijin Hosp, 197 Ruijin 2nd Rd, Shanghai 200025, Peoples R China.
EM wgcui@sjtu.edu.cn
FU National Key Research and Development Program of China [2020YFA0908200]; National Natural Science Foundation of China General Program [81930051, 82205244]; China Postdoctoral Sci-ence Foundation [2022M712135]
CR Aryan NP, 2015, STIMULATION AND RECORDING ELECTRODES FOR NEURAL PROSTHESES, V78, P25, DOI 10.1007/978-3-319-10052-4_4
   Taei AA, 2022, CNS NEUROSCI THER, V28, P1425, DOI 10.1111/cns.13886
   Pupo AEB, 2011, BIOMED ENG ONLINE, V10, P0, DOI 10.1186/1475-925X-10-85
   Bervar M, 2000, J NEUROSCI METH, V102, P109, DOI 10.1016/S0165-0270(00)00281-8
   Bian PX, 2018, SCI BULL, V63, P925, DOI 10.1016/j.scib.2018.05.008
   Birgit Schelling, 2018, INT. LABMATE, V43, P24
   Bolívar S, 2020, CELLS-BASEL, V9, P0, DOI 10.3390/cells9092131
   Bosch-Queralt M, 2023, NEUROBIOL DIS, V176, P0, DOI 10.1016/j.nbd.2022.105952
   Chen C, 2019, BIOMATER RES, V23, P0, DOI 10.1186/s40824-019-0176-8
   Chen H, 2023, BIOMATER RES, V27, P0, DOI 10.1186/s40824-023-00460-0
   Chen XY, 2023, SMART MED, V2, P0, DOI 10.1002/SMMD.20220038
   Chen Y, 2024, IMMUNITY, V0, P0
   Chen ZH, 2023, ADV MATER, V35, P0, DOI 10.1002/adma.202300180
   Chen ZH, 2022, MATER FUTURES, V1, P0, DOI 10.1088/2752-5724/ac39ff
   Cheow WS, 2011, COLLOID SURFACE B, V85, P214, DOI 10.1016/j.colsurfb.2011.02.033
   Chung TC, 2023, ACS APPL MATER INTER, V15, P46460, DOI 10.1021/acsami.3c08070
   Cosman ER, 2005, PAIN MED, V6, P405, DOI 10.1111/j.1526-4637.2005.00076.x
   Daly AC, 2020, NAT REV MATER, V5, P20, DOI 10.1038/s41578-019-0148-6
   Deng RL, 2022, ADV FIBER MATER, V4, P503, DOI 10.1007/s42765-021-00124-5
   Derave W, 2006, AM J PHYSIOL-ENDOC M, V291, PE1250, DOI 10.1152/ajpendo.00060.2006
   Ding SS, 2014, QJM-INT J MED, V107, P341, DOI 10.1093/qjmed/hct196
   Dong HL, 2021, CHINESE MED J-PEKING, V134, P628, DOI 10.1097/CM9.0000000000001165
   Dong He-Ling, 2018, NAN FANG YI KE DA XUE XUE BAO, V38, P742
   Du JZ, 2023, INT J NEURAL SYST, V33, P0, DOI 10.1142/S0129065723500223
   Du JZ, 2021, IEEE ENG MED BIO, V0, PP4416, DOI 10.1109/EMBC46164.2021.9631068
   Du YW, 2022, RESEARCH-CHINA, V2022, P0, DOI 10.34133/research.0003
   Du YW, 2020, MOL PHARMACEUT, V17, P262, DOI 10.1021/acs.molpharmaceut.9b00988
   Evans Elisabeth B, 2018, BIOMATER RES, V22, P14, DOI 10.1186/s40824-018-0124-z
   Fan AY, 2023, J INTEGR MED-JIM, V21, P320, DOI 10.1016/j.joim.2023.06.001
   Feng WJ, 2022, CARBOHYD POLYM, V294, P0, DOI 10.1016/j.carbpol.2022.119824
   Fontana F, 2024, ENGINEERED REGENERATION, V5, P80
   Fu XH, 2023, ADV FIBER MATER, V5, P1773, DOI 10.1007/s42765-023-00310-7
   Gamna F, 2021, MATERIALS, V14, P0, DOI 10.3390/ma14133691
   Gao Y, 2022, SMART MED, V1, P0, DOI 10.1002/SMMD.20220012
   Guan YJ, 2023, BIOACT MATER, V26, P370, DOI 10.1016/j.bioactmat.2023.02.002
   Guo DM, 2018, CARBOHYD POLYM, V202, P306, DOI 10.1016/j.carbpol.2018.08.140
   He LL, 2023, J MECH MED BIOL, V23, P0, DOI 10.1142/S0219519423500239
   He YZ, 2022, ACTA BIOMATER, V151, P512, DOI 10.1016/j.actbio.2022.07.052
   Hong NA, 1999, J IMMUNOL, V163, P1888
   Hu CW, 2024, ACS NANO, V18, P14427, DOI 10.1021/acsnano.4c00794
   Ikegami Y, 2023, ADV FIBER MATER, V5, P554, DOI 10.1007/s42765-022-00244-6
   Jing W, 2019, ACS CHEM NEUROSCI, V10, P348, DOI 10.1021/acschemneuro.8b00286
   Katoh K, 2023, MED SCI-BASEL, V11, P0, DOI 10.3390/medsci11010011
   Kim SJ, 2007, J APPL PHYSIOL, V103, P195, DOI 10.1152/japplphysiol.01427.2006
   Kurz P, 2023, INT WOUND J, V20, P2053, DOI 10.1111/iwj.14071
   Lee DH, 2024, REGEN BIOMATER, V11, P0, DOI 10.1093/rb/rbae069
   Lee HL, 2024, INT J. MOL. SCI., V25, P0
   Lee MH, 2021, CELLS-BASEL, V10, P0, DOI 10.3390/cells10112846
   Lei YT, 2021, ADV FUNCT MATER, V31, P0, DOI 10.1002/adfm.202105084
   Li JJ, 2023, MEDICINE, V102, P0, DOI 10.1097/MD.0000000000032653
   Li JY, 2022, CELL STRESS CHAPERON, V27, P485, DOI 10.1007/s12192-022-01284-y
   Li TT, 2023, FRONT MED-LAUSANNE, V10, P0, DOI 10.3389/fmed.2023.1121036
   Li XL, 2023, GLIA, V71, P758, DOI 10.1002/glia.24309
   Li XX, 2023, RESEARCH-CHINA, V6, P0, DOI 10.34133/research.0131
   Li YN, 2021, INT IMMUNOPHARMACOL, V99, P0, DOI 10.1016/j.intimp.2021.108040
   Liang Y, 2023, WORLD J ACUPUNCT-MOX, V33, P12, DOI 10.1016/j.wjam.2022.12.001
   Lin F, 2024, SCI ADV, V10, P0, DOI 10.1126/sciadv.adl3063
   Lin F, 2023, ADV FUNCT MATER, V33, P0, DOI 10.1002/adfm.202212730
   Lin F, 2022, ADV SCI, V9, P0, DOI 10.1002/advs.202200079
   Lin F, 2021, ADV FUNCT MATER, V31, P0, DOI 10.1002/adfm.202107678
   Liu H, 2021, ADV SCI, V8, P0, DOI 10.1002/advs.202101619
   Liu S, 2023, ADV. CLIN. MED., V13, P9599
   Liu SB, 2021, NATURE, V598, P641, DOI 10.1038/s41586-021-04001-4
   Liu XY, 2023, NAT COMMUN, V14, P0, DOI 10.1038/s41467-023-39759-w
   Liu YP, 2022, OXID MED CELL LONGEV, V2022, P0, DOI 10.1155/2022/7530102
   Lopes B, 2022, INT J MOL SCI, V23, P0, DOI 10.3390/ijms23020918
   Mahajan ST, 2006, BJU INT, V97, P117, DOI 10.1111/j.1464-410X.2006.05890.x
   Martin D, 2024, CELL DEATH DISCOV, V10, P0, DOI 10.1038/s41420-024-01820-y
   McEwan JF, 1999, BIOCONJUGATE CHEM, V10, P1131, DOI 10.1021/bc990086p
   Napolitano G, 2019, NUTRIENTS, V11, P0, DOI 10.3390/nu11122900
   Oliveira JT, 2023, FRONT CELL NEUROSCI, V17, P0, DOI 10.3389/fncel.2023.1248922
   Pan C, 2021, ADV MATER, V33, P0, DOI 10.1002/adma.202007379
   Petrus AK, 2007, CHEMMEDCHEM, V2, P1717, DOI 10.1002/cmdc.200700239
   Qian Y, 2024, EXPLORATION-PRC, V4, P0, DOI 10.1002/EXP.20230098
   Rao JS, 2018, P NATL ACAD SCI USA, V115, PE5595, DOI 10.1073/pnas.1804735115
   Sahu SK, 2023, J IMMUNOL, V210, P0, DOI 10.4049/jimmunol.210.Supp.71.09
   Sanchez B, 2016, SCI REP-UK, V6, P0, DOI 10.1038/srep32615
   Saulis G, 2022, MEMBRANES-BASEL, V12, P0, DOI 10.3390/membranes12020184
   Shao AW, 2020, ONCOGENE, V39, P2807, DOI 10.1038/s41388-020-1185-8
   Shen JL, 2022, BIOACT MATER, V12, P153, DOI 10.1016/j.bioactmat.2021.10.013
   Shen K, 2023, NAT BIOMED ENG, V0, P0, DOI DOI 10.1038/s41551-023-01021-5
   Shen XC, 2024, BIOMED TECHNOL-PRC, V5, P87, DOI 10.1016/j.bmt.2023.06.002
   Stansberry WM, 2023, FRONT MOL NEUROSCI, V16, P0, DOI 10.3389/fnmol.2023.1238453
   Stassart RM, 2024, CSH PERSPECT BIOL, V16, P0, DOI 10.1101/cshperspect.a041363
   Su ZQ, 2022, SCI BULL, V67, P2513, DOI 10.1016/j.scib.2022.12.001
   Sun MZ, 2023, J INTEGR MED-JIM, V21, P254, DOI 10.1016/j.joim.2023.03.005
   Sun YT, 2023, BIOACT MATER, V28, P227, DOI 10.1016/j.bioactmat.2023.05.013
   Tian MY, 2024, MOL NEUROBIOL, V61, P935, DOI 10.1007/s12035-023-03613-3
   Umansky D, 2022, BIOMOLECULES, V12, P0, DOI 10.3390/biom12101355
   Wang C, 2024, FRONT NEUROL, V15, P0, DOI 10.3389/fneur.2024.1342844
   Wang J, 2024, SCI BULL, V69, P1249, DOI 10.1016/j.scib.2024.03.013
   Wang M, 2023, FRONT IMMUNOL, V14, P0, DOI 10.3389/fimmu.2023.1147718
   Wang X, 2023, TOXICOL APPL PHARM, V481, P0, DOI 10.1016/j.taap.2023.116751
   Wang XC, 2020, CANCER CELL INT, V20, P0, DOI 10.1186/s12935-020-01172-4
   Wang Y, 2024, SMART MED, V3, P0, DOI 10.1002/SMMD.20230023
   Wang YP, 2021, CHEM J CHINESE U, V42, P811, DOI 10.7503/cjcu20200567
   Wu GG, 2024, CELL MOL NEUROBIOL, V44, P0, DOI 10.1007/s10571-023-01442-5
   Wu RR, 2024, BRAIN RES, V1822, P0, DOI 10.1016/j.brainres.2023.148642
   Wu X, 2023, INTENS CARE MED, V49, P633, DOI 10.1007/s00134-023-07072-1
   Xiao PC, 2024, BIOACT MATER, V32, P242, DOI 10.1016/j.bioactmat.2023.09.010
   Xiong W, 2024, ADV SCI, V11, P0, DOI 10.1002/advs.202400345
   Xu DY, 2024, ADV MATER, V36, P0, DOI 10.1002/adma.202307896
   Xu DY, 2023, SMART MED, V2, P0, DOI 10.1002/SMMD.20230002
   Xu KL, 2021, FRONT BIOENG BIOTECH, V9, P0, DOI 10.3389/fbioe.2021.757906
   Xu SM, 2024, EXPLORATION-PRC, V4, P0, DOI 10.1002/EXP.20230146
   Yanagisawa W, 2022, HPB, V24, P0
   Yang Nengjie, 2024, ENGINEERED REGENERATION, V5, P153, DOI 10.1016/j.engreg.2024.02.002
   Yang S, 2023, BIOMED TECHNOL-PRC, V2, P31, DOI 10.1016/j.bmt.2022.11.012
   Yang T, 2022, CELL MOL BIOL, V68, P122, DOI 10.14715/cmb/2022.68.3.15
   Yi BC, 2021, APPL MATER TODAY, V25, P0, DOI 10.1016/j.apmt.2021.101198
   Yu WL, 2023, FRONT NEUROL, V13, P0, DOI 10.3389/fneur.2022.1086195
   Zhang BL, 2023, J MATER CHEM C, V11, P6550, DOI 10.1039/d2tc05162a
   Zhang RX, 2014, ANESTHESIOLOGY, V120, P482, DOI 10.1097/ALN.0000000000000101
   Zhao ZY, 2021, ADV FUNCT MATER, V31, P0, DOI 10.1002/adfm.202103339
   Zhou MM, 2023, BIOMED PHARMACOTHER, V161, P0, DOI 10.1016/j.biopha.2023.114516
   Zhuang YP, 2021, ADV DRUG DELIVER REV, V176, P0, DOI 10.1016/j.addr.2021.113885
   Zou Y, 2025, J ADV RES, V68, P387, DOI 10.1016/j.jare.2024.03.006
NR 117
TC 3
Z9 3
U1 43
U2 44
PU KEAI PUBLISHING LTD
PI BEIJING
PA 16 DONGHUANGCHENGGEN NORTH ST, Building 5, Room 411, BEIJING, DONGCHENG DISTRICT 100009, PEOPLES R CHINA
SN 
EI 2452-199X
J9 BIOACT MATER
JI Bioact. Mater.
PD APR 15
PY 2025
VL 46
IS 
BP 476
EP 493
DI 10.1016/j.bioactmat.2024.12.025
PG 18
WC Engineering, Biomedical; Materials Science, Biomaterials
SC Engineering; Materials Science
GA R5Y4X
UT WOS:001392200800001
PM 39850020
DA 2025-07-17
ER

PT J
AU Iwata, S
   Yamada, H
   Teraoka, M
   Tanaka, T
   Kimura, T
   Joko, T
   Tabata, Y
   Wakisaka, H
   Hato, N
AF Iwata, Shinji
   Yamada, Hiroyuki
   Teraoka, Masato
   Tanaka, Takemichi
   Kimura, Takuya
   Joko, Tomonori
   Tabata, Yasuhiko
   Wakisaka, Hiroyuki
   Hato, Naohito
TI Basic fibroblast growth factor helps protect facial nerve cells in a freeze-induced paralysis model
SO PLOS ONE
LA English
DT Article
ID canal dehiscence; bells-palsy; motoneurons; neurons; death; pathogenesis; expression; hydrogel; survival
AB Severe axonal damage in the peripheral nerves results in retrograde degeneration towards the central side, leading to neuronal cell death, eventually resulting in incomplete axonal regeneration and functional recovery. Therefore, it is necessary to evaluate the facial nerve nucleus in models of facial paralysis, and investigate the efficacy of treatments, to identify treatment options for severe paralysis. Consequently, we aimed to examine the percentage of facial nerve cell reduction and the extent to which intratympanic administration of a basic fibroblast growth factor (bFGF) inhibits neuronal cell death in a model of severe facial paralysis. A severe facial paralysis model was induced in Hartley guinea pigs by freezing the facial canal. Animals were divided into two groups: one group was treated with gelatin hydrogel impregnated with bFGF (bFGF group) and the other was treated with gelatin hydrogel impregnated with saline (control group). Facial movement scoring, electrophysiological testing, and histological assessment of facial neurons were performed. The freezing-induced facial paralysis model showed a facial neuronal cell death rate of 29.0%; however, bFGF administration reduced neuronal cell death to 15.8%. Facial movement scores improved in the bFGF group compared with those in the control group. Intratympanic bFGF administration has a protective effect on facial neurons in a model of severe facial paralysis. These findings suggest a potential therapeutic approach for treating patients with refractory facial paralysis. Further studies are required to explore the clinical applicability of this treatment.
C1 [Iwata, Shinji; Yamada, Hiroyuki; Teraoka, Masato; Tanaka, Takemichi; Kimura, Takuya; Joko, Tomonori; Hato, Naohito] Ehime Univ, Dept Otolaryngol Head & Neck Surg, Grad Sch Med, Toon, Japan.
   [Tabata, Yasuhiko] Kyoto Univ, Dept Regenerat Sci & Engn, Lab Biomat, Inst Frontier Life & Med Sci, Kyoto, Japan.
   [Wakisaka, Hiroyuki] Ehime Prefectural Univ Hlth Sci, Lab Head & Neck Surg, Tobe, Ehime, Japan.
C3 Ehime University; Kyoto University
RP Yamada, H (corresponding author), Ehime Univ, Dept Otolaryngol Head & Neck Surg, Grad Sch Med, Toon, Japan.
EM yamada.hiroyuki.mk@ehime-u.ac.jp
CR Blackley B, 1967, ACTA OTOLARYNGOL, V63, P533, DOI 10.3109/00016486709128786
   Casale J, 2024, STATPEARLS INTERNET, V0, P0
   Celik O, 2017, BRAZ J OTORHINOLAR, V83, P261, DOI 10.1016/j.bjorl.2016.03.016
   Dai CF, 2000, AM J OTOL, V21, P115, DOI 10.1016/S0196-0709(00)80084-8
   du Sert NP, 2020, J CEREBR BLOOD F MET, V40, P1769, DOI 10.1186/s12917-020-02451-y
   Fu SY, 1997, MOL NEUROBIOL, V14, P67, DOI 10.1007/BF02740621
   GUSSEN R, 1977, ANN OTO RHINOL LARYN, V86, P549, DOI 10.1177/000348947708600416
   Hato N, 2012, OTOLARYNG HEAD NECK, V146, P641, DOI 10.1177/0194599811431661
   Hohman MH, 2014, LARYNGOSCOPE, V124, PE283, DOI 10.1002/lary.24542
   Hottinger AF, 2000, J NEUROSCI, V20, P5587, DOI 10.1523/JNEUROSCI.20-15-05587.2000
   Ikenaka K, 2012, INT J MOL SCI, V13, P1225, DOI 10.3390/ijms13011225
   Joko T, 2020, AURIS NASUS LARYNX, V47, P778, DOI 10.1016/j.anl.2020.03.012
   Komobuchi H, 2010, ACTA OTO-LARYNGOL, V130, P173, DOI 10.3109/00016480902896139
   Konigsmark BW, 1970, CONTEMPORARY RESEARCH METHODS IN NEUROANATOMY, V0, P0
   LAZAROUS DF, 1995, CIRCULATION, V91, P145, DOI 10.1161/01.CIR.91.1.145
   Marzo SJ, 2010, LARYNGOSCOPE, V120, P2264, DOI 10.1002/lary.21077
   Mattsson P, 1999, BRAIN RES BULL, V49, P333, DOI 10.1016/S0361-9230(98)00178-6
   MOREANO EH, 1994, LARYNGOSCOPE, V104, P309
   MORRISON RS, 1986, P NATL ACAD SCI USA, V83, P7537, DOI 10.1073/pnas.83.19.7537
   Nomura A, 1976, NIHON JIBIINKOKA GAKKAI KAIHO, V79, P491
   RAUCH FH, 1990, ANAT EMBRYOL, V181, P373
   Song R, 2016, MBIO, V7, P0, DOI 10.1128/mBio.02145-15
   Sun ZG, 2018, WORLD NEUROSURG, V109, PE252, DOI 10.1016/j.wneu.2017.09.157
   Tabata Y, 1999, J BIOMAT SCI-POLYM E, V10, P79, DOI 10.1163/156856299X00298
   TABATA Y, 1994, J CONTROL RELEASE, V31, P189, DOI 10.1016/0168-3659(94)00035-2
   TAKAHASHI H, 1992, ANN OTO RHINOL LARYN, V101, P925, DOI 10.1177/000348949210101108
   WALICKE P, 1986, P NATL ACAD SCI USA, V83, P3012, DOI 10.1073/pnas.83.9.3012
   Wang XH, 2018, FRONT PHYSIOL, V9, P0, DOI 10.3389/fphys.2018.01519
   Wang ZM, 2002, OTOL NEUROTOL, V23, P397, DOI 10.1097/00129492-200205000-00029
NR 29
TC 0
Z9 0
U1 0
U2 0
PU PUBLIC LIBRARY SCIENCE
PI SAN FRANCISCO
PA 1160 BATTERY STREET, STE 100, SAN FRANCISCO, CA 94111 USA
SN 1932-6203
EI 
J9 PLOS ONE
JI PLoS One
PD FEB 6
PY 2025
VL 20
IS 2
BP 
EP 
DI 10.1371/journal.pone.0312357
PG 11
WC Multidisciplinary Sciences
SC Science & Technology - Other Topics
GA Y9M4Y
UT WOS:001435274300017
PM 39913402
DA 2025-07-17
ER

PT J
AU Cheng, R
   Liu, ZX
   Li, M
   Shen, ZZ
   Wang, XY
   Zhang, JC
   Sang, SB
AF Cheng, Rong
   Liu, Zixian
   Li, Meng
   Shen, Zhizhong
   Wang, Xiaoyuan
   Zhang, Jingchun
   Sang, Shengbo
TI Peripheral nerve regeneration with 3D printed bionic double-network conductive scaffold based on GelMA/chitosan/polypyrrole
SO INTERNATIONAL JOURNAL OF BIOLOGICAL MACROMOLECULES
LA English
DT Article
DE 3D printing; Chitosan; Polypyrrole; Nerve tissue engineering; Electrical stimulation
ID neural stem-cells; topography; hydrogel
AB Peripheral nerve injury (PNI) is a serious condition with limited surgical treatment options available. Conductive hydrogels have emerged as a promising alternative due to their ability to facilitate electrical signal exchange between cells and replicate the physiological microenvironment of electroactive tissues. Three-dimensional (3D) printing offers an innovative approach for fabricating neural scaffolds with precise structures and complex spatial architectures. In this study, we introduce a novel dual-bioink 3D printing strategy that integrates synthetic and natural materials to construct stable biomimetic neural tissue structures. The base bioink, comprising gelatin methacrylate (GelMA), chitosan (CS), and the conductive polymer polypyrrole (PPy), serves as a physical support network. It offers conductive pathways, promote cell growth, and ensures long-term structural integrity. The secondary bioink is a cell-loaded biodegradable gel-gelatin, which enables for precise cell deposition within the base network through a hybrid printing technique. The composite scaffold was evaluated for its mechanical properties, cytotoxicity, and ability to support neural differentiation. The results demonstrated that the 3Dprinted neural network scaffold effectively promoted the neural differentiation and axon regeneration of PC12 cells and HT-22 cells. These findings highlight its strong potential for facilitating neural functional recovery, positioning it as a promising candidate material for the treatment of PNI patients.
C1 [Cheng, Rong; Liu, Zixian; Li, Meng; Shen, Zhizhong; Wang, Xiaoyuan; Sang, Shengbo] Taiyuan Univ Technol, Coll Elect Informat & Opt Engn, Shanxi Key Lab Micro Nano Sensors & Artificial Int, Taiyuan 030024, Peoples R China.
   [Liu, Zixian; Sang, Shengbo] Taiyuan Univ Technol, Key Lab Adv Transducers & Intelligent Control Syst, Minist Educ, Taiyuan 030024, Peoples R China.
   [Li, Meng; Shen, Zhizhong; Wang, Xiaoyuan] Shanxi Zheda Inst Adv Mat & Chem Engn, Taiyuan 030024, Peoples R China.
   [Shen, Zhizhong] Shanxi Inst 6D Artificial Intelligence Biomed Sci, Taiyuan 030031, Peoples R China.
   [Zhang, Jingchun] Univ Calif Davis, Coll Letters & Sci, One Shield Ave, Davis, CA 95616 USA.
C3 Taiyuan University of Technology; Taiyuan University of Technology; University of California System; University of California Davis
RP Sang, SB (corresponding author), Taiyuan Univ Technol, Coll Elect Informat & Opt Engn, Shanxi Key Lab Micro Nano Sensors & Artificial Int, Taiyuan 030024, Peoples R China.; Sang, SB (corresponding author), Taiyuan Univ Technol, Key Lab Adv Transducers & Intelligent Control Syst, Minist Educ, Taiyuan 030024, Peoples R China.
EM sunboa-sang@tyut.edu.cn
FU National Natural Science Foundation of China [51975400, 62031022]; Shanxi Provincial Key Medical Scientific Research Project [2020XM06]; Shanxi Provincial Basic Research Project [202103021221006, 20210302123040, 202103021223069]; Scientific and Technological Innovation Programs of Higher Education Institutions in Shanxi [2021L044, 2022SX-TD026]
CR Antill-OBrien N, 2019, MATERIALS, V12, P0, DOI 10.3390/ma12193218
   Bedir T, 2020, MAT SCI ENG C-MATER, V110, P0, DOI 10.1016/j.msec.2020.110741
   Bianchi M, 2023, ACS APPL MATER INTER, V15, P59224, DOI 10.1021/acsami.3c15278
   Cadena M, 2021, ADV HEALTHC MATER, V10, P0, DOI 10.1002/adhm.202001600
   Chato-Astrain J, 2023, NEURAL REGEN RES, V18, P1852, DOI 10.4103/1673-5374.363180
   Chen SS, 2023, BIOMACROMOLECULES, V24, P2928, DOI 10.1021/acs.biomac.3c00302
   Chen TK, 2021, MACROMOL BIOSCI, V21, P0, DOI 10.1002/mabi.202100047
   Chen XL, 2021, MACROMOL BIOSCI, V21, P0, DOI 10.1002/mabi.202000374
   Cheng Q, 2024, BIOMACROMOLECULES, V25, P1509, DOI 10.1021/acs.biomac.3c01094
   Clark IH, 2022, BIOMEDICINES, V10, P0, DOI 10.3390/biomedicines10102598
   Constante G, 2021, ACS APPL MATER INTER, V13, P12767, DOI 10.1021/acsami.0c18608
   Deng ZX, 2019, ACS APPL MATER INTER, V11, P6796, DOI 10.1021/acsami.8b20178
   Dong XH, 2021, BIOMATERIALS, V272, P0, DOI 10.1016/j.biomaterials.2021.120767
   Dutta S, 2017, J MATER CHEM B, V5, P9514, DOI 10.1039/c7tb02368e
   Fan L, 2022, ADV HEALTHC MATER, V11, P0, DOI 10.1002/adhm.202101556
   Fantini V, 2019, CELLS-BASEL, V8, P0, DOI 10.3390/cells8080830
   Gan SQ, 2023, ACS APPL MATER INTER, V15, P26349, DOI 10.1021/acsami.3c02528
   Gao C, 2023, CHEM ENG J, V451, P0, DOI 10.1016/j.cej.2022.138788
   Hsieh FY, 2015, BIOMATERIALS, V71, P48, DOI 10.1016/j.biomaterials.2015.08.028
   Hu YN, 2022, ACS NANO, V16, P1868, DOI 10.1021/acsnano.1c11627
   Jiang JP, 2020, NEURAL REGEN RES, V15, P959, DOI 10.4103/1673-5374.268974
   Jiang LF, 2023, FASEB J, V37, P0, DOI 10.1096/fj.202201969R
   Jin SC, 2024, PROG ORG COAT, V189, P0, DOI 10.1016/j.porgcoat.2024.108334
   Jirigala E, 2023, MILITARY MED RES, V10, P0, DOI 10.1186/s40779-023-00456-w
   Juckett L, 2022, BIOMOLECULES, V12, P0, DOI 10.3390/biom12121856
   Kang XC, 2023, J MATER SCI TECHNOL, V142, P134, DOI 10.1016/j.jmst.2022.09.036
   Karimi-Soflou R, 2023, INT J BIOL MACROMOL, V237, P0, DOI 10.1016/j.ijbiomac.2023.124063
   Kellaway SC, 2024, WIRES NANOMED NANOBI, V16, P0, DOI 10.1002/wnan.1965
   Kim GB, 2018, BIOMATERIALS, V178, P504, DOI 10.1016/j.biomaterials.2018.03.059
   Kong LC, 2022, THERANOSTICS, V12, P4993, DOI 10.7150/thno.74571
   Kurian AG, 2022, BIOACT MATER, V8, P267, DOI 10.1016/j.bioactmat.2021.06.027
   Liang YP, 2023, CHEM SCI, V14, P3091, DOI 10.1039/d3sc00145h
   Lingait D, 2024, INT J BIOL MACROMOL, V257, P0, DOI 10.1016/j.ijbiomac.2023.128676
   Liu RT, 2022, EUR POLYM J, V181, P0, DOI 10.1016/j.eurpolymj.2022.111634
   Liu S, 2022, REGEN BIOMATER, V9, P0, DOI 10.1093/rb/rbac038
   Liu XY, 2021, BIOMATERIALS, V272, P0, DOI 10.1016/j.biomaterials.2021.120771
   Liu YX, 2020, NAT BIOTECHNOL, V38, P1097, DOI 10.1038/s41587-020-0533-0
   Liu ZQ, 2024, BIOMED MATER, V19, P0, DOI 10.1088/1748-605X/ad4079
   Lu Y, 2022, NEURAL REGEN RES, V17, P911, DOI 10.4103/1673-5374.322473
   Marques-Almeida T, 2024, ADV HEALTHC MATER, V13, P0, DOI 10.1002/adhm.202301494
   Martin JJ, 2015, NAT COMMUN, V6, P0, DOI 10.1038/ncomms9641
   Nazir F, 2021, INT J BIOL MACROMOL, V185, P419, DOI 10.1016/j.ijbiomac.2021.06.112
   Nishijima T, 2024, INFLAMM REGEN, V44, P0, DOI 10.1186/s41232-024-00319-4
   OBrien AL, 2022, PHYSIOLOGY, V37, P302, DOI 10.1152/physiol.00008.2022
   Olguín Y, 2023, PHARMACEUTICS, V15, P0, DOI 10.3390/pharmaceutics15122760
   Park J, 2020, ADV FUNCT MATER, V30, P0, DOI 10.1002/adfm.202003759
   Qiu BN, 2020, ADV FUNCT MATER, V30, P0, DOI 10.1002/adfm.201910250
   Rajnicek AM, 2024, BIOMATER SCI-UK, V12, P0, DOI 10.1039/d3bm01946b
   Rathore RS, 2022, EXPERT OPIN DRUG DIS, V17, P619, DOI 10.1080/17460441.2022.2061458
   Sadraei SM, 2022, INT J BIOL MACROMOL, V206, P511, DOI 10.1016/j.ijbiomac.2022.02.156
   Sang SB, 2022, J ZHEJIANG UNIV-SC B, V23, P58, DOI 10.1631/jzus.B2100155
   Sarhane KA, 2023, NEURAL REGEN RES, V18, P1229, DOI 10.4103/1673-5374.358616
   Seven F, 2019, 2019 MEDICAL TECHNOLOGIES CONGRESS (TIPTEKNO), V0, PP252, DOI 10.1109/tiptekno.2019.8895112
   Song CH, 2024, J MATER CHEM A, V12, P5348, DOI 10.1039/d3ta06779c
   Soto PA, 2023, NEURAL REGEN RES, V18, P556, DOI 10.4103/1673-5374.350201
   Sullivan MA, 2023, BIOTECHNOL BIOENG, V120, P3079, DOI 10.1002/bit.28470
   Tang W, 2023, INT J BIOL MACROMOL, V240, P0, DOI 10.1016/j.ijbiomac.2023.124398
   Tian LL, 2016, COLLOID SURFACE B, V145, P420, DOI 10.1016/j.colsurfb.2016.05.032
   Vello TP, 2024, SMALL, V20, P0, DOI 10.1002/smll.202305501
   Wang CY, 2022, CARBOHYD POLYM, V295, P0, DOI 10.1016/j.carbpol.2022.119890
   Wang H, 2022, INT J NANOMED, V17, P1511, DOI 10.2147/IJN.S354127
   Wang HY, 2024, ACS APPL MATER INTER, V16, P17208, DOI 10.1021/acsami.3c19410
   Wang MR, 2022, NAT COMMUN, V13, P0, DOI 10.1038/s41467-022-28351-3
   Wang QQ, 2022, BIOMATER SCI-UK, V10, P6061, DOI 10.1039/d2bm01216b
   Wang S, 2020, ACS APPL POLYM MATER, V2, P3016, DOI 10.1021/acsapm.0c00468
   Wang SP, 2018, MAT SCI ENG C-MATER, V93, P890, DOI 10.1016/j.msec.2018.08.054
   Wang ST, 2024, ADV MATER, V36, P0, DOI 10.1002/adma.202311264
   Wu P, 2024, ADV MATER, V36, P0, DOI 10.1002/adma.202310483
   Xu YZ, 2023, ACS BIOMATER SCI ENG, V9, P6821, DOI 10.1021/acsbiomaterials.3c00761
   Yao Y, 2023, BIOMED MATER, V18, P0, DOI 10.1088/1748-605X/ace5fe
   Yi ZW, 2023, CHEM ENG J, V478, P0, DOI 10.1016/j.cej.2023.147261
   Yin SY, 2023, J BIOMATER APPL, V38, P471, DOI 10.1177/08853282231200963
   Zhang JL, 2022, FRONT BIOENG BIOTECH, V10, P0, DOI 10.3389/fbioe.2022.1072868
   Zhang JY, 2021, ADV HEALTHC MATER, V10, P0, DOI 10.1002/adhm.202100194
   Zhang JM, 2020, ADV SCI, V7, P0, DOI 10.1002/advs.202002601
   Zhang M, 2023, INT J BIOPRINTING, V9, P418, DOI 10.18063/ijb.770
   Zhao HJ, 2023, ULTRASON SONOCHEM, V101, P0, DOI 10.1016/j.ultsonch.2023.106678
   Zhu Y, 2024, ADV SCI, V11, P0, DOI 10.1002/advs.202402516
NR 78
TC 1
Z9 1
U1 32
U2 32
PU ELSEVIER
PI AMSTERDAM
PA RADARWEG 29, 1043 NX AMSTERDAM, NETHERLANDS
SN 0141-8130
EI 1879-0003
J9 INT J BIOL MACROMOL
JI Int. J. Biol. Macromol.
PD APR 15
PY 2025
VL 304
IS 
BP 
EP 
DI 10.1016/j.ijbiomac.2025.140746
EA APR 2025
PG 15
WC Biochemistry & Molecular Biology; Chemistry, Applied; Polymer Science
SC Biochemistry & Molecular Biology; Chemistry; Polymer Science
GA X6I3E
UT WOS:001426356200001
PM 39929463
DA 2025-07-17
ER

PT J
AU Gao, J
   Zhou, YD
   Xu, G
   Wei, ZQ
   Ding, LC
   Zhang, W
   Huang, Y
AF Gao, Jie
   Zhou, Yiduo
   Xu, Gang
   Wei, Zhongqing
   Ding, Liucheng
   Zhang, Wei
   Huang, Yi
TI Hybrid hydrogels containing gradients in gold nanoparticles for localized delivery of mesenchymal stem cells and enhanced nerve tissues remodeling in vivo
SO MATERIALS TODAY BIO
LA English
DT Article
DE Hydrogel; Gold nanoparticles; Mesenchymal stem cells; Peripheral nerve injury; Neural regeneration
ID poly(vinyl alcohol); chitosan; injury
AB Currently, most peripheral nerve injuries are incurable mainly due to excessive reactive oxygen species (ROS) generation in inflammatory tissues, which can further exacerbate localized tissue injury and cause chronic diseases. Although promising for promoting nerve regeneration, stem cell therapy still suffers from abundant intrinsic limitations, mainly including excessive ROS in lesions and inefficient production of growth factors (GFs). Biomaterials that scavenge endogenous ROS and promote GFs secretion might overcome such limitations and thus are being increasingly investigated. Herein, firstly reported as specific ROS scavenging agents and paracrine stimulators, gold nanoparticles (GNPs) were incorporated in the chitosan/polyvinyl alcohol hydrogel networks. The GNPs/hydrogel composite can support the survival of mesenchymal stem cells (MSCs) with excellent expansion efficiency and protect MSCs in a simulated ROS microenvironment, decreasing the intracellular ROS levels and simultaneously enhancing cell viability. Moreover, biodegradable scaffolds, along with MSCs, were implanted into sciatic nerve defects in a rat model to show good application value in vivo. Our work demonstrated that the GNPs/hydrogel shows great promise in MSCs therapy for peripheral nerve injury with convincing biological evidence.
C1 [Gao, Jie; Huang, Yi] Jiangnan Univ, Affiliated Hosp, Dept Cardiothorac Surg, Wuxi 214125, Peoples R China.
   [Zhou, Yiduo; Wei, Zhongqing; Ding, Liucheng] Nanjing Med Univ, Dept Urol, Affiliated Hosp 2, Nanjing 210003, Peoples R China.
   [Xu, Gang; Zhang, Wei] Southeast Univ, Sch Mat Sci & Engn, Jiangsu Key Lab Adv Met Mat, Nanjing 211189, Peoples R China.
   [Zhou, Yiduo] Free Univ Berlin, Inst Chem & Biochem, D-14195 Berlin, Germany.
C3 Jiangnan University; Nanjing Medical University; Southeast University - China; Free University of Berlin
RP Huang, Y (corresponding author), Jiangnan Univ, Affiliated Hosp, Dept Cardiothorac Surg, Wuxi 214125, Peoples R China.; Ding, LC (corresponding author), Nanjing Med Univ, Dept Urol, Affiliated Hosp 2, Nanjing 210003, Peoples R China.; Zhang, W (corresponding author), Southeast Univ, Sch Mat Sci & Engn, Jiangsu Key Lab Adv Met Mat, Nanjing 211189, Peoples R China.
EM lancet110@126.com; w69zhang@seu.edu.cn; 9862022070@jiangnan.edu.cn
FU National Natural Science Foundation of China [81300572, 51903047, 51731004, 82200867]; Scientific Research Program of Wuxi Health Commission [Q202128]; Top Talent Support Program for young and middle-aged people of Wuxi Health Committee [HB2023050]
CR Afjeh-Dana E, 2019, INT J BIOL MACROMOL, V129, P1034, DOI 10.1016/j.ijbiomac.2019.02.050
   Alamdari SG, 2022, ADV HEALTHC MATER, V11, P0, DOI 10.1002/adhm.202200526
   Allandadi KJ, 2019, STEM CELL RES THER, V10, P0, DOI 10.1186/s13287-019-1223-z
   Arzaghi H, 2020, REV NEUROSCIENCE, V31, P843, DOI 10.1515/revneuro-2020-0008
   Asgari V, 2019, NEUROCHEM RES, V44, P2695, DOI 10.1007/s11064-019-02900-7
   Aydeger A, 2023, BIOMATER ADV, V152, P0, DOI 10.1016/j.bioadv.2023.213472
   Baei P, 2016, MAT SCI ENG C-MATER, V63, P131, DOI 10.1016/j.msec.2016.02.056
   Gomez NC, 2023, INT J BIOL MACROMOL, V248, P0, DOI 10.1016/j.ijbiomac.2023.125982
   Cai MQ, 2023, FRONT NEUROSCI-SWITZ, V17, P0, DOI 10.3389/fnins.2023.1211066
   Chen TG, 2023, MATER TODAY BIO, V19, P0, DOI 10.1016/j.mtbio.2023.100606
   Courtine G, 2019, NAT MED, V25, P898, DOI 10.1038/s41591-019-0475-6
   da Silva AB, 2020, INT J BIOL MACROMOL, V161, P977, DOI 10.1016/j.ijbiomac.2020.06.113
   Eftekhari BS, 2020, ADV FUNCT MATER, V30, P0, DOI 10.1002/adfm.201907792
   El-Derany MO, 2021, STEM CELL REV REP, V17, P1429, DOI 10.1007/s12015-021-10135-9
   Feng YJ, 2023, INT J BIOL MACROMOL, V230, P0, DOI 10.1016/j.ijbiomac.2022.123125
   Fu Y, 2021, CARBOHYD POLYM, V257, P0, DOI 10.1016/j.carbpol.2020.117598
   Gyles DA, 2017, EUR POLYM J, V88, P373, DOI 10.1016/j.eurpolymj.2017.01.027
   Hama R, 2023, BIOMOLECULES, V13, P0, DOI 10.3390/biom13020280
   He X, 2020, CARBOHYD POLYM, V247, P0, DOI 10.1016/j.carbpol.2020.116689
   Hu XQ, 2022, J MATER CHEM B, V10, P1486, DOI 10.1039/d1tb02537f
   Huang F, 2021, INT J BIOL MACROMOL, V167, P434, DOI 10.1016/j.ijbiomac.2020.11.206
   Huang Y, 2020, STEM CELL RES THER, V11, P0, DOI 10.1186/s13287-020-01795-4
   Jiang MY, 2023, INT J BIOL MACROMOL, V251, P0, DOI 10.1016/j.ijbiomac.2023.126390
   Kangari P, 2020, STEM CELL RES THER, V11, P0, DOI 10.1186/s13287-020-02001-1
   Katoh H, 2019, FRONT CELL NEUROSCI, V13, P0, DOI 10.3389/fncel.2019.00248
   Khan Z, 2020, INT J BIOL MACROMOL, V153, P545, DOI 10.1016/j.ijbiomac.2020.02.304
   Li C, 2021, ACS APPL MATER INTER, V13, P45224, DOI 10.1021/acsami.1c11349
   Li LM, 2019, ACS NANO, V13, P14283, DOI 10.1021/acsnano.9b07598
   Lim EMF, 2021, J NEUROINFLAMM, V18, P0, DOI 10.1186/s12974-021-02108-z
   Lin RH, 2023, INT J MOL SCI, V24, P0, DOI 10.3390/ijms24010005
   Liu JL, 2024, MATER TODAY BIO, V25, P0, DOI 10.1016/j.mtbio.2024.100956
   Liu MS, 2024, ADV MATER, V36, P0, DOI 10.1002/adma.202313672
   Liu SY, 2021, ACS APPL MATER INTER, V13, P36880, DOI 10.1021/acsami.1c08855
   Lopez-Silva TL, 2021, BIOMATERIALS, V265, P0, DOI 10.1016/j.biomaterials.2020.120401
   Lu WZ, 2024, BIOMED PHARMACOTHER, V170, P0, DOI 10.1016/j.biopha.2023.115847
   Lu Y, 2022, BIOMATERIALS, V283, P0, DOI 10.1016/j.biomaterials.2022.121474
   Lv YJ, 2023, J CONTROL RELEASE, V357, P249, DOI 10.1016/j.jconrel.2023.03.057
   Martin JR, 2020, BIOMATERIALS, V263, P0, DOI 10.1016/j.biomaterials.2020.120377
   Muto Y, 2021, BUNSEKI KAGAKU, V70, P661
   Ngo MT, 2021, ADV FUNCT MATER, V31, P0, DOI 10.1002/adfm.202101541
   Pala R, 2023, INT J MOL SCI, V24, P0, DOI 10.3390/ijms24097753
   Patel M, 2020, BIOMACROMOLECULES, V21, P143, DOI 10.1021/acs.biomac.9b01096
   Peña B, 2019, ACS APPL MATER INTER, V11, P18671, DOI 10.1021/acsami.9b00666
   Pestov A, 2015, CARBOHYD POLYM, V117, P70, DOI 10.1016/j.carbpol.2014.09.030
   Pourjavadi A, 2019, INT J BIOL MACROMOL, V126, P310, DOI 10.1016/j.ijbiomac.2018.11.256
   Rafique A, 2016, INT J BIOL MACROMOL, V87, P141, DOI 10.1016/j.ijbiomac.2016.02.035
   Rahimzadegan M, 2022, BIOMATER ADV, V134, P0, DOI 10.1016/j.msec.2021.112634
   Ren F, 2017, POLYMERS-BASEL, V9, P0, DOI 10.3390/polym9050154
   Rodríguez-Sánchez DN, 2021, STEM CELL RES THER, V12, P0, DOI 10.1186/s13287-021-02315-8
   Saravanakumar K, 2020, INT J BIOL MACROMOL, V165, P747, DOI 10.1016/j.ijbiomac.2020.09.177
   Tang YF, 2007, CARBOHYD POLYM, V67, P491, DOI 10.1016/j.carbpol.2006.06.015
   Tsai AC, 2020, FRONT BIOENG BIOTECH, V8, P0, DOI 10.3389/fbioe.2020.00640
   Verma ML, 2020, INT J BIOL MACROMOL, V154, P390, DOI 10.1016/j.ijbiomac.2020.03.105
   Wozniak A, 2017, J MATER SCI-MATER M, V28, P0, DOI 10.1007/s10856-017-5902-y
   Xu LL, 2017, STEM CELL RES THER, V8, P0, DOI 10.1186/s13287-017-0716-x
   Xu QX, 2024, MATER TODAY BIO, V25, P0, DOI 10.1016/j.mtbio.2024.100978
   Xu YW, 2021, BIOMATERIALS, V268, P0, DOI 10.1016/j.biomaterials.2020.120596
   Xu Y, 2021, ADV HEALTHC MATER, V10, P0, DOI 10.1002/adhm.202100012
   Yadid M, 2019, NANO LETT, V19, P2198, DOI 10.1021/acs.nanolett.9b00472
   Yang W, 2018, CARBOHYD POLYM, V181, P275, DOI 10.1016/j.carbpol.2017.10.084
   Yao XY, 2021, J MATER CHEM B, V9, P6958, DOI 10.1039/d1tb00686j
   Zhang DM, 2020, MACROMOL BIOSCI, V20, P0, DOI 10.1002/mabi.202000036
   Zhang QZ, 2022, STEM CELL RES THER, V13, P0, DOI 10.1186/s13287-022-02947-4
   Zhang RC, 2021, NEURAL REGEN RES, V16, P2170, DOI 10.4103/1673-5374.310941
   Zhang WD, 2020, CURR STEM CELL RES T, V15, P449, DOI 10.2174/1574888X15666200408114632
   Zhao XY, 2021, BIOCHEM BIOPH RES CO, V541, P8, DOI 10.1016/j.bbrc.2020.12.101
   Zhuang PY, 2012, INT J BIOL MACROMOL, V50, P658, DOI 10.1016/j.ijbiomac.2012.01.026
NR 67
TC 1
Z9 1
U1 14
U2 14
PU ELSEVIER
PI AMSTERDAM
PA RADARWEG 29, 1043 NX AMSTERDAM, NETHERLANDS
SN 2590-0064
EI 
J9 MATER TODAY BIO
JI Mater. Today Bio
PD FEB 15
PY 2025
VL 30
IS 
BP 
EP 
DI 10.1016/j.mtbio.2024.101411
EA DEC 2024
PG 17
WC Engineering, Biomedical; Materials Science, Biomaterials
SC Engineering; Materials Science
GA R6O0O
UT WOS:001392606000001
PM 39811605
DA 2025-07-17
ER

PT J
AU Song, WM
   Dai, RW
   Li, MR
   Chu, B
   Yuan, HT
   Feng, XJ
   Ji, HY
   Gu, J
   Song, XL
AF Song, Weimin
   Dai, Ruowei
   Li, Mengran
   Chu, Bo
   Yuan, Haitao
   Feng, Xiaojun
   Ji, Hangyu
   Gu, Jun
   Song, Xiaoli
TI Unidirectional and sustainable release of NGF and BDNF from a chitosan gel-mediated multilayer ordered composite membrane in promoting both spinal cord and sciatic nerve injury repair
SO INTERNATIONAL JOURNAL OF BIOLOGICAL MACROMOLECULES
LA English
DT Article
DE Composite membrane; SCI; SNI; NGF; BDNF
ID peripheral-nerve; stem-cells; scaffolds; hydrogel
AB To develop a scaffold suitable for simultaneous repair of both spinal cord injury (SCI) and sciatic nerve injury (SNI), we designed a multilayer composite membrane capable of unidirectional and sustained release of two factors: nerve growth factor (NGF) and brain-derived neurotrophic factor (BDNF). The membrane's morphology, mechanical properties, cytocompatibility, drug release kinetics, swelling, and degradation behavior were thoroughly characterized. Additionally, its ability to promote the differentiation of PC-12 cells was assessed. The findings indicated that the composite membrane featured a tri-layered structure and exhibited robust mechanical strength, enabling it to protect and regulate the release of NGF and BDNF. This regulation ensured the appropriate timing and concentration of the factors necessary for cell differentiation and growth. Moreover, the membrane demonstrated excellent cell compatibility and significantly fostered the differentiation of PC-12 cells into axons. In rat models of SCI and SNI, the composite membrane markedly enhanced axon and neuron regeneration, myelination, neural stem cell proliferation, and nerve fiber clustering, while reducing astrocyte formation. It also improved the integrity of spinal cord tissue and motor function recovery, suggesting that this scaffold holds promise for the repair of both SCI and SNI.
C1 [Song, Weimin; Dai, Ruowei; Li, Mengran; Song, Xiaoli] Yangzhou Univ, Coll Chem & Chem Engn, Yangzhou 225002, Peoples R China.
   [Chu, Bo; Yuan, Haitao; Feng, Xiaojun; Gu, Jun] Xishan Peoples Hosp, Wuxi 214011, Peoples R China.
   [Ji, Hangyu] Southeast Univ, Zhongda Hosp, Dept Orthopaed, Nanjing 210009, Peoples R China.
C3 Yangzhou University; Southeast University - China
RP Song, XL (corresponding author), Yangzhou Univ, Coll Chem & Chem Engn, Yangzhou 225002, Peoples R China.; Gu, J (corresponding author), Xishan Peoples Hosp, Wuxi 214011, Peoples R China.
EM wxgujun@njmu.edu.cn; xlsong@yzu.edu.cn
FU General Foundation of Jiangsu Provincial Health Commission [M2022026]; Wuxi Medical Innova-tion Team [CXTD2021022]; Youth Foundation of Wuxi Health Commission [Q202215]; General Foundation of Wuxi Health Com-mission [M202031]
CR Alizadeh A, 2019, FRONT NEUROL, V10, P0, DOI 10.3389/fneur.2019.00282
   Bazira PJ, 2021, SURGERY (OXFORD), V39, P451, DOI 10.1016/J.MPSUR.2021.06.012
   Behroozi Z, 2024, PHOTOCH PHOTOBIO SCI, V23, P225, DOI 10.1007/s43630-023-00501-6
   Bellamkonda RV, 2006, BIOMATERIALS, V27, P3515, DOI 10.1016/j.biomaterials.2006.02.030
   Bowling H, 2016, NEURAL REGEN RES, V11, P363, DOI 10.4103/1673-5374.179031
   Broz ME, 2003, BIOMATERIALS, V24, P4181, DOI 10.1016/S0142-9612(03)00314-4
   Chrzaszcz P, 2018, NEUROL NEUROCHIR POL, V52, P427, DOI 10.1016/j.pjnns.2018.06.003
   da Silva VA, 2023, INT J MOL SCI, V24, P0, DOI 10.3390/ijms241713642
   Duan KR, 2010, CARBOHYD POLYM, V80, P498, DOI 10.1016/j.carbpol.2009.12.013
   Dziemidowicz K, 2023, BIOMATER ADV, V154, P0, DOI 10.1016/j.bioadv.2023.213623
   Golland B, 2022, POLYMERS-BASEL, V14, P0, DOI 10.3390/polym14204376
   Gu XS, 2011, PROG NEUROBIOL, V93, P204, DOI 10.1016/j.pneurobio.2010.11.002
   Hawes J, 2024, INT J MOL SCI, V25, P0, DOI 10.3390/ijms252111626
   Hong MH, 2018, ACS BIOMATER SCI ENG, V4, P576, DOI 10.1021/acsbiomaterials.7b00801
   Jahromi HK, 2020, MAT SCI ENG C-MATER, V109, P0, DOI 10.1016/j.msec.2019.110564
   Jahromi M, 2019, J TISSUE ENG REGEN M, V13, P2077, DOI 10.1002/term.2945
   Javaeed A, 2021, CUREUS J MED SCIENCE, V13, P0, DOI 10.7759/cureus.18486
   Jiang T, 2023, BEHAV BRAIN RES, V455, P0, DOI 10.1016/j.bbr.2023.114683
   Jiang TT, 2023, APPL BIOCHEM BIOTECH, V195, P6557, DOI 10.1007/s12010-023-04342-y
   Karsy M, 2019, CURR NEUROL NEUROSCI, V19, P0, DOI 10.1007/s11910-019-0984-1
   Katoh H, 2019, FRONT CELL NEUROSCI, V13, P0, DOI 10.3389/fncel.2019.00248
   Nguyen LH, 2017, SCI REP-UK, V7, P0, DOI 10.1038/srep42212
   Lan XZ, 2021, J CONTROL RELEASE, V330, P1264, DOI 10.1016/j.jconrel.2020.11.036
   Liu GB, 2011, INT J MOL MED, V28, P565, DOI 10.3892/ijmm.2011.725
   Liu R, 2016, CHEM RES CHINESE U, V32, P848, DOI 10.1007/s40242-016-6155-x
   Ma SJ, 2021, EXP EYE RES, V212, P0, DOI 10.1016/j.exer.2021.108797
   Mahya S, 2021, INT J BIOL MACROMOL, V182, P82, DOI 10.1016/j.ijbiomac.2021.03.106
   Mao RY, 2023, PIEZOELECTRIC STIMULATION FROM ELECTROSPUN COMPOSITE NANOFIBERS FOR RAPID PERIPHERAL NERVE REGENERATION, V154, P0, DOI 10.1016/j.bioadv.2023.213623
   Mohammed MA, 2017, PHARMACEUTICS, V9, P0, DOI 10.3390/pharmaceutics9040053
   Ni GL, 2020, CHEM ENG J, V379, P0, DOI 10.1016/j.cej.2019.122317
   Olaya AMS, 2025, NEURAL REGEN RES, V20, P343, DOI 10.4103/NRR.NRR-D-23-01752
   Ortuño-Lizarán I, 2016, BIOFABRICATION, V8, P0, DOI 10.1088/1758-5090/8/4/045011
   Raynald B, 2019, CNS NEUROSCI THER, V25, P951, DOI 10.1111/
   Sandoval-Castellanos AM, 2021, FRONT MATER, V8, P0, DOI 10.3389/fmats.2021.734683
   Sandoval-Castellanos AM, 2020, BIOTECHNOL BIOENG, V117, P3124, DOI 10.1002/bit.27466
   Shin J, 2021, ACS BIOMATER SCI ENG, V7, P4230, DOI 10.1021/acsbiomaterials.0c01414
   Song XL, 2022, EUR POLYM J, V181, P0, DOI 10.1016/j.eurpolymj.2022.111673
   Song YH, 2019, ADV DRUG DELIVER REV, V148, P38, DOI 10.1016/j.addr.2018.12.011
   Valenzuela V, 2016, BRAIN RES, V1648, P617, DOI 10.1016/j.brainres.2016.04.053
   Venkatesh K, 2019, CELL TISSUE RES, V377, P125, DOI 10.1007/s00441-019-03039-1
   Wang WJ, 2020, INT J BIOL MACROMOL, V164, P4532, DOI 10.1016/j.ijbiomac.2020.09.042
   Wu SH, 2019, ACS BIOMATER SCI ENG, V5, P5284, DOI 10.1021/acsbiomaterials.9b00748
   Xia YH, 2024, MACROMOL BIOSCI, V24, P0, DOI 10.1002/mabi.202300399
   Xue W, 2021, BIOACT MATER, V6, P4141, DOI 10.1016/j.bioactmat.2021.04.019
   You ZF, 2023, BIOACT MATER, V29, P36, DOI 10.1016/j.bioactmat.2023.06.019
   Yu DZ, 2024, INT J BIOL MACROMOL, V265, P0, DOI 10.1016/j.ijbiomac.2024.130810
   Yu LY, 2024, NANOSCALE, V16, P21991, DOI 10.1039/d4nr02248c
   Zhang M, 2023, INT J BIOL MACROMOL, V253, P0, DOI 10.1016/j.ijbiomac.2023.126793
NR 48
TC 2
Z9 2
U1 9
U2 9
PU ELSEVIER
PI AMSTERDAM
PA RADARWEG 29, 1043 NX AMSTERDAM, NETHERLANDS
SN 0141-8130
EI 1879-0003
J9 INT J BIOL MACROMOL
JI Int. J. Biol. Macromol.
PD FEB 15
PY 2025
VL 290
IS 
BP 
EP 
DI 10.1016/j.ijbiomac.2024.138927
EA DEC 2024
PG 15
WC Biochemistry & Molecular Biology; Chemistry, Applied; Polymer Science
SC Biochemistry & Molecular Biology; Chemistry; Polymer Science
GA R7M9U
UT WOS:001393257000001
PM 39706400
DA 2025-07-17
ER

PT J
AU Wu, YF
   Hu, LW
   Zhang, X
   Xu, W
   Huang, LL
   Liu, SW
   Yang, WJ
   Lu, H
   Xu, WL
AF Wu, Yifan
   Hu, Longwei
   Zhang, Xu
   Xu, Wei
   Huang, Lingli
   Liu, Shengwen
   Yang, Wenjun
   Lu, Hao
   Xu, Wanlin
TI Bioactive Peptide-MOF based nanogel for peripheral nerve repair through remodeling the regenerative microenvironment
SO CHEMICAL ENGINEERING JOURNAL
LA English
DT Article
DE Peripheral nerve injury; Hydrogel; Zeolitic imidazolate framework-8; Stromal cell derived factor 1 alpha mimetic peptide; Microenvironment
ID schwann-cells; macrophages; delivery; angiogenesis; hydrogel; cxcr4
AB Peripheral nerve injury (PNI) frequently results in severe sensory and motor dysfunctions, placing considerable socioeconomic strain on affected individuals. Despite this, effective curative therapies for PNI repair remain lacking in clinical practice. In this investigation, an innovative nanoparticle system was constructed by encapsulating stromal cell-derived factor 1 alpha (SDF-1 alpha) mimetic peptide (SDFP) within a zeolitic imidazolate framework8 (ZIF-8). The SDFP@ZIF-8 nanoparticles demonstrated optimal mechanical properties and enhanced biological activity against macrophages, endothelial and Schwann cells. Mechanistically, RNA sequencing and experimental analyses revealed that the nanoparticles promoted the reprogramming of M1 macrophages into M2 macrophages by inhibiting the HIF-1 pathway and glycolytic processes. Additionally, the nanoparticles were incorporated into a porous methacrylated gelatin hydrogel, resulting in the formation of the SDFP@ZIF-8@Gel (S@Z@G) composite hydrogel. This nanogel exhibited excellent mechanical properties and favorable biocompatibility in vitro. When administered around the injured nerve sites, the S@Z@G hydrogel facilitated nerve repair in vivo, as demonstrated in rat models of sciatic and facial nerve crush injuries. The repair process was enhanced through anti-inflammatory effects, immune modulation, pro-angiogenic activity, and remyelination. In conclusion, the SDFP@ZIF-8-modified nanogel markedly accelerated peripheral nerve repair by remodeling the neural microenvironment, providing new perspectives for its potential clinical application in nerve regeneration.
C1 [Wu, Yifan; Hu, Longwei; Zhang, Xu; Liu, Shengwen; Yang, Wenjun; Lu, Hao; Xu, Wanlin] Shanghai Jiao Tong Univ, Shanghai Key Lab Stomatol, Shanghai Peoples Hosp 9, Coll Stomatol,Dept Oral & Maxillofacial Head & Nec, Shanghai 200011, Peoples R China.
   [Xu, Wei; Huang, Lingli] Jiangnan Univ, Wuxi Sch Med, Wuxi 214122, Jiangsu, Peoples R China.
C3 Shanghai Jiao Tong University; Jiangnan University
RP Yang, WJ; Lu, H; Xu, WL (corresponding author), Shanghai Jiao Tong Univ, Peoples Hosp 9, Sch Med, Dept Oral & Maxillofacial Head & Neck Oncol, 639 Zhizaoju Rd, Shanghai 200011, Peoples R China.
EM wyf1217@sjtu.edu.cn; yangwenjun100445@163.com; xiaoluhao6@163.com; xwlcontribution@163.com
FU Shanghai Sailing Program [21YF1423500, 20YF1423300]; Interdisciplinary Program of Shanghai Jiao Tong University [YG2021QN60, YG2023QNA20]; National Natural Science Foundation of China [82301022]; Fundamental research program funding of Ninth People's Hospital affiliated to Shanghai Jiao Tong university School of Medicine [JYZZ216]; Biobank Project of Shanghai Ninth People's Hospital [YBKB202214]; Fund of Department of Oral and Maxillofacial Surgery [202306]
CR Abdelhamid HN, 2021, CURR MED CHEM, V28, P7023, DOI 10.2174/0929867328666210608143703
   Aghajanian S, 2021, INFLAMM REGEN, V41, P0, DOI 10.1186/s41232-021-00162-x
   Aschner M, 2024, CHEM-BIOL INTERACT, V403, P0, DOI 10.1016/j.cbi.2024.111245
   Blagih J, 2012, CELL METAB, V15, P793, DOI 10.1016/j.cmet.2012.05.008
   Bosch-Queralt M, 2023, NEUROBIOL DIS, V176, P0, DOI 10.1016/j.nbd.2022.105952
   Cao QQ, 2021, NEURAL REGEN RES, V16, P0, DOI 10.4103/1673-5374.310700
   Cattin AL, 2015, CELL, V162, P1127, DOI 10.1016/j.cell.2015.07.021
   Chen PW, 2015, ACTA NEUROPATHOL, V130, P605, DOI 10.1007/s00401-015-1482-4
   Chu TC, 2017, NEUROSCIENTIST, V23, P627, DOI 10.1177/1073858416685690
   Cramer T, 2003, CELL, V112, P645, DOI 10.1016/S0092-8674(03)00154-5
   Ding J, 2022, ASIAN J SURG, V45, P1190, DOI 10.1016/j.asjsur.2022.01.102
   Esaki S, 2019, STEM CELL TRANSL MED, V8, P169, DOI 10.1002/sctm.15-0399
   Flores A J, 2000, AM J ORTHOP (BELLE MEAD NJ), V29, P167
   Furumiya T, 2023, NEUROSCI RES, V191, P38, DOI 10.1016/j.neures.2022.12.022
   Gao DK, 2019, INT J BIOL MACROMOL, V124, P460, DOI 10.1016/j.ijbiomac.2018.10.212
   Gao DK, 2018, INT J CLIN EXP PATHO, V11, P3119
   Gong JL, 2023, ACS NANO, V17, P16573, DOI 10.1021/acsnano.3c02407
   Hayashi Y, 2025, ADV HEALTHC MATER, V14, P0, DOI 10.1002/adhm.202402757
   Hocking AM, 2015, ADV WOUND CARE, V4, P623, DOI 10.1089/wound.2014.0579
   Kierans SJ, 2021, J PHYSIOL-LONDON, V599, P23, DOI 10.1113/JP280572
   Kurian AG, 2022, BIOACT MATER, V8, P267, DOI 10.1016/j.bioactmat.2021.06.027
   Li JJ, 2022, ADV MATER, V34, P0, DOI 10.1002/adma.202202513
   Li LH, 2023, ADV MATER, V35, P0, DOI 10.1002/adma.202302997
   Li YH, 2023, ACS APPL MATER INTER, V15, P17543, DOI 10.1021/acsami.2c23107
   Li YZ, 2023, ACTA BIOMATER, V157, P108, DOI 10.1016/j.actbio.2022.11.029
   Liu B, 2024, ADV SCI, V11, P0, DOI 10.1002/advs.202307338
   Liu XC, 2022, ACS BIOMATER SCI ENG, V8, P3576, DOI 10.1021/acsbiomaterials.2c00755
   Liu Y, 2022, ACTA BIOMATER, V146, P37, DOI 10.1016/j.actbio.2022.03.046
   Lopes B, 2022, INT J MOL SCI, V23, P0, DOI 10.3390/ijms23020918
   Mirshahi F, 2000, THROMB RES, V99, P587, DOI 10.1016/S0049-3848(00)00292-9
   Modrak M, 2020, J NEUROSCI RES, V98, P780, DOI 10.1002/jnr.24538
   Oh YJ, 2024, ANTIOXIDANTS-BASEL, V13, P0, DOI 10.3390/antiox13060741
   Raffaele S, 2021, CELLS-BASEL, V10, P0, DOI 10.3390/cells10030565
   Sakr MA, 2022, J BIOMED MATER RES A, V110, P708, DOI 10.1002/jbm.a.37310
   Sarvar DP, 2016, ADV PHARM BULL, V6, P293, DOI 10.15171/apb.2016.041
   Shafiq M, 2017, J BIOMED MATER RES A, V105, P2670, DOI 10.1002/jbm.a.36130
   Shan YZ, 2024, MATER HORIZ, V11, P1032, DOI 10.1039/d3mh01511d
   Shastri A, 2023, INT J MOL SCI, V24, P0, DOI 10.3390/ijms24087288
   Shen JJ, 2024, ACS NANO, V18, P23518, DOI 10.1021/acsnano.4c07285
   Smart TG, 2004, NEUROSCIENTIST, V10, P432, DOI 10.1177/1073858404263463
   Stiller AM, 2019, J NEURAL ENG, V16, P0, DOI 10.1088/1741-2552/ab4114
   Su XJ, 2025, ADV HEALTHC MATER, V14, P0, DOI 10.1002/adhm.202402129
   Sun YT, 2023, BIOACT MATER, V28, P227, DOI 10.1016/j.bioactmat.2023.05.013
   Tachibana K, 1998, NATURE, V393, P591, DOI 10.1038/31261
   Tofaris GK, 2002, J NEUROSCI, V22, P6696
   Vargo M, 2023, J PLAST RECONSTR AES, V83, P423, DOI 10.1016/j.bjps.2023.05.027
   Wang DD, 2024, SMALL METHODS, V8, P0, DOI 10.1002/smtd.202301270
   Wang XP, 2019, ADV MATER, V31, P0, DOI 10.1002/adma.201901592
   Wang XQ, 2024, BIOACT MATER, V41, P577, DOI 10.1016/j.bioactmat.2024.07.018
   Wang Y, 2024, INT J NANOMED, V19, P5523, DOI 10.2147/IJN.S462480
   Wariyar SS, 2022, EXP NEUROL, V353, P0, DOI 10.1016/j.expneurol.2022.114029
   Wu S, 2023, MACROMOL BIOSCI, V23, P0, DOI 10.1002/mabi.202300078
   Xin NN, 2022, J MATER CHEM B, V10, P6315, DOI 10.1039/d2tb01111e
   Xu WL, 2025, J STOMATOL ORAL MAXI, V126, P0, DOI 10.1016/j.jormas.2024.102085
   Xu WL, 2023, ACTA BIOMATER, V160, P225, DOI 10.1016/j.actbio.2023.02.004
   Xu WL, 2022, NEURAL REGEN RES, V17, P2064, DOI 10.4103/1673-5374.335166
   Xu WL, 2022, MACROMOL BIOSCI, V22, P0, DOI 10.1002/mabi.202100397
   Xuan YW, 2024, ADV HEALTHC MATER, V13, P0, DOI 10.1002/adhm.202302994
   Yan CP, 2024, BIOMATERIALS, V311, P0, DOI 10.1016/j.biomaterials.2024.122699
   Yang J, 2020, SMALL, V16, P0, DOI 10.1002/smll.201906846
   Yang L, 2023, CARBOHYD POLYM, V319, P0, DOI 10.1016/j.carbpol.2023.121144
   Yang XY, 2021, NEURAL PLAST, V2021, P0, DOI 10.1155/2021/6648004
   Yu JR, 2020, ACTA BIOMATER, V108, P67, DOI 10.1016/j.actbio.2020.03.015
   Yuan X, 2023, CARBOHYD POLYM, V304, P0, DOI 10.1016/j.carbpol.2022.120492
   Yue K, 2015, BIOMATERIALS, V73, P254, DOI 10.1016/j.biomaterials.2015.08.045
   Zhang D, 2023, CNS NEUROSCI THER, V29, P1000, DOI 10.1111/cns.14060
   Zhang M, 2017, SCI REP-UK, V7, P0, DOI 10.1038/s41598-017-08840-y
   Zhou F, 2020, ACS APPL MATER INTER, V12, P2009, DOI 10.1021/acsami.9b16327
   Zhou H, 2023, J NANOBIOTECHNOL, V21, P0, DOI 10.1186/s12951-023-02001-2
NR 69
TC 0
Z9 0
U1 28
U2 28
PU ELSEVIER SCIENCE SA
PI LAUSANNE
PA PO BOX 564, 1001 LAUSANNE, SWITZERLAND
SN 1385-8947
EI 1873-3212
J9 CHEM ENG J
JI Chem. Eng. J.
PD MAY 1
PY 2025
VL 511
IS 
BP 
EP 
DI 10.1016/j.cej.2025.161831
EA MAR 2025
PG 18
WC Engineering, Environmental; Engineering, Chemical
SC Engineering
GA 0XM8M
UT WOS:001458365800001
DA 2025-07-17
ER

PT J
AU Shen, JJ
   Jia, GP
   Wu, QH
   Yang, HZ
   Jiang, YF
   Wu, XB
   Chai, YM
   Zhang, CF
   Xu, J
AF Shen, Junjie
   Jia, Guoping
   Wu, Qinghe
   Yang, Huizhen
   Jiang, Yifei
   Wu, Xubo
   Chai, Yimin
   Zhang, Chunfu
   Xu, Jia
TI Black phosphorus nanosheets fortified with catalase to enhance Schwann cell responses for neural repair
SO JOURNAL OF CONTROLLED RELEASE
LA English
DT Article
DE Black phosphorus; Nanosheet; Catalase; Peripheral nerve injuries; Schwann cells
ID oxidative stress; tissue; microenvironment; nanomaterials; neurogenesis; expression; strategy
AB Peripheral nerve injuries (PNI) present a significant clinical challenge due to the complex cellular and molecular activities that hinder functional recovery. Schwann cells (SCs), the principal glial cells in the peripheral nervous system, play a vital role in neural repair by transitioning into a repairing phenotype capable of supporting axonal regrowth. However, these regenerative properties fade over time, leading to poor clinical outcomes. To address this issue, we engineered a black phosphorus nanosheet (BPNS) functionalized with catalase (BPNS@CAT) to modulate SC activity and enhance nerve regeneration. In vitro experiments demonstrated that BPNS@CAT reduced ROS levels, regulated the angiogenic and immunomodulatory functions of SCs. Mechanistically, we identified that BPNS@CAT activated the JAK/STAT pathway, which is crucial for SC-mediated repair processes. To validate its therapeutic potential, a BPNS@CAT-GelMA/PCL hydrogel scaffold was fabricated and applied in a rat sciatic nerve-crush model. The scaffold enhanced axonal regeneration, restored nerve function, and improved sensory, motor, and emotional behaviors. Our study broadens the range of BPNS applications in SC-based nerve repair and pave the way for future applications of BPNS in translational medicine.
C1 [Shen, Junjie; Chai, Yimin; Xu, Jia] Shanghai Jiao Tong Univ, Shanghai Peoples Hosp 6, Sch Med, Dept Orthoped Surg, Shanghai 200233, Peoples R China.
   [Jia, Guoping; Wu, Qinghe; Yang, Huizhen; Jiang, Yifei; Wu, Xubo; Zhang, Chunfu] Shanghai Jiao Tong Univ, Sch Biomed Engn, Shanghai 200030, Peoples R China.
C3 Shanghai Jiao Tong University; Shanghai Jiao Tong University
RP Xu, J (corresponding author), Shanghai Jiao Tong Univ, Shanghai Peoples Hosp 6, Sch Med, Dept Orthoped Surg, Shanghai 200233, Peoples R China.; Zhang, CF (corresponding author), Shanghai Jiao Tong Univ, Sch Biomed Engn, Shanghai 200030, Peoples R China.
EM cfzhang@sjtu.edu.cn; xujia0117@sjtu.edu.cn
FU Basic Scientific Research Cultivation Project of Shanghai Sixth People's Hospital [ynqn202404]; Postdoctoral Fellowship Program of CPSF [2024 M752035]; Fundamental Research Funds for the Central Universities [YG2025ZD12]; Shanghai Sailing Program [24YF2735800]; National Natural Science Foundation of China [82472416, 81930069]; Shanghai Municipal Health Commission Youth Program [2022YQ005]
CR Akhavan O, 2012, BIOMATERIALS, V33, P8017, DOI 10.1016/j.biomaterials.2012.07.040
   Amin KM, 2022, PHARMACEUTICS, V14, P0, DOI 10.3390/pharmaceutics14091954
   An D, 2020, J MATER CHEM B, V8, P7076, DOI 10.1039/d0tb00824a
   Arakelian L, 2023, SCI REP-UK, V13, P0, DOI 10.1038/s41598-023-40622-7
   Ashburner M, 2000, NAT GENET, V25, P25, DOI 10.1038/75556
   Bai J, 2018, J AM CHEM SOC, V140, P106, DOI 10.1021/jacs.7b11114
   Bai XS, 2024, ACS NANO, V18, P3553, DOI 10.1021/acsnano.3c11177
   Bakooshli MA, 2023, SCI TRANSL MED, V15, P0, DOI 10.1126/scitranslmed.adg1485
   Bhattacharyya A, 2014, PHYSIOL REV, V94, P329, DOI 10.1152/physrev.00040.2012
   Caillaud M, 2019, NEURAL REGEN RES, V14, P24, DOI 10.4103/1673-5374.243699
   Can A, 2012, JOVE-J VIS EXP, V0, P0, DOI DOI 10.3791/3769
   Carpentier G, 2020, SCI REP-UK, V10, P0, DOI 10.1038/s41598-020-67289-8
   Chen T, 2022, BIOACT MATER, V10, P515, DOI 10.1016/j.bioactmat.2021.09.016
   Chen WS, 2017, ADV MATER, V29, P0, DOI 10.1002/adma.201603864
   Cimmino TP, 2023, INT J MOL SCI, V24, P0, DOI 10.3390/ijms24032086
   Cinteza Dragos, 2015, MAEDICA (BUCUR), V10, P65
   Clements MP, 2017, NEURON, V96, P98, DOI 10.1016/j.neuron.2017.09.008
   CRAIG SP, 1991, P NATL ACAD SCI USA, V88, P2500, DOI 10.1073/pnas.88.6.2500
   Dang RZ, 2022, J NEUROINFLAMM, V19, P0, DOI 10.1186/s12974-022-02400-6
   David DJ, 2009, NEURON, V62, P479, DOI 10.1016/j.neuron.2009.04.017
   Du W, 2019, FASEB J, V33, P8008, DOI 10.1096/fj.201900127R
   Gemenet DC, 2016, FRONT PLANT SCI, V7, P0, DOI 10.3389/fpls.2016.01389
   Geng SY, 2020, THERANOSTICS, V10, P4720, DOI 10.7150/thno.43092
   Gérard SF, 2020, MOL CELL, V79, P406, DOI 10.1016/j.molcel.2020.06.013
   Glorieux C, 2017, BIOL CHEM, V398, P1095, DOI 10.1515/hsz-2017-0131
   Grüter T, 2020, J NEUROINFLAMM, V17, P0, DOI 10.1186/s12974-020-01821-5
   Hao ZC, 2023, BIOACT MATER, V23, P206, DOI 10.1016/j.bioactmat.2022.10.018
   Hu XY, 2021, SIGNAL TRANSDUCT TAR, V6, P0, DOI 10.1038/s41392-021-00791-1
   Hulkower Keren I, 2011, PHARMACEUTICS, V3, P107, DOI 10.3390/pharmaceutics3010107
   Jessen KR, 2019, FRONT CELL NEUROSCI, V13, P0, DOI 10.3389/fncel.2019.00033
   Jessen KR, 2019, GLIA, V67, P421, DOI 10.1002/glia.23532
   Jia GP, 2024, ADV HEALTHC MATER, V13, P0, DOI 10.1002/adhm.202402079
   Jing XR, 2023, ADV HEALTHC MATER, V12, P0, DOI 10.1002/adhm.202201349
   Khatri P, 2012, PLOS COMPUT BIOL, V8, P0, DOI 10.1371/journal.pcbi.1002375
   Kong N, 2020, NANO LETT, V20, P3943, DOI 10.1021/acs.nanolett.0c01098
   Li JJ, 2022, ADV MATER, V34, P0, DOI 10.1002/adma.202202513
   Li KC, 2023, J NANOBIOTECHNOL, V21, P0, DOI 10.1186/s12951-023-01920-4
   Li XL, 2022, OXID MED CELL LONGEV, V2022, P0, DOI 10.1155/2022/8673728
   Lindborg JA, 2018, J NEUROINFLAMM, V15, P0, DOI 10.1186/s12974-018-1222-5
   Liu K, 2011, ANNU REV NEUROSCI, V34, P131, DOI 10.1146/annurev-neuro-061010-113723
   Liu WJ, 2015, CELL RES, V25, P691, DOI 10.1038/cr.2015.63
   Lopes B, 2022, INT J MOL SCI, V23, P0, DOI 10.3390/ijms23020918
   Lushchak VI, 2014, CHEM-BIOL INTERACT, V224, P164, DOI 10.1016/j.cbi.2014.10.016
   Montazerian H, 2021, ACS APPL MATER INTER, V13, P40290, DOI 10.1021/acsami.1c10048
   Mühleip A, 2019, ELIFE, V8, P0, DOI 10.7554/eLife.51179
   Ou MT, 2022, J CONTROL RELEASE, V345, P755, DOI 10.1016/j.jconrel.2022.03.059
   Penas C, 2019, NAT COMMUN, V10, P0, DOI 10.1038/s41467-019-10799-5
   Pusztaszeri MP, 2006, J HISTOCHEM CYTOCHEM, V54, P385, DOI 10.1369/jhc.4A6514.2005
   Qian Y, 2019, NANO LETT, V19, P8990, DOI 10.1021/acs.nanolett.9b03980
   Qing YA, 2020, INT J NANOMED, V15, P2045, DOI 10.2147/IJN.S246336
   Rajendran PS, 2019, NAT COMMUN, V10, P0, DOI 10.1038/s41467-019-09770-1
   Rayner MLD, 2021, ACTA BIOMATER, V135, P203, DOI 10.1016/j.actbio.2021.08.030
   Ruohonen S, 2005, J NEUROINFLAMM, V2, P0, DOI 10.1186/1742-2094-2-26
   Schroeter M, 2005, NEUROMOL MED, V7, P183, DOI 10.1385/NMM:7:3:183
   Shao JD, 2016, NAT COMMUN, V7, P0, DOI 10.1038/ncomms12967
   Shen JJ, 2024, ISCIENCE, V27, P0, DOI 10.1016/j.isci.2024.109649
   Shen JJ, 2021, ACS APPL MATER INTER, V13, P50785, DOI 10.1021/acsami.1c16138
   Shi JH, 2023, CELL DEATH DIFFER, V30, P2005, DOI 10.1038/s41418-023-01194-1
   Spearman BS, 2018, ADV FUNCT MATER, V28, P0, DOI 10.1002/adfm.201701713
   Sulaiman OAR, 2009, NEUROSURGERY, V65, PA105, DOI 10.1227/01.NEU.0000358537.30354.63
   Sun CX, 2018, ACS APPL BIO MATER, V1, P673, DOI 10.1021/acsabm.8b00150
   Vuralli D, 2019, J HEADACHE PAIN, V20, P0, DOI 10.1186/s10194-019-0963-6
   Wang F, 2023, ADV SCI, V10, P0, DOI 10.1002/advs.202303911
   Wang H, 2016, J CHEM THEORY COMPUT, V12, P5596, DOI 10.1021/acs.jctc.6b00701
   Wang H, 2015, J AM CHEM SOC, V137, P11376, DOI 10.1021/jacs.5b06025
   Wang Sheng, 2017, NANOTHERANOSTICS, V1, P208, DOI 10.7150/ntno.18767
   Wei ZH, 2021, NAT COMMUN, V12, P0, DOI 10.1038/s41467-020-20723-x
   Wuttke TV, 2018, NAT NEUROSCI, V21, P517, DOI 10.1038/s41593-018-0098-0
   Xu Y, 2022, BIOACT MATER, V16, P271, DOI 10.1016/j.bioactmat.2022.02.024
   Xu YH, 2016, ADV OPT MATER, V4, P1223, DOI 10.1002/adom.201600214
   Yang J, 2023, BIOACT MATER, V25, P160, DOI 10.1016/j.bioactmat.2023.01.023
   Yang S, 2016, MACROMOL BIOSCI, V16, P1653, DOI 10.1002/mabi.201600148
   Yu WC, 2022, ANGEW CHEM INT EDIT, V61, P0, DOI 10.1002/anie.202213595
   Zazeri G, 2019, INT J MOL SCI, V20, P0, DOI 10.3390/ijms20122856
   Zeng XW, 2018, ADV SCI, V5, P0, DOI 10.1002/advs.201800510
   Zhang HJ, 2024, NAT COMMUN, V15, P0, DOI 10.1038/s41467-024-50769-0
   Zhang XJ, 2017, SMALL, V13, P0, DOI 10.1002/smll.201701210
   Zhao Q, 2023, ENVIRON SCI TECHNOL, V57, P11373, DOI 10.1021/acs.est.3c02688
   Zhao SL, 2011, NAT METHODS, V8, P745, DOI 10.1038/nmeth.1668
NR 79
TC 0
Z9 0
U1 18
U2 18
PU ELSEVIER
PI AMSTERDAM
PA RADARWEG 29, 1043 NX AMSTERDAM, NETHERLANDS
SN 0168-3659
EI 1873-4995
J9 J CONTROL RELEASE
JI J. Control. Release
PD APR 10
PY 2025
VL 380
IS 
BP 579
EP 598
DI 10.1016/j.jconrel.2025.02.017
EA FEB 2025
PG 20
WC Chemistry, Multidisciplinary; Pharmacology & Pharmacy
SC Chemistry; Pharmacology & Pharmacy
GA X8Z4Y
UT WOS:001428158700001
PM 39938721
DA 2025-07-17
ER

PT J
AU Liu, H
   Puiggalí-Jou, A
   Chansoria, P
   Janiak, J
   Zenobi-Wong, M
AF Liu, Hao
   Puiggali-Jou, Anna
   Chansoria, Parth
   Janiak, Jakub
   Zenobi-Wong, Marcy
TI Filamented hydrogels as tunable conduits for guiding neurite outgrowth
SO MATERIALS TODAY BIO
LA English
DT Article
DE Filamented light; Dorsal root ganglion; Neurite alignment; Nerve growth factor
ID peripheral-nerve injury; axon regeneration; growth; strategy; scaffolds; repair
AB Anisotropic scaffolds with unidirectionally aligned fibers present an optimal solution for nerve tissue engineering and graft repair. This study investigates the application of filamented light (FLight) biofabrication to create hydrogel matrices featuring highly aligned microfilaments, facilitating neurite guidance and outgrowth from encapsulated chicken dorsal root ganglion (DRG) cells. FLight employs optical modulation instability (OMI) to rapidly and safely (<5 s) fabricate hydrogel constructs with precise microfilament alignment. The tunability of FLight matrices was demonstrated by adjusting four key parameters: stiffness, porosity, growth factor release, and incorporation of biological cues. Matrix stiffness was fine-tuned by varying the projection light dose, yielding matrices with stiffness ranging from 0.6 to 5.7 kPa. Optimal neurite outgrowth occurred at a stiffness of 0.6 kPa, achieving an outgrowth of 2.5 mm over 4 days. Matrix porosity was modified using diffraction gratings in the optical setup. While significant differences in neurite outgrowth and alignment were observed between bulk and FLight gels, further increases in porosity from 40 % to 70 % enhanced cell migration and axon bundling without significantly affecting maximal outgrowth. The incorporation of protein microcrystals containing nerve growth factor (NGF) into the photoresin enabled sustained neurite outgrowth without the need for additional NGF in the media. Finally, laminin was added to the resin to enhance the bioactivity of the biomaterial, resulting in a further increase in maximum neurite outgrowth to 3.5 mm after 4 days of culture in softer matrices. Overall, the varied matrix properties achieved through FLight significantly enhance neurite outgrowth, highlighting the importance of adaptable scaffold characteristics for guiding neurite development. This demonstrates the potential of FLight as a versatile platform for creating ideal matrices for clinical applications in nerve repair and tissue engineering.
C1 [Liu, Hao; Puiggali-Jou, Anna; Chansoria, Parth; Janiak, Jakub; Zenobi-Wong, Marcy] Swiss Fed Inst Technol, Dept Hlth Sci & Technol, Tissue Engn Biofabricat Lab, Otto Stern Weg 7, CH-8093 Zurich, Switzerland.
C3 Swiss Federal Institutes of Technology Domain; ETH Zurich
RP Zenobi-Wong, M (corresponding author), Swiss Fed Inst Technol, Dept Hlth Sci & Technol, Tissue Engn Biofabricat Lab, Otto Stern Weg 7, CH-8093 Zurich, Switzerland.
EM marcy.zenobi@hest.ethz.ch
FU ALIVE initiative (Advanced Engineering with Living Materials) in the SFA-AM program (Strategic Focus Area - Advanced Manufacturing); Swiss National Science Foundation Bridge Discovery [40B2-0_211764]; Swiss National Science Foundation Ambizione grant [PZ00P2_216356]; Swiss National Science Foundation (SNSF) Spark grant [CRSK-2_220980]; Scientific Center for Optical and Electron Microscopy (ScopeM); Swiss National Science Foundation (SNF) [40B2-0_211764] Funding Source: Swiss National Science Foundation (SNF)
CR Abe S, 2015, ADV MATER, V27, P7951, DOI 10.1002/adma.201503827
   Alfadil E, 2023, SEMIN CELL DEV BIOL, V140, P63, DOI 10.1016/j.semcdb.2022.07.001
   Besser RR, 2020, BIOMATER SCI-UK, V8, P591, DOI 10.1039/c9bm01430f
   Chansoria P, 2024, CHEM REV, V124, P8787, DOI 10.1021/acs.chemrev.4c00134
   Chen PW, 2015, MOL NEUROBIOL, V52, P216, DOI 10.1007/s12035-014-8862-y
   Choi IY, 2016, CELL REP, V15, P2301, DOI 10.1016/j.celrep.2016.05.016
   Claassen C, 2018, BIOMACROMOLECULES, V19, P42, DOI 10.1021/acs.biomac.7b01221
   Coulibaly F, 2007, NATURE, V446, P97, DOI 10.1038/nature05628
   Cui ZK, 2021, NEURAL REGEN RES, V16, P1856, DOI 10.4103/1673-5374.306097
   Errante EL, 2022, FRONT CELL NEUROSCI, V16, P0, DOI 10.3389/fncel.2022.929494
   Evans GRD, 2001, ANAT RECORD, V263, P396, DOI 10.1002/ar.1120
   Fang YC, 2023, ADV SCI, V10, P0, DOI 10.1002/advs.202205744
   Freedman LP, 2015, PLOS BIOL, V13, P0, DOI 10.1371/journal.pbio.1002165
   Gaharwar AK, 2020, NAT REV MATER, V5, P686, DOI 10.1038/s41578-020-0209-x
   Gao XP, 2013, REV NEUROSCIENCE, V24, P443, DOI 10.1515/revneuro-2013-0022
   Gao Y, 2015, NEURAL REGEN RES, V10, P1003, DOI 10.4103/1673-5374.158369
   Gaudet AD, 2011, J NEUROINFLAMM, V8, P0, DOI 10.1186/1742-2094-8-110
   Gonzalez-Freire M, 2014, FRONT AGING NEUROSCI, V6, P0, DOI 10.3389/fnagi.2014.00208
   Grasman JM, 2017, HUMAN ENDOTHELIAL CELLS SECRETE NEUROTROPIC FACTORS TO DIRECT AXONAL GROWTH OF PERIPHERAL NERVES, V0, PP1, DOI 10.1038s41598-017-04460-8
   Grigoryan B, 2019, SCIENCE, V364, P458, DOI 10.1126/science.aav9750
   Grinsell D, 2014, BIOMED RES INT, V2014, P0, DOI 10.1155/2014/698256
   Grössbacher G, 2023, ADV MATER, V35, P0, DOI 10.1002/adma.202300756
   Hellal F, 2011, SCIENCE, V331, P928, DOI 10.1126/science.1201148
   Huang Y, 2022, BIOMATERIALS, V291, P0, DOI 10.1016/j.biomaterials.2022.121882
   Jessen KR, 2016, J PHYSIOL-LONDON, V594, P3521, DOI 10.1113/JP270874
   Kalukula Y, 2022, NAT REV MOL CELL BIO, V23, P583, DOI 10.1038/s41580-022-00480-z
   Kehoe S, 2012, INJURY, V43, P553, DOI 10.1016/j.injury.2010.12.030
   King R, 2013, HAND CLINIC, V115, P7, DOI 10.1016/B978-0-444-52902-2.00002-3
   Kip D, 2000, SCIENCE, V290, P495, DOI 10.1126/science.290.5491.495
   Koffler J, 2019, NAT MED, V25, P263, DOI 10.1038/s41591-018-0296-z
   Kornfeld T, 2019, WIEN MED WOCHENSCHR, V169, P240, DOI 10.1007/s10354-018-0675-6
   Koser DE, 2016, NAT NEUROSCI, V19, P1592, DOI 10.1038/nn.4394
   Kumari SR, 2023, PHYS CHEM LIQ, V61, P128, DOI 10.1080/00319104.2022.2155961
   Lampe KJ, 2013, ACTA BIOMATER, V9, P5590, DOI 10.1016/j.actbio.2012.10.033
   Lane NE, 2017, NAT REV RHEUMATOL, V13, P76, DOI 10.1038/nrrheum.2016.224
   Lee M, 2020, CHEM REV, V120, P10670, DOI 10.1021/acs.chemrev.0c00077
   Liu H, 2022, ADV MATER, V34, P0, DOI 10.1002/adma.202204301
   Liu Y, 2023, MATER TODAY BIO, V20, P0, DOI 10.1016/j.mtbio.2023.100668
   Madhusudanan P, 2020, J R SOC INTERFACE, V17, P0, DOI 10.1098/rsif.2019.0505
   Muangsanit P, 2021, ACTA BIOMATER, V126, P224, DOI 10.1016/j.actbio.2021.03.039
   Nella KT, 2022, ACTA BIOMATER, V151, P360, DOI 10.1016/j.actbio.2022.08.035
   Omidinia-Anarkoli A, 2020, ACTA BIOMATER, V113, P350, DOI 10.1016/j.actbio.2020.07.014
   Omidinia-Anarkoli A, 2017, SMALL, V13, P0, DOI 10.1002/smll.201702207
   Pfister Bryan J, 2011, CRITICAL REVIEWS IN BIOMEDICAL ENGINEERING, V39, P81, DOI 10.1615/CritRevBiomedEng.v39.i2.20
   Powell S, 2014, JOVE-J VIS EXP, V0, P0, DOI DOI 10.3791/51991
   Puiggalí-Jou A, 2025, BIOFABRICATION, V17, P0, DOI 10.1088/1758-5090/ad9cc2
   Puiggali-Jou A, 2024, ADV HEALTHC MATER, V13, P0, DOI 10.1002/adhm.202302179
   Püspöki Z, 2016, ADV ANAT EMBRYOL CEL, V219, P69, DOI 10.1007/978-3-319-28549-8_3
   Qian Y, 2021, MATER TODAY, V51, P165, DOI 10.1016/j.mattod.2021.09.014
   Ramer MS, 2000, NATURE, V403, P312, DOI 10.1038/35002084
   Rao ZL, 2022, FRONT CELL NEUROSCI, V16, P0, DOI 10.3389/fncel.2022.926222
   Rao ZL, 2021, MAT SCI ENG C-MATER, V120, P0, DOI 10.1016/j.msec.2020.111791
   Rizzo R, 2021, ADV MATER, V33, P0, DOI 10.1002/adma.202102900
   Roca FG, 2022, ELECTRICAL STIMULATION INCREASES AXONAL GROWTH FROM DORSAL ROOT GANGLIA CO-CULTURED WITH SCHWANN CELLS IN HIGHLY ALIGNED PLA-PPY-AU MICROFIBER SUBSTRATES, V0, P0
   Rosso G, 2019, APL BIOENG, V3, P0, DOI 10.1063/1.5108867
   Ruschel J, 2015, SCIENCE, V348, P347, DOI 10.1126/science.aaa2958
   Sandoval-Castellanos AM, 2021, FRONT MATER, V8, P0, DOI 10.3389/fmats.2021.734683
   Santos TE, 2020, CELL REP, V32, P0, DOI 10.1016/j.celrep.2020.107907
   Scheib J, 2013, ADVANCES IN PERIPHERAL NERVE REGENERATION, V9, P0, DOI 10.1038nrneurol.2013.227
   Sharifi M, 2024, J NANOBIOTECHNOL, V22, P0, DOI 10.1186/s12951-024-02475-8
   Song M, 2007, ANN BIOMED ENG, V35, P1812, DOI 10.1007/s10439-007-9348-0
   Stammers AT, 2012, J NEUROSCI RES, V90, P782, DOI 10.1002/jnr.22820
   Streppel U, 2005, PHYS REV LETT, V95, P0, DOI 10.1103/PhysRevLett.95.073901
   Tan QY, 2022, FRONT PHARMACOL, V13, P0, DOI 10.3389/fphar.2022.898152
   Theer P, 2014, NAT METHODS, V11, P981, DOI 10.1038/nmeth.3102
   Thomas AM, 2013, BIOMATERIALS, V34, P2213, DOI 10.1016/j.biomaterials.2012.12.002
   Torres-Espín A, 2014, J NEUROSCI METH, V236, P26, DOI 10.1016/j.jneumeth.2014.08.005
   Wang J, 2019, ACTA BIOMATER, V84, P98, DOI 10.1016/j.actbio.2018.11.032
   Wolf K, 2013, J CELL BIOL, V201, P1069, DOI 10.1083/jcb.201210152
   Xie MB, 2023, NAT COMMUN, V14, P0, DOI 10.1038/s41467-023-35807-7
   Yu P, 2023, FRONT BIOENG BIOTECH, V11, P0, DOI 10.3389/fbioe.2023.1133718
   Yu TH, 2020, ACTA BIOMATER, V115, P235, DOI 10.1016/j.actbio.2020.07.059
   Zhang XW, 2022, BIOACT MATER, V10, P15, DOI 10.1016/j.bioactmat.2021.09.014
   Zheng BH, 2023, NAT REV MOL CELL BIO, V24, P396, DOI 10.1038/s41580-022-00562-y
   Zhu L, 2020, ADV FUNCT MATER, V30, P0, DOI 10.1002/adfm.202002610
NR 75
TC 4
Z9 4
U1 7
U2 7
PU ELSEVIER
PI AMSTERDAM
PA RADARWEG 29, 1043 NX AMSTERDAM, NETHERLANDS
SN 2590-0064
EI 
J9 MATER TODAY BIO
JI Mater. Today Bio
PD APR 15
PY 2025
VL 31
IS 
BP 
EP 
DI 10.1016/j.mtbio.2025.101471
EA JAN 2025
PG 16
WC Engineering, Biomedical; Materials Science, Biomaterials
SC Engineering; Materials Science
GA U8X1L
UT WOS:001414544600001
PM 39896275
DA 2025-07-17
ER

PT J
AU Jin, S
   Jung, H
   Song, J
   Kim, S
   Yoon, S
   Kim, JH
   Lee, JS
   Kim, YJ
   Son, D
   Shin, M
AF Jin, Subin
   Jung, Hyunjin
   Song, Jihyang
   Kim, Sumin
   Yoon, Subeen
   Kim, Jung Hyun
   Lee, Jung Seung
   Kim, Yong Jun
   Son, Donghee
   Shin, Mikyung
TI Adhesive and Conductive Fibrous Hydrogel Bandages for Effective Peripheral Nerve Regeneration
SO ADVANCED HEALTHCARE MATERIALS
LA English
DT Article
DE adhesives; conductive polymers; hydrogel microfibers; peripheral nerve regeneration
ID electrical-conductivity; functional recovery; cell-culture; conduits; growth; repair; acid; management; allografts; films
AB Peripheral nerve injury is a common disease resulting in reversible and irreversible impairments of motor and sensory functions. In addition to conventional surgical interventions such as nerve grafting and neurorrhaphy, nerve guidance conduits are used to effectively support axonal growth without unexpected neuroma formation. However, there are still challenges to secure tissue-mimetic mechanical and electrophysiological properties of the conduit materials. Herein, the phenylborate-tethered hydrogel-assisted doping effect is elucidated on conductive polymers, enhancing peripheral nerve regeneration when used as a sutureless bandage on the injured nerve. The adhesive and conductive nerve bandage consists of biocompatible hyaluronic acid hydrogel microfibers produced by electrospinning, followed by in situ conductive polypyrrole polymerization on the fibrous mat. Particularly, phenylborate groups enable high adsorption of pyrrole without mechanical crack on the hydrogel network and allow tissue-like stretchability and on-nerve adhesiveness. In a rat crushed nerve injury model, the nerve bandage can effectively promote nerve regeneration through stable sutureless wrapping followed by great electrical transmission on the defect region, showing anatomical and functional recovery of the nerve tissues and preventing muscular atrophy. Such hydrogel fibrous bandages will be a promising surgical dressing to be combined with versatile biomedical devices/materials for peripheral nerve repair.
C1 [Jin, Subin; Kim, Sumin; Kim, Jung Hyun; Lee, Jung Seung; Shin, Mikyung] Sungkyunkwan Univ SKKU, Dept Intelligent Precis Healthcare Convergence, Suwon 16419, South Korea.
   [Jin, Subin; Son, Donghee; Shin, Mikyung] Inst Basic Sci IBS, Ctr Neurosci Imaging Res, Suwon 16419, South Korea.
   [Jung, Hyunjin; Son, Donghee] Sungkyunkwan Univ, Dept Elect & Comp Engn, Suwon 16419, South Korea.
   [Song, Jihyang; Son, Donghee] Sungkyunkwan Univ, Dept Artificial Intelligence Syst Engn, Suwon 16419, South Korea.
   [Yoon, Subeen] Kyung Hee Univ, Grad Sch, Dept Biomed Sci & Technol, Seoul 02447, South Korea.
   [Kim, Yong Jun] Kyung Hee Univ, Coll Med, Dept Pathol, Seoul 02447, South Korea.
   [Lee, Jung Seung; Shin, Mikyung] Sungkyunkwan Univ SKKU, Dept Biomed Engn, Suwon 16419, South Korea.
C3 Sungkyunkwan University (SKKU); Institute for Basic Science - Korea (IBS); Sungkyunkwan University (SKKU); Sungkyunkwan University (SKKU); Kyung Hee University; Kyung Hee University; Sungkyunkwan University (SKKU)
RP Shin, M (corresponding author), Sungkyunkwan Univ SKKU, Dept Intelligent Precis Healthcare Convergence, Suwon 16419, South Korea.; Son, D; Shin, M (corresponding author), Inst Basic Sci IBS, Ctr Neurosci Imaging Res, Suwon 16419, South Korea.; Son, D (corresponding author), Sungkyunkwan Univ, Dept Elect & Comp Engn, Suwon 16419, South Korea.; Son, D (corresponding author), Sungkyunkwan Univ, Dept Artificial Intelligence Syst Engn, Suwon 16419, South Korea.; Shin, M (corresponding author), Sungkyunkwan Univ SKKU, Dept Biomed Engn, Suwon 16419, South Korea.
EM daniel3600@g.skku.edu; mikyungshin@g.skku.edu
FU Korean Fund for Regenerative Medicine (KFRM) [RS-2023-00208262, RS-2023-NR077177]; National Research Foundation of Korea (NRF) - Korean Government (MSIT); Korean Fund for Regenerative Medicine (KFRM) - Korea government (the Ministry of Science and ICT) [23B0102L1]; Ministry of Health Welfare; POSCO Science Fellowship of POSCO TJ Park Foundation [RS-2024-00467213]; Korea-US Collaborative Research Fund (KUCRF) - Ministry of Science and ICT and Ministry of Health & Welfare, Republic of Korea
CR Abidian MR, 2012, ADV HEALTHC MATER, V1, P762, DOI 10.1002/adhm.201200182
   Ahmad S, 2020, POLYMERS-BASEL, V12, P0, DOI 10.3390/polym12123047
   ARCHIBALD SJ, 1995, J NEUROSCI, V15, P4109
   Baranes K, 2016, NANO LETT, V16, P2916, DOI 10.1021/acs.nanolett.5b04033
   Barton M, 2013, J BIOPHOTONICS, V6, P938, DOI 10.1002/jbio.201300054
   Battiston B, 2005, MICROSURG, V25, P258, DOI 10.1002/micr.20127
   Bond M, 2012, HEALTH TECHNOL ASSES, V16, P1, DOI 10.3310/hta16210
   Braga-Silva J, 1999, J HAND SURG-BRIT EUR, V24B, P703, DOI 10.1054/jhsb.1999.0276
   Burnett Mark G, 2004, NEUROSURG FOCUS, V16, PE1, DOI 10.3171/foc.2004.16.5.2
   Campbell WW, 2008, CLIN NEUROPHYSIOL, V119, P1951, DOI 10.1016/j.clinph.2008.03.018
   Chalatsa I, 2019, FRONT NEUROSCI-SWITZ, V13, P0, DOI 10.3389/fnins.2019.00249
   Che YH, 2023, INT J STEM CELLS, V16, P269, DOI 10.15283/ijsc23026
   Cheong H, 2022, CHEM ENG J, V445, P0, DOI 10.1016/j.cej.2022.136641
   Constantinescu R, 2007, J NEURAL TRANSM-SUPP, V0, P17
   Das KP, 2004, NEUROTOXICOL TERATOL, V26, P397, DOI 10.1016/j.ntt.2004.02.006
   Figueiredo T, 2020, SOFT MATTER, V16, P3628, DOI 10.1039/d0sm00178c
   Freedman BR, 2021, ADV MATER, V33, P0, DOI 10.1002/adma.202008553
   Gibson M, 2017, COCHRANE DB SYST REV, V0, P0, DOI DOI 10.1002/14651858.CD009820.pub2
   Gordon T, 2011, J NEUROSCI, V31, P5325, DOI 10.1523/JNEUROSCI.6156-10.2011
   GREENE LA, 1976, P NATL ACAD SCI USA, V73, P2424, DOI 10.1073/pnas.73.7.2424
   Grinsell D, 2014, BIOMED RES INT, V2014, P0, DOI 10.1155/2014/698256
   Gu XS, 2011, PROG NEUROBIOL, V93, P204, DOI 10.1016/j.pneurobio.2010.11.002
   Hirano M, 2021, BIOFABRICATION, V13, P0, DOI 10.1088/1758-5090/abff11
   Hong SH, 2020, ADV FUNCT MATER, V30, P0, DOI 10.1002/adfm.201908497
   Hong SH, 2018, BIOMACROMOLECULES, V19, P2053, DOI 10.1021/acs.biomac.8b00144
   Hu RD, 2018, INT J MOL MED, V41, P195, DOI 10.3892/ijmm.2017.3195
   Huang ZR, 2020, ACS BIOMATER SCI ENG, V6, P6344, DOI 10.1021/acsbiomaterials.0c01065
   Imaninezhad M, 2018, J NEURAL ENG, V15, P0, DOI 10.1088/1741-2552/aad65b
   Jiawei W, 2021, STEM CELLS INT., V0, P13
   Kaiser T, 2021, ENEURO, V8, P0, DOI 10.1523/ENEURO.0558-20.2021
   Kehoe S, 2012, INJURY, V43, P553, DOI 10.1016/j.injury.2010.12.030
   Kennedy JM, 2000, BRAIN, V123, P2118, DOI 10.1093/brain/123.10.2118
   Koivusalo L, 2019, BIOMATERIALS, V225, P0, DOI 10.1016/j.biomaterials.2019.119516
   Kouyoumdjian JA, 2006, MUSCLE NERVE, V34, P785, DOI 10.1002/mus.20624
   Lackington WA, 2017, ACS BIOMATER SCI ENG, V3, P1221, DOI 10.1021/acsbiomaterials.6b00500
   Lee B, 2024, CELL REP MED, V5, P0, DOI 10.1016/j.xcrm.2024.101570
   Li CW, 2018, NEURAL REGEN RES, V13, P105, DOI 10.4103/1673-5374.224377
   Li XL, 2020, ACS APPL MATER INTER, V12, P36860, DOI 10.1021/acsami.0c08457
   Mekaj AY, 2015, INT J CLIN EXP MED, V8, P20218
   Meng L, 2013, SMALL, V9, P1786, DOI 10.1002/smll.201201388
   Modrak M, 2020, J NEUROSCI RES, V98, P780, DOI 10.1002/jnr.24538
   Mohammadi R, 2013, INT J SURG, V11, P259, DOI 10.1016/j.ijsu.2013.01.008
   Mukherjee-Clavin B, 2019, NAT BIOMED ENG, V3, P571, DOI 10.1038/s41551-019-0381-8
   Nam DH, 2013, J MATER CHEM A, V1, P8061, DOI 10.1039/c3ta11227f
   Ohuchi T, 2002, J NEUROSCI METH, V118, P1, DOI 10.1016/S0165-0270(02)00116-4
   Pandey A, 2015, TOXICOL RES-UK, V4, P1578, DOI 10.1039/c5tx00200a
   Park J, 2020, ADV FUNCT MATER, V30, P0, DOI 10.1002/adfm.202003759
   Pfister LA, 2007, J PERIPHER NERV SYST, V12, P65, DOI 10.1111/j.1529-8027.2007.00125.x
   Qian Y, 2018, ADV FUNCT MATER, V28, P0, DOI 10.1002/adfm.201707077
   Ray WZ, 2010, EXP NEUROL, V223, P77, DOI 10.1016/j.expneurol.2009.03.031
   Santino LM, 2019, NANOSCALE, V11, P12358, DOI 10.1039/c9nr02771h
   Shin M, 2019, ADV SCI, V6, P0, DOI 10.1002/advs.201901229
   Song B, 2004, J CELL SCI, V117, P4681, DOI 10.1242/jcs.01341
   Sultan A, 2017, POLYMER, V113, P221, DOI 10.1016/j.polymer.2017.02.074
   Szynkaruk M, 2013, TISSUE ENG PART B-RE, V19, P83, DOI 10.1089/ten.teb.2012.0275
   Vijayavenkataraman S, 2020, ACTA BIOMATER, V106, P54, DOI 10.1016/j.actbio.2020.02.003
   Wang SP, 2017, J MATER CHEM B, V5, P4774, DOI 10.1039/c7tb00608j
   Wang ST, 2024, ADV FUNCT MATER, V34, P0, DOI 10.1002/adfm.202310903
   Weber RA, 2000, PLAST RECONSTR SURG, V106, P1036, DOI 10.1097/00006534-200010000-00013
   Wu P, 2013, J NEUROSCI METH, V214, P37, DOI 10.1016/j.jneumeth.2013.01.003
   Xu DF, 2016, ACS APPL MATER INTER, V8, P17090, DOI 10.1021/acsami.6b03555
   Yan LW, 2022, FRONT BIOENG BIOTECH, V10, P0, DOI 10.3389/fbioe.2022.1029416
   Yang S, 2016, MACROMOL BIOSCI, V16, P1653, DOI 10.1002/mabi.201600148
   Yao XY, 2021, J MATER CHEM B, V9, P6958, DOI 10.1039/d1tb00686j
   Zhang JG, 2014, J MATER CHEM B, V2, P7945, DOI 10.1039/c4tb01185f
   Zhang JM, 2020, ADV SCI, V7, P0, DOI 10.1002/advs.202002601
   Zhou JF, 2016, NEURAL REGEN RES, V11, P1644, DOI 10.4103/1673-5374.193245
   Zhou W, 2024, ADV MATER, V36, P0, DOI 10.1002/adma.202302140
NR 68
TC 2
Z9 2
U1 39
U2 39
PU WILEY
PI HOBOKEN
PA 111 RIVER ST, HOBOKEN 07030-5774, NJ USA
SN 2192-2640
EI 2192-2659
J9 ADV HEALTHC MATER
JI Adv. Healthc. Mater.
PD MAR 15
PY 2025
VL 14
IS 7
BP 
EP 
DI 10.1002/adhm.202403722
EA JAN 2025
PG 15
WC Engineering, Biomedical; Nanoscience & Nanotechnology; Materials Science, Biomaterials
SC Engineering; Science & Technology - Other Topics; Materials Science
GA 0EZ0E
UT WOS:001402386900001
PM 39846266
DA 2025-07-17
ER

PT J
AU Liang, QH
   Chen, SH
   Hua, SF
   Jiang, WH
   Zhan, JM
   Pu, CY
   Lin, RR
   He, YT
   Hou, HH
   Qiu, XZ
AF Liang, Qinghui
   Chen, Shuhui
   Hua, Shaofeng
   Jiang, Weihong
   Zhan, Jiamian
   Pu, Chunyi
   Lin, Rurong
   He, Yutong
   Hou, Honghao
   Qiu, Xiaozhong
TI Biomimetic Versatile Anisotropic, Electroactive Cellulose Hydrogel Scaffolds Tailored from Fern Stem Serving as Nerve Conduit and Cardiac Patch
SO ADVANCED SCIENCE
LA English
DT Article
DE anisotropic; cellulose; Dicranopteris linearis; electroactive; engineered cardiac patch; nerve guidance conduit
ID composites; maturation; alignment; matrix; repair
AB Peripheral nerve injury (PNI) and myocardial infarction (MI) are the two most clinically common soft excitable tissue injuries. Both nerve and cardiac tissues exhibit structural anisotropy and electrophysiological activity, providing a wide range of biophysical cues for cell and tissue repair. However, balancing microstructural anisotropy, electroactivity, and biocompatibility is challenging. To address this issue, Dicranopteris linearis (D. linearis) is proposed as a low-perceived value fern plant. Moreover, to enhance its usefulness, it can be designed into a tubular structure and a lamellar structure to bridge the damaged tissue. Therefore, a robust yet simple top-down approach is proposed to designing and fabricating the desired biomimetic versatile hydrogels orienting from the D. linearis to customize for different soft excitable tissue repair applications. These anisotropic electroactive hydrogels performed well as nerve guidance conduits (NGC) and engineered cardiac patches (ECP) in the repair of PNI and MI, respectively. Two birds, one stone. Accordingly, the biomimetic strategy of D. linearis to NGC and D. linearis to ECP is first proposed, opening a new horizon for constructing tissue engineering using natural sources.
C1 [Liang, Qinghui; Chen, Shuhui; Hua, Shaofeng; Jiang, Weihong; Zhan, Jiamian; Pu, Chunyi; Lin, Rurong; He, Yutong; Hou, Honghao; Qiu, Xiaozhong] Southern Med Univ, Sch Basic Med Sci, Dept Anat, Guangdong Prov Key Lab Construction & Detect Tissu, Guangzhou 510515, Guangdong, Peoples R China.
C3 Southern Medical University - China
RP Hou, HH; Qiu, XZ (corresponding author), Southern Med Univ, Sch Basic Med Sci, Dept Anat, Guangdong Prov Key Lab Construction & Detect Tissu, Guangzhou 510515, Guangdong, Peoples R China.
EM hhou2019@smu.edu.cn; qiuxzh@smu.edu.cn
FU National Natural Science Foundation of China; National Key R&D Program of China [2023YFC2412800]; Guangdong Basic and Applied Basic Research Foundation [2023B1515120055, 2024A1515011482];  [32430057];  [U21A20173];  [32371410];  [32301132]
CR Ahrens JH, 2022, ADV MATER, V34, P0, DOI 10.1002/adma.202200217
   Cao SZ, 2023, SCI ADV, V9, P0, DOI 10.1126/sciadv.adi8606
   Chang HB, 2022, SCIENCE, V377, P180, DOI 10.1126/science.abl6395
   Chen CJ, 2021, ADV MATER, V33, P0, DOI 10.1002/adma.202002890
   Cheng WK, 2023, PROG MATER SCI, V138, P0, DOI 10.1016/j.pmatsci.2023.101152
   Choi S, 2023, NAT MATER, V22, P1039, DOI 10.1038/s41563-023-01611-3
   Ding Y, 2022, CHEM REV, V0, P0, DOI DOI 10.1021/acs.chemrev.2c00450
   Dong XH, 2021, BIOMATERIALS, V272, P0, DOI 10.1016/j.biomaterials.2021.120767
   He Y, 2000, BIOACT MATER, V6, P2020
   Hu XF, 2022, CHEM ENG J, V446, P0, DOI 10.1016/j.cej.2022.136988
   Huang DF, 2019, ADV MATER, V31, P0, DOI 10.1002/adma.201903270
   Huang LL, 2018, ACTA BIOMATER, V68, P223, DOI 10.1016/j.actbio.2017.12.010
   Jiang F, 2018, ADV MATER, V30, P0, DOI 10.1002/adma.201703453
   Jin S, 2023, NATURE, V623, P58, DOI 10.1038/s41586-023-06628-x
   Kharaziha M, 2013, BIOMATERIALS, V34, P6355, DOI 10.1016/j.biomaterials.2013.04.045
   Kong WQ, 2018, ADV MATER, V30, P0, DOI 10.1002/adma.201801934
   Lackington WA, 2017, ACS BIOMATER SCI ENG, V3, P1221, DOI 10.1021/acsbiomaterials.6b00500
   Langer R, 2004, NATURE, V428, P487, DOI 10.1038/nature02388
   Lee HS, 2022, ACTA BIOMATER, V141, P219, DOI 10.1016/j.actbio.2022.01.042
   Li Y, 2016, ADV MATER, V28, P10230, DOI 10.1002/adma.201603027
   Li YM, 2022, ACTA BIOMATER, V139, P157, DOI 10.1016/j.actbio.2021.04.018
   Li YD, 2022, WIRES NANOMED NANOBI, V14, P0, DOI 10.1002/wnan.1787
   Li YH, 2014, BIOTECHNOL ADV, V32, P347, DOI 10.1016/j.biotechadv.2013.11.007
   Lin R, 2022, BIOMEDICAL ENGINEERING COMMUNICATIONS, V1, P5, DOI 10.53388/BMEC2022005
   Liu S, 2023, MILITARY MED RES, V10, P0, DOI 10.1186/s40779-023-00448-w
   Liu ZR, 2021, ADV MATER, V33, P0, DOI 10.1002/adma.202007429
   Ma Y, 2023, CHEM ENG J, V452, P0, DOI 10.1016/j.cej.2022.139424
   Ma Y, 2021, J MATER CHEM B, V9, P6310, DOI 10.1039/d1tb00782c
   Nie KC, 2020, ACS APPL MATER INTER, V12, P43024, DOI 10.1021/acsami.0c13962
   Park J, 2020, ADV FUNCT MATER, V30, P0, DOI 10.1002/adfm.202003759
   Park SB, 2017, PROG POLYM SCI, V68, P77, DOI 10.1016/j.progpolymsci.2016.12.003
   Pu CY, 2023, TRENDS CHEM, V5, P88, DOI 10.1016/j.trechm.2022.11.001
   Qazi TH, 2014, ACTA BIOMATER, V10, P2434, DOI 10.1016/j.actbio.2014.02.023
   Qin HF, 2021, ADV FUNCT MATER, V31, P0, DOI 10.1002/adfm.202106269
   Roth GA, 2020, J AM COLL CARDIOL, V76, P2982, DOI 10.1016/j.jacc.2020.11.010
   Roy D, 2009, CHEM SOC REV, V38, P2046, DOI 10.1039/b808639g
   Shadrin IY, 2017, NAT COMMUN, V8, P0, DOI 10.1038/s41467-017-01946-x
   Shen S, 2023, ADV HEALTHC MATER, V12, P0, DOI 10.1002/adhm.202301990
   Song C, 2023, ACS NANO, V17, P20246, DOI 10.1021/acsnano.3c06229
   Song XP, 2023, RESEARCH-CHINA, V6, P0, DOI 10.34133/research.0161
   Song XP, 2021, BIOMATERIALS, V273, P0, DOI 10.1016/j.biomaterials.2021.120811
   Song XP, 2019, APPL MATER TODAY, V15, P87, DOI 10.1016/j.apmt.2019.01.003
   Sun MY, 2024, ADV FUNCT MATER, V34, P0, DOI 10.1002/adfm.202305827
   Tang YQ, 2023, ADV MATER, V35, P0, DOI 10.1002/adma.202207835
   Wang JF, 2021, ADV MATER, V33, P0, DOI 10.1002/adma.202001135
   Wang LY, 2021, NAT BIOMED ENG, V5, P1157, DOI 10.1038/s41551-021-00796-9
   Wang QQ, 2022, BIOMATER SCI-UK, V10, P6061, DOI 10.1039/d2bm01216b
   Wang XF, 2021, ADV FUNCT MATER, V31, P0, DOI 10.1002/adfm.202010068
   Wang YY, 2023, MATER HORIZ, V10, P4033, DOI 10.1039/d3mh00326d
   Woo DG, 2009, BIOMATERIALS, V30, P5631, DOI 10.1016/j.biomaterials.2009.07.026
   Wu L, 2023, ACS NANO, V17, P13522, DOI 10.1021/acsnano.3c01976
   Wu WQ, 2021, ADV MATER, V33, P0, DOI 10.1002/adma.202006006
   Xiao SL, 2021, SCIENCE, V374, P465, DOI 10.1126/science.abg9556
   Yadid M, 2019, NANO LETT, V19, P2198, DOI 10.1021/acs.nanolett.9b00472
   Yan YX, 2022, BIOACT MATER, V11, P57, DOI 10.1016/j.bioactmat.2021.09.030
   Ye GL, 2020, THERANOSTICS, V10, P2047, DOI 10.7150/thno.38876
   Yue X, 2024, ADV MATER, V36, P0, DOI 10.1002/adma.202306451
   Zhang DT, 2022, BIOACT MATER, V9, P134, DOI 10.1016/j.bioactmat.2021.07.010
   Zhang J, 2016, BIOMATERIALS, V89, P114, DOI 10.1016/j.biomaterials.2016.02.040
   Zhu MF, 2019, NAT COMMUN, V10, P0, DOI 10.1038/s41467-019-12545-3
NR 60
TC 2
Z9 2
U1 41
U2 61
PU WILEY
PI HOBOKEN
PA 111 RIVER ST, HOBOKEN 07030-5774, NJ USA
SN 
EI 2198-3844
J9 ADV SCI
JI Adv. Sci.
PD JAN 15
PY 2025
VL 12
IS 4
BP 
EP 
DI 10.1002/advs.202400002
EA DEC 2024
PG 18
WC Chemistry, Multidisciplinary; Nanoscience & Nanotechnology; Materials Science, Multidisciplinary
SC Chemistry; Science & Technology - Other Topics; Materials Science
GA U7I6E
UT WOS:001369578200001
PM 39629973
DA 2025-07-17
ER

PT J
AU Feng, YH
   Shan, LJ
   Wang, YF
   Chen, XM
   Wang, C
   Liu, J
AF Feng, Yinghui
   Shan, Liangjie
   Wang, Yafei
   Chen, Xingmei
   Wang, Chang
   Liu, Ji
TI Conductive Hydrogels with Topographical Geometry and Mechanical Robustness for Enhanced Peripheral Nerve Regeneration
SO ACS NANO
LA English
DT Article
DE conductive hydrogels; fatigue resistance; topographicalgeometry; nerve guidance conduits; nerve regeneration
AB Nerve guidance conduits (NGCs) emerge as a promising solution for nerve regeneration; however, conventional NGCs fail to fulfill the requirements for peripheral nerve regeneration, which are subjected to periodical yet vigorous stretching, bending, and compression. Here, we developed a fatigue-resistant conductive hydrogel-based NGC by integrating topographical geometry, enhanced electroactivity, and superior fatigue resistance within one unit. The hydrogel, consisting of a PVA matrix with PEDOT:PSS as a conductive filler, features a topographical alignment that promotes axonal growth and achieves a fatigue threshold over 500 J/m(2), making it well-suited for sciatic nerve repairing. Phase segregation of PEDOT chains enhances its electrical conductivity (>500 S/m) and mitigates the interfacial impedance mismatch, allowing for high-efficiency bioelectrical signal transmission. In vivo studies on a rat sciatic nerve injury model corroborate the accelerated peripheral nerve regeneration through improved motor function recovery and efficient electrophysiological signal transmission. These findings establish our hydrogel-based NGCs as a promising solution for high-efficiency nerve regeneration through the synergy of topographical, mechanical, and electrical engineering.
C1 [Feng, Yinghui; Shan, Liangjie; Wang, Yafei; Chen, Xingmei; Wang, Chang; Liu, Ji] Southern Univ Sci & Technol, Dept Mech & Energy Engn, Shenzhen 518055, Peoples R China.
C3 Southern University of Science & Technology
RP Liu, J (corresponding author), Southern Univ Sci & Technol, Dept Mech & Energy Engn, Shenzhen 518055, Peoples R China.
EM liuj9@sustech.edu.cn
FU National Natural Science Foundation of China [2022ZD0209500]; STI [52373139, U2436202]; National Natural Science Foundation of China [2024A1515240042]; Guangdong Basic and Applied Basic Research Foundation [JCYJ20230807093419041, 20231116101626002, JCYJ20240813094159001]; Basic Research Program of Shenzhen [2024M751289]; China Postdoctoral Science Foundation [KJZD20240903101400001]; Shenzhen Science and Technology Innovation Commission [XMHT20240115003]; Development and Reform Commission of Shenzhen Municipality; SUSTech Core Research Facilities
CR Bedard C, 2022, BIOPHYS J, V121, P869, DOI 10.1016/j.bpj.2022.02.022
   Cao SZ, 2023, SCI ADV, V9, P0, DOI 10.1126/sciadv.adi8606
   Chen XM, 2025, ADV MATER, V37, P0, DOI 10.1002/adma.202413476
   Chen ZN, 2022, ACS NANO, V16, P1986, DOI 10.1021/acsnano.1c06892
   Choi YS, 2020, NAT COMMUN, V11, P0, DOI 10.1038/s41467-020-19660-6
   Chong JY, 2023, NAT COMMUN, V14, P0, DOI 10.1038/s41467-023-37948-1
   Freedman BR, 2022, NAT BIOMED ENG, V6, P1167, DOI 10.1038/s41551-021-00810-0
   Han S, 2024, ACS NANO, V18, P28358, DOI 10.1021/acsnano.4c10653
   Huang SZ, 2024, NAT COMMUN, V15, P0, DOI 10.1038/s41467-024-47988-w
   Jiang CY, 2021, NAT COMMUN, V12, P0, DOI 10.1038/s41467-021-24680-x
   Jin S, 2023, NATURE, V623, P58, DOI 10.1038/s41586-023-06628-x
   Kang XC, 2023, J MATER SCI TECHNOL, V142, P134, DOI 10.1016/j.jmst.2022.09.036
   Lacour SP, 2016, NAT REV MATER, V1, P0, DOI 10.1038/natrevmats.2016.63
   Li G, 2022, ADV MATER, V34, P0, DOI 10.1002/adma.202200261
   Li XY, 2024, NAT REV MATER, V9, P380, DOI 10.1038/s41578-024-00672-3
   Liang XY, 2022, ADV MATER, V34, P0, DOI 10.1002/adma.202107106
   Liang XY, 2021, ADV MATER, V33, P0, DOI 10.1002/adma.202102011
   Lin ST, 2019, P NATL ACAD SCI USA, V116, P10244, DOI 10.1073/pnas.1903019116
   Liu AP, 2022, NAT MATER, V21, P390, DOI 10.1038/s41563-022-01231-3
   Liu XY, 2023, NAT METHODS, V20, P0, DOI 10.1038/s41592-023-02020-9
   Lord M, 2020, NAT BIOMED ENG, V4, P368, DOI 10.1038/s41551-020-0548-3
   Namhongsa M, 2022, BIOMACROMOLECULES, V0, P0, DOI DOI 10.1021/acs.biomac.2c00626
   Park J, 2020, ADV FUNCT MATER, V30, P0, DOI 10.1002/adfm.202003759
   Seo H, 2021, ADV MATER, V33, P0, DOI 10.1002/adma.202007346
   Shen JJ, 2024, ACS NANO, V18, P23518, DOI 10.1021/acsnano.4c07285
   Singh VK, 2022, INJURY, V53, P1308, DOI 10.1016/j.injury.2022.01.031
   Vijayavenkataraman S, 2020, ACTA BIOMATER, V106, P54, DOI 10.1016/j.actbio.2020.02.003
   Wang J, 2020, ACS NANO, V14, P12579, DOI 10.1021/acsnano.0c03570
   Wang L, 2020, SCI ADV, V6, P0, DOI 10.1126/sciadv.abc6686
   Xu DY, 2024, ADV MATER, V36, P0, DOI 10.1002/adma.202307896
   Xuan HY, 2023, ADV SCI, V10, P0, DOI 10.1002/advs.202302519
   Xue Y, 2023, ADV MATER, V35, P0, DOI 10.1002/adma.202304095
   Zhang JJ, 2023, ADV MATER, V35, P0, DOI 10.1002/adma.202209324
   Zhang J, 2024, NANO RES, V17, P778, DOI 10.1007/s12274-023-5918-1
   Zhang M, 2023, ADV MATER, V35, P0, DOI 10.1002/adma.202212015
   Zhang P, 2025, ADV FUNCT MATER, V35, P0, DOI 10.1002/adfm.202422869
   Zheng ZM, 2024, ADV MATER, V36, P0, DOI 10.1002/adma.202408538
   Zhou T, 2023, NAT MATER, V22, P895, DOI 10.1038/s41563-023-01569-2
   Zhou WX, 2024, ADV MATER, V36, P0, DOI 10.1002/adma.202307805
NR 39
TC 0
Z9 0
U1 32
U2 32
PU AMER CHEMICAL SOC
PI WASHINGTON
PA 1155 16TH ST, NW, WASHINGTON, DC 20036 USA
SN 1936-0851
EI 1936-086X
J9 ACS NANO
JI ACS Nano
PD APR 24
PY 2025
VL 19
IS 17
BP 16675
EP 16684
DI 10.1021/acsnano.5c00845
EA APR 2025
PG 10
WC Chemistry, Multidisciplinary; Chemistry, Physical; Nanoscience & Nanotechnology; Materials Science, Multidisciplinary
SC Chemistry; Science & Technology - Other Topics; Materials Science
GA 2JE7O
UT WOS:001475210900001
PM 40273006
DA 2025-07-17
ER

PT J
AU Xiang, RZ
   Chen, JL
   Dang, JR
   Zhu, H
   Ran, ZH
   Dong, YH
   Wu, XJ
   Yang, YR
   Deng, H
   Xiong, CJ
   Huang, ZJ
   Xu, PH
   Xu, WJ
   Xu, HX
AF Xiang, Runzhi
   Chen, Jialu
   Dang, Jiarui
   Zhu, Hong
   Ran, Zhihui
   Dong, Yuehan
   Wu, Xiangjie
   Yang, Yuran
   Deng, Huan
   Xiong, Chengjie
   Huang, Zhijun
   Xu, Peihu
   Xu, Wenjin
   Xu, Haixing
TI Electrospun silk fibroin/polylactic acid conduit filled with proangiogenic carboxylated silk fibroin/chitosan hydrogel facilitates peripheral nerve regeneration
SO INTERNATIONAL JOURNAL OF POLYMERIC MATERIALS AND POLYMERIC BIOMATERIALS
LA English
DT Article
DE Hydrogel; nerve conduit; peripheral nerve regeneration; proangiogenic; silk fibroin
ID endothelial growth-factor; scaffold
AB Angiogenesis plays a crucial role in peripheral nerve regeneration after injury. We introduce a proangiogenic hydrogel-filled nerve conduit, designed to promote peripheral nerve regeneration. The hydrogel was synthesized by chemically crosslinking carboxylated silk fibroin (cSF) and chitosan (CS), enriched with vascular endothelial growth factor (VEGF) to initiate angiogenesis. Complementarily, a nerve conduit was fabricated using coaxial electrospinning of poly-lactic acid (PLA), silk fibroin (SF), and ibuprofen (IBU) was incorporated to further support nerve regeneration. The hydrogel exhibited optimal properties including rapid gelation, uniform porosity and full biodegradation within four weeks. The nerve conduit, on the other hand, displayed enhanced mechanical strength, elasticity, and controlled biodegradability. In vitro assays demonstrated a sustained release of VEGF and IBU, which significantly enhanced cell adhesion, proliferation, migration and angiogenesis in Human umbilical vein endothelial cells (HUVEC), as well as promoted adhesion and proliferation in rat Schwann cells (RSC96). This proangiogenic hydrogel-filled nerve conduit thus emerged as a potent candidate for advancing peripheral nerve regeneration. [GRAPHICS] .
C1 [Xiang, Runzhi; Chen, Jialu; Dang, Jiarui; Zhu, Hong; Ran, Zhihui; Dong, Yuehan; Wu, Xiangjie; Yang, Yuran; Deng, Huan; Huang, Zhijun; Xu, Peihu; Xu, Wenjin; Xu, Haixing] Wuhan Univ Technol, Sch Chem Chem Engn & Life Sci, Dept Pharmaceut Engn, Wuhan 430070, Peoples R China.
   [Xiong, Chengjie] Gen Hosp Cent Theater Command PLA, Orthoped Dept, 627 Wuluo Rd, Wuhan 430070, Peoples R China.
C3 Wuhan University of Technology
RP Xu, PH; Xu, HX (corresponding author), Wuhan Univ Technol, Sch Chem Chem Engn & Life Sci, Dept Pharmaceut Engn, Wuhan 430070, Peoples R China.; Xiong, CJ (corresponding author), Gen Hosp Cent Theater Command PLA, Orthoped Dept, 627 Wuluo Rd, Wuhan 430070, Peoples R China.
EM cjxiong1110@gmail.com; whutxph68@126.com; xhx040328@whut.edu.cn
FU Knowledge Innovation Program of Wuhan Basic Research [20221j0034]; National innovation and entrepreneurship training program for college students [202310497043, 202310497045, S202310497124]; General Hospital of Central Theater Command of PLA [ZZYZD202103]; Joint Logistics Support Force [1616]; National Natural Science Foundation of China [82102888]
CR Alshehri S, 2021, BIOMACROMOLECULES, V22, P2094, DOI 10.1021/acs.biomac.1c00205
   Arsiccio A, 2019, DRY TECHNOL, V37, P435, DOI 10.1080/07373937.2018.1430042
   Cammarata CR, 2015, MOL PHARMACEUT, V12, P783, DOI 10.1021/mp5006118
   Cao Y, 2009, INT J MOL SCI, V10, P1514, DOI 10.3390/ijms10041514
   Chang JY, 2007, MACROMOL BIOSCI, V7, P500, DOI 10.1002/mabi.200600257
   Chawla V, 2023, ACS BIOMATER SCI ENG, V9, P2647, DOI 10.1021/acsbiomaterials.3c00134
   Chen SY, 2020, CHEM ENG J, V399, P0, DOI 10.1016/j.cej.2020.125795
   Dalamagkas K, 2016, MAT SCI ENG C-MATER, V65, P425, DOI 10.1016/j.msec.2016.04.048
   Ebrahimi F, 2022, INT J POLYM MATER PO, V71, P1117, DOI 10.1080/00914037.2021.1944140
   Eppler SM, 2002, CLIN PHARMACOL THER, V72, P20, DOI 10.1067/mcp.2002.126179
   Grinsell D, 2014, BIOMED RES INT, V2014, P0, DOI 10.1155/2014/698256
   Heichel DL, 2020, BIOCONJUGATE CHEM, V31, P1307, DOI 10.1021/acs.bioconjchem.0c00168
   Hu YL, 2021, INT J BIOL MACROMOL, V174, P162, DOI 10.1016/j.ijbiomac.2021.01.159
   Hua JC, 2016, MAT SCI ENG C-MATER, V61, P879, DOI 10.1016/j.msec.2016.01.001
   Jao D, 2016, J FUNCT BIOMATER, V7, P0, DOI 10.3390/jfb7030022
   Kharazi AZ, 2018, J BIOMED MATER RES A, V106, P2181, DOI 10.1002/jbm.a.36425
   Kim Y, 2022, CARBOHYD POLYM, V284, P0, DOI 10.1016/j.carbpol.2022.119195
   Langert KA, 2018, FRONT NEUROSCI-SWITZ, V12, P0, DOI 10.3389/fnins.2018.00887
   Lee SY, 2022, INT J NANOMED, V17, P6723, DOI 10.2147/IJN.S362144
   Li RJ, 2014, CELL BIOCHEM BIOPHYS, V68, P449, DOI 10.1007/s12013-013-9742-1
   Li SQ, 2022, BIOMED PHYS ENG EXPR, V8, P0, DOI 10.1088/2057-1976/ac5528
   Liu JS, 2024, INT J POLYM MATER PO, V73, P1136, DOI 10.1080/00914037.2023.2250050
   Liu K, 2022, ADV SCI, V9, P0, DOI 10.1002/advs.202103875
   Liu ZL, 2020, MAT SCI ENG C-MATER, V107, P0, DOI 10.1016/j.msec.2019.110308
   Love CJ, 2019, ACS BIOMATER SCI ENG, V5, P5960, DOI 10.1021/acsbiomaterials.9b01014
   Madura T, 2011, J PLAST RECONSTR AES, V64, P1641, DOI 10.1016/j.bjps.2011.07.014
   Manoukian OS, 2020, J CONTROL RELEASE, V317, P78, DOI 10.1016/j.jconrel.2019.11.021
   Niu YQ, 2020, J MATER CHEM B, V8, P11063, DOI 10.1039/d0tb02069a
   Promnil S, 2022, POLYMERS-BASEL, V14, P0, DOI 10.3390/polym14122435
   Rayner MLD, 2020, J NEURAL ENG, V17, P0, DOI 10.1088/1741-2552/aba7cc
   Sarker M, 2018, BIOTECHNOL J, V13, P0, DOI 10.1002/biot.201700635
   Semmler L, 2023, ADV HEALTHC MATER, V12, P0, DOI 10.1002/adhm.202203237
   Shan YZ, 2024, MATER HORIZ, V11, P1032, DOI 10.1039/d3mh01511d
   Sondell M, 1999, BRAIN RES, V846, P219, DOI 10.1016/S0006-8993(99)02056-9
   Vijayavenkataraman S, 2020, ACTA BIOMATER, V106, P54, DOI 10.1016/j.actbio.2020.02.003
   Wang C, 2010, MACROMOLECULES, V43, P6389, DOI 10.1021/ma100423x
   Wang CY, 2018, J BIOMED MATER RES A, V106, P2070, DOI 10.1002/jbm.a.36390
   Wang G, 2022, BIOENG TRANSL MED, V7, P0, DOI 10.1002/btm2.10361
   Wang YY, 2016, SCI REP-UK, V6, P0, DOI 10.1038/srep39477
   Wang YL, 2022, CARBOHYD POLYM, V290, P0, DOI 10.1016/j.carbpol.2022.119499
   Xiao SL, 2014, ADV POWDER TECHNOL, V25, P574, DOI 10.1016/j.apt.2013.09.007
   Xu HX, 2022, COMPOS PART B-ENG, V230, P0, DOI 10.1016/j.compositesb.2021.109509
   Xu WL, 2023, ACTA BIOMATER, V160, P225, DOI 10.1016/j.actbio.2023.02.004
   Xu ZP, 2021, POLYM INT, V70, P1741, DOI 10.1002/pi.6275
   Yahong Zhao, 2020, BIOMATERIALS, V255, P191, DOI 10.1016/j.biomaterials.2020.120164
   Yao Z, 2022, ADV SCI, V9, P0, DOI 10.1002/advs.202202102
   Zhang H, 2022, SMART MED, V1, P0, DOI 10.1002/SMMD.20220011
   Zheng F, 2024, INT J BIOL MACROMOL, V255, P0, DOI 10.1016/j.ijbiomac.2023.128276
NR 48
TC 0
Z9 0
U1 15
U2 52
PU TAYLOR & FRANCIS LTD
PI ABINGDON
PA 2-4 PARK SQUARE, MILTON PARK, ABINGDON OR14 4RN, OXON, ENGLAND
SN 0091-4037
EI 1563-535X
J9 INT J POLYM MATER PO
JI Int. J. Polym. Mater. Polym. Biomat.
PD MAR 24
PY 2025
VL 74
IS 5
BP 377
EP 390
DI 10.1080/00914037.2024.2338138
EA APR 2024
PG 14
WC Materials Science, Biomaterials; Polymer Science
SC Materials Science; Polymer Science
GA S2H1G
UT WOS:001204005300001
DA 2025-07-17
ER

PT J
AU Dolatabadi, ZR
   Saheli, M
   Solhjoo, S
   Hosseini, M
   Mousanejad, E
   Jafari, M
   Sheibani, V
   Nematollahi-Mahani, SN
AF Dolatabadi, Zahra Rabiei
   Saheli, Mona
   Solhjoo, Somayeh
   Hosseini, Mehran
   Mousanejad, Elahe
   Jafari, Mandana
   Sheibani, Vahid
   Nematollahi-Mahani, Seyed Noureddin
TI Amniotic membrane hydrogel as novel injectable platform in combination with metformin for treatment of sciatic nerve injury
SO JOURNAL OF APPLIED BIOMATERIALS & FUNCTIONAL MATERIALS
LA English
DT Article
DE Decellularized amniotic membrane; amniotic membrane hydrogel; metformin; axonal regeneration; nerve functional recovery
ID rat model; regeneration; repair; neurorrhaphy; adhesions
AB Peripheral nerve tissue engineering is a field that uses cells, growth factors and biological scaffold material to provide a nutritional and physical support in the repair of nerve injuries. The specific properties of injectable human amniotic membrane-derived hydrogel including growth factors as well as anti-inflammatory and neuroprotective agents make it an ideal tool for nerve tissue repair, and metformin may also aid in nerve regeneration. The aim of this study was to investigate the effects of hydrogel derived from amniotic membrane (AM) along with metformin (MET) administration in the repair of sciatic nerve injury in male rats. We randomly divided 60 male rats into five groups. A control and four sciatic nerve compression groups including model; hydrogel; metformin and mix which received hydrogel and metformin. The recovery rate was assessed by Sciatic Functional Index (SFI), Static Sciatic Index (SSI) and von-frey test. Conduction velocity of the sciatic nerve was measured by Electrophysiological studies, and histological evaluations were performed 14 days after injury. SFI, SSI, latency time, remyelination rate and the expression of NF-200 and S-100 beta improved in hydrogel group. Response to mechanical stimulus, myelin density, axonal regeneration, and myelin sheath reconstruction improved in the mix group. The gastrocnemius muscle index was significantly reduced in the experimental groups while collagen fibers increased in these groups. These findings suggest that injection of hydrogel derived from decellularized amniotic membrane into the epineurium can be promoted reconstruction of peripheral nerve injury and improved functional nerve recovery. Also, metformin administration can reinforce the therapeutic effect of the hydrogel.
C1 [Dolatabadi, Zahra Rabiei; Saheli, Mona; Solhjoo, Somayeh; Hosseini, Mehran; Mousanejad, Elahe] Kerman Univ Med Sci, Afzalipour Fac Med, Dept Anat Sci, Kerman, Iran.
   [Jafari, Mandana] Kerman Univ Med Sci, Inst Neuropharmacol, Afzalipour Fac Med, Pharmaceut Res Ctr, Kerman, Iran.
   [Sheibani, Vahid; Nematollahi-Mahani, Seyed Noureddin] Kerman Univ Med Sci, Inst Neuropharmacol, Kerman Neurosci Res Ctr, Haft Bagh High Way, Kerman 7616914115, Iran.
C3 Kerman University of Medical Sciences; Kerman University of Medical Sciences; Kerman University of Medical Sciences
RP Nematollahi-Mahani, SN (corresponding author), Kerman Univ Med Sci, Inst Neuropharmacol, Kerman Neurosci Res Ctr, Haft Bagh High Way, Kerman 7616914115, Iran.
EM nnematollahi@kmu.ac.ir
FU Neuroscience Research Center, Kerman University of Medical Sciences, Kerman, Iran [401000896]
CR Amniattalab Amir, 2017, BULL EMERG TRAUMA, V5, P152
   Baghalishahi M, 2018, BIOCHEM BIOPH RES CO, V502, P215, DOI 10.1016/j.bbrc.2018.05.147
   Bai JB, 2022, FRONT SURG, V9, P0, DOI 10.3389/fsurg.2022.842540
   Bhaskar R, 2022, EUR POLYM J, V174, P0, DOI 10.1016/j.eurpolymj.2022.111318
   Chi D, 2023, PLAST AESTHET RES, V28, P0
   Chi D, 2023, PLAST AESTHET RES, V10, P0, DOI 10.20517/2347-9264.2023.48
   DMello R, 2008, BRIT J ANAESTH, V101, P8, DOI 10.1093/bja/aen088
   Fairbairn NG, 2014, J PLAST RECONSTR AES, V67, P662, DOI 10.1016/j.bjps.2014.01.031
   Fairbairn NG, 2016, PLAST RECONSTR SURG, V137, P887, DOI 10.1097/01.prs.0000479996.04255.60
   Fesli A, 2014, J PLAST RECONSTR AES, V67, P837, DOI 10.1016/j.bjps.2014.02.011
   FitzGerald JJ, 2016, J NEURAL ENG, V13, P0, DOI 10.1088/1741-2560/13/2/026006
   Foadoddini M, 2022, ENVIRON SCI POLLUT R, V29, P12147, DOI 10.1007/s11356-021-16687-0
   Fotopoulou C, 2010, FERTIL STERIL, V94, P0, DOI 10.1016/j.fertnstert.2010.03.058
   Görgülü A, 1998, ACTA NEUROCHIR, V140, P1303, DOI 10.1007/s007010050254
   GRAHAM WP, 1982, ANN PLAS SURG, V9, P230, DOI 10.1097/00000637-198209000-00007
   Hasturk AE, 2018, J CLIN NEUROSCI, V57, P157, DOI 10.1016/j.jocn.2018.08.007
   Houshmand F, 2019, DARU, V27, P583, DOI 10.1007/s40199-019-00286-z
   Ji SZ, 2011, BIOMATERIALS, V32, P7801, DOI 10.1016/j.biomaterials.2011.06.076
   Kang NH, 2012, CANCER GENE THER, V19, P517, DOI 10.1038/cgt.2012.30
   Kim SS, 2010, J HAND SURG-EUR VOL, V35E, P214, DOI 10.1177/1753193409352410
   Kopecek J, 2007, POLYM INT, V56, P1078, DOI 10.1002/pi.2253
   Lemke A, 2018, ACTA BIOMATER, V66, P335, DOI 10.1016/j.actbio.2017.11.042
   Li XY, 2022, BIOMATER SCI-UK, V10, P2275, DOI 10.1039/d1bm01791h
   Liu L, 2019, MED SCI MONITOR, V25, P10067, DOI 10.12659/MSM.918277
   Liu YQ, 2014, J NEUROINFLAMM, V11, P0, DOI 10.1186/s12974-014-0177-4
   Ma JX, 2016, NEUROCHEM RES, V41, P1130, DOI 10.1007/s11064-015-1803-y
   Mamede AC, 2012, CELL TISSUE RES, V349, P447, DOI 10.1007/s00441-012-1424-6
   Martin-Montalvo A, 2013, NAT COMMUN, V4, P0, DOI 10.1038/ncomms3192
   Mehta J, 2007, INVESTIG OPHTHALMOL VIS SCI, V48, P453
   Meng H, 2011, NEUROSCI LETT, V496, P48, DOI 10.1016/j.neulet.2011.03.090
   Mohammad J, 2000, PLAST RECONSTR SURG, V105, P660, DOI 10.1097/00006534-200002000-00027
   NACHEMSON AK, 1985, SCAND J PLAST RECONS, V19, P255, DOI 10.3109/02844318509074512
   ONeill AC, 2009, PLAST RECONSTR SURG, V124, P428, DOI 10.1097/PRS.0b013e3181af010c
   OKane S, 1997, INT J BIOCHEM CELL B, V29, P63, DOI 10.1016/S1357-2725(96)00120-3
   Patil SP, 2014, NEUROSCIENCE, V277, P747, DOI 10.1016/j.neuroscience.2014.07.046
   Poongodi R, 2021, INT J MOL SCI, V22, P0, DOI 10.3390/ijms222413347
   Riau AK, 2010, BIOMATERIALS, V31, P216, DOI 10.1016/j.biomaterials.2009.09.034
   Sadraie SH, 2016, ARCH IRAN MED, V19, P612, DOI 0161909/AIM.003
   Saheli M, 2018, J CELL BIOCHEM, V119, P4320, DOI 10.1002/jcb.26622
   Shakouri-Motlagh A, 2017, PLACENTA, V59, P124, DOI 10.1016/j.placenta.2017.07.002
   Siwei Q, 2022, TRANSL NEUROSCI, V13, P38, DOI 10.1515/tnsci-2022-0214
   Sousa JPM, 2024, ADV HEALTHC MATER, V13, P0, DOI 10.1002/adhm.202400522
   Tukmachev D, 2016, TISSUE ENG PT A, V22, P306, DOI 10.1089/ten.tea.2015.0422
   Vázquez-Manrique RP, 2016, HUM MOL GENET, V25, P1043, DOI 10.1093/hmg/ddv513
   WICHTERLE O, 1960, NATURE, V185, P117, DOI 10.1038/185117a0
   Wilshaw SP, 2008, TISSUE ENG PT A, V14, P463, DOI 10.1089/tea.2007.0145
   Wolfe Erin M, 2022, BIOMATER BIOSYST, V6, P100048, DOI 10.1016/j.bbiosy.2022.100048
   Wu YQ, 2022, ACTA PHARMACOL SIN, V43, P1360, DOI 10.1038/s41401-021-00759-5
   Zaminy A, 2021, NEURAL REGEN RES, V16, P1086, DOI 10.4103/1673-5374.300449
   Zhang ZY, 2019, NEURAL REGEN RES, V14, P2199, DOI 10.4103/1673-5374.262596
   Zhou ZK, 2023, AM J TRANSL RES, V15, P3778
NR 51
TC 0
Z9 0
U1 1
U2 1
PU SAGE PUBLICATIONS LTD
PI LONDON
PA 1 OLIVERS YARD, 55 CITY ROAD, LONDON EC1Y 1SP, ENGLAND
SN 
EI 2280-8000
J9 J APPL BIOMATER FUNC
JI J. Appl. Biomater. Funct. Mater.
PD JUN 15
PY 2025
VL 23
IS 
BP 
EP 
DI 10.1177/22808000251322865
PG 14
WC Biophysics; Engineering, Biomedical; Materials Science, Biomaterials
SC Biophysics; Engineering; Materials Science
GA 0JO7D
UT WOS:001448908600001
PM 40071878
DA 2025-07-17
ER

PT J
AU Kang, LY
   Fang, EL
   Gu, MG
   Guan, YY
   Wu, D
   Zhang, XQ
   Yu, W
   Wang, JY
   Zeng, Z
   Xu, SJ
   He, YJ
   Yuan, WE
AF Kang, Liyuan
   Fang, Enlai
   Gu, Muge
   Guan, Yuanye
   Wu, Di
   Zhang, Xiangqi
   Yu, Wei
   Wang, Jiayu
   Zeng, Zhen
   Xu, Shengjing
   He, Yanjie
   Yuan, Wei-En
TI An injectable thermosensitive pluronic F127 loaded-nanohydroxyapatite / Polydopamine for promoting sciatic nerve repair after crush injury
SO COLLOIDS AND SURFACES B-BIOINTERFACES
LA English
DT Article
DE Hydroxyapatite; Polydopamine; Pluronic F-127; Thermosensitive hydrogel; Peripheral nerve injury; Nerve regeneration
ID functional-evaluation; hydrogel; regeneration; rat
AB Peripheral nerve injury (PNI) remains an urgent issue due to its huge financial burden and high rate of disability. Here, an injectable HAP/PDA thermosensitive pluronic F-127 (PF-127) hydrogel is proposed for peripheral nerve repair. We investigated the surface characteristics of HAP/PDA and evaluated biocompatibility, cellular proliferation, differentiation, and apoptosis in vitro. After injecting the hydrogel into the injured site of rats, we recorded the recovery of motor function and judged the degree of nerves through electrophysiological and morphological changes. The hydrogel was found to accelerate the nerve regeneration. Collectively, the HAP/PDA thermosensitive PF-127 hydrogel has potential in promoting sciatic nerve repair.
C1 [Kang, Liyuan; Gu, Muge; Guan, Yuanye; Zhang, Xiangqi; Yu, Wei; Wang, Jiayu; Zeng, Zhen; Xu, Shengjing; He, Yanjie; Yuan, Wei-En] Shanghai Jiao Tong Univ, Shanghai Frontiers Sci Ctr Drug Target Identificat, Sch Pharmaceut Sci, Shanghai 200240, Peoples R China.
   [Kang, Liyuan; Gu, Muge; Guan, Yuanye; Zhang, Xiangqi; Yu, Wei; Wang, Jiayu; Zeng, Zhen; Xu, Shengjing; He, Yanjie; Yuan, Wei-En] Shanghai Jiao Tong Univ, Minist Educ, Engn Res Ctr Cell & Therapeut Antibody, Shanghai 200240, Peoples R China.
   [Kang, Liyuan; Gu, Muge; Guan, Yuanye; Zhang, Xiangqi; Yu, Wei; Wang, Jiayu; Zeng, Zhen; Xu, Shengjing; He, Yanjie; Yuan, Wei-En] Shanghai Jiao Tong Univ, Sch Pharmaceut Sci, Shanghai 200240, Peoples R China.
   [Kang, Liyuan; Gu, Muge; Guan, Yuanye; Zhang, Xiangqi; Yu, Wei; Wang, Jiayu; Zeng, Zhen; Xu, Shengjing; He, Yanjie; Yuan, Wei-En] Shanghai Jiao Tong Univ, Natl Key Lab Innovat Immunotherapy, Shanghai 200240, Peoples R China.
   [Kang, Liyuan; Gu, Muge; Guan, Yuanye; Zhang, Xiangqi; Yu, Wei; Wang, Jiayu; Zeng, Zhen; Xu, Shengjing; He, Yanjie; Yuan, Wei-En] Shanghai Jiao Tong Univ, Inner Mongolia Res Inst, Hohhot 010070, Peoples R China.
   [Kang, Liyuan; Fang, Enlai; Wu, Di] 905th Hosp PLA Navy, Shanghai 200052, Peoples R China.
C3 Shanghai Jiao Tong University; Shanghai Jiao Tong University; Shanghai Jiao Tong University; Shanghai Jiao Tong University; Shanghai Jiao Tong University
RP Yuan, WE (corresponding author), Shanghai Jiao Tong Univ, Shanghai Frontiers Sci Ctr Drug Target Identificat, Sch Pharmaceut Sci, Shanghai 200240, Peoples R China.
EM yuanweien@sjtu.edu.cn
FU Fundamental Shanghai Frontiers Science Center of Drug Target Identification and Delivery [ZXWH2170101/016]; Fundamental Research Funds for the Central Universities [YG2023QNA37]
CR BAIN JR, 1989, PLAST RECONSTR SURG, V83, P129, DOI 10.1097/00006534-198901000-00024
   Burrell JC, 2022, BIOACT MATER, V18, P339, DOI 10.1016/j.bioactmat.2022.03.018
   Chen S, 2024, ACS APPL MATER INTER, V16, P4462, DOI 10.1021/acsami.3c16822
   Chen X, 2020, ADV FUNCT MATER, V30, P0, DOI 10.1002/adfm.202004537
   Chen YJ, 2022, NEUROSCIENCE, V501, P11, DOI 10.1016/j.neuroscience.2022.05.003
   Chen YJ, 2019, J COLLOID INTERF SCI, V553, P567, DOI 10.1016/j.jcis.2019.06.066
   Cheng Y, 2020, NANO ENERGY, V69, P0, DOI 10.1016/j.nanoen.2019.104411
   Chopra V, 2022, ACS APPL NANO MATER, V5, P2414, DOI 10.1021/acsanm.1c04126
   Colucci F, 2021, PHARMACEUTICS, V13, P0, DOI 10.3390/pharmaceutics13040464
   Mangueira MDMM, 2022, LASER MED SCI, V37, P2957, DOI 10.1007/s10103-022-03565-5
   Derakhshi M, 2023, INT J BIOL MACROMOL, V240, P0, DOI 10.1016/j.ijbiomac.2023.124427
   Fang CH, 2019, INT J MOL SCI, V20, P0, DOI 10.3390/ijms20236002
   Fang ZW, 2020, J NANOBIOTECHNOL, V18, P0, DOI 10.1186/s12951-020-00606-5
   Fattahpour S, 2020, INT J BIOL MACROMOL, V151, P220, DOI 10.1016/j.ijbiomac.2020.02.002
   Fellin CR, 2024, PHOTOBIOMOD PHOTOMED, V42, P1, DOI 10.1089/photob.2023.0103
   Feng X, 2015, BIOMED RES INT, V2015, P0, DOI 10.1155/2015/627923
   Ge PJ, 2023, NANOSCALE, V15, P644, DOI 10.1039/d2nr04908b
   Gong JL, 2023, ACS NANO, V17, P16573, DOI 10.1021/acsnano.3c02407
   Guo K, 2024, INT J NANOMED, V19, P859, DOI 10.2147/IJN.S437854
   Hao M, 2022, ADV FUNCT MATER, V32, P0, DOI 10.1002/adfm.202203492
   Hao M, 2021, ADV MATER, V33, P0, DOI 10.1002/adma.202100895
   He JL, 2021, COMPOS PART B-ENG, V219, P0, DOI 10.1016/j.compositesb.2021.108944
   Hu CW, 2024, ACS NANO, V18, P14427, DOI 10.1021/acsnano.4c00794
   Hu QQ, 2022, INT J BIOL MACROMOL, V219, P96, DOI 10.1016/j.ijbiomac.2022.07.161
   Hussain G, 2020, INT J BIOL SCI, V16, P116, DOI 10.7150/ijbs.35653
   Kim Y, 2024, J. BIOMED. MATER. RES. B APPL. BIOMATER., V112, P0
   Liu Y, 2023, MATER TODAY BIO, V20, P0, DOI 10.1016/j.mtbio.2023.100668
   Ma WC, 2023, INT J BIOL MACROMOL, V240, P0, DOI 10.1016/j.ijbiomac.2023.124287
   Mondal S, 2023, ADV COLLOID INTERFAC, V321, P0, DOI 10.1016/j.cis.2023.103013
   Pan F, 2017, CHIN J INTEGR MED, V23, P617, DOI 10.1007/s11655-015-2142-1
   Pang YX, 2023, FRONT BIOENG BIOTECH, V11, P0, DOI 10.3389/fbioe.2023.1162202
   Park J, 2020, ADV FUNCT MATER, V30, P0, DOI 10.1002/adfm.202003759
   Pereira C, 2023, WIRES MECH DIS, V15, P0, DOI 10.1002/wsbm.1609
   Qian Y, 2020, SMALL, V16, P0, DOI 10.1002/smll.202000796
   Qian Y, 2019, NANO LETT, V19, P8990, DOI 10.1021/acs.nanolett.9b03980
   Qian Y, 2018, ADV SCI, V5, P0, DOI 10.1002/advs.201700499
   Qian Y, 2018, NAT COMMUN, V9, P0, DOI 10.1038/s41467-017-02598-7
   Rahmati M, 2021, DRUG DELIV TRANSL RE, V11, P1983, DOI 10.1007/s13346-020-00860-y
   RUBENSTEIN R, 1984, J GEN VIROL, V65, P2191, DOI 10.1099/0022-1317-65-12-2191
   Sassso LL, 2020, J LASERS MED SCI, V11, P332, DOI 10.34172/jlms.2020.54
   Shanley LC, 2023, ACTA BIOMATER, V160, P311, DOI 10.1016/j.actbio.2023.01.058
   Shin KM, 2018, J EXERC REHABIL, V14, P927, DOI 10.12965/jer.1836594.297
   Su RX, 2023, CARBOHYD POLYM, V302, P0, DOI 10.1016/j.carbpol.2022.120349
   Varejao ASP, 2001, J NEUROSCI METH, V108, P1, DOI 10.1016/S0165-0270(01)00378-8
   Wan T, 2024, BIOMED PHARMACOTHER, V170, P1, DOI 10.1016/j.biopha.2023.116024
   Wang T, 2023, BIOMACROMOLECULES, V25, P924, DOI 10.1021/acs.biomac.3c01060
   Wang Z, 2024, ADV. HEALTHCARE MATER., V13, P0, DOI 10.1002/adhm.202401093
   Xiang SQ, 2023, COLLOID SURFACE B, V226, P0, DOI 10.1016/j.colsurfb.2023.113332
   Xu SX, 2022, ULTRASOUND MED BIOL, V48, P2502, DOI 10.1016/j.ultrasmedbio.2022.07.015
   Yang B, 2020, ACS APPL MATER INTER, V12, P57782, DOI 10.1021/acsami.0c18948
   Yang JY, 2020, INT J NANOMED, V15, P5911, DOI 10.2147/IJN.S249129
   Yildiran H, 2020, NUTR NEUROSCI, V23, P744, DOI 10.1080/1028415X.2018.1554322
   Yu C, 2023, J ORTHOP SURG RES, V18, P0, DOI 10.1186/s13018-023-03565-3
   Yu YL, 2021, MAT SCI ENG C-MATER, V131, P0, DOI 10.1016/j.msec.2021.112473
   Zhang XL, 2023, ADV HEALTHC MATER, V12, P0, DOI 10.1002/adhm.202301729
   Zhao YC, 2022, INT J BIOL MACROMOL, V216, P475, DOI 10.1016/j.ijbiomac.2022.06.210
   Zhou Y, 2022, STEM CELL RES THER, V13, P0, DOI 10.1186/s13287-022-02980-3
NR 57
TC 1
Z9 1
U1 17
U2 33
PU ELSEVIER
PI AMSTERDAM
PA RADARWEG 29, 1043 NX AMSTERDAM, NETHERLANDS
SN 0927-7765
EI 1873-4367
J9 COLLOID SURFACE B
JI Colloid Surf. B-Biointerfaces
PD JAN 15
PY 2025
VL 245
IS 
BP 
EP 
DI 10.1016/j.colsurfb.2024.114324
EA OCT 2024
PG 14
WC Biophysics; Chemistry, Physical; Materials Science, Biomaterials
SC Biophysics; Chemistry; Materials Science
GA K5F5Q
UT WOS:001344130000001
PM 39454373
DA 2025-07-17
ER

PT J
AU Wei, YQ
   Wang, H
   Zhu, YX
   Zhan, GC
   Zhang, LH
   Gao, HC
   Jin, LY
   Feng, RB
AF Wei, Yingqi
   Wang, Hao
   Zhu, Yaxi
   Zhan, Guancheng
   Zhang, Lihuan
   Gao, Huichang
   Jin, Longyang
   Feng, Ruobing
TI A Multifunctional Hydrogel Conduit Loaded with miR-29a@Cu-MBG-NH2 for Potential Applications in Peripheral Nerve Repair
SO ACS APPLIED POLYMER MATERIALS
LA English
DT Article
DE mesoporous bioactive glass; peripheral nerve repair; miR-29a; hydrogel; nerve conduit
ID bioactive glass scaffolds; sciatic-nerve; angiogenesis; regeneration; strategy
AB Peripheral nerve injury frequently occurs alongside vascular injury due to the incorporation of vascular tissue within the nerve bundle. During the repair process of peripheral nerve injuries, the concurrent regeneration of capillaries within the nerve bundles is crucial for facilitating nerve regeneration. However, current studies often overlook the regeneration of blood vessels in nerve bundles when designing nerve repair scaffolds, leading to suboptimal nerve regeneration outcomes. To address this limitation, amino-modified Cu-doped mesoporous bioactive glass (Cu-MBG) was developed as a nanodelivery carrier for miR-29a to construct miR-29a@Cu-MBG nanoparticles, which exhibit dual functionality in promoting nerve regeneration and inducing vascular regeneration. Subsequently, miR-29a@Cu-MBG was incorporated into a CS/GelMA hydrogel to create an engineered multifunctional nerve conduit through the ionic cross-linking of chitosan and the optical cross-linking of GelMA, which demonstrated excellent mechanical properties and biocompatibility. In vitro cell experiments indicated that the sustained release of miR-29a@Cu-MBG from the conduit effectively delivered miR-29a into PC12 cells, leading to the upregulation of nerve regeneration-associated genes (GAP-43 and NF-200) and the outgrowth of neurite. Additionally, Cu-MBG was found to enhance the migration of HUVECs and upregulate genes related to angiogenesis (HIF-alpha, ANG, eNOS, and KDR), promoting the tube formation of HUVECs. These findings offer a perspective for the design of nerve conduits capable of promoting both nerve and vascular regeneration.
C1 [Wei, Yingqi; Zhang, Lihuan] Zhengzhou Univ, Affiliated Hosp 1, Translat Med Ctr, Zhengzhou 450052, Peoples R China.
   [Wei, Yingqi] Zhengzhou Univ, Affiliated Hosp 1, Henan Prov Key Lab Radiat Med, Zhengzhou 450052, Peoples R China.
   [Wei, Yingqi] Zhengzhou Univ, Acad Med Sci, Zhengzhou 450052, Peoples R China.
   [Wang, Hao; Zhan, Guancheng; Gao, Huichang] South China Univ Technol, Sch Med, Guangzhou 510006, Peoples R China.
   [Zhu, Yaxi] Sun Yat Sen Univ, Affiliated Hosp 6, Dept Pathol, Guangzhou 510655, Peoples R China.
   [Jin, Longyang] Sun Yat Sen Univ, Affiliated Hosp 6, Dept Gastrointestinal Surg, Guangzhou 510655, Peoples R China.
   [Feng, Ruobing] Zhengzhou Univ, Affiliated Hosp 1, Dept Anorectal Surg, Zhengzhou 450052, Peoples R China.
C3 Zhengzhou University; Zhengzhou University; Zhengzhou University; South China University of Technology; Sun Yat Sen University; Sun Yat Sen University; Zhengzhou University
RP Gao, HC (corresponding author), South China Univ Technol, Sch Med, Guangzhou 510006, Peoples R China.; Jin, LY (corresponding author), Sun Yat Sen Univ, Affiliated Hosp 6, Dept Gastrointestinal Surg, Guangzhou 510655, Peoples R China.; Feng, RB (corresponding author), Zhengzhou Univ, Affiliated Hosp 1, Dept Anorectal Surg, Zhengzhou 450052, Peoples R China.
EM mchcgao@scut.edu.cn; jinly5@mail.sysu.edu.cn; 1032709273@qq.com
FU National Natural Science Foundation of China [82103244, 31971261]; National Natural Science Foundation of China [2023A1515012232]; Guangdong Basic and Applied Basic Research Foundation [A2023081, B2024018]; Medical Scientific Research Foundation of Guangdong Province [2022E02125]; Xinjiang Autonomous Region Technology Plan [20231800940272]; Social Development Science and Technology Project of Dongguan [LHGJ20240232]; Henan Provincial Medical Science and Technology Tackling Program Jointly Construction Project
CR Anderson Matthew, 2015, CRITICAL REVIEWS IN BIOMEDICAL ENGINEERING, V43, P131, DOI 10.1615/CritRevBiomedEng.2015014015
   Azari Z, 2023, CERAM INT, V49, P38773, DOI 10.1016/j.ceramint.2023.09.214
   Azevedo MM, 2010, J MATER CHEM, V20, P8854, DOI 10.1039/c0jm01111h
   Baino F, 2016, J NON-CRYST SOLIDS, V432, P15, DOI 10.1016/j.jnoncrysol.2015.02.015
   Belanger K, 2016, MACROMOL BIOSCI, V16, P472, DOI 10.1002/mabi.201500367
   Caillaud M, 2019, NEURAL REGEN RES, V14, P24, DOI 10.4103/1673-5374.243699
   Cattin AL, 2015, CELL, V162, P1127, DOI 10.1016/j.cell.2015.07.021
   Chen XC, 2010, J BIOMED MATER RES B, V93B, P194, DOI 10.1002/jbm.b.31574
   Cohen J, 2011, HAREFUAH, V150, P537
   Corma A, 1997, CHEM REV, V97, P2373, DOI 10.1021/cr960406n
   Dai QY, 2021, BIOMATER SCI-UK, V9, P5519, DOI 10.1039/d1bm00870f
   Evans GRD, 2001, ANAT RECORD, V263, P396, DOI 10.1002/ar.1120
   Farokhi M, 2017, INT MATER REV, V62, P367, DOI 10.1080/09506608.2016.1252551
   Feng WK, 2009, MOL PHARMACOL, V75, P174, DOI 10.1124/mol.108.051516
   Forgham H, 2022, ACS APPL POLYM MATER, V4, P6784, DOI 10.1021/acsapm.2c01291
   Fukai T, 2018, AM J PHYSIOL-CELL PH, V315, PC186, DOI 10.1152/ajpcell.00132.2018
   Grotheer V, 2013, BIOMATERIALS, V34, P7314, DOI 10.1016/j.biomaterials.2013.06.012
   HOLMQUIST B, 1993, J NEUROSCI METH, V48, P27, DOI 10.1016/S0165-0270(05)80004-4
   Hu YQ, 2021, CHEM ENG J, V426, P0, DOI 10.1016/j.cej.2021.130634
   Huang YJ, 2024, INT J NANOMED, V19, P231, DOI 10.2147/IJN.S445844
   Jana S, 2022, ACS BIOMATER SCI ENG, V8, P734, DOI 10.1021/acsbiomaterials.1c01098
   Jiang YC, 2007, J EXP MED, V204, P657, DOI 10.1084/jem.20061943
   Lackington WA, 2017, ACS BIOMATER SCI ENG, V3, P1221, DOI 10.1021/acsbiomaterials.6b00500
   Lee SWL, 2019, J CONTROL RELEASE, V313, P80, DOI 10.1016/j.jconrel.2019.10.007
   Liang QM, 2015, MATER LETT, V148, P45, DOI 10.1016/j.matlet.2015.01.122
   Liao IC, 2013, J TISSUE ENG, V4, P0, DOI 10.1177/2041731413481036
   Lim SA, 2022, BIOACT MATER, V12, P203, DOI 10.1016/j.bioactmat.2021.10.018
   Liu S, 2023, MILITARY MED RES, V10, P0, DOI 10.1186/s40779-023-00448-w
   Lu TX, 2018, J ALLERGY CLIN IMMUN, V141, P1202, DOI 10.1016/j.jaci.2017.08.034
   Majumdar S, 2021, BIOMATER SCI-UK, V9, P8111, DOI 10.1039/d1bm01104a
   Marquardt LM, 2014, J BIOMED MATER RES A, V102, P2767, DOI 10.1002/jbm.a.34944
   Muangsanit P, 2018, ANAT REC, V301, P1657, DOI 10.1002/ar.23919
   Nectow AR, 2012, TISSUE ENG PART B-RE, V18, P40, DOI 10.1089/ten.teb.2011.0240
   Perrot R, 2008, MOL NEUROBIOL, V38, P27, DOI 10.1007/s12035-008-8033-0
   PODHAJSKY RJ, 1994, BRAIN RES, V662, P88, DOI 10.1016/0006-8993(94)90799-4
   Ray WZ, 2010, EXP NEUROL, V223, P77, DOI 10.1016/j.expneurol.2009.03.031
   Rouwkema J, 2008, TRENDS BIOTECHNOL, V26, P434, DOI 10.1016/j.tibtech.2008.04.009
   Salvo J, 2022, BURNS TRAUMA, V10, P0, DOI 10.1093/burnst/tkab047
   Shendage SS, 2024, MATER CHEM PHYS, V313, P0, DOI 10.1016/j.matchemphys.2023.128789
   Shuai CJ, 2025, ACS APPL POLYM MATER, V0, P0, DOI DOI 10.1021/acsapm.4c03085
   Sun JD, 2020, SCI ADV MATER, V12, P1814, DOI 10.1166/sam.2020.3857
   Tang X, 2020, EXP NEUROL, V332, P0, DOI 10.1016/j.expneurol.2020.113394
   VANDERZEE CEEM, 1989, J NEUROSCI, V9, P3505
   Varmette EA, 2009, J BIOMED MATER RES A, V90A, P317, DOI 10.1002/jbm.a.32098
   Wang H, 2023, SMART MATER. MED., V4, P480, DOI 10.1016/j.smaim.2023.02.002
   Wang HK, 2017, FRONT CELL NEUROSCI, V11, P0, DOI 10.3389/fncel.2017.00323
   Wang H, 2014, J MATER CHEM B, V2, P8547, DOI 10.1039/c4tb01355g
   Wang ZT, 2024, BIOACT MATER, V40, P460, DOI 10.1016/j.bioactmat.2024.06.023
   Wu CT, 2013, BIOMATERIALS, V34, P422, DOI 10.1016/j.biomaterials.2012.09.066
   Yan YX, 2022, BIOACT MATER, V11, P57, DOI 10.1016/j.bioactmat.2021.09.030
   Yao LT, 2022, CHEM ENG J, V428, P0, DOI 10.1016/j.cej.2021.131005
   Yu N, 2023, ACS APPL POLYM MATER, V5, P4716, DOI 10.1021/acsapm.3c00294
   Yu YF, 2024, CARBOHYD POLYM, V327, P0, DOI 10.1016/j.carbpol.2023.121635
   Zhang Y, 2013, J CONTROL RELEASE, V172, P962, DOI 10.1016/j.jconrel.2013.09.015
   Zhao SC, 2015, BIOMATERIALS, V53, P379, DOI 10.1016/j.biomaterials.2015.02.112
   Zhou YH, 2018, J MATER CHEM B, V6, P3274, DOI 10.1039/c8tb00683k
   Zou H, 2015, NEUROSCIENCE, V291, P289, DOI 10.1016/j.neuroscience.2015.01.055
NR 57
TC 0
Z9 0
U1 1
U2 1
PU AMER CHEMICAL SOC
PI WASHINGTON
PA 1155 16TH ST, NW, WASHINGTON, DC 20036 USA
SN 2637-6105
EI 
J9 ACS APPL POLYM MATER
JI ACS Appl. Polym. Mater.
PD JUN 14
PY 2025
VL 7
IS 12
BP 8101
EP 8114
DI 10.1021/acsapm.5c01172
EA JUN 2025
PG 14
WC Materials Science, Multidisciplinary; Polymer Science
SC Materials Science; Polymer Science
GA 4JM4M
UT WOS:001509264300001
DA 2025-07-17
ER
